# Supplementary material for: Template-assisted covalent modification underlies activity of covalent molecular glues
Source: Nat Chem Biol. 2024 Jul 29;20(12):1640–9. doi: 10.1038/s41589-024-01668-4 (PMC11582070; doi:10.1038/s41589-024-01668-4)
Supplement: Supplementary file 3 — Supplementary Code 1. [file 41589_2024_1668_MOESM3_ESM.zip]

Archive with 16 entries (15 files):
- Supplementary Code/
- __MACOSX/._Supplementary Code
- Supplementary Code/.Rhistory
- __MACOSX/Supplementary Code/._.Rhistory
- Supplementary Code/Code used to generate volcano plots for proteomic experiments.R
- __MACOSX/Supplementary Code/._Code used to generate volcano plots for proteomic experiments.R
- Supplementary Code/.DS_Store
- __MACOSX/Supplementary Code/._.DS_Store
- Supplementary Code/Code used to generate dose-response curves.R
- __MACOSX/Supplementary Code/._Code used to generate dose-response curves.R
- Supplementary Code/Code used to identify hits and generate volcano plots in alanine scans.R
- __MACOSX/Supplementary Code/._Code used to identify hits and generate volcano plots in alanine scans.R
- Supplementary Code/Code used to generate correlation plots.R
- __MACOSX/Supplementary Code/._Code used to generate correlation plots.R
- Supplementary Code/Code used to identify hits and generate volcano plots in CRISPR screens.R
- __MACOSX/Supplementary Code/._Code used to identify hits and generate volcano plots in CRISPR screens.R
