# Supplementary material for: Template-assisted covalent modification underlies activity of covalent molecular glues
Source: Nat Chem Biol. 2024 Jul 29;20(12):1640–9. doi: 10.1038/s41589-024-01668-4 (PMC11582070; doi:10.1038/s41589-024-01668-4)
Supplement: Supplementary file 3 — Supplementary Code 1. [file 41589_2024_1668_MOESM3_ESM.zip › Supplementary Code/Code used to generate volcano plots for proteomic experiments.R]

library(tidyverse)
library(GGally)
library(ggrepel)

main_path <- "/path/"
output_path <- "/path/"

drug_name = "Drug"
genes_marked_on_plot <- c("Gene.Hit.1")
genes_marked_on_plot_2 <- c("Gene.Hit.2")

Proteome_Data <- read_csv(paste0(main_path, "Proteomic.Limma.Data.File.csv")) %>%
  select(Gene = ID, logFC, p_value = P.Value, q_value = adj.P.Val) %>% mutate(FC = exp(logFC), Drug = drug_name)

fold_change_cutoff = 1.5
p_val_cutoff = 0.001
logFC_cutoff = -0.5849625

mark_on_plot <- Proteome_Data %>% filter(logFC < logFC_cutoff & p_value < p_val_cutoff) %>%
  .$Gene %>% setdiff(genes_marked_on_plot)

proteomics_plot <-  
  ggplot(Proteome_Data, aes(x = log2(FC), y = log10(p_value))) +
  geom_point(alpha = 0.4, shape = 16, size = 0.8, col = "navyblue") +
  geom_point(data = filter(Proteome_Data, Gene %in% genes_marked_on_plot), alpha = 1, shape = 21, size = 1.5, fill = "#F45053") +
  geom_point(data = filter(Proteome_Data, Gene %in% genes_marked_on_plot_2), alpha = 1, shape = 21, size = 1.5, fill = "grey") +
  scale_x_continuous(breaks = c(-3, -2,-1,0,1,2,3), limits = c(-3.1, 3.1)) +
  scale_y_continuous(limits = c(-10,0), breaks = c(0,-2,-4,-6,-8,-10)) + 
  labs(x = expression("log"[2]*"(Drug/DMSO)"), y = expression('log'[10]*'(p-value)')) +
  theme_classic(base_size = 7) +
  theme(
    legend.position="bottom",
    text = element_text(family = "Helvetica"),
    panel.grid = element_blank(),
    strip.text.x = element_text(size = 7, family = "Helvetica"),
    strip.background=element_blank())+
  geom_hline(yintercept=-3, linetype="dotted", color = "black")+
  geom_vline(xintercept= 0.5849625, linetype="dotted", color = "black")+
  geom_vline(xintercept= -0.5849625, linetype="dotted", color = "black")+
  coord_flip() +
  annotate("text", x=-3.1, y=-1.6, label= "P = 0.001", size=2, family = "Helvetica", fontface = 'italic')+
  annotate("text", x=-0.38, y=-8, label= "1.5-fold decrease", size=2, family = "Helvetica", fontface = 'italic')

ggsave(paste0(output_path, drug_name, "_Proteomics.pdf"), proteomics_plot, width = 6, height = 6, units = "cm", useDingbats=FALSE)
