# Supplementary material for: Template-assisted covalent modification underlies activity of covalent molecular glues
Source: Nat Chem Biol. 2024 Jul 29;20(12):1640–9. doi: 10.1038/s41589-024-01668-4 (PMC11582070; doi:10.1038/s41589-024-01668-4)
Supplement: Supplementary file 3 — Supplementary Code 1. [file 41589_2024_1668_MOESM3_ESM.zip › Supplementary Code/Code used to generate dose-response curves.R]

library(dr4pl)
library(tidyverse)

main_path <- "/Path/"

Line_plot_drug_titration_Degr <- read_csv(paste0(main_path, "Flow.Data.File.csv")) %>%
  mutate(`eGFP_mCherry` = `Round/mCherry+ | Mean (FITC-A)` / `Round/mCherry+ | Mean (PE-CF594-A)`) %>%
  group_by(`Time(hr)`) %>% 
  mutate(Degradation_relative = (eGFP_mCherry / mean(eGFP_mCherry[`Treatment`=="DMSO"]))) %>% 
  ungroup() %>% 
  group_by(`Time(hr)`, Treatment, `Degrader Dose(uM)`) %>% 
  mutate(mean_degradation_relative = mean(Degradation_relative, na.rm = TRUE), sd_degradation_relative = sd(Degradation_relative, na.rm = TRUE)) %>% 
  ungroup() %>% 
  filter(Treatment!= "DMSO") %>% 
  mutate(`Degrader Dose(uM)` = as.numeric(`Degrader Dose(uM)`)) %>%
  filter(`Time(hr)` == 16) %>%
  select(Concentration = `Degrader Dose(uM)`, Degradation_relative, Treatment, mean_degradation_relative, sd_degradation_relative)

input_for_fit_data_frame <- bind_rows(Line_plot_drug_titration_Degr)

input_for_fit_data_frame$Treatment <- factor(input_for_fit_data_frame$Treatment, levels = c("Drug1", "Drug2", "Drug3", "Drug4"))

plot_time_course <-
  ggplot(data = input_for_fit_data_frame, aes(x = Concentration, y = mean_degradation_relative, color = Treatment)) +
  geom_point(aes(y=`Degradation_relative`),size = 0.5, show.legend = FALSE)+
  geom_smooth(method = "auto", se=FALSE, lwd = 0.5) +
  scale_x_continuous(trans = "log10", labels =  function(n){format(n, scientific = FALSE)}, breaks = c(0.001, 0.01, 0.1, 1, 10)) +
  scale_colour_manual(values = c("lightpink1", "lightpink3", "palegreen1", "palegreen3"))+ 
  scale_y_continuous(breaks = c( 0.2 , 0.4, 0.6, 0.8, 1), limits = c(0, 1.2)) +
  xlab("Drug [uM]") +
  ylab("BD2-eGFP/mCherry \n Drug/DMSO")+
  theme_classic(base_size = 7) +
  theme(text = element_text(family = "Helvetica"),
        axis.text = element_text(colour = "#000000"),
        axis.title.x=element_text(),
        axis.title.y=element_text(),
        legend.key.size = unit(0.3, "cm"),
        legend.text = element_text(),
        legend.title = element_blank())+
  theme(plot.title = element_text(hjust = 0.5))

ggsave(paste0(main_path,"Degradation_Dose.pdf"), plot_time_course, width = 7, height = 4, units = "cm")
