# Supplementary material for: Template-assisted covalent modification underlies activity of covalent molecular glues
Source: Nat Chem Biol. 2024 Jul 29;20(12):1640–9. doi: 10.1038/s41589-024-01668-4 (PMC11582070; doi:10.1038/s41589-024-01668-4)
Supplement: Supplementary file 3 — Supplementary Code 1. [file 41589_2024_1668_MOESM3_ESM.zip › Supplementary Code/Code used to generate correlation plots.R]

library(tidyverse)
library(ggrepel)
library(gridExtra)
library(ggplot2)

genes_marked_on_plot <- c("Hit") 
fold_change_cutoff_1 = 10
fold_change_cutoff_2 = 10

screen_name_1 <- "Drug1"
screen_name_2 <- "Drug2"

main_path <- "/path/"
result_path <- main_path

Screen1 <- read_csv(paste0(main_path, "VolcanoPlot.File.Drug1.csv"))
Screen2 <- read_csv(paste0(main_path, "VolcanoPlot.File.Drug2.csv"))
colnames(Screen1)[c(1,2,3)] <- c("Target.Gene.Symbol", paste0(screen_name_1,"_fold_change"), paste0(screen_name_1,"_p_val"))
colnames(Screen2)[c(1,2,3)] <- c("Target.Gene.Symbol",paste0(screen_name_2,"_fold_change"), paste0(screen_name_2,"_p_val"))
results_df <- Screen2 %>% left_join(Screen1, by="Target.Gene.Symbol")

  comparison_plot <-  function(input_df, screen_name_1, screen_name_2, comparison_value) {
    input_df <- results_df  
    numeric_colnames <- c(paste(screen_name_1, comparison_value, sep="_"), paste(screen_name_2, comparison_value, sep="_"))
    input_df <- input_df %>% select(Target.Gene.Symbol, one_of(numeric_colnames ))
    colnames(input_df)[2:3] <- c("screen_1", "screen_2")

    mark_on_plot <- input_df %>% filter(abs(screen_2) > fold_change_cutoff_2 | abs(screen_1) > fold_change_cutoff_1) %>%
      .$Target.Gene.Symbol %>% setdiff(genes_marked_on_plot) %>% setdiff(genes_marked_on_plot_3)

      p <- ggplot(input_df, aes(x = abs(screen_1), y = abs(screen_2))) +
        geom_point(alpha = 0.4, shape = 16, size = 1, col = "darkgray") +
        geom_point(data = filter(input_df, Target.Gene.Symbol %in% mark_on_plot), alpha = 0.6, shape = 16, col = "steelblue", size = 2) +
        geom_point(data = filter(input_df, Target.Gene.Symbol %in% genes_marked_on_plot), alpha = 1, shape = 21, size = 1.5, fill = "skyblue") +
        labs(x = "Drug1 \n Fold Change (stable/unstable)", y = "Drug2 \n Fold Change (stable/unstable)") +
        scale_x_continuous(trans = "log10", labels =  function(n){format(n, scientific = FALSE)}) +
        scale_y_continuous(trans = "log10", labels =  function(n){format(n, scientific = FALSE)}) +
        theme_classic() +
        theme_classic(base_size = 7) +
        theme(axis.text.y = element_text(color = "black"), axis.text.x = element_text(color = "black")) 
      
      ggsave(paste0(result_path, "Correlation_Plot", numeric_colnames[1], "_vs_", numeric_colnames[2], ".pdf"), p, width = 6, height = 6, units = "cm")
  }
  
    comparison_plot(results_df, screen_name_1, screen_name_2, "fold_change")
