# Supplementary material for: Template-assisted covalent modification underlies activity of covalent molecular glues
Source: Nat Chem Biol. 2024 Jul 29;20(12):1640–9. doi: 10.1038/s41589-024-01668-4 (PMC11582070; doi:10.1038/s41589-024-01668-4)
Supplement: Supplementary file 4 — Coding sequences of DNA constructs used in this study. [file 41589_2024_1668_MOESM4_ESM.xlsx]

## Sheet: Protein Purification
Construct	Backbone	Coding Sequence
DCAF16(WT)	pAC-derived vector with N-terminal StrepII-Avi fusion	ATGGACTGGAGCCACCCGCAGTTCGAAAAATCCGCGGTCGGCCTGAACGACATCTTCGAGGCTCAGAAAATCGAATGGCACGAAGGTGGAGGAGGTTCTGGAGAGAACCTCTACTTCCAGGGAGGCGGCCGCATGGGTCCTAGAAATCCCTCTCCTGACCACTTGTCAGAATCAGAAAGTGAGGAAGAAGAAAATATTAGTTACCTAAATGAGAGTTCTGGGGAAGAGTGGGATTCCTCTGAAGAAGAGGACTCTATGGTGCCCAACTTATCGCCTCTTGAGAGTCTTGCCTGGCAGGTTAAGTGCCTTTTAAAATATTCCACAACTTGGAAACCTTTAAATCCTAATTCCTGGTTGTATCATGCTAAACTGTTGGATCCAAGCACACCAGTCCATATA…
DCAF16(C58S)	pAC-derived vector with N-terminal StrepII-Avi fusion	ATGGACTGGAGCCACCCGCAGTTCGAAAAATCCGCGGTCGGCCTGAACGACATCTTCGAGGCTCAGAAAATCGAATGGCACGAAGGTGGAGGAGGTTCTGGAGAGAACCTCTACTTCCAGGGAGGCGGCCGCATGGGTCCTAGAAATCCCTCTCCTGACCACTTGTCAGAATCAGAAAGTGAGGAAGAAGAAAATATTAGTTACCTAAATGAGAGTTCTGGGGAAGAGTGGGATTCCTCTGAAGAAGAGGACTCTATGGTGCCCAACTTATCGCCTCTTGAGAGTCTTGCCTGGCAGGTTAAGTCCCTTTTAAAATATTCCACAACTTGGAAACCTTTAAATCCTAATTCCTGGTTGTATCATGCTAAACTGTTGGATCCAAGCACACCAGTCCATATA…
DDB1ΔB	pAC-derived vector with N-terminal His6-3C-Spy fusion	ATGGGCAGCAGCCATCATCATCATCATCACTCCGCGGCCCACATAGTTATGGTAGATGCGTACAAGCCTACTAAAGGCGGCCGCATGTCGTACAACTACGTGGTAACGGCCCAGAAGCCCACCGCCGTGAACGGCTGCGTGACCGGACACTTTACTTCGGCCGAAGACTTAAACCTGTTGATTGCCAAAAACACGAGATTAGAGATCTATGTGGTCACCGCCGAGGGGCTTCGGCCCGTCAAAGAGGTGGGCATGTATGGGAAGATTGCGGTCATGGAGCTTTTCAGGCCCAAGGGGGAGAGCAAGGACCTGCTGTTTATCTTGACAGCGAAGTACAATGCCTGCATCCTGGAGTATAAACAGAGTGGCGAGAGCATTGACATCATTACGCGAGCCCAT…
DDA1	pAC-derived vector with N-terminal His6 fusion	ATGGGCAGCAGCCATCATCATCATCATCACTCCGCGGTCGACGAGAACCTCTACTTCCAGGGAGGCGGCCGCATGGCGGATTTCCTGAAGGGATTGCCGGTTTATAACAAAAGTAACTTTAGCAGATTTCACGCAGATTCAGTCTGCAAGGCGTCCAACAGGCGCCCGAGCGTTTACCTTCCGACTCGTGAGTATCCTTCCGAACAGATCATCGTCACGGAAAAAACGAACATTCTTCTTAGATACCTGCATCAGCAGTGGGACAAAAAAAATGCCGCAAAAAAAAGAGATCAGGAGCAAGTTGAGCTGGAAGGTGAGTCCAGTGCGCCGCCGCGCAAAGTGGCGAGGACTGATAGCCCTGATATGCACGAAGACACG
GAK(kinase domain)	pNIC-Bio2 vector with N-terminal His10 fusion	AGTGCACACATTGTTATGGTCGATGCGTACAAGCCCACGAAGGGCGGCAGCGGCGGAGGAGGTGGTGGTGGTAGCTCTATGTCGGCCGAGAGTGGTCCAGGAACTCGACTTCGGAATCTCCCTGTTATGGGCGACGGGCTTGAGACGTCACAAATGTCTACGACTCAAGCCCAAGCTCAACCTCAACCTGCAAATGCTGCAAGTACAAATCCCCCGCCGCCAGAGACTAGTAATCCAAATAAGCCCAAGCGACAAACGAATCAACTCCAATACTTATTGAGAGTAGTTCTCAAGACTTTGTGGAAGCACCAATTCGCATGGCCATTCCAACAACCCGTTGACGCAGTAAAGTTAAATTTACCAGACTACTACAAGATCATCAAGACTCCTATGGACATG…
BRD4(BD1)	pET100/D-TOPO vector with N-terminal His6-Avi fusions	ATGCGGGGTTCTCATCATCATCATCATCATGGTATGGCTAGCATGACTGGTGGACAGCAAATGGGTCGGGATCTGTACGACGATGACGATAAGGATCATCCCTTCACCTCCGCGGTCGGCCTGAACGACATCTTCGAGGCTCAGAAAATCGAATGGCACGAAGGTGGAGGAGGTTCTGAGAACCTCTACTTCCAGGGAAATCCGCCCCCACCAGAAACTTCCAATCCTAACAAGCCGAAGCGCCAGACCAACCAGTTGCAATATCTGCTCAGAGTCGTTCTGAAAACTCTGTGGAAGCATCAGTTCGCTTGGCCATTTCAACAGCCAGTAGATGCCGTGAAGCTGAACCTCCCTGACTACTATAAGATAATAAAGACTCCAATGGATATGGGTACGATC…
BRD4(BD2)	pET100/D-TOPO vector with N-terminal His6-Avi fusions	ATGCGGGGTTCTCATCATCATCATCATCATGGTATGGCTAGCATGACTGGTGGACAGCAAATGGGTCGGGATCTGTACGACGATGACGATAAGGATCATCCCTTCACCTCCGCGGTCGGCCTGAACGACATCTTCGAGGCTCAGAAAATCGAATGGCACGAAGGTGGAGGAGGTTCTGAGAACCTCTACTTCCAGGGAAAGGACGTGCCCGACTCTCAGCAGCACCCAGCACCAGAGAAGAGCAGCAAGGTCTCGGAGCAGCTCAAGTGCTGCAGCGGCATCCTCAAGGAGATGTTTGCCAAGAAGCACGCCGCCTACGCCTGGCCCTTCTACAAGCCTGTGGACGTGGAGGCACTGGGCCTACACGACTACTGTGACATCATCAAGCACCCCATGGAC…
BRD4(tandem)	pNIC-Bio2 vector with N-terminal His10 fusion	ATGCACCATCATCATCATCATCACCATCATCACGATCTGGGTACCGAGAACCTGTACTTCCAATCCATGCAGACTCCGGGTAGCGAGAACCTCTACTTCCAGGGAGGCAGTGCACACATTGTTATGGTCGATGCGTACAAGCCCACGAAGGGCGGCAGCGGCGGAGGAGGTGGTGGTGGTAGCTCTATGTCGGCCGAGAGTGGTCCAGGAACTCGACTTCGGAATCTCCCTGTTATGGGCGACGGGCTTGAGACGTCACAAATGTCTACGACTCAAGCCCAAGCTCAACCTCAACCTGCAAATGCTGCAAGTACAAATCCCCCGCCGCCAGAGACTAGTAATCCAAATAAGCCCAAGCGACAAACGAATCAACTCCAATACTTATTGAGAGTAGTTCTC…

## Sheet: Degradation Reporter
Construct	Backbone	Coding Sequence
BRD4(BD1)-Cilantro	Cilantro (PGK.BsmBICloneSite.FlexibleLinker.eGFP.IRES.mCherry.cppt.EF1α.PuroR, Addgene 74450)(C-terminal GFP tag)	ATGAACCCCCCGCCCCCAGAGACCTCCAACCCTAACAAGCCCAAGAGGCAGACCAACCAACTGCAATACCTGCTCAGAGTGGTGCTCAAGACACTATGGAAACACCAGTTTGCATGGCCTTTCCAGCAGCCTGTGGATGCCGTCAAGCTGAACCTCCCTGATTACTATAAGATCATTAAAACGCCTATGGATATGGGAACAATAAAGAAGCGCTTGGAAAACAACTATTACTGGAATGCTCAGGAATGTATCCAGGACTTCAACACTATGTTTACAAATTGTTACATCTACAACAAGCCTGGAGATGACATAGTCTTAATGGCAGAAGCTCTGGAAAAGCTCTTCTTGCAAAAAATAAATGAGCTACCCACAGAAGAA
BRD4(BD2)-Cilantro	Cilantro (PGK.BsmBICloneSite.FlexibleLinker.eGFP.IRES.mCherry.cppt.EF1α.PuroR, Addgene 74450)(C-terminal GFP tag)	ATGAAGGTCTCGGAGCAGCTCAAGTGCTGCAGCGGCATCCTCAAGGAGATGTTTGCCAAGAAGCACGCCGCCTACGCCTGGCCCTTCTACAAGCCTGTGGACGTGGAGGCACTGGGCCTACACGACTACTGTGACATCATCAAGCACCCCATGGACATGAGCACAATCAAGTCTAAACTGGAGGCCCGTGAGTACCGTGATGCTCAGGAGTTTGGTGCTGACGTCCGATTGATGTTCTCCAACTGCTATAAGTACAACCCTCCTGACCATGAGGTGGTGGCCATGGCCCGCAAGCTCCAGGATGTGTTCGAAATGCGCTTTGCCAAGATGCCGGACGAGCCT
BRD4(tandem)-Cilantro	Cilantro (PGK.BsmBICloneSite.FlexibleLinker.eGFP.IRES.mCherry.cppt.EF1α.PuroR, Addgene 74450)(C-terminal GFP tag)	ATGAATCCGCCGCCACCCGAAACTTCTAATCCAAATAAACCTAAACGACAAACAAATCAGTTACAGTATTTGCTGCGGGTCGTATTGAAAACCCTGTGGAAGCATCAATTCGCTTGGCCATTTCAACAACCGGTTGACGCTGTTAAATTGAATCTGCCAGACTATTACAAAATTATCAAGACCCCCATGGACATGGGCACTATCAAGAAACGGCTCGAGAATAATTACTATTGGAACGCACAAGAGTGCATACAAGATTTTAATACCATGTTCACCAACTGCTATATTTATAACAAGCCCGGGGACGATATTGTTCTGATGGCCGAGGCATTAGAGAAACTGTTTCTGCAGAAGATCAACGAACTGCCTACCGAGGAGACAGAAATTATGATCGTGCAA…
BRD4(BD2)(H437A)-Cilantro	Cilantro (PGK.BsmBICloneSite.FlexibleLinker.eGFP.IRES.mCherry.cppt.EF1α.PuroR, Addgene 74450)(C-terminal GFP tag)	ATGAAGGTCTCGGAGCAGCTCAAGTGCTGCAGCGGCATCCTCAAGGAGATGTTTGCCAAGAAGCACGCCGCCTACGCCTGGCCCTTCTACAAGCCTGTGGACGTGGAGGCACTGGGCCTACACGACTACTGTGACATCATCAAGCACCCCATGGACATGAGCACAATCAAGTCTAAACTGGAGGCCCGTGAGTACCGTGATGCTCAGGAGTTTGGTGCTGACGTCCGATTGATGTTCTCCAACTGCTATAAGTACAACCCTCCTGACGCTGAGGTGGTGGCCATGGCCCGCAAGCTCCAGGATGTGTTCGAAATGCGCTTTGCCAAGATGCCGGACGAGCCT
BRD4(BD2)(N433A)-Cilantro	Cilantro (PGK.BsmBICloneSite.FlexibleLinker.eGFP.IRES.mCherry.cppt.EF1α.PuroR, Addgene 74450)(C-terminal GFP tag)	ATGAAGGTCTCGGAGCAGCTCAAGTGCTGCAGCGGCATCCTCAAGGAGATGTTTGCCAAGAAGCACGCCGCCTACGCCTGGCCCTTCTACAAGCCTGTGGACGTGGAGGCACTGGGCCTACACGACTACTGTGACATCATCAAGCACCCCATGGACATGAGCACAATCAAGTCTAAACTGGAGGCCCGTGAGTACCGTGATGCTCAGGAGTTTGGTGCTGACGTCCGATTGATGTTCTCCAACTGCTATAAGTACGCCCCTCCTGACCATGAGGTGGTGGCCATGGCCCGCAAGCTCCAGGATGTGTTCGAAATGCGCTTTGCCAAGATGCCGGACGAGCCT
BRD4(BD2)(Y432A)-Cilantro	Cilantro (PGK.BsmBICloneSite.FlexibleLinker.eGFP.IRES.mCherry.cppt.EF1α.PuroR, Addgene 74450)(C-terminal GFP tag)	ATGAAGGTCTCGGAGCAGCTCAAGTGCTGCAGCGGCATCCTCAAGGAGATGTTTGCCAAGAAGCACGCCGCCTACGCCTGGCCCTTCTACAAGCCTGTGGACGTGGAGGCACTGGGCCTACACGACTACTGTGACATCATCAAGCACCCCATGGACATGAGCACAATCAAGTCTAAACTGGAGGCCCGTGAGTACCGTGATGCTCAGGAGTTTGGTGCTGACGTCCGATTGATGTTCTCCAACTGCTATAAGGCCAACCCTCCTGACCATGAGGTGGTGGCCATGGCCCGCAAGCTCCAGGATGTGTTCGAAATGCGCTTTGCCAAGATGCCGGACGAGCCT
BRD4(BD2)(Y390A)-Cilantro	Cilantro (PGK.BsmBICloneSite.FlexibleLinker.eGFP.IRES.mCherry.cppt.EF1α.PuroR, Addgene 74450)(C-terminal GFP tag)	ATGAAGGTCTCGGAGCAGCTCAAGTGCTGCAGCGGCATCCTCAAGGAGATGTTTGCCAAGAAGCACGCCGCCTACGCCTGGCCCTTCTACAAGCCTGTGGACGTGGAGGCACTGGGCCTACACGACGCCTGTGACATCATCAAGCACCCCATGGACATGAGCACAATCAAGTCTAAACTGGAGGCCCGTGAGTACCGTGATGCTCAGGAGTTTGGTGCTGACGTCCGATTGATGTTCTCCAACTGCTATAAGTACAACCCTCCTGACCATGAGGTGGTGGCCATGGCCCGCAAGCTCCAGGATGTGTTCGAAATGCGCTTTGCCAAGATGCCGGACGAGCCT
BRD4(BD2)(W374A)-Cilantro	Cilantro (PGK.BsmBICloneSite.FlexibleLinker.eGFP.IRES.mCherry.cppt.EF1α.PuroR, Addgene 74450)(C-terminal GFP tag)	ATGAAGGTCTCGGAGCAGCTCAAGTGCTGCAGCGGCATCCTCAAGGAGATGTTTGCCAAGAAGCACGCCGCCTACGCCGCGCCCTTCTACAAGCCTGTGGACGTGGAGGCACTGGGCCTACACGACTACTGTGACATCATCAAGCACCCCATGGACATGAGCACAATCAAGTCTAAACTGGAGGCCCGTGAGTACCGTGATGCTCAGGAGTTTGGTGCTGACGTCCGATTGATGTTCTCCAACTGCTATAAGTACAACCCTCCTGACCATGAGGTGGTGGCCATGGCCCGCAAGCTCCAGGATGTGTTCGAAATGCGCTTTGCCAAGATGCCGGACGAGCCT
BRD4(BD2)(H437D)-Cilantro	Cilantro (PGK.BsmBICloneSite.FlexibleLinker.eGFP.IRES.mCherry.cppt.EF1α.PuroR, Addgene 74450)(C-terminal GFP tag)	ATGAAGGTCTCGGAGCAGCTCAAGTGCTGCAGCGGCATCCTCAAGGAGATGTTTGCCAAGAAGCACGCCGCCTACGCCTGGCCCTTCTACAAGCCTGTGGACGTGGAGGCACTGGGCCTACACGACTACTGTGACATCATCAAGCACCCCATGGACATGAGCACAATCAAGTCTAAACTGGAGGCCCGTGAGTACCGTGATGCTCAGGAGTTTGGTGCTGACGTCCGATTGATGTTCTCCAACTGCTATAAGTACAACCCTCCTGACGATGAGGTGGTGGCCATGGCCCGCAAGCTCCAGGATGTGTTCGAAATGCGCTTTGCCAAGATGCCGGACGAGCCT
BRD4(BD2)(D436G-H437D)-Cilantro	Cilantro (PGK.BsmBICloneSite.FlexibleLinker.eGFP.IRES.mCherry.cppt.EF1α.PuroR, Addgene 74450)(C-terminal GFP tag)	ATGAAGGTCTCGGAGCAGCTCAAGTGCTGCAGCGGCATCCTCAAGGAGATGTTTGCCAAGAAGCACGCCGCCTACGCCTGGCCCTTCTACAAGCCTGTGGACGTGGAGGCACTGGGCCTACACGACTACTGTGACATCATCAAGCACCCCATGGACATGAGCACAATCAAGTCTAAACTGGAGGCCCGTGAGTACCGTGATGCTCAGGAGTTTGGTGCTGACGTCCGATTGATGTTCTCCAACTGCTATAAGTACAACCCTCCTGGCGATGAGGTGGTGGCCATGGCCCGCAAGCTCCAGGATGTGTTCGAAATGCGCTTTGCCAAGATGCCGGACGAGCCT
BRD4(BD2)(P434K-Q447E)-Cilantro	Cilantro (PGK.BsmBICloneSite.FlexibleLinker.eGFP.IRES.mCherry.cppt.EF1α.PuroR, Addgene 74450)(C-terminal GFP tag)	ATGAAGGTCTCGGAGCAGCTCAAGTGCTGCAGCGGCATCCTCAAGGAGATGTTTGCCAAGAAGCACGCCGCCTACGCCTGGCCCTTCTACAAGCCTGTGGACGTGGAGGCACTGGGCCTACACGACTACTGTGACATCATCAAGCACCCCATGGACATGAGCACAATCAAGTCTAAACTGGAGGCCCGTGAGTACCGTGATGCTCAGGAGTTTGGTGCTGACGTCCGATTGATGTTCTCCAACTGCTATAAGTACAACAAGCCTGGCGATGACATCGTGCTCATGGCCGAGGCGCTCGAGGATGTGTTCGAAATGCGCTTTGCCAAGATGCCGGACGAGCCT
BRD4(BD1)(D144H)-Cilantro	Cilantro (PGK.BsmBICloneSite.FlexibleLinker.eGFP.IRES.mCherry.cppt.EF1α.PuroR, Addgene 74450)(C-terminal GFP tag)	ATGAACCCCCCGCCCCCAGAGACCTCCAACCCTAACAAGCCCAAGAGGCAGACCAACCAACTGCAATACCTGCTCAGAGTGGTGCTCAAGACACTATGGAAACACCAGTTTGCATGGCCTTTCCAGCAGCCTGTGGATGCCGTCAAGCTGAACCTCCCTGATTACTATAAGATCATTAAAACGCCTATGGATATGGGAACAATAAAGAAGCGCTTGGAAAACAACTATTACTGGAATGCTCAGGAATGTATCCAGGACTTCAACACTATGTTTACAAATTGTTACATCTACAACAAGCCTGGACATGACATAGTCTTAATGGCAGAAGCTCTGGAAAAGCTCTTCTTGCAAAAAATAAATGAGCTACCCACAGAAGAA
BRD4(BD1)(G143D-D144H)-Cilantro	Cilantro (PGK.BsmBICloneSite.FlexibleLinker.eGFP.IRES.mCherry.cppt.EF1α.PuroR, Addgene 74450)(C-terminal GFP tag)	ATGAACCCCCCGCCCCCAGAGACCTCCAACCCTAACAAGCCCAAGAGGCAGACCAACCAACTGCAATACCTGCTCAGAGTGGTGCTCAAGACACTATGGAAACACCAGTTTGCATGGCCTTTCCAGCAGCCTGTGGATGCCGTCAAGCTGAACCTCCCTGATTACTATAAGATCATTAAAACGCCTATGGATATGGGAACAATAAAGAAGCGCTTGGAAAACAACTATTACTGGAATGCTCAGGAATGTATCCAGGACTTCAACACTATGTTTACAAATTGTTACATCTACAACAAGCCTGACCATGACATAGTCTTAATGGCAGAAGCTCTGGAAAAGCTCTTCTTGCAAAAAATAAATGAGCTACCCACAGAAGAA
BRD4(BD1)(K141P-E154Q)-Cilantro	Cilantro (PGK.BsmBICloneSite.FlexibleLinker.eGFP.IRES.mCherry.cppt.EF1α.PuroR, Addgene 74450)(C-terminal GFP tag)	ATGAACCCCCCGCCCCCAGAGACCTCCAACCCTAACAAGCCCAAGAGGCAGACCAACCAACTGCAATACCTGCTCAGAGTGGTGCTCAAGACACTATGGAAACACCAGTTTGCATGGCCTTTCCAGCAGCCTGTGGATGCCGTCAAGCTGAACCTCCCTGATTACTATAAGATCATTAAAACGCCTATGGATATGGGAACAATAAAGAAGCGCTTGGAAAACAACTATTACTGGAATGCTCAGGAATGTATCCAGGACTTCAACACTATGTTTACAAATTGTTACATCTACAACCCGCCTGACCATGAGGTAGTCGCAATGGCACGAAAGCTGCAAAAGCTCTTCTTGCAAAAAATAAATGAGCTACCCACAGAAGAA
SPIN4-Lavendar	Lavender (PGK.eGFP.FlexibleLinker.BsmBICloneSite.IRES.mCherry.cppt.EF1α.PuroR)(N-terminal GFP tag)	ATGTCTCCACCAACAGTTCCACCTATGGGCGTTGACGGCGTTAGTGCTTATCTCATGAAGAAGAGACATACGCATCGCAAGCAAAGAAGAAAGCCGACCTTTCTCACTCGTCGTAACATCGTGGGGTGCCGAATCCAACATGGTTGGAAGGAAGGAAATGAACCAGTGGAGCAATGGAAAGGGACAGTGCTGGAACAAGTAAGCGTCAAGCCGACGCTTTATATCATTAAGTACGATGGGAAGGATAGCGTCTATGGCCTCGAGTTGCACCGGGATAAGAGAGTGCTTGCTCTCGAAATCCTGCCTGAAAGGGTCCCTACTCCCCGGATCGACAGTAGATTGGCCGATAGCCTCATTGGGAAGGCTGTTGAACATGTCTTTGAGGGCGAACACGGAACG…

## Sheet: Overexpression
Construct	Backbone	Coding Sequence
BRD4(BD1)-MintFlag	MintFlag (SFFV.BsmBICloneSite.Flag.cppt.EF1α.PuroR) (C-terminal Flag tag)	ATGAACCCCCCGCCCCCAGAGACCTCCAACCCTAACAAGCCCAAGAGGCAGACCAACCAACTGCAATACCTGCTCAGAGTGGTGCTCAAGACACTATGGAAACACCAGTTTGCATGGCCTTTCCAGCAGCCTGTGGATGCCGTCAAGCTGAACCTCCCTGATTACTATAAGATCATTAAAACGCCTATGGATATGGGAACAATAAAGAAGCGCTTGGAAAACAACTATTACTGGAATGCTCAGGAATGTATCCAGGACTTCAACACTATGTTTACAAATTGTTACATCTACAACAAGCCTGGAGATGACATAGTCTTAATGGCAGAAGCTCTGGAAAAGCTCTTCTTGCAAAAAATAAATGAGCTACCCACAGAAGAA
BRD4(BD2)-MintFlag	MintFlag (SFFV.BsmBICloneSite.Flag.cppt.EF1α.PuroR) (C-terminal Flag tag)	ATGAAGGTCTCGGAGCAGCTCAAGTGCTGCAGCGGCATCCTCAAGGAGATGTTTGCCAAGAAGCACGCCGCCTACGCCTGGCCCTTCTACAAGCCTGTGGACGTGGAGGCACTGGGCCTACACGACTACTGTGACATCATCAAGCACCCCATGGACATGAGCACAATCAAGTCTAAACTGGAGGCCCGTGAGTACCGTGATGCTCAGGAGTTTGGTGCTGACGTCCGATTGATGTTCTCCAACTGCTATAAGTACAACCCTCCTGACCATGAGGTGGTGGCCATGGCCCGCAAGCTCCAGGATGTGTTCGAAATGCGCTTTGCCAAGATGCCGGACGAGCCT
BRD4(BD1)(K141P-E154Q)-MintFlag	MintFlag (SFFV.BsmBICloneSite.Flag.cppt.EF1α.PuroR) (C-terminal Flag tag)	ATGAACCCCCCGCCCCCAGAGACCTCCAACCCTAACAAGCCCAAGAGGCAGACCAACCAACTGCAATACCTGCTCAGAGTGGTGCTCAAGACACTATGGAAACACCAGTTTGCATGGCCTTTCCAGCAGCCTGTGGATGCCGTCAAGCTGAACCTCCCTGATTACTATAAGATCATTAAAACGCCTATGGATATGGGAACAATAAAGAAGCGCTTGGAAAACAACTATTACTGGAATGCTCAGGAATGTATCCAGGACTTCAACACTATGTTTACAAATTGTTACATCTACAACCCGCCTGACCATGAGGTAGTCGCAATGGCACGAAAGCTGCAAAAGCTCTTCTTGCAAAAAATAAATGAGCTACCCACAGAAGAA
BRD4(BD2)(P434K-Q447E)-MintFlag	MintFlag (SFFV.BsmBICloneSite.Flag.cppt.EF1α.PuroR) (C-terminal Flag tag)	ATGAAGGTCTCGGAGCAGCTCAAGTGCTGCAGCGGCATCCTCAAGGAGATGTTTGCCAAGAAGCACGCCGCCTACGCCTGGCCCTTCTACAAGCCTGTGGACGTGGAGGCACTGGGCCTACACGACTACTGTGACATCATCAAGCACCCCATGGACATGAGCACAATCAAGTCTAAACTGGAGGCCCGTGAGTACCGTGATGCTCAGGAGTTTGGTGCTGACGTCCGATTGATGTTCTCCAACTGCTATAAGTACAACAAGCCTGGCGATGACATCGTGCTCATGGCCGAGGCGCTCGAGGATGTGTTCGAAATGCGCTTTGCCAAGATGCCGGACGAGCCT
DCAF16-IvyHA	IvyHA(SFFV.HA.BsmBICloneSite.cppt.EF1α.PuroR)(N-terminal HA tag)	ATGGGGCCACGAAATCCGTCTCCCGACCATCTCTCTGAAAGCGAAAGTGAAGAAGAGGAAAATATTTCTTATTTGAATGAGTCTTCCGGAGAAGAATGGGATAGCTCAGAAGAAGAGGATAGCATGGTCCCTAATCTCTCACCGCTTGAATCTCTTGCCTGGCAAGTCAAATGTCTCCTCAAATATTCTACGACTTGGAAGCCCCTCAATCCCAACAGCTGGCTTTATCATGCCAAACTCTTGGATCCTTCAACTCCAGTCCATATTCTGCGCGAGATTGGCCTCAGGCTTAGTCATTGTAGCCACTGCGTCCCCAAGCTGGAGCCAATTCCCGAATGGCCACCGCTTGCATCCTGTGGCGTGCCCCCATTTCAAAAGCCACTGACTTCCCCGAGCCGA…
DCAF16(C58S)-IvyHA	IvyHA(SFFV.HA.BsmBICloneSite.cppt.EF1α.PuroR)(N-terminal HA tag)	ATGGGGCCACGAAATCCGTCTCCCGACCATCTCTCTGAAAGCGAAAGTGAAGAAGAGGAAAATATTTCTTATTTGAATGAGTCTTCCGGAGAAGAATGGGATAGCTCAGAAGAAGAGGATAGCATGGTCCCTAATCTCTCACCGCTTGAATCTCTTGCCTGGCAAGTCAAATCTCTCCTCAAATATTCTACGACTTGGAAGCCCCTCAATCCCAACAGCTGGCTTTATCATGCCAAACTCTTGGATCCTTCAACTCCAGTCCATATTCTGCGCGAGATTGGCCTCAGGCTTAGTCATTGTAGCCACTGCGTCCCCAAGCTGGAGCCAATTCCCGAATGGCCACCGCTTGCATCCTGTGGCGTGCCCCCATTTCAAAAGCCACTGACTTCCCCGAGCCGA…
DCAF16(C173S)-IvyHA	IvyHA(SFFV.HA.BsmBICloneSite.cppt.EF1α.PuroR)(N-terminal HA tag)	ATGGGGCCACGAAATCCGTCTCCCGACCATCTCTCTGAAAGCGAAAGTGAAGAAGAGGAAAATATTTCTTATTTGAATGAGTCTTCCGGAGAAGAATGGGATAGCTCAGAAGAAGAGGATAGCATGGTCCCTAATCTCTCACCGCTTGAATCTCTTGCCTGGCAAGTCAAATGTCTCCTCAAATATTCTACGACTTGGAAGCCCCTCAATCCCAACAGCTGGCTTTATCATGCCAAACTCTTGGATCCTTCAACTCCAGTCCATATTCTGCGCGAGATTGGCCTCAGGCTTAGTCATTGTAGCCACTGCGTCCCCAAGCTGGAGCCAATTCCCGAATGGCCACCGCTTGCATCCTGTGGCGTGCCCCCATTTCAAAAGCCACTGACTTCCCCGAGCCGA…
DCAF16(C177S)-IvyHA	IvyHA(SFFV.HA.BsmBICloneSite.cppt.EF1α.PuroR)(N-terminal HA tag)	ATGGGGCCACGAAATCCGTCTCCCGACCATCTCTCTGAAAGCGAAAGTGAAGAAGAGGAAAATATTTCTTATTTGAATGAGTCTTCCGGAGAAGAATGGGATAGCTCAGAAGAAGAGGATAGCATGGTCCCTAATCTCTCACCGCTTGAATCTCTTGCCTGGCAAGTCAAATGTCTCCTCAAATATTCTACGACTTGGAAGCCCCTCAATCCCAACAGCTGGCTTTATCATGCCAAACTCTTGGATCCTTCAACTCCAGTCCATATTCTGCGCGAGATTGGCCTCAGGCTTAGTCATTGTAGCCACTGCGTCCCCAAGCTGGAGCCAATTCCCGAATGGCCACCGCTTGCATCCTGTGGCGTGCCCCCATTTCAAAAGCCACTGACTTCCCCGAGCCGA…
DCAF16(C179S)-IvyHA	IvyHA(SFFV.HA.BsmBICloneSite.cppt.EF1α.PuroR)(N-terminal HA tag)	ATGGGGCCACGAAATCCGTCTCCCGACCATCTCTCTGAAAGCGAAAGTGAAGAAGAGGAAAATATTTCTTATTTGAATGAGTCTTCCGGAGAAGAATGGGATAGCTCAGAAGAAGAGGATAGCATGGTCCCTAATCTCTCACCGCTTGAATCTCTTGCCTGGCAAGTCAAATGTCTCCTCAAATATTCTACGACTTGGAAGCCCCTCAATCCCAACAGCTGGCTTTATCATGCCAAACTCTTGGATCCTTCAACTCCAGTCCATATTCTGCGCGAGATTGGCCTCAGGCTTAGTCATTGTAGCCACTGCGTCCCCAAGCTGGAGCCAATTCCCGAATGGCCACCGCTTGCATCCTGTGGCGTGCCCCCATTTCAAAAGCCACTGACTTCCCCGAGCCGA…
DCAF16(A53R)-IvyHA	IvyHA(SFFV.HA.BsmBICloneSite.cppt.EF1α.PuroR)(N-terminal HA tag)	ATGGGGCCACGAAATCCGTCTCCCGACCATCTCTCTGAAAGCGAAAGTGAAGAAGAGGAAAATATTTCTTATTTGAATGAGTCTTCCGGAGAAGAATGGGATAGCTCAGAAGAAGAGGATAGCATGGTCCCTAATCTCTCACCGCTTGAATCTCTTCGCTGGCAAGTCAAATGTCTCCTCAAATATTCTACGACTTGGAAGCCCCTCAATCCCAACAGCTGGCTTTATCATGCCAAACTCTTGGATCCTTCAACTCCAGTCCATATTCTGCGCGAGATTGGCCTCAGGCTTAGTCATTGTAGCCACTGCGTCCCCAAGCTGGAGCCAATTCCCGAATGGCCACCGCTTGCATCCTGTGGCGTGCCCCCATTTCAAAAGCCACTGACTTCCCCGAGCCGA…
SPIN4-IvyFlag	IvyFlag(SFFV.Flag.BsmBICloneSite.cppt.EF1α.PuroR)(N-terminal Flag tag)	ATGTCTCCACCAACAGTTCCACCTATGGGCGTTGACGGCGTTAGTGCTTATCTCATGAAGAAGAGACATACGCATCGCAAGCAAAGAAGAAAGCCGACCTTTCTCACTCGTCGTAACATCGTGGGGTGCCGAATCCAACATGGTTGGAAGGAAGGAAATGAACCAGTGGAGCAATGGAAAGGGACAGTGCTGGAACAAGTAAGCGTCAAGCCGACGCTTTATATCATTAAGTACGATGGGAAGGATAGCGTCTATGGCCTCGAGTTGCACCGGGATAAGAGAGTGCTTGCTCTCGAAATCCTGCCTGAAAGGGTCCCTACTCCCCGGATCGACAGTAGATTGGCCGATAGCCTCATTGGGAAGGCTGTTGAACATGTCTTTGAGGGCGAACACGGAACG…
GAK(kinase domain)-MintHA	MintHA (SFFV.BsmBICloneSite.HA.cppt.EF1α.PuroR) (C-terminal HA tag)	ATGCCTGGTTCCCTCGGCGGGGCGTCTGGCAGAGATCAGTCCGATTTTGTAGGCCAAACCGTCGAACTGGGAGAGTTGAGGCTCCGAGTTAGGCGAGTTCTGGCGGAAGGCGGCTTTGCTTTCGTTTACGAGGCCCAGGACGTCGGCAGTGGTAGGGAGTATGCATTGAAAAGGTTACTGAGCAATGAAGAAGAGAAGAATAGGGCCATCATTCAAGAAGTCTGTTTTATGAAGAAACTCTCCGGGCATCCAAACATAGTTCAATTTTGCAGTGCAGCGTCCATTGGGAAGGAAGAATCTGATACGGGCCAAGCAGAATTCCTGCTCCTCACTGAACTGTGTAAAGGTCAACTTGTGGAATTCTTGAAGAAGATGGAATCACGTGGACCTCTCTCATGT…
GAK(kinase domain)(C87S)-MintHA	MintHA (SFFV.BsmBICloneSite.HA.cppt.EF1α.PuroR) (C-terminal HA tag)	ATGCCTGGTTCCCTCGGCGGGGCGTCTGGCAGAGATCAGTCCGATTTTGTAGGCCAAACCGTCGAACTGGGAGAGTTGAGGCTCCGAGTTAGGCGAGTTCTGGCGGAAGGCGGCTTTGCTTTCGTTTACGAGGCCCAGGACGTCGGCAGTGGTAGGGAGTATGCATTGAAAAGGTTACTGAGCAATGAAGAAGAGAAGAATAGGGCCATCATTCAAGAAGTCTCTTTTATGAAGAAACTCTCCGGGCATCCAAACATAGTTCAATTTTGCAGTGCAGCGTCCATTGGGAAGGAAGAATCTGATACGGGCCAAGCAGAATTCCTGCTCCTCACTGAACTGTGTAAAGGTCAACTTGTGGAATTCTTGAAGAAGATGGAATCACGTGGACCTCTCTCATGT…
GAK(kinase domain)(C101S)-MintHA	MintHA (SFFV.BsmBICloneSite.HA.cppt.EF1α.PuroR) (C-terminal HA tag)	ATGCCTGGTTCCCTCGGCGGGGCGTCTGGCAGAGATCAGTCCGATTTTGTAGGCCAAACCGTCGAACTGGGAGAGTTGAGGCTCCGAGTTAGGCGAGTTCTGGCGGAAGGCGGCTTTGCTTTCGTTTACGAGGCCCAGGACGTCGGCAGTGGTAGGGAGTATGCATTGAAAAGGTTACTGAGCAATGAAGAAGAGAAGAATAGGGCCATCATTCAAGAAGTCTGTTTTATGAAGAAACTCTCCGGGCATCCAAACATAGTTCAATTTTCCAGTGCAGCGTCCATTGGGAAGGAAGAATCTGATACGGGCCAAGCAGAATTCCTGCTCCTCACTGAACTGTGTAAAGGTCAACTTGTGGAATTCTTGAAGAAGATGGAATCACGTGGACCTCTCTCATGT…
GAK(kinase domain)(C145S)-MintHA	MintHA (SFFV.BsmBICloneSite.HA.cppt.EF1α.PuroR) (C-terminal HA tag)	ATGCCTGGTTCCCTCGGCGGGGCGTCTGGCAGAGATCAGTCCGATTTTGTAGGCCAAACCGTCGAACTGGGAGAGTTGAGGCTCCGAGTTAGGCGAGTTCTGGCGGAAGGCGGCTTTGCTTTCGTTTACGAGGCCCAGGACGTCGGCAGTGGTAGGGAGTATGCATTGAAAAGGTTACTGAGCAATGAAGAAGAGAAGAATAGGGCCATCATTCAAGAAGTCTGTTTTATGAAGAAACTCTCCGGGCATCCAAACATAGTTCAATTTTGCAGTGCAGCGTCCATTGGGAAGGAAGAATCTGATACGGGCCAAGCAGAATTCCTGCTCCTCACTGAACTGTGTAAAGGTCAACTTGTGGAATTCTTGAAGAAGATGGAATCACGTGGACCTCTCTCATCT…
GAK(kinase domain)(C190S)-MintHA	MintHA (SFFV.BsmBICloneSite.HA.cppt.EF1α.PuroR) (C-terminal HA tag)	ATGCCTGGTTCCCTCGGCGGGGCGTCTGGCAGAGATCAGTCCGATTTTGTAGGCCAAACCGTCGAACTGGGAGAGTTGAGGCTCCGAGTTAGGCGAGTTCTGGCGGAAGGCGGCTTTGCTTTCGTTTACGAGGCCCAGGACGTCGGCAGTGGTAGGGAGTATGCATTGAAAAGGTTACTGAGCAATGAAGAAGAGAAGAATAGGGCCATCATTCAAGAAGTCTGTTTTATGAAGAAACTCTCCGGGCATCCAAACATAGTTCAATTTTGCAGTGCAGCGTCCATTGGGAAGGAAGAATCTGATACGGGCCAAGCAGAATTCCTGCTCCTCACTGAACTGTGTAAAGGTCAACTTGTGGAATTCTTGAAGAAGATGGAATCACGTGGACCTCTCTCATGT…
ERP29-MintHA	MintHA (SFFV.BsmBICloneSite.HA.cppt.EF1α.PuroR) (C-terminal HA tag)	ATGGCCGCTGCTGTGCCCCGAGCTGCATTCCTCTCCCCTCTCCTGCCTTTGCTCCTGGGGTTTCTGTTACTGAGTGCACCACATGGCGGTAGTGGACTCCATACAAAAGGGGCACTCCCCCTGGATACAGTCACATTCTACAAGGTCATTCCAAAATCAAAATTTGTTTTGGTCAAATTCGATACACAATATCCATACGGTGAGAAGCAAGATGAGTTCAAACGACTGGCCGAAAACAGTGCTTCTAGCGATGACCTGCTCGTCGCAGAAGTGGGGATAAGTGATTATGGAGACAAACTTAACATGGAACTTAGTGAGAAATACAAGCTGGACAAGGAATCATATCCGGTGTTCTACCTGTTTAGAGATGGAGACTTTGAAAATCCTGTGCCCTACACT…

## Sheet: sgRNA
Construct	Backbone	sgRNA Sequence
sgDCAF16#1-BFP	sgBFP(U6.sgRNA.cppt.SFFV.tBFP)	TGCCAGGCAAGACTCTCAAG
sgDCAF16#2-RFP	sgRFP(U6.sgRNA.cppt.EF1α.RFP657)	CAGTTTAGCATGATACAACC
sgNTC#1-RFP	sgRFP(U6.sgRNA.cppt.EF1α.RFP657)	GACGGAGGCTAAGCGTCGCAA
sgNTC#2-BFP	sgBFP(U6.sgRNA.cppt.SFFV.tBFP)	GCGCTTCCGCGGCCCGTTCAA
