# Supplementary material for: Template-assisted covalent modification underlies activity of covalent molecular glues
Source: Nat Chem Biol. 2024 Jul 29;20(12):1640–9. doi: 10.1038/s41589-024-01668-4 (PMC11582070; doi:10.1038/s41589-024-01668-4)
Supplement: Supplementary file 5 — Mammalian cell line authentication results. [file 41589_2024_1668_MOESM5_ESM.xls]

## Sheet: STR Profiling Results
Sample Name	Comment	Marker	Allele 1	Allele 2	Allele 3	Allele 4	Allele 5	Allele 6	Peak Height Allele 1	Peak Height Allele 2	Peak Height Allele 3	Peak Height Allele 4	Peak Height Allele 5	Peak Height Allele 6
Allelic ladder		TH01	4	5	6	7	8	9(more)	380	371	370	361	366	379
Allelic ladder		D21S11	24	24.2	25	25.2	26	27(more)	371	367	385	363	388	379
Allelic ladder		D5S818	7	8	9	10	11	12(more)	554	398	355	463	397	445
Allelic ladder		D13S317	7	8	9	10	11	12(more)	485	490	463	512	452	515
Allelic ladder		D7S820	6	7	8	9	10	11(more)	565	546	483	485	477	458
Allelic ladder		D16S539	5	8	9	10	11	12(more)	441	449	450	446	447	442
Allelic ladder		CSF1PO	6	7	8	9	10	11(more)	461	438	458	441	550	564
Allelic ladder		Amelogenin	X	Y					346	394
Allelic ladder		vWA	10	11	12	13	14	15(more)	341	335	323	316	307	296
Allelic ladder		TPOX	6	7	8	9	10	11(more)	316	369	359	333	329	327
NTC	no template control	TH01	0	0
NTC	no template control	D21S11	0	0
NTC	no template control	D5S818	0	0
NTC	no template control	D13S317	0	0
NTC	no template control	D7S820	0	0
NTC	no template control	D16S539	0	0
NTC	no template control	CSF1PO	0	0
NTC	no template control	Amelogenin
NTC	no template control	vWA	0	0
NTC	no template control	TPOX	0	0
2800M_pos_ctrl	positive control	TH01	6	9.3					1371	1310
2800M_pos_ctrl	positive control	D21S11	29	31.2					1447	1403
2800M_pos_ctrl	positive control	D5S818	12						3787
2800M_pos_ctrl	positive control	D13S317	9	11					990	942
2800M_pos_ctrl	positive control	D7S820	8	11					1351	1331
2800M_pos_ctrl	positive control	D16S539	9	13					2137	2135
2800M_pos_ctrl	positive control	CSF1PO	12						3879
2800M_pos_ctrl	positive control	Amelogenin	X	Y					1400	1476
2800M_pos_ctrl	positive control	vWA	16	19					871	898
2800M_pos_ctrl	positive control	TPOX	11						3000
HEK293T_1	replicate 1	TH01	7	9.3	UKN				388	691	60
HEK293T_1	replicate 1	D21S11	28	29	30.2				2056	235	674
HEK293T_1	replicate 1	D5S818	8	9					2341	1162
HEK293T_1	replicate 1	D13S317	11	12	14	15			350	1374	352	109
HEK293T_1	replicate 1	D7S820	10	11					526	1572
HEK293T_1	replicate 1	D16S539	9	13					2240	988
HEK293T_1	replicate 1	CSF1PO	11	12	13				1170	1679	352
HEK293T_1	replicate 1	Amelogenin	X						1995
HEK293T_1	replicate 1	vWA	16	17	18	19	20		361	88	280	356	140
HEK293T_1	replicate 1	TPOX	11	12					1157	578
HEK293T_2	replicate 2	TH01	7	9.3	UKN				640	1111	158
HEK293T_2	replicate 2	D21S11	28	29	30.2				2221	283	772
HEK293T_2	replicate 2	D5S818	8	9					2478	1240
HEK293T_2	replicate 2	D13S317	11	12	14	15			346	1403	341	110
HEK293T_2	replicate 2	D7S820	10	11					539	1699
HEK293T_2	replicate 2	D16S539	9	13					2254	1016
HEK293T_2	replicate 2	CSF1PO	11	12	13				1290	1939	430
HEK293T_2	replicate 2	Amelogenin	X						1969
HEK293T_2	replicate 2	vWA	16	17	18	19	20		339	72	280	405	119
HEK293T_2	replicate 2	TPOX	11	12					1181	533
HEK293T-Cas9_1	replicate 1	TH01	7	9.3	UKN				441	568	202
HEK293T-Cas9_1	replicate 1	D21S11	28	29	30.2				1495	662	577
HEK293T-Cas9_1	replicate 1	D5S818	8	9					2351	1185
HEK293T-Cas9_1	replicate 1	D13S317	11	12	14	15			284	1011	219	156
HEK293T-Cas9_1	replicate 1	D7S820	11						2173
HEK293T-Cas9_1	replicate 1	D16S539	9	13	14				2169	798	174
HEK293T-Cas9_1	replicate 1	CSF1PO	11	12	13				1205	1503	779
HEK293T-Cas9_1	replicate 1	Amelogenin	X						1736
HEK293T-Cas9_1	replicate 1	vWA	16	19	20				298	239	408
HEK293T-Cas9_1	replicate 1	TPOX	11	12					878	421
HEK293T-Cas9_2	replicate 2	TH01	7	9.3	UKN				551	708	277
HEK293T-Cas9_2	replicate 2	D21S11	28	29	30.2				1197	493	472
HEK293T-Cas9_2	replicate 2	D5S818	8	9					1985	1021
HEK293T-Cas9_2	replicate 2	D13S317	11	12	14	15			244	966	178	166
HEK293T-Cas9_2	replicate 2	D7S820	11						1641
HEK293T-Cas9_2	replicate 2	D16S539	9	13	14				1868	800	151
HEK293T-Cas9_2	replicate 2	CSF1PO	11	12	13				917	1004	567
HEK293T-Cas9_2	replicate 2	Amelogenin	X						1686
HEK293T-Cas9_2	replicate 2	vWA	16	19	20				279	251	408
HEK293T-Cas9_2	replicate 2	TPOX	11	12					918	417
K562-Cas9_1	replicate 1	TH01	9.3						740
K562-Cas9_1	replicate 1	D21S11	29	30	31				373	280	312
K562-Cas9_1	replicate 1	D5S818	11	12					464	852
K562-Cas9_1	replicate 1	D13S317	8						361
K562-Cas9_1	replicate 1	D7S820	9	11					606	497
K562-Cas9_1	replicate 1	D16S539	11	12					419	843
K562-Cas9_1	replicate 1	CSF1PO	9	10					474	908
K562-Cas9_1	replicate 1	Amelogenin	X						515
K562-Cas9_1	replicate 1	vWA	16						258
K562-Cas9_1	replicate 1	TPOX	8	9					261	420
K562-Cas9_2	replicate 2	TH01	9.3						730
K562-Cas9_2	replicate 2	D21S11	29	30	31				322	247	254
K562-Cas9_2	replicate 2	D5S818	11	12					363	649
K562-Cas9_2	replicate 2	D13S317	8						340
K562-Cas9_2	replicate 2	D7S820	9	11					434	396
K562-Cas9_2	replicate 2	D16S539	11	12					361	679
K562-Cas9_2	replicate 2	CSF1PO	9	10					339	625
K562-Cas9_2	replicate 2	Amelogenin	X						514
K562-Cas9_2	replicate 2	vWA	16						250
K562-Cas9_2	replicate 2	TPOX	8	9					256	536
