# Supplementary material for: Template-assisted covalent modification underlies activity of covalent molecular glues
Source: Nat Chem Biol. 2024 Jul 29;20(12):1640–9. doi: 10.1038/s41589-024-01668-4 (PMC11582070; doi:10.1038/s41589-024-01668-4)
Supplement: Supplementary file 6 — Source Data Supplementary Fig. 1 Raw data for CRISPR screens. [file 41589_2024_1668_MOESM6_ESM.xlsx]

## Sheet: Supp. Fig. 1b - Read Count
Gene	Sequence	H_Rep1	L_Rep1	H_Rep2	L_Rep2
ABTB1	GGGCTCGGAAGTAGTCACTG	35	56	156	52
ABTB1	CTACAAAGACCACGTCACTG	115	116	136	197
ABTB1	TGTAATCGCGTAGAGCCCGG	43	69	65	143
ABTB1	TGTTGAAGCCGTCAGGACAA	61	56	133	391
AHR	ATCGCAAACAAAGCCAACTG	21	100	28	209
AHR	TTATAACAGACTACTGTCTG	46	83	137	194
AHR	AGACTCATCTTGTTGCATCA	37	99	107	142
AHR	CTTACTTCGGATATGGGACT	96	197	285	139
AIRE	CCCCGCTCACCGTTCCCGAG	30	105	184	294
AIRE	CCACCTGAAACTTGTCCTCG	150	67	289	296
AIRE	GTGGCGGTACCAAAGCCTTG	67	137	162	260
AIRE	AGTTCGAAGACTCCGGCAGT	64	69	51	71
AMBRA1	CCATAATATCTATATTACGG	17	120	186	71
AMBRA1	GGAGCTGGGGACCTGCCAAG	38	99	102	76
AMBRA1	GCTGCTCTGGACTGTACTGA	122	189	120	461
AMBRA1	GGATGATCCAGTATCTCTCA	139	79	113	243
AMFR	ACAGGGACAGGACTCGACCG	16	27	103	126
AMFR	GCACAAGAACTATCTACGTG	90	99	134	128
AMFR	CCTCAACCACGAAGGGACGT	41	75	205	113
AMFR	TGCCGACAATAATCGTGTCA	225	185	217	661
ANAPC1	GTCCCAGCTCCAGTTACGGT	55	15	40	39
ANAPC1	TCTGGAAAGGTGAAGTCACA	41	52	4	225
ANAPC1	GTTGTCTGGATGACTAATGT	42	38	76	62
ANAPC1	AGGAATAGTGATCCTAACCA	28	4	4	2
ANAPC10	AGCAAGATCTCAGTCAGAGT	10	14	35	4
ANAPC10	GGAACATGAATCCAGCCACT	186	191	235	348
ANAPC10	TGGTGCTGACCCCAAGCAGT	10	89	63	123
ANAPC10	GATGTTCACTAAATGAGGCT	56	41	25	73
ANAPC11	GTGGCCAACGATGAGAACTG	13	15	35	18
ANAPC11	GATTAAGTGCTGGAACGGCG	21	47	28	37
ANAPC11	GAGCACTGGCCCCACACCAG	52	24	21	118
ANAPC11	ACCAGCGGGCAGTCGTCGCC	51	40	98	193
ANAPC13	GATGTCGCAATACCACTGGT	13	26	20	20
ANAPC13	CCTGAACCTGAACAAGACAA	67	62	111	93
ANAPC13	GTGAGGTTCAGAGAGATGGA	52	24	42	15
ANAPC13	GGTATTGCGACATCCTCATA	34	54	99	244
ANAPC2	GGAGCCGGTAGTACCGGCGA	64	20	78	247
ANAPC2	CTGACAGTGGATCGAGCGGG	19	53	9	86
ANAPC2	GAAGTCCACACTATGTTGCG	14	37	6	46
ANAPC2	AGCCTATCCGCCGCTACCTG	28	37	14	140
ANAPC4	CCTGCAGCATCTAGTCCAAG	54	121	44	349
ANAPC4	GTCACAGAAGTCTCTACCAA	17	35	80	44
ANAPC4	GTGTCACCCCCTAACACAGA	26	38	23	115
ANAPC4	ACATACTACCTTATTCAGCT	94	51	106	145
ANAPC5	AAACTTACTAGTGACCGAAG	11	5	69	3
ANAPC5	CCACCTCGCAGAGCTACACG	15	3	30	73
ANAPC5	GCTGAAAGAAAGCTTACTGT	23	7	57	50
ANAPC5	AAAAGCTCTCTGTTGAACAA	30	6	27	67
ANAPC7	TCATACCCAGAAACCACCCA	25	95	146	203
ANAPC7	GCTGGCAAACCTGTACAAGA	11	46	64	79
ANAPC7	TGAATGTGATAGACCACGTG	37	119	265	400
ANAPC7	TACTTAAGGGAGCAGCACTT	63	114	174	169
ANKIB1	GTCCACAGGGCATATCCACA	51	94	317	374
ANKIB1	TGAAGTCATTCAACACGTGG	91	65	149	272
ANKIB1	TGCTGCATTAGACAAACGAG	100	46	154	139
ANKIB1	GGGAGTTAGTGAAGCCTACG	77	105	47	312
AREL1	CATGCCTTGTTGGAATCGGT	100	73	168	376
AREL1	TGATGGCATTCAACCTCCTG	57	123	146	160
AREL1	ACTATTTATGACTACGTGCG	91	52	186	244
AREL1	GGATTATCATACTCATCTCG	43	42	19	88
ARIH1	TCACTTAACAGCTTTAACTG	44	93	102	112
ARIH1	GGAGGAGGATTACCGCTACG	50	122	111	184
ARIH1	TTCAAGTAGCAGATCTGACA	96	133	201	482
ARIH1	AAGATATCACAACCATGAGC	62	80	9	148
ARIH2	CCTGTACCCGAATAACCATG	117	29	142	73
ARIH2	GGACATAGAGGACTATTACG	40	46	179	337
ARIH2	GTTCTCGTCAAGGACGGCGT	47	58	113	96
ARIH2	AAGTTTCAGAGATATTGGAC	17	33	53	41
ARNT	AGATGTCTAACGATAAGGAG	72	213	233	274
ARNT	CAAGCTAACCATCTTACGCA	49	138	49	210
ARNT	TGGGGAACCTCACTTCGTGG	77	200	57	294
ARNT	TGGATTGTGTTGGAGAGTGT	130	217	226	566
ASB1	CCATGATGCAGCTTACGTCG	71	323	173	437
ASB1	AGGCTGCGCTGATGTACAAG	58	90	139	245
ASB1	GCGAGAGGCGTGGTAGACAG	46	30	105	271
ASB1	AGACAGACTTCTCGTTGATG	85	161	169	443
ASB10	CTGGTCTCTGACATACGAAG	57	171	36	300
ASB10	GAGAGTGGATGGTCGGTCCG	46	112	191	122
ASB10	CACCAGCAGCACATGAACAC	125	250	394	331
ASB10	GGCCAGTACTGGAGTCCGCG	25	46	48	130
ASB11	ACACCCGGTTAATTGTCACA	108	139	309	269
ASB11	CTGCAGCAAGCATTGAAGAG	54	39	128	374
ASB11	TCTTCACACAGTCTACCCTC	40	114	88	168
ASB11	ATAGCAGAAGAGATCTATGG	122	91	157	230
ASB12	AGACTGCGGCCAAATAGAGG	76	125	223	410
ASB12	TGGTAGTTTAGCTTTGACGT	59	151	387	338
ASB12	CAAAAGCTGGTCCAAAGTAT	60	142	378	148
ASB12	TTGTTGTAGATGCTACCACC	18	79	179	185
ASB13	CTGCAACAGCTGATCGAGAG	154	113	435	512
ASB13	GAGGCTTCTTATTGACGTCG	19	114	43	72
ASB13	GTGGATGCTCGCAACATCGA	65	102	268	170
ASB13	AAGCTTTGCCGCATTCACGT	94	153	108	200
ASB14	ATCTGCGTTGTGCCAACGAG	77	82	324	216
ASB14	AATACAAAGCTGACTTCCTG	83	92	156	330
ASB14	ATGGAAATGTTACTGCGGAA	90	112	237	362
ASB14	AACATGCACCTAAGGATGAG	41	79	129	236
ASB15	TACACCGAGCTGCCTATGAG	57	188	217	353
ASB15	CCCAGAGCTATGACGATGAG	131	139	226	272
ASB15	CTGCAACAAGTAGACAGTTG	108	162	227	384
ASB15	GTGCTGTTTGAGGCAGCAGG	44	66	76	133
ASB16	AGAGGCCGCCAACATGATTG	66	62	74	91
ASB16	CAAGGCTAATGTGCTGACTG	40	117	117	125
ASB16	GGGGACTTGACGGGCACCTG	52	74	284	239
ASB16	GCTCGACACCTGATCCGGCA	47	34	149	215
ASB17	TCAAGACAGAAGTTGTAACC	69	130	115	234
ASB17	TGACCCAAAAACTGTAGGGA	53	98	161	290
ASB17	ATTGTTAAGACAATGTTGAT	111	81	179	276
ASB17	CACATATTTCAGTGAAGTCG	160	196	142	311
ASB18	GGTACCTGATAGTCCAAACG	82	112	219	286
ASB18	CTGCACTGAAATCACGCCTG	101	41	125	193
ASB18	CCGAGGTCCTTACCCGAGCG	50	47	138	314
ASB18	GGTGTCGCACGCAGGCGGTG	105	101	159	329
ASB2	GAATCTCGCAGAGCCCAACA	152	116	167	97
ASB2	GTGGAATCCAAGAACGCCTA	55	76	205	174
ASB2	AGGTGCTGACATCAACACGC	127	312	96	280
ASB2	CGACGCCAACAAGACCAACA	117	183	280	304
ASB3	TTAAGGCTGTTGCTTCAACA	89	64	266	258
ASB3	TGTGTGCATGGCTTTCCAAA	125	153	347	222
ASB3	TATCAGCAACATCGACACTT	98	121	299	491
ASB3	CAAGGGTGTAGCTTTGTCCA	30	116	109	129
ASB4	GCGCTAAAGTCCAATGACTT	50	51	54	60
ASB4	GATCTTAACACAATCCACAT	52	40	73	148
ASB4	TTGGCACAGAGAATGGAACT	208	145	428	633
ASB4	TACAGTTGATTGTAGCATTG	117	199	387	393
ASB5	TCACTATGTAGAAATGACTG	75	188	132	513
ASB5	TCTTCCATCCCCAACGCATG	107	232	355	257
ASB5	TAGTGGTGATCGATCTGCCC	10	10	50	59
ASB5	TGGGAGCATGCGTTGAATAA	106	241	167	489
ASB6	CCGGTCCCTCCGATTAACGT	91	86	162	205
ASB6	CCCATGCCGCAAGAGAACGT	55	32	171	87
ASB6	GCCCAGTTATGTCGCCAGCG	91	103	120	230
ASB6	ATGCCGCTGACAAGCATGGT	49	106	113	190
ASB7	ATTCGCATCTCGGCCATTCG	92	49	28	183
ASB7	CTAACATCAAGCGTGCAATG	70	93	195	285
ASB7	AGAGGGGCAGACACAAACTT	91	130	231	239
ASB7	AGCTCGCCATTATCCGAGAG	59	113	64	539
ASB8	CCTTCTGGATTATGGCGCAG	42	62	86	83
ASB8	TGTTCGGTTATACCCATCCA	92	44	49	107
ASB8	CAATGATACACCGCTCAGCT	55	106	219	324
ASB8	AATTGTTCGGATTAAGCGCT	61	36	86	163
ASB9	GAGAGTTGACACACTCCACG	15	13	176	28
ASB9	CTGACACAAGCATTAAACAG	53	124	130	1447
ASB9	AATAGAGTGGAGTGCCCAGG	27	68	239	153
ASB9	ATGCATGAAGCTGCAATCCA	111	159	240	294
ATG10	TGAATTCTGCACAATAACGT	59	14	155	169
ATG10	CATCTAGGAGCATCTACCCA	47	68	97	100
ATG10	GAAACACAGGACTGTTCTGA	21	96	97	134
ATG10	CTTGCCCTAAAGTAAAGTAC	33	22	48	122
ATG16L1	TGCAAGCCGAATCTGGACTG	92	53	129	90
ATG16L1	CATACTTACGAAGACACACA	51	6	85	198
ATG16L1	GAATAACCAAATGCAGCGGA	91	47	46	114
ATG16L1	CTTCCCAAAGCTTAACCCTG	29	34	163	279
ATG3	GTAGATACATATCACAACAC	20	60	136	149
ATG3	TGTTTGCACCGCTTATAGCA	119	39	266	181
ATG3	TAGTCCACCACTGTCCAACA	35	137	96	175
ATG3	AAAGCCAAAACTGATGCTGG	25	62	87	69
ATXN3	TCAACAGTCCAGAGTATCAG	74	68	142	148
ATXN3	AGGAATGTTAGACGAAGATG	14	96	11	157
ATXN3	TGCCTGAATAACTTATTGCA	102	207	93	326
ATXN3	CTGTCATCCATATTTCCAGA	122	107	296	583
ATXN3L	TGGAACATCAGACCAAGATG	112	233	139	278
ATXN3L	ATCGAGCCAAGAAATTTGCA	85	165	201	462
ATXN3L	TGTCTGAACAATCTATTGCA	60	146	244	425
ATXN3L	AATCCTGAATATCAGAAGCT	19	66	46	202
AURKA	CTTCGAATGACAGTAAGACA	6	2	1	63
AURKA	TGAACCTGAAAACTCACCGA	8	7	3	3
AURKA	TGCTTGCAAAGGAATGCGCT	105	224	166	244
AURKA	TGAGTCACGAGAACACGTTT	66	125	75	163
BACH1	CTAATCCTGATACCTAACCA	80	51	213	204
BACH1	GAAATCCGACTTGGGCACCA	40	66	99	236
BACH1	AACTGACAGAGTCCGTACTG	37	64	81	145
BACH1	CCTGGCCTACGATTCTTGAG	47	94	49	288
BACH2	GTTCAGCATAACGAAAAGTG	30	90	60	90
BACH2	CCCAGAATAAGAATGCACCG	43	95	285	172
BACH2	CTCTTCCTATTCCTACGCGG	18	27	125	49
BACH2	GAATTATGGACAGCCCCACG	33	26	95	68
BAP1	CACGGACGTATCATCCACCA	105	203	397	491
BAP1	GAACCGTCAGACAGTACTAG	78	87	142	422
BAP1	AAGGTCTACCCCATTGACCA	109	28	106	234
BAP1	CTGTCCATCAAGACTAGCAG	37	173	126	372
BARD1	GCTGTGAAAAGAAATCATAG	50	111	46	183
BARD1	ATGTCCAGTGTGTTACACCC	66	81	115	105
BARD1	ACTTTACGTTTGCATGAAGG	56	58	179	97
BARD1	GACTGGAAAGTCTATTGTGA	120	53	231	118
BCL6B	CCCACATTTGAACTGCACAG	102	217	281	426
BCL6B	CACTGCACCAGCAGTCCTAG	71	27	253	254
BCL6B	CCTCTGGATCACCCTCTGAA	68	184	252	263
BCL6B	CCCGGGGGTCCCGAAGCGAG	50	93	69	107
BFAR	AAGATGCCCACCATAAAGCA	53	58	212	236
BFAR	TGACACGTTCTAGCTCCATG	121	151	105	250
BFAR	GGCTGTGGCCAAATGGACGG	117	94	232	134
BFAR	ATTCCTTTAGCTCCTAACAC	85	123	83	119
BIRC2	ATGCTATGTCAGAACACCGG	77	62	285	224
BIRC2	CAAGCTACTATGTTCCAAGG	43	130	240	596
BIRC2	ATATTCAACTTTCCCCGCCG	87	99	245	200
BIRC2	TTCTGAATAAAGCTACAGCT	35	108	103	146
BIRC3	ACCCGGAAGTAATGAGTGTG	78	163	231	473
BIRC3	TTTCGTTATTCATTGCACAG	43	29	114	174
BIRC3	AGGATTAACTAGAACACTAG	77	70	158	188
BIRC3	CATGGGTTCAACATGCCAAG	63	42	148	206
BIRC6	TTGCACTCAAGGATTCAACA	99	36	219	301
BIRC6	GCCCACCTATAGCCTACATG	53	72	152	166
BIRC6	GAGGCCAAGTCTCCACAAGT	90	39	145	173
BIRC6	AACAGAGAGTATCCAACACA	44	70	131	234
BIRC7	AGCCGGTGATGGTCCCACGC	68	45	141	138
BIRC7	GGTGGCACCTCAGCAGTCAG	36	28	229	136
BIRC7	CCTGGACGGAGCATGCCAAG	236	130	285	516
BIRC7	CCAGGATCTGCCCATCCACG	54	17	60	143
BIRC8	GAGCAACTATAAAACGCTTG	119	162	250	205
BIRC8	CATTTAACCCGTTCACTTGA	58	202	289	535
BIRC8	TCTAGCAGATATTTGCAACC	35	151	82	250
BIRC8	GGACGTTAAGAAAATAATGG	23	43	32	65
BMI1	TTGTATACAAATTAGTTCCA	42	73	79	102
BMI1	AATGGCTCTAATGAAGATAG	74	61	118	120
BMI1	CTAGATTGATGTCATGTATG	78	168	252	393
BMI1	GTGGTCTGGTCTTGTGAACT	18	95	42	105
BRAP	GCGGCCACATAGGATGTGGA	55	51	66	213
BRAP	TGTGGTTACATAACGTTGTG	34	120	139	246
BRAP	TCACATCTGTCATTTCTCGA	33	41	194	120
BRAP	TTGGTGTACATAGGCTGATG	63	143	77	151
BRCA1	AGAAACCTACAACTCATGGA	37	130	60	244
BRCA1	GGCTCAGGGTTACCGAAGAG	15	79	101	223
BRCA1	GCAGCATTTGAAAACCCCAA	27	64	176	174
BRCA1	AGGAAACATGTAATGATAGG	38	99	95	96
BRCC3	TCTAGTTGAACGATGATACA	73	120	312	162
BRCC3	GAGCGTGGTTGAGACAAACG	31	65	143	145
BRCC3	GCTCTGGAGAAATTTCTACT	111	178	130	240
BRCC3	ACCTTGACAGACACACAGGT	100	207	394	387
BRWD1	TTCCTAGTGGAGATACATCG	73	175	239	550
BRWD1	ACAAACCTAAATATGCCTAG	24	105	171	312
BRWD1	GGTATGTACACAAATCAACA	91	163	78	300
BRWD1	AGATATTATAGATACCCCAA	129	220	180	520
BTBD1	GTTCCCACTGATGACAATTG	48	87	145	186
BTBD1	TGGATGCAATAAGTGCAGAA	129	170	169	460
BTBD1	CGGTCAATGTATTCAACTCG	80	124	289	283
BTBD1	CAGCTCGATCTCGGCCGACG	97	63	143	601
BTRC	TGCGATGCCTGTATAACCCA	72	177	191	286
BTRC	TAAAATTATACAAGACATTG	69	200	147	330
BTRC	ACGAGTTTATGTGCCCATGT	80	65	98	157
BTRC	AGTGCAGAACTGCTTCACAA	71	59	130	151
CADPS2	GGTGAATGACAGTACCACGT	82	90	369	403
CADPS2	AAAACATAGAAAAACGTGTG	34	34	49	145
CADPS2	AGCTCTACGTCTTCGTCGTG	84	82	166	515
CADPS2	ACAAGCAGCCCAGATCAGAA	33	91	124	276
CBL	GTAGATCCGTTTGATCCTAG	52	72	191	127
CBL	CTATCTTGTCAAGATATGAG	58	109	150	235
CBL	GGTGGAAGATCTCGAAGTGT	104	39	346	139
CBL	CCTGTCGAAAGCTCTTCCAA	118	58	194	228
CBLB	TGTGGGATGTCGACTCCTAG	64	173	276	297
CBLB	CTTCATCTCTTGGATCAAAG	78	166	169	286
CBLB	TTCCGCAAAATAGAGCCCCA	83	161	384	335
CBLB	TGAATTAGATCCAGGCGAGG	72	152	284	240
CBLC	GTCCACAGTACTTTCCCCCG	96	83	85	123
CBLC	GAGAGGTGGCCCATTCTCGG	38	63	158	262
CBLC	GAAGACGTCGAACTCGAAGA	22	50	97	127
CBLC	GGCCCAGCTGTACTCGCCTG	102	123	206	490
CBLL1	GTTTCCTGACTGACCGATCG	20	53	3	31
CBLL1	GGCTGATTATAGTGCTCATG	72	51	180	491
CBLL1	GTGGCATTATAAAACGCTCA	30	30	52	173
CBLL1	CGAATTGAGCAGTGTACACG	53	108	121	199
CBX4	GGGCTGCGGATCGCTAACCC	37	46	85	202
CBX4	CGGTCAGGACATTGGAACGA	14	30	81	671
CBX4	CCTTGCAAGATATAACACGT	115	125	113	211
CBX4	TAAAAGTCCTGTCGGCAGGA	65	94	130	292
CCIN	AGGCGGCCAAAGATAACAGG	28	46	279	53
CCIN	CAATTGGGTGTACTTCCGGA	49	45	56	71
CCIN	AGTCGTTACAGTGAACTCGA	35	79	69	122
CCIN	GTGTGGAAGACAAGCCCGAT	36	46	95	81
CCNB1IP1	ACTGCGACCAGAGATCGTGT	68	32	68	118
CCNB1IP1	TCAAGAATACAATTTCAGCA	59	125	76	218
CCNB1IP1	ATTGACCTCTATGAAAGGGG	19	107	162	133
CCNB1IP1	CAAACTCTCTGGCTATGCAT	47	98	144	260
CCNF	CTTCATAGGAGAATCCGGTG	44	118	212	211
CCNF	GGACAACACTTACAAGTACG	85	137	409	337
CCNF	AGGGACTCAATGACACAATG	106	109	325	184
CCNF	GCAGGGACTTACAGCTCGGA	68	88	194	67
CDC16	AAATACTTGAAGGACGAAAG	5	4	5	41
CDC16	ACGACATGCTTCATACAACT	44	33	74	222
CDC16	TGCTCTAGATAACCGAACCC	57	16	7	12
CDC16	TCATTACACAGCTTGCTAAG	69	50	41	96
CDC20	TCCCAGAACTCCAATCCACA	18	7	4	75
CDC20	CAGTCTGTTCTGATAACCTG	145	186	271	563
CDC20	TGGGGAATATATATCCTCTG	28	9	79	26
CDC20	GGCCAAATGTCGTCCATCTG	48	167	128	353
CDC23	GTTGCCTATCACAATATCAG	9	3	3	33
CDC23	GATATTTATCAATCTCACAG	76	29	26	67
CDC23	ACTAATGGGACATGAGTACA	31	33	7	59
CDC23	GGCGCTTAGAGAATTGAGAG	75	144	193	251
CDC26	GAACATTCGAAAGGACCTGG	30	32	57	165
CDC26	TCAGACCCGTAAGAAACAGA	27	22	83	98
CDC26	TGTCATCAAGCTTTAGCTCT	103	176	251	303
CDC26	TTAGCAGTGATCCCAAGAGC	105	10	136	22
CDC27	GATGGCACATCAATTACAGG	45	49	45	180
CDC27	ATGATTCAAAGGGAGACCAG	16	3	1	8
CDC27	TGAATCAATATAAGACACTG	53	129	68	345
CDC27	CTGTTATTACCGCTCAGGAA	32	4	33	66
CDC34	CCCAACACCTACTACGAGGG	127	154	246	273
CDC34	CATCTTGGTCAGGAACCGAA	85	33	153	145
CDC34	CGAGGGCGATCTATACAACT	114	136	253	206
CDC34	TCAGGAGGGAGATCACACTC	75	83	284	264
CDCA3	TGCCAGCACTAGGTGAACGG	31	49	68	356
CDCA3	ACAGATAACTGGGTACCCAG	32	59	43	197
CDCA3	ATACCAAGAGTAGGAGAGCG	80	125	54	48
CDCA3	ACACCTATGAAGACCAGCAG	27	103	54	50
CHFR	GGATGAGGTATGCTTCCACG	70	115	106	255
CHFR	ACGGTTTGGGCATTTCTACG	53	108	273	423
CHFR	AACAGTGATTAACAAGCTGA	26	101	85	183
CHFR	AGCGGGAGTGGACCATCGGG	62	58	109	213
CIAO1	AGGGCCATGAATCCACTGTG	61	148	93	568
CIAO1	ACAGTGTGTAACCACTCTCG	38	106	13	302
CIAO1	GGCCAGGTAATTACCGCAGG	24	99	90	286
CIAO1	GACCGGAGAATCCGCATCTG	35	131	114	249
CISH	AAGGCTGACCACATCCGGAA	38	69	104	236
CISH	CTGTCAGTGAAAACCACTCG	81	96	252	360
CISH	ACAAGCAGTTGGAGTCCAGA	113	79	292	152
CISH	CTCACCAGATTCCCGAAGGT	99	85	307	317
CNOT4	ATAAACCTACAACAAAGACG	38	58	43	97
CNOT4	GTTCATCCAATCACAGTGCA	4	33	46	71
CNOT4	CATGTATCTTCATGAATTGG	72	193	130	271
CNOT4	GTTATATACCTGATGTGAAG	36	29	24	170
COPS5	GCCTTGAAAATGCAATCGGG	21	11	117	39
COPS5	GTGATGCATGCCAGATCGGG	25	17	56	54
COPS5	CCTCCTCACTCCTTAGTCCA	144	60	346	293
COPS5	CCAACAAGAACAATATCCGC	126	27	360	129
CORO7	GCAGCTGTACTGTTACGAGG	59	76	88	352
CORO7	AGGACGCCAGGATCCGACTG	158	139	193	567
CORO7	TGTGTCTACTGGATTCAACC	89	72	128	194
CORO7	AGCCACATCACCAACCTCAA	157	166	235	412
CRBN	ACCAATGTTCATATAAATGG	35	56	101	271
CRBN	CTGACTGTGTTCTTAGCTCA	71	278	337	511
CRBN	TGAAGAGGTAATGTCTGTCC	91	227	217	405
CRBN	TTACATACTGTATGTGATGT	57	155	91	383
CREBBP	TAATTAATCAGGCTTCACAA	111	152	165	188
CREBBP	TGGCAACTGGACGTTCCCCA	134	120	440	259
CREBBP	CTTAGCCCACTGATGAACGA	75	62	273	185
CREBBP	ATTGCCCCCCTCCAAACACG	117	60	132	309
CUL1	TCGCTTCATAAACAACAACG	10	43	10	23
CUL1	GTTCGCCGTGAATGTGACGA	24	25	101	157
CUL1	CACCAGTCAAACCAAGCACG	32	117	68	228
CUL1	CTTTATACACTGTTAACGTA	124	64	97	375
CUL2	GCTGGTAAACTCATAACCAC	21	54	118	139
CUL2	CACCACCATAGCCATACTGA	38	49	77	192
CUL2	ACTGACTCCACAAATAGTGT	44	18	157	171
CUL2	AGATATCTATGCTTTATGTG	50	130	190	257
CUL3	TATCATCAATAAATAATGAG	27	32	55	76
CUL3	GAGCATCTCAAACACAACGA	37	35	67	79
CUL3	ATAACTTGTACATGCAACCA	45	40	106	207
CUL3	ATCCAGCGTAAGAATAACAG	14	23	30	75
CUL4A	GCTGCCCGACAACTACACGC	148	36	484	99
CUL4A	AGTTCTGCAGCACATAGGTG	90	80	176	92
CUL4A	TATGCTCACAGCAAAGCATG	33	62	122	177
CUL4A	GAAACCACTGATTGCTTGTG	157	137	548	227
CUL4B	CTCTTCAGTAGAGTTCGAGG	60	99	232	190
CUL4B	GCTTCTTCTGTATCGGTACG	47	158	329	214
CUL4B	AGCATGTGGTACTTACTGGG	84	145	581	540
CUL4B	GCTGTTAGCAAAGCTAGAGA	51	20	174	155
CUL5	CCATGTATCAAGCATAAGCT	139	307	375	349
CUL5	GAGGAACATATCATTAGTGC	16	32	76	115
CUL5	AGCTTGTTTACATAATCCGC	67	39	71	11
CUL5	ATTGGAGTAAGAGAATCCTA	74	143	100	368
CUL7	CACTTGCGAACTCAGAACGA	109	106	136	285
CUL7	CTGAATGAGGGACTTCACGT	100	66	91	166
CUL7	GAATGCCCTCGAAAGACATG	52	63	128	181
CUL7	GCATTGATACGCGCATTCGG	37	1055	21	77
CUL9	TCATAGAGTTTACAGTAACG	53	84	114	40
CUL9	CTCGGCCAGTAACAAAAGTG	34	130	92	143
CUL9	AGCATAGTCCTTATGCATCG	26	22	77	121
CUL9	GAGAGTGGGATATCTGACCC	57	99	155	129
CYLD	TCACTGACGGGGTGTACCAA	43	30	126	141
CYLD	TGAGACTGAATGGTAAAGAG	58	104	58	553
CYLD	AAAGGCCTCCAAATAGACGT	29	72	60	254
CYLD	GGATAACCCTATTGGCAACT	61	53	41	81
DCAF1	AATGCCATTAGCGATACGAG	18	54	35	53
DCAF1	AATGTGGTTCAGTCCAACAA	10	7	63	46
DCAF1	TAATTGGTGCCAATCACCCA	77	42	184	52
DCAF1	ATTGGAAGACCTATTATGCA	52	26	163	40
DCAF10	GAGGTTGAAGACGGCGCCGT	18	12	7	105
DCAF10	ACCCGAACAGCCTAGCGCCA	36	30	70	158
DCAF10	GTGTGAAAGAATTTCTTATG	13	73	150	164
DCAF10	ACCATGTAAAGTGCATACTT	72	57	218	198
DCAF11	TGTGGGATCGACGCACCATG	132	142	498	174
DCAF11	CGCCTAGATTGAGTCCCATG	68	187	123	428
DCAF11	AGACGCTCCAGCCTACGTCG	0	0	33	37
DCAF11	AGAGGGTAAGTTACCTGCGG	76	97	205	256
DCAF12	CATCTATCGACTACCTACGC	46	93	125	131
DCAF12	ATGCGAGACACAATGTGTCA	67	115	215	260
DCAF12	GTGTGGCACAAAATGCAACA	49	70	217	259
DCAF12	AGCTACTCTCGAGTGTTGCA	39	146	265	262
DCAF13	ACCAAGTTGGACTTACAGAG	61	26	167	30
DCAF13	GGTGACCATCCAGCGAAGCA	31	36	259	24
DCAF13	ATATAGTACTGTACGATATG	129	48	393	31
DCAF13	ATTACATACAATATTAGGAA	46	62	197	101
DCAF15	TGTACCTGACCGTATGCGAG	157	71	166	276
DCAF15	TTGAGGGACACGCACACCCG	66	107	207	98
DCAF15	TGCTGACGTAGATGTCACGG	69	79	121	199
DCAF15	CGCAGGGCCTACCTGCCGAG	46	108	191	148
DCAF16	CAGTTTAGCATGATACAACC	492	24	2126	46
DCAF16	TGGCATGATCTCTAGAGAGC	624	73	1753	119
DCAF16	CTTGTCAGAATCAGAAAGTG	126	9	686	103
DCAF16	TGCCAGGCAAGACTCTCAAG	332	45	1172	57
DCAF17	GGTGTGACGATGTAGTGCCA	66	42	107	153
DCAF17	TCACCTATAGCCTATGAGAG	153	177	343	390
DCAF17	AATCAGTATTCCATGAGACA	59	65	48	223
DCAF17	ATGCAACAGAAACTTGACTT	86	176	275	228
DCAF4	ACGGAGACTCGTCATCACCG	42	40	133	103
DCAF4	AAATCGGTCGCTTGCCAAGG	37	76	67	234
DCAF4	GAGTCTCTGCGAGTCCCATG	34	117	94	183
DCAF4	TGCATGAACACCTTGAGCGT	105	122	174	164
DCAF5	GGAGGATAGTACTCTCACTG	135	89	117	180
DCAF5	TGTGCCATAGCAGAACCCGG	37	58	81	261
DCAF5	TCCACCAACACCCACGTGTG	80	146	130	279
DCAF5	GTACTGGAGACCTCGACGGT	33	48	11	84
DCAF6	TGGGCAAATAGCAACAGACG	56	196	70	58
DCAF6	GGGAGCCATTGCAAATCTGA	44	132	93	324
DCAF6	TCAGGACTTGATGGGACCGT	44	83	80	173
DCAF6	ATGTCACTTGACGAGCAACA	71	76	116	241
DCAF7	GCATGTCGTATCAATGCTTG	144	190	151	501
DCAF7	TTCATCGCGTAGACTGTCCA	30	83	39	362
DCAF7	GCGGTGACTATCTCCGTGTG	74	167	65	515
DCAF7	CTATGATATTGCATTTAGCC	212	147	337	479
DCAF8	GCTACACTTACGACGCTGGG	65	98	171	354
DCAF8	CGCACCAGCACAGAAAGTCG	80	102	122	289
DCAF8	TGGTGTGGGATTGGGTACGG	62	111	169	442
DCAF8	AGGACTCATCAGATGATGAG	51	143	88	240
DCUN1D1	TTAGTGTGTTGATTATTGCG	125	77	349	174
DCUN1D1	AAAGGCCCAGATACCCAAGA	40	29	192	121
DCUN1D1	ACAGTGCGAGTTCTCCAAAC	74	25	192	44
DCUN1D1	GTGTAAAAGGATCATTGGAC	47	49	112	38
DCUN1D2	TCAGTGTATTGGTCATAGCG	37	64	126	32
DCUN1D2	GAGTGCACGCCATAAACTGG	132	66	200	212
DCUN1D2	TCACCTTCGCTAAGAACCCA	49	8	102	256
DCUN1D2	GAATGAGTGGAGACTAGACG	23	80	96	171
DCUN1D3	GCATTGACGGAATCTGTGCA	83	157	314	330
DCUN1D3	GCAGCACTCGAAATTCTGTG	74	91	63	201
DCUN1D3	TCAGGCGCTACAAGGATGAG	97	80	107	291
DCUN1D3	TTGACGAGGATATCTCCACC	33	85	165	145
DDB1	CATTGTCGATATGTGCGTGG	113	115	514	81
DDB1	GGATAGCCATCTGAATTGAG	69	15	214	78
DDB1	CATTAGGGTCCACTCGATTG	58	23	314	84
DDB1	GCGGCACGTAAAAACCTATG	54	6	136	5
DDB2	TGGTCACAGGAGACAACGTG	47	129	132	158
DDB2	CAAAAAGAAAGTGACGCATG	101	152	212	271
DDB2	ATGTAGCCCTCCTGTCAAAG	99	28	64	180
DDB2	ACTGCTCACCCCTTTGATGA	88	208	293	379
DTL	AGGTGATAAACTTTCCACGG	18	34	27	9
DTL	TGAAGCTGCCTACATATGGA	40	35	52	65
DTL	ACAGCTGTATTCTGTACGGG	38	30	76	144
DTL	GAGAATACCTTAGTCTCAGC	7	22	32	81
DTX1	GTGTGGGAGTGGGAGAACGA	21	52	47	14
DTX1	GTGCTGAAGGAGGACGCTCG	32	3	100	122
DTX1	GGTTCGAAGATACATGCAGA	30	73	93	278
DTX1	ACGTCGCTCTTGCTCACGGG	21	44	38	89
DTX2	GGGGAGGTCAATAATGTAAG	141	169	317	329
DTX2	CAGAAGCGGTCCTGTGTGGG	50	50	197	202
DTX2	CTGAACACCACCAACGCCTG	142	212	249	647
DTX2	CTCCAGATAGTCACAGACGC	128	119	213	275
DTX3	GTGCCGGCATTCATTCTGCG	25	63	131	197
DTX3	TAGGTAGAGCCCATTTGGAG	138	77	65	158
DTX3	CAGAAGTCTCGCCATCTATG	34	112	49	268
DTX3	GACTGTGTCCAAGCCCGTGT	34	67	108	175
DTX3L	GGTGATATGCATCAACATGA	85	101	290	172
DTX3L	CAGGTCACCTGATCGACTTG	37	126	161	210
DTX3L	AGAAAAATGGAAGGTCACGA	132	71	239	297
DTX3L	TTCTCTCATCAACTGACATG	72	126	302	101
DTX4	TGAAATAAAATCCATCCCAG	65	92	214	98
DTX4	CGATGATGTAGGGCGCGAGA	131	97	293	211
DTX4	GACCCATTTAGGTTCTTCAC	59	158	119	218
DTX4	TGGAAGTGAGGTCGATCCAG	118	130	181	238
DZIP3	ACTAGGTTAAGAGTAAACAA	103	77	157	208
DZIP3	ATGCCTTTCAGATATAATGG	83	44	117	207
DZIP3	CACAGCTAGAAGCAGCACTT	88	47	183	158
DZIP3	TGCGGTAACTCCTTGTTAGG	62	70	126	314
E4F1	GGGAAGGTCTCACTGCACTG	42	162	157	234
E4F1	CTGAACAAAATCCTCCAAGG	71	57	88	296
E4F1	AGGTGGTGGGCACATCAAAG	89	113	264	402
E4F1	GGCACAGCGCACACACATAG	55	78	142	193
EED	TTGTGAATGACATTCATACA	91	135	385	437
EED	ATGGCTCGTATTGCTATCAT	144	82	247	292
EED	AAGAGAATGATCCATACCAC	64	49	78	55
EED	ACGATTATGGAATATCCAGA	145	75	146	139
ELOB	CGAACTGAAGCGCATCGTCG	99	84	169	118
ELOB	GCTTCACCAGTCAAACAGCA	19	20	136	64
ELOB	AGCGGCCTCCTGACGAGCAG	80	63	144	171
ELOB	CTTGGCGTCCGTGAAGATGG	132	30	112	207
ELOC	AGGTCCTTCACAGCCACCAT	46	73	12	291
ELOC	ACTTTCGATAGCACATGTGA	29	57	10	110
ELOC	TGGGAATTCAGGAATCTCGG	55	16	42	104
ELOC	TTACTTTACTTTAGATGGAG	176	135	372	634
ENC1	TGCAAAGTGTACATTACTGG	94	126	225	240
ENC1	GCTGGAGTTTCAAGACATCC	70	106	195	147
ENC1	TGAAAGTCTGTCCTCCCAGA	122	152	102	106
ENC1	GGAAGGTCCTATTTCCGGCA	77	55	174	188
EP300	GGTACGACTAGGTACAGGCG	65	49	142	242
EP300	ATGGTGAACCATAAGGATTG	64	150	125	351
EP300	CTGTAATAAGTGGCATCACG	89	210	210	649
EP300	CCTGACCCAAGTATGATCCG	26	191	108	340
ERCC8	GATGTTGAAAGAATCCACGG	41	89	99	85
ERCC8	GCCAAGATATAGTCATAACG	16	134	115	245
ERCC8	TGTGTAATAAGATTGTCTGC	72	80	282	330
ERCC8	ACCTGCTACCAAACAGTGCT	102	147	191	297
FANCL	CGAGATGAATCCCTCATACA	51	139	226	215
FANCL	ATAAGGCTTGAGTAGAACTG	64	29	188	209
FANCL	ATTTACAACTGAAGAATGCA	46	22	169	86
FANCL	ATTTACCTGAGGTGTCCAGG	28	52	161	190
FBXL12	CCTACCGTGTGACCGAGACA	62	86	128	111
FBXL12	AGATGCGACCTAAAGTCATG	32	57	107	121
FBXL12	CAGCACGATGCATTCAAGCA	30	73	86	149
FBXL12	GGATCCGGTCCCGTACCGGG	59	123	268	253
FBXL14	CCGCCTACCACAAGTCGGTG	48	93	98	204
FBXL14	CTCTAAAGCACATCTCCCGA	78	192	145	284
FBXL14	TGCAGCAACATCACCAACAC	90	133	350	495
FBXL14	CGATGCCCACATCCGAAAGG	56	129	319	656
FBXL15	TCACGAATGGCTGTCAGACG	129	88	132	139
FBXL15	CCTCTGCGCCAGGTACACGA	41	112	118	193
FBXL15	GGACCCGGTTCAGGACGTGT	44	85	20	390
FBXL15	CCGCAGCAGCCGGGCCAATG	62	128	71	258
FBXL19	TGCAACGAGATCGTCCACCC	53	49	210	308
FBXL19	TCACCCTGGTAGGTGAAAGG	51	41	26	101
FBXL19	AGAAGCTAGAGCGTTTCAAG	49	89	133	319
FBXL19	CGCCGTTGTCGGCCCTACGG	76	138	68	260
FBXL2	CCTTCATCCGTGATACGCTG	106	100	152	124
FBXL2	GTTTGTAATAGACACACAGG	24	49	14	45
FBXL2	TTCTTGATTAAAGGGTCGAG	77	109	204	216
FBXL2	TTGGTGTGATCAGATCACGA	29	45	127	94
FBXL3	GACACTGATCAGCCACACAA	27	26	80	165
FBXL3	TCCATCTCTCAAAGTACTAG	37	87	59	114
FBXL3	AAGCTTTATGGATTTACCAA	72	114	190	117
FBXL3	GATGTAGTCAGTGAGAATCC	93	143	133	241
FBXL4	AAGTCTGTGCTAATCTACAC	63	38	110	241
FBXL4	TGTTTCGAACTTATGGGACA	59	30	135	242
FBXL4	TTGGTCAGAGAGACCTACGA	34	204	145	184
FBXL4	AGTTGTGCTACATGGTGTGA	137	197	283	427
FBXL5	GAAGTGTCAGAACACTCCAC	80	48	121	180
FBXL5	GAACGTTATGAATTAAGCCA	48	118	79	66
FBXL5	GTGCAAACAGGCATACTGCT	65	86	105	378
FBXL5	TACCTCTGGCCCAATGAACA	26	86	170	206
FBXL6	GAGCGTCAGCAGTCACACCG	18	46	192	136
FBXL6	TGGGACCGGCTGGCGCCGAG	55	111	176	321
FBXL6	AATGCTATTACGGTTGATGC	34	47	95	141
FBXL6	ATTGGGCATAAGCCACTCCA	40	51	116	163
FBXL7	CTGTTACAATATCTCCAACG	41	93	94	262
FBXL7	CCAGCATGAGACACACGTTG	88	134	317	222
FBXL7	TGCGTCCGCCTGACCGACGA	68	198	224	347
FBXL7	CAAGGGTGACAGTTTAATGG	161	136	107	375
FBXL8	TGTGCACGCTGTATGCGGGG	81	126	112	492
FBXL8	TCTGGACAACAGTACCCTAG	41	89	154	212
FBXL8	GGCTGGAATTTGAGCCATCG	44	164	139	524
FBXL8	TGGCGTGCGACAAACTGGCT	83	139	200	246
FBXO10	GCAGCACACACCTCACAACG	99	81	283	186
FBXO10	GCGGTGTATACATAATAGCA	63	67	106	99
FBXO10	GGGCCTACAAGTATCTACTA	61	105	245	146
FBXO10	ATACCCACCTTATACATGAT	146	160	96	422
FBXO11	ATATATAACAGATCATGCAC	15	18	51	59
FBXO11	AACCACTGTAGGGTTAGCAT	38	69	163	235
FBXO11	AGAGCCTTCCATAAAAACGA	153	143	314	362
FBXO11	AGTATGAACATCCAAATCCC	53	122	218	283
FBXO17	GGGCCGCGCACTCTACGCAG	54	82	186	138
FBXO17	TTGGGCCACTCACTCGAAAG	95	120	154	309
FBXO17	AAGATGAGATTGCGGCCGAA	71	186	80	235
FBXO17	CCTGGCGCGACATAGTGGAC	74	64	120	135
FBXO18	CACTGGGAAGACCTCAACGC	99	107	140	321
FBXO18	AAGCAGAGGACAGTACGTCT	109	116	108	200
FBXO18	GACGGCATCCTGTCTAACTG	144	56	110	142
FBXO18	CCGTGCTTCTCTACGCCATG	191	216	423	463
FBXO2	CCTTCTGCGTAACCCGTGTG	192	89	236	169
FBXO2	ACCCCCTTCTCCTTACTCAA	63	150	106	82
FBXO2	GGAAGTAGAACTGCTGCCAG	37	41	39	81
FBXO2	GCACTTGAGCAGCCACAGCG	57	57	93	131
FBXO21	AAAAAGCTGGGTTAGAAGCG	88	65	121	75
FBXO21	GTGTGTATCCTAAATATGGA	57	46	98	164
FBXO21	TGGGGTGGTCAATGTCAAGA	84	69	79	355
FBXO21	TGAACTTCAGTTGGTCGTAA	107	135	397	340
FBXO22	CGCCAGGTTACTCAACACGA	68	213	217	314
FBXO22	GCAGAGTATTGCGGACCCAT	24	202	132	228
FBXO22	CGATTGCTACCTGATCCCAT	105	208	227	542
FBXO22	AGCAATTATAACCAAAGACA	99	127	82	269
FBXO24	GAGATCGCGATACACCCCTG	30	84	109	176
FBXO24	CTTGGGTCCGAGGCAAACTG	66	127	301	222
FBXO24	GGAAGGTGTACAGTTCAGAA	65	47	146	206
FBXO24	TCTTCATTCTTGACTACGTG	63	118	341	188
FBXO25	AGAAGATCTTTGATTAAGCG	42	71	173	205
FBXO25	GTTAACTTCATTGAGTGGCG	39	74	157	197
FBXO25	TGTCCATAAAGAAAGCACAA	77	93	236	323
FBXO25	GATTAGAAACTATTCTCGCC	51	97	132	52
FBXO27	AAGTGGATGGTGCAACACGG	53	38	119	71
FBXO27	CGAATAAGGTTGCGTCCGAT	195	124	370	531
FBXO27	AAAACAGGACAACCGTGCCT	49	49	121	251
FBXO27	GCAGGTCTTGGACCTAGAGG	45	78	327	207
FBXO3	TGTTCATACCGAATTCACAA	62	131	207	204
FBXO3	TATCAAGTCATGATCCGCTG	58	23	22	174
FBXO3	TTCAGAGATAAAACCATCCG	89	94	333	156
FBXO3	TTTGAGTCAGTACATAGCAG	59	70	76	159
FBXO30	GGGTATATCTGATAGCCGCA	19	113	138	211
FBXO30	GACACTAAACCATTAGCATG	47	46	61	208
FBXO30	TTCATGTTGGTCTAAACCAA	104	128	212	267
FBXO30	CCAAAGTCACTATTTAAGCA	118	137	238	167
FBXO31	ATCAGGTGGATCCTGAACAG	75	97	120	210
FBXO31	CCAGATATCGGGCCATACGG	120	74	196	406
FBXO31	AGACAGTGGAGATCGACCTG	44	40	131	294
FBXO31	ATGGTGTTTGCGAAAACTTG	52	29	84	154
FBXO32	TATTCATAGTTACTGCAACA	26	11	93	179
FBXO32	AAATGGATCTATGTTCACAA	58	54	97	145
FBXO32	TTCCAGAAGATTTAACTACG	35	113	60	255
FBXO32	GAACAACATTCAGATCACCA	71	120	270	333
FBXO33	GCCGCTCAGATAGTTCTCGG	42	56	157	246
FBXO33	CAGTAAACTGAGGTGCTCCA	125	86	254	280
FBXO33	AAATACATACCTCAGCAAGG	41	111	59	213
FBXO33	AGAAGAGACAGTCGTTGCAA	53	122	146	195
FBXO4	GGTCCAAACATAGCAAATCG	35	78	140	98
FBXO4	CTTAAAAAAGCCTATATCTG	120	89	118	263
FBXO4	GGCGCGTACGACCTCACGGG	21	101	8	175
FBXO4	AAAGGAAAGAGATAGAGCAA	30	25	110	151
FBXO40	GATATCGGTTTGGTACCACA	68	56	181	204
FBXO40	TGTATCTAGTGCACAATGGG	92	105	264	200
FBXO40	CCATATTCGGAGTTGAGGCA	79	96	237	473
FBXO40	AGATTTGGGGATCACTGTGG	138	48	151	336
FBXO42	TGTTTAGGTCAAGTCTCCAG	29	55	96	150
FBXO42	CAACTATCTTAATCCTCGGA	90	11	82	132
FBXO42	ATGGGCGAGAGTTCAAACTG	33	81	59	107
FBXO42	ACTGCATTGTGACAACCCAT	78	265	212	879
FBXO44	AGGATCTCTCTCGAGACCAG	27	42	83	199
FBXO44	AGGAGCTGATGGATACCACA	55	57	199	183
FBXO44	TGGAGCCTGGATGTGAATGG	78	83	260	222
FBXO44	AGAGGGTCACGAGGTCGATG	56	119	340	238
FBXO45	ACCACACTTCCCATGCATGG	61	146	244	376
FBXO45	CCAGCAATGCCACATAACCT	253	264	714	665
FBXO45	GTACCAGTGCTTGCACACCA	39	29	38	38
FBXO45	CATCAGTGCTCTGAGCAATG	125	155	246	463
FBXO6	CACATTCCGGCCGGACATCG	78	102	275	262
FBXO6	CAACACGAAGTAGTCAGCCG	28	75	73	223
FBXO6	GGTTCCTATGCAGGCTCCGT	35	38	79	159
FBXO6	GCAAATTGATTTCAATGGTG	82	178	165	150
FBXO7	TCTGTAGTGAATCGGTGGAA	53	74	182	360
FBXO7	TACATGCATCCTCTCTGCGA	125	184	237	234
FBXO7	TTGGAATGACGACAGTATGG	82	35	215	263
FBXO7	CCCAGCGTACCTGTACCCCC	110	50	113	142
FBXO8	AAGGTCAGTTGCATTCAGGT	59	50	75	379
FBXO8	TATCCTGGATGATTCGCCAA	111	101	157	222
FBXO8	AGGTTGTGCAAATCCACTTG	30	66	201	186
FBXO8	CATCGTAAACAAGTCCAAGG	107	80	81	277
FBXO9	AGTCACTAGACACCACCCAT	50	57	147	156
FBXO9	TTACCATCAAACCGAACACG	46	65	146	160
FBXO9	AAAACATCGGCAGATACCAA	28	71	15	119
FBXO9	ACTTATACCCGGTCTCCAGA	64	47	172	223
FBXW10	AGAAAATGAACACTTGCTTG	109	139	133	320
FBXW10	GAAGTGGAAGCTGAGAACGA	82	60	102	272
FBXW10	GGCCATCAGTACTTCCTGAG	53	114	304	160
FBXW10	AAACAGGACTCTGATCACAT	29	112	74	116
FBXW11	AGACTATAGAATCTAACTGG	48	71	49	82
FBXW11	AGTGCAATACAGCCTCATTG	63	46	73	226
FBXW11	GACACGGCGTAAAGTGATGT	92	107	248	268
FBXW11	AAAGTGTTAACAGGACACAC	21	18	17	23
FBXW2	CAGCATGTGAGTAAAGTCTG	59	424	196	317
FBXW2	AGACTTCACTGTGAAAGTAT	79	124	169	324
FBXW2	ACTGTGTCCAATTAATGACG	60	131	139	107
FBXW2	TCACCTGATTAGTCTGAGTG	73	79	229	309
FBXW5	CAGGAACTCGTCCCGCGACA	76	108	276	137
FBXW5	TGACCTGGGCAGCGACAACG	113	126	266	323
FBXW5	ATAGGGCTTGTTCCGCACGC	34	46	73	218
FBXW5	GGAGTCAGAGAACGTCAACG	38	130	172	342
FBXW7	ACAGAATTGATACTAACTGG	73	30	125	160
FBXW7	AAGAGCGGACCTCAGAACCA	65	59	31	155
FBXW7	ACATTAGTGGGACATACAGG	83	145	147	328
FBXW7	GTTGGAGTAGAACCTAGACC	9	89	90	184
FBXW8	AGAAACCAGAAGGTACCCTG	42	71	85	205
FBXW8	CATGTTACGAACCAACTGGA	40	122	146	337
FBXW8	GGGCCAGAGGAGAACGTGAG	43	94	148	219
FBXW8	AGTGTGGGACACCCGCACCT	35	156	102	185
FEM1B	GATGTACCTACCCGTCGAAG	56	55	106	100
FEM1B	CTATAGTAGTGAATGGCCAT	149	120	224	629
FEM1B	ATATAAGGGACACACTGATG	88	143	329	140
FEM1B	AGGTAACAGGAACACCCACA	46	118	208	170
FUS	GCCACCACCACTACTCATGG	180	121	368	189
FUS	AACACCACCGTACCTTCCCG	55	152	185	252
FUS	CCAGTCGAGCCATATCCCTG	151	118	372	275
FUS	CAAAGCTATAATCCCCCTCA	59	62	223	275
FZR1	CCTCACCGACGCGTGCCGTG	51	134	134	415
FZR1	GGCACTCCACAGGTACACGC	121	124	153	301
FZR1	CCGCTCAGACCAGCCCACGG	60	17	95	181
FZR1	TGTCTCCCGTCAGCAACAAG	90	133	342	569
G2E3	TGATAACTTCGTTTACATCG	67	194	216	349
G2E3	AACCAAGCGTTCTTACAACA	120	109	62	234
G2E3	GCCATTTCTTTAGTTCACGG	67	197	200	270
G2E3	AAATTACCCAGACAGTCACC	23	49	122	422
GAN	CTGGCCAACTTCAAACCCCG	43	129	73	187
GAN	AGCATGCCGAGAATTAACCA	53	124	84	105
GAN	AGGATGTTATGTCAGCTCTG	23	90	110	287
GAN	TTTCAGGCAAGACATAACTT	42	54	105	486
GNB2	AGGCGCCTGACACAAACGTG	57	76	204	196
GNB2	GCAACACGACAGGTACCCTG	96	213	308	362
GNB2	TCTACCTCCAGATCACAGCT	135	105	235	441
GNB2	GTAGGCACAGGTCATTACCC	40	46	70	174
GRWD1	CTCTGGACACCTACGGACGG	171	97	443	378
GRWD1	TCCGGCGACACAAGTTCCGA	68	88	50	264
GRWD1	GTGGTCACCGACTGAGAACA	93	54	276	150
GRWD1	GGACCATACTTACCCGAACT	74	68	237	140
HACE1	TATTAATTCAATATCACCCG	66	95	144	337
HACE1	CATATCAATTCCATTACTGG	74	193	277	191
HACE1	GGCTTCACAGATACATTGGC	96	211	284	390
HACE1	ATTGTGCAAAGCTAAAGCAA	18	43	59	136
HDAC4	GCATCAGCGTGTCATACACG	55	39	81	138
HDAC4	ACTTACCCGTACCAGTAGCG	113	34	196	146
HDAC4	GGAGCCCATTGAGAGCGATG	46	133	203	251
HDAC4	GGGGCTGACTTACCGCAGAG	41	60	302	90
HECTD1	AGTGTTACCACTACTCCACG	37	125	166	176
HECTD1	TGGGTTCGACCAAAACGGAA	26	57	141	134
HECTD1	GCTGACCGATTTACCCGTCG	9	29	76	70
HECTD1	ACTACCACTTGAATACATGG	78	62	41	335
HECTD2	GTAGATGTGTTATTAAACTG	76	95	190	186
HECTD2	ATTTAATCAGCAAAGTCTGG	67	80	75	170
HECTD2	CAGTATAAGGAATAAGGGGA	64	169	336	127
HECTD2	AATACTTACAGTATTAAGTA	34	80	49	396
HECTD3	CGGCGGTTGATGTATAGGCG	47	60	144	225
HECTD3	AGCTTGTAGAGCACCTCTCG	70	166	126	164
HECTD3	TTAGCTATGTACCCCCGACA	25	105	309	119
HECTD3	GGCCCATGCGCTATGACCAG	83	136	143	127
HECTD4	GTATGCACATCGCACCAACG	30	43	95	201
HECTD4	GATGGATCGAGACATGACCA	18	73	33	185
HECTD4	ACACTCCTGATAAAGCCATG	37	104	171	216
HECTD4	AGCACACAGAGACACAACAG	37	42	138	188
HECW1	CCACATAAAAGACCCGCCCG	9	8	80	131
HECW1	GCACATTCTACTCACCAATG	42	68	116	212
HECW1	CAAAATTGCGAGCATCCCGT	114	120	114	124
HECW1	CTTCTCCTCGCAAGACGACG	70	36	103	206
HECW2	ACGTAAACAGAACCACGACG	13	30	18	212
HECW2	TATGCTGGTAGCGTTCAAAG	51	101	106	338
HECW2	AGGCCTGATCATGTTTAGCA	131	270	325	415
HECW2	GGTAAGGGCTGATTACCCGA	47	73	28	224
HERC1	CAATACGTTTAGCAGACCAG	96	77	178	96
HERC1	GCAGTTCTTGATGCGACACA	86	122	143	688
HERC1	GGAAGTGGACCATCAGCTAG	36	113	124	113
HERC1	GTTCTATAGTAGCAATCCAG	24	12	39	13
HERC2	AGCAGCTACGATAAGAACCA	41	66	90	200
HERC2	GATGTGGTCAAAGTCCGCTG	66	89	128	178
HERC2	AAGCTCGTTGTCTTGTGGAA	50	87	160	159
HERC2	AAAAGATAATTCGAGAACGA	28	28	108	122
HERC3	GGTTGTTCCTGCGAACGTGA	53	146	200	184
HERC3	TGTGGTTCTTGCATCAAGCA	110	234	209	504
HERC3	GAAGTAACTCAAATTGCTTG	99	121	244	333
HERC3	GATTGACCTGAACTCAACTA	61	147	38	125
HERC4	CAGACCTGCTGAGATATCTG	97	115	200	436
HERC4	GATTCACAGATTCAATCACT	87	48	203	210
HERC4	GATATGTACAGATTGTAACA	33	125	47	222
HERC4	ACTATCTTGAGGAATAGTGG	67	79	86	313
HERC5	CTGATGTGGAGACTAAACGG	97	159	155	348
HERC5	GATGCATATTTCCAACAACT	54	66	201	219
HERC5	GTACTTGTGGAAAATGACTG	115	56	275	350
HERC5	TTACTGGGATGAAAGTGCTG	57	155	150	464
HERC6	AGTGGTGTGCACATATGCCA	6	23	34	43
HERC6	TGGGACATTACGCCCACTGA	81	151	334	299
HERC6	AAGCCGAATTAGCCAGTCCA	56	140	266	308
HERC6	ATTGTTGATCTCGTGAGCTG	29	74	154	224
HLTF	GTTGGACTACGCTATTACAC	30	39	110	152
HLTF	ATAGTCCATTACATAGCATA	72	135	235	438
HLTF	AAGGCAGATGGACTAAGCAA	44	49	77	283
HLTF	CATTTATTGATAGAGAATGG	44	68	81	39
HOXB4	TCGCCCGGGTACTACGCCGG	9	76	38	92
HOXB4	GACGACGGGCTCTTTGCACG	86	44	188	803
HOXB4	AAACCCCAATTACGCCGGCG	30	163	135	166
HOXB4	CCCCAAGTTCCCTCCATGCG	46	50	132	219
HUWE1	GCTGAACTTCACCTGAATCG	90	32	92	220
HUWE1	CACCCTCCTCCAATCATGGG	101	61	95	288
HUWE1	AATCTTAACAACTTACCAAG	38	213	115	265
HUWE1	TCTGCATGGCGCACCATCAG	21	142	85	170
IPP	AGACATCTAAGGTTCGACCT	35	91	19	10
IPP	ATGATCCAGTTACTAAACAG	31	76	128	150
IPP	TCACTTCATCAGGCTCGAAG	99	57	100	133
IPP	GAATTCCAAGAGATCATGGC	46	28	102	202
IRAK1	TGGGGCTGGACCCGGCAAAG	60	87	122	368
IRAK1	GATCAACCGCAACGCCCGTG	69	48	180	145
IRAK1	ATTTATCCCACAGAAAGACC	34	72	150	114
IRAK1	CCCCGGGAAATCTCACAGAG	122	63	86	262
IRAK4	CTACGTAAATAACACAACTG	119	97	396	400
IRAK4	GGCACCACAAATTGCACAGT	73	95	446	237
IRAK4	CATCTCATGTGCCAAGAAAG	42	84	77	149
IRAK4	TGTAAACATATACTAAGCAG	82	104	217	205
IRF2BP1	AGTACCTCGAATATGAACGC	12	0	35	98
IRF2BP1	AGCTCGAACTCGTATCCTGG	125	185	234	308
IRF2BP1	ATGATGTGGCCCTGTCATAG	30	68	92	156
IRF2BP1	CTGTCTGGCAGAACTGAACG	101	72	127	221
IRF2BPL	CGACGTGGCCGATACACCCG	28	124	145	271
IRF2BPL	GGGCCGTTAAGCAGCGTCTG	58	190	259	205
IRF2BPL	CGGCGTCGAAGGCGAAAACG	31	111	225	385
IRF2BPL	GCTTGCTGGAACCATCAACG	46	49	57	116
ITCH	TCCCGAACATAGGCTATCTG	115	54	250	98
ITCH	ACAACACACGAATTACACAA	79	157	310	270
ITCH	AATACAAACCTGGTCTACGT	50	63	222	138
ITCH	GAACGGCGGGTTGACAACAT	72	70	88	235
JOSD1	GAAGCCCATGACGTTAGTGA	42	99	94	238
JOSD1	CCTCACAAGAAGAGCATGCT	224	177	335	385
JOSD1	TTTCTCATGGTAGATTTGTG	72	56	116	122
JOSD1	GGACAGCAATGCCTTCACCC	123	168	242	317
JOSD2	CTGCCGTTCGTGGTACACGG	44	118	97	196
JOSD2	CTGCCGATGAGATCTGCAAG	85	37	125	237
JOSD2	AGGATCAGCCCCAGTACCTG	74	96	174	87
JOSD2	CCTCCTGTCCCACCACACGG	70	178	154	439
KAT2B	ACCTCGGTACGAAACCACAC	57	64	84	186
KAT2B	GGAATATCCCCCATAACTCG	11	57	46	102
KAT2B	GCGAGCGCGTACCTTGCAGG	52	67	144	144
KAT2B	TGCCAAAAGAATACATCACA	123	37	232	337
KATNB1	GATGTGGTCCTCGTCAACTG	63	107	195	561
KATNB1	GGACGAGCGCGAGTCCCGCG	37	41	164	161
KATNB1	TCACACGGGGCCTGTCAACG	121	63	96	120
KATNB1	GCTGAACCGGAGACACCGCA	24	26	44	74
KBTBD11	GGGTCCTCAAGCCAAACGCG	26	92	96	137
KBTBD11	GGCCGTCTACTGCTTCCACG	30	149	179	277
KBTBD11	AACTACCTCTTCGTGGCGGG	37	102	119	294
KBTBD11	AGGTCCTGAGCGCGGCCAAG	70	116	258	201
KBTBD12	AATGACCTTTATGTTATAGG	61	139	161	278
KBTBD12	ATCAAGACATAGGAGCTATG	39	16	49	181
KBTBD12	TTTATATCAGCACTTTGCCG	67	83	193	315
KBTBD12	CATCACAGCAGAAAGTGTGT	195	234	263	337
KBTBD13	TCTGGAGCACAACCTCACGT	30	53	119	151
KBTBD13	GTAAAGCTTGTTGCCCAGCG	49	97	90	315
KBTBD13	CGTGCCACGTGCCGCCGTCG	68	60	217	283
KBTBD13	CAGGTAACACAGCGTGCGCG	54	71	167	245
KBTBD2	TAGGTGGAGAACTTAATCGG	35	120	76	253
KBTBD2	ATAATAACTTATGCATACAC	41	96	121	97
KBTBD2	TACTGAGAATATCTATCAGT	96	98	155	404
KBTBD2	TAATGATATCTACATAGCAG	187	100	147	203
KBTBD3	TTGTGGATGGTCGAGCATCA	94	163	130	441
KBTBD3	CTAACACACAACGATGACAC	92	73	212	275
KBTBD3	GTAGCACCAGGTTTGATCAG	43	37	140	206
KBTBD3	GAGATTACATCAGTTATCTG	78	85	211	151
KBTBD6	CTGCTGTGATCCATACTCGG	102	178	165	337
KBTBD6	CCTCCCGAATTGAACCCATG	142	149	233	415
KBTBD6	TCAAGTCCTTCTACGATGCG	95	121	332	568
KBTBD6	GTCTCTCAGTGAGGCCAACG	25	28	59	104
KBTBD7	TCAAGTCCTTCTACGACGCG	73	101	84	195
KBTBD7	GACTCTAGCAGATCTAACCC	58	58	65	178
KBTBD7	TCTGCTATGACCCTTACTCG	61	124	101	266
KBTBD7	CGCGTACAGGCGCTGCACAT	188	176	159	244
KBTBD8	CCTGTGACTATATCTAGACA	141	172	296	363
KBTBD8	ACAGTTGACAGACATTGTAG	90	114	144	198
KBTBD8	ATGACATTTACATTGCAGGA	50	108	129	131
KBTBD8	TGATCATATACTTAGCACAT	52	115	235	333
KCMF1	GTACGTAGAATGTTTCACCC	44	10	207	29
KCMF1	AGGCGATCCTAATCATGTCA	74	63	527	172
KCMF1	GTTGTAACTGAGAAGCGGAA	30	5	97	29
KCMF1	AATGCAGTGCATATTAACAA	123	7	241	74
KCTD10	GCTTCCCACAGCGGTCAATG	26	14	201	26
KCTD10	TCTGCATGGTGGTATAGTAG	88	103	192	200
KCTD10	TGTCTCTGCGCTTTAACGGA	116	173	135	319
KCTD10	ACAACAAATACTCATATACC	39	109	87	254
KCTD11	AGCACCTAGACACTCAGAGT	129	33	96	297
KCTD11	GCTGTCTCTCCGTACCCACG	57	31	163	239
KCTD11	GTGCACTTCTCTGCTCGCCG	21	40	86	84
KCTD11	CCCAACCTCAATTCCCAAGG	100	130	235	245
KCTD13	CAGCGGCTTGAGACCGTAGG	40	16	165	127
KCTD13	TGGGTGCTGATTGACCGGAG	52	23	43	102
KCTD13	GGAGAGTACGAGAGAACTGG	44	72	124	244
KCTD13	CATGGTGTCCTGTCCCGTGA	32	56	77	140
KCTD21	AGTGGACCGTCTGCACACGC	49	56	127	318
KCTD21	TGGCGCCTAGCATGGAGTCA	37	39	142	72
KCTD21	GCTATATCCTCAACTTCCTG	57	53	152	122
KCTD21	GGTAGAAGTCGGCCTCCCTG	24	10	238	143
KCTD5	AAGTGGGTCCGACTCAACGT	58	38	192	60
KCTD5	CTGGCATAAGCGGTACAGGA	51	18	225	65
KCTD5	ACGAGACAGCAAAACATCGC	61	43	76	23
KCTD5	TCCCGACCTGGACTCAGACA	105	88	296	162
KCTD6	ATCCGGGTAACGCGTCAATG	24	13	68	170
KCTD6	TTCTAAGTACTCCAACCCAG	139	30	183	153
KCTD6	TCAATAAAGTAATTGCCTTG	58	88	75	168
KCTD6	GCAACTAACCATCACCACTA	116	63	131	223
KDM2B	TGTCCGAAGTGTAACCACGC	67	62	112	97
KDM2B	GGGGGACGTTTGAAGCGATG	69	123	136	402
KDM2B	GCTGCGGATCTACGAGATCG	55	178	297	361
KDM2B	CTTGGTCAAGCGTCCGACTG	103	140	161	187
KEAP1	TGACAGCACCGTTCATGACG	40	12	82	39
KEAP1	GAGGCTTACAACCCCAGTGA	14	14	3	23
KEAP1	AGTACGACTGCGAACAGCGA	29	33	175	233
KEAP1	ACAACCCCATGACCAATCAG	94	116	86	151
KLHL1	ACCGAAAGATACCTGCACAT	57	86	152	276
KLHL1	GGAGGAATGGATAACAACAA	22	45	144	179
KLHL1	GCGTCACACATCATTACCTG	63	40	47	81
KLHL1	GGTGGCCCACAGCTACACAA	42	137	123	261
KLHL10	TCATTGAGTATGCATACACC	54	17	3	79
KLHL10	GCAACGTCTGGAGTGCATCG	68	124	116	281
KLHL10	AGGATGGCATAGGGCAAGCG	51	105	206	232
KLHL10	ATGGGTGAATGTTACTTGTG	72	108	167	404
KLHL12	CCACTGAACTAAGGCGGGAA	48	24	138	163
KLHL12	CCCTGCATTGTAAACTACAG	80	129	221	311
KLHL12	AGAAACAGTACATGTGACAG	88	100	221	302
KLHL12	CTCTCAATGTCACATCACAG	82	152	137	222
KLHL13	ACTCACTTGGTTACACTAGG	92	77	83	235
KLHL13	CATTAATTACGTGCAAACGG	50	47	384	249
KLHL13	TAAAGTGTTTCTCATATCTG	62	29	120	148
KLHL13	CCATCATGACTCTATGCACA	221	229	487	494
KLHL14	TGAATCCAGCTATTAAATCG	92	91	154	300
KLHL14	AATACTGAACCAAATTGCTG	54	54	108	46
KLHL14	CCAGCAGTTCCATTGCCACA	46	90	227	188
KLHL14	GCACCGAGATCTGGTCGTTG	84	45	136	202
KLHL15	GATTTCGGCGTAAACATCGA	67	31	125	140
KLHL15	CCCAGAGATAGAGCTGTACG	110	88	203	255
KLHL15	TCTGAAGTAATCACTCTGGG	80	145	363	453
KLHL15	CAAAATTATTGACGATAGCA	32	42	117	89
KLHL17	ACGACCCCGTGACTAACACG	21	68	56	138
KLHL17	GGAGATCCGTGCGCACAAAG	62	72	214	272
KLHL17	GAGCTGGGTGAAACACGACG	67	43	103	64
KLHL17	CACCACAATCTCAGCCGTGT	104	129	141	518
KLHL18	GGCTGCTAAGACAATCCGGT	29	43	18	5
KLHL18	TCACCACAGCCACGCCAACG	12	84	21	113
KLHL18	TAATGCAAGGAATGGACCCA	42	26	67	200
KLHL18	GCTGCACATTCCTTCGAGAA	49	130	162	252
KLHL2	AGCATGGGTGAACCATGACA	57	122	31	221
KLHL2	TGGTCCACTGGTCCTTCACA	15	31	144	292
KLHL2	GGTACTTCATTGCTTCAATG	93	58	268	298
KLHL2	AAACAGATCCTACTTTGGGA	54	111	120	92
KLHL20	TGATCCGAGACATTGACGAG	129	162	208	444
KLHL20	ACGGAAACCTATCCGATGTG	89	107	137	262
KLHL20	AAGACGTCCTCAATTACCCC	78	53	129	252
KLHL20	GGCTGACAAAATGACTCGAT	42	134	236	190
KLHL21	ACAACTCAAGCGTGAATGAG	75	153	268	1087
KLHL21	GACGGGCGAGGACGCATTCG	29	43	43	122
KLHL21	ACAACCCGCAGACGGGTCAG	51	95	85	241
KLHL21	GGTGGGCAGCGCGCCACCAG	29	61	92	57
KLHL22	GCGAGACCGAGGTATATGAG	69	18	8	32
KLHL22	CTTCGTATACTTGATTGGAG	32	24	72	84
KLHL22	CAATGTACAAGAGACACTGG	37	7	34	76
KLHL22	GTACCTGCCTACAACACACA	15	46	24	123
KLHL23	CAGTAAAGAAGGCTTGTGAG	54	139	87	119
KLHL23	TGCATAAAGAGATTTCCCAG	47	134	156	151
KLHL23	AGAAATACCAGATTATACCA	77	108	140	523
KLHL23	GACTGCACAGTGGTAATACC	47	31	250	62
KLHL24	ACGATAGACCCAACGCATGA	55	37	252	310
KLHL24	AGAACTTGGCACATGCATCA	103	157	105	339
KLHL24	AGTTATAAATCCAGACATCA	25	17	132	204
KLHL24	TATCACCTCAGAATAGCCAG	37	87	139	284
KLHL25	GGTGTACGACACCGTACATG	53	68	62	242
KLHL25	GGCCTCAAAATAGCGGCTAG	14	68	21	241
KLHL25	AGTGCTTGCGAAGCGTGTTG	64	38	137	251
KLHL25	CTCACGCATCGCCATCAACG	56	109	118	268
KLHL26	TAATAGTCAGCACAACATCG	51	79	79	289
KLHL26	TGTGCTGACTATTAACAGAG	81	130	165	230
KLHL26	GTGCCGAGAAGGTGCACTTG	72	100	119	198
KLHL26	CAGCACGGCCGACAAGAACG	67	113	321	106
KLHL28	CATATTCCAAATTCATAGCG	32	48	90	198
KLHL28	TGTATAGGCATACTCCACAA	49	93	114	283
KLHL28	TGTGACATCATTCTTCGAGT	103	157	144	381
KLHL28	AGTACTTTGGGAGCACAGCG	59	159	195	280
KLHL29	AGTATGAGTTCACCGACCCG	45	74	126	217
KLHL29	GGGGGTCACCCCAATGACCG	57	35	137	211
KLHL29	TATCAATCAGTCCACACCCT	65	120	223	361
KLHL29	CATGTGGCCGTTGCCCACAG	60	107	200	44
KLHL3	CGAGATAGAAGCCCACCGTG	27	123	279	400
KLHL3	GGAGTGCTATGATTTCGAGG	83	52	293	85
KLHL3	CATCTATACTGCTGAAATCG	135	110	229	433
KLHL3	GACTATTGATTAAGAACCCA	57	75	145	135
KLHL30	GGCCGGCTGACCATCACGCA	135	132	147	247
KLHL30	GCCCACCAGCAGTGTGACGT	93	100	282	183
KLHL30	ATGGCGCACCCAGCGCATCA	63	92	168	162
KLHL30	AACCCCACTTGTGATAGTCG	42	79	59	168
KLHL31	AGGCGAACAAGAATCCGAGG	59	13	149	235
KLHL31	TACCAATGACTAAGTCACAT	22	67	189	114
KLHL31	GATCCACCCTCTGAATTGAC	108	106	155	122
KLHL31	CTTCAACACCTGGATACACC	95	59	206	309
KLHL32	AGAGTGTCTGACTGGAATCG	133	131	215	409
KLHL32	CCACATCCATTAGGCCAAAG	84	171	51	455
KLHL32	TCTGCCCAGGAATTACTGCG	72	106	220	229
KLHL32	CCCCCATGACTGCCACACAA	76	216	253	654
KLHL34	CGGGTCGTAACGGTGCACTT	110	66	65	88
KLHL34	GCTCAACCCTACATCGCTGA	81	146	239	283
KLHL34	GCGGTGATTGTACACATCGA	31	50	96	147
KLHL34	GTACACGCGCCGCAGTACGT	54	76	83	144
KLHL36	ATGACCCCCGCTGTAAACAG	37	197	62	304
KLHL36	TTCAACTCCATGTTCACCAT	98	256	180	474
KLHL36	GGACGCCAAGAGCGAGCAGT	24	67	129	154
KLHL36	TGAAGGCATCAAGCCGCTTG	53	117	90	305
KLHL38	CTACTGTACAGCAAACAGAC	190	164	177	108
KLHL38	TGCCTCCCCCGTATACACGT	25	160	40	259
KLHL38	GGCACTGACGTCCTTCCCAG	38	48	143	79
KLHL38	CCCTGAAACTCAATCAGTGG	48	61	110	106
KLHL4	TGTGTAAGCATACTGCACCA	58	245	342	484
KLHL4	TTGGCACCATGAATGGCCGT	47	79	210	294
KLHL4	CTTCAACCTGCCCTGAACCG	90	67	193	241
KLHL4	AAAGCCTAGAAAATCAACTG	54	59	71	173
KLHL41	TGTGGTAGGAGGACTATATG	69	182	124	204
KLHL41	GGAGGTAGTGCTAGACAATG	134	296	222	1066
KLHL41	CAAAAATGCCGCGAAGACTG	104	95	230	318
KLHL41	GAAATGGGTGCGAACAGACA	24	7	49	66
KLHL42	TGAGTGTTACAACCCCGAGC	41	62	47	225
KLHL42	ACAACCCCAGCACCAACGAG	58	184	319	280
KLHL42	CATGGTCGTCCACTTCCACG	57	25	67	49
KLHL42	ACGAGGAGATGACTGAGCGT	26	40	42	118
KLHL5	GACAGACTGGAGCAAACGGT	64	47	97	149
KLHL5	AAGATTGTGGCGGTGCACAT	42	63	232	278
KLHL5	ATGATCTCCGTACAAATATG	77	136	332	283
KLHL5	GTGTAGAACCAAATTCGTTG	78	36	166	201
KLHL7	TTTAGGTATAAGTGTGCTAG	111	167	189	186
KLHL7	GAGGAAACCTGACTTTAGCA	29	49	99	195
KLHL7	TTAAAATATCTACAAGACTG	92	77	231	259
KLHL7	TGGGCGTCATGAATAACATG	141	132	476	240
KLHL8	ACTCCATTCGGACTACCCCA	95	80	240	227
KLHL8	AATAGTCGAAGGCGACATGT	114	102	100	143
KLHL8	TGGAGGACAAAAGCTTATGG	95	129	252	252
KLHL8	GATGAAACACTTGCACAGGT	41	86	100	160
KLHL9	GCAATACCATGCTGGTAACG	142	217	168	381
KLHL9	TTGCAGCATAATCCATCCGA	91	95	256	380
KLHL9	ATTGCTTTGTGATGTGACCC	36	55	299	249
KLHL9	GTGAGTGGAGTCAGATCGAA	16	10	42	26
LITAF	GGCTGGGTATAATACGAAGG	92	116	60	91
LITAF	TTCATCAGTTACCGTGCAGA	44	102	63	257
LITAF	AAGGACAACACATTTGGATA	52	90	157	210
LITAF	TCCATCCTATGAAGAGACAG	121	68	156	270
LNX1	GAACCTGGCGGGACACGACG	32	82	58	257
LNX1	TGGTTTGAAAGTGATGCTCG	50	171	150	647
LNX1	AATAAAACTGGTGCGCAAGG	26	132	50	234
LNX1	GTCCACACGGAGTGTCCAGG	57	54	118	8
LONRF1	ACAGAACGAATGTCCGCAAG	129	108	182	314
LONRF1	TAGACTGTGCTGACTGAGCA	28	76	239	224
LONRF1	TACAGAGCGGAATCATATGC	90	117	202	143
LONRF1	AGAAATAAGCTGAAAAAACA	32	30	93	261
LRR1	AAAGCATACGCATATCAACT	32	12	37	93
LRR1	AGGCTCCTTTAACCGAACAG	16	2	4	3
LRR1	TAAGTTCTTGAAGGTGTATG	41	11	14	45
LRR1	GACAGAGGCTCAACACGGCT	40	34	61	190
LRRC41	GCTCCGGCGTGTTACCCGAG	33	48	170	151
LRRC41	AGCGTTTCAAGCGAGCTGCA	66	191	109	170
LRRC41	AATGGTCCCACGTAGAACAT	19	61	82	215
LRRC41	TGGAACTGTGAATAGCTCCA	98	157	120	476
LRSAM1	TCAGGTTCCCAATGGAACGT	79	50	227	206
LRSAM1	AGATGGCCTACGAATCTCAG	83	55	76	186
LRSAM1	GCCCACGGACAGATTCTCAA	113	126	247	259
LRSAM1	GGGAAGTGAGGTGATTCGTG	122	313	191	277
LTN1	ACGTGTACTTGGTAATACGT	48	90	125	102
LTN1	AAGACCCAGGATTGCAACAT	47	110	121	164
LTN1	AGAGACACAGAAACTGTGAA	29	23	46	90
LTN1	CTATCAACTGTGATTCGTGA	49	127	275	581
MAGEA6	AGGTGGCAAAGATGTACACG	103	42	144	463
MAGEA6	GGAACTCAGACTCCAGGTCA	77	65	98	165
MAGEA6	TCATAGGATTGGCTCCAGAG	16	29	250	142
MAGEA6	CTCTAGTTGAAGTCACCCTG	103	51	114	226
MALT1	TGAGACCAAAAAGCTATACA	74	155	148	222
MALT1	ATGGATTTGGAGCATCAACG	158	228	183	490
MALT1	AATTCGTACACATCCACCAA	41	92	141	352
MALT1	ATATCCAAACACAATATTGG	73	18	242	64
MAP3K1	CAAGATGGATGATCGTCCAG	111	96	192	133
MAP3K1	CCTGAGGCCCAATAAACACC	58	97	401	341
MAP3K1	TTTCACTGTGCGACCTGATG	93	184	163	361
MAP3K1	CTTTCCGCTAAACTGTGGCA	119	204	214	384
2024-03-01	CGTAATCGCGATCACCTGTG	91	193	334	484
2024-03-01	AGATGACCACAAGTGAAAGG	51	103	111	294
2024-03-01	GCGAACACCCGAGATCTCAG	42	81	62	160
2024-03-01	CAGAATCTGTCACTGCGAAG	162	107	163	479
2024-03-10	CACCTGGAGAGGGTTCGCTG	98	181	311	606
2024-03-10	AAGTATTGAGTGAGTTCTCG	32	83	72	270
2024-03-10	CAAATCCGAGCCCAGACAAG	92	123	197	3574
2024-03-10	ATTCTCAATGAGCCATGACT	59	119	68	263
2024-03-11	TGAACCCCTGCCGATGTGAT	99	127	163	541
2024-03-11	AGGTCCGAGGCGCCTCCCGG	52	150	78	280
2024-03-11	TCTATAACAGCAAAGTTCAC	101	43	295	272
2024-03-11	TCGTCCGCTCCCCTGCACCG	50	66	134	323
2024-03-02	CTCCAGACAGCTCTTATGCA	93	122	264	354
2024-03-02	GCTGCCGGAGCAGTCACACA	22	138	159	282
2024-03-02	GCGGACACTGTGCTGCGACA	93	72	107	297
2024-03-02	TCCGTGCCTTGGACACACCG	41	94	159	200
2024-03-03	CAAACCCAGGCCGTTAGTGG	75	49	84	182
2024-03-03	AAGGTCCCTGTACATTCACA	91	103	268	299
2024-03-03	GAAACTTGCATGACATACTG	56	38	138	88
2024-03-03	TCGTGGCAGATCCTGCACAT	52	33	77	78
2024-03-04	ACTTGACCGAGCCATCACAG	72	174	171	258
2024-03-04	TTGTTGGCCGCCAAACCGGG	79	145	132	195
2024-03-04	CTTCTGTAAGGAGAAGACCG	82	101	214	249
2024-03-04	CTGGTGGCGCAACATCTGGG	127	110	94	305
2024-03-05	AGGTATTCAGCATTGCACTG	49	82	82	280
2024-03-05	AGGACTATGTGCTTAGACTG	77	123	54	282
2024-03-05	CCAGGCCTGTCTACAACGCT	37	103	187	184
2024-03-05	ATCAGCATGACAGGAATAGT	103	69	142	141
2024-03-06	CCCCACCGTTCAATGCTGCG	46	106	130	145
2024-03-06	TCGAGAACTGAGCTTTCAGT	45	112	207	501
2024-03-06	TGTCCCTGTTCGAGTAATGC	80	104	147	307
2024-03-06	TTGGTTTCATTATACACTTG	67	83	190	473
2024-03-07	ATGGATTATAGTCACCGAAG	80	47	67	90
2024-03-07	ATGAAGGTAGGCGGACAACG	27	61	106	102
2024-03-07	AGATCTAGATGATGTATCAG	206	68	99	182
2024-03-07	GATGTTCAGAAGGCAATTGG	49	33	112	284
2024-03-08	GCTCATTGACCGTACTGCTG	98	155	246	403
2024-03-08	TTCTATCACGCCATCCAGCC	73	72	186	176
2024-03-08	CTGCAAGTATGAGTTCATCA	144	216	329	464
2024-03-08	GGCAGGCCTGGTGCACGAAG	52	37	78	123
2024-03-09	TGGAAGCAGATCCGGCACTG	119	78	182	61
2024-03-09	CGAGGAGGAGTACTACGGGT	54	79	122	195
2024-03-09	ATCCGCTGGATCAGCGAGAG	7	11	58	24
2024-03-09	TTCAGCCAAGTGGCAACGAC	44	67	153	161
MDM2	GAGAACATTACCGGATTCGA	30	5	27	45
MDM2	AGACACTTATACTATGAAAG	79	63	84	158
MDM2	TACCATGATCTACAGGAACT	69	166	119	265
MDM2	TGTTGCAATGTGATGGAAGG	66	50	234	389
MDM4	CTCAGAGGTAACCTCTACAT	72	166	146	369
MDM4	CAGCATATGGTATATTGTGG	172	231	581	608
MDM4	TCCAAGTCAAGACCAACTGA	139	112	190	153
MDM4	ATGTATGCATTTATGCTCTG	51	70	190	247
MED8	ACAGCTGAACACTCTGAACA	45	58	85	299
MED8	CGGTCTGGAGACAACACCAG	73	71	258	354
MED8	ACAGCGGCAGACTGAAGGAC	35	80	3	104
MED8	AGTTGGAGAACGAGTATGGC	38	6	56	6
MEX3C	TCCCACGCCTACGGCCCCGG	79	155	259	167
MEX3C	AGTCAGGGTCCCTTATCGTG	83	196	223	346
MEX3C	GCCACCTTCAAAGCTTACAT	123	74	229	287
MEX3C	TATATCAAGACTCCTGTTCG	146	176	258	468
MGRN1	GAGACCGTCCACTACAAGAG	94	72	56	146
MGRN1	AAGTTACCTCACCAGCCGCA	39	139	91	276
MGRN1	TCGCTGTTCTCGTCGTCCGA	65	90	214	380
MGRN1	CAAAGAGGTAACCTTCAGGG	64	139	274	239
MIB1	GTTATAGAAGTACTACATCG	26	62	106	73
MIB1	ATTGTAGTACAGTATCCAAG	73	76	247	143
MIB1	TATCTAAATTACCAAGACCA	73	78	223	233
MIB1	TAGCGCAGCATATGTCCTCT	32	133	186	112
MIB2	GCATCGTATCACGGACCGCG	59	16	85	22
MIB2	CAGGTGGACACCAAGAACCA	38	125	208	180
MIB2	TACCACCAATGTGTACCGTG	25	56	290	84
MIB2	GCGAGTGAGCGGTCTCGTAG	43	20	142	63
MID1	GAGATACTCACTAACGACGT	27	44	146	23
MID1	GAATTGGCTCAATCAGACGA	79	65	166	213
MID1	CCTTGTGTAAACTGGTTGGG	115	203	249	338
MID1	GTGTGATACTAGGATGCGGT	32	56	135	299
MID2	GTTATCTCGCTGAACCACCG	23	64	44	128
MID2	TGATCGATTTGAGAAACTCA	163	123	300	423
MID2	AGCAGAGGCTGTGAGCACAA	100	107	87	321
MID2	CTGTGAGCAGGACCCGCCAA	53	67	179	116
MKRN1	AGTGGGAGAGTGCCGATACG	45	66	192	253
MKRN1	CCTTCTCTAGTCGTGCATTG	82	257	215	499
MKRN1	TCCCGAAGCGGCGCTCACTG	37	44	161	98
MKRN1	TAAACAGGTCACCTGCAGGT	57	46	87	36
MKRN2	AAAACTAACTCACATGAACC	37	73	106	124
MKRN2	TGTTTAGATATGACCACACG	128	96	302	405
MKRN2	GTTGACGTTCGAACACGAGA	123	84	218	117
MKRN2	AGGAATGCGGCTTCATCTCG	44	42	119	123
MKRN3	ATTCGCACGACCTTTCTGGT	39	42	92	145
MKRN3	TGTGCAGCGTGGTATGGACA	125	168	314	438
MKRN3	GGAGACATATGCGACATGTG	72	44	112	214
MKRN3	GAGAGAGACAATGCAGACCG	16	65	59	143
MNAT1	TGAGTGGAGTACCACACTCA	55	135	205	233
MNAT1	TTTCAACTTGACCAACAATG	90	149	51	170
MNAT1	GAGCCAAAAGCAGAGCAACA	84	70	70	238
MNAT1	TCATTGTATTCTCTTAGACT	66	66	102	230
MPND	CTGACACGGAGTGAGGTCGT	46	44	209	165
MPND	AGCCAGACGGAAGGATCATG	112	190	99	428
MPND	AGTCTGACCTGGCCAAGTCG	120	126	163	449
MPND	ACAAGAGTCGGAGACCACTG	30	30	84	106
MSL2	GCTACTGTGTCACAAACGGG	49	154	279	308
MSL2	GTATATAACACAGACTACAC	5	24	91	56
MSL2	ACTGCCAATAGCAATGCTGA	73	114	41	210
MSL2	CCAATTTCTACCATTATCCG	135	123	218	360
MUL1	CGGTGAAGGACTGAATCGAG	29	23	133	307
MUL1	GGAGAAGTGATACATACCAA	101	72	126	229
MUL1	ACTGCAAGGGGGTAATTCAG	59	93	283	140
MUL1	ACATCCACGCCATCCTCGTG	74	74	82	145
MYC	CTTCGGGGAGACAACGACGG	30	38	64	39
MYC	CTATGACCTCGACTACGACT	34	17	78	17
MYC	AGAGTGCATCGACCCCTCGG	28	24	3	106
MYC	CTGCGGGGAGGACTCCGTCG	17	25	17	58
MYCBP2	GCTTCAGCCAGATTCATATG	19	86	131	256
MYCBP2	GGTTGACTGAGATATCCTTG	156	148	272	357
MYCBP2	GTGGAGAACTAGCACCCGAT	43	118	99	97
MYCBP2	GATATGCCATTCTTGCGAGG	97	152	166	543
MYLIP	TCTTAGGATAGCTTATCCTG	108	106	90	67
MYLIP	GGAGGCGAAAGCCAACGGCG	15	24	44	65
MYLIP	CTGCAGTTTACGGGTAGCAA	40	70	47	156
MYLIP	ATTCTGTGCGGGATAGCGAA	33	19	31	40
MYSM1	AAAATGCATGAAACCAATCA	57	93	177	175
MYSM1	CGTAGGGTCCGAGACCCATG	81	77	88	141
MYSM1	GAGATGTTAATTGTATTGGA	98	90	308	303
MYSM1	TGGCGCCCCTCAAAAAACTC	84	123	366	228
NACC1	GGCCGGCTGAGCATGAACGT	19	40	85	73
NACC1	GTACTGTGACGTGTCAGTGG	44	51	29	65
NACC1	AGCCCGATGTCTGCGCCACG	89	81	88	211
NACC1	CGAGTCCCGAAATCGCATCC	75	56	208	473
NAE1	TAGCTAAATATTTAGCACAG	98	91	212	170
NAE1	ATGGACTAGTTGGTTATATG	82	69	233	65
NAE1	TCAAAGAAGCAGTATCGGCA	160	35	171	62
NAE1	CACAGCACTAAATACAACTC	41	72	116	33
NEDD4	GTGGAACATCCACTTGACCT	147	92	227	307
NEDD4	ATTGCTACATTCTCCAACCG	88	105	147	211
NEDD4	ATTACAGGATACCTGTACAG	49	22	31	154
NEDD4	ACATCCAAGTTACTTGACGG	59	135	222	179
NEDD4L	AGAACAGGGCCATCTACCAC	59	200	163	317
NEDD4L	ATAACACAAAGACTACAACC	45	106	85	274
NEDD4L	TTGGACTCGACCTATCATGC	45	148	235	389
NEDD4L	GATGTTATTGTCCGACTCCG	33	69	131	162
NEURL1	GGCATCGGTGAGAAGTGACG	86	136	126	338
NEURL1	CATCCTCGACGAGCAGACGG	120	103	198	501
NEURL1	CTTCCACCGCATCAACGACT	83	240	223	413
NEURL1	TGGTGCTCCCGGACTGTCTG	133	189	241	394
NEURL1B	CCTGTCGGCCGACCGCAAAG	59	119	86	208
NEURL1B	CATGAGCGACGGATCGTGCG	21	54	72	111
NEURL1B	ATGGCGTCACGTTCACGCAG	65	50	174	124
NEURL1B	GTGTTCTACAGCGTGAACGA	14	47	50	82
NEURL2	TGCGCAGATATGGTTCCACG	44	27	28	169
NEURL2	TGCACCCGATGGAAGCGGGT	23	8	71	46
NEURL2	CTGCCCGATCTGGTCAACCT	57	81	102	226
NEURL2	GGTCTTCCTGGTCGAGATCG	116	143	178	264
NEURL3	AGGCGCACCACGTTCCACGA	75	133	90	151
NEURL3	GGACGTGTATGGGACCACTA	75	153	426	566
NEURL3	TGGAAGCGAAGTGCCTCTCG	66	42	56	317
NEURL3	CTCTTCGCCAAGGTCAACGC	45	105	258	183
NFX1	AAGAGAAATGCACTGTACGG	77	63	177	122
NFX1	TCCACATAACACATCTCGGG	50	20	99	134
NFX1	CTACATTTATGTGTGACAAG	173	165	318	670
NFX1	CTTACCACAGAAACAAGTGT	53	22	141	156
NHLRC1	CATCACCAACGACTGCCATG	105	53	426	493
NHLRC1	TGGCGCTTTGTCCCAAGACG	83	211	301	325
NHLRC1	TGGTAACTGATGCGGAGGCA	67	102	318	291
NHLRC1	CCTGCAGAATGGGCACTCGA	60	54	83	100
NLE1	CGGACTCTGAAGATAGCCTG	11	26	114	47
NLE1	GAGGTCTTGGGGATTAACTG	22	49	100	32
NLE1	TTTCTTAGGACACAGACACT	62	52	160	215
NLE1	GTCCACGGGCACGTCGAACG	23	13	38	20
NOSIP	GTCAGGTCCGACATGCGCAG	59	135	155	232
NOSIP	CTCACGTGACAACAGGATCG	10	18	62	13
NOSIP	CCACAGATGATGTCCAACCT	106	174	244	254
NOSIP	GCCCCGCACATGGTCCTGCG	89	108	189	223
NSMCE1	GTCCTCCAACTTATCTACGG	12	46	18	105
NSMCE1	GATGACCCATGGCGTGCTAG	77	61	163	219
NSMCE1	AGAAGTTTGTTCAAAACAAG	53	77	83	99
NSMCE1	TGGGAGACCCATTTATGCGT	143	91	382	213
NSMCE2	GTCCATACCAGAGTTGATAC	97	58	176	100
NSMCE2	AGCAGACTCTACACCACTGA	98	142	158	195
NSMCE2	GCAACTAAACCATTATGTAA	83	29	115	358
NSMCE2	AGTGAGTAGTGAATATAGTA	77	88	232	231
NUP43	GTAAATCCATTACATCACCA	43	53	86	135
NUP43	TCCGGGAAGTTTACAGACCG	15	56	116	72
NUP43	ACTACAGCTCACTACCACAC	48	62	115	204
NUP43	TGGGATGTCTATCAACACAG	99	164	128	506
OSTM1	ACAACATCAGCCGAGCCGCG	19	40	44	94
OSTM1	GTTATGTTCAAAGCAGGTCA	36	22	71	102
OSTM1	ACAGCAGCGCAGAGCTGACA	84	39	117	74
OSTM1	AGGTCGTGGAAGACCCTGTG	55	84	141	356
OTUB1	AGGCCAGACAGTTAACACCT	66	36	190	63
OTUB1	GAGCACCTCCGACTACCTTG	108	15	225	134
OTUB1	CATCTATCAACAGAAGATCA	199	90	550	153
OTUB1	GCAGGACCGAATTCAGCAAG	36	103	156	409
OTUB2	GATTTACCGGAGGAAAATCG	36	40	41	114
OTUB2	GTTCAACGACCAGAGTGCCT	97	116	208	138
OTUB2	CGCCATCCGCAAGACCAAAG	167	125	369	336
OTUB2	AGTGCCGGAAGAAGTCTGCT	175	129	299	311
OTUD1	GCGGTGGACGTGTAGTGCGG	20	88	62	243
OTUD1	CTCCGCCGCACTACTCGGGG	44	88	115	204
OTUD1	GCCAAGTGCTCTTCGCCCCA	101	79	223	368
OTUD1	GCTCAGTCGGAAGTTCCGAT	43	118	188	351
OTUD4	AGAGGTACATCTAACTCCTG	103	108	177	435
OTUD4	AGGGATTATGAGGATAAACA	85	89	172	247
OTUD4	AAGACCCGAACCAAGCACAT	43	28	88	178
OTUD4	ACAACAGATGTGGATTACAG	147	131	235	428
OTUD5	CGGCGCAGGCTACAACAGTG	116	83	178	313
OTUD5	CCTGCCATCATTCAAACCAG	85	89	197	239
OTUD5	CCATGGGATACATCAAAACG	56	92	173	119
OTUD5	GGTTGTGCGAAAGCATTGCA	69	35	43	259
OTUD6A	TGCGCCGCCACCAACGCGAG	65	34	184	101
OTUD6A	GGCCGGCTTCAAGCGCGAGG	62	99	262	203
OTUD6A	ATTCAATGCTACTGTCGTCT	99	153	188	509
OTUD6A	CCAAGACGTGGCCCGCATGG	107	54	188	139
OTUD6B	GCGCTAGAAGAAACCTGCAC	11	42	87	171
OTUD6B	AAAGGATTGTGCTCTGACTG	83	92	248	287
OTUD6B	TGCTTGAGAATCAGCCACCT	63	37	109	277
OTUD6B	GAAGCAACTCACCGAAGATG	58	67	78	185
OTUD7A	AATTGCTGCACACCGAATCG	82	71	145	199
OTUD7A	TATGGGCTAGGACAAAAACG	53	115	113	319
OTUD7A	AAGCTGAAGAAAAACATGGG	114	68	164	84
OTUD7A	TGTGCTCAGAATCCGTCAGG	78	89	108	365
OTUD7B	TAGGAGGCCCATAGTCGTCG	22	95	152	324
OTUD7B	CTCCCCTCACTAAAGGATGG	51	142	214	650
OTUD7B	TAGTGTAATTCTGTCCCTAG	87	146	181	394
OTUD7B	AAGCGTTGAAAAGGCGCTGG	37	94	77	148
OTULIN	GTGATAATTACTGTGCACTG	12	28	32	78
OTULIN	ATTGCTTATACATGAAAGAG	106	72	168	348
OTULIN	TGAACTATTCACAAATGAGG	52	91	155	254
OTULIN	AAGAGTCCCTTACTCTGCTG	42	33	163	101
PAFAH1B1	GACATTTCATTCGACCACAG	20	14	8	37
PAFAH1B1	GAATGCATCAGAACCATGCA	23	38	13	71
PAFAH1B1	ACACAGAGAATGGGTACGTA	29	10	32	53
PAFAH1B1	TGTATGGGTCGTAGCAACAA	74	42	160	180
PARP11	GACACGTCAGATACCCAGTG	100	87	123	233
PARP11	AGCTTCAAAACAAACCCTTG	101	125	282	275
PARP11	GTATTCACATTCTCCCAGTG	25	61	43	200
PARP11	GCTAACTGAACACTGACTGT	72	72	156	222
PCGF1	GCTCATCATAGCGATAGTAG	77	87	120	141
PCGF1	CCTTGCACCTCGTTCCGTAG	47	24	175	128
PCGF1	CCAGTCCCGAGGTTTGGACC	42	69	109	246
PCGF1	TGGATCTTAATGTTGCACAT	135	35	182	384
PCGF2	CATCGACGCCACCACTATCG	65	142	31	242
PCGF2	CTCTCCATCGAATTCTACGA	10	78	140	135
PCGF2	AACGGCTCCAATGAGGACCG	76	70	13	113
PCGF2	TGGACCTGCACGTCACACAT	94	112	275	277
PDE4D	GCTGTCGGATCGATACAGGA	41	28	167	9
PDE4D	CAAACAGCGGCGTTTCACGG	15	29	58	65
PDE4D	ATGGATGGTTGGTTGCACAT	87	162	333	422
PDE4D	AGAAATTGATTGGACACACC	107	190	299	465
PDLIM2	CTGGGGCTTCCGTATCACAG	48	99	59	175
PDLIM2	TCCGAGGGCAAAGTACCCTG	41	106	104	151
PDLIM2	CCGGCCTGGAGACATAATCG	30	107	62	207
PDLIM2	CTGCCGTCTACCCGACTCTG	137	170	274	306
PDZRN3	CTTCACTGGATGATCCATCG	30	74	250	195
PDZRN3	TACGGCCTGTACTACCCTAG	112	112	378	253
PDZRN3	CATTGGGATTTATATCAGTG	48	54	69	198
PDZRN3	CAGAAGAAGCACGACGAAGA	35	110	42	178
PDZRN4	CAATGTATTCACCAGATACG	108	108	153	331
PDZRN4	AACTTCGTCGGCGACCTCGG	43	51	95	25
PDZRN4	TAGTAGACCAGCCTATGGGA	39	99	180	340
PDZRN4	CAGTGCGACTACCGCGCCCG	98	203	193	352
PELI1	TAGCCTACGTGAAACCAGAT	136	90	241	400
PELI1	TAAAAGACCTAAGGCAAATG	36	42	126	126
PELI1	TCTTCTGTGAACCCATTGCG	43	114	199	371
PELI1	GGCTCGTTAATTGACCTCTG	89	157	123	115
PELI2	TTTGGAAGAGTCAAATCCGG	46	102	26	92
PELI2	GTAGATTTGCCCTCTACAAG	57	62	58	131
PELI2	TGTACACCTTGCGAGAAACC	62	100	105	101
PELI2	TTTGTCAAGGAATCAGACTG	168	120	216	457
PELI3	CACCAGGCACTGAGTAACCG	101	207	147	164
PELI3	GAAGTCAATCATGTTCTCTG	43	84	95	25
PELI3	TAGATGCGGGCAGTATAGGG	21	11	32	49
PELI3	CAATGGTTGTCTGGCAAGTG	120	116	148	192
PEX10	TCATCCAGGTGGACCCATCG	40	87	130	142
PEX10	CAGAAGGACGAGTACTACCG	79	80	167	180
PEX10	AGGCAACATGTAGCCGCTGG	65	49	102	155
PEX10	GGAGCTTCTACCTGCAAGTG	70	126	208	390
PEX12	GAGACCCGCTCTTCAGCATG	60	202	192	212
PEX12	CAACAACTTCGATACATCCT	62	171	159	385
PEX12	CTTAAAGAGAATTGTAATGG	117	151	60	522
PEX12	TCTGTAAAATCGTTTCCAGC	72	184	95	340
PEX2	TGGCTGATATCTCAGGTTAG	72	207	284	494
PEX2	AAAATACAGAATGAATACCT	48	74	121	154
PEX2	CTACTCCAAAAATGCCACAG	23	128	184	123
PEX2	GCTTTCATGGATTTAAACCT	13	95	41	143
PHIP	GTTCATTCACCACCAAACGT	34	62	29	87
PHIP	TAGGCTGCAAGCATGTTGTG	125	286	244	569
PHIP	TCAACATCAACCAAAAAAGG	38	28	65	40
PHIP	TGATGGAAACGTGATAGTGT	38	240	117	322
PIAS1	TGTGGACAGTCGGACAAGTG	23	139	21	237
PIAS1	TAGGACTTGAATGTACGTTG	30	80	57	478
PIAS1	GAACATGTAAGGGCCCGACA	42	30	51	201
PIAS1	TGATGAAATACAATTTAAGG	100	113	82	404
PIAS2	ATACAGTCCAAGTTCAGTTG	96	67	186	352
PIAS2	GATGTGTACAAGTCACTGCA	37	55	175	70
PIAS2	CTAAAGATGTAATATTCAAG	39	64	56	256
PIAS2	CAAACACTTACCTAAACTCG	63	63	88	169
PIAS3	TGACACCCGGAGACTTGTAG	96	133	137	475
PIAS3	TCTTCCGGGGAAAGCGTCGT	58	19	114	221
PIAS3	ACCACAAAGAGCCATACCAA	25	93	119	312
PIAS3	AGTGGCTGAGAGTCGAGCCA	77	168	119	316
PIAS4	GACCACTCACCTAATTCGGT	66	66	160	226
PIAS4	GAAGCACGAGCTCGTCACCA	44	78	54	210
PIAS4	GATGAGGGACACCCGCACAC	20	63	73	121
PIAS4	GCACGGGGTAGTCAATATTG	53	209	225	152
PJA1	GTGCGTCCAGAAGTCAGGGT	27	21	55	31
PJA1	GAGTAGTGGAAAATGGCGAT	22	84	103	129
PJA1	GCTCCTGTGAGTATTTGTGG	58	163	370	651
PJA1	TTCTTGCCAGGCCATCCGAG	102	107	126	451
PJA2	TTCAATGCTGAACCACAAGT	113	68	272	306
PJA2	ACTGATAAGTTCAAGCCAGG	40	37	240	78
PJA2	GTAATAACTCTTGAGTATGG	51	95	183	246
PJA2	CAGTTAAATGAGGGAACTGG	91	109	274	164
PML	AGTGCTTCGAGGCACACCAG	43	70	58	63
PML	TTGATGGAGAAGGCGTACAC	108	39	137	128
PML	GCGGTACCAGCGCGACTACG	52	95	210	209
PML	GCAGGATAGTGCCTTTGGCG	48	128	155	559
POC1B	TTCTACAAATCAGTTCACAG	207	153	211	369
POC1B	TATCTGTAAGCTCTAGCATG	43	138	43	347
POC1B	CTTGTATCGACATACACACT	155	162	208	600
POC1B	AGATGAGCCTTCCTTCTAAG	92	103	223	167
PPIL2	CACCAACAACACCCACATCG	61	21	28	117
PPIL2	TGAAGAAGAAGGGCTACGTG	56	51	38	86
PPIL2	TGAACTTGTCCAAATTGGTG	61	20	30	121
PPIL2	GGCAGGCCCACTATTCCACA	118	100	255	255
PRC1	AATCGATTTACAAACCGAGG	39	30	34	164
PRC1	AAAAGATTTGCGCACCCAAG	59	48	31	207
PRC1	GCGGTTACAAAGAACTGAGG	12	10	4	36
PRC1	ACCGCACAATCTCAGCATCG	106	89	170	62
PRKN	AGTCTAAGCAAATCACGTGG	47	74	298	314
PRKN	TACTTACTGCACTAGTCCCA	72	122	137	259
PRKN	ATGCTAGACTTACCCACACA	109	108	250	240
PRKN	AGGTGGTTGCTAAGCGACAG	40	125	274	228
PRPF19	AAATCCTGATAGTGGCATCG	43	18	17	32
PRPF19	CAAAGCCACTGTGCTAACCA	16	43	23	32
PRPF19	GCTCCTCCGATGATCAGGTG	56	13	28	74
PRPF19	CTAATCATGTTTATGAGCGG	14	2	37	47
PSMD14	AAACACATCAATCACTCTGA	63	34	62	151
PSMD14	AAAGCCAACAACCAAAGCCA	20	16	44	111
PSMD14	ATCAAACCCATAACTTCCAT	109	94	68	92
PSMD14	AGACAAACAACTTCGAATCT	47	118	228	204
PWP1	GTCCCACACTTCAATAACAG	126	56	147	179
PWP1	CCTCGCTGTACACACAGACA	37	38	162	130
PWP1	CGACTTAGATAAATATGATG	29	97	184	72
PWP1	GTATCTTTCAGAGTAACGTA	21	39	41	72
RAB40A	TCCCCGTACAGCCATCTCGG	126	172	339	323
RAB40A	CCTCAAAGAAGGTCACACCC	128	131	411	156
RAB40A	CCATACCCTCGAAAGACCAG	33	116	177	225
RAB40A	TGAAGCTCTGGGATACGTCG	19	92	232	154
RAB40B	CATAGACCAGGATCACACCC	50	133	166	344
RAB40B	ATGGATTAAGGAGATCGATG	23	70	174	121
RAB40B	ACCCGCCGGGTGGCCGTACG	18	78	95	241
RAB40B	CAACATCACAGAGTCGTTCA	69	139	266	155
RAB40C	GGTTTCCAACCAAGATCCGG	65	15	77	86
RAB40C	ACCGTTACTGTAGGCGTACG	47	73	106	234
RAB40C	GATGCGGGATAGCTCCGTGA	72	62	74	285
RAB40C	GCCGTCAAAGGACCAGCGGT	20	29	31	76
RABGEF1	AGGAAGTCATCCGCTGACGC	85	62	89	405
RABGEF1	TCAGGATTTCTACCACAATG	57	43	68	66
RABGEF1	AGTGTCTGATATGGTGGTGA	51	92	102	179
RABGEF1	CAGGCAGAAGCAGATTCAGG	37	107	77	338
RACK1	CTTGCGTTGTGAGATCCCAG	50	7	49	3
RACK1	ACCTTAGTCCGTACCTCGAG	26	16	25	53
RACK1	AGTGTATTTGCACACACCCA	68	15	46	79
RACK1	CCACACAGGCTATCTGAACA	66	59	365	86
RAD18	AGTGGATTGTCCTGTTTGCG	163	128	275	379
RAD18	TCCAGACAGTCTTTAAAGCA	40	140	155	392
RAD18	AGGATGCAAAGCATCGCATT	98	147	301	386
RAD18	CAAATTCAGCCCTCAAAAAG	150	85	219	431
RAG1	CAGTGGACACCATTGCAAAG	36	34	150	261
RAG1	CATGTGAGGTTTACTTCCCG	81	120	340	402
RAG1	AGATGCGGCAGAGATGTCGA	71	58	147	162
RAG1	GGACTGTGAAAGCCATCACA	99	104	261	263
RANBP2	ACGGGAATTCTATCGCCCAG	50	34	46	52
RANBP2	CGAAACGAAACAATTTCGCG	4	27	9	55
RANBP2	TGGTACTTCAGAGACAAGCA	33	122	70	190
RANBP2	TGTGAACATCCGGCTAGTGG	130	81	175	598
RASD2	TGTGGCAACAAGAACGACCA	62	32	184	58
RASD2	CAAAAACTCATACCGCATGG	82	292	299	309
RASD2	CCAGTACACACCCACCATCG	84	239	136	533
RASD2	TAACCGGGAGTCCTTCGATG	62	89	148	268
RBBP4	ATTGCCGTTACAGACCAGAA	46	51	52	108
RBBP4	CACTACGACAGTGAGAAAGG	41	158	52	223
RBBP4	CAGTGTGAGCATCAACTGAG	16	44	51	96
RBBP4	TCTTGGAACCCAAATCTCAG	25	86	92	275
RBBP5	GGCAGCAATAGGGTCCACGC	30	87	126	221
RBBP5	CCAGATAGATACCACTCCAC	88	147	33	284
RBBP5	TGGGGATGGGGAATACATCG	73	37	49	189
RBBP5	AAGATTCTCCATGGGACGAG	25	105	70	207
RBBP6	AAGTCGAACTGAACCAGCGA	27	20	53	143
RBBP6	GATATCATCGATCTAGGTCA	79	58	125	390
RBBP6	TGAGACACAACAATTCATCT	29	40	131	250
RBBP6	TTAATTGGAGGTTCAGATCG	173	182	284	250
RBBP7	CATGGTCATCAGATGCACTT	62	169	244	292
RBBP7	GGCCCAGTCTTACCGTTCAG	86	214	80	454
RBBP7	TCTGCGGCATGTAACGAGCA	39	97	163	180
RBBP7	GAATGAGAGGCAGTTGACTT	77	99	142	429
RBCK1	CCAGCACCGAGTAGCACACG	57	187	80	445
RBCK1	GGAGACCCTGCACTCCCATG	117	140	278	450
RBCK1	AGTGCGCCCTGATATGACAG	79	5	81	195
RBCK1	CGCCTCATACCAGCCCGACG	138	195	122	457
RBX1	ATGGATGTGGATACCCCGAG	38	8	69	38
RBX1	CAGAAGAGTGTACTGTCGCA	79	69	114	80
RBX1	GTTATCAACCACAATATCCC	44	15	83	26
RBX1	AGTACACTCTTCTGAAGTAG	81	134	111	234
RC3H1	ACGGAGCAGGGTACACTCGA	41	59	160	85
RC3H1	GGATATAACTGAGAACCTCG	63	96	50	185
RC3H1	TAACACAGCTTATTCCGCGA	38	113	198	117
RC3H1	TTAGAGGCTTGAGGAAACCG	24	191	30	162
RC3H2	AGAATTCATTCGATCTCGAG	22	30	53	48
RC3H2	TCATTTGAAGACCAGTTGCG	50	59	297	271
RC3H2	CAAATCACCATACAAAAGAG	17	47	160	247
RC3H2	GGTTGCAAAGAAATGCGTTG	175	86	379	411
RCBTB1	GGGAATGGGACGACCAACCA	32	157	175	299
RCBTB1	CTGAACTATAGTAACTGTCT	103	193	375	440
RCBTB1	GTGGTCCACTCCCGTAACTG	81	30	132	206
RCBTB1	ATTTACTTGCAGATTGTCTG	40	139	183	183
RCHY1	ACATATTGGACAATTCTGTC	36	93	175	299
RCHY1	GTTGCTCATGTCTTGCCATG	69	56	158	183
RCHY1	ATCCAGCTGTCTCCAATACC	133	60	330	340
RCHY1	TTCTGATATTCTGATGGCAT	148	166	221	285
RFFL	AGGCTGTAGCTCGAAACCGT	34	45	149	105
RFFL	CAGCTTTGTCCCAGGCCGAA	104	136	215	225
RFFL	ACCAAGCTGCAAGTCCTGTG	94	216	356	383
RFFL	TTTCGGTAGAGATGTCATGG	66	65	247	187
RFPL4A	AGTGGATATGACGTTCGATG	112	72	103	378
RFPL4A	AGGAATCTGTGAACCGACAG	56	79	163	271
RFPL4A	CCTGAGGAGTTTCCGAAGTG	31	39	17	122
RFPL4A	GAAGCCGTGCAACTGAAATG	118	121	202	364
RFWD2	ATCACTAGCATATGACAATG	17	21	10	209
RFWD2	GCTAACGTGCTATTATACCA	49	41	120	155
RFWD2	TACCAATCTAGACAACTCAG	20	91	74	14
RFWD2	GATTCTTATGGAATTCCTCA	43	46	14	132
RFWD3	GAAGTTACATGTATCGATGG	54	74	54	314
RFWD3	GAGGGTATCTGCTTCACGGA	34	137	43	367
RFWD3	ACTTCAGAACAACATAGGCA	78	86	397	800
RFWD3	ACAAGTACGAAAATGTCCCC	44	73	89	119
RHOBTB1	CAAGGATAACGGGTGTTCGA	44	39	113	178
RHOBTB1	CGCCCACACTGTTGGCACGT	54	95	100	106
RHOBTB1	GGATTCCTCAGGCCGACCAG	103	74	124	230
RHOBTB1	TCCTCAAATCGAACATCTCG	44	56	75	77
RHOBTB2	TCCACCATGTCAAGACCATG	73	42	173	263
RHOBTB2	CCAATATCGTGTGTGCCAGG	144	80	170	378
RHOBTB2	AGCACCTCCTACCTAGCCAA	55	138	279	422
RHOBTB2	CGTCGCTGGTGGAAGCACGG	88	55	142	189
RHOBTB3	GCCTGATACTCGGTGAACAC	28	79	89	351
RHOBTB3	ACTTCTCGAAATCTAATTGG	29	16	60	23
RHOBTB3	TTAACAATGACTCGTAATGG	36	64	136	146
RHOBTB3	GCACCTGGTTGTTCAAGTTG	70	42	130	130
RICTOR	GGCATAGTCGCAAACATCTG	30	146	225	465
RICTOR	GTGCCAAATAATTATCCATG	37	127	20	180
RICTOR	AAAGTAGTGTTGACTAAGGG	38	56	58	171
RICTOR	TGTCTTCACATGCTTCATCG	97	195	120	443
RING1	TAAGATCTATCCTAGCCGGG	72	40	68	261
RING1	GACCACAACGATGAGTGGGG	36	38	39	75
RING1	ACTGCATTGTCACAGCCCTA	124	113	199	426
RING1	GGGGGAGCAGTGTAGGGACA	58	143	55	118
RLIM	TTCAACTGAAGCGTTAACAG	33	33	93	232
RLIM	TGATCCTGTAGATTCACCAC	35	47	133	201
RLIM	GTCACCTATGAAAGTGAACG	63	82	36	113
RLIM	CCCGGCACCATGTGACATTG	15	74	294	147
RMND5B	GCCCTGCACGAACAAGACCT	94	160	193	373
RMND5B	GTGGAACACCTGTATCAGCA	33	38	67	83
RMND5B	TCACAGCAGTGTATCCCGAG	50	47	155	433
RMND5B	GAAGTGCCGAGCATAGCTGA	44	87	130	205
RNF10	CGAGGCAGCGCACATTCACA	76	95	162	229
RNF10	TGCATAAGAAGGATCTCAAG	49	125	182	171
RNF10	CAGATGACAATCTTAAAGAG	45	110	81	255
RNF10	TGGGGAAAGAGGAACAAGTG	50	153	155	110
RNF103	CACCGGATCCACCAGCTGGG	150	288	237	625
RNF103	AGCTGTAAAAAGCCCAACAC	32	149	59	233
RNF103	CAATTAGTAAACCATGACCA	99	105	195	352
RNF103	TTTGCGCTCATTACAACCCG	83	71	168	210
RNF11	TCACGAGTCTCAGTCCGACC	36	103	147	109
RNF11	CCCTCCCCTACCTGATATGG	111	159	162	263
RNF11	ACCCAACACCTAGCCAGACT	112	78	83	165
RNF11	ATGGATCAGAAAAAAAGATC	32	104	224	53
RNF111	TAACAGTAGAAATCCTACTG	29	92	150	209
RNF111	TGATGATAAAGGTTGACTTG	121	1361	261	244
RNF111	GAGGATGTCCTAATGCATGG	71	113	177	313
RNF111	TCTTCATTGGCAGTAACCTG	70	99	208	189
RNF113A	TGAGCCCGAGAGTCTCGGCG	55	8	139	28
RNF113A	ATACAGAAGACCCGTGACAG	79	68	188	140
RNF113A	GAGGATGACAAGATCTATCG	22	45	156	7
RNF113A	TGTAATCTGAACGGTCATGG	39	57	64	51
RNF113B	TGGACCTGTACACCACGTCG	36	61	75	189
RNF113B	AGGGCCCCATACGTGCGCCA	120	71	99	245
RNF113B	GAGCACGACCACATCTACCG	46	40	9	258
RNF113B	TGGCTGCACTTGAGGATGGT	180	221	157	299
RNF114	GTCCAAGATCCGGTCCCACG	89	71	125	187
RNF114	GGACACGTGAAGCGTCCTAG	51	108	156	219
RNF114	GCCGCTTACACGTGTCCGCA	59	41	242	157
RNF114	ATACATTCTTACGGCAGCCA	74	99	278	439
RNF115	GGTCGGAGATACAGATCTCG	52	145	141	309
RNF115	GCTCTATTATCTTGGTCCAG	26	70	125	173
RNF115	CTCTGCAAAATGTGTTGTTG	93	123	476	462
RNF115	TTAGGACAACTGGAAAACAC	84	106	141	406
RNF121	CGCATGCATGCCAAGCACCG	112	141	253	506
RNF121	GGCTTACATTGTAGGAGCGT	25	135	68	219
RNF121	ACCACTTATAAACCAACCTG	41	43	52	327
RNF121	GACTACATGGCATCTACCAT	72	49	333	285
RNF122	TGAGCGATACGGATATAAGG	35	83	134	225
RNF122	CAAGAAGTTACAATTATATG	26	162	192	283
RNF122	ATGACCATATAGATGTTGAG	53	70	118	295
RNF122	TGTTGGTGCTAACCAGTCCC	61	46	108	287
RNF123	TTGAGCACGGTGATCGCACA	33	80	50	147
RNF123	CCAGTGATACACCGTTCCTG	126	47	168	220
RNF123	TTCATCCCAATAGTAGCGCA	64	78	96	191
RNF123	GCAGCGCAAGGTGTATCTGG	68	29	96	143
RNF125	TATGTGCCCTCATTTCACTG	48	68	319	432
RNF125	TGGACCACTACAAGAACTTG	209	173	396	262
RNF125	GTGTAACACCTCAAGGCACA	85	41	57	131
RNF125	GTGGACCTGTCCTTATTGCC	21	22	102	82
RNF126	CCTGGATGCCATCATCACAC	21	21	119	135
RNF126	GGGCGACTCACCTCCAACGG	124	108	244	365
RNF126	TGCGCCCCAGGAGGGAACGT	54	32	101	148
RNF126	GGGAGAGAGACCATCCGTCC	34	72	177	279
RNF128	GCACACGGGAGTGAACCGTA	42	40	216	169
RNF128	TGGTTGGCCCTCATCCAACG	58	90	94	240
RNF128	ATTCTGCAATCTATTCAAAG	126	108	363	424
RNF128	GCACCGTGAAATTCGTGTGC	52	46	110	231
RNF13	GGAATTAGGTAGTATTCCAA	38	34	155	189
RNF13	TCTGATGACCTCATTAGCAT	47	97	137	349
RNF13	TGGAGGCACTATGGGTTCAC	138	129	52	406
RNF13	TATAACCAAATCTTGCAGGG	81	98	125	197
RNF130	CCACCGAAGAACTTCAGCCG	83	63	103	176
RNF130	CTCACGTTTCGCATCGACCG	95	187	180	228
RNF130	TGACTACAGCAACTGCATTG	77	68	281	390
RNF130	GTCATGATAACAGAATTGAG	48	139	297	248
RNF133	CTTGCACTTATTGAACGGGG	56	83	86	186
RNF133	TCCTGCCACTCTCTTCAAAG	47	41	65	197
RNF133	AACTTCGAGTAGTAAAAGAG	49	59	37	227
RNF133	CTTTCTCCCCACCTCAACCA	35	92	60	166
RNF135	AATTACAAGAAAGCGTCACC	52	72	155	142
RNF135	TCTTCAAGTTAAAGGTTGGA	65	55	121	160
RNF135	TCAGAAGCCTGCAGAATCAG	58	85	153	246
RNF135	GCCCGCCTGTATCTCGCGTG	25	28	13	119
RNF138	GTCACATTTCCACGACATAG	72	82	148	264
RNF138	CACAGGGGACACTTAAAAGT	75	175	133	121
RNF138	CAAAACGCCCGTGCGGACCA	85	57	245	467
RNF138	CAGATCTCTCAAGATTCAGT	98	38	118	159
RNF139	CACTGAGAGACATTAATACA	60	145	226	291
RNF139	CCCCAAATAATGGGCTACTG	37	72	184	294
RNF139	GTTAATGTACATCTTAAGGA	12	42	74	134
RNF139	ACCCGGATTCCAGCCAAAGC	16	61	82	176
RNF14	GGAAGAACACCGTGGCAGCG	97	73	316	247
RNF14	AATTTCAAGATATTTGTGAG	56	22	360	270
RNF14	TGGATCTGATGTAGACCAAG	139	143	409	338
RNF14	TCAGGTCCAAGGAGGACTGG	51	71	295	174
RNF141	AGTAGCAAAACATGTTACGT	54	141	299	287
RNF141	TGTACGGGTGGTCTGTACCA	68	71	113	132
RNF141	GCTGAGCTTAATGATGTGTA	54	96	254	191
RNF141	AAAGCAGAGGAATCAGACCC	38	42	116	206
RNF144A	GCAGTGCAAAGCCTGCCGTA	21	35	19	120
RNF144A	CAGAGCTTGCAAGACACCAG	64	66	109	202
RNF144A	CCAGAGTACAGAAGATGCAT	100	123	56	497
RNF144A	GCCGGGCACCAAGTCCGACA	18	78	55	43
RNF144B	AACACGAGCAGAATTTCAGG	41	61	168	322
RNF144B	ATGCAGCTGGCAATCCGAGA	77	47	107	159
RNF144B	ATCTGGACCCCTACCGAACA	151	74	274	230
RNF144B	CTGGTCCACAGGTACCAAAC	86	106	192	400
RNF145	ACTGGAGGCAGTGTTAAATG	157	114	250	195
RNF145	TAAGAAGCCAAAAATCCATG	26	92	155	254
RNF145	ATTCCACAGGGACATTCCCA	23	102	39	105
RNF145	ATCAGCCTGCATCACGTGAG	95	91	122	422
RNF146	TTGTCGACAAGAAATTCCCG	67	75	223	200
RNF146	GAAATGAACATGGACGTCGC	16	37	33	58
RNF146	TGACCATCTACTGATGTTAG	111	328	240	247
RNF146	CATTCAGGGACGGTTAAAGA	51	120	196	385
RNF149	CGTGGTAAACATCGAGTACG	33	180	172	364
RNF149	TCCAGTAACGATGACCATAG	47	87	74	181
RNF149	ACCTTGCCCATGTCTCACGC	51	69	52	207
RNF149	GGCTAACGAGATAATCATCA	91	105	164	369
RNF150	GCTCTGCCTGGACTTTACCG	24	37	90	137
RNF150	AGACAAACACAACCGAAGTG	120	147	128	220
RNF150	CAAGGGCAACTGCACGTACA	36	86	241	462
RNF150	GTTTCGATATGCAAATGCCA	50	60	101	139
RNF151	TTGTCCACATGAATAAACTC	37	38	136	211
RNF151	TCTGCCATGGGGTTCTCAAG	77	87	209	305
RNF151	GCAAAAAGTGCATCCTCCGG	22	93	119	145
RNF151	CACACGAAGTTGCTGTCAGG	55	74	87	260
RNF152	GGGAAGTTTGATGAAGACCG	38	45	32	105
RNF152	CCAGCAGAAGTCCGTCACCG	78	71	203	199
RNF152	TTGGTGACACCGCGGCACCA	30	110	82	223
RNF152	GTTTCAATTACTACAGCCCC	47	81	67	62
RNF165	TTTGGCTCTGTGCGAAACAG	36	101	49	160
RNF165	AAAGTGGTGCATTCGAGGAG	63	131	212	326
RNF165	AGTTGGCCGAAGTCGAAGCT	81	79	191	171
RNF165	AGGAGGGACCTGTGACGTCC	90	140	309	217
RNF166	CCACATCACAGCCTATCCCC	17	91	148	212
RNF166	TCTGCCTGGAGGTCTATCAC	58	111	46	161
RNF166	TCCTACAAAGCGCCCTGTCG	52	91	91	295
RNF166	ACCTTCGCCTGCCCGTACTG	110	167	74	275
RNF167	AAAGACTGACCCATTGACCG	39	36	37	174
RNF167	CCTACACATGACTATCAGAA	166	298	306	491
RNF167	TGGATACAACGAGCTATCTG	70	206	155	625
RNF167	GATCCCGTCTGTATTTATTG	22	50	70	273
RNF168	AAGAAATTCTCTCGTCAACG	41	100	85	127
RNF168	GCACCACAGGCACATAACCA	64	35	36	218
RNF168	TCGTCTGCTCAGTAAACCTG	50	38	57	149
RNF168	CAGCGTGTGGTTACACGGGA	102	144	515	179
RNF169	GATGACACAGACACATCGCT	37	55	81	195
RNF169	AATCCACAAGCTGTTACCAG	63	45	145	326
RNF169	TCAAAACAACCGCTGCGTCT	49	143	143	295
RNF169	TGCGGCCACTCGCTTTGCCG	87	68	276	276
RNF170	TTCCCGGTGGAGACCAACTG	59	70	258	201
RNF170	GCGATATGGTTCATGGCTTG	72	85	129	153
RNF170	ATTATAACCGGAGATTCTCA	37	93	143	202
RNF170	AAACATTCACCCAGAAAACC	26	43	105	191
RNF175	AGCTTTCTGCAGAAGACACA	98	139	211	364
RNF175	TTTCCACGTGCATGGAATCG	34	15	151	139
RNF175	GACAACCCACATCTGCAACA	123	100	377	539
RNF175	TCCCCATTACTCCATAGTAG	95	219	126	179
RNF180	GACTGATTATCAGCCAACAC	28	37	197	305
RNF180	ACTGAATTGTCCTTTCTGTG	97	129	318	486
RNF180	CAAGCTGGGGAACAAAAAGC	59	121	118	215
RNF180	CATTGGGCAGCATTAATCAG	68	52	319	150
RNF181	TGAACACGACTGCGAGCCGT	99	68	200	274
RNF181	CAAATTCCAAAAGACACACG	119	63	487	83
RNF181	TCCTATTGAAAAGTGACCTG	22	56	60	81
RNF181	GTGATGGCAAGGCATCTCAA	24	42	55	128
RNF182	CCTGGTCATAACCATCATGG	46	17	148	190
RNF182	ATAAAATTCTACCACAGGAG	100	88	198	205
RNF182	ACAGACAATGACACCTTGTG	98	105	131	303
RNF182	ATCCTTGTAAACTTGACTTG	86	80	205	288
RNF185	GGAGACCAGACCTAACAGAC	76	150	288	225
RNF185	CTGAGAACTCCAGTGCAGGG	93	81	246	281
RNF185	GGTCATCCCCCTCTATGGAA	20	55	69	102
RNF185	CATCTTACCTGATGTAAACA	76	117	190	523
RNF186	TGAAGTAAGTGCAAACCACG	43	72	96	118
RNF186	GCGGTGACCTTGCGGCACAG	48	46	169	169
RNF186	GCTGGCCCAGCCATGCACAG	46	64	28	270
RNF186	CTGCAGCCTGCGCGACCATG	89	115	206	229
RNF187	GAAAGGACTTGAATGACGCC	111	80	163	196
RNF187	CAGCGCGGTTCCCACTCGGG	43	72	110	291
RNF187	AGCAGTCGTCGGCGCACTCG	23	58	115	53
RNF187	CGCACGCCCGACAGAAGCGG	62	98	200	408
RNF19A	ATTATATAAGCAGCACATCG	79	130	143	223
RNF19A	GGTGCCAAATCTGTTTACAG	72	43	229	326
RNF19A	ACACAACCCAAGCATAGGGG	56	32	68	237
RNF19A	TGTCTTTAGAATGCCGCAAA	144	105	99	343
RNF19B	CTTGTGCATAAGCGGCGGGT	43	60	80	190
RNF19B	ATAATGTATGCACTGCATCG	83	91	249	226
RNF19B	GCCCGAAGCTAACTTGTGAG	31	106	112	176
RNF19B	GGAAAACCTCCAAACACAAG	48	44	94	198
RNF2	CCCTTGACTAGACTGCAGCG	26	69	172	157
RNF2	GCTTCATACTCATCACGACT	73	183	184	326
RNF2	TGCTTCCTGATTGCTATGTG	90	137	331	310
RNF2	ACAAAGAATGTCCTACCTGT	37	49	100	268
RNF20	GGAGGGCACTACCACTACGC	25	39	66	170
RNF20	GCATCGCACCATGTCTCAGG	24	69	83	169
RNF20	TGGCAGAAATGTTGGATCAG	87	129	168	224
RNF20	GCACAATCACTATCAATGCT	15	77	73	201
RNF208	TCCATCTTGAGGATGACATG	116	35	40	194
RNF208	ACTCCTACAATGTCACCCAG	60	131	199	494
RNF208	CTGCCACGGCGGCCCCGTAA	96	100	82	203
RNF208	AATCAGTACGTGATTCGGCC	33	22	42	97
RNF213	AACCAGTACTACGTCCACCT	86	158	183	552
RNF213	GGTGGAAATCCAATTCCCCG	16	47	7	123
RNF213	ACTTAAGATCATGTGCACCG	89	152	134	126
RNF213	GCAACATCTGAAAAAACACG	80	28	163	166
RNF216	GAAGCAGCGCTGGTCAAGAG	43	88	69	263
RNF216	TCTGAATTCACTAAGCCAAG	49	15	144	147
RNF216	GCCCCGTGAAATAACAAACC	35	30	98	138
RNF216	AGCAGCGACACTCAATCAGC	76	211	189	563
RNF217	GATTCCCTCTCCCCCGACGG	21	14	37	39
RNF217	GTTGTAAAGTGCTTGCACTG	21	72	65	194
RNF217	CCCGGCACATCAGCACCATG	126	138	139	403
RNF217	GAATTCAAAACACTCTGTGA	73	89	100	102
RNF220	CATCAACCTTTAGTGAACCG	24	96	142	129
RNF220	GGCAAAGGTATAGGAACCGT	19	50	167	132
RNF220	GTTGGCTCGTACTCGCAGAA	31	30	92	247
RNF220	GCTGAATCATAGTGGTGTGG	128	114	354	188
RNF24	TCAAGCCTCGAGATGAGTTG	54	119	132	207
RNF24	AAAAGAATTGAATTTACATG	85	113	184	210
RNF24	ACCACAATATATATGTTGAG	58	101	202	319
RNF24	AGCAACAGAAGAGTAAACTA	22	71	94	348
RNF25	GAGGCAAGATCATACACGAG	72	58	298	60
RNF25	CCCCCACTAGTATCCCCATG	194	120	494	242
RNF25	AACGCAAGCGGCTCTACCAG	49	94	248	233
RNF25	ACAGATAACAACATCCCTCA	134	123	325	325
RNF26	AGCAGGGAGATACTGCACCG	106	125	161	55
RNF26	AGACTAGTCAGTACCGTGTG	100	115	72	177
RNF26	CCCACATGTGAACCGGACCA	102	152	143	389
RNF26	GTCTTCGAGAGGATGTCATG	27	31	58	156
RNF31	TTGACACCACGCCAGTACCG	47	96	69	414
RNF31	CTAGAACCTGATCTTGCACG	63	170	306	251
RNF31	GAGCAATCTCTCTCAATAGG	96	92	102	118
RNF31	GGATCATGCTCACTAGCTGG	146	124	145	105
RNF34	TGTAAATCTGAATGGACCGG	74	123	175	220
RNF34	CCTTCAGTCGCATTAACTGA	41	96	146	116
RNF34	ACGAAGACATAGTAGCAGAG	68	115	81	218
RNF34	CCATCATGGACTAGGCTCTG	106	141	112	386
RNF38	TAACAACAGTGGCACCACAT	51	107	176	170
RNF38	ACACAGCAATCACGATCGGT	78	25	64	77
RNF38	AGACGGGGAGATACATTCGG	2	44	1	25
RNF38	AGCCTCCGAGGCATAAATGG	51	126	225	252
RNF4	CCATACTCCCAGAAACGCCA	33	226	167	189
RNF4	TGTGGTGAGCAGTGACGATG	20	95	165	131
RNF4	TGCTTCCAAGGAGATCTCGG	82	178	247	174
RNF4	GACTCACAATGACTCTGTTG	67	90	114	364
RNF40	GCAGAAGAAGCTACGCACAG	41	78	155	232
RNF40	GCTCCAGGATAAAGTGACAT	77	47	132	221
RNF40	GGGACGCCCAGCGATACAAG	38	41	78	240
RNF40	CAGTACCCCCGACAACAGAA	59	82	150	300
RNF41	GGGCGACCGTCACAACACTA	44	41	173	49
RNF41	ACTGTGAGCACAACCCGAAG	81	43	47	444
RNF41	CATTAAGCACCTGCGCTCAG	128	100	228	195
RNF41	TCCTGAGTGACACTCACTCT	61	87	133	368
RNF43	GGTTCTTGGTAAGATCGAGA	18	49	78	175
RNF43	TTACCCCAGATCAACACCAC	23	47	23	104
RNF43	GCACGGACATCAGCCTACAG	87	122	118	349
RNF43	GCCCAGCACCCCTATGCACA	53	179	169	561
RNF44	AGAGACACAAACTGCCCCAG	50	104	118	166
RNF44	ACCTCCACACCTCCCCGTAG	48	49	213	67
RNF44	GTCACCACAGTGACGACCCA	37	36	69	68
RNF44	GACAACGACGTGGACCTGCG	229	259	596	819
RNF5	GCTCGCGATTTGGCCCTTCG	53	55	165	284
RNF5	ACCAAATGGCTGGAATCCCT	57	182	237	306
RNF5	GTACGCACCTGATGAAGACA	26	91	63	140
RNF5	AGTGTCCAGTATGTAAAGCT	22	58	64	99
RNF6	CTAGAAGTAATGTTACAGTG	36	95	28	153
RNF6	GTGCGTGAAGCGTTAGCTCG	23	42	110	22
RNF6	ACAAAGGTCAACTAGTCCTG	57	102	149	260
RNF6	ACAGCGGTTAGATGGCGTCA	71	158	225	238
RNF7	CCTCAAGAAGTGGAACGCGG	89	113	288	206
RNF7	AGCTCAGGCTCCAAGTCGGG	46	215	203	143
RNF7	TTCAGCTTGACATCTAAGAC	120	273	211	369
RNF7	AACAAACAAGAGGACTGTGT	65	151	188	285
RNF8	TGAGCCAAGTAAGACCACAG	23	23	103	71
RNF8	CAGGGAGACTACATCCAACT	56	83	92	232
RNF8	GTGGTTTCGAGAAATCATCA	19	26	44	46
RNF8	TTCAGTTTGGATGAATTAGC	37	104	250	342
RNFT1	TGTGTACACAGTCGCTTACG	24	40	59	70
RNFT1	AAGCTCAAATGGTCCAAAGT	37	48	52	225
RNFT1	AATCTTGTGTGGACACACTG	70	80	81	328
RNFT1	AATTCCGCTATCTCTTCAAG	16	22	49	176
RWDD3	TCAGAGTTAATCGAGATACC	60	75	157	318
RWDD3	AGAACCAGCTCATGAACCAT	216	137	229	342
RWDD3	AAATGGAACACCAATTCCAG	36	26	99	55
RWDD3	CGCGCGGGTAGTCACCTGAG	30	71	106	253
SART1	GAAGCGCGATGACGGCTACG	41	33	91	303
SART1	GCCGTCGGACGACACCCGAG	38	53	97	220
SART1	CTCAGGCGTGAGGTATTCGG	105	118	149	54
SART1	GAAGATAAAGACCCTAGGAG	28	52	184	89
SH3RF1	CGGGGTCACAATTAACCCGG	68	98	179	142
SH3RF1	ACAGCTGGCCAGACAAGTCG	50	84	125	173
SH3RF1	TCTGACTGTGATCCGAAGAG	62	174	207	341
SH3RF1	TGCAACAAGACCTTAGCCTG	156	152	416	380
SH3RF2	GGAGGTGGATAACGTCCATG	126	82	118	334
SH3RF2	CTCTACAACTTCGACCTACG	115	145	223	468
SH3RF2	GCAACACGTCTACCCTCCGT	55	59	89	221
SH3RF2	ACACAGGCGTCCTGCATTCG	43	40	294	288
SH3RF3	CCTCCGACTACATTATTCCG	41	77	246	183
SH3RF3	CGTGGGGGTAGATCCCGCCG	28	53	142	87
SH3RF3	GCACAAGGGAGAGATGTACC	139	88	104	183
SH3RF3	TCTGTGCGTCACACTGAGCG	46	46	102	146
SHPRH	AGAAACGCAGTCCATCCAAG	27	67	48	179
SHPRH	ATTAATCGATGGTGTATCAG	49	62	123	67
SHPRH	ACACTCAAAGCGGTAATCAG	65	61	306	201
SHPRH	TTTCTATCACCGTCAGCATG	31	62	234	190
SIAH1	AAGTTGCGAATGGATCCCAA	48	22	156	68
SIAH1	CAGAAGACGCATATTTACAG	83	195	203	570
SIAH1	TAAGTCCATTACAACCCTAC	44	18	51	136
SIAH1	AACTGCATCCAACAATGACT	59	145	109	193
SIAH2	GGTCAGGGAACAGCCCGTGG	34	49	21	140
SIAH2	TGCAGGAAGCACCAGGACAT	118	111	190	289
SIAH2	AAGAGCATTACCACCCTTCA	50	69	113	223
SIAH2	GACCGGACACTCGAAGAGCG	74	42	153	166
SKP2	GTTGGTCCATAAATGATCGT	12	14	71	164
SKP2	CTGAGACAGTATGCCGTGGA	45	142	155	366
SKP2	AGGTCTCTGGTGTTTGTAAG	39	95	142	267
SKP2	AAGACTTTGTGATTGTCCGC	35	101	198	197
SMU1	GTTTGGTCAGAAATCACATG	11	18	16	12
SMU1	TACCACAGTCATACCTCACG	31	44	13	24
SMU1	CTTGCCTCGAAACAAATCTA	32	7	8	75
SMU1	CCACTCTTACCTGTTCATAG	24	13	40	140
SMURF1	CGAGACAGAATAGGAACCGG	57	60	19	93
SMURF1	ATTCGATAACCATTAGCGTG	53	75	28	60
SMURF1	GAAGAAGGTTTGGATTACGG	81	114	55	210
SMURF1	CACAGACTGGAGTTAGCACG	44	258	311	359
SMURF2	CTTCCCTGGAAACCTCAATG	74	110	214	291
SMURF2	AGAATACGCTTGATCCAAAG	38	68	18	329
SMURF2	GAACAGAGGACAACGCAACA	171	100	180	447
SMURF2	GTATTACGGATCTCCCATCC	87	80	90	302
SNRNP40	ATTTGACCGACTGATATGTG	17	20	167	24
SNRNP40	AGCATCCACAGATAAAACCG	94	40	184	172
SNRNP40	AAGCTAACCTACACCATGAG	36	18	166	162
SNRNP40	GACATTTCAGAACACGTACC	101	61	75	124
SOCS1	CGGCGTGCGAACGGAATGTG	92	104	234	195
SOCS1	AAGTGCACGCGGATGCTCGT	48	74	64	274
SOCS1	ACGCCTGCGGATTCTACTGG	72	105	227	365
SOCS1	CGAAAAAGCAGTTCCGCTGG	46	80	218	110
SOCS2	CTTCGAATCGAATACCAAGA	161	77	303	481
SOCS2	AAAACCCCAGGATGGTACTG	54	24	148	132
SOCS2	AAATTAAAAGAGGCACCAGA	37	104	58	88
SOCS2	GGAAGGGACGCGGAGCCAGT	57	165	112	234
SOCS3	ACCTACTGAACCCTCCTCCG	28	60	202	117
SOCS3	TTGAGCACGCAGTCGAAGCG	43	114	152	194
SOCS3	TCAGCGTCAAGACCCAGTCT	79	56	81	226
SOCS3	TACTGGAGCGCAGTGACCGG	52	124	116	214
SOCS4	ACAGAAAAGACGGTTATGTG	36	75	82	358
SOCS4	TTGTCGGTGGTTATGACACA	53	123	271	415
SOCS4	ACTTGTCTCAGACTGAATTG	179	224	591	445
SOCS4	GCCTAAAAATCGATGCCCAC	51	43	79	78
SOCS5	TCCACAAGCTAATTGTGACT	31	91	193	119
SOCS5	GAAGTCGCTCTCTAAGACAG	26	40	131	216
SOCS5	AACAATTTGAGGGATTTCTG	71	54	189	131
SOCS5	AAGTTTGGTAGAACTCGAAG	37	17	68	93
SOCS6	GCGCATACTTTCAGCCACGT	24	58	4	163
SOCS6	TGATGGGTACGCTAAAAAGG	79	100	192	450
SOCS6	TGGCTTGTTGATTGGCACCA	69	28	159	159
SOCS6	ATCACTACAGTCCCGCGCCG	123	121	78	431
SOCS7	GCGCGTCGCTCGTTTCCGTG	72	68	91	262
SOCS7	GATGTGGACATTTCTCAGCG	50	158	41	208
SOCS7	GCTCGGATGGGAGCAATCCG	24	142	100	131
SOCS7	TGCAGCTCTTGGTGCGAAAG	55	97	320	430
SPOP	TGTTTGCGAGTAAACCCCAA	15	51	99	181
SPOP	ACAAGGCTATCTTAGCAGGT	41	109	173	163
SPOP	AGAGGGTAAGCTTGTCATCA	107	185	97	222
SPOP	AGATGAGTTAGGAGGACTGT	73	75	51	107
SPSB1	TCGGGTACACAACCCTCGTG	121	66	127	142
SPSB1	GCACGTGTGGCAGATCACGT	41	79	129	230
SPSB1	GCTGGACATCATAGGACACA	53	42	96	182
SPSB1	CAGAGCACGGACGCTATCAG	38	101	74	80
SPSB2	GCTGCAGACTGACCACTACG	144	131	310	326
SPSB2	AGTTCCCGCTGGATACTGGG	63	65	55	246
SPSB2	AGTCTTTGGGGTTCCAACCG	99	72	285	237
SPSB2	GCAGAGGGGCACGCATGCCG	35	49	75	71
SPSB3	TTCCACATGGAGTACAGCTG	53	138	87	193
SPSB3	CTAGCAGGCTCCACTAACTG	202	139	343	483
SPSB3	GCCGAAGCAACTTACCATGT	67	129	140	314
SPSB3	ACAGTCACAGAAGGACTCGC	109	137	285	342
SPSB4	GCGGCACGCGTGGAACCCCG	35	125	167	86
SPSB4	TGGCCACACCAACTACAGCG	62	142	390	441
SPSB4	CAGCACCACGAGCAGCGAGT	61	78	272	275
SPSB4	GGCAGTGACGCCGAGTCGTG	18	7	69	56
STAMBP	CCAGAGCGGAAGTACCGACG	31	92	31	323
STAMBP	AATCGATGGATTGCGCCATG	33	147	291	224
STAMBP	ATACTTGTTATAGAGGATGA	76	67	137	181
STAMBP	GAGTTTGGGAAGGTAGACCC	51	72	173	88
STAMBPL1	AAGAAGCAAGAGTTAGCCCG	47	83	49	258
STAMBPL1	CCAGACCTAAAGTAACGTCG	39	10	48	91
STAMBPL1	GGAGCATCAGAGATTGATAG	52	94	113	162
STAMBPL1	ATCTGCAAATACATTCAGCA	144	191	261	678
STC1	ATGTGTGCAGCATCGCCAAG	76	110	156	220
STC1	CTCAACAGTGCTCTACAGGT	54	76	76	139
STC1	TGGAGCACCTCCGAATGGCG	25	40	220	223
STC1	GAGCCCCAGGAAATCCCGAG	114	56	260	164
STUB1	GAAGCGCTGGAACAGCATTG	79	104	139	184
STUB1	GGAGATGGAGAGCTATGATG	49	17	70	76
STUB1	GGCCGTGTATTACACCAACC	67	54	261	375
STUB1	GTCCCACCTCTCACGCTCCG	136	105	114	143
SYVN1	TCAGGATGCTGTGATAGGCG	47	83	99	336
SYVN1	CTTGACTCACAAAGTCCACA	65	101	53	190
SYVN1	CCTCCAGAGTGAGAACCCCT	116	92	113	106
SYVN1	AGGACATCCATACGGCAGGT	69	108	152	716
TAF1D	ATATAGCAAGCTGTTGCAAG	69	152	135	284
TAF1D	CTGTGGAACTTGCAAATCGA	44	26	29	97
TAF1D	CCAGCCAACAGGAAGACCAC	144	158	467	502
TAF1D	TCATTGAAGCAAATGAATGT	76	131	265	158
TBL1X	GGCCGAGATCAGTATCAACG	36	121	208	365
TBL1X	TGAGGCACTGTATACGAGAG	43	214	149	290
TBL1X	ATAATTTGGGATGCCCACAC	59	37	98	150
TBL1X	GTTCTCTTCCCCATTCACCG	59	37	143	63
TBL1XR1	TATTGGTCGACCATCAAACA	41	76	251	300
TBL1XR1	ATGCTAGGAGATCACTAACA	67	66	91	123
TBL1XR1	TAGAAATCAATGCAGCGGGT	16	22	85	18
TBL1XR1	AGGGCCTTTATGCTGCCCTA	88	135	228	226
TLE1	GTACCCGCTTGGTTAACGAG	44	29	125	97
TLE1	GAGCACTAGACAGCGCAAGA	83	77	170	297
TLE1	TCTGACCGTCTGCAGTAACG	57	95	409	187
TLE1	CATGTTGTGTAAACTGGCGT	38	128	251	343
TLE2	GAGATTGTGAAGCGTCTGAG	28	104	149	86
TLE2	CGCCTACCAGTGCATCCGAG	51	69	177	155
TLE2	CAAGAGTGATTACAATCTGG	68	126	122	239
TLE2	TAGAGAGACTCACCCCGATG	62	112	179	190
TLE3	GGGAGCCGTTCATCTCATGG	65	75	147	183
TLE3	AGACCCCACATACATGACCA	102	161	310	388
TLE3	CGGGCCAGTGAGAAGCACCG	24	112	146	185
TLE3	CCCACGAGGCACGTCTACAC	43	53	60	88
TMF1	GATGAAAAGGTACTAACAGG	38	52	123	132
TMF1	AACATTAGTTATACCCACTG	57	56	40	173
TMF1	TTACATGAATCCTTGCACAT	111	215	388	253
TMF1	GAGGATGGGATACTTCAACC	26	61	46	182
TNFAIP1	AAGTATGTCCAGCTCAACGT	79	93	77	242
TNFAIP1	TGGATCCTCATAGACCGTTG	37	126	88	210
TNFAIP1	ACAACAAGTATTCCTACACC	83	144	58	390
TNFAIP1	CTGTGTCGCACAGGACAAGA	128	172	453	358
TNFAIP3	TGAGAGACTCCAGTTGCCAG	85	91	148	268
TNFAIP3	CCACTTGTTAACAGAGACCG	33	92	161	108
TNFAIP3	CTTGTGGCGCTGAAAACGAA	84	17	44	20
TNFAIP3	AGTTGTACTGAAGTCCACTT	31	38	161	231
TOPORS	GTAGCGAAATCGTCGATCAG	45	114	23	132
TOPORS	CCATGGTGCCTGACTAACAG	27	63	174	491
TOPORS	GGACAGTTCAACAAGTTCTG	39	161	141	359
TOPORS	CAGCTGAAATATCCCTGTAG	119	143	167	443
TRAF2	ACTTGCCACAAGTCTTGACG	119	66	152	292
TRAF2	TGGGAGACCAGAGCCACGCG	71	75	155	111
TRAF2	GGGGACCCTGAAAGAATACG	31	49	122	231
TRAF2	TGTGCTGCCTGTGTTCACGA	64	113	166	310
TRAF3	GCCCGAAGCAGACCGAGTGT	24	115	127	165
TRAF3	CAGCCAAGCAGAGAAACTGA	48	128	156	205
TRAF3	TGTGCAGAGCAGTTAATGCT	179	192	320	562
TRAF3	CAACTCGCTCGAAAAGAAGG	60	75	229	318
TRAF3IP2	GGATCTGCCAACCATAGACA	48	72	78	113
TRAF3IP2	AGCTTGAGAAAAGTCTCCGG	65	58	64	154
TRAF3IP2	GATAGTTCCATGGAGCATGT	16	48	95	115
TRAF3IP2	CCTGCGCACTCAAGTTCTGG	80	64	123	96
TRAF4	GTCTACTGTGAGAATAAGTG	87	83	152	378
TRAF4	AGTGTGCAGGTAGATCACGG	25	134	44	292
TRAF4	GTTGCCTGCCCCAACCAATG	49	67	125	180
TRAF4	CTCTGCCCATTCAAAGACTC	35	24	174	160
TRAF5	AGAGGTCATCAAATCTCAGG	94	90	104	474
TRAF5	GAGTAATACCAACCTGGTAC	37	31	74	153
TRAF5	GGGGGTTGTGAAGCACCGAG	135	54	274	117
TRAF5	TCATATTGAAGGATAAACGG	20	56	108	163
TRAF6	GAAGCAGTGCAAACGCCATG	71	101	199	301
TRAF6	ATGGTGAAATGTCCAAATGA	40	84	294	217
TRAF6	CAACATTCTCATGTGTGACT	80	141	225	347
TRAF6	ACAAAAGATGATAGTGTGGG	68	138	188	155
TRAF7	AGCTGTCCCACATCAACGCG	63	85	215	298
TRAF7	CAACGTCAAACTGACCGTGG	52	14	70	299
TRAF7	CCGCTTCCACGAGATGCACG	63	162	148	282
TRAF7	CCCTGGCACAGGGACCACGA	47	95	245	174
TRAIP	AGGTCATCATCGACACTCTG	48	129	154	206
TRAIP	CTGAGGACCTACTTTCAGTG	69	36	161	115
TRAIP	GGTTTGAGACAGCACCAAGT	69	30	45	45
TRAIP	ATGATCCGAGACATGGGTGT	39	38	85	159
TRIM11	GATCCGGTGATGACCGACTG	41	35	22	245
TRIM11	TCCATAGGCACAACTTCTGG	36	39	99	220
TRIM11	CACTGCGGAGGTTTCGAGGT	55	87	188	206
TRIM11	CGGCCATCTTAGCAAGCGGG	90	56	100	312
TRIM13	CAGTATGCAAAGGACACTTG	119	86	135	384
TRIM13	TGGGAGCAAGGCAAAACCCG	88	51	143	179
TRIM13	TGGGATCTGTGCTACTCGTG	65	118	326	242
TRIM13	CAAGTGTCCTACATGCCGTA	165	237	276	443
TRIM15	GCTGGGAGAAACTTACTGCG	35	63	70	58
TRIM15	AGCTACACTTCTTACCCGGT	72	76	47	160
TRIM15	GATGCGGTGACCATTCCCTG	32	46	176	242
TRIM15	AATCACGGATCTTCTTGACA	78	62	164	202
TRIM17	TCTGGCGGCTCTCATACAGG	77	86	155	171
TRIM17	GGGAGCAGATCACCAGGACA	58	71	65	29
TRIM17	GGCCACAGGTGGTCATCACA	71	172	239	520
TRIM17	CGTGAGTGTGCAGTGCCCAG	96	60	167	209
TRIM2	AGAGGCGCGTTAAGTCCCCG	36	119	96	245
TRIM2	TGGTGGTTAAGATCGTCCCG	35	78	112	244
TRIM2	AGCCACTTACATTCCCATCG	96	78	151	208
TRIM2	CCGAACTGAGCACCCCCGAC	63	14	63	33
TRIM21	TCATCTCAGAGCTAGATCGA	65	43	111	108
TRIM21	ATCCAGACACAGCCAATCCG	40	33	217	163
TRIM21	GAAACACCGTGACCACGCCA	34	43	169	200
TRIM21	GAGCCTGTGAGCATCGAGTG	83	168	242	178
TRIM22	CCAAACATTCCGCATAAACG	87	132	245	346
TRIM22	GAACCTCTGAGCCTAGATTG	42	75	351	123
TRIM22	AGAAATAGCAACATTCGAAG	47	96	132	251
TRIM22	TCCGAGTACCAGATCTGAGT	42	95	68	183
TRIM23	ACACACAGTGCAATATACAG	55	42	189	37
TRIM23	GATCGACAAGTAACAGACCT	85	67	242	425
TRIM23	TGGCCACAAAGCAAAAGACG	73	81	123	134
[truncated: 853 more rows]

## Sheet: Supp. Fig. 1b - Volcano Plot
Gene	Ratio	p_value
SIAH2	1.03885	0.996129
SMU1	1.43488	0.994165
OTUD7A	1.07078	0.99122
TRAF2	1.21784	0.990266
NACC1	1.11913	0.990042
TLE2	1.20784	0.984741
AREL1	1.12616	0.983787
PELI2	1.07095	0.981066
PRKN	1.11702	0.981066
FBXL6	1.0245	0.97798
RNF165	1.14652	0.975007
UBE2J2	1.01588	0.975007
FBXL12	1.07022	0.97439
CDC16	1.20676	0.97324
USP35	1.09599	0.972875
HECTD3	1.12541	0.969902
RNF170	1.00811	0.968527
GPR50	1.12601	0.968275
TRIM40	1.38075	0.968275
KCTD10	1.02956	0.967489
SOCS2	1.30995	0.967489
OSTM1	1.18442	0.963983
POC1B	1.12694	0.963394
RNF11	1.29079	0.95986
DAZ2	1.18638	0.958345
GNB2	1.10203	0.952847
KBTBD12	1.07273	0.951304
UBR5	1.09645	0.951304
SPSB1	1.09372	0.950912
BRCC3	1.06483	0.947209
DCAF12	1.02285	0.946676
RNF180	0.993522	0.942637
UBE3D	1.03896	0.942637
USP54	1.00387	0.941543
FBXO6	1.05917	0.937672
RING1	1.06161	0.936325
ERCC8	1.05908	0.936045
BIRC2	1.12069	0.933773
ZFP91	1.10455	0.932707
TRAF6	1.0975	0.930295
AMBRA1	1.39673	0.930238
KBTBD13	0.993598	0.928976
KBTBD8	1.05732	0.927966
FBXO30	1.02649	0.927714
FBXO3	1.44297	0.924797
TRIM54	1.06505	0.924067
LITAF	0.985663	0.922609
NEURL2	1.14286	0.920112
KBTBD6	0.996819	0.918289
ASB13	1.18649	0.914222
ABTB1	1.08984	0.911697
USP33	1.06344	0.910856
TRIM36	1.32641	0.908359
UNKL	1.0298	0.90791
ASB14	0.997341	0.90575
ASB7	1.10323	0.904376
MID2	1.13257	0.903562
HECTD2	1.09726	0.901683
LONRF1	1.13935	0.895905
RNF217	1.07949	0.895259
RBBP6	1.18086	0.894755
OTULIN	1.10016	0.893015
TRIML2	1.20965	0.892623
MBD3L1	0.999902	0.891669
VPS18	1.05543	0.888331
TRIM6	1.0432	0.886367
CORO7	1.04644	0.88115
PPIL2	1.85146	0.880505
FBXO11	1.0457	0.876578
ZNRF2	1.07216	0.87439
OTUD6B	1.07676	0.872314
TLE3	1.03808	0.872146
SOCS4	1.14857	0.871753
TRIM32	1.16675	0.868527
TMF1	1.02508	0.867882
ASB18	1.06459	0.866928
TRAF4	1.01121	0.866648
TRIM4	1.01932	0.864656
RNF168	1.27585	0.863001
TRIM71	1.13027	0.862525
MAP3K1	1.04081	0.861515
KLHL12	1.04287	0.860982
ZSWIM2	1.16342	0.859972
ANAPC11	1.4282	0.858233
UBOX5	1.14119	0.857616
TRAF7	1.20515	0.855456
FBXO8	1.11713	0.855091
RNF19A	1.27826	0.855091
CUL7	1.06884	0.854867
TRAF3IP2	1.0173	0.852931
E4F1	1.02198	0.848443
USP50	1.33003	0.847546
KCTD13	1.32503	0.847265
ZBTB16	0.986498	0.842525
TNFAIP3	1.20555	0.841992
USP29	1.13641	0.841992
HERC5	0.989184	0.838093
UBE2V1	1.08393	0.837195
TRIM11	1.03237	0.834614
TRIM63	1.1979	0.832959
TRIM43B	1.06241	0.830968
MPND	1.09194	0.829846
USP4	1.25068	0.82791
USP47	1.01947	0.826059
RNF208	1.14831	0.824572
KLHL29	1.21646	0.824151
USP3	1.12863	0.823619
STC1	1.07299	0.820589
FBXL4	1.21561	0.817504
BTRC	1.03455	0.816634
RNF10	1.05863	0.815736
UEVLD	0.971989	0.814614
DCUN1D3	1.07994	0.813941
KBTBD2	1.08028	0.812679
USP30	1.19567	0.810126
FBXW5	0.984875	0.805919
AIRE	0.977178	0.804937
PDE4D	0.978355	0.804937
CBLB	1.06488	0.804095
PSMD14	1.24084	0.803562
WDTC1	1.07302	0.803478
RNF181	1.17238	0.80317
UBE2D4	0.962428	0.803001
LTN1	1.03599	0.800281
UBE3B	1.03886	0.798962
TRPC4AP	1.22266	0.797588
MEX3C	1.2304	0.791865
RNF150	0.955986	0.790435
TRIM72	1.11314	0.79007
KEAP1	1.06268	0.789453
HERC2	1.08406	0.78864
SH3RF2	1.12157	0.788359
MKRN3	1.06834	0.788022
TRIM27	1.28314	0.788022
DCAF10	1.11004	0.783899
FZR1	0.972504	0.783899
RNF8	0.991624	0.782216
USP46	1.16746	0.781515
RNF130	1.21005	0.781262
TRIM9	0.987372	0.780785
FBXO25	1.06389	0.779972
NEDD4	1.42308	0.779972
ANAPC10	1.17366	0.776886
PML	1.10475	0.776381
MGRN1	1.03259	0.773745
MED8	0.988901	0.77324
KLHL24	1.07845	0.772062
TRIM45	1.08526	0.767377
KDM2B	0.975917	0.767349
KAT2B	1.10318	0.766872
SART1	1.47895	0.766872
IRAK1	1.42748	0.763899
NUP43	0.983213	0.761655
UBE2C	1.10444	0.761038
TRIM38	0.968003	0.760477
FBXO17	1.17423	0.759719
CDC23	1.49886	0.758654
KLHL34	0.954718	0.758654
RNF220	1.08499	0.757924
RFPL4A	1.00059	0.755203
ASB9	1.24855	0.754502
KLHL41	0.992973	0.751445
RAB40A	1.26049	0.749986
RNF38	1.00998	0.748107
UBE2E1	1.20309	0.743731
BTBD1	1.07097	0.74202
RLIM	0.9868	0.738569
TRIM15	1.13857	0.738149
RNF135	1.10986	0.736774
UBE2E2	1.15045	0.733072
KLHL26	0.943608	0.731837
TRIM13	1.28552	0.73122
USP26	1.36588	0.73122
KLHL17	0.959042	0.72446
ANKIB1	1.17677	0.723955
RNF152	0.996129	0.72359
KLHL20	1.04016	0.718177
SMURF2	0.9814	0.718177
FBXO31	1.27131	0.717335
USP9X	1.14728	0.717335
RNF175	1.13146	0.715456
USP20	1.09317	0.714053
TRIM2	1.00952	0.712454
RNF187	1.17625	0.710715
MYC	1.28211	0.71007
FBXW2	0.997656	0.709229
TTC3	0.988218	0.706031
FBXO4	1.30355	0.705722
TRAF5	1.02324	0.701711
RNF138	1.25295	0.700084
STAMBP	1.22013	0.699551
DDB2	0.946246	0.698177
SOCS1	1.20636	0.696606
TBL1X	1.09623	0.696073
RNF141	1.15815	0.688219
USPL1	1.11931	0.684684
FBXL3	0.95821	0.684236
FBXO32	1.11319	0.683506
USP48	1.25992	0.681711
RNF186	1.09829	0.680112
CUL3	1.12704	0.67683
TRIM8	1.10603	0.674334
USP38	1.79374	0.672819
IRF2BP1	1.20079	0.668976
USP17L26	0.967367	0.666957
SH3RF1	1.16951	0.661739
PIAS2	1.21703	0.660589
PEX10	1.17215	0.660168
ATG3	1.05071	0.658289
CDC20	1.34169	0.652006
TULP4	0.950951	0.647461
2024-03-02	0.975928	0.647097
ZMIZ2	0.93075	0.646031
PDZRN3	1.04168	0.642048
RNF151	0.936864	0.636999
RWDD3	1.2398	0.634614
ATG10	1.24999	0.629621
FBXW10	1.02564	0.628864
TRIM73	1.13942	0.627742
RNF169	1.02451	0.626564
AMFR	1.23179	0.626564
HLTF	0.93577	0.625891
RNF144B	1.26093	0.622637
RNF114	1.1623	0.62101
FBXO2	1.2214	0.620673
CUL5	0.963501	0.618121
FBXW11	1.22075	0.61784
SPSB4	1.44034	0.617279
UBE2R2	1.17041	0.617279
TRIM62	1.01347	0.615512
RCBTB1	0.961598	0.612567
DCAF4	0.972246	0.608022
KLHL4	0.929509	0.606283
TRAF3	0.935779	0.606283
UBE2W	1.01709	0.604348
JOSD2	1.28828	0.603787
TRIM41	1.10752	0.603619
RNF13	0.928351	0.602889
UBE2N	1.0096	0.602889
FBXO33	0.914582	0.600365
RNF185	1.0166	0.597728
SPSB3	0.9196	0.593717
SOCS3	1.03074	0.591585
RNF19B	0.946996	0.590238
USP24	0.990522	0.587658
RAD18	1.21637	0.58676
2024-03-08	1.20184	0.586059
ASB6	1.14579	0.586059
USP8	1.28524	0.583759
UBE2J1	0.908856	0.583086
MID1	1.16621	0.582412
TAF1D	1.34163	0.581515
NEURL3	1.04613	0.577391
WWP2	0.951272	0.573408
MUL1	1.27176	0.567069
USP17L2	0.901567	0.564769
OTUD4	1.16765	0.560449
TRIM3	0.941582	0.555708
LRR1	2.44562	0.555203
PAFAH1B1	1.49652	0.553128
IPP	1.5769	0.552539
BFAR	1.13503	0.551417
MAGEB4	0.935027	0.549846
MNAT1	0.967395	0.548696
MDM4	1.13746	0.546928
CDC27	2.27425	0.539271
PARP11	1.18689	0.536494
ASB12	0.987942	0.53425
SIAH1	1.31985	0.533604
AURKA	1.16841	0.533156
ASB11	1.28675	0.5331
TRIM33	0.967313	0.531725
FBXO18	1.15763	0.530014
WDR26	0.891659	0.522889
WDR5B	1.51683	0.521262
ASB15	0.882997	0.51913
MSL2	1.03938	0.518177
UBE2D2	0.915111	0.517644
NOSIP	1.15446	0.516297
KLHL1	0.891726	0.515989
FBXL5	0.985676	0.515596
RNF31	1.24912	0.515175
TRIM34	1.27681	0.514727
TRIM47	0.939931	0.512511
FEM1B	1.32057	0.509874
KLHL30	1.18349	0.509509
2024-03-04	0.942853	0.509173
KLHL2	0.992351	0.501739
USP13	1.2271	0.501683
KLHL22	2.17259	0.500337
ANAPC4	1.14167	0.495119
USP2	1.32309	0.494137
USP49	1.58062	0.492146
BAP1	0.90405	0.491557
CUL4B	1.32275	0.491164
FBXO45	1.19307	0.487265
RNF123	1.51323	0.483983
RNF6	0.902705	0.480982
TRIM51	1.41267	0.480084
DCAF17	1.22904	0.479607
USP31	1.18703	0.469481
RFWD2	1.05143	0.468612
TRIM39	1.32893	0.468415
KCTD11	1.49451	0.464123
BMI1	0.875687	0.463871
HECTD1	0.980066	0.462777
CADPS2	0.934506	0.459523
TRIM69	1.23635	0.45582
DTX1	1.69212	0.453773
WDR53	1.26485	0.451192
RNF113B	0.877165	0.447602
DCAF15	1.5967	0.443647
PRC1	0.995555	0.440337
TRIP12	1.30914	0.438569
MDM2	1.29616	0.438036
USP28	1.23485	0.43756
BCL6B	0.899284	0.437027
KLHL18	1.04029	0.436578
RNF216	0.923155	0.435147
ZNF645	0.864971	0.434558
USP45	0.89774	0.432398
WDR76	1.33462	0.429565
UBE4A	0.865729	0.429173
RASD2	0.892723	0.426367
TRIM26	1.20002	0.424376
CBLC	0.869049	0.423675
MYLIP	1.30438	0.423114
CUL9	1.27622	0.422777
FBXO24	1.40913	0.422777
RHOBTB1	1.24545	0.420954
USP19	1.03581	0.420842
RMND5B	0.901069	0.420337
HOXB4	0.897798	0.419776
PELI1	1.24739	0.416971
RNF2	0.926686	0.416746
KLHL9	1.24007	0.416578
UBR1	0.879157	0.415764
ATG16L1	1.93006	0.415568
2024-03-07	1.50771	0.41352
ASB2	1.23745	0.412707
LRSAM1	1.32294	0.407489
SH3RF3	1.42479	0.404881
RNF40	0.865872	0.403086
KLHL10	0.872153	0.402216
PDZRN4	0.87817	0.402216
RNF26	0.880994	0.402216
RABGEF1	0.948188	0.401935
KLHL3	1.26835	0.398205
TBL1XR1	1.21247	0.395989
RNF34	0.861562	0.395007
WWP1	0.934004	0.393548
DTL	1.31149	0.392539
ASB8	1.38537	0.390884
2024-03-06	0.862399	0.389734
ELOC	0.891699	0.389734
KBTBD7	0.881307	0.389453
HECW1	1.27153	0.388864
KATNB1	1.21685	0.388864
TRIML1	1.69919	0.388864
UBE2O	1.0372	0.388583
CDC26	1.23523	0.388331
RNF213	0.898897	0.388079
RNF7	0.984529	0.387321
MIB1	1.36976	0.385638
MAGEA6	1.7113	0.383001
RBCK1	0.852654	0.382805
USP51	0.868875	0.378485
UBE2L3	2.45906	0.377055
TRIM22	0.846145	0.374839
KLHL23	0.90113	0.373548
AHR	0.85369	0.373156
ASB10	0.929875	0.370154
UBE2Q2	0.848203	0.366367
TLE1	1.57096	0.366339
NSMCE2	1.76434	0.365554
KLHL5	1.32936	0.363001
KCTD6	1.62309	0.361571
UBE2D1	1.37858	0.361066
WSB2	1.30143	0.35913
RNF128	1.27475	0.358036
F9	0.884459	0.356241
ASB3	1.35439	0.353829
RNF111	0.846175	0.351304
TSG101	0.844535	0.351304
STAMBPL1	0.844599	0.350519
FBXL2	1.30545	0.349481
UBE2U	1.2475	0.347461
CUL2	0.85739	0.345919
NSMCE1	1.24837	0.345414
HERC4	0.847687	0.344208
ASB4	1.29143	0.343254
ASB17	0.835697	0.342384
RNF121	0.839536	0.341178
UBE2S	1.30218	0.339074
USP11	1.25914	0.336662
VCPIP1	0.841487	0.332342
FBXO9	1.22342	0.331641
RNF4	0.909647	0.32418
RC3H1	1.06061	0.323058
ZNRF4	1.38708	0.322104
SPOP	0.866092	0.321122
USP41	0.843349	0.319551
CBX4	0.82951	0.317672
RAG1	1.26319	0.316634
RAB40C	0.878831	0.31641
KLHL8	1.25825	0.315063
OTUD5	1.42138	0.313885
PRPF19	2.62281	0.313268
TRIM24	0.822876	0.310799
RNF103	0.843219	0.310407
2024-03-09	1.67957	0.308163
ARIH2	1.36083	0.307321
TRIM31	1.30871	0.304656
SOCS5	1.69225	0.301346
HERC6	0.840802	0.300196
SOCS6	0.840713	0.300196
MYSM1	1.33467	0.298513
RNF24	0.818492	0.298121
CBLL1	0.843435	0.295849
DCAF11	1.2317	0.29554
NEURL1	0.818453	0.294025
RNF41	1.54986	0.291613
HACE1	0.817649	0.290771
CYLC2	1.37231	0.288836
KLHL14	1.5039	0.28791
ITCH	1.45657	0.284348
MKRN1	1.40323	0.283198
HECTD4	0.824745	0.282581
UHRF1	0.819758	0.281403
NLE1	2.33835	0.28129
PWP1	1.83239	0.280645
BACH2	1.71106	0.276746
PCGF2	0.838332	0.274839
UCHL1	0.81641	0.272903
UCHL5	1.34421	0.272791
JOSD1	1.28315	0.271276
DCAF6	0.847327	0.269677
ASB5	0.929095	0.267742
ANAPC13	1.34649	0.265386
KLHL42	0.879478	0.264432
CCNB1IP1	0.875909	0.261711
RFWD3	0.793487	0.260449
ENC1	1.3413	0.260309
FBXO21	1.34318	0.25798
TRIM58	0.811974	0.257728
PCGF1	1.78709	0.256718
UBE3A	0.825753	0.256522
SOCS7	0.805686	0.255624
YOD1	0.815768	0.2554
USP25	0.835754	0.255147
RHOBTB2	1.60339	0.255063
ZC3HC1	0.805569	0.252342
DCUN1D2	2.67521	0.251865
FBXO44	1.41542	0.251641
PELI3	1.52933	0.25094
SHPRH	1.54735	0.243534
RBBP7	0.820002	0.242048
PIAS4	0.932232	0.240533
UBR3	0.836055	0.239635
ATXN3	0.849527	0.239439
NHLRC1	1.31098	0.237139
FBXL7	0.864093	0.235905
RNF144A	0.848981	0.234698
HERC1	1.61988	0.23439
CISH	1.29967	0.233969
RAB40B	0.946744	0.230266
RNF146	0.829747	0.22993
RNF126	1.30385	0.229509
TRIM5	1.65834	0.22864
UBE2QL1	0.788312	0.226311
FANCL	1.59661	0.225975
USP40	0.805683	0.225638
FBXL19	0.861113	0.223338
RNF44	1.29388	0.220533
NANOGNB	0.977127	0.220393
PEX2	0.840679	0.217251
RPL4	1.64578	0.216578
CYLD	0.808515	0.216381
DTX2	1.29159	0.215961
MYCBP2	0.830157	0.214474
PJA1	0.811467	0.213661
USP32P3	0.786278	0.211641
RFFL	1.39241	0.210126
TRIM68	1.64668	0.207882
USP22	1.57111	0.207882
ASB16	1.33964	0.206171
FBXW7	0.810359	0.205021
TRIM37	1.45739	0.204095
2024-03-11	0.788531	0.203815
KLHL7	1.33682	0.203562
RPL14	1.38945	0.203562
BRAP	0.820438	0.20331
MALT1	0.782311	0.20331
DTX3	0.780322	0.201823
RNF115	0.790999	0.200954
UBE2H	1.44931	0.199102
SKP2	0.787843	0.198962
DTX4	1.56171	0.197419
IRF2BPL	0.811703	0.196073
HERC3	0.836689	0.195708
ZBTB18	0.780912	0.195708
KBTBD3	1.36103	0.191697
FBXO27	1.57138	0.18892
BACH1	0.764221	0.185694
UBE2Z	0.793026	0.185161
SMURF1	0.776469	0.184741
FOXD4L4	1.78228	0.183394
CHFR	0.765757	0.183226
RCHY1	1.32816	0.183198
IFNA10	1.52113	0.181964
UBAC1	1.91803	0.181655
RC3H2	1.34895	0.180645
RHOBTB3	1.47179	0.178513
USP43	1.56674	0.177055
USP36	1.96939	0.176185
HUWE1	0.921407	0.17425
TRIM56	0.759857	0.173773
KLHL32	0.802625	0.173436
2024-03-05	0.808203	0.173212
RNF122	0.768803	0.169369
UBR7	0.846328	0.169369
CCIN	1.36061	0.168079
RNF125	1.65186	0.166255
ARIH1	0.761763	0.165245
RNF133	0.744256	0.164095
TRIM35	0.772005	0.163619
FBXO42	0.757361	0.1623
SPSB2	1.35759	0.159355
HDAC4	2.16469	0.157868
UCHL3	0.750689	0.156129
FBXO10	1.5303	0.155905
FBXO40	1.52575	0.155316
RPL7	2.18734	0.152062
ASB1	0.749431	0.150126
USP6	0.762038	0.149144
DZIP3	1.58698	0.148892
RNF5	0.758989	0.145806
CCNF	1.63976	0.14561
RNF145	0.783919	0.145554
BIRC3	1.43238	0.144684
STUB1	1.41552	0.143114
RNF182	1.37239	0.142693
BIRC6	1.68485	0.141935
CSH1	1.80789	0.138738
TRIM50	0.754627	0.137756
CUL1	0.803835	0.136662
TRIM59	1.58699	0.136185
TRIM74	0.737096	0.132286
KLHL28	0.745935	0.128808
DCAF8	0.735653	0.128612
TRAIP	1.70081	0.12763
CDCA3	0.772993	0.123647
FBXO7	1.64879	0.123001
FBXL8	0.727817	0.121431
IRAK4	1.44171	0.12115
RNFT1	0.740666	0.120365
RPL24	2.23052	0.120028
2024-03-01	0.734434	0.119832
KLHL15	1.46341	0.117896
ANAPC7	0.733823	0.116858
KLHL38	1.5863	0.116718
UBE2B	1.48786	0.116466
USP16	0.736621	0.114727
WDR82	2.13739	0.113324
USP1	1.81981	0.1131
USP10	0.72645	0.110603
G2E3	0.734043	0.106143
TRIM17	1.47966	0.104208
USP37	1.44362	0.10317
TRIM28	0.731682	0.10087
TRIM21	1.56297	0.0992987
RANBP2	0.883896	0.0983731
CDC34	1.44215	0.097756
MKRN2	1.44339	0.0974755
UBE2E3	1.57291	0.0969425
USP34	0.840696	0.0942216
DTX3L	1.83852	0.093352
CREBBP	1.77924	0.092791
RNF139	0.706308	0.0901262
ZNRF1	0.705876	0.090014
KLHL31	1.61051	0.0893128
WDR61	0.700418	0.0873492
BRCA1	0.726308	0.0841515
UBE2F	0.777935	0.0821879
CNOT4	0.690669	0.0810659
OTUD1	0.699505	0.0796634
KLHL25	0.697946	0.0775877
ZNRF3	1.46919	0.0752595
NEURL1B	0.697269	0.0751473
DCAF5	0.690612	0.075007
WDSUB1	0.68817	0.0736325
USP21	0.679289	0.0714165
2024-03-03	1.59408	0.068864
UBE2T	0.694057	0.0686115
ATXN3L	0.684033	0.0684993
FBXO22	0.689599	0.0684993
ZMIZ1	0.700067	0.0684993
FBXL14	0.680069	0.0665077
BIRC7	1.95031	0.0653857
RNF113A	5.06488	0.0646283
RNF149	0.679827	0.0629453
USP12	2.12846	0.0601122
TNFAIP1	0.661639	0.0580645
VHL	2.38908	0.0569705
UBE2Q1	0.671931	0.0562412
KLHL21	0.673137	0.0552034
FUS	1.55784	0.0548387
BARD1	1.68934	0.0547265
PDLIM2	0.674976	0.0539972
KBTBD11	0.660507	0.0534923
KLHL13	1.62261	0.0510519
CRBN	0.663653	0.0507153
BIRC8	0.660446	0.0499579
RNF167	0.664068	0.0498738
RPL37	2.38101	0.0496774
VPS41	0.659246	0.0484151
CBL	1.80767	0.04777
LRRC41	0.659758	0.046087
UBR4	6.38261	0.0459748
RNF20	0.661169	0.0452174
UFL1	1.61133	0.0442356
ZRANB1	1.60554	0.0442356
UBR2	1.55077	0.0437307
UBE2V2	1.85512	0.0385414
OTUB2	1.65681	0.0381487
FBXW8	0.633912	0.0378962
PIAS3	0.647741	0.0376718
WDR5	0.795431	0.0376718
ANAPC5	3.71652	0.0375877
UHRF2	1.68943	0.0353156
RNF166	0.62913	0.0337447
OTUD6A	1.86276	0.033324
USP9Y	0.631202	0.033324
ELOB	2.035	0.0327349
TRIM23	2.49604	0.031669
SYVN1	0.624285	0.0310238
PJA2	1.79408	0.0293689
PHIP	0.616923	0.0242637
MIB2	2.9849	0.0232539
FBXL15	0.61653	0.0230014
NEDD4L	0.615799	0.0225526
USP44	0.613523	0.0225526
RPL27	4.46475	0.0221879
UFC1	0.608729	0.0221038
UBE4B	0.571259	0.0212623
XIAP	1.67776	0.0206732
TRIM25	0.619669	0.0203927
PEX12	0.582752	0.018317
RBBP5	0.574704	0.0182328
KCTD21	1.87469	0.017784
RACK1	3.70564	0.017784
RNF14	1.79305	0.017784
GAN	0.602619	0.0174194
UBE2K	1.81682	0.0171669
DCAF7	0.56761	0.0159607
BRWD1	0.588644	0.0154839
2024-03-10	0.540339	0.014446
NFX1	2.07689	0.0141655
USP15	2.20581	0.0139411
USP14	0.586109	0.0139411
UBE2D3	1.7601	0.0138289
UBE2G2	0.562169	0.0136606
HECW2	0.553807	0.0131276
OTUD7B	0.577348	0.0127069
UBE2I	0.548098	0.0101823
EED	1.87872	0.00998597
PIAS1	0.549012	0.00984572
RNF25	2.04273	0.00948107
UBE3C	3.75489	0.0087237
ARNT	0.558613	0.0085554
SNRNP40	2.25644	0.00723703
NAE1	3.21054	0.00617111
ANAPC1	2.45834	0.0059467
UBE2A	2.57699	0.00591865
RNF43	0.537901	0.00586255
RPL19	2.55746	0.00524544
EP300	0.540488	0.00502104
USP7	2.84698	0.00493689
RBBP4	0.541867	0.00488079
TRIM65	1.96006	0.00479663
RICTOR	0.51765	0.00471248
KLHL36	0.533683	0.00440393
GRWD1	2.02741	0.00423562
ANAPC2	0.472618	0.00415147
USP32	0.522837	0.00415147
TRIM46	0.522234	0.00395512
CUL4A	2.3667	0.00347826
PPM1D	0.519198	0.00328191
UBE2L6	2.3627	0.00235624
TOPORS	0.503879	0.00210379
WSB1	0.450197	0.00187938
USP42	0.489475	0.00103787
DCUN1D1	2.70328	0.000533
RBX1	3.09096	0.000477
DCAF13	7.10924	0.000449
RPL12	7.86523	0.000309
WDR59	0.424328	0.000281
DCAF1	2.91885	0.000252
UBE2M	4.35417	0.000252
WDR12	3.18077	0.000168
COPS5	3.00942	0.00014
KCTD5	3.39733	0.00014
CIAO1	0.399556	5.61e-05
LNX1	0.401462	2.81e-05
DCAF16	18.4156	2.81e-05
DDB1	5.24891	2.81e-05
KCMF1	7.4074	2.81e-05
OTUB1	3.81214	2.81e-05
RPL18	6.6127	2.81e-05
RPL3	9.06617	2.81e-05
UBA3	5.27311	2.81e-05
UBE2G1	3.69841	2.81e-05
USP5	4.422	2.81e-05

## Sheet: Supp. Fig. 1c - Read Count
Gene	Sequence	H_Rep4	L_Rep4	L_Rep2	H_Rep3	L_Rep3	H_Rep1	L_Rep1	H_Rep2
ABTB1	GGGCTCGGAAGTAGTCACTG	337	189	89	179	214	370	138	25
ABTB1	CTACAAAGACCACGTCACTG	475	376	115	374	415	488	432	36
ABTB1	TGTAATCGCGTAGAGCCCGG	281	149	84	190	306	279	175	13
ABTB1	TGTTGAAGCCGTCAGGACAA	779	322	172	497	569	498	404	38
AHR	ATCGCAAACAAAGCCAACTG	498	243	104	341	282	472	315	36
AHR	TTATAACAGACTACTGTCTG	495	228	89	500	378	386	273	25
AHR	AGACTCATCTTGTTGCATCA	493	289	100	481	488	573	323	50
AHR	CTTACTTCGGATATGGGACT	619	328	166	542	652	852	391	49
AIRE	CCCCGCTCACCGTTCCCGAG	479	329	141	566	439	597	413	59
AIRE	CCACCTGAAACTTGTCCTCG	490	373	151	399	494	354	361	34
AIRE	GTGGCGGTACCAAAGCCTTG	646	644	240	730	920	849	663	72
AIRE	AGTTCGAAGACTCCGGCAGT	402	241	71	255	341	467	288	25
AMBRA1	CCATAATATCTATATTACGG	197	183	72	312	501	255	334	13
AMBRA1	GGAGCTGGGGACCTGCCAAG	431	304	156	541	484	471	379	42
AMBRA1	GCTGCTCTGGACTGTACTGA	783	550	338	1037	1267	1227	1082	115
AMBRA1	GGATGATCCAGTATCTCTCA	448	452	222	392	583	681	502	40
AMFR	ACAGGGACAGGACTCGACCG	248	250	86	176	281	280	211	24
AMFR	GCACAAGAACTATCTACGTG	482	373	215	466	574	456	485	50
AMFR	CCTCAACCACGAAGGGACGT	376	380	120	319	453	365	350	30
AMFR	TGCCGACAATAATCGTGTCA	972	617	247	721	642	959	695	64
ANAPC1	GTCCCAGCTCCAGTTACGGT	322	351	145	236	500	350	294	32
ANAPC1	TCTGGAAAGGTGAAGTCACA	347	300	104	317	481	322	262	29
ANAPC1	GTTGTCTGGATGACTAATGT	348	273	203	238	407	354	447	25
ANAPC1	AGGAATAGTGATCCTAACCA	95	47	136	105	213	191	100	19
ANAPC10	AGCAAGATCTCAGTCAGAGT	193	143	69	138	278	220	171	23
ANAPC10	GGAACATGAATCCAGCCACT	608	433	214	517	699	628	655	51
ANAPC10	TGGTGCTGACCCCAAGCAGT	208	238	98	333	323	251	168	25
ANAPC10	GATGTTCACTAAATGAGGCT	499	353	224	533	628	560	490	35
ANAPC11	GTGGCCAACGATGAGAACTG	176	273	150	169	381	227	235	21
ANAPC11	GATTAAGTGCTGGAACGGCG	313	248	101	346	446	276	288	30
ANAPC11	GAGCACTGGCCCCACACCAG	337	423	131	395	476	433	413	28
ANAPC11	ACCAGCGGGCAGTCGTCGCC	242	333	158	247	399	298	374	28
ANAPC13	GATGTCGCAATACCACTGGT	58	174	85	90	191	104	106	6
ANAPC13	CCTGAACCTGAACAAGACAA	468	203	146	387	389	261	385	25
ANAPC13	GTGAGGTTCAGAGAGATGGA	216	154	62	285	237	351	306	16
ANAPC13	GGTATTGCGACATCCTCATA	431	261	165	460	553	544	440	44
ANAPC2	GGAGCCGGTAGTACCGGCGA	538	325	96	347	398	444	333	40
ANAPC2	CTGACAGTGGATCGAGCGGG	221	211	58	246	329	338	258	15
ANAPC2	GAAGTCCACACTATGTTGCG	307	312	167	391	705	545	399	44
ANAPC2	AGCCTATCCGCCGCTACCTG	212	282	110	164	396	281	397	21
ANAPC4	CCTGCAGCATCTAGTCCAAG	529	378	190	584	527	716	464	50
ANAPC4	GTCACAGAAGTCTCTACCAA	271	303	129	264	362	225	342	22
ANAPC4	GTGTCACCCCCTAACACAGA	355	372	111	436	471	492	279	31
ANAPC4	ACATACTACCTTATTCAGCT	455	528	165	582	533	402	408	19
ANAPC5	AAACTTACTAGTGACCGAAG	216	100	49	162	134	211	215	15
ANAPC5	CCACCTCGCAGAGCTACACG	127	273	89	103	233	114	244	19
ANAPC5	GCTGAAAGAAAGCTTACTGT	262	159	105	243	377	321	192	32
ANAPC5	AAAAGCTCTCTGTTGAACAA	279	251	172	236	463	436	399	20
ANAPC7	TCATACCCAGAAACCACCCA	485	429	104	317	538	339	336	30
ANAPC7	GCTGGCAAACCTGTACAAGA	72	85	48	189	157	105	120	11
ANAPC7	TGAATGTGATAGACCACGTG	598	522	253	461	522	740	494	43
ANAPC7	TACTTAAGGGAGCAGCACTT	530	556	159	386	601	633	417	43
ANKIB1	GTCCACAGGGCATATCCACA	739	491	223	773	802	817	718	62
ANKIB1	TGAAGTCATTCAACACGTGG	563	398	162	417	417	533	406	30
ANKIB1	TGCTGCATTAGACAAACGAG	423	495	158	381	533	520	460	46
ANKIB1	GGGAGTTAGTGAAGCCTACG	445	339	142	312	615	480	577	38
AREL1	CATGCCTTGTTGGAATCGGT	201	273	127	361	447	386	199	27
AREL1	TGATGGCATTCAACCTCCTG	343	243	145	293	372	407	387	41
AREL1	ACTATTTATGACTACGTGCG	347	354	139	293	463	301	338	16
AREL1	GGATTATCATACTCATCTCG	191	288	85	199	298	204	234	10
ARIH1	TCACTTAACAGCTTTAACTG	381	350	167	372	469	459	375	58
ARIH1	GGAGGAGGATTACCGCTACG	296	238	88	317	265	303	291	28
ARIH1	TTCAAGTAGCAGATCTGACA	943	720	323	846	1050	882	812	78
ARIH1	AAGATATCACAACCATGAGC	578	216	145	354	391	490	413	40
ARIH2	CCTGTACCCGAATAACCATG	409	487	76	261	470	275	268	36
ARIH2	GGACATAGAGGACTATTACG	340	343	88	334	308	396	369	37
ARIH2	GTTCTCGTCAAGGACGGCGT	341	317	118	336	460	440	319	29
ARIH2	AAGTTTCAGAGATATTGGAC	257	111	71	149	203	146	192	22
ARNT	AGATGTCTAACGATAAGGAG	431	337	162	257	558	381	424	38
ARNT	CAAGCTAACCATCTTACGCA	591	344	101	331	462	402	345	25
ARNT	TGGGGAACCTCACTTCGTGG	559	501	191	345	881	528	423	53
ARNT	TGGATTGTGTTGGAGAGTGT	719	770	280	588	892	580	886	55
ASB1	CCATGATGCAGCTTACGTCG	328	299	103	379	310	431	283	32
ASB1	AGGCTGCGCTGATGTACAAG	471	291	105	359	530	269	330	25
ASB1	GCGAGAGGCGTGGTAGACAG	449	480	147	448	833	631	490	48
ASB1	AGACAGACTTCTCGTTGATG	593	631	234	545	936	695	451	45
ASB10	CTGGTCTCTGACATACGAAG	464	344	149	412	468	371	343	34
ASB10	GAGAGTGGATGGTCGGTCCG	571	312	145	511	820	627	400	44
ASB10	CACCAGCAGCACATGAACAC	779	538	394	875	1024	951	847	67
ASB10	GGCCAGTACTGGAGTCCGCG	193	107	115	266	273	262	255	25
ASB11	ACACCCGGTTAATTGTCACA	530	438	215	599	618	699	557	87
ASB11	CTGCAGCAAGCATTGAAGAG	475	422	144	329	466	507	454	44
ASB11	TCTTCACACAGTCTACCCTC	411	311	91	527	518	488	277	28
ASB11	ATAGCAGAAGAGATCTATGG	368	380	143	519	579	499	509	44
ASB12	AGACTGCGGCCAAATAGAGG	717	413	288	713	708	657	532	88
ASB12	TGGTAGTTTAGCTTTGACGT	374	330	171	414	597	559	434	37
ASB12	CAAAAGCTGGTCCAAAGTAT	329	365	117	390	511	384	500	37
ASB12	TTGTTGTAGATGCTACCACC	425	229	97	209	213	230	220	23
ASB13	CTGCAACAGCTGATCGAGAG	595	558	167	657	640	697	578	66
ASB13	GAGGCTTCTTATTGACGTCG	330	319	106	263	487	293	231	34
ASB13	GTGGATGCTCGCAACATCGA	663	740	262	702	928	867	642	59
ASB13	AAGCTTTGCCGCATTCACGT	409	475	202	398	549	609	480	40
ASB14	ATCTGCGTTGTGCCAACGAG	503	468	160	623	734	738	529	60
ASB14	AATACAAAGCTGACTTCCTG	357	263	108	428	513	480	280	40
ASB14	ATGGAAATGTTACTGCGGAA	528	623	190	543	704	777	478	64
ASB14	AACATGCACCTAAGGATGAG	488	498	184	490	546	655	476	37
ASB15	TACACCGAGCTGCCTATGAG	650	643	209	735	694	657	463	75
ASB15	CCCAGAGCTATGACGATGAG	547	274	130	311	536	478	449	37
ASB15	CTGCAACAAGTAGACAGTTG	652	538	402	488	1084	706	776	54
ASB15	GTGCTGTTTGAGGCAGCAGG	418	362	159	406	345	622	294	35
ASB16	AGAGGCCGCCAACATGATTG	316	250	110	291	412	227	346	16
ASB16	CAAGGCTAATGTGCTGACTG	262	285	91	302	338	456	313	30
ASB16	GGGGACTTGACGGGCACCTG	424	477	223	331	708	385	524	33
ASB16	GCTCGACACCTGATCCGGCA	215	290	53	164	430	193	268	17
ASB17	TCAAGACAGAAGTTGTAACC	343	199	114	289	341	395	237	19
ASB17	TGACCCAAAAACTGTAGGGA	352	304	162	410	575	310	402	36
ASB17	ATTGTTAAGACAATGTTGAT	494	407	136	404	531	643	395	53
ASB17	CACATATTTCAGTGAAGTCG	530	439	138	276	629	447	509	30
ASB18	GGTACCTGATAGTCCAAACG	488	421	152	541	596	541	376	35
ASB18	CTGCACTGAAATCACGCCTG	316	307	97	255	382	331	321	26
ASB18	CCGAGGTCCTTACCCGAGCG	282	287	114	261	349	171	201	30
ASB18	GGTGTCGCACGCAGGCGGTG	780	507	213	545	601	580	605	48
ASB2	GAATCTCGCAGAGCCCAACA	917	606	248	778	854	864	577	84
ASB2	GTGGAATCCAAGAACGCCTA	566	398	199	411	913	490	368	39
ASB2	AGGTGCTGACATCAACACGC	495	556	215	467	621	605	466	43
ASB2	CGACGCCAACAAGACCAACA	567	611	240	498	1073	633	607	55
ASB3	TTAAGGCTGTTGCTTCAACA	523	377	162	439	460	618	429	43
ASB3	TGTGTGCATGGCTTTCCAAA	475	378	136	558	561	489	440	44
ASB3	TATCAGCAACATCGACACTT	974	486	198	675	776	631	518	73
ASB3	CAAGGGTGTAGCTTTGTCCA	392	326	148	343	365	306	375	21
ASB4	GCGCTAAAGTCCAATGACTT	315	239	120	350	297	335	254	23
ASB4	GATCTTAACACAATCCACAT	236	122	60	196	226	222	148	19
ASB4	TTGGCACAGAGAATGGAACT	789	758	239	604	966	797	829	77
ASB4	TACAGTTGATTGTAGCATTG	912	597	288	786	783	905	696	79
ASB5	TCACTATGTAGAAATGACTG	519	437	191	518	734	454	413	51
ASB5	TCTTCCATCCCCAACGCATG	862	650	315	799	979	791	674	77
ASB5	TAGTGGTGATCGATCTGCCC	130	90	22	67	125	109	148	10
ASB5	TGGGAGCATGCGTTGAATAA	728	375	170	523	592	573	644	40
ASB6	CCGGTCCCTCCGATTAACGT	375	292	178	366	353	400	334	32
ASB6	CCCATGCCGCAAGAGAACGT	291	101	42	168	276	157	141	22
ASB6	GCCCAGTTATGTCGCCAGCG	305	360	113	387	506	414	374	41
ASB6	ATGCCGCTGACAAGCATGGT	518	419	149	608	636	399	425	47
ASB7	ATTCGCATCTCGGCCATTCG	521	203	137	456	429	461	412	48
ASB7	CTAACATCAAGCGTGCAATG	492	443	199	419	524	645	662	28
ASB7	AGAGGGGCAGACACAAACTT	475	290	181	505	539	614	349	41
ASB7	AGCTCGCCATTATCCGAGAG	349	302	168	420	451	567	266	25
ASB8	CCTTCTGGATTATGGCGCAG	269	222	118	318	422	295	348	26
ASB8	TGTTCGGTTATACCCATCCA	250	224	65	199	242	257	187	13
ASB8	CAATGATACACCGCTCAGCT	484	282	117	297	400	358	331	28
ASB8	AATTGTTCGGATTAAGCGCT	353	479	179	418	423	403	457	35
ASB9	GAGAGTTGACACACTCCACG	346	205	93	352	396	275	243	22
ASB9	CTGACACAAGCATTAAACAG	253	101	49	318	150	279	160	29
ASB9	AATAGAGTGGAGTGCCCAGG	357	345	155	310	388	414	457	35
ASB9	ATGCATGAAGCTGCAATCCA	441	534	157	491	770	628	514	29
ATG10	TGAATTCTGCACAATAACGT	261	220	121	372	551	420	433	23
ATG10	CATCTAGGAGCATCTACCCA	515	280	111	285	312	404	325	36
ATG10	GAAACACAGGACTGTTCTGA	290	377	102	320	437	615	661	28
ATG10	CTTGCCCTAAAGTAAAGTAC	240	251	125	186	215	224	324	26
ATG16L1	TGCAAGCCGAATCTGGACTG	262	191	61	179	318	348	242	21
ATG16L1	CATACTTACGAAGACACACA	229	182	92	298	186	369	287	30
ATG16L1	GAATAACCAAATGCAGCGGA	410	249	136	392	192	382	287	24
ATG16L1	CTTCCCAAAGCTTAACCCTG	551	253	135	597	531	688	450	76
ATG3	GTAGATACATATCACAACAC	414	333	124	304	492	387	314	26
ATG3	TGTTTGCACCGCTTATAGCA	365	267	105	213	395	342	220	26
ATG3	TAGTCCACCACTGTCCAACA	706	405	158	358	595	584	472	43
ATG3	AAAGCCAAAACTGATGCTGG	359	240	99	326	317	223	266	24
ATXN3	TCAACAGTCCAGAGTATCAG	454	503	204	509	847	602	554	59
ATXN3	AGGAATGTTAGACGAAGATG	277	167	65	367	371	366	323	18
ATXN3	TGCCTGAATAACTTATTGCA	702	404	166	649	634	619	493	46
ATXN3	CTGTCATCCATATTTCCAGA	551	336	141	799	500	588	523	45
ATXN3L	TGGAACATCAGACCAAGATG	749	367	192	596	580	664	527	53
ATXN3L	ATCGAGCCAAGAAATTTGCA	681	446	206	750	808	731	523	65
ATXN3L	TGTCTGAACAATCTATTGCA	778	743	230	674	894	726	722	65
ATXN3L	AATCCTGAATATCAGAAGCT	425	332	129	380	356	311	277	39
AURKA	CTTCGAATGACAGTAAGACA	102	110	25	43	107	142	124	10
AURKA	TGAACCTGAAAACTCACCGA	68	48	43	69	84	46	34	2
AURKA	TGCTTGCAAAGGAATGCGCT	525	390	157	485	500	501	420	32
AURKA	TGAGTCACGAGAACACGTTT	422	433	166	486	463	548	503	27
BACH1	CTAATCCTGATACCTAACCA	530	722	176	700	731	669	643	43
BACH1	GAAATCCGACTTGGGCACCA	621	524	197	451	644	567	537	37
BACH1	AACTGACAGAGTCCGTACTG	468	395	144	323	509	481	433	35
BACH1	CCTGGCCTACGATTCTTGAG	269	282	114	357	294	321	281	42
BACH2	GTTCAGCATAACGAAAAGTG	312	142	78	262	284	286	177	21
BACH2	CCCAGAATAAGAATGCACCG	367	234	108	573	486	475	353	34
BACH2	CTCTTCCTATTCCTACGCGG	209	111	60	192	202	179	160	27
BACH2	GAATTATGGACAGCCCCACG	436	302	85	266	342	408	242	35
BAP1	CACGGACGTATCATCCACCA	866	675	339	654	835	766	650	63
BAP1	GAACCGTCAGACAGTACTAG	664	455	230	471	758	746	627	56
BAP1	AAGGTCTACCCCATTGACCA	411	401	184	522	656	613	388	38
BAP1	CTGTCCATCAAGACTAGCAG	474	604	158	380	669	486	446	31
BARD1	GCTGTGAAAAGAAATCATAG	206	281	96	262	345	385	311	30
BARD1	ATGTCCAGTGTGTTACACCC	307	285	73	399	467	395	265	36
BARD1	ACTTTACGTTTGCATGAAGG	346	211	64	397	214	386	257	32
BARD1	GACTGGAAAGTCTATTGTGA	836	475	213	505	658	722	451	45
BCL6B	CCCACATTTGAACTGCACAG	634	561	182	703	663	724	579	73
BCL6B	CACTGCACCAGCAGTCCTAG	321	282	83	251	330	171	273	17
BCL6B	CCTCTGGATCACCCTCTGAA	324	479	176	435	673	473	428	38
BCL6B	CCCGGGGGTCCCGAAGCGAG	294	328	185	314	364	385	506	33
BFAR	AAGATGCCCACCATAAAGCA	515	373	79	175	446	190	274	37
BFAR	TGACACGTTCTAGCTCCATG	408	457	156	280	403	601	359	33
BFAR	GGCTGTGGCCAAATGGACGG	345	206	90	332	349	413	197	33
BFAR	ATTCCTTTAGCTCCTAACAC	461	447	160	515	741	580	521	54
BIRC2	ATGCTATGTCAGAACACCGG	353	419	161	436	529	457	367	48
BIRC2	CAAGCTACTATGTTCCAAGG	541	358	123	394	486	449	356	41
BIRC2	ATATTCAACTTTCCCCGCCG	549	446	159	468	678	566	532	49
BIRC2	TTCTGAATAAAGCTACAGCT	436	419	108	373	338	349	333	38
BIRC3	ACCCGGAAGTAATGAGTGTG	718	701	279	786	763	773	549	71
BIRC3	TTTCGTTATTCATTGCACAG	242	223	80	270	339	331	355	19
BIRC3	AGGATTAACTAGAACACTAG	563	433	186	493	446	584	440	37
BIRC3	CATGGGTTCAACATGCCAAG	289	240	56	189	216	324	280	19
BIRC6	TTGCACTCAAGGATTCAACA	408	361	118	390	503	353	365	35
BIRC6	GCCCACCTATAGCCTACATG	497	330	89	385	482	465	342	29
BIRC6	GAGGCCAAGTCTCCACAAGT	572	397	209	478	497	423	381	44
BIRC6	AACAGAGAGTATCCAACACA	353	234	129	338	441	334	325	28
BIRC7	AGCCGGTGATGGTCCCACGC	490	511	215	502	664	542	549	43
BIRC7	GGTGGCACCTCAGCAGTCAG	229	166	70	169	230	163	151	14
BIRC7	CCTGGACGGAGCATGCCAAG	640	506	242	802	755	577	576	49
BIRC7	CCAGGATCTGCCCATCCACG	234	178	68	263	248	290	227	22
BIRC8	GAGCAACTATAAAACGCTTG	612	546	168	499	589	501	435	37
BIRC8	CATTTAACCCGTTCACTTGA	691	431	201	747	611	528	502	61
BIRC8	TCTAGCAGATATTTGCAACC	331	244	96	321	298	253	212	23
BIRC8	GGACGTTAAGAAAATAATGG	283	277	94	176	304	294	131	27
BMI1	TTGTATACAAATTAGTTCCA	268	149	106	335	220	334	221	20
BMI1	AATGGCTCTAATGAAGATAG	341	281	131	460	498	296	244	37
BMI1	CTAGATTGATGTCATGTATG	806	743	341	779	821	717	759	79
BMI1	GTGGTCTGGTCTTGTGAACT	270	255	135	321	528	402	455	36
BRAP	GCGGCCACATAGGATGTGGA	334	266	90	337	341	323	377	24
BRAP	TGTGGTTACATAACGTTGTG	503	386	152	428	584	637	394	40
BRAP	TCACATCTGTCATTTCTCGA	370	432	135	348	663	503	495	35
BRAP	TTGGTGTACATAGGCTGATG	524	377	174	413	613	525	501	32
BRCA1	AGAAACCTACAACTCATGGA	426	305	89	273	331	292	296	30
BRCA1	GGCTCAGGGTTACCGAAGAG	185	275	71	277	224	183	278	8
BRCA1	GCAGCATTTGAAAACCCCAA	342	324	164	216	540	378	355	33
BRCA1	AGGAAACATGTAATGATAGG	341	326	170	198	315	267	331	19
BRCC3	TCTAGTTGAACGATGATACA	319	384	126	418	599	588	373	55
BRCC3	GAGCGTGGTTGAGACAAACG	467	406	152	409	452	446	384	32
BRCC3	GCTCTGGAGAAATTTCTACT	355	417	178	418	456	397	331	30
BRCC3	ACCTTGACAGACACACAGGT	714	427	191	776	912	865	609	66
BRWD1	TTCCTAGTGGAGATACATCG	406	351	218	516	696	672	399	50
BRWD1	ACAAACCTAAATATGCCTAG	349	286	132	437	463	370	248	30
BRWD1	GGTATGTACACAAATCAACA	373	450	177	542	617	664	526	59
BRWD1	AGATATTATAGATACCCCAA	506	216	150	364	553	595	358	34
BTBD1	GTTCCCACTGATGACAATTG	425	537	118	427	622	468	535	43
BTBD1	TGGATGCAATAAGTGCAGAA	805	467	234	736	731	710	555	69
BTBD1	CGGTCAATGTATTCAACTCG	315	208	104	289	416	393	288	26
BTBD1	CAGCTCGATCTCGGCCGACG	422	286	137	630	771	490	472	48
BTRC	TGCGATGCCTGTATAACCCA	807	659	262	717	851	894	539	69
BTRC	TAAAATTATACAAGACATTG	669	397	98	456	521	537	402	32
BTRC	ACGAGTTTATGTGCCCATGT	410	380	177	605	709	566	579	43
BTRC	AGTGCAGAACTGCTTCACAA	499	365	142	481	539	521	440	47
CADPS2	GGTGAATGACAGTACCACGT	705	795	258	633	983	667	602	68
CADPS2	AAAACATAGAAAAACGTGTG	306	196	132	182	293	294	227	26
CADPS2	AGCTCTACGTCTTCGTCGTG	394	327	120	339	446	452	482	28
CADPS2	ACAAGCAGCCCAGATCAGAA	526	353	173	653	536	423	338	32
CBL	GTAGATCCGTTTGATCCTAG	310	426	108	394	458	495	380	38
CBL	CTATCTTGTCAAGATATGAG	303	346	147	233	445	367	375	37
CBL	GGTGGAAGATCTCGAAGTGT	457	414	189	532	678	605	473	44
CBL	CCTGTCGAAAGCTCTTCCAA	379	331	121	375	538	459	313	36
CBLB	TGTGGGATGTCGACTCCTAG	481	387	174	444	593	467	399	32
CBLB	CTTCATCTCTTGGATCAAAG	579	395	158	485	402	460	354	40
CBLB	TTCCGCAAAATAGAGCCCCA	407	455	186	561	499	567	482	37
CBLB	TGAATTAGATCCAGGCGAGG	444	533	193	396	527	405	412	32
CBLC	GTCCACAGTACTTTCCCCCG	428	367	132	379	632	504	420	28
CBLC	GAGAGGTGGCCCATTCTCGG	339	381	139	447	538	417	361	35
CBLC	GAAGACGTCGAACTCGAAGA	351	222	70	283	327	410	341	26
CBLC	GGCCCAGCTGTACTCGCCTG	793	587	166	599	574	759	547	35
CBLL1	GTTTCCTGACTGACCGATCG	261	176	50	262	200	345	176	31
CBLL1	GGCTGATTATAGTGCTCATG	556	498	137	453	457	696	328	55
CBLL1	GTGGCATTATAAAACGCTCA	392	248	148	486	376	561	346	35
CBLL1	CGAATTGAGCAGTGTACACG	479	189	123	472	409	515	350	29
CBX4	GGGCTGCGGATCGCTAACCC	288	262	93	176	378	384	265	37
CBX4	CGGTCAGGACATTGGAACGA	166	126	57	205	368	150	185	20
CBX4	CCTTGCAAGATATAACACGT	450	425	175	584	729	438	337	40
CBX4	TAAAAGTCCTGTCGGCAGGA	404	253	155	418	371	462	343	29
CCIN	AGGCGGCCAAAGATAACAGG	129	152	57	362	213	303	150	29
CCIN	CAATTGGGTGTACTTCCGGA	142	152	69	147	232	188	186	12
CCIN	AGTCGTTACAGTGAACTCGA	395	169	91	344	309	372	189	29
CCIN	GTGTGGAAGACAAGCCCGAT	402	276	75	251	273	243	321	20
CCNB1IP1	ACTGCGACCAGAGATCGTGT	525	365	128	273	484	308	367	25
CCNB1IP1	TCAAGAATACAATTTCAGCA	285	320	96	274	509	331	367	34
CCNB1IP1	ATTGACCTCTATGAAAGGGG	337	258	112	323	498	566	444	32
CCNB1IP1	CAAACTCTCTGGCTATGCAT	742	508	216	428	531	662	443	48
CCNF	CTTCATAGGAGAATCCGGTG	498	283	135	301	684	410	426	22
CCNF	GGACAACACTTACAAGTACG	625	385	208	627	735	713	545	59
CCNF	AGGGACTCAATGACACAATG	493	392	214	366	805	666	375	48
CCNF	GCAGGGACTTACAGCTCGGA	413	432	152	494	534	415	483	38
CDC16	AAATACTTGAAGGACGAAAG	127	98	58	165	207	98	165	18
CDC16	ACGACATGCTTCATACAACT	225	205	90	195	420	291	234	34
CDC16	TGCTCTAGATAACCGAACCC	80	80	30	40	100	136	55	5
CDC16	TCATTACACAGCTTGCTAAG	395	282	175	396	767	449	407	31
CDC20	TCCCAGAACTCCAATCCACA	262	241	143	275	435	365	300	25
CDC20	CAGTCTGTTCTGATAACCTG	568	694	254	574	723	576	798	45
CDC20	TGGGGAATATATATCCTCTG	206	179	74	133	249	202	137	16
CDC20	GGCCAAATGTCGTCCATCTG	515	464	226	544	531	386	461	47
CDC23	GTTGCCTATCACAATATCAG	221	202	65	162	186	200	227	16
CDC23	GATATTTATCAATCTCACAG	403	412	126	357	484	467	475	37
CDC23	ACTAATGGGACATGAGTACA	419	310	113	339	585	362	401	27
CDC23	GGCGCTTAGAGAATTGAGAG	517	335	112	579	405	476	329	61
CDC26	GAACATTCGAAAGGACCTGG	313	339	96	332	453	349	251	20
CDC26	TCAGACCCGTAAGAAACAGA	107	137	51	112	145	190	135	10
CDC26	TGTCATCAAGCTTTAGCTCT	625	587	266	726	925	662	849	63
CDC26	TTAGCAGTGATCCCAAGAGC	319	330	148	292	292	334	184	18
CDC27	GATGGCACATCAATTACAGG	409	208	109	358	436	428	325	30
CDC27	ATGATTCAAAGGGAGACCAG	176	157	62	65	151	44	131	7
CDC27	TGAATCAATATAAGACACTG	561	359	164	466	579	470	472	40
CDC27	CTGTTATTACCGCTCAGGAA	232	239	79	198	167	290	286	18
CDC34	CCCAACACCTACTACGAGGG	788	556	148	564	542	692	544	34
CDC34	CATCTTGGTCAGGAACCGAA	386	286	90	360	380	457	338	26
CDC34	CGAGGGCGATCTATACAACT	413	396	158	431	567	372	391	41
CDC34	TCAGGAGGGAGATCACACTC	539	343	176	340	523	519	334	28
CDCA3	TGCCAGCACTAGGTGAACGG	462	252	177	356	527	456	512	38
CDCA3	ACAGATAACTGGGTACCCAG	598	359	160	397	381	516	352	36
CDCA3	ATACCAAGAGTAGGAGAGCG	252	271	75	228	344	305	304	28
CDCA3	ACACCTATGAAGACCAGCAG	374	260	186	352	659	486	521	58
CHFR	GGATGAGGTATGCTTCCACG	409	278	78	416	521	551	489	35
CHFR	ACGGTTTGGGCATTTCTACG	522	507	243	399	542	530	465	35
CHFR	AACAGTGATTAACAAGCTGA	403	237	121	215	390	385	280	22
CHFR	AGCGGGAGTGGACCATCGGG	263	332	100	212	406	257	249	29
CIAO1	AGGGCCATGAATCCACTGTG	920	724	252	678	736	816	787	41
CIAO1	ACAGTGTGTAACCACTCTCG	293	170	138	207	392	388	246	26
CIAO1	GGCCAGGTAATTACCGCAGG	346	189	102	262	323	313	219	14
CIAO1	GACCGGAGAATCCGCATCTG	567	289	108	498	321	411	324	43
CISH	AAGGCTGACCACATCCGGAA	251	273	91	253	424	376	216	21
CISH	CTGTCAGTGAAAACCACTCG	495	389	192	493	669	544	475	52
CISH	ACAAGCAGTTGGAGTCCAGA	595	433	207	557	619	519	497	42
CISH	CTCACCAGATTCCCGAAGGT	333	442	170	321	569	377	548	34
CNOT4	ATAAACCTACAACAAAGACG	277	348	106	265	426	497	212	33
CNOT4	GTTCATCCAATCACAGTGCA	284	421	154	318	468	456	340	19
CNOT4	CATGTATCTTCATGAATTGG	522	693	228	562	1082	592	854	45
CNOT4	GTTATATACCTGATGTGAAG	408	239	138	384	488	298	248	24
COPS5	GCCTTGAAAATGCAATCGGG	202	315	101	249	327	393	232	24
COPS5	GTGATGCATGCCAGATCGGG	343	111	65	243	359	252	193	26
COPS5	CCTCCTCACTCCTTAGTCCA	626	474	151	529	667	610	573	30
COPS5	CCAACAAGAACAATATCCGC	303	171	97	384	355	305	241	32
CORO7	GCAGCTGTACTGTTACGAGG	405	380	159	349	567	496	505	36
CORO7	AGGACGCCAGGATCCGACTG	673	657	269	605	870	602	513	71
CORO7	TGTGTCTACTGGATTCAACC	326	284	137	371	418	361	350	37
CORO7	AGCCACATCACCAACCTCAA	921	753	316	700	1152	713	747	55
CRBN	ACCAATGTTCATATAAATGG	483	316	131	489	638	557	630	49
CRBN	CTGACTGTGTTCTTAGCTCA	737	720	309	860	1162	1061	853	96
CRBN	TGAAGAGGTAATGTCTGTCC	910	698	354	822	1255	787	699	82
CRBN	TTACATACTGTATGTGATGT	743	440	235	811	871	742	701	91
CREBBP	TAATTAATCAGGCTTCACAA	440	369	170	397	605	505	463	39
CREBBP	TGGCAACTGGACGTTCCCCA	842	362	171	573	549	667	444	47
CREBBP	CTTAGCCCACTGATGAACGA	197	184	136	177	416	263	354	39
CREBBP	ATTGCCCCCCTCCAAACACG	487	406	167	623	568	667	434	42
CUL1	TCGCTTCATAAACAACAACG	210	142	64	187	292	93	164	17
CUL1	GTTCGCCGTGAATGTGACGA	314	304	139	285	465	376	442	25
CUL1	CACCAGTCAAACCAAGCACG	250	325	79	227	468	237	256	17
CUL1	CTTTATACACTGTTAACGTA	544	324	174	431	519	586	343	37
CUL2	GCTGGTAAACTCATAACCAC	312	174	96	283	381	359	312	27
CUL2	CACCACCATAGCCATACTGA	231	273	105	211	312	341	237	26
CUL2	ACTGACTCCACAAATAGTGT	480	414	221	481	700	433	453	43
CUL2	AGATATCTATGCTTTATGTG	408	527	200	398	642	750	455	61
CUL3	TATCATCAATAAATAATGAG	237	286	94	278	411	421	223	25
CUL3	GAGCATCTCAAACACAACGA	547	201	148	221	504	514	388	47
CUL3	ATAACTTGTACATGCAACCA	392	390	156	302	442	436	511	42
CUL3	ATCCAGCGTAAGAATAACAG	91	146	93	208	125	100	100	11
CUL4A	GCTGCCCGACAACTACACGC	739	385	199	576	701	525	527	54
CUL4A	AGTTCTGCAGCACATAGGTG	473	326	162	321	523	536	346	25
CUL4A	TATGCTCACAGCAAAGCATG	343	311	111	383	545	464	251	40
CUL4A	GAAACCACTGATTGCTTGTG	1011	689	345	935	1125	1142	755	100
CUL4B	CTCTTCAGTAGAGTTCGAGG	322	266	121	352	509	350	327	27
CUL4B	GCTTCTTCTGTATCGGTACG	824	584	261	739	705	661	520	86
CUL4B	AGCATGTGGTACTTACTGGG	791	550	240	572	765	892	518	73
CUL4B	GCTGTTAGCAAAGCTAGAGA	295	184	75	206	251	263	153	24
CUL5	CCATGTATCAAGCATAAGCT	663	517	241	747	965	826	670	65
CUL5	GAGGAACATATCATTAGTGC	356	170	83	312	247	362	227	22
CUL5	AGCTTGTTTACATAATCCGC	319	205	87	461	303	303	207	37
CUL5	ATTGGAGTAAGAGAATCCTA	606	446	117	497	561	642	517	51
CUL7	CACTTGCGAACTCAGAACGA	585	415	153	652	716	503	637	62
CUL7	CTGAATGAGGGACTTCACGT	235	459	115	352	431	381	514	50
CUL7	GAATGCCCTCGAAAGACATG	531	505	199	440	523	539	372	63
CUL7	GCATTGATACGCGCATTCGG	233	283	109	314	365	412	310	28
CUL9	TCATAGAGTTTACAGTAACG	410	156	133	488	388	426	226	34
CUL9	CTCGGCCAGTAACAAAAGTG	370	500	101	358	489	502	345	31
CUL9	AGCATAGTCCTTATGCATCG	296	229	91	223	269	164	169	25
CUL9	GAGAGTGGGATATCTGACCC	745	422	177	684	704	566	327	49
CYLD	TCACTGACGGGGTGTACCAA	253	337	118	328	510	405	461	34
CYLD	TGAGACTGAATGGTAAAGAG	167	211	121	261	383	254	249	27
CYLD	AAAGGCCTCCAAATAGACGT	280	226	144	378	421	425	387	45
CYLD	GGATAACCCTATTGGCAACT	433	274	100	365	394	551	376	40
DCAF1	AATGCCATTAGCGATACGAG	200	405	124	227	323	405	186	27
DCAF1	AATGTGGTTCAGTCCAACAA	141	119	59	160	245	210	143	20
DCAF1	TAATTGGTGCCAATCACCCA	180	205	58	206	255	257	233	19
DCAF1	ATTGGAAGACCTATTATGCA	342	351	132	441	527	477	417	36
DCAF10	GAGGTTGAAGACGGCGCCGT	243	196	122	315	317	281	365	18
DCAF10	ACCCGAACAGCCTAGCGCCA	173	173	99	168	260	162	159	18
DCAF10	GTGTGAAAGAATTTCTTATG	312	239	86	277	351	270	248	26
DCAF10	ACCATGTAAAGTGCATACTT	429	523	191	373	600	510	449	41
DCAF11	TGTGGGATCGACGCACCATG	464	378	143	451	703	502	612	30
DCAF11	CGCCTAGATTGAGTCCCATG	547	329	179	477	460	607	347	46
DCAF11	AGACGCTCCAGCCTACGTCG	41	94	8	80	49	34	31	5
DCAF11	AGAGGGTAAGTTACCTGCGG	704	597	271	705	900	998	475	74
DCAF12	CATCTATCGACTACCTACGC	387	399	106	320	355	305	330	23
DCAF12	ATGCGAGACACAATGTGTCA	555	569	189	445	574	727	521	43
DCAF12	GTGTGGCACAAAATGCAACA	684	635	322	635	921	943	722	87
DCAF12	AGCTACTCTCGAGTGTTGCA	421	331	127	366	343	431	293	41
DCAF13	ACCAAGTTGGACTTACAGAG	206	88	61	253	168	169	144	25
DCAF13	GGTGACCATCCAGCGAAGCA	634	149	64	614	350	467	201	36
DCAF13	ATATAGTACTGTACGATATG	622	698	212	501	790	737	559	62
DCAF13	ATTACATACAATATTAGGAA	290	281	90	415	311	335	266	32
DCAF15	TGTACCTGACCGTATGCGAG	377	263	173	450	567	474	366	43
DCAF15	TTGAGGGACACGCACACCCG	251	335	71	279	349	232	185	22
DCAF15	TGCTGACGTAGATGTCACGG	248	222	128	203	260	281	174	18
DCAF15	CGCAGGGCCTACCTGCCGAG	456	298	170	412	557	346	335	41
DCAF16	CAGTTTAGCATGATACAACC	900	569	161	931	674	1011	422	90
DCAF16	TGGCATGATCTCTAGAGAGC	974	313	133	814	501	992	386	38
DCAF16	CTTGTCAGAATCAGAAAGTG	251	165	71	287	260	295	172	30
DCAF16	TGCCAGGCAAGACTCTCAAG	482	163	135	650	458	493	338	28
DCAF17	GGTGTGACGATGTAGTGCCA	323	220	109	375	430	198	303	29
DCAF17	TCACCTATAGCCTATGAGAG	742	413	144	691	657	766	428	43
DCAF17	AATCAGTATTCCATGAGACA	607	336	160	638	587	675	420	45
DCAF17	ATGCAACAGAAACTTGACTT	442	921	202	410	527	482	424	43
DCAF4	ACGGAGACTCGTCATCACCG	133	200	75	340	261	341	241	26
DCAF4	AAATCGGTCGCTTGCCAAGG	449	508	176	562	474	630	461	53
DCAF4	GAGTCTCTGCGAGTCCCATG	464	271	118	337	478	456	306	38
DCAF4	TGCATGAACACCTTGAGCGT	531	422	192	582	633	613	497	39
DCAF5	GGAGGATAGTACTCTCACTG	434	354	145	393	654	490	399	54
DCAF5	TGTGCCATAGCAGAACCCGG	403	364	117	398	380	357	417	31
DCAF5	TCCACCAACACCCACGTGTG	430	318	91	447	533	395	313	29
DCAF5	GTACTGGAGACCTCGACGGT	354	231	104	221	294	207	235	29
DCAF6	TGGGCAAATAGCAACAGACG	149	146	60	224	238	180	221	25
DCAF6	GGGAGCCATTGCAAATCTGA	474	502	249	413	881	507	421	34
DCAF6	TCAGGACTTGATGGGACCGT	292	272	163	370	740	564	451	19
DCAF6	ATGTCACTTGACGAGCAACA	694	517	173	471	474	639	483	47
DCAF7	GCATGTCGTATCAATGCTTG	607	604	273	533	905	696	712	60
DCAF7	TTCATCGCGTAGACTGTCCA	411	387	272	399	942	507	530	60
DCAF7	GCGGTGACTATCTCCGTGTG	517	515	285	405	790	680	581	45
DCAF7	CTATGATATTGCATTTAGCC	689	713	242	701	968	746	550	45
DCAF8	GCTACACTTACGACGCTGGG	388	402	155	275	495	355	444	40
DCAF8	CGCACCAGCACAGAAAGTCG	445	381	172	366	434	493	395	48
DCAF8	TGGTGTGGGATTGGGTACGG	415	492	168	445	596	433	494	35
DCAF8	AGGACTCATCAGATGATGAG	477	412	136	378	601	530	331	27
DCUN1D1	TTAGTGTGTTGATTATTGCG	450	407	200	549	631	665	411	49
DCUN1D1	AAAGGCCCAGATACCCAAGA	437	297	166	715	506	582	379	43
DCUN1D1	ACAGTGCGAGTTCTCCAAAC	99	125	29	206	171	224	81	15
DCUN1D1	GTGTAAAAGGATCATTGGAC	634	179	80	536	232	557	186	38
DCUN1D2	TCAGTGTATTGGTCATAGCG	254	279	103	241	366	408	194	33
DCUN1D2	GAGTGCACGCCATAAACTGG	449	329	100	461	401	555	354	43
DCUN1D2	TCACCTTCGCTAAGAACCCA	247	208	82	262	286	267	209	24
DCUN1D2	GAATGAGTGGAGACTAGACG	463	290	130	236	396	330	394	29
DCUN1D3	GCATTGACGGAATCTGTGCA	825	827	317	851	1178	985	938	85
DCUN1D3	GCAGCACTCGAAATTCTGTG	342	260	126	234	518	327	356	27
DCUN1D3	TCAGGCGCTACAAGGATGAG	770	427	222	691	500	513	368	42
DCUN1D3	TTGACGAGGATATCTCCACC	332	364	155	429	630	575	548	42
DDB1	CATTGTCGATATGTGCGTGG	526	446	224	572	872	641	666	55
DDB1	GGATAGCCATCTGAATTGAG	383	153	81	326	333	543	233	41
DDB1	CATTAGGGTCCACTCGATTG	497	298	124	710	351	730	350	62
DDB1	GCGGCACGTAAAAACCTATG	180	51	29	202	130	143	84	14
DDB2	TGGTCACAGGAGACAACGTG	439	421	103	527	490	496	373	57
DDB2	CAAAAAGAAAGTGACGCATG	496	565	204	334	545	561	428	46
DDB2	ATGTAGCCCTCCTGTCAAAG	465	478	201	439	483	638	388	48
DDB2	ACTGCTCACCCCTTTGATGA	615	739	250	638	743	587	601	61
DTL	AGGTGATAAACTTTCCACGG	178	287	101	175	345	180	266	22
DTL	TGAAGCTGCCTACATATGGA	246	286	238	265	659	389	321	22
DTL	ACAGCTGTATTCTGTACGGG	495	381	127	480	570	446	411	38
DTL	GAGAATACCTTAGTCTCAGC	310	216	75	150	471	301	352	14
DTX1	GTGTGGGAGTGGGAGAACGA	211	126	88	222	173	349	187	26
DTX1	GTGCTGAAGGAGGACGCTCG	283	145	87	317	282	279	246	26
DTX1	GGTTCGAAGATACATGCAGA	332	220	81	310	434	458	175	26
DTX1	ACGTCGCTCTTGCTCACGGG	494	239	126	235	331	235	202	27
DTX2	GGGGAGGTCAATAATGTAAG	709	904	226	614	815	727	693	68
DTX2	CAGAAGCGGTCCTGTGTGGG	526	588	180	526	688	595	423	48
DTX2	CTGAACACCACCAACGCCTG	806	461	270	606	771	755	674	68
DTX2	CTCCAGATAGTCACAGACGC	449	532	152	553	537	472	450	46
DTX3	GTGCCGGCATTCATTCTGCG	648	484	197	442	555	637	490	36
DTX3	TAGGTAGAGCCCATTTGGAG	658	431	212	507	815	640	539	56
DTX3	CAGAAGTCTCGCCATCTATG	472	274	169	650	543	593	399	37
DTX3	GACTGTGTCCAAGCCCGTGT	550	310	137	378	448	358	438	43
DTX3L	GGTGATATGCATCAACATGA	551	357	201	469	653	736	545	45
DTX3L	CAGGTCACCTGATCGACTTG	420	297	582	1738	2021	2043	1671	187
DTX3L	AGAAAAATGGAAGGTCACGA	273	256	111	305	472	347	253	23
DTX3L	TTCTCTCATCAACTGACATG	547	326	137	526	584	475	404	35
DTX4	TGAAATAAAATCCATCCCAG	324	317	106	285	469	274	352	17
DTX4	CGATGATGTAGGGCGCGAGA	296	178	78	416	288	365	219	28
DTX4	GACCCATTTAGGTTCTTCAC	358	522	105	276	488	365	395	42
DTX4	TGGAAGTGAGGTCGATCCAG	373	253	138	465	335	411	356	41
DZIP3	ACTAGGTTAAGAGTAAACAA	360	142	104	233	371	420	265	37
DZIP3	ATGCCTTTCAGATATAATGG	346	295	122	460	374	510	337	29
DZIP3	CACAGCTAGAAGCAGCACTT	395	241	112	286	365	359	327	23
DZIP3	TGCGGTAACTCCTTGTTAGG	499	363	108	480	402	431	326	38
E4F1	GGGAAGGTCTCACTGCACTG	625	384	125	498	383	468	373	20
E4F1	CTGAACAAAATCCTCCAAGG	276	330	137	254	312	255	176	18
E4F1	AGGTGGTGGGCACATCAAAG	776	662	278	565	743	859	635	47
E4F1	GGCACAGCGCACACACATAG	264	152	98	312	321	357	262	41
EED	TTGTGAATGACATTCATACA	810	646	240	559	939	847	797	62
EED	ATGGCTCGTATTGCTATCAT	585	479	233	650	674	674	503	58
EED	AAGAGAATGATCCATACCAC	460	498	152	341	614	376	379	37
EED	ACGATTATGGAATATCCAGA	677	454	177	707	875	796	442	69
ELOB	CGAACTGAAGCGCATCGTCG	395	260	152	386	461	814	434	45
ELOB	GCTTCACCAGTCAAACAGCA	307	202	189	250	388	517	415	29
ELOB	AGCGGCCTCCTGACGAGCAG	210	162	90	218	373	333	296	24
ELOB	CTTGGCGTCCGTGAAGATGG	555	340	156	676	583	793	424	56
ELOC	AGGTCCTTCACAGCCACCAT	295	478	146	431	596	599	440	38
ELOC	ACTTTCGATAGCACATGTGA	414	264	85	289	541	358	330	32
ELOC	TGGGAATTCAGGAATCTCGG	280	285	81	306	435	437	322	28
ELOC	TTACTTTACTTTAGATGGAG	778	552	186	955	662	864	519	62
ENC1	TGCAAAGTGTACATTACTGG	373	246	131	263	619	333	238	35
ENC1	GCTGGAGTTTCAAGACATCC	657	488	127	481	455	481	360	41
ENC1	TGAAAGTCTGTCCTCCCAGA	327	404	198	377	509	315	521	32
ENC1	GGAAGGTCCTATTTCCGGCA	375	357	189	425	534	437	287	30
EP300	GGTACGACTAGGTACAGGCG	397	325	177	231	381	365	351	34
EP300	ATGGTGAACCATAAGGATTG	763	600	263	835	963	1000	711	57
EP300	CTGTAATAAGTGGCATCACG	292	307	190	393	620	388	484	42
EP300	CCTGACCCAAGTATGATCCG	275	284	128	377	512	481	321	44
ERCC8	GATGTTGAAAGAATCCACGG	411	275	119	284	374	463	367	22
ERCC8	GCCAAGATATAGTCATAACG	325	269	148	262	438	397	283	37
ERCC8	TGTGTAATAAGATTGTCTGC	468	497	132	362	626	608	394	41
ERCC8	ACCTGCTACCAAACAGTGCT	585	560	212	645	762	705	518	53
FANCL	CGAGATGAATCCCTCATACA	440	225	181	335	553	431	372	52
FANCL	ATAAGGCTTGAGTAGAACTG	282	348	145	321	611	389	362	35
FANCL	ATTTACAACTGAAGAATGCA	166	218	103	177	345	186	190	13
FANCL	ATTTACCTGAGGTGTCCAGG	298	159	107	294	397	299	211	29
FBXL12	CCTACCGTGTGACCGAGACA	430	251	144	335	417	472	310	36
FBXL12	AGATGCGACCTAAAGTCATG	267	208	94	205	299	240	252	19
FBXL12	CAGCACGATGCATTCAAGCA	261	240	158	233	339	333	238	25
FBXL12	GGATCCGGTCCCGTACCGGG	506	464	198	593	621	478	416	43
FBXL14	CCGCCTACCACAAGTCGGTG	542	322	178	437	494	398	433	34
FBXL14	CTCTAAAGCACATCTCCCGA	606	492	187	507	668	441	415	62
FBXL14	TGCAGCAACATCACCAACAC	635	523	185	580	552	799	452	49
FBXL14	CGATGCCCACATCCGAAAGG	581	491	215	397	867	555	601	47
FBXL15	TCACGAATGGCTGTCAGACG	666	419	186	633	526	583	395	55
FBXL15	CCTCTGCGCCAGGTACACGA	206	201	85	206	199	328	197	10
FBXL15	GGACCCGGTTCAGGACGTGT	440	287	130	330	373	470	340	35
FBXL15	CCGCAGCAGCCGGGCCAATG	595	466	142	439	557	560	453	64
FBXL19	TGCAACGAGATCGTCCACCC	366	176	87	304	379	430	256	37
FBXL19	TCACCCTGGTAGGTGAAAGG	252	268	101	246	312	306	301	26
FBXL19	AGAAGCTAGAGCGTTTCAAG	326	223	119	242	293	331	333	28
FBXL19	CGCCGTTGTCGGCCCTACGG	443	451	142	398	613	435	383	48
FBXL2	CCTTCATCCGTGATACGCTG	498	416	178	600	789	520	445	51
FBXL2	GTTTGTAATAGACACACAGG	298	221	140	282	473	328	154	24
FBXL2	TTCTTGATTAAAGGGTCGAG	343	411	94	326	459	343	267	23
FBXL2	TTGGTGTGATCAGATCACGA	380	373	152	480	594	530	417	53
FBXL3	GACACTGATCAGCCACACAA	414	324	116	393	328	484	374	35
FBXL3	TCCATCTCTCAAAGTACTAG	424	307	126	285	281	374	263	33
FBXL3	AAGCTTTATGGATTTACCAA	572	393	202	564	597	759	464	52
FBXL3	GATGTAGTCAGTGAGAATCC	551	453	196	415	654	587	537	46
FBXL4	AAGTCTGTGCTAATCTACAC	428	432	182	433	643	490	395	41
FBXL4	TGTTTCGAACTTATGGGACA	366	248	99	274	358	560	324	34
FBXL4	TTGGTCAGAGAGACCTACGA	454	257	131	335	513	371	352	31
FBXL4	AGTTGTGCTACATGGTGTGA	655	658	214	688	696	666	480	69
FBXL5	GAAGTGTCAGAACACTCCAC	457	505	164	241	544	355	560	37
FBXL5	GAACGTTATGAATTAAGCCA	330	288	142	513	557	352	328	26
FBXL5	GTGCAAACAGGCATACTGCT	777	849	228	614	970	744	636	74
FBXL5	TACCTCTGGCCCAATGAACA	405	395	165	373	533	467	411	43
FBXL6	GAGCGTCAGCAGTCACACCG	331	313	130	309	343	401	327	31
FBXL6	TGGGACCGGCTGGCGCCGAG	342	206	94	257	576	423	277	25
FBXL6	AATGCTATTACGGTTGATGC	324	229	142	540	466	421	426	37
FBXL6	ATTGGGCATAAGCCACTCCA	424	289	149	411	545	428	522	36
FBXL7	CTGTTACAATATCTCCAACG	242	173	95	233	237	314	450	19
FBXL7	CCAGCATGAGACACACGTTG	523	299	207	574	587	394	540	40
FBXL7	TGCGTCCGCCTGACCGACGA	704	536	251	609	767	803	420	55
FBXL7	CAAGGGTGACAGTTTAATGG	345	292	138	310	400	398	317	47
FBXL8	TGTGCACGCTGTATGCGGGG	388	261	123	337	410	445	331	37
FBXL8	TCTGGACAACAGTACCCTAG	255	355	90	284	331	316	254	23
FBXL8	GGCTGGAATTTGAGCCATCG	421	436	110	458	461	349	293	31
FBXL8	TGGCGTGCGACAAACTGGCT	432	384	115	546	480	241	339	39
FBXO10	GCAGCACACACCTCACAACG	468	445	139	280	594	577	311	46
FBXO10	GCGGTGTATACATAATAGCA	319	180	66	253	181	416	240	19
FBXO10	GGGCCTACAAGTATCTACTA	644	389	220	459	594	499	492	52
FBXO10	ATACCCACCTTATACATGAT	911	673	267	858	798	910	652	67
FBXO11	ATATATAACAGATCATGCAC	214	266	160	351	251	296	357	31
FBXO11	AACCACTGTAGGGTTAGCAT	425	192	133	375	584	631	364	52
FBXO11	AGAGCCTTCCATAAAAACGA	381	465	150	403	482	346	359	37
FBXO11	AGTATGAACATCCAAATCCC	474	360	180	509	565	427	439	36
FBXO17	GGGCCGCGCACTCTACGCAG	421	375	139	348	447	515	388	33
FBXO17	TTGGGCCACTCACTCGAAAG	363	248	101	438	438	679	312	34
FBXO17	AAGATGAGATTGCGGCCGAA	659	505	277	447	576	548	437	52
FBXO17	CCTGGCGCGACATAGTGGAC	294	175	65	383	317	319	212	24
FBXO18	CACTGGGAAGACCTCAACGC	415	435	117	391	522	401	327	37
FBXO18	AAGCAGAGGACAGTACGTCT	628	429	210	595	741	720	570	67
FBXO18	GACGGCATCCTGTCTAACTG	516	391	201	446	630	465	428	54
FBXO18	CCGTGCTTCTCTACGCCATG	1061	775	264	740	1043	1116	691	72
FBXO2	CCTTCTGCGTAACCCGTGTG	693	510	189	703	761	647	468	67
FBXO2	ACCCCCTTCTCCTTACTCAA	286	278	137	402	437	418	416	39
FBXO2	GGAAGTAGAACTGCTGCCAG	507	238	116	356	307	305	288	27
FBXO2	GCACTTGAGCAGCCACAGCG	403	187	125	362	371	479	343	32
FBXO21	AAAAAGCTGGGTTAGAAGCG	272	283	114	311	547	237	377	12
FBXO21	GTGTGTATCCTAAATATGGA	543	462	176	463	645	685	473	53
FBXO21	TGGGGTGGTCAATGTCAAGA	502	302	110	262	415	488	319	26
FBXO21	TGAACTTCAGTTGGTCGTAA	643	527	166	396	550	732	487	51
FBXO22	CGCCAGGTTACTCAACACGA	337	388	120	233	714	419	243	33
FBXO22	GCAGAGTATTGCGGACCCAT	371	274	153	245	399	356	249	44
FBXO22	CGATTGCTACCTGATCCCAT	518	556	220	602	679	627	495	55
FBXO22	AGCAATTATAACCAAAGACA	294	220	146	386	339	432	294	49
FBXO24	GAGATCGCGATACACCCCTG	656	407	255	478	539	352	487	51
FBXO24	CTTGGGTCCGAGGCAAACTG	941	770	286	754	1027	770	704	81
FBXO24	GGAAGGTGTACAGTTCAGAA	484	233	166	399	359	512	393	30
FBXO24	TCTTCATTCTTGACTACGTG	560	455	168	421	614	518	358	49
FBXO25	AGAAGATCTTTGATTAAGCG	357	255	130	312	446	325	281	38
FBXO25	GTTAACTTCATTGAGTGGCG	529	473	167	445	596	544	422	45
FBXO25	TGTCCATAAAGAAAGCACAA	513	420	153	516	584	575	525	32
FBXO25	GATTAGAAACTATTCTCGCC	416	233	114	678	486	544	414	46
FBXO27	AAGTGGATGGTGCAACACGG	441	455	181	367	419	438	415	28
FBXO27	CGAATAAGGTTGCGTCCGAT	409	312	159	494	468	477	378	42
FBXO27	AAAACAGGACAACCGTGCCT	431	258	164	480	428	483	359	38
FBXO27	GCAGGTCTTGGACCTAGAGG	559	400	176	726	600	631	431	46
FBXO3	TGTTCATACCGAATTCACAA	490	412	157	538	618	587	426	46
FBXO3	TATCAAGTCATGATCCGCTG	256	165	134	282	247	278	218	25
FBXO3	TTCAGAGATAAAACCATCCG	361	351	131	614	419	508	396	33
FBXO3	TTTGAGTCAGTACATAGCAG	326	132	78	288	234	383	202	12
FBXO30	GGGTATATCTGATAGCCGCA	389	218	42	204	217	329	236	32
FBXO30	GACACTAAACCATTAGCATG	326	200	119	312	356	412	225	30
FBXO30	TTCATGTTGGTCTAAACCAA	420	388	125	597	607	466	292	39
FBXO30	CCAAAGTCACTATTTAAGCA	518	432	209	453	701	485	484	54
FBXO31	ATCAGGTGGATCCTGAACAG	373	395	202	349	513	378	320	33
FBXO31	CCAGATATCGGGCCATACGG	520	425	196	529	600	480	467	40
FBXO31	AGACAGTGGAGATCGACCTG	239	277	87	206	439	347	284	26
FBXO31	ATGGTGTTTGCGAAAACTTG	343	321	135	404	275	328	218	25
FBXO32	TATTCATAGTTACTGCAACA	228	161	41	300	263	339	185	24
FBXO32	AAATGGATCTATGTTCACAA	823	474	1112	3419	4542	4016	3260	407
FBXO32	TTCCAGAAGATTTAACTACG	383	333	159	285	510	634	355	33
FBXO32	GAACAACATTCAGATCACCA	772	560	248	669	800	912	500	68
FBXO33	GCCGCTCAGATAGTTCTCGG	465	432	165	428	470	549	475	31
FBXO33	CAGTAAACTGAGGTGCTCCA	447	423	137	464	586	539	444	46
FBXO33	AAATACATACCTCAGCAAGG	461	501	207	326	525	578	355	35
FBXO33	AGAAGAGACAGTCGTTGCAA	396	281	150	315	356	379	255	32
FBXO4	GGTCCAAACATAGCAAATCG	144	285	70	215	309	171	212	15
FBXO4	CTTAAAAAAGCCTATATCTG	475	389	130	384	464	460	302	39
FBXO4	GGCGCGTACGACCTCACGGG	341	185	74	192	410	256	224	19
FBXO4	AAAGGAAAGAGATAGAGCAA	357	260	122	395	476	408	324	34
FBXO40	GATATCGGTTTGGTACCACA	746	456	138	592	575	652	505	44
FBXO40	TGTATCTAGTGCACAATGGG	645	496	121	764	791	697	427	51
FBXO40	CCATATTCGGAGTTGAGGCA	670	499	190	508	684	537	517	55
FBXO40	AGATTTGGGGATCACTGTGG	774	517	158	393	652	663	397	51
FBXO42	TGTTTAGGTCAAGTCTCCAG	307	278	154	461	409	502	332	34
FBXO42	CAACTATCTTAATCCTCGGA	184	109	75	126	280	195	136	17
FBXO42	ATGGGCGAGAGTTCAAACTG	407	303	160	313	330	396	292	47
FBXO42	ACTGCATTGTGACAACCCAT	797	567	349	713	946	819	614	61
FBXO44	AGGATCTCTCTCGAGACCAG	275	168	137	292	422	452	206	23
FBXO44	AGGAGCTGATGGATACCACA	262	142	79	314	324	342	198	27
FBXO44	TGGAGCCTGGATGTGAATGG	416	473	143	597	490	502	540	36
FBXO44	AGAGGGTCACGAGGTCGATG	467	546	207	483	653	603	499	55
FBXO45	ACCACACTTCCCATGCATGG	415	533	105	411	694	451	433	51
FBXO45	CCAGCAATGCCACATAACCT	920	706	276	885	954	1071	824	78
FBXO45	GTACCAGTGCTTGCACACCA	182	256	122	324	303	240	242	21
FBXO45	CATCAGTGCTCTGAGCAATG	560	362	194	560	625	528	552	69
FBXO6	CACATTCCGGCCGGACATCG	676	590	238	538	866	688	517	66
FBXO6	CAACACGAAGTAGTCAGCCG	214	460	96	276	347	367	196	21
FBXO6	GGTTCCTATGCAGGCTCCGT	335	362	127	261	503	291	231	23
FBXO6	GCAAATTGATTTCAATGGTG	487	507	150	578	579	566	582	54
FBXO7	TCTGTAGTGAATCGGTGGAA	292	266	75	295	417	274	185	21
FBXO7	TACATGCATCCTCTCTGCGA	704	403	191	506	576	822	414	61
FBXO7	TTGGAATGACGACAGTATGG	559	427	166	471	600	419	471	35
FBXO7	CCCAGCGTACCTGTACCCCC	312	294	170	438	547	442	369	49
FBXO8	AAGGTCAGTTGCATTCAGGT	628	568	226	497	653	734	576	49
FBXO8	TATCCTGGATGATTCGCCAA	501	584	135	451	371	483	341	54
FBXO8	AGGTTGTGCAAATCCACTTG	676	447	163	507	634	613	646	55
FBXO8	CATCGTAAACAAGTCCAAGG	495	448	195	577	430	343	421	45
FBXO9	AGTCACTAGACACCACCCAT	479	226	106	398	419	374	321	22
FBXO9	TTACCATCAAACCGAACACG	467	369	152	386	514	386	376	35
FBXO9	AAAACATCGGCAGATACCAA	240	279	96	220	363	307	266	33
FBXO9	ACTTATACCCGGTCTCCAGA	466	308	139	504	475	436	364	43
FBXW10	AGAAAATGAACACTTGCTTG	509	381	221	403	461	455	494	32
FBXW10	GAAGTGGAAGCTGAGAACGA	417	389	182	370	389	369	278	32
FBXW10	GGCCATCAGTACTTCCTGAG	617	495	232	577	669	637	601	41
FBXW10	AAACAGGACTCTGATCACAT	371	305	96	248	454	451	441	41
FBXW11	AGACTATAGAATCTAACTGG	448	270	102	275	395	295	268	46
FBXW11	AGTGCAATACAGCCTCATTG	489	298	177	489	487	584	415	45
FBXW11	GACACGGCGTAAAGTGATGT	501	515	158	673	774	732	563	47
FBXW11	AAAGTGTTAACAGGACACAC	233	161	72	228	321	310	166	15
FBXW2	CAGCATGTGAGTAAAGTCTG	722	391	181	297	431	537	437	57
FBXW2	AGACTTCACTGTGAAAGTAT	654	470	241	746	661	811	502	75
FBXW2	ACTGTGTCCAATTAATGACG	599	480	172	554	554	541	546	43
FBXW2	TCACCTGATTAGTCTGAGTG	778	408	204	532	557	657	417	31
FBXW5	CAGGAACTCGTCCCGCGACA	411	319	191	454	549	493	437	33
FBXW5	TGACCTGGGCAGCGACAACG	582	531	188	455	606	569	553	58
FBXW5	ATAGGGCTTGTTCCGCACGC	528	463	111	358	474	576	446	36
FBXW5	GGAGTCAGAGAACGTCAACG	432	317	138	404	493	437	446	47
FBXW7	ACAGAATTGATACTAACTGG	389	281	88	279	395	362	343	26
FBXW7	AAGAGCGGACCTCAGAACCA	343	306	117	214	223	223	276	32
FBXW7	ACATTAGTGGGACATACAGG	578	410	220	611	711	497	570	53
FBXW7	GTTGGAGTAGAACCTAGACC	258	132	89	143	252	270	296	21
FBXW8	AGAAACCAGAAGGTACCCTG	401	351	101	373	479	377	341	32
FBXW8	CATGTTACGAACCAACTGGA	403	462	156	548	589	702	445	38
FBXW8	GGGCCAGAGGAGAACGTGAG	247	322	83	278	340	341	181	39
FBXW8	AGTGTGGGACACCCGCACCT	453	396	163	324	603	440	418	31
FEM1B	GATGTACCTACCCGTCGAAG	493	413	137	583	642	528	403	32
FEM1B	CTATAGTAGTGAATGGCCAT	763	481	237	721	748	967	595	67
FEM1B	ATATAAGGGACACACTGATG	575	522	200	362	493	564	321	39
FEM1B	AGGTAACAGGAACACCCACA	369	231	188	400	430	522	401	44
FUS	GCCACCACCACTACTCATGG	640	387	180	375	599	532	436	45
FUS	AACACCACCGTACCTTCCCG	747	685	245	600	777	716	559	48
FUS	CCAGTCGAGCCATATCCCTG	435	457	176	554	649	504	458	51
FUS	CAAAGCTATAATCCCCCTCA	493	315	173	492	484	445	314	39
FZR1	CCTCACCGACGCGTGCCGTG	604	463	169	383	623	542	495	53
FZR1	GGCACTCCACAGGTACACGC	491	294	131	374	507	438	351	42
FZR1	CCGCTCAGACCAGCCCACGG	289	186	112	231	208	322	190	37
FZR1	TGTCTCCCGTCAGCAACAAG	876	685	317	782	912	870	577	67
G2E3	TGATAACTTCGTTTACATCG	539	439	144	468	714	387	570	46
G2E3	AACCAAGCGTTCTTACAACA	371	383	112	335	509	349	352	43
G2E3	GCCATTTCTTTAGTTCACGG	436	416	131	345	554	487	473	38
G2E3	AAATTACCCAGACAGTCACC	357	264	136	393	428	433	434	23
GAN	CTGGCCAACTTCAAACCCCG	394	321	213	534	522	419	431	46
GAN	AGCATGCCGAGAATTAACCA	229	201	100	203	208	172	215	29
GAN	AGGATGTTATGTCAGCTCTG	418	262	194	534	413	480	426	40
GAN	TTTCAGGCAAGACATAACTT	462	318	133	411	482	462	411	34
GNB2	AGGCGCCTGACACAAACGTG	458	307	216	545	708	611	587	49
GNB2	GCAACACGACAGGTACCCTG	691	639	318	620	752	714	666	56
GNB2	TCTACCTCCAGATCACAGCT	729	709	197	708	937	776	583	65
GNB2	GTAGGCACAGGTCATTACCC	406	401	123	392	481	456	350	38
GRWD1	CTCTGGACACCTACGGACGG	597	486	201	671	871	619	524	35
GRWD1	TCCGGCGACACAAGTTCCGA	248	335	102	306	441	366	384	18
GRWD1	GTGGTCACCGACTGAGAACA	676	414	232	655	940	687	605	75
GRWD1	GGACCATACTTACCCGAACT	283	291	119	244	400	397	345	29
HACE1	TATTAATTCAATATCACCCG	466	440	280	664	816	495	516	43
HACE1	CATATCAATTCCATTACTGG	393	517	181	365	520	435	515	51
HACE1	GGCTTCACAGATACATTGGC	645	429	237	489	721	744	490	55
HACE1	ATTGTGCAAAGCTAAAGCAA	268	173	134	195	392	362	217	38
HDAC4	GCATCAGCGTGTCATACACG	386	231	82	214	417	225	232	25
HDAC4	ACTTACCCGTACCAGTAGCG	523	435	150	362	542	618	458	40
HDAC4	GGAGCCCATTGAGAGCGATG	308	347	111	270	484	351	349	36
HDAC4	GGGGCTGACTTACCGCAGAG	474	332	120	347	398	571	452	27
HECTD1	AGTGTTACCACTACTCCACG	454	338	116	453	355	536	386	43
HECTD1	TGGGTTCGACCAAAACGGAA	93	137	38	152	234	230	111	12
HECTD1	GCTGACCGATTTACCCGTCG	162	182	77	346	505	397	325	34
HECTD1	ACTACCACTTGAATACATGG	594	435	199	601	505	564	391	51
HECTD2	GTAGATGTGTTATTAAACTG	518	389	249	509	976	614	590	56
HECTD2	ATTTAATCAGCAAAGTCTGG	421	405	153	354	523	400	429	45
HECTD2	CAGTATAAGGAATAAGGGGA	516	330	130	416	400	596	262	41
HECTD2	AATACTTACAGTATTAAGTA	732	475	454	1452	1460	1461	1108	144
HECTD3	CGGCGGTTGATGTATAGGCG	362	255	133	394	433	383	407	36
HECTD3	AGCTTGTAGAGCACCTCTCG	548	416	104	338	459	365	319	26
HECTD3	TTAGCTATGTACCCCCGACA	413	404	120	366	640	348	424	29
HECTD3	GGCCCATGCGCTATGACCAG	455	414	210	551	662	603	532	30
HECTD4	GTATGCACATCGCACCAACG	565	360	119	482	601	534	320	46
HECTD4	GATGGATCGAGACATGACCA	345	227	119	297	271	224	302	29
HECTD4	ACACTCCTGATAAAGCCATG	521	331	190	553	614	583	361	66
HECTD4	AGCACACAGAGACACAACAG	285	370	94	273	466	323	356	25
HECW1	CCACATAAAAGACCCGCCCG	241	236	48	232	214	338	175	24
HECW1	GCACATTCTACTCACCAATG	423	318	123	327	340	368	323	37
HECW1	CAAAATTGCGAGCATCCCGT	420	349	128	354	486	302	409	38
HECW1	CTTCTCCTCGCAAGACGACG	290	259	127	253	272	278	290	27
HECW2	ACGTAAACAGAACCACGACG	210	231	85	176	292	217	230	13
HECW2	TATGCTGGTAGCGTTCAAAG	489	260	138	385	747	582	388	54
HECW2	AGGCCTGATCATGTTTAGCA	682	794	248	560	736	788	400	55
HECW2	GGTAAGGGCTGATTACCCGA	327	245	111	390	387	365	224	32
HERC1	CAATACGTTTAGCAGACCAG	370	247	150	284	575	390	266	31
HERC1	GCAGTTCTTGATGCGACACA	351	402	132	398	429	474	250	28
HERC1	GGAAGTGGACCATCAGCTAG	423	334	121	302	393	238	351	26
HERC1	GTTCTATAGTAGCAATCCAG	273	270	66	262	311	283	201	26
HERC2	AGCAGCTACGATAAGAACCA	232	209	85	237	276	237	294	21
HERC2	GATGTGGTCAAAGTCCGCTG	554	276	121	516	486	349	314	31
HERC2	AAGCTCGTTGTCTTGTGGAA	482	415	209	571	634	590	410	38
HERC2	AAAAGATAATTCGAGAACGA	314	269	78	388	266	428	200	22
HERC3	GGTTGTTCCTGCGAACGTGA	430	431	120	389	455	493	453	49
HERC3	TGTGGTTCTTGCATCAAGCA	616	585	214	689	1100	722	505	71
HERC3	GAAGTAACTCAAATTGCTTG	873	811	198	713	1021	842	732	81
HERC3	GATTGACCTGAACTCAACTA	417	317	128	361	573	390	398	28
HERC4	CAGACCTGCTGAGATATCTG	545	447	248	437	746	787	454	47
HERC4	GATTCACAGATTCAATCACT	305	189	56	266	425	282	252	26
HERC4	GATATGTACAGATTGTAACA	463	270	197	470	411	531	341	52
HERC4	ACTATCTTGAGGAATAGTGG	397	382	174	325	451	438	383	34
HERC5	CTGATGTGGAGACTAAACGG	612	582	229	321	613	537	372	56
HERC5	GATGCATATTTCCAACAACT	686	382	153	451	600	429	553	49
HERC5	GTACTTGTGGAAAATGACTG	728	351	209	571	787	620	378	57
HERC5	TTACTGGGATGAAAGTGCTG	640	440	161	369	588	609	456	55
HERC6	AGTGGTGTGCACATATGCCA	75	115	31	74	102	92	80	8
HERC6	TGGGACATTACGCCCACTGA	439	527	218	591	720	505	719	44
HERC6	AAGCCGAATTAGCCAGTCCA	752	633	216	780	854	676	613	63
HERC6	ATTGTTGATCTCGTGAGCTG	504	400	186	435	650	461	513	44
HLTF	GTTGGACTACGCTATTACAC	292	277	148	479	430	393	379	37
HLTF	ATAGTCCATTACATAGCATA	700	507	196	715	566	889	610	65
HLTF	AAGGCAGATGGACTAAGCAA	584	566	227	571	828	533	533	35
HLTF	CATTTATTGATAGAGAATGG	193	196	62	234	224	290	152	13
HOXB4	TCGCCCGGGTACTACGCCGG	364	154	62	229	283	195	156	20
HOXB4	GACGACGGGCTCTTTGCACG	568	578	213	408	732	700	537	44
HOXB4	AAACCCCAATTACGCCGGCG	349	370	159	445	700	559	565	54
HOXB4	CCCCAAGTTCCCTCCATGCG	421	272	92	256	482	336	346	35
HUWE1	GCTGAACTTCACCTGAATCG	472	341	165	313	647	618	427	26
HUWE1	CACCCTCCTCCAATCATGGG	417	388	101	417	434	550	460	38
HUWE1	AATCTTAACAACTTACCAAG	423	473	160	554	637	851	362	56
HUWE1	TCTGCATGGCGCACCATCAG	416	260	62	331	198	280	213	21
IPP	AGACATCTAAGGTTCGACCT	324	249	141	232	283	286	313	18
IPP	ATGATCCAGTTACTAAACAG	624	354	141	328	468	406	335	42
IPP	TCACTTCATCAGGCTCGAAG	296	421	157	473	493	413	325	41
IPP	GAATTCCAAGAGATCATGGC	291	208	116	367	524	164	266	23
IRAK1	TGGGGCTGGACCCGGCAAAG	407	306	146	342	498	415	260	32
IRAK1	GATCAACCGCAACGCCCGTG	563	415	228	415	633	378	417	32
IRAK1	ATTTATCCCACAGAAAGACC	525	427	158	477	563	705	577	61
IRAK1	CCCCGGGAAATCTCACAGAG	315	302	113	346	415	357	311	19
IRAK4	CTACGTAAATAACACAACTG	345	324	154	313	529	444	345	39
IRAK4	GGCACCACAAATTGCACAGT	417	298	163	561	469	575	497	44
IRAK4	CATCTCATGTGCCAAGAAAG	544	334	127	489	541	450	340	47
IRAK4	TGTAAACATATACTAAGCAG	303	256	101	246	520	265	298	33
IRF2BP1	AGTACCTCGAATATGAACGC	132	55	54	140	187	157	97	15
IRF2BP1	AGCTCGAACTCGTATCCTGG	668	428	207	462	654	769	561	53
IRF2BP1	ATGATGTGGCCCTGTCATAG	363	265	201	373	386	535	358	32
IRF2BP1	CTGTCTGGCAGAACTGAACG	244	142	60	282	277	544	196	23
IRF2BPL	CGACGTGGCCGATACACCCG	365	322	118	296	466	314	274	34
IRF2BPL	GGGCCGTTAAGCAGCGTCTG	482	502	186	498	484	469	394	38
IRF2BPL	CGGCGTCGAAGGCGAAAACG	400	398	181	425	506	416	336	43
IRF2BPL	GCTTGCTGGAACCATCAACG	231	167	74	137	237	237	237	25
ITCH	TCCCGAACATAGGCTATCTG	388	146	85	315	269	272	233	22
ITCH	ACAACACACGAATTACACAA	559	582	257	735	760	933	568	50
ITCH	AATACAAACCTGGTCTACGT	508	276	213	268	391	612	354	40
ITCH	GAACGGCGGGTTGACAACAT	407	421	152	539	535	525	477	41
JOSD1	GAAGCCCATGACGTTAGTGA	390	361	136	353	622	584	511	42
JOSD1	CCTCACAAGAAGAGCATGCT	669	411	220	450	702	707	755	79
JOSD1	TTTCTCATGGTAGATTTGTG	447	395	127	383	525	374	328	41
JOSD1	GGACAGCAATGCCTTCACCC	519	344	160	481	682	500	450	42
JOSD2	CTGCCGTTCGTGGTACACGG	486	372	172	316	544	643	413	45
JOSD2	CTGCCGATGAGATCTGCAAG	403	276	132	404	480	440	262	25
JOSD2	AGGATCAGCCCCAGTACCTG	547	344	107	304	434	283	279	25
JOSD2	CCTCCTGTCCCACCACACGG	669	536	179	667	714	557	734	49
KAT2B	ACCTCGGTACGAAACCACAC	310	284	130	366	514	439	402	23
KAT2B	GGAATATCCCCCATAACTCG	191	108	97	188	247	142	196	17
KAT2B	GCGAGCGCGTACCTTGCAGG	509	391	190	464	531	683	304	51
KAT2B	TGCCAAAAGAATACATCACA	287	323	146	397	390	384	325	38
KATNB1	GATGTGGTCCTCGTCAACTG	585	413	297	645	757	623	759	48
KATNB1	GGACGAGCGCGAGTCCCGCG	277	344	103	278	262	323	353	28
KATNB1	TCACACGGGGCCTGTCAACG	364	303	128	366	350	360	272	40
KATNB1	GCTGAACCGGAGACACCGCA	260	210	64	356	370	401	157	29
KBTBD11	GGGTCCTCAAGCCAAACGCG	255	182	92	324	309	473	236	41
KBTBD11	GGCCGTCTACTGCTTCCACG	480	313	101	490	511	499	339	31
KBTBD11	AACTACCTCTTCGTGGCGGG	489	236	142	318	480	470	345	34
KBTBD11	AGGTCCTGAGCGCGGCCAAG	541	414	117	669	541	506	505	37
KBTBD12	AATGACCTTTATGTTATAGG	472	407	162	404	527	347	379	32
KBTBD12	ATCAAGACATAGGAGCTATG	318	279	89	298	377	335	307	31
KBTBD12	TTTATATCAGCACTTTGCCG	371	343	173	324	532	428	428	49
KBTBD12	CATCACAGCAGAAAGTGTGT	758	555	233	708	736	555	543	49
KBTBD13	TCTGGAGCACAACCTCACGT	313	311	113	308	231	309	223	33
KBTBD13	GTAAAGCTTGTTGCCCAGCG	519	438	147	339	556	603	404	46
KBTBD13	CGTGCCACGTGCCGCCGTCG	312	243	119	297	582	426	306	35
KBTBD13	CAGGTAACACAGCGTGCGCG	287	341	114	305	583	368	370	41
KBTBD2	TAGGTGGAGAACTTAATCGG	665	421	179	496	436	545	371	61
KBTBD2	ATAATAACTTATGCATACAC	441	246	163	317	308	509	389	28
KBTBD2	TACTGAGAATATCTATCAGT	986	551	256	710	826	778	710	94
KBTBD2	TAATGATATCTACATAGCAG	535	419	125	300	626	572	525	42
KBTBD3	TTGTGGATGGTCGAGCATCA	1018	670	286	686	762	700	605	81
KBTBD3	CTAACACACAACGATGACAC	372	320	97	296	471	318	207	17
KBTBD3	GTAGCACCAGGTTTGATCAG	593	393	159	438	560	694	401	41
KBTBD3	GAGATTACATCAGTTATCTG	667	648	274	825	738	754	499	59
KBTBD6	CTGCTGTGATCCATACTCGG	527	432	286	527	865	665	682	73
KBTBD6	CCTCCCGAATTGAACCCATG	567	619	162	476	745	578	601	67
KBTBD6	TCAAGTCCTTCTACGATGCG	496	308	140	472	682	575	544	52
KBTBD6	GTCTCTCAGTGAGGCCAACG	195	131	46	176	192	181	126	20
KBTBD7	TCAAGTCCTTCTACGACGCG	556	350	99	639	489	491	343	52
KBTBD7	GACTCTAGCAGATCTAACCC	316	366	135	318	499	492	409	42
KBTBD7	TCTGCTATGACCCTTACTCG	700	539	233	526	439	626	604	47
KBTBD7	CGCGTACAGGCGCTGCACAT	615	491	262	561	808	665	717	70
KBTBD8	CCTGTGACTATATCTAGACA	678	737	286	619	718	705	645	51
KBTBD8	ACAGTTGACAGACATTGTAG	540	439	116	400	386	525	318	33
KBTBD8	ATGACATTTACATTGCAGGA	598	310	174	551	551	650	513	41
KBTBD8	TGATCATATACTTAGCACAT	563	351	132	466	503	461	387	54
KCMF1	GTACGTAGAATGTTTCACCC	599	388	141	674	386	712	250	50
KCMF1	AGGCGATCCTAATCATGTCA	631	478	113	470	447	635	432	48
KCMF1	GTTGTAACTGAGAAGCGGAA	341	95	69	182	261	353	185	31
KCMF1	AATGCAGTGCATATTAACAA	563	233	128	436	336	476	289	35
KCTD10	GCTTCCCACAGCGGTCAATG	229	220	116	174	194	148	240	18
KCTD10	TCTGCATGGTGGTATAGTAG	668	456	274	576	720	559	387	46
KCTD10	TGTCTCTGCGCTTTAACGGA	454	450	159	425	739	429	446	37
KCTD10	ACAACAAATACTCATATACC	287	408	100	225	352	396	343	25
KCTD11	AGCACCTAGACACTCAGAGT	263	290	120	219	452	324	251	17
KCTD11	GCTGTCTCTCCGTACCCACG	532	385	142	521	659	622	522	50
KCTD11	GTGCACTTCTCTGCTCGCCG	497	341	285	712	881	850	697	63
KCTD11	CCCAACCTCAATTCCCAAGG	563	553	237	514	610	416	474	48
KCTD13	CAGCGGCTTGAGACCGTAGG	349	264	123	245	362	268	258	23
KCTD13	TGGGTGCTGATTGACCGGAG	356	331	109	292	385	229	298	36
KCTD13	GGAGAGTACGAGAGAACTGG	464	496	149	449	734	598	435	38
KCTD13	CATGGTGTCCTGTCCCGTGA	326	212	147	431	328	460	338	39
KCTD21	AGTGGACCGTCTGCACACGC	443	349	172	378	502	516	485	36
KCTD21	TGGCGCCTAGCATGGAGTCA	434	382	187	597	638	437	422	47
KCTD21	GCTATATCCTCAACTTCCTG	404	364	133	344	412	340	326	43
KCTD21	GGTAGAAGTCGGCCTCCCTG	271	238	58	113	257	248	228	16
KCTD5	AAGTGGGTCCGACTCAACGT	577	448	163	467	692	490	430	34
KCTD5	CTGGCATAAGCGGTACAGGA	361	140	96	342	360	268	236	28
KCTD5	ACGAGACAGCAAAACATCGC	484	267	74	338	288	266	336	23
KCTD5	TCCCGACCTGGACTCAGACA	635	394	208	500	583	643	360	39
KCTD6	ATCCGGGTAACGCGTCAATG	370	238	122	363	525	415	302	36
KCTD6	TTCTAAGTACTCCAACCCAG	389	355	201	381	523	361	514	40
KCTD6	TCAATAAAGTAATTGCCTTG	242	132	81	343	322	418	231	41
KCTD6	GCAACTAACCATCACCACTA	403	357	140	311	402	376	246	19
KDM2B	TGTCCGAAGTGTAACCACGC	369	350	152	393	418	416	661	36
KDM2B	GGGGGACGTTTGAAGCGATG	522	452	247	371	589	572	491	30
KDM2B	GCTGCGGATCTACGAGATCG	607	477	218	419	651	490	574	61
KDM2B	CTTGGTCAAGCGTCCGACTG	578	420	133	592	503	574	396	47
KEAP1	TGACAGCACCGTTCATGACG	374	380	106	341	350	445	392	36
KEAP1	GAGGCTTACAACCCCAGTGA	373	180	132	239	459	308	248	30
KEAP1	AGTACGACTGCGAACAGCGA	246	326	94	406	452	363	320	39
KEAP1	ACAACCCCATGACCAATCAG	957	595	290	965	932	950	479	55
KLHL1	ACCGAAAGATACCTGCACAT	371	458	160	260	470	408	378	38
KLHL1	GGAGGAATGGATAACAACAA	434	360	92	462	398	489	337	35
KLHL1	GCGTCACACATCATTACCTG	262	378	94	191	360	200	342	24
KLHL1	GGTGGCCCACAGCTACACAA	411	288	136	365	352	332	234	27
KLHL10	TCATTGAGTATGCATACACC	340	337	104	231	361	173	282	19
KLHL10	GCAACGTCTGGAGTGCATCG	415	637	230	529	614	511	566	37
KLHL10	AGGATGGCATAGGGCAAGCG	397	314	99	293	378	327	334	28
KLHL10	ATGGGTGAATGTTACTTGTG	697	814	258	751	901	846	757	63
KLHL12	CCACTGAACTAAGGCGGGAA	209	265	85	293	298	308	217	26
KLHL12	CCCTGCATTGTAAACTACAG	479	353	166	464	493	392	385	46
KLHL12	AGAAACAGTACATGTGACAG	677	359	150	546	693	670	450	35
KLHL12	CTCTCAATGTCACATCACAG	578	486	185	388	783	499	411	57
KLHL13	ACTCACTTGGTTACACTAGG	384	342	115	256	514	334	322	30
KLHL13	CATTAATTACGTGCAAACGG	321	327	154	388	637	493	338	21
KLHL13	TAAAGTGTTTCTCATATCTG	326	141	73	266	354	211	220	17
KLHL13	CCATCATGACTCTATGCACA	829	632	330	1145	995	931	639	67
KLHL14	TGAATCCAGCTATTAAATCG	367	333	119	316	387	446	371	30
KLHL14	AATACTGAACCAAATTGCTG	367	425	111	262	410	348	338	32
KLHL14	CCAGCAGTTCCATTGCCACA	353	351	112	375	502	437	271	35
KLHL14	GCACCGAGATCTGGTCGTTG	279	385	141	307	365	306	341	32
KLHL15	GATTTCGGCGTAAACATCGA	334	206	83	258	307	366	263	20
KLHL15	CCCAGAGATAGAGCTGTACG	471	282	109	409	399	451	385	39
KLHL15	TCTGAAGTAATCACTCTGGG	584	449	148	504	478	548	490	42
KLHL15	CAAAATTATTGACGATAGCA	186	118	53	166	129	343	146	25
KLHL17	ACGACCCCGTGACTAACACG	226	101	51	185	220	286	127	16
KLHL17	GGAGATCCGTGCGCACAAAG	366	222	113	386	295	395	251	27
KLHL17	GAGCTGGGTGAAACACGACG	473	330	107	577	527	500	400	28
KLHL17	CACCACAATCTCAGCCGTGT	582	338	119	312	464	529	238	39
KLHL18	GGCTGCTAAGACAATCCGGT	187	90	40	128	130	227	123	17
KLHL18	TCACCACAGCCACGCCAACG	247	128	77	196	257	201	153	15
KLHL18	TAATGCAAGGAATGGACCCA	405	567	156	286	676	440	532	35
KLHL18	GCTGCACATTCCTTCGAGAA	633	548	203	532	647	582	447	46
KLHL2	AGCATGGGTGAACCATGACA	343	352	689	2010	2492	2547	1846	240
KLHL2	TGGTCCACTGGTCCTTCACA	288	124	111	343	365	277	270	26
KLHL2	GGTACTTCATTGCTTCAATG	321	360	149	373	533	828	434	48
KLHL2	AAACAGATCCTACTTTGGGA	373	351	95	359	557	444	359	33
KLHL20	TGATCCGAGACATTGACGAG	528	485	188	592	660	666	559	60
KLHL20	ACGGAAACCTATCCGATGTG	367	290	118	349	406	561	417	39
KLHL20	AAGACGTCCTCAATTACCCC	417	697	169	533	636	589	562	44
KLHL20	GGCTGACAAAATGACTCGAT	507	441	121	426	371	559	398	49
KLHL21	ACAACTCAAGCGTGAATGAG	651	387	196	501	803	746	473	60
KLHL21	GACGGGCGAGGACGCATTCG	201	125	61	193	234	333	169	14
KLHL21	ACAACCCGCAGACGGGTCAG	269	213	137	211	251	368	307	38
KLHL21	GGTGGGCAGCGCGCCACCAG	374	222	54	192	265	186	177	20
KLHL22	GCGAGACCGAGGTATATGAG	224	292	139	287	495	282	277	25
KLHL22	CTTCGTATACTTGATTGGAG	150	100	84	165	233	222	206	19
KLHL22	CAATGTACAAGAGACACTGG	207	151	104	215	379	317	232	33
KLHL22	GTACCTGCCTACAACACACA	324	188	126	301	324	335	296	32
KLHL23	CAGTAAAGAAGGCTTGTGAG	315	259	118	261	352	241	325	26
KLHL23	TGCATAAAGAGATTTCCCAG	245	313	133	312	297	259	283	33
KLHL23	AGAAATACCAGATTATACCA	463	392	122	625	437	670	358	48
KLHL23	GACTGCACAGTGGTAATACC	291	287	174	470	552	447	361	46
KLHL24	ACGATAGACCCAACGCATGA	478	269	119	406	537	462	477	35
KLHL24	AGAACTTGGCACATGCATCA	673	462	274	448	901	668	470	53
KLHL24	AGTTATAAATCCAGACATCA	297	277	102	346	589	424	344	32
KLHL24	TATCACCTCAGAATAGCCAG	506	429	155	579	522	458	371	36
KLHL25	GGTGTACGACACCGTACATG	396	404	171	466	523	435	368	36
KLHL25	GGCCTCAAAATAGCGGCTAG	280	91	76	221	257	289	250	22
KLHL25	AGTGCTTGCGAAGCGTGTTG	426	405	102	424	565	434	317	41
KLHL25	CTCACGCATCGCCATCAACG	482	368	176	552	430	354	460	27
KLHL26	TAATAGTCAGCACAACATCG	376	199	78	339	405	312	331	41
KLHL26	TGTGCTGACTATTAACAGAG	569	364	130	506	672	549	517	42
KLHL26	GTGCCGAGAAGGTGCACTTG	504	497	272	513	664	479	490	44
KLHL26	CAGCACGGCCGACAAGAACG	772	380	167	626	569	505	534	52
KLHL28	CATATTCCAAATTCATAGCG	405	208	99	291	471	293	326	30
KLHL28	TGTATAGGCATACTCCACAA	476	409	136	355	489	421	350	28
KLHL28	TGTGACATCATTCTTCGAGT	670	425	205	612	540	694	449	42
KLHL28	AGTACTTTGGGAGCACAGCG	376	475	155	320	477	412	387	39
KLHL29	AGTATGAGTTCACCGACCCG	436	329	126	565	571	543	488	45
KLHL29	GGGGGTCACCCCAATGACCG	283	293	117	286	489	266	313	31
KLHL29	TATCAATCAGTCCACACCCT	481	520	205	412	686	545	432	57
KLHL29	CATGTGGCCGTTGCCCACAG	358	326	99	320	312	379	336	33
KLHL3	CGAGATAGAAGCCCACCGTG	308	320	116	286	448	310	285	25
KLHL3	GGAGTGCTATGATTTCGAGG	418	345	187	427	476	503	520	32
KLHL3	CATCTATACTGCTGAAATCG	592	729	250	478	765	874	610	71
KLHL3	GACTATTGATTAAGAACCCA	719	442	149	368	568	686	432	45
KLHL30	GGCCGGCTGACCATCACGCA	444	362	160	431	415	507	370	38
KLHL30	GCCCACCAGCAGTGTGACGT	549	318	186	287	418	383	374	30
KLHL30	ATGGCGCACCCAGCGCATCA	503	419	172	521	569	398	338	41
KLHL30	AACCCCACTTGTGATAGTCG	591	466	169	632	617	671	427	57
KLHL31	AGGCGAACAAGAATCCGAGG	226	199	100	249	417	342	249	39
KLHL31	TACCAATGACTAAGTCACAT	146	142	62	161	287	177	246	8
KLHL31	GATCCACCCTCTGAATTGAC	609	487	186	556	689	569	483	44
KLHL31	CTTCAACACCTGGATACACC	367	280	137	373	440	531	323	41
KLHL32	AGAGTGTCTGACTGGAATCG	578	424	221	545	671	647	498	67
KLHL32	CCACATCCATTAGGCCAAAG	376	291	147	564	690	522	508	36
KLHL32	TCTGCCCAGGAATTACTGCG	436	505	224	361	674	472	356	45
KLHL32	CCCCCATGACTGCCACACAA	486	620	195	519	866	628	499	58
KLHL34	CGGGTCGTAACGGTGCACTT	239	128	69	227	232	330	244	18
KLHL34	GCTCAACCCTACATCGCTGA	487	595	167	440	652	600	527	31
KLHL34	GCGGTGATTGTACACATCGA	571	369	170	369	419	428	457	47
KLHL34	GTACACGCGCCGCAGTACGT	377	298	118	363	547	464	342	59
KLHL36	ATGACCCCCGCTGTAAACAG	775	458	248	518	980	627	547	65
KLHL36	TTCAACTCCATGTTCACCAT	991	556	253	634	969	1001	746	61
KLHL36	GGACGCCAAGAGCGAGCAGT	348	242	90	369	284	376	253	37
KLHL36	TGAAGGCATCAAGCCGCTTG	331	263	205	304	504	503	452	29
KLHL38	CTACTGTACAGCAAACAGAC	218	259	92	315	254	390	247	27
KLHL38	TGCCTCCCCCGTATACACGT	389	263	122	447	490	416	234	38
KLHL38	GGCACTGACGTCCTTCCCAG	689	293	146	450	444	412	327	33
KLHL38	CCCTGAAACTCAATCAGTGG	256	193	74	209	375	380	306	34
KLHL4	TGTGTAAGCATACTGCACCA	581	565	288	684	805	586	708	63
KLHL4	TTGGCACCATGAATGGCCGT	339	415	158	376	687	403	368	44
KLHL4	CTTCAACCTGCCCTGAACCG	310	372	187	357	683	391	343	28
KLHL4	AAAGCCTAGAAAATCAACTG	303	339	120	334	491	368	278	44
KLHL41	TGTGGTAGGAGGACTATATG	585	469	209	570	669	702	602	55
KLHL41	GGAGGTAGTGCTAGACAATG	582	372	151	487	636	842	496	45
KLHL41	CAAAAATGCCGCGAAGACTG	535	423	161	723	581	495	428	60
KLHL41	GAAATGGGTGCGAACAGACA	171	150	84	172	309	218	183	23
KLHL42	TGAGTGTTACAACCCCGAGC	591	240	148	345	540	438	448	44
KLHL42	ACAACCCCAGCACCAACGAG	434	385	149	473	670	615	515	56
KLHL42	CATGGTCGTCCACTTCCACG	323	267	131	236	406	341	377	38
KLHL42	ACGAGGAGATGACTGAGCGT	168	229	70	363	188	172	184	35
KLHL5	GACAGACTGGAGCAAACGGT	396	392	137	398	350	406	185	24
KLHL5	AAGATTGTGGCGGTGCACAT	387	343	165	480	629	505	548	56
KLHL5	ATGATCTCCGTACAAATATG	595	611	253	658	578	706	603	62
KLHL5	GTGTAGAACCAAATTCGTTG	290	221	107	426	382	406	343	27
KLHL7	TTTAGGTATAAGTGTGCTAG	500	364	207	699	545	601	379	49
KLHL7	GAGGAAACCTGACTTTAGCA	377	217	140	272	440	393	349	37
KLHL7	TTAAAATATCTACAAGACTG	755	526	188	645	727	700	526	63
KLHL7	TGGGCGTCATGAATAACATG	529	336	146	564	460	449	382	48
KLHL8	ACTCCATTCGGACTACCCCA	456	386	177	453	630	482	456	41
KLHL8	AATAGTCGAAGGCGACATGT	699	444	139	534	532	765	420	46
KLHL8	TGGAGGACAAAAGCTTATGG	374	414	161	499	603	383	487	56
KLHL8	GATGAAACACTTGCACAGGT	611	467	228	520	622	718	489	52
KLHL9	GCAATACCATGCTGGTAACG	736	473	174	426	742	581	610	60
KLHL9	TTGCAGCATAATCCATCCGA	559	351	154	633	637	429	495	50
KLHL9	ATTGCTTTGTGATGTGACCC	732	377	179	511	608	571	543	41
KLHL9	GTGAGTGGAGTCAGATCGAA	155	131	33	110	178	179	83	7
LITAF	GGCTGGGTATAATACGAAGG	350	292	143	236	408	413	316	35
LITAF	TTCATCAGTTACCGTGCAGA	578	305	165	527	607	537	465	51
LITAF	AAGGACAACACATTTGGATA	844	573	231	497	906	721	670	59
LITAF	TCCATCCTATGAAGAGACAG	422	310	173	434	456	738	362	46
LNX1	GAACCTGGCGGGACACGACG	328	428	151	299	564	426	556	38
LNX1	TGGTTTGAAAGTGATGCTCG	539	515	209	355	773	496	486	41
LNX1	AATAAAACTGGTGCGCAAGG	552	304	157	373	399	448	225	35
LNX1	GTCCACACGGAGTGTCCAGG	396	352	183	434	567	483	469	48
LONRF1	ACAGAACGAATGTCCGCAAG	966	576	178	758	770	920	708	66
LONRF1	TAGACTGTGCTGACTGAGCA	505	338	97	668	365	541	312	42
LONRF1	TACAGAGCGGAATCATATGC	461	413	155	452	426	334	417	30
LONRF1	AGAAATAAGCTGAAAAAACA	281	172	80	240	293	266	270	19
LRR1	AAAGCATACGCATATCAACT	330	312	128	317	422	247	260	21
LRR1	AGGCTCCTTTAACCGAACAG	124	118	15	87	202	56	187	4
LRR1	TAAGTTCTTGAAGGTGTATG	223	138	51	171	144	168	189	20
LRR1	GACAGAGGCTCAACACGGCT	293	396	128	392	490	393	316	25
LRRC41	GCTCCGGCGTGTTACCCGAG	225	270	94	190	211	124	234	12
LRRC41	AGCGTTTCAAGCGAGCTGCA	339	266	117	299	370	418	268	47
LRRC41	AATGGTCCCACGTAGAACAT	339	243	153	379	557	408	505	41
LRRC41	TGGAACTGTGAATAGCTCCA	445	486	195	404	514	655	439	38
LRSAM1	TCAGGTTCCCAATGGAACGT	641	364	191	447	550	444	397	51
LRSAM1	AGATGGCCTACGAATCTCAG	389	437	134	342	476	431	340	25
LRSAM1	GCCCACGGACAGATTCTCAA	553	503	172	563	531	589	537	52
LRSAM1	GGGAAGTGAGGTGATTCGTG	655	427	135	637	633	496	425	29
LTN1	ACGTGTACTTGGTAATACGT	469	240	116	334	431	678	293	45
LTN1	AAGACCCAGGATTGCAACAT	558	375	167	475	570	437	400	39
LTN1	AGAGACACAGAAACTGTGAA	251	346	108	171	361	309	311	23
LTN1	CTATCAACTGTGATTCGTGA	553	510	209	621	697	475	525	34
MAGEA6	AGGTGGCAAAGATGTACACG	522	434	161	406	690	665	425	27
MAGEA6	GGAACTCAGACTCCAGGTCA	342	333	131	345	516	431	327	34
MAGEA6	TCATAGGATTGGCTCCAGAG	240	251	67	171	339	231	253	30
MAGEA6	CTCTAGTTGAAGTCACCCTG	416	275	159	361	377	501	354	41
MALT1	TGAGACCAAAAAGCTATACA	443	425	214	575	474	480	480	37
MALT1	ATGGATTTGGAGCATCAACG	675	722	252	891	1006	686	647	66
MALT1	AATTCGTACACATCCACCAA	633	419	198	534	515	692	493	42
MALT1	ATATCCAAACACAATATTGG	536	328	124	447	449	507	335	34
MAP3K1	CAAGATGGATGATCGTCCAG	381	334	98	255	442	316	328	37
MAP3K1	CCTGAGGCCCAATAAACACC	1036	350	131	549	498	421	410	27
MAP3K1	TTTCACTGTGCGACCTGATG	910	526	225	620	1034	842	550	67
MAP3K1	CTTTCCGCTAAACTGTGGCA	879	720	364	614	1034	873	761	75
2024-03-01	CGTAATCGCGATCACCTGTG	536	292	173	486	681	577	529	37
2024-03-01	AGATGACCACAAGTGAAAGG	417	295	104	288	425	322	340	28
2024-03-01	GCGAACACCCGAGATCTCAG	296	184	100	335	383	360	188	18
2024-03-01	CAGAATCTGTCACTGCGAAG	359	457	170	534	605	494	399	35
2024-03-10	CACCTGGAGAGGGTTCGCTG	674	738	277	610	996	731	683	62
2024-03-10	AAGTATTGAGTGAGTTCTCG	541	358	117	526	415	496	377	45
2024-03-10	CAAATCCGAGCCCAGACAAG	550	371	150	398	524	375	449	41
2024-03-10	ATTCTCAATGAGCCATGACT	348	278	139	432	436	406	455	42
2024-03-11	TGAACCCCTGCCGATGTGAT	933	595	202	756	709	1001	666	50
2024-03-11	AGGTCCGAGGCGCCTCCCGG	344	347	154	522	451	478	414	27
2024-03-11	TCTATAACAGCAAAGTTCAC	567	338	149	531	575	581	352	45
2024-03-11	TCGTCCGCTCCCCTGCACCG	614	373	163	507	686	638	475	52
2024-03-02	CTCCAGACAGCTCTTATGCA	543	412	168	518	693	534	367	39
2024-03-02	GCTGCCGGAGCAGTCACACA	397	346	126	360	456	720	468	51
2024-03-02	GCGGACACTGTGCTGCGACA	522	548	209	419	727	696	569	48
2024-03-02	TCCGTGCCTTGGACACACCG	295	244	99	329	393	382	287	41
2024-03-03	CAAACCCAGGCCGTTAGTGG	403	253	74	356	395	320	278	24
2024-03-03	AAGGTCCCTGTACATTCACA	717	443	247	772	916	693	679	58
2024-03-03	GAAACTTGCATGACATACTG	342	309	158	293	511	390	293	33
2024-03-03	TCGTGGCAGATCCTGCACAT	235	291	126	161	345	314	212	34
2024-03-04	ACTTGACCGAGCCATCACAG	540	513	185	711	832	758	633	63
2024-03-04	TTGTTGGCCGCCAAACCGGG	539	381	196	546	803	725	467	58
2024-03-04	CTTCTGTAAGGAGAAGACCG	446	273	188	389	549	528	369	39
2024-03-04	CTGGTGGCGCAACATCTGGG	591	427	203	498	665	576	564	50
2024-03-05	AGGTATTCAGCATTGCACTG	614	370	183	752	374	683	322	49
2024-03-05	AGGACTATGTGCTTAGACTG	583	399	147	471	683	619	348	35
2024-03-05	CCAGGCCTGTCTACAACGCT	433	353	155	434	640	567	335	32
2024-03-05	ATCAGCATGACAGGAATAGT	459	398	224	685	628	430	510	44
2024-03-06	CCCCACCGTTCAATGCTGCG	358	182	146	310	612	357	324	30
2024-03-06	TCGAGAACTGAGCTTTCAGT	575	355	128	357	648	618	447	41
2024-03-06	TGTCCCTGTTCGAGTAATGC	447	203	126	343	402	408	286	41
2024-03-06	TTGGTTTCATTATACACTTG	718	484	196	546	814	613	427	61
2024-03-07	ATGGATTATAGTCACCGAAG	288	290	102	306	361	329	284	42
2024-03-07	ATGAAGGTAGGCGGACAACG	372	318	117	326	404	409	398	35
2024-03-07	AGATCTAGATGATGTATCAG	308	221	99	250	320	354	285	38
2024-03-07	GATGTTCAGAAGGCAATTGG	708	419	161	533	515	689	409	49
2024-03-08	GCTCATTGACCGTACTGCTG	1024	590	277	803	880	812	925	70
2024-03-08	TTCTATCACGCCATCCAGCC	396	192	128	260	467	351	394	45
2024-03-08	CTGCAAGTATGAGTTCATCA	628	522	246	525	688	762	657	71
2024-03-08	GGCAGGCCTGGTGCACGAAG	407	192	147	324	292	507	259	38
2024-03-09	TGGAAGCAGATCCGGCACTG	329	255	89	354	382	331	306	29
2024-03-09	CGAGGAGGAGTACTACGGGT	210	135	87	199	223	203	255	23
2024-03-09	ATCCGCTGGATCAGCGAGAG	59	95	21	58	127	51	36	6
2024-03-09	TTCAGCCAAGTGGCAACGAC	575	347	149	504	428	520	393	36
MDM2	GAGAACATTACCGGATTCGA	234	87	71	238	227	213	148	24
MDM2	AGACACTTATACTATGAAAG	281	310	95	187	357	431	255	10
MDM2	TACCATGATCTACAGGAACT	573	547	201	472	585	648	448	53
MDM2	TGTTGCAATGTGATGGAAGG	481	340	144	343	449	404	448	31
MDM4	CTCAGAGGTAACCTCTACAT	267	338	84	338	343	504	218	30
MDM4	CAGCATATGGTATATTGTGG	1005	431	275	888	936	904	582	73
MDM4	TCCAAGTCAAGACCAACTGA	502	595	182	651	483	617	355	42
MDM4	ATGTATGCATTTATGCTCTG	492	463	169	514	773	509	600	65
MED8	ACAGCTGAACACTCTGAACA	351	619	208	361	451	415	392	27
MED8	CGGTCTGGAGACAACACCAG	410	275	180	463	761	580	387	42
MED8	ACAGCGGCAGACTGAAGGAC	159	172	47	147	228	251	126	16
MED8	AGTTGGAGAACGAGTATGGC	122	195	59	216	242	242	140	13
MEX3C	TCCCACGCCTACGGCCCCGG	688	490	181	510	849	593	534	68
MEX3C	AGTCAGGGTCCCTTATCGTG	539	491	150	549	533	587	576	56
MEX3C	GCCACCTTCAAAGCTTACAT	649	544	192	472	825	752	720	54
MEX3C	TATATCAAGACTCCTGTTCG	795	673	308	793	968	845	697	80
MGRN1	GAGACCGTCCACTACAAGAG	426	394	189	465	649	516	459	41
MGRN1	AAGTTACCTCACCAGCCGCA	657	586	204	612	817	593	459	51
MGRN1	TCGCTGTTCTCGTCGTCCGA	472	479	162	696	727	706	505	58
MGRN1	CAAAGAGGTAACCTTCAGGG	322	285	131	205	303	252	306	22
MIB1	GTTATAGAAGTACTACATCG	484	364	154	304	390	323	338	34
MIB1	ATTGTAGTACAGTATCCAAG	697	540	221	490	843	721	710	55
MIB1	TATCTAAATTACCAAGACCA	505	307	114	322	540	462	356	32
MIB1	TAGCGCAGCATATGTCCTCT	542	458	110	309	458	325	310	32
MIB2	GCATCGTATCACGGACCGCG	420	161	81	314	203	277	182	36
MIB2	CAGGTGGACACCAAGAACCA	475	265	91	365	532	408	293	31
MIB2	TACCACCAATGTGTACCGTG	369	326	154	341	388	264	282	23
MIB2	GCGAGTGAGCGGTCTCGTAG	240	172	81	255	260	377	126	16
MID1	GAGATACTCACTAACGACGT	358	192	46	306	192	303	153	22
MID1	GAATTGGCTCAATCAGACGA	605	547	211	486	635	538	459	42
MID1	CCTTGTGTAAACTGGTTGGG	433	397	217	377	525	537	394	43
MID1	GTGTGATACTAGGATGCGGT	744	517	204	491	830	795	557	53
MID2	GTTATCTCGCTGAACCACCG	266	230	95	275	269	333	214	20
MID2	TGATCGATTTGAGAAACTCA	488	449	187	441	570	546	560	40
MID2	AGCAGAGGCTGTGAGCACAA	457	393	105	380	448	443	290	35
MID2	CTGTGAGCAGGACCCGCCAA	222	282	110	277	430	303	283	31
MKRN1	AGTGGGAGAGTGCCGATACG	403	590	178	480	581	695	481	49
MKRN1	CCTTCTCTAGTCGTGCATTG	704	659	192	608	735	844	622	56
MKRN1	TCCCGAAGCGGCGCTCACTG	352	354	160	445	435	440	335	25
MKRN1	TAAACAGGTCACCTGCAGGT	330	244	105	306	395	365	162	25
MKRN2	AAAACTAACTCACATGAACC	402	257	163	412	486	460	530	39
MKRN2	TGTTTAGATATGACCACACG	540	367	225	447	707	512	438	47
MKRN2	GTTGACGTTCGAACACGAGA	660	394	155	505	530	513	385	40
MKRN2	AGGAATGCGGCTTCATCTCG	418	194	111	256	281	308	322	22
MKRN3	ATTCGCACGACCTTTCTGGT	519	244	107	417	362	397	313	35
MKRN3	TGTGCAGCGTGGTATGGACA	795	784	341	686	1015	914	834	81
MKRN3	GGAGACATATGCGACATGTG	366	322	160	388	385	701	329	31
MKRN3	GAGAGAGACAATGCAGACCG	251	236	142	206	334	397	315	24
MNAT1	TGAGTGGAGTACCACACTCA	524	621	238	530	580	441	710	65
MNAT1	TTTCAACTTGACCAACAATG	496	284	139	687	575	466	335	38
MNAT1	GAGCCAAAAGCAGAGCAACA	415	508	219	486	549	699	457	53
MNAT1	TCATTGTATTCTCTTAGACT	314	421	102	297	543	321	402	26
MPND	CTGACACGGAGTGAGGTCGT	553	593	190	439	734	973	469	58
MPND	AGCCAGACGGAAGGATCATG	425	309	105	459	552	514	373	43
MPND	AGTCTGACCTGGCCAAGTCG	536	720	237	548	759	712	1052	56
MPND	ACAAGAGTCGGAGACCACTG	236	210	70	345	298	275	250	18
MSL2	GCTACTGTGTCACAAACGGG	520	564	208	460	815	608	408	27
MSL2	GTATATAACACAGACTACAC	186	130	54	160	160	255	130	16
MSL2	ACTGCCAATAGCAATGCTGA	433	401	194	280	594	443	332	25
MSL2	CCAATTTCTACCATTATCCG	581	591	298	642	924	737	1063	32
MUL1	CGGTGAAGGACTGAATCGAG	305	214	193	245	246	328	283	22
MUL1	GGAGAAGTGATACATACCAA	356	313	120	326	648	417	340	34
MUL1	ACTGCAAGGGGGTAATTCAG	493	560	222	463	627	781	628	45
MUL1	ACATCCACGCCATCCTCGTG	465	174	71	348	274	374	271	35
MYC	CTTCGGGGAGACAACGACGG	257	177	120	332	491	362	248	29
MYC	CTATGACCTCGACTACGACT	211	287	73	236	309	256	250	33
MYC	AGAGTGCATCGACCCCTCGG	173	215	113	150	368	342	221	15
MYC	CTGCGGGGAGGACTCCGTCG	181	202	81	217	351	229	228	22
MYCBP2	GCTTCAGCCAGATTCATATG	441	313	124	310	426	469	256	28
MYCBP2	GGTTGACTGAGATATCCTTG	670	478	214	854	802	840	585	57
MYCBP2	GTGGAGAACTAGCACCCGAT	578	389	124	382	428	493	355	44
MYCBP2	GATATGCCATTCTTGCGAGG	754	690	221	615	747	833	646	95
MYLIP	TCTTAGGATAGCTTATCCTG	483	346	130	507	652	801	388	35
MYLIP	GGAGGCGAAAGCCAACGGCG	358	265	95	207	493	306	157	28
MYLIP	CTGCAGTTTACGGGTAGCAA	373	331	179	414	531	525	410	49
MYLIP	ATTCTGTGCGGGATAGCGAA	651	609	234	634	822	497	426	41
MYSM1	AAAATGCATGAAACCAATCA	473	444	141	627	549	483	463	25
MYSM1	CGTAGGGTCCGAGACCCATG	350	402	123	384	636	417	307	32
MYSM1	GAGATGTTAATTGTATTGGA	841	778	184	667	835	866	446	81
MYSM1	TGGCGCCCCTCAAAAAACTC	516	366	150	523	599	550	494	23
NACC1	GGCCGGCTGAGCATGAACGT	235	251	78	215	296	212	251	10
NACC1	GTACTGTGACGTGTCAGTGG	395	446	148	432	410	458	476	37
NACC1	AGCCCGATGTCTGCGCCACG	381	381	131	515	529	609	379	40
NACC1	CGAGTCCCGAAATCGCATCC	562	263	146	436	557	390	398	28
NAE1	TAGCTAAATATTTAGCACAG	369	254	169	535	582	548	327	38
NAE1	ATGGACTAGTTGGTTATATG	679	407	231	642	657	817	537	67
NAE1	TCAAAGAAGCAGTATCGGCA	550	279	121	632	507	557	332	52
NAE1	CACAGCACTAAATACAACTC	490	216	201	537	605	733	379	59
NEDD4	GTGGAACATCCACTTGACCT	823	597	225	815	1026	875	642	80
NEDD4	ATTGCTACATTCTCCAACCG	579	395	235	500	652	556	452	41
NEDD4	ATTACAGGATACCTGTACAG	286	139	87	169	240	205	210	23
NEDD4	ACATCCAAGTTACTTGACGG	530	360	181	479	668	523	439	52
NEDD4L	AGAACAGGGCCATCTACCAC	419	203	90	436	430	377	357	42
NEDD4L	ATAACACAAAGACTACAACC	639	325	92	486	486	571	405	42
NEDD4L	TTGGACTCGACCTATCATGC	525	420	124	371	496	398	336	37
NEDD4L	GATGTTATTGTCCGACTCCG	408	277	188	461	553	525	409	24
NEURL1	GGCATCGGTGAGAAGTGACG	406	305	371	941	1406	1316	1118	111
NEURL1	CATCCTCGACGAGCAGACGG	602	517	210	443	704	608	487	39
NEURL1	CTTCCACCGCATCAACGACT	459	520	213	510	637	461	592	49
NEURL1	TGGTGCTCCCGGACTGTCTG	847	595	252	868	1029	1013	700	73
NEURL1B	CCTGTCGGCCGACCGCAAAG	457	309	137	360	460	341	312	28
NEURL1B	CATGAGCGACGGATCGTGCG	229	172	109	227	387	362	272	33
NEURL1B	ATGGCGTCACGTTCACGCAG	632	405	116	466	514	423	362	34
NEURL1B	GTGTTCTACAGCGTGAACGA	161	131	80	237	140	222	186	17
NEURL2	TGCGCAGATATGGTTCCACG	327	510	188	535	434	504	272	37
NEURL2	TGCACCCGATGGAAGCGGGT	201	120	75	237	226	305	232	14
NEURL2	CTGCCCGATCTGGTCAACCT	785	498	163	535	486	600	402	37
NEURL2	GGTCTTCCTGGTCGAGATCG	548	433	209	510	746	608	516	59
NEURL3	AGGCGCACCACGTTCCACGA	528	434	200	508	735	589	456	39
NEURL3	GGACGTGTATGGGACCACTA	522	604	124	561	631	640	538	45
NEURL3	TGGAAGCGAAGTGCCTCTCG	227	143	76	283	319	238	243	9
NEURL3	CTCTTCGCCAAGGTCAACGC	414	299	145	361	575	494	357	46
NFX1	AAGAGAAATGCACTGTACGG	407	247	123	458	443	409	316	51
NFX1	TCCACATAACACATCTCGGG	373	376	203	306	387	287	327	26
NFX1	CTACATTTATGTGTGACAAG	585	668	240	417	675	560	489	47
NFX1	CTTACCACAGAAACAAGTGT	329	224	90	248	519	522	206	25
NHLRC1	CATCACCAACGACTGCCATG	484	605	201	586	965	687	573	60
NHLRC1	TGGCGCTTTGTCCCAAGACG	673	532	204	540	708	597	552	65
NHLRC1	TGGTAACTGATGCGGAGGCA	491	477	177	532	487	496	383	31
NHLRC1	CCTGCAGAATGGGCACTCGA	377	345	138	230	462	393	303	35
NLE1	CGGACTCTGAAGATAGCCTG	288	135	63	259	214	342	180	35
NLE1	GAGGTCTTGGGGATTAACTG	367	358	246	325	589	653	327	24
NLE1	TTTCTTAGGACACAGACACT	323	335	118	251	582	482	425	28
NLE1	GTCCACGGGCACGTCGAACG	397	106	72	428	163	320	139	25
NOSIP	GTCAGGTCCGACATGCGCAG	658	558	235	649	937	741	843	66
NOSIP	CTCACGTGACAACAGGATCG	347	249	60	279	260	227	180	18
NOSIP	CCACAGATGATGTCCAACCT	518	421	188	486	563	655	356	44
NOSIP	GCCCCGCACATGGTCCTGCG	444	399	150	373	496	520	464	42
NSMCE1	GTCCTCCAACTTATCTACGG	175	84	53	126	182	144	181	13
NSMCE1	GATGACCCATGGCGTGCTAG	664	452	232	731	525	661	615	59
NSMCE1	AGAAGTTTGTTCAAAACAAG	304	212	71	266	317	317	179	21
NSMCE1	TGGGAGACCCATTTATGCGT	369	440	186	398	580	478	429	41
NSMCE2	GTCCATACCAGAGTTGATAC	513	330	207	513	468	478	524	52
NSMCE2	AGCAGACTCTACACCACTGA	466	402	193	488	648	609	626	38
NSMCE2	GCAACTAAACCATTATGTAA	486	365	159	300	434	486	331	24
NSMCE2	AGTGAGTAGTGAATATAGTA	630	437	189	447	516	481	473	50
NUP43	GTAAATCCATTACATCACCA	322	237	136	498	367	664	325	38
NUP43	TCCGGGAAGTTTACAGACCG	212	192	135	200	151	171	111	11
NUP43	ACTACAGCTCACTACCACAC	495	433	116	733	637	612	413	47
NUP43	TGGGATGTCTATCAACACAG	479	383	172	360	416	491	329	45
OSTM1	ACAACATCAGCCGAGCCGCG	136	128	49	148	160	199	99	8
OSTM1	GTTATGTTCAAAGCAGGTCA	324	329	137	361	430	395	374	36
OSTM1	ACAGCAGCGCAGAGCTGACA	355	212	113	217	386	252	286	18
OSTM1	AGGTCGTGGAAGACCCTGTG	616	591	221	493	584	528	450	41
OTUB1	AGGCCAGACAGTTAACACCT	416	402	142	401	464	703	439	42
OTUB1	GAGCACCTCCGACTACCTTG	614	475	170	632	573	741	415	59
OTUB1	CATCTATCAACAGAAGATCA	630	535	250	571	890	683	650	50
OTUB1	GCAGGACCGAATTCAGCAAG	323	232	140	322	401	478	324	25
OTUB2	GATTTACCGGAGGAAAATCG	206	241	104	183	285	321	310	15
OTUB2	GTTCAACGACCAGAGTGCCT	541	585	214	522	820	711	619	76
OTUB2	CGCCATCCGCAAGACCAAAG	479	372	161	393	401	365	356	24
OTUB2	AGTGCCGGAAGAAGTCTGCT	617	522	192	671	811	552	452	58
OTUD1	GCGGTGGACGTGTAGTGCGG	672	598	169	664	427	506	443	43
OTUD1	CTCCGCCGCACTACTCGGGG	420	390	148	281	439	404	331	29
OTUD1	GCCAAGTGCTCTTCGCCCCA	439	568	183	433	810	631	590	40
OTUD1	GCTCAGTCGGAAGTTCCGAT	421	203	131	436	580	379	548	43
OTUD4	AGAGGTACATCTAACTCCTG	759	441	254	541	674	695	653	72
OTUD4	AGGGATTATGAGGATAAACA	381	266	90	364	312	468	317	45
OTUD4	AAGACCCGAACCAAGCACAT	277	233	128	234	454	318	242	20
OTUD4	ACAACAGATGTGGATTACAG	769	616	245	870	860	965	617	81
OTUD5	CGGCGCAGGCTACAACAGTG	498	258	105	520	334	575	322	42
OTUD5	CCTGCCATCATTCAAACCAG	653	501	139	424	692	780	489	51
OTUD5	CCATGGGATACATCAAAACG	336	225	87	457	482	396	352	28
OTUD5	GGTTGTGCGAAAGCATTGCA	483	184	132	367	348	560	224	35
OTUD6A	TGCGCCGCCACCAACGCGAG	427	382	153	365	611	526	308	36
OTUD6A	GGCCGGCTTCAAGCGCGAGG	360	257	137	369	530	530	367	34
OTUD6A	ATTCAATGCTACTGTCGTCT	762	714	294	688	946	851	852	52
OTUD6A	CCAAGACGTGGCCCGCATGG	469	374	133	447	496	477	297	27
OTUD6B	GCGCTAGAAGAAACCTGCAC	274	100	68	283	217	258	140	11
OTUD6B	AAAGGATTGTGCTCTGACTG	709	503	242	698	939	731	612	62
OTUD6B	TGCTTGAGAATCAGCCACCT	455	288	143	557	515	538	443	43
OTUD6B	GAAGCAACTCACCGAAGATG	397	313	163	464	473	596	423	40
OTUD7A	AATTGCTGCACACCGAATCG	561	527	159	565	628	615	465	53
OTUD7A	TATGGGCTAGGACAAAAACG	190	220	99	197	325	422	312	16
OTUD7A	AAGCTGAAGAAAAACATGGG	338	384	106	262	378	393	317	34
OTUD7A	TGTGCTCAGAATCCGTCAGG	501	395	172	366	663	445	434	41
OTUD7B	TAGGAGGCCCATAGTCGTCG	242	280	99	216	379	317	213	13
OTUD7B	CTCCCCTCACTAAAGGATGG	372	416	112	370	686	457	352	40
OTUD7B	TAGTGTAATTCTGTCCCTAG	429	585	207	523	516	472	457	39
OTUD7B	AAGCGTTGAAAAGGCGCTGG	485	402	168	679	657	542	474	40
OTULIN	GTGATAATTACTGTGCACTG	384	331	127	281	510	224	303	20
OTULIN	ATTGCTTATACATGAAAGAG	553	539	217	602	569	634	511	40
OTULIN	TGAACTATTCACAAATGAGG	334	319	157	266	444	590	254	42
OTULIN	AAGAGTCCCTTACTCTGCTG	454	331	137	409	451	452	358	29
PAFAH1B1	GACATTTCATTCGACCACAG	138	182	73	148	205	125	170	20
PAFAH1B1	GAATGCATCAGAACCATGCA	156	192	61	165	223	206	193	16
PAFAH1B1	ACACAGAGAATGGGTACGTA	328	299	187	303	707	516	396	43
PAFAH1B1	TGTATGGGTCGTAGCAACAA	303	280	129	268	470	412	319	33
PARP11	GACACGTCAGATACCCAGTG	576	494	270	450	565	752	471	49
PARP11	AGCTTCAAAACAAACCCTTG	361	444	162	448	643	426	454	33
PARP11	GTATTCACATTCTCCCAGTG	339	385	128	311	503	311	287	29
PARP11	GCTAACTGAACACTGACTGT	642	538	188	547	827	715	470	46
PCGF1	GCTCATCATAGCGATAGTAG	535	369	155	471	681	610	384	60
PCGF1	CCTTGCACCTCGTTCCGTAG	346	322	113	517	498	475	357	52
PCGF1	CCAGTCCCGAGGTTTGGACC	419	538	215	409	900	581	641	46
PCGF1	TGGATCTTAATGTTGCACAT	398	420	204	422	474	348	435	37
PCGF2	CATCGACGCCACCACTATCG	273	279	159	306	447	368	372	33
PCGF2	CTCTCCATCGAATTCTACGA	225	111	56	114	260	149	169	19
PCGF2	AACGGCTCCAATGAGGACCG	286	415	137	298	426	238	365	19
PCGF2	TGGACCTGCACGTCACACAT	579	408	144	320	496	564	372	35
PDE4D	GCTGTCGGATCGATACAGGA	350	361	106	421	627	469	367	38
PDE4D	CAAACAGCGGCGTTTCACGG	245	171	77	294	265	239	164	22
PDE4D	ATGGATGGTTGGTTGCACAT	1018	707	313	761	899	833	673	77
PDE4D	AGAAATTGATTGGACACACC	474	430	148	400	604	572	419	39
PDLIM2	CTGGGGCTTCCGTATCACAG	284	277	109	300	304	441	290	41
PDLIM2	TCCGAGGGCAAAGTACCCTG	390	381	164	388	430	418	416	38
PDLIM2	CCGGCCTGGAGACATAATCG	186	303	136	300	344	349	284	47
PDLIM2	CTGCCGTCTACCCGACTCTG	545	446	201	358	723	450	535	36
PDZRN3	CTTCACTGGATGATCCATCG	367	353	184	513	567	410	319	25
PDZRN3	TACGGCCTGTACTACCCTAG	518	439	210	709	591	768	465	58
PDZRN3	CATTGGGATTTATATCAGTG	278	218	111	213	429	194	335	20
PDZRN3	CAGAAGAAGCACGACGAAGA	333	193	44	219	336	260	232	22
PDZRN4	CAATGTATTCACCAGATACG	586	474	166	534	758	683	486	63
PDZRN4	AACTTCGTCGGCGACCTCGG	437	290	152	298	554	430	333	27
PDZRN4	TAGTAGACCAGCCTATGGGA	430	555	175	580	547	468	429	44
PDZRN4	CAGTGCGACTACCGCGCCCG	415	694	171	446	768	548	590	45
PELI1	TAGCCTACGTGAAACCAGAT	478	622	157	475	705	574	324	41
PELI1	TAAAAGACCTAAGGCAAATG	204	166	104	158	221	245	141	15
PELI1	TCTTCTGTGAACCCATTGCG	460	483	139	480	608	600	300	35
PELI1	GGCTCGTTAATTGACCTCTG	503	467	97	366	496	637	302	26
PELI2	TTTGGAAGAGTCAAATCCGG	320	193	121	254	363	224	267	29
PELI2	GTAGATTTGCCCTCTACAAG	375	383	126	411	578	511	383	40
PELI2	TGTACACCTTGCGAGAAACC	159	81	49	202	147	197	135	12
PELI2	TTTGTCAAGGAATCAGACTG	534	370	154	314	592	350	361	31
PELI3	CACCAGGCACTGAGTAACCG	578	491	212	431	518	482	524	51
PELI3	GAAGTCAATCATGTTCTCTG	537	342	206	422	505	614	433	45
PELI3	TAGATGCGGGCAGTATAGGG	299	235	72	272	311	265	266	28
PELI3	CAATGGTTGTCTGGCAAGTG	403	341	146	352	417	566	459	40
PEX10	TCATCCAGGTGGACCCATCG	422	436	135	247	550	353	293	24
PEX10	CAGAAGGACGAGTACTACCG	256	248	151	285	507	366	262	8
PEX10	AGGCAACATGTAGCCGCTGG	305	327	135	194	302	322	464	24
PEX10	GGAGCTTCTACCTGCAAGTG	549	285	185	375	508	553	342	43
PEX12	GAGACCCGCTCTTCAGCATG	705	685	232	619	1129	680	792	58
PEX12	CAACAACTTCGATACATCCT	447	545	160	339	458	406	381	45
PEX12	CTTAAAGAGAATTGTAATGG	327	382	175	347	592	355	422	37
PEX12	TCTGTAAAATCGTTTCCAGC	374	395	131	324	568	444	393	25
PEX2	TGGCTGATATCTCAGGTTAG	641	364	182	476	624	492	364	42
PEX2	AAAATACAGAATGAATACCT	211	283	119	344	371	351	240	31
PEX2	CTACTCCAAAAATGCCACAG	341	185	47	266	289	335	281	32
PEX2	GCTTTCATGGATTTAAACCT	382	305	145	273	401	275	271	29
PHIP	GTTCATTCACCACCAAACGT	412	411	160	381	647	419	503	40
PHIP	TAGGCTGCAAGCATGTTGTG	833	853	364	894	1414	1191	1067	89
PHIP	TCAACATCAACCAAAAAAGG	202	289	102	244	440	236	266	20
PHIP	TGATGGAAACGTGATAGTGT	461	478	149	389	536	398	334	35
PIAS1	TGTGGACAGTCGGACAAGTG	265	199	95	143	249	297	288	29
PIAS1	TAGGACTTGAATGTACGTTG	190	196	58	301	258	295	186	16
PIAS1	GAACATGTAAGGGCCCGACA	358	464	112	313	534	435	332	25
PIAS1	TGATGAAATACAATTTAAGG	483	309	111	474	452	446	390	32
PIAS2	ATACAGTCCAAGTTCAGTTG	957	669	220	666	970	834	683	70
PIAS2	GATGTGTACAAGTCACTGCA	306	243	106	185	313	192	349	18
PIAS2	CTAAAGATGTAATATTCAAG	299	197	65	302	267	279	241	24
PIAS2	CAAACACTTACCTAAACTCG	425	322	125	365	636	569	349	38
PIAS3	TGACACCCGGAGACTTGTAG	476	436	120	573	374	399	358	48
PIAS3	TCTTCCGGGGAAAGCGTCGT	297	177	80	328	324	290	243	20
PIAS3	ACCACAAAGAGCCATACCAA	291	328	96	283	517	283	308	31
PIAS3	AGTGGCTGAGAGTCGAGCCA	402	376	145	421	511	511	477	41
PIAS4	GACCACTCACCTAATTCGGT	556	346	162	585	393	651	555	40
PIAS4	GAAGCACGAGCTCGTCACCA	612	509	244	555	856	782	372	62
PIAS4	GATGAGGGACACCCGCACAC	228	163	85	81	198	333	174	18
PIAS4	GCACGGGGTAGTCAATATTG	490	430	145	493	573	499	408	38
PJA1	GTGCGTCCAGAAGTCAGGGT	245	294	79	228	187	213	225	17
PJA1	GAGTAGTGGAAAATGGCGAT	352	221	79	364	360	464	328	37
PJA1	GCTCCTGTGAGTATTTGTGG	1600	785	2052	757	1140	1089	869	108
PJA1	TTCTTGCCAGGCCATCCGAG	399	314	242	409	700	512	473	63
PJA2	TTCAATGCTGAACCACAAGT	488	327	150	649	633	837	523	42
PJA2	ACTGATAAGTTCAAGCCAGG	454	421	216	572	563	529	491	44
PJA2	GTAATAACTCTTGAGTATGG	524	536	242	771	747	723	606	60
PJA2	CAGTTAAATGAGGGAACTGG	354	390	145	400	513	410	322	25
PML	AGTGCTTCGAGGCACACCAG	115	166	49	165	231	220	149	11
PML	TTGATGGAGAAGGCGTACAC	343	164	113	485	340	493	332	33
PML	GCGGTACCAGCGCGACTACG	319	365	141	293	480	333	387	27
PML	GCAGGATAGTGCCTTTGGCG	572	533	189	653	699	618	535	69
POC1B	TTCTACAAATCAGTTCACAG	662	466	159	464	613	645	515	57
POC1B	TATCTGTAAGCTCTAGCATG	470	315	132	326	477	423	337	40
POC1B	CTTGTATCGACATACACACT	773	604	205	745	909	755	539	70
POC1B	AGATGAGCCTTCCTTCTAAG	434	281	167	276	427	379	307	40
PPIL2	CACCAACAACACCCACATCG	395	287	138	404	602	421	350	38
PPIL2	TGAAGAAGAAGGGCTACGTG	650	218	184	524	479	477	310	61
PPIL2	TGAACTTGTCCAAATTGGTG	546	356	148	546	616	549	439	58
PPIL2	GGCAGGCCCACTATTCCACA	729	480	195	791	738	862	568	71
PRC1	AATCGATTTACAAACCGAGG	286	326	108	359	492	358	269	27
PRC1	AAAAGATTTGCGCACCCAAG	184	304	182	286	520	212	306	23
PRC1	GCGGTTACAAAGAACTGAGG	134	194	59	95	194	149	111	5
PRC1	ACCGCACAATCTCAGCATCG	405	531	174	302	617	492	492	38
PRKN	AGTCTAAGCAAATCACGTGG	455	301	124	310	425	385	403	26
PRKN	TACTTACTGCACTAGTCCCA	760	431	181	526	686	666	691	68
PRKN	ATGCTAGACTTACCCACACA	622	435	232	493	727	538	396	60
PRKN	AGGTGGTTGCTAAGCGACAG	552	327	145	615	621	522	474	53
PRPF19	AAATCCTGATAGTGGCATCG	283	368	115	330	549	389	302	30
PRPF19	CAAAGCCACTGTGCTAACCA	311	140	115	148	351	242	160	21
PRPF19	GCTCCTCCGATGATCAGGTG	350	254	112	302	320	258	266	24
PRPF19	CTAATCATGTTTATGAGCGG	261	150	27	151	216	160	143	23
PSMD14	AAACACATCAATCACTCTGA	488	455	130	497	375	613	335	43
PSMD14	AAAGCCAACAACCAAAGCCA	169	91	28	168	191	216	73	9
PSMD14	ATCAAACCCATAACTTCCAT	314	320	109	396	435	417	461	35
PSMD14	AGACAAACAACTTCGAATCT	375	268	94	344	498	367	298	23
PWP1	GTCCCACACTTCAATAACAG	579	576	188	758	872	863	490	56
PWP1	CCTCGCTGTACACACAGACA	570	399	150	455	633	481	348	31
PWP1	CGACTTAGATAAATATGATG	333	233	189	321	583	427	442	23
PWP1	GTATCTTTCAGAGTAACGTA	241	235	76	306	298	283	152	19
RAB40A	TCCCCGTACAGCCATCTCGG	654	322	204	814	752	729	454	80
RAB40A	CCTCAAAGAAGGTCACACCC	413	269	112	413	358	526	299	26
RAB40A	CCATACCCTCGAAAGACCAG	271	232	104	232	364	328	297	17
RAB40A	TGAAGCTCTGGGATACGTCG	124	312	64	167	270	261	281	14
RAB40B	CATAGACCAGGATCACACCC	442	401	202	442	876	571	427	54
RAB40B	ATGGATTAAGGAGATCGATG	203	198	79	257	172	319	138	28
RAB40B	ACCCGCCGGGTGGCCGTACG	206	278	80	249	303	385	248	29
RAB40B	CAACATCACAGAGTCGTTCA	575	545	205	560	1421	626	652	53
RAB40C	GGTTTCCAACCAAGATCCGG	141	148	56	222	172	145	125	23
RAB40C	ACCGTTACTGTAGGCGTACG	414	404	181	548	583	443	427	38
RAB40C	GATGCGGGATAGCTCCGTGA	561	430	171	658	909	649	566	54
RAB40C	GCCGTCAAAGGACCAGCGGT	148	151	50	119	225	183	172	13
RABGEF1	AGGAAGTCATCCGCTGACGC	286	341	186	325	460	531	373	30
RABGEF1	TCAGGATTTCTACCACAATG	292	150	82	271	324	236	239	35
RABGEF1	AGTGTCTGATATGGTGGTGA	367	256	81	265	443	435	254	17
RABGEF1	CAGGCAGAAGCAGATTCAGG	385	290	101	308	423	426	332	41
RACK1	CTTGCGTTGTGAGATCCCAG	415	115	39	270	148	417	148	30
RACK1	ACCTTAGTCCGTACCTCGAG	296	177	55	226	116	240	172	15
RACK1	AGTGTATTTGCACACACCCA	780	295	111	773	351	526	250	50
RACK1	CCACACAGGCTATCTGAACA	311	288	138	298	340	430	330	30
RAD18	AGTGGATTGTCCTGTTTGCG	798	497	234	777	789	846	772	96
RAD18	TCCAGACAGTCTTTAAAGCA	447	347	120	408	428	627	396	38
RAD18	AGGATGCAAAGCATCGCATT	541	344	204	616	547	768	561	60
RAD18	CAAATTCAGCCCTCAAAAAG	507	458	154	593	620	559	409	46
RAG1	CAGTGGACACCATTGCAAAG	474	414	109	261	496	433	280	35
RAG1	CATGTGAGGTTTACTTCCCG	545	387	213	689	926	684	585	41
RAG1	AGATGCGGCAGAGATGTCGA	254	268	141	306	421	355	351	28
RAG1	GGACTGTGAAAGCCATCACA	401	404	185	644	537	453	384	50
RANBP2	ACGGGAATTCTATCGCCCAG	370	281	115	219	414	536	303	45
RANBP2	CGAAACGAAACAATTTCGCG	99	92	10	50	71	58	38	4
RANBP2	TGGTACTTCAGAGACAAGCA	426	261	130	263	415	442	459	37
RANBP2	TGTGAACATCCGGCTAGTGG	328	314	146	416	555	466	464	45
RASD2	TGTGGCAACAAGAACGACCA	474	296	135	283	319	399	245	24
RASD2	CAAAAACTCATACCGCATGG	589	582	203	552	802	677	729	53
RASD2	CCAGTACACACCCACCATCG	786	601	176	564	632	734	616	40
RASD2	TAACCGGGAGTCCTTCGATG	546	455	137	399	758	453	398	46
RBBP4	ATTGCCGTTACAGACCAGAA	421	537	229	442	563	670	501	36
RBBP4	CACTACGACAGTGAGAAAGG	192	132	69	136	200	110	208	14
RBBP4	CAGTGTGAGCATCAACTGAG	149	204	84	225	299	248	186	16
RBBP4	TCTTGGAACCCAAATCTCAG	304	225	177	250	462	257	323	21
RBBP5	GGCAGCAATAGGGTCCACGC	257	263	69	172	226	384	238	29
RBBP5	CCAGATAGATACCACTCCAC	339	270	205	320	703	458	394	33
RBBP5	TGGGGATGGGGAATACATCG	475	355	134	344	432	302	484	25
RBBP5	AAGATTCTCCATGGGACGAG	493	393	202	429	671	539	600	44
RBBP6	AAGTCGAACTGAACCAGCGA	197	175	105	267	365	397	350	23
RBBP6	GATATCATCGATCTAGGTCA	667	387	196	436	428	617	535	40
RBBP6	TGAGACACAACAATTCATCT	544	366	158	342	511	498	377	51
RBBP6	TTAATTGGAGGTTCAGATCG	486	461	120	486	436	412	478	43
RBBP7	CATGGTCATCAGATGCACTT	607	585	182	550	636	689	503	54
RBBP7	GGCCCAGTCTTACCGTTCAG	406	336	124	432	493	667	340	37
RBBP7	TCTGCGGCATGTAACGAGCA	364	374	150	446	405	408	415	58
RBBP7	GAATGAGAGGCAGTTGACTT	719	560	241	683	778	694	530	63
RBCK1	CCAGCACCGAGTAGCACACG	317	171	131	365	461	322	289	37
RBCK1	GGAGACCCTGCACTCCCATG	824	576	308	557	779	785	592	81
RBCK1	AGTGCGCCCTGATATGACAG	534	346	183	447	504	560	426	52
RBCK1	CGCCTCATACCAGCCCGACG	615	405	138	564	506	578	361	46
RBX1	ATGGATGTGGATACCCCGAG	388	214	74	341	286	404	164	36
RBX1	CAGAAGAGTGTACTGTCGCA	205	183	64	183	300	269	207	25
RBX1	GTTATCAACCACAATATCCC	218	278	86	219	383	343	229	25
RBX1	AGTACACTCTTCTGAAGTAG	317	338	130	321	472	335	432	31
RC3H1	ACGGAGCAGGGTACACTCGA	333	317	121	361	436	379	373	25
RC3H1	GGATATAACTGAGAACCTCG	494	300	84	267	331	287	231	30
RC3H1	TAACACAGCTTATTCCGCGA	622	435	155	404	487	518	549	31
RC3H1	TTAGAGGCTTGAGGAAACCG	443	309	115	460	382	445	373	36
RC3H2	AGAATTCATTCGATCTCGAG	145	167	55	105	167	279	171	21
RC3H2	TCATTTGAAGACCAGTTGCG	657	560	174	552	680	712	506	61
RC3H2	CAAATCACCATACAAAAGAG	276	264	103	195	331	334	160	22
RC3H2	GGTTGCAAAGAAATGCGTTG	817	490	173	581	775	784	517	54
RCBTB1	GGGAATGGGACGACCAACCA	512	277	158	248	503	480	343	45
RCBTB1	CTGAACTATAGTAACTGTCT	622	493	170	516	621	570	434	38
RCBTB1	GTGGTCCACTCCCGTAACTG	562	362	248	638	838	888	492	52
RCBTB1	ATTTACTTGCAGATTGTCTG	485	407	180	456	542	495	342	34
RCHY1	ACATATTGGACAATTCTGTC	371	589	295	403	684	467	515	40
RCHY1	GTTGCTCATGTCTTGCCATG	393	431	125	414	641	468	472	41
RCHY1	ATCCAGCTGTCTCCAATACC	622	516	275	438	913	696	541	57
RCHY1	TTCTGATATTCTGATGGCAT	693	502	329	1172	1423	1558	1170	170
RFFL	AGGCTGTAGCTCGAAACCGT	188	190	130	205	329	206	309	15
RFFL	CAGCTTTGTCCCAGGCCGAA	647	374	213	593	654	565	536	53
RFFL	ACCAAGCTGCAAGTCCTGTG	782	500	271	743	875	762	787	79
RFFL	TTTCGGTAGAGATGTCATGG	571	414	178	426	673	570	390	45
RFPL4A	AGTGGATATGACGTTCGATG	615	348	248	778	754	422	579	55
RFPL4A	AGGAATCTGTGAACCGACAG	244	264	140	293	364	329	263	26
RFPL4A	CCTGAGGAGTTTCCGAAGTG	460	250	169	376	372	392	456	28
RFPL4A	GAAGCCGTGCAACTGAAATG	797	543	229	545	855	700	601	59
RFWD2	ATCACTAGCATATGACAATG	316	252	96	291	455	480	257	40
RFWD2	GCTAACGTGCTATTATACCA	437	328	225	448	486	427	304	34
RFWD2	TACCAATCTAGACAACTCAG	280	179	92	177	304	242	227	11
RFWD2	GATTCTTATGGAATTCCTCA	417	288	125	254	423	276	212	27
RFWD3	GAAGTTACATGTATCGATGG	647	409	216	343	687	454	533	57
RFWD3	GAGGGTATCTGCTTCACGGA	506	316	202	349	557	438	402	41
RFWD3	ACTTCAGAACAACATAGGCA	729	557	234	614	872	855	730	78
RFWD3	ACAAGTACGAAAATGTCCCC	306	141	55	163	207	197	138	16
RHOBTB1	CAAGGATAACGGGTGTTCGA	271	230	81	223	382	268	223	32
RHOBTB1	CGCCCACACTGTTGGCACGT	304	213	80	221	414	294	225	18
RHOBTB1	GGATTCCTCAGGCCGACCAG	451	548	251	675	750	704	779	63
RHOBTB1	TCCTCAAATCGAACATCTCG	197	197	77	154	334	231	283	20
RHOBTB2	TCCACCATGTCAAGACCATG	468	280	166	365	470	436	345	27
RHOBTB2	CCAATATCGTGTGTGCCAGG	542	531	186	447	474	444	431	35
RHOBTB2	AGCACCTCCTACCTAGCCAA	631	331	178	457	625	582	461	42
RHOBTB2	CGTCGCTGGTGGAAGCACGG	271	209	51	180	241	195	162	15
RHOBTB3	GCCTGATACTCGGTGAACAC	449	361	148	273	449	376	386	47
RHOBTB3	ACTTCTCGAAATCTAATTGG	197	152	46	243	243	195	175	14
RHOBTB3	TTAACAATGACTCGTAATGG	465	395	154	501	534	458	444	49
RHOBTB3	GCACCTGGTTGTTCAAGTTG	350	289	185	400	587	438	432	34
RICTOR	GGCATAGTCGCAAACATCTG	512	310	121	434	457	362	467	37
RICTOR	GTGCCAAATAATTATCCATG	665	298	101	348	392	341	328	34
RICTOR	AAAGTAGTGTTGACTAAGGG	434	441	188	461	708	442	540	42
RICTOR	TGTCTTCACATGCTTCATCG	525	393	165	574	724	641	439	64
RING1	TAAGATCTATCCTAGCCGGG	338	467	95	358	705	426	373	31
RING1	GACCACAACGATGAGTGGGG	347	366	144	414	379	407	277	35
RING1	ACTGCATTGTCACAGCCCTA	464	308	101	467	554	573	340	39
RING1	GGGGGAGCAGTGTAGGGACA	410	388	155	403	412	348	411	31
RLIM	TTCAACTGAAGCGTTAACAG	348	273	104	263	367	479	322	28
RLIM	TGATCCTGTAGATTCACCAC	309	299	121	275	408	457	236	33
RLIM	GTCACCTATGAAAGTGAACG	239	213	82	153	293	243	224	16
RLIM	CCCGGCACCATGTGACATTG	173	190	76	117	261	134	252	21
RMND5B	GCCCTGCACGAACAAGACCT	342	275	105	495	479	498	368	34
RMND5B	GTGGAACACCTGTATCAGCA	300	332	137	223	469	275	331	37
RMND5B	TCACAGCAGTGTATCCCGAG	648	477	125	506	563	624	417	43
RMND5B	GAAGTGCCGAGCATAGCTGA	684	437	232	791	669	803	544	63
RNF10	CGAGGCAGCGCACATTCACA	520	352	106	394	614	493	313	50
RNF10	TGCATAAGAAGGATCTCAAG	490	385	139	273	472	410	332	40
RNF10	CAGATGACAATCTTAAAGAG	624	345	154	669	694	549	493	39
RNF10	TGGGGAAAGAGGAACAAGTG	339	218	87	268	336	270	280	31
RNF103	CACCGGATCCACCAGCTGGG	965	825	268	800	981	788	740	81
RNF103	AGCTGTAAAAAGCCCAACAC	175	129	54	267	209	307	138	17
RNF103	CAATTAGTAAACCATGACCA	849	545	161	869	653	1117	657	71
RNF103	TTTGCGCTCATTACAACCCG	516	345	139	313	493	429	373	35
RNF11	TCACGAGTCTCAGTCCGACC	442	226	79	400	444	358	254	22
RNF11	CCCTCCCCTACCTGATATGG	546	450	202	551	804	533	523	43
RNF11	ACCCAACACCTAGCCAGACT	352	279	133	358	340	412	407	17
RNF11	ATGGATCAGAAAAAAAGATC	294	254	113	340	472	495	240	27
RNF111	TAACAGTAGAAATCCTACTG	355	297	113	444	424	456	263	46
RNF111	TGATGATAAAGGTTGACTTG	622	392	182	510	691	670	469	61
RNF111	GAGGATGTCCTAATGCATGG	751	593	263	770	969	841	592	57
RNF111	TCTTCATTGGCAGTAACCTG	271	246	97	299	490	333	364	34
RNF113A	TGAGCCCGAGAGTCTCGGCG	328	188	92	142	273	273	252	27
RNF113A	ATACAGAAGACCCGTGACAG	592	416	208	463	611	430	475	60
RNF113A	GAGGATGACAAGATCTATCG	287	195	89	281	270	303	163	19
RNF113A	TGTAATCTGAACGGTCATGG	612	395	168	454	511	685	469	49
RNF113B	TGGACCTGTACACCACGTCG	305	173	127	194	307	202	196	36
RNF113B	AGGGCCCCATACGTGCGCCA	564	289	91	229	299	374	336	21
RNF113B	GAGCACGACCACATCTACCG	258	252	133	359	484	437	321	36
RNF113B	TGGCTGCACTTGAGGATGGT	509	474	194	439	503	431	508	56
RNF114	GTCCAAGATCCGGTCCCACG	584	458	206	621	746	615	507	49
RNF114	GGACACGTGAAGCGTCCTAG	390	237	161	319	386	414	310	30
RNF114	GCCGCTTACACGTGTCCGCA	420	397	99	613	567	609	482	32
RNF114	ATACATTCTTACGGCAGCCA	441	328	123	410	453	453	361	33
RNF115	GGTCGGAGATACAGATCTCG	213	244	83	196	313	198	349	19
RNF115	GCTCTATTATCTTGGTCCAG	227	227	113	341	352	287	404	30
RNF115	CTCTGCAAAATGTGTTGTTG	640	426	151	608	663	839	602	36
RNF115	TTAGGACAACTGGAAAACAC	460	373	171	370	507	435	462	43
RNF121	CGCATGCATGCCAAGCACCG	701	466	249	520	688	793	514	45
RNF121	GGCTTACATTGTAGGAGCGT	359	392	144	298	425	393	309	36
RNF121	ACCACTTATAAACCAACCTG	393	354	112	363	584	508	310	25
RNF121	GACTACATGGCATCTACCAT	733	551	179	576	791	546	520	45
RNF122	TGAGCGATACGGATATAAGG	255	376	128	238	502	431	474	44
RNF122	CAAGAAGTTACAATTATATG	372	389	145	490	462	580	336	46
RNF122	ATGACCATATAGATGTTGAG	156	360	114	144	360	339	236	16
RNF122	TGTTGGTGCTAACCAGTCCC	388	376	141	337	459	446	289	31
RNF123	TTGAGCACGGTGATCGCACA	263	276	88	271	285	336	161	22
RNF123	CCAGTGATACACCGTTCCTG	518	338	160	360	430	428	350	36
RNF123	TTCATCCCAATAGTAGCGCA	377	274	92	315	291	367	243	24
RNF123	GCAGCGCAAGGTGTATCTGG	304	258	95	290	403	249	325	13
RNF125	TATGTGCCCTCATTTCACTG	621	531	252	606	772	832	618	64
RNF125	TGGACCACTACAAGAACTTG	508	615	225	605	741	754	560	63
RNF125	GTGTAACACCTCAAGGCACA	273	424	130	277	495	419	296	46
RNF125	GTGGACCTGTCCTTATTGCC	364	323	135	445	442	398	294	45
RNF126	CCTGGATGCCATCATCACAC	130	111	72	201	209	163	111	9
RNF126	GGGCGACTCACCTCCAACGG	577	546	138	438	728	622	436	46
RNF126	TGCGCCCCAGGAGGGAACGT	392	265	154	523	462	471	356	39
RNF126	GGGAGAGAGACCATCCGTCC	448	295	174	624	809	805	607	83
RNF128	GCACACGGGAGTGAACCGTA	324	360	94	379	676	513	425	47
RNF128	TGGTTGGCCCTCATCCAACG	338	436	98	328	470	359	322	40
RNF128	ATTCTGCAATCTATTCAAAG	490	321	200	492	817	673	487	43
RNF128	GCACCGTGAAATTCGTGTGC	301	275	122	320	310	302	262	27
RNF13	GGAATTAGGTAGTATTCCAA	350	392	164	394	554	407	346	28
RNF13	TCTGATGACCTCATTAGCAT	433	446	176	484	578	636	375	45
RNF13	TGGAGGCACTATGGGTTCAC	290	258	83	325	382	368	214	32
RNF13	TATAACCAAATCTTGCAGGG	597	195	177	446	488	456	367	32
RNF130	CCACCGAAGAACTTCAGCCG	468	382	140	339	493	400	489	34
RNF130	CTCACGTTTCGCATCGACCG	279	302	92	369	318	349	243	43
RNF130	TGACTACAGCAACTGCATTG	647	428	179	560	817	735	417	56
RNF130	GTCATGATAACAGAATTGAG	561	534	173	690	672	612	550	45
RNF133	CTTGCACTTATTGAACGGGG	495	479	239	582	598	469	605	59
RNF133	TCCTGCCACTCTCTTCAAAG	408	232	127	388	376	463	313	24
RNF133	AACTTCGAGTAGTAAAAGAG	814	214	130	378	366	503	366	45
RNF133	CTTTCTCCCCACCTCAACCA	288	234	89	225	237	238	204	23
RNF135	AATTACAAGAAAGCGTCACC	313	392	88	319	245	288	245	19
RNF135	TCTTCAAGTTAAAGGTTGGA	527	484	296	937	1087	1087	687	127
RNF135	TCAGAAGCCTGCAGAATCAG	231	215	120	205	293	379	193	35
RNF135	GCCCGCCTGTATCTCGCGTG	276	258	136	228	376	306	346	17
RNF138	GTCACATTTCCACGACATAG	448	368	198	551	606	569	535	57
RNF138	CACAGGGGACACTTAAAAGT	403	243	171	367	417	406	411	29
RNF138	CAAAACGCCCGTGCGGACCA	637	366	257	508	600	563	392	51
RNF138	CAGATCTCTCAAGATTCAGT	415	443	172	390	727	511	447	30
RNF139	CACTGAGAGACATTAATACA	515	347	173	365	357	416	309	52
RNF139	CCCCAAATAATGGGCTACTG	398	287	85	635	332	458	347	36
RNF139	GTTAATGTACATCTTAAGGA	245	248	128	263	290	269	306	17
RNF139	ACCCGGATTCCAGCCAAAGC	175	111	75	139	221	244	161	13
RNF14	GGAAGAACACCGTGGCAGCG	432	279	140	284	325	367	352	40
RNF14	AATTTCAAGATATTTGTGAG	443	313	160	290	552	559	346	50
RNF14	TGGATCTGATGTAGACCAAG	617	427	231	395	638	455	429	48
RNF14	TCAGGTCCAAGGAGGACTGG	317	455	153	325	658	403	335	43
RNF141	AGTAGCAAAACATGTTACGT	616	400	115	446	448	600	357	44
RNF141	TGTACGGGTGGTCTGTACCA	366	212	121	194	279	329	305	25
RNF141	GCTGAGCTTAATGATGTGTA	596	440	206	455	708	377	484	46
RNF141	AAAGCAGAGGAATCAGACCC	316	259	100	236	443	267	300	26
RNF144A	GCAGTGCAAAGCCTGCCGTA	160	120	49	97	226	143	144	18
RNF144A	CAGAGCTTGCAAGACACCAG	383	369	137	364	486	469	359	37
RNF144A	CCAGAGTACAGAAGATGCAT	409	324	146	320	581	386	368	36
RNF144A	GCCGGGCACCAAGTCCGACA	151	83	30	161	160	98	124	7
RNF144B	AACACGAGCAGAATTTCAGG	367	545	197	406	719	493	522	45
RNF144B	ATGCAGCTGGCAATCCGAGA	441	445	166	366	568	478	320	49
RNF144B	ATCTGGACCCCTACCGAACA	694	488	211	740	834	687	532	76
RNF144B	CTGGTCCACAGGTACCAAAC	545	300	206	435	534	549	418	32
RNF145	ACTGGAGGCAGTGTTAAATG	489	347	164	647	655	474	433	65
RNF145	TAAGAAGCCAAAAATCCATG	347	206	80	242	284	314	378	42
RNF145	ATTCCACAGGGACATTCCCA	422	253	94	236	389	407	284	27
RNF145	ATCAGCCTGCATCACGTGAG	503	431	195	509	658	693	440	46
RNF146	TTGTCGACAAGAAATTCCCG	336	348	137	326	364	373	311	30
RNF146	GAAATGAACATGGACGTCGC	429	192	137	307	389	370	496	34
RNF146	TGACCATCTACTGATGTTAG	442	356	150	392	532	515	431	47
RNF146	CATTCAGGGACGGTTAAAGA	428	283	113	377	413	452	298	42
RNF149	CGTGGTAAACATCGAGTACG	421	324	182	519	728	586	505	43
RNF149	TCCAGTAACGATGACCATAG	186	343	81	303	307	210	185	25
RNF149	ACCTTGCCCATGTCTCACGC	554	351	195	511	652	599	642	59
RNF149	GGCTAACGAGATAATCATCA	419	393	127	402	512	388	440	44
RNF150	GCTCTGCCTGGACTTTACCG	220	283	156	229	476	304	294	18
RNF150	AGACAAACACAACCGAAGTG	762	570	243	671	758	704	618	60
RNF150	CAAGGGCAACTGCACGTACA	402	382	173	472	576	408	426	41
RNF150	GTTTCGATATGCAAATGCCA	617	322	120	412	528	422	405	47
RNF151	TTGTCCACATGAATAAACTC	462	333	201	536	678	399	485	41
RNF151	TCTGCCATGGGGTTCTCAAG	518	535	195	569	805	728	489	54
RNF151	GCAAAAAGTGCATCCTCCGG	313	236	82	181	269	245	173	26
RNF151	CACACGAAGTTGCTGTCAGG	280	230	88	277	382	292	295	46
RNF152	GGGAAGTTTGATGAAGACCG	319	157	122	271	305	317	258	27
RNF152	CCAGCAGAAGTCCGTCACCG	285	304	96	436	462	390	334	29
RNF152	TTGGTGACACCGCGGCACCA	678	327	117	532	548	518	304	37
RNF152	GTTTCAATTACTACAGCCCC	330	275	105	300	261	296	273	27
RNF165	TTTGGCTCTGTGCGAAACAG	359	344	108	591	516	528	535	44
RNF165	AAAGTGGTGCATTCGAGGAG	560	466	128	472	588	446	338	50
RNF165	AGTTGGCCGAAGTCGAAGCT	473	313	132	357	360	629	305	36
RNF165	AGGAGGGACCTGTGACGTCC	484	272	177	409	588	440	534	53
RNF166	CCACATCACAGCCTATCCCC	184	242	107	259	350	254	345	28
RNF166	TCTGCCTGGAGGTCTATCAC	619	349	154	488	501	634	381	58
RNF166	TCCTACAAAGCGCCCTGTCG	499	349	103	341	461	409	338	25
RNF166	ACCTTCGCCTGCCCGTACTG	415	355	101	327	341	390	332	32
RNF167	AAAGACTGACCCATTGACCG	388	244	111	263	374	381	349	27
RNF167	CCTACACATGACTATCAGAA	568	474	184	448	880	718	550	56
RNF167	TGGATACAACGAGCTATCTG	632	605	153	402	578	685	533	51
RNF167	GATCCCGTCTGTATTTATTG	463	307	172	362	640	426	393	39
RNF168	AAGAAATTCTCTCGTCAACG	366	318	156	360	357	402	254	25
RNF168	GCACCACAGGCACATAACCA	363	194	63	385	366	376	212	26
RNF168	TCGTCTGCTCAGTAAACCTG	403	491	187	389	472	502	323	45
RNF168	CAGCGTGTGGTTACACGGGA	421	405	174	408	540	491	421	36
RNF169	GATGACACAGACACATCGCT	246	206	153	317	429	442	323	16
RNF169	AATCCACAAGCTGTTACCAG	334	348	202	421	526	604	430	34
RNF169	TCAAAACAACCGCTGCGTCT	308	330	161	497	487	470	375	34
RNF169	TGCGGCCACTCGCTTTGCCG	389	296	145	556	577	543	564	40
RNF170	TTCCCGGTGGAGACCAACTG	530	394	120	554	441	717	408	40
RNF170	GCGATATGGTTCATGGCTTG	515	419	134	349	522	485	332	29
RNF170	ATTATAACCGGAGATTCTCA	363	262	197	321	393	363	472	51
RNF170	AAACATTCACCCAGAAAACC	474	276	149	275	387	367	421	26
RNF175	AGCTTTCTGCAGAAGACACA	580	564	231	715	614	692	603	43
RNF175	TTTCCACGTGCATGGAATCG	336	174	71	174	304	250	217	19
RNF175	GACAACCCACATCTGCAACA	1140	763	312	987	1057	1261	719	80
RNF175	TCCCCATTACTCCATAGTAG	403	354	139	352	490	401	319	45
RNF180	GACTGATTATCAGCCAACAC	470	395	163	399	640	448	400	41
RNF180	ACTGAATTGTCCTTTCTGTG	603	602	160	527	640	629	560	48
RNF180	CAAGCTGGGGAACAAAAAGC	251	314	113	291	368	393	393	36
RNF180	CATTGGGCAGCATTAATCAG	332	306	158	416	671	412	414	40
RNF181	TGAACACGACTGCGAGCCGT	491	325	135	430	436	480	239	39
RNF181	CAAATTCCAAAAGACACACG	359	386	154	584	660	685	576	55
RNF181	TCCTATTGAAAAGTGACCTG	286	215	52	158	199	284	205	36
RNF181	GTGATGGCAAGGCATCTCAA	403	256	77	256	351	330	254	36
RNF182	CCTGGTCATAACCATCATGG	325	304	123	232	514	350	303	25
RNF182	ATAAAATTCTACCACAGGAG	657	572	205	444	739	732	528	61
RNF182	ACAGACAATGACACCTTGTG	550	521	211	502	656	618	499	52
RNF182	ATCCTTGTAAACTTGACTTG	695	360	193	662	713	580	500	46
RNF185	GGAGACCAGACCTAACAGAC	385	398	169	456	585	577	430	43
RNF185	CTGAGAACTCCAGTGCAGGG	603	438	192	614	757	628	500	43
RNF185	GGTCATCCCCCTCTATGGAA	221	189	102	137	287	239	250	15
RNF185	CATCTTACCTGATGTAAACA	730	421	151	543	606	806	473	50
RNF186	TGAAGTAAGTGCAAACCACG	529	496	84	392	547	469	396	33
RNF186	GCGGTGACCTTGCGGCACAG	539	375	134	417	502	505	366	52
RNF186	GCTGGCCCAGCCATGCACAG	279	253	55	210	313	244	226	21
RNF186	CTGCAGCCTGCGCGACCATG	532	448	230	549	572	528	416	73
RNF187	GAAAGGACTTGAATGACGCC	415	408	155	356	518	383	488	45
RNF187	CAGCGCGGTTCCCACTCGGG	486	435	157	540	575	460	534	42
RNF187	AGCAGTCGTCGGCGCACTCG	302	156	114	202	195	301	156	29
RNF187	CGCACGCCCGACAGAAGCGG	271	293	159	408	607	309	361	33
RNF19A	ATTATATAAGCAGCACATCG	516	530	217	558	816	555	572	58
RNF19A	GGTGCCAAATCTGTTTACAG	477	370	146	352	415	456	410	38
RNF19A	ACACAACCCAAGCATAGGGG	136	240	115	183	484	257	201	27
RNF19A	TGTCTTTAGAATGCCGCAAA	620	376	155	431	433	486	335	41
RNF19B	CTTGTGCATAAGCGGCGGGT	208	193	112	186	328	229	201	15
RNF19B	ATAATGTATGCACTGCATCG	626	510	207	619	567	624	541	45
RNF19B	GCCCGAAGCTAACTTGTGAG	576	219	105	468	442	303	230	26
RNF19B	GGAAAACCTCCAAACACAAG	272	194	155	258	372	275	204	29
RNF2	CCCTTGACTAGACTGCAGCG	340	352	88	341	447	473	372	33
RNF2	GCTTCATACTCATCACGACT	397	385	97	335	651	371	383	41
RNF2	TGCTTCCTGATTGCTATGTG	607	667	241	669	765	713	661	65
RNF2	ACAAAGAATGTCCTACCTGT	339	185	1156	3560	4641	4886	3423	433
RNF20	GGAGGGCACTACCACTACGC	274	266	91	286	472	363	391	26
RNF20	GCATCGCACCATGTCTCAGG	410	299	172	280	389	510	426	31
RNF20	TGGCAGAAATGTTGGATCAG	207	388	135	362	440	336	459	36
RNF20	GCACAATCACTATCAATGCT	321	241	112	245	378	342	186	20
RNF208	TCCATCTTGAGGATGACATG	419	253	123	388	410	338	327	17
RNF208	ACTCCTACAATGTCACCCAG	732	494	180	661	775	592	586	59
RNF208	CTGCCACGGCGGCCCCGTAA	456	337	189	388	558	563	283	57
RNF208	AATCAGTACGTGATTCGGCC	305	274	140	285	325	334	304	27
RNF213	AACCAGTACTACGTCCACCT	1026	686	340	733	941	903	674	86
RNF213	GGTGGAAATCCAATTCCCCG	340	279	65	191	278	205	157	23
RNF213	ACTTAAGATCATGTGCACCG	735	546	171	570	780	513	456	37
RNF213	GCAACATCTGAAAAAACACG	441	261	109	314	276	535	252	27
RNF216	GAAGCAGCGCTGGTCAAGAG	375	254	114	422	337	369	345	37
RNF216	TCTGAATTCACTAAGCCAAG	207	177	63	255	301	376	297	27
RNF216	GCCCCGTGAAATAACAAACC	142	142	74	136	195	245	96	13
RNF216	AGCAGCGACACTCAATCAGC	765	476	175	607	690	833	604	71
RNF217	GATTCCCTCTCCCCCGACGG	121	87	61	176	149	165	112	16
RNF217	GTTGTAAAGTGCTTGCACTG	475	271	119	237	404	352	397	37
RNF217	CCCGGCACATCAGCACCATG	489	504	209	579	880	486	409	43
RNF217	GAATTCAAAACACTCTGTGA	453	517	156	362	372	400	373	30
RNF220	CATCAACCTTTAGTGAACCG	150	189	48	154	199	163	171	18
RNF220	GGCAAAGGTATAGGAACCGT	249	128	56	274	245	170	217	12
RNF220	GTTGGCTCGTACTCGCAGAA	350	209	124	342	310	515	250	36
RNF220	GCTGAATCATAGTGGTGTGG	743	586	449	1388	1798	1775	1372	144
RNF24	TCAAGCCTCGAGATGAGTTG	549	308	153	392	495	411	430	37
RNF24	AAAAGAATTGAATTTACATG	622	306	148	623	402	604	447	52
RNF24	ACCACAATATATATGTTGAG	563	482	139	460	526	603	494	46
RNF24	AGCAACAGAAGAGTAAACTA	315	195	94	193	241	230	242	23
RNF25	GAGGCAAGATCATACACGAG	406	345	161	324	464	472	322	37
RNF25	CCCCCACTAGTATCCCCATG	715	492	243	839	810	952	680	61
RNF25	AACGCAAGCGGCTCTACCAG	425	390	203	540	637	646	701	64
RNF25	ACAGATAACAACATCCCTCA	730	424	217	626	655	813	539	65
RNF26	AGCAGGGAGATACTGCACCG	551	287	121	358	358	502	306	46
RNF26	AGACTAGTCAGTACCGTGTG	543	344	115	366	472	448	337	38
RNF26	CCCACATGTGAACCGGACCA	483	246	126	319	407	538	344	49
RNF26	GTCTTCGAGAGGATGTCATG	371	357	136	378	547	452	343	30
RNF31	TTGACACCACGCCAGTACCG	362	388	155	377	454	399	310	30
RNF31	CTAGAACCTGATCTTGCACG	708	565	173	597	667	669	454	32
RNF31	GAGCAATCTCTCTCAATAGG	445	345	157	533	544	476	448	51
RNF31	GGATCATGCTCACTAGCTGG	477	424	335	552	755	487	344	40
RNF34	TGTAAATCTGAATGGACCGG	423	290	88	321	428	450	375	34
RNF34	CCTTCAGTCGCATTAACTGA	482	363	102	480	482	491	421	23
RNF34	ACGAAGACATAGTAGCAGAG	313	456	96	401	450	413	422	25
RNF34	CCATCATGGACTAGGCTCTG	556	330	173	395	590	645	661	46
RNF38	TAACAACAGTGGCACCACAT	442	384	143	565	526	445	480	52
RNF38	ACACAGCAATCACGATCGGT	356	225	85	205	498	346	273	33
RNF38	AGACGGGGAGATACATTCGG	34	27	19	40	70	72	14	3
RNF38	AGCCTCCGAGGCATAAATGG	580	388	172	594	696	684	534	51
RNF4	CCATACTCCCAGAAACGCCA	331	317	85	385	403	435	414	32
RNF4	TGTGGTGAGCAGTGACGATG	271	225	76	225	300	221	237	21
RNF4	TGCTTCCAAGGAGATCTCGG	437	458	215	435	806	406	432	44
RNF4	GACTCACAATGACTCTGTTG	637	517	223	434	689	544	562	61
RNF40	GCAGAAGAAGCTACGCACAG	236	351	147	273	503	461	431	39
RNF40	GCTCCAGGATAAAGTGACAT	408	383	135	385	380	350	289	21
RNF40	GGGACGCCCAGCGATACAAG	330	456	148	369	430	425	468	30
RNF40	CAGTACCCCCGACAACAGAA	349	331	154	323	382	301	244	24
RNF41	GGGCGACCGTCACAACACTA	168	217	76	163	190	257	154	32
RNF41	ACTGTGAGCACAACCCGAAG	272	288	94	357	389	283	284	28
RNF41	CATTAAGCACCTGCGCTCAG	578	393	121	478	525	383	383	49
RNF41	TCCTGAGTGACACTCACTCT	503	408	214	534	618	464	507	59
RNF43	GGTTCTTGGTAAGATCGAGA	267	279	144	218	360	229	245	25
RNF43	TTACCCCAGATCAACACCAC	409	184	80	314	351	305	255	25
RNF43	GCACGGACATCAGCCTACAG	482	376	195	494	593	548	428	37
RNF43	GCCCAGCACCCCTATGCACA	457	311	170	377	447	433	329	36
RNF44	AGAGACACAAACTGCCCCAG	449	252	53	278	306	313	231	29
RNF44	ACCTCCACACCTCCCCGTAG	393	301	134	368	355	380	335	36
RNF44	GTCACCACAGTGACGACCCA	477	319	169	614	609	605	452	39
RNF44	GACAACGACGTGGACCTGCG	1544	893	447	1287	1627	1499	1156	115
RNF5	GCTCGCGATTTGGCCCTTCG	556	316	182	491	478	513	489	40
RNF5	ACCAAATGGCTGGAATCCCT	431	354	171	523	404	468	461	26
RNF5	GTACGCACCTGATGAAGACA	306	199	187	423	461	301	334	47
RNF5	AGTGTCCAGTATGTAAAGCT	376	365	136	240	455	314	233	35
RNF6	CTAGAAGTAATGTTACAGTG	341	355	198	429	415	385	403	27
RNF6	GTGCGTGAAGCGTTAGCTCG	214	234	136	206	280	258	287	33
RNF6	ACAAAGGTCAACTAGTCCTG	373	421	205	292	669	608	440	44
RNF6	ACAGCGGTTAGATGGCGTCA	781	490	177	706	568	730	510	74
RNF7	CCTCAAGAAGTGGAACGCGG	473	321	151	258	382	544	314	28
RNF7	AGCTCAGGCTCCAAGTCGGG	583	402	141	379	513	474	279	31
RNF7	TTCAGCTTGACATCTAAGAC	667	433	176	485	824	554	450	49
RNF7	AACAAACAAGAGGACTGTGT	1203	2286	266	588	1966	911	1482	67
RNF8	TGAGCCAAGTAAGACCACAG	179	351	118	286	310	333	278	20
RNF8	CAGGGAGACTACATCCAACT	284	217	84	216	547	251	297	26
RNF8	GTGGTTTCGAGAAATCATCA	205	134	64	319	317	310	328	24
RNF8	TTCAGTTTGGATGAATTAGC	355	188	121	338	457	383	325	29
RNFT1	TGTGTACACAGTCGCTTACG	592	306	95	384	588	620	321	38
RNFT1	AAGCTCAAATGGTCCAAAGT	377	210	119	246	377	367	394	31
RNFT1	AATCTTGTGTGGACACACTG	681	526	244	530	793	667	554	56
RNFT1	AATTCCGCTATCTCTTCAAG	409	255	125	306	320	411	251	16
RWDD3	TCAGAGTTAATCGAGATACC	359	227	118	273	397	267	278	22
RWDD3	AGAACCAGCTCATGAACCAT	376	458	127	295	578	431	352	36
RWDD3	AAATGGAACACCAATTCCAG	304	313	125	375	486	556	309	35
RWDD3	CGCGCGGGTAGTCACCTGAG	181	225	82	260	231	227	191	25
SART1	GAAGCGCGATGACGGCTACG	295	210	53	249	265	297	163	27
SART1	GCCGTCGGACGACACCCGAG	280	204	95	349	339	303	266	19
SART1	CTCAGGCGTGAGGTATTCGG	451	391	164	420	531	408	455	49
SART1	GAAGATAAAGACCCTAGGAG	729	352	147	412	515	700	543	68
SH3RF1	CGGGGTCACAATTAACCCGG	240	154	75	287	211	237	158	20
SH3RF1	ACAGCTGGCCAGACAAGTCG	346	256	102	265	398	262	319	21
SH3RF1	TCTGACTGTGATCCGAAGAG	341	322	152	356	450	537	379	34
SH3RF1	TGCAACAAGACCTTAGCCTG	650	381	218	561	943	553	554	48
SH3RF2	GGAGGTGGATAACGTCCATG	687	507	161	391	745	619	587	39
SH3RF2	CTCTACAACTTCGACCTACG	617	555	183	481	530	497	559	40
SH3RF2	GCAACACGTCTACCCTCCGT	312	417	130	312	426	281	356	28
SH3RF2	ACACAGGCGTCCTGCATTCG	429	231	174	353	503	456	369	47
SH3RF3	CCTCCGACTACATTATTCCG	379	411	153	375	463	409	419	43
SH3RF3	CGTGGGGGTAGATCCCGCCG	290	156	105	203	341	374	192	37
SH3RF3	GCACAAGGGAGAGATGTACC	328	158	101	267	224	302	304	36
SH3RF3	TCTGTGCGTCACACTGAGCG	528	409	182	475	753	570	474	31
SHPRH	AGAAACGCAGTCCATCCAAG	379	313	102	346	545	445	313	36
SHPRH	ATTAATCGATGGTGTATCAG	431	398	147	436	419	500	368	28
SHPRH	ACACTCAAAGCGGTAATCAG	417	295	99	355	367	425	256	31
SHPRH	TTTCTATCACCGTCAGCATG	441	329	109	333	382	394	223	32
SIAH1	AAGTTGCGAATGGATCCCAA	333	227	67	222	264	355	185	33
SIAH1	CAGAAGACGCATATTTACAG	811	517	229	664	689	753	601	69
SIAH1	TAAGTCCATTACAACCCTAC	345	188	104	217	334	332	187	22
SIAH1	AACTGCATCCAACAATGACT	489	461	148	559	505	539	457	50
SIAH2	GGTCAGGGAACAGCCCGTGG	284	177	93	127	304	222	194	19
SIAH2	TGCAGGAAGCACCAGGACAT	500	425	178	311	563	483	396	42
SIAH2	AAGAGCATTACCACCCTTCA	369	339	123	420	425	471	321	30
SIAH2	GACCGGACACTCGAAGAGCG	523	345	159	429	782	539	522	24
SKP2	GTTGGTCCATAAATGATCGT	258	256	93	230	240	266	248	28
SKP2	CTGAGACAGTATGCCGTGGA	448	303	154	544	491	517	456	34
SKP2	AGGTCTCTGGTGTTTGTAAG	335	442	203	443	692	490	414	46
SKP2	AAGACTTTGTGATTGTCCGC	584	427	171	496	623	676	431	46
SMU1	GTTTGGTCAGAAATCACATG	253	61	62	203	233	145	165	24
SMU1	TACCACAGTCATACCTCACG	186	240	92	156	218	228	208	15
SMU1	CTTGCCTCGAAACAAATCTA	333	136	48	197	276	141	103	14
SMU1	CCACTCTTACCTGTTCATAG	269	182	117	210	342	323	296	28
SMURF1	CGAGACAGAATAGGAACCGG	206	146	62	189	230	203	249	15
SMURF1	ATTCGATAACCATTAGCGTG	488	193	79	364	329	354	230	18
SMURF1	GAAGAAGGTTTGGATTACGG	475	551	185	499	629	591	434	47
SMURF1	CACAGACTGGAGTTAGCACG	506	352	164	508	755	764	607	69
SMURF2	CTTCCCTGGAAACCTCAATG	444	374	172	425	450	411	360	45
SMURF2	AGAATACGCTTGATCCAAAG	272	273	130	268	396	356	302	18
SMURF2	GAACAGAGGACAACGCAACA	485	448	187	560	737	745	413	59
SMURF2	GTATTACGGATCTCCCATCC	590	495	198	433	656	405	457	42
SNRNP40	ATTTGACCGACTGATATGTG	231	107	86	155	223	267	277	21
SNRNP40	AGCATCCACAGATAAAACCG	199	262	73	196	264	205	163	23
SNRNP40	AAGCTAACCTACACCATGAG	350	320	140	236	489	372	400	37
SNRNP40	GACATTTCAGAACACGTACC	498	353	150	464	427	512	383	33
SOCS1	CGGCGTGCGAACGGAATGTG	308	276	110	542	364	282	329	38
SOCS1	AAGTGCACGCGGATGCTCGT	480	452	154	587	659	620	368	35
SOCS1	ACGCCTGCGGATTCTACTGG	999	672	274	928	1014	1005	727	93
SOCS1	CGAAAAAGCAGTTCCGCTGG	411	343	214	407	464	569	425	32
SOCS2	CTTCGAATCGAATACCAAGA	412	339	156	319	505	476	310	47
SOCS2	AAAACCCCAGGATGGTACTG	386	258	75	352	445	358	307	35
SOCS2	AAATTAAAAGAGGCACCAGA	245	327	144	350	493	310	411	29
SOCS2	GGAAGGGACGCGGAGCCAGT	447	361	194	710	667	1390	294	52
SOCS3	ACCTACTGAACCCTCCTCCG	546	390	120	340	483	505	353	28
SOCS3	TTGAGCACGCAGTCGAAGCG	333	375	164	335	545	332	468	23
SOCS3	TCAGCGTCAAGACCCAGTCT	324	317	127	281	472	332	352	21
SOCS3	TACTGGAGCGCAGTGACCGG	339	303	177	300	479	612	362	35
SOCS4	ACAGAAAAGACGGTTATGTG	371	212	158	321	548	452	398	31
SOCS4	TTGTCGGTGGTTATGACACA	625	511	209	503	783	633	640	59
SOCS4	ACTTGTCTCAGACTGAATTG	1350	894	392	1247	1284	1266	1009	90
SOCS4	GCCTAAAAATCGATGCCCAC	177	237	134	274	209	314	263	15
SOCS5	TCCACAAGCTAATTGTGACT	324	302	108	459	365	454	282	42
SOCS5	GAAGTCGCTCTCTAAGACAG	225	263	113	278	401	337	329	32
SOCS5	AACAATTTGAGGGATTTCTG	572	370	153	580	484	356	424	40
SOCS5	AAGTTTGGTAGAACTCGAAG	373	359	198	483	459	459	455	30
SOCS6	GCGCATACTTTCAGCCACGT	335	237	54	404	186	212	173	43
SOCS6	TGATGGGTACGCTAAAAAGG	497	455	120	377	505	503	423	47
SOCS6	TGGCTTGTTGATTGGCACCA	282	190	137	340	346	267	189	27
SOCS6	ATCACTACAGTCCCGCGCCG	638	453	226	530	662	858	521	58
SOCS7	GCGCGTCGCTCGTTTCCGTG	518	338	162	422	566	550	414	49
SOCS7	GATGTGGACATTTCTCAGCG	478	392	226	465	571	693	417	63
SOCS7	GCTCGGATGGGAGCAATCCG	601	386	205	514	605	502	347	50
SOCS7	TGCAGCTCTTGGTGCGAAAG	593	444	185	552	676	776	509	57
SPOP	TGTTTGCGAGTAAACCCCAA	289	159	84	222	279	194	262	28
SPOP	ACAAGGCTATCTTAGCAGGT	422	232	133	473	611	482	422	29
SPOP	AGAGGGTAAGCTTGTCATCA	409	443	198	410	526	405	403	39
SPOP	AGATGAGTTAGGAGGACTGT	267	504	156	473	599	263	436	35
SPSB1	TCGGGTACACAACCCTCGTG	704	559	198	605	618	758	432	63
SPSB1	GCACGTGTGGCAGATCACGT	566	410	168	453	565	532	328	48
SPSB1	GCTGGACATCATAGGACACA	481	263	109	548	274	615	213	25
SPSB1	CAGAGCACGGACGCTATCAG	374	208	115	331	447	512	344	21
SPSB2	GCTGCAGACTGACCACTACG	580	651	212	680	875	799	553	43
SPSB2	AGTTCCCGCTGGATACTGGG	333	446	119	355	464	458	570	44
SPSB2	AGTCTTTGGGGTTCCAACCG	376	349	192	455	491	456	336	35
SPSB2	GCAGAGGGGCACGCATGCCG	494	289	63	496	513	380	276	31
SPSB3	TTCCACATGGAGTACAGCTG	495	381	135	383	404	420	371	31
SPSB3	CTAGCAGGCTCCACTAACTG	648	646	169	631	639	651	481	76
SPSB3	GCCGAAGCAACTTACCATGT	406	381	143	423	393	435	247	37
SPSB3	ACAGTCACAGAAGGACTCGC	515	459	227	504	720	724	579	36
SPSB4	GCGGCACGCGTGGAACCCCG	397	381	139	285	375	518	260	35
SPSB4	TGGCCACACCAACTACAGCG	571	499	204	639	493	631	494	43
SPSB4	CAGCACCACGAGCAGCGAGT	403	600	193	585	654	671	485	37
SPSB4	GGCAGTGACGCCGAGTCGTG	89	121	52	110	143	106	112	12
STAMBP	CCAGAGCGGAAGTACCGACG	103	158	39	71	181	130	165	13
STAMBP	AATCGATGGATTGCGCCATG	703	695	247	550	997	562	780	62
STAMBP	ATACTTGTTATAGAGGATGA	492	413	214	649	757	746	466	45
STAMBP	GAGTTTGGGAAGGTAGACCC	367	157	67	434	318	421	182	34
STAMBPL1	AAGAAGCAAGAGTTAGCCCG	507	326	103	455	358	439	193	34
STAMBPL1	CCAGACCTAAAGTAACGTCG	282	141	58	255	194	299	209	13
STAMBPL1	GGAGCATCAGAGATTGATAG	468	299	107	499	436	538	445	42
STAMBPL1	ATCTGCAAATACATTCAGCA	887	963	842	2323	3181	2804	2357	238
STC1	ATGTGTGCAGCATCGCCAAG	469	305	207	418	533	537	533	46
STC1	CTCAACAGTGCTCTACAGGT	192	202	79	296	337	198	245	29
STC1	TGGAGCACCTCCGAATGGCG	317	334	123	356	579	319	254	32
STC1	GAGCCCCAGGAAATCCCGAG	676	425	189	528	775	644	497	61
STUB1	GAAGCGCTGGAACAGCATTG	799	422	205	659	683	917	536	65
STUB1	GGAGATGGAGAGCTATGATG	196	185	83	224	188	205	149	14
STUB1	GGCCGTGTATTACACCAACC	593	543	217	547	739	859	535	45
STUB1	GTCCCACCTCTCACGCTCCG	610	408	206	851	765	667	564	32
SYVN1	TCAGGATGCTGTGATAGGCG	95	116	51	178	287	151	211	20
SYVN1	CTTGACTCACAAAGTCCACA	381	324	142	317	377	310	302	16
SYVN1	CCTCCAGAGTGAGAACCCCT	264	291	108	294	370	300	305	28
SYVN1	AGGACATCCATACGGCAGGT	498	293	165	426	528	576	620	39
TAF1D	ATATAGCAAGCTGTTGCAAG	688	491	181	633	738	630	408	46
TAF1D	CTGTGGAACTTGCAAATCGA	349	358	126	290	475	432	577	39
TAF1D	CCAGCCAACAGGAAGACCAC	552	563	265	481	742	678	543	48
TAF1D	TCATTGAAGCAAATGAATGT	759	399	222	725	796	575	644	64
TBL1X	GGCCGAGATCAGTATCAACG	448	371	167	540	520	554	300	64
TBL1X	TGAGGCACTGTATACGAGAG	705	440	226	486	618	714	403	50
TBL1X	ATAATTTGGGATGCCCACAC	286	404	110	310	392	309	391	33
TBL1X	GTTCTCTTCCCCATTCACCG	417	196	126	375	466	612	352	43
TBL1XR1	TATTGGTCGACCATCAAACA	383	216	117	313	420	422	319	28
TBL1XR1	ATGCTAGGAGATCACTAACA	472	294	125	335	487	417	345	32
TBL1XR1	TAGAAATCAATGCAGCGGGT	179	172	53	92	305	200	202	21
TBL1XR1	AGGGCCTTTATGCTGCCCTA	647	378	232	527	605	544	423	55
TLE1	GTACCCGCTTGGTTAACGAG	264	341	122	297	441	467	320	29
TLE1	GAGCACTAGACAGCGCAAGA	547	319	110	355	653	464	494	38
TLE1	TCTGACCGTCTGCAGTAACG	512	354	139	276	464	355	452	45
TLE1	CATGTTGTGTAAACTGGCGT	382	262	169	300	425	426	170	28
TLE2	GAGATTGTGAAGCGTCTGAG	294	274	124	344	304	476	246	37
TLE2	CGCCTACCAGTGCATCCGAG	170	147	40	183	261	202	134	19
TLE2	CAAGAGTGATTACAATCTGG	321	343	149	398	371	544	368	45
TLE2	TAGAGAGACTCACCCCGATG	543	374	165	577	641	868	553	55
TLE3	GGGAGCCGTTCATCTCATGG	529	553	150	511	749	548	551	40
TLE3	AGACCCCACATACATGACCA	737	710	251	585	669	742	611	59
TLE3	CGGGCCAGTGAGAAGCACCG	279	1673	278	255	1421	456	533	33
TLE3	CCCACGAGGCACGTCTACAC	296	284	179	324	280	246	237	33
TMF1	GATGAAAAGGTACTAACAGG	444	197	89	476	354	483	301	24
TMF1	AACATTAGTTATACCCACTG	511	477	160	367	531	497	363	29
TMF1	TTACATGAATCCTTGCACAT	617	523	176	529	684	477	503	50
TMF1	GAGGATGGGATACTTCAACC	455	331	93	355	442	625	339	45
TNFAIP1	AAGTATGTCCAGCTCAACGT	531	343	215	444	881	623	589	44
TNFAIP1	TGGATCCTCATAGACCGTTG	521	412	178	312	463	314	425	30
TNFAIP1	ACAACAAGTATTCCTACACC	601	423	196	425	665	532	369	46
TNFAIP1	CTGTGTCGCACAGGACAAGA	535	490	205	421	692	601	440	61
TNFAIP3	TGAGAGACTCCAGTTGCCAG	631	516	291	603	647	696	567	55
TNFAIP3	CCACTTGTTAACAGAGACCG	385	323	66	408	378	459	270	27
TNFAIP3	CTTGTGGCGCTGAAAACGAA	178	105	65	166	239	260	153	18
TNFAIP3	AGTTGTACTGAAGTCCACTT	397	407	146	405	440	573	276	42
TOPORS	GTAGCGAAATCGTCGATCAG	306	276	96	393	492	443	277	30
TOPORS	CCATGGTGCCTGACTAACAG	463	170	125	335	361	441	165	30
TOPORS	GGACAGTTCAACAAGTTCTG	663	659	219	573	770	613	633	46
TOPORS	CAGCTGAAATATCCCTGTAG	825	793	265	943	1158	883	798	61
TRAF2	ACTTGCCACAAGTCTTGACG	445	514	150	512	839	527	511	37
TRAF2	TGGGAGACCAGAGCCACGCG	540	388	169	537	577	557	485	47
TRAF2	GGGGACCCTGAAAGAATACG	452	417	128	251	398	339	291	41
TRAF2	TGTGCTGCCTGTGTTCACGA	688	521	219	541	654	694	700	62
TRAF3	GCCCGAAGCAGACCGAGTGT	310	248	125	293	266	358	339	22
TRAF3	CAGCCAAGCAGAGAAACTGA	324	222	122	256	356	201	263	39
TRAF3	TGTGCAGAGCAGTTAATGCT	646	493	265	482	1204	639	527	76
TRAF3	CAACTCGCTCGAAAAGAAGG	377	223	101	245	368	380	255	20
TRAF3IP2	GGATCTGCCAACCATAGACA	302	311	98	204	477	319	463	27
TRAF3IP2	AGCTTGAGAAAAGTCTCCGG	346	158	68	276	357	330	245	34
TRAF3IP2	GATAGTTCCATGGAGCATGT	336	181	55	166	219	227	233	16
TRAF3IP2	CCTGCGCACTCAAGTTCTGG	384	318	88	421	463	328	249	36
TRAF4	GTCTACTGTGAGAATAAGTG	567	607	212	621	903	591	481	44
TRAF4	AGTGTGCAGGTAGATCACGG	297	263	167	367	750	489	564	40
TRAF4	GTTGCCTGCCCCAACCAATG	579	562	207	567	597	621	419	42
TRAF4	CTCTGCCCATTCAAAGACTC	252	330	232	187	385	272	330	23
TRAF5	AGAGGTCATCAAATCTCAGG	394	487	188	280	597	445	411	37
TRAF5	GAGTAATACCAACCTGGTAC	425	284	134	481	543	454	286	34
TRAF5	GGGGGTTGTGAAGCACCGAG	603	426	185	524	504	362	310	34
TRAF5	TCATATTGAAGGATAAACGG	362	221	79	244	334	314	171	14
TRAF6	GAAGCAGTGCAAACGCCATG	807	865	337	726	876	766	830	69
TRAF6	ATGGTGAAATGTCCAAATGA	505	343	125	395	584	500	371	44
TRAF6	CAACATTCTCATGTGTGACT	627	447	273	541	573	605	512	56
TRAF6	ACAAAAGATGATAGTGTGGG	557	478	152	435	734	515	456	58
TRAF7	AGCTGTCCCACATCAACGCG	261	320	90	334	474	327	297	31
TRAF7	CAACGTCAAACTGACCGTGG	304	242	85	352	563	491	256	35
TRAF7	CCGCTTCCACGAGATGCACG	510	289	162	460	539	529	413	51
TRAF7	CCCTGGCACAGGGACCACGA	275	228	128	200	418	410	245	26
TRAIP	AGGTCATCATCGACACTCTG	382	454	146	412	622	417	396	26
TRAIP	CTGAGGACCTACTTTCAGTG	275	213	97	285	436	267	351	27
TRAIP	GGTTTGAGACAGCACCAAGT	207	203	119	200	247	175	194	21
TRAIP	ATGATCCGAGACATGGGTGT	287	188	99	292	302	333	215	25
TRIM11	GATCCGGTGATGACCGACTG	378	377	131	487	2004	376	327	41
TRIM11	TCCATAGGCACAACTTCTGG	318	208	163	236	492	344	452	34
TRIM11	CACTGCGGAGGTTTCGAGGT	360	295	164	296	354	368	328	29
TRIM11	CGGCCATCTTAGCAAGCGGG	285	290	175	384	494	390	331	24
TRIM13	CAGTATGCAAAGGACACTTG	857	678	248	574	913	738	539	78
TRIM13	TGGGAGCAAGGCAAAACCCG	475	378	140	355	540	296	403	24
TRIM13	TGGGATCTGTGCTACTCGTG	654	433	178	532	540	580	458	39
TRIM13	CAAGTGTCCTACATGCCGTA	575	618	251	579	789	718	487	59
TRIM15	GCTGGGAGAAACTTACTGCG	310	237	91	376	242	392	298	28
TRIM15	AGCTACACTTCTTACCCGGT	370	241	99	426	362	431	406	31
TRIM15	GATGCGGTGACCATTCCCTG	585	393	182	413	590	676	580	47
TRIM15	AATCACGGATCTTCTTGACA	486	368	137	366	502	385	396	41
TRIM17	TCTGGCGGCTCTCATACAGG	395	498	152	358	721	669	539	48
TRIM17	GGGAGCAGATCACCAGGACA	262	310	149	305	507	268	257	41
TRIM17	GGCCACAGGTGGTCATCACA	636	404	182	679	634	610	614	51
TRIM17	CGTGAGTGTGCAGTGCCCAG	402	408	164	449	569	409	506	27
TRIM2	AGAGGCGCGTTAAGTCCCCG	297	190	111	340	464	292	319	20
TRIM2	TGGTGGTTAAGATCGTCCCG	356	198	90	301	362	291	253	17
TRIM2	AGCCACTTACATTCCCATCG	497	502	207	560	680	834	618	49
TRIM2	CCGAACTGAGCACCCCCGAC	193	154	74	222	261	281	193	22
TRIM21	TCATCTCAGAGCTAGATCGA	386	718	249	349	533	461	298	26
TRIM21	ATCCAGACACAGCCAATCCG	431	452	191	698	511	604	491	51
TRIM21	GAAACACCGTGACCACGCCA	637	296	129	433	447	471	377	28
TRIM21	GAGCCTGTGAGCATCGAGTG	509	405	243	617	798	608	652	40
TRIM22	CCAAACATTCCGCATAAACG	536	304	177	431	418	386	306	40
TRIM22	GAACCTCTGAGCCTAGATTG	896	606	201	664	890	848	663	70
TRIM22	AGAAATAGCAACATTCGAAG	327	221	105	285	314	420	382	38
TRIM22	TCCGAGTACCAGATCTGAGT	215	188	77	276	236	381	449	17
TRIM23	ACACACAGTGCAATATACAG	347	210	100	245	388	418	216	22
TRIM23	GATCGACAAGTAACAGACCT	562	453	232	476	761	523	600	38
TRIM23	TGGCCACAAAGCAAAAGACG	234	297	98	181	455	286	288	24
[truncated: 853 more rows]

## Sheet: Supp. Fig. 1c - Volcano Plot
Gene	Ratio	p_value
E4F1	1.05965	0.999776
TRIM3	1.00879	0.994502
HERC3	0.94234	0.991809
RNF168	1.03841	0.990771
RNF135	0.949793	0.989397
KLHL31	1.00244	0.989144
UBE4A	1.0172	0.987069
RAB40A	1.09386	0.986788
RNF34	0.972975	0.984853
FBXO7	0.987586	0.984544
USP46	0.983929	0.981964
FBXO24	1.00757	0.981487
RNF144B	1.00975	0.981487
UCHL3	0.967778	0.980533
F9	0.976778	0.978121
FBXO8	1.01708	0.978121
RPL24	1.01589	0.978121
ZMIZ2	0.952932	0.977391
HECW1	1.03094	0.975736
CREBBP	1.00154	0.973268
ATG3	1.03179	0.972819
HERC4	0.989855	0.970491
UBE3D	1.0057	0.970491
MEX3C	1.00912	0.967658
FBXO22	1.05239	0.966059
DTX4	0.950874	0.965526
RNF43	1.05174	0.964544
PDZRN3	1.0498	0.963843
GAN	1.02491	0.961935
TOPORS	1.00068	0.95669
CBLC	1.03555	0.953464
UBE2Q2	1.00117	0.953156
BRCC3	1.00928	0.952791
FBXO25	1.01307	0.952791
TTC3	1.00767	0.952791
KLHL36	0.99465	0.952314
KLHL9	0.993264	0.952314
RNF146	0.981656	0.952314
USP15	1.00313	0.94432
IRAK4	1.00439	0.940813
RNF7	1.02961	0.940813
TRIM41	1.0404	0.93986
KLHL18	0.996998	0.939074
UBE2E2	1.00671	0.939074
USP51	0.981769	0.937307
TRIM47	0.973978	0.936858
MAP3K1	0.987618	0.936381
USP30	0.983439	0.93439
RNF151	0.961722	0.933464
UEVLD	1.03124	0.931893
RHOBTB2	0.986816	0.928303
UBE3A	1.12328	0.928107
KLHL25	0.958877	0.927546
USP6	1.01936	0.927013
ARIH2	0.99552	0.925273
MAGEB4	1.01881	0.924011
USP2	1.0084	0.922805
TRIM26	0.969593	0.921599
OTUD6A	0.976959	0.919327
FBXW8	1.00095	0.919187
NANOGNB	0.989512	0.919046
FBXW5	0.988332	0.91871
MED8	1.01943	0.918457
2024-03-10	1.04741	0.915933
USP44	1.00635	0.910996
DCAF5	1.00323	0.910014
FBXO45	0.936361	0.907994
RNF175	0.980642	0.903759
RPL27	0.997351	0.903394
UBE2N	1.05322	0.901935
WDR5	1.06797	0.8977
FBXL6	1.01913	0.893661
FBXO9	0.992287	0.890519
RNF125	1.0174	0.888275
MKRN1	1.04023	0.885526
TRAF6	0.990592	0.883647
MBD3L1	1.03843	0.883029
ASB12	0.982085	0.880365
MKRN2	0.976543	0.878121
RNF138	1.00136	0.876774
KBTBD13	1.08592	0.876129
JOSD2	1.03447	0.87223
KCTD6	1.03598	0.869313
GNB2	0.967986	0.86892
TRIM63	0.976451	0.865638
RAB40B	1.05516	0.863787
PELI1	0.961981	0.862104
RPL18	0.958243	0.862104
CRBN	1.03372	0.858906
TRIM8	1.00795	0.858457
MPND	0.959924	0.856858
JOSD1	0.94214	0.85669
BMI1	0.964333	0.853324
KLHL22	0.977477	0.850238
KLHL24	0.967485	0.849144
ASB10	1.01121	0.848752
ZNRF3	0.977484	0.848275
ELOC	1.03514	0.84805
CBL	0.98997	0.844432
PDE4D	0.995007	0.844348
UHRF2	0.994054	0.842889
STUB1	1.03837	0.840533
USPL1	1.00301	0.840168
UCHL5	0.963386	0.834137
FBXL7	0.991157	0.834081
ASB6	1.05268	0.832006
USP36	1.04404	0.83108
CIAO1	1.04935	0.82763
RNF113B	0.974507	0.827125
FBXO44	1.02497	0.826255
TRIM71	1.05577	0.824544
FBXL14	0.950325	0.822132
KLHL42	0.958954	0.821655
HLTF	0.984508	0.819832
UCHL1	1.02914	0.818682
WDR5B	1.0494	0.816241
KLHL8	0.974765	0.815652
2024-03-08	1.05183	0.814109
TRIM2	0.98116	0.813941
BIRC2	1.06609	0.81338
UBE2D1	0.978656	0.812342
TRIM72	1.00402	0.808247
XIAP	1.06096	0.807826
NEDD4	1.01184	0.806536
CUL7	1.07618	0.801907
FBXO4	1.0108	0.801571
WWP1	1.00102	0.797139
RNF19B	0.975312	0.794053
PIAS4	0.992108	0.791837
TRIM13	0.991757	0.791669
MALT1	1.06156	0.789593
WDR76	1.00178	0.789032
USP16	0.93745	0.786059
NOSIP	0.982317	0.779102
KLHL29	0.995948	0.7754
SMURF1	1.04124	0.773576
RNF185	0.999755	0.76979
ZNRF2	0.978749	0.76648
HERC1	0.994473	0.764095
RHOBTB3	0.981397	0.761374
FBXL8	1.07136	0.760898
CBX4	0.989491	0.75885
NSMCE2	1.01207	0.75885
TRAF7	1.0164	0.75655
2024-03-05	0.985688	0.754783
PML	0.968292	0.752987
NSMCE1	0.996849	0.75007
USP8	1.0479	0.74763
KLHL5	0.98549	0.743759
IFNA10	1.01613	0.742188
NEURL3	0.99784	0.741964
PCGF1	0.963092	0.740589
FBXL2	0.939328	0.738822
EED	0.987107	0.737447
USP32P3	0.983446	0.73554
RFWD2	1.03057	0.733296
DTX3	1.08174	0.733296
RANBP2	1.00514	0.732062
RASD2	0.982257	0.730323
KBTBD6	0.987389	0.729397
RNF208	1.07211	0.726003
ANAPC10	1.03382	0.725919
RNF5	0.987362	0.723871
BIRC6	0.988587	0.722777
RNF11	0.926753	0.720701
PIAS1	1.07016	0.719888
ASB5	0.958947	0.711248
MYLIP	1.04772	0.709649
TRIM31	1.00108	0.709649
FBXO18	1.02503	0.704236
FUS	0.982297	0.703562
RNFT1	1.0909	0.70331
UFL1	0.984374	0.699972
USP34	0.985009	0.698065
RNF2	0.979029	0.697251
OTULIN	0.931054	0.69655
KEAP1	1.04846	0.691613
RPL19	0.929377	0.690042
RFPL4A	0.978369	0.689677
DTX2	0.986529	0.686676
ITCH	1.06349	0.684432
RPL37	1.03572	0.684151
PRPF19	0.971233	0.683871
SMU1	1.01584	0.680982
RAG1	0.973437	0.68087
USP25	0.999506	0.674165
NEURL1B	1.03261	0.67352
FBXL4	1.0362	0.669453
TRPC4AP	0.976261	0.667798
HDAC4	0.994023	0.665273
RNF14	0.967186	0.663114
WDR26	0.946708	0.659776
RFFL	1.04771	0.658626
SKP2	1.04041	0.658121
TRAF2	0.982305	0.654137
AMBRA1	0.95416	0.653689
SOCS5	0.991217	0.651781
HECTD2	1.04785	0.650659
USP20	0.977287	0.647574
ANKIB1	1.00791	0.646536
RCBTB1	1.06658	0.644909
FBXO42	1.04365	0.644095
LITAF	1.04969	0.642525
KATNB1	1.02226	0.640645
ERCC8	0.985729	0.640589
RNF167	0.937804	0.639691
FBXO33	0.948623	0.636746
RFWD3	0.932701	0.635512
SPSB4	0.946439	0.6223
ENC1	1.00517	0.617139
USP45	1.02483	0.61209
2024-03-04	1.02495	0.606508
TRAF5	1.08384	0.605386
RBX1	0.951662	0.605245
TRAF3	1.02444	0.604712
RNF24	1.0096	0.603282
UBE2B	0.999821	0.602693
UBR5	1.14961	0.599916
ANAPC13	0.99484	0.599635
BIRC8	1.00218	0.599215
CDC34	1.0663	0.598962
RNF166	1.02126	0.59669
RC3H1	1.03923	0.59641
USP12	0.93498	0.592623
DCAF15	0.975673	0.589397
CYLC2	1.01357	0.588836
RNF41	1.09791	0.588163
USP9Y	1.05461	0.58648
RNF149	0.995722	0.584825
SH3RF3	1.16914	0.583114
ZBTB18	1.01446	0.583114
PEX2	1.05624	0.581655
USP29	0.999948	0.580757
CDC27	0.915045	0.580365
UBE2G2	0.980375	0.57913
WWP2	1.05922	0.578626
TRIM4	0.907513	0.577419
TRIM56	0.935117	0.577223
PIAS3	1.03612	0.575708
USP10	1.02893	0.567966
USP47	1.05542	0.566059
ANAPC4	0.934885	0.562861
TSG101	0.947574	0.558682
TRIM43B	0.985155	0.557672
RNF182	0.992767	0.557167
UBE2D3	1.05017	0.557111
TLE1	0.99367	0.55568
USP24	1.01388	0.554755
SNRNP40	0.942315	0.554558
PJA2	0.921177	0.553969
TBL1XR1	0.997265	0.552623
MID1	1.00502	0.552174
KLHL30	1.01041	0.547041
TRIM9	1.02389	0.535792
MKRN3	0.979698	0.534558
RING1	0.942161	0.53338
DAZ2	1.02617	0.529874
RNF31	0.989049	0.529116
PELI2	0.945215	0.528724
PWP1	1.06675	0.527349
UBE2QL1	1.05535	0.525638
MDM2	0.954569	0.525105
UBR1	0.931357	0.523282
RAB40C	0.916479	0.522384
2024-03-09	1.08531	0.519663
RPL14	1.07283	0.515063
USP17L2	1.03204	0.513324
KLHL2	1.051	0.50777
RNF128	0.902079	0.503647
BRWD1	1.0739	0.502104
PELI3	1.04608	0.500729
MID2	0.977957	0.500561
RNF144A	0.967635	0.500561
RNF8	0.909369	0.499411
RWDD3	0.927963	0.49655
USP17L26	1.05132	0.495231
FBXW7	0.991879	0.493941
USP33	0.989085	0.493576
STC1	0.926932	0.493072
RABGEF1	1.02303	0.491108
ASB17	1.01545	0.490884
UBE2J1	0.972974	0.490884
DCAF1	0.972602	0.487013
UBR2	1.04625	0.485694
FBXO6	0.960315	0.484656
USP50	1.07099	0.483534
FBXO21	1.06988	0.482104
TRIM32	1.08162	0.47885
UBE2U	0.959081	0.478093
KLHL12	1.09255	0.472707
VPS18	0.912378	0.470154
RBBP6	1.11365	0.469537
USP42	1.01942	0.468583
SOCS1	1.07525	0.464011
TAF1D	0.952195	0.463254
OTUB1	1.08885	0.46244
TRIM59	0.958994	0.460701
FBXL19	0.939829	0.457447
PDLIM2	0.954511	0.456325
RNF170	0.963764	0.455119
ASB9	0.936477	0.454558
TRIM69	0.952179	0.45209
HECW2	1.04653	0.44906
TRIM33	0.975821	0.448415
2024-03-01	0.924265	0.445049
RNF123	1.05044	0.444993
KBTBD7	0.944199	0.443871
RNF220	1.07725	0.443506
USP40	0.911941	0.440785
HERC5	1.11143	0.437812
ASB11	1.03932	0.437195
RNF13	1.04845	0.436971
DDB2	0.950671	0.434783
DCUN1D2	1.05982	0.434502
USP48	0.952179	0.434474
UBE3B	1.00838	0.433604
PIAS2	1.09927	0.433072
DCAF12	0.941743	0.431417
USP49	1.11883	0.426704
LRSAM1	1.02886	0.424348
RNF150	0.951232	0.419495
MUL1	1.0047	0.41913
PRKN	1.12361	0.415624
UBE2E3	0.93225	0.410435
COPS5	1.12154	0.409144
RNF25	1.06468	0.406255
2024-03-03	0.916565	0.405582
UNKL	1.18207	0.405273
BIRC3	1.0505	0.403058
BTBD1	1.07406	0.400477
RNF213	1.03089	0.400477
NEURL2	1.16461	0.400028
DTX3L	1.02889	0.399215
RNF186	1.02471	0.398429
ELOB	1.0812	0.391108
USP31	1.09776	0.389874
RNF114	1.06225	0.384853
RNF121	0.932083	0.382973
TRIM24	1.06979	0.381487
KLHL28	0.948599	0.379439
ANAPC5	1.01031	0.377952
RNF38	1.12221	0.377952
RBBP7	1.0947	0.376045
TRIM54	1.07466	0.374081
IRF2BPL	0.945477	0.372034
OTUD1	0.897072	0.368976
UBR7	1.12621	0.365891
USP22	0.914577	0.365582
TRIM21	0.941388	0.365189
NACC1	0.88291	0.364067
UFC1	0.982001	0.362496
UBE2V2	1.09485	0.359299
FOXD4L4	1.1012	0.358345
KLHL34	1.07541	0.357419
ASB15	1.09395	0.356662
RNF152	1.05906	0.354418
TRIM68	1.11438	0.352034
RC3H2	1.07034	0.351753
BFAR	0.866341	0.35021
SPSB2	0.933916	0.34993
FEM1B	1.06502	0.349257
GPR50	1.09549	0.348976
UBE2D4	0.893379	0.347742
BAP1	0.934322	0.344853
KLHL23	0.953531	0.344572
HERC2	1.09617	0.343394
CUL2	0.94003	0.339495
SPSB3	1.07845	0.337616
AURKA	0.936567	0.33439
IRAK1	0.928577	0.33439
USP1	0.893621	0.333548
BIRC7	0.910008	0.332286
UBE2A	0.929595	0.331417
KAT2B	0.9362	0.330968
HOXB4	0.9116	0.327321
CISH	0.90069	0.321683
SH3RF1	0.880548	0.318485
MNAT1	0.945814	0.314783
ARIH1	1.04771	0.314783
KCTD21	0.925356	0.308359
RNF130	1.08709	0.302693
FBXW11	1.09709	0.299663
MYSM1	0.940651	0.298457
YOD1	0.868362	0.2954
RNF113A	1.09633	0.292651
TRIM28	0.911925	0.288471
ANAPC2	0.937905	0.28777
WDR12	0.906214	0.287069
UBE2F	0.939183	0.284769
FBXW10	0.926168	0.283675
KLHL1	0.971113	0.282637
TRIM15	1.06104	0.28202
TRIM62	1.11909	0.280393
FBXO10	1.09123	0.279663
RNF169	0.932479	0.277504
KBTBD3	1.07124	0.274137
NHLRC1	0.938621	0.272482
RNF126	1.1053	0.27007
NEURL1	0.941312	0.27007
VPS41	0.870394	0.269229
ASB18	0.933975	0.266508
CYLD	0.952284	0.265245
VCPIP1	0.888539	0.265245
BRAP	0.936305	0.260729
2024-03-02	1.03336	0.259495
OTUB2	0.902835	0.258345
UBE2M	1.13516	0.254614
2024-03-07	1.03649	0.252314
ZFP91	0.919328	0.25195
AMFR	0.949446	0.251781
USP28	1.04739	0.250266
ANAPC7	0.896879	0.24979
RNF19A	0.924215	0.246704
TMF1	1.13426	0.24662
TRIM38	1.05537	0.246311
HACE1	0.93829	0.245694
FZR1	1.09143	0.245442
CUL4A	1.09115	0.24446
TRIP12	1.09616	0.244292
HECTD1	1.079	0.242216
EP300	0.92982	0.24115
ASB14	1.1171	0.238569
WSB2	1.08108	0.238345
PJA1	0.936087	0.2377
ABTB1	1.06165	0.236297
RNF217	0.889214	0.235147
CCNF	0.906454	0.233268
POC1B	1.08717	0.231809
ASB13	0.922317	0.231052
PDZRN4	0.901294	0.230351
RNF111	1.1166	0.227181
KLHL32	0.936677	0.226676
NFX1	0.948349	0.225947
KBTBD12	0.903062	0.224853
RNF139	1.09673	0.224628
CDCA3	0.900033	0.222665
DCAF11	1.16938	0.220954
USP43	0.925931	0.220365
LTN1	0.890297	0.217812
WDTC1	0.860553	0.216045
CCNB1IP1	0.889472	0.214334
TNFAIP1	0.913261	0.214109
TRIM37	0.894119	0.211304
RNF133	1.12329	0.208022
ZNRF1	1.11525	0.205273
SOCS2	1.08691	0.205049
KCTD11	0.903263	0.204628
2024-03-06	1.18485	0.204236
RNF10	1.11011	0.203338
MIB1	0.910455	0.202721
FBXO3	1.1271	0.201627
ASB1	0.894001	0.200842
FBXL12	0.889551	0.200645
CBLB	0.905415	0.199832
HECTD3	0.928818	0.19683
TRIM23	0.920294	0.196157
TRIM74	0.902213	0.195736
CADPS2	0.921879	0.193661
SMURF2	0.906109	0.19352
MAGEA6	0.887252	0.192903
KLHL20	1.06673	0.190996
MGRN1	0.918648	0.190799
RNF165	1.08918	0.188443
RPL3	0.935984	0.188415
KLHL41	1.11143	0.187321
UBE2J2	0.886008	0.185273
LRRC41	0.906358	0.18115
UBE2T	0.90428	0.17986
KLHL13	0.898868	0.178177
SOCS4	0.870629	0.177307
IPP	0.954735	0.175792
CDC16	0.872116	0.173885
RPL4	0.876926	0.173661
TRIML1	1.18162	0.167013
PSMD14	1.17452	0.164825
TRIM39	1.069	0.162693
RNF145	1.16403	0.16202
SPOP	0.870733	0.161094
KCTD13	0.892543	0.160785
G2E3	0.875001	0.159158
TRAF3IP2	1.07153	0.158597
ASB8	0.912534	0.158093
CUL3	0.885602	0.155933
RNF4	0.92446	0.155119
USP3	1.11973	0.154362
ZBTB16	1.13419	0.154362
USP35	1.12547	0.152903
USP4	0.906067	0.152875
OSTM1	0.919883	0.15094
KLHL26	1.19164	0.150351
SOCS6	1.1232	0.145835
UBE2E1	1.09802	0.145302
KLHL14	0.899109	0.14359
KLHL3	0.912446	0.143254
STAMBP	0.885717	0.143086
DCAF4	1.18598	0.141935
TRIM5	1.18093	0.140898
RNF115	0.930557	0.140196
ASB7	1.14868	0.138233
TRIM35	1.14182	0.13683
FBXL5	0.887143	0.134558
AIRE	1.17735	0.132006
RNF44	1.09925	0.130856
FANCL	0.897931	0.127602
RHOBTB1	0.910672	0.126816
KLHL21	1.14988	0.126732
RNF180	0.920274	0.124909
UBE2V1	0.808659	0.124797
RLIM	0.884827	0.121992
CDC23	0.890549	0.114867
RNF187	0.905162	0.114642
OTUD7A	0.909539	0.114418
USP41	1.12128	0.112426
UBOX5	1.13489	0.111557
FBXW2	1.17556	0.111052
MDM4	1.19147	0.110912
CCIN	1.29513	0.10993
ASB4	1.10975	0.108527
BTRC	1.07357	0.107181
UBE2D2	1.1552	0.107013
UBE2C	0.848408	0.10648
HUWE1	1.15494	0.105947
FBXO11	0.899962	0.105386
CUL9	1.18267	0.10432
SOCS7	1.12456	0.104151
ZSWIM2	1.14167	0.103114
RBCK1	1.07733	0.101066
SART1	1.17537	0.100196
FBXO31	0.880726	0.100028
USP11	1.19535	0.099439
RICTOR	1.16076	0.0984853
UBAC1	1.14122	0.0982889
UBE2O	1.13584	0.0974194
OTUD7B	0.838721	0.097195
LONRF1	1.13264	0.096129
ZMIZ1	1.15418	0.0954278
RNF141	0.865675	0.094979
NEDD4L	1.23255	0.0929313
SHPRH	1.09147	0.0922861
DCAF6	0.873806	0.0887237
BACH1	0.910613	0.0868443
UBE2G1	1.10073	0.0865638
ZNF645	1.1105	0.0860309
UBR3	0.928082	0.0846564
ASB3	1.13928	0.0833661
IRF2BP1	1.17804	0.0815989
CNOT4	0.839942	0.0812062
KCTD5	1.17313	0.0808696
KDM2B	0.90073	0.0805049
CDC26	0.875649	0.0789341
TRIM22	1.13955	0.078317
ZC3HC1	0.910123	0.077756
BARD1	1.1378	0.0773352
NLE1	1.2434	0.0771388
TRIM50	0.892089	0.0769425
DCAF17	1.19781	0.0743899
ASB2	0.889993	0.0740814
TRIM36	1.15564	0.0736606
PARP11	0.890543	0.0736325
CHFR	0.894756	0.0725105
KBTBD2	1.2128	0.0706872
PCGF2	0.910946	0.0703787
UBE2L6	1.20833	0.0702945
FBXO17	1.13687	0.0699579
FBXL15	1.0894	0.0693128
SH3RF2	0.885832	0.0681346
SIAH2	0.897351	0.0676297
TNFAIP3	1.1768	0.0674614
TLE3	0.838664	0.0656942
HECTD4	1.19071	0.064432
TRIM51	1.14267	0.0634783
UBE2Z	0.884525	0.0625245
TRIM58	1.1461	0.0623843
USP9X	0.868986	0.0617952
KLHL38	1.17432	0.0615708
USP54	1.20316	0.0610659
MYC	0.845904	0.0607574
RNF122	0.77604	0.0576999
MYCBP2	1.09677	0.0570266
USP19	1.17003	0.056129
RNF20	0.875854	0.0553717
SIAH1	1.16047	0.0535484
USP26	1.1204	0.051669
FBXO27	1.10364	0.0505189
USP38	0.885397	0.0498738
RNF103	1.19541	0.0485554
USP21	0.823187	0.0484993
OTUD4	1.16063	0.0482468
RNF216	1.1294	0.0450771
ANAPC1	0.883562	0.0430294
OTUD6B	1.1542	0.0418794
GRWD1	0.913228	0.041683
RCHY1	0.84846	0.0414306
USP14	0.874498	0.0408976
DCUN1D3	0.867071	0.0406452
UBE2W	0.883733	0.0386816
MIB2	1.20245	0.0385975
TRIML2	0.875374	0.0361571
TLE2	1.20763	0.0336045
CDC20	0.842976	0.0330154
TRIM25	0.841057	0.0326227
UBE2I	0.873263	0.0315568
SYVN1	0.896229	0.0302945
ZNRF4	1.15831	0.0302384
USP32	0.827569	0.0291725
ATXN3L	1.13971	0.028331
PAFAH1B1	0.893358	0.0280505
FBXO2	1.15864	0.0268724
FBXO32	1.14631	0.026676
UBE2K	1.17022	0.0242356
ATXN3	1.16544	0.0240954
WDSUB1	0.841318	0.023871
HERC6	0.899595	0.0235905
DZIP3	1.16422	0.0231697
UBE2H	1.19475	0.0229734
ARNT	0.887651	0.0229734
RPL12	0.874236	0.0229734
FBXL3	1.12536	0.0226648
ATG16L1	1.18231	0.0226087
TRIM11	0.876327	0.0221599
NUP43	1.1996	0.0221318
CORO7	0.87266	0.0214586
KLHL15	1.20472	0.0204769
TRIM6	0.856013	0.0201402
UBE2S	0.765889	0.0186536
KBTBD11	1.17029	0.0185975
DCAF8	0.8111	0.0185694
KBTBD8	1.17042	0.018345
RNF181	1.13483	0.0176718
TRIM17	0.814408	0.0176718
2024-03-11	1.20641	0.0170828
TRAIP	0.855476	0.0148107
RNF40	0.850339	0.014446
RBBP4	0.812833	0.0139972
FBXO40	1.24541	0.0138289
FBXO30	1.21286	0.0136886
WDR82	0.833807	0.0130996
UBE3C	0.821701	0.0125386
CUL4B	1.18913	0.0125105
RBBP5	0.840162	0.0120617
KLHL7	1.16868	0.0113885
SPSB1	1.16951	0.010575
USP5	1.2244	0.010575
UHRF1	0.829096	0.00970547
WSB1	0.84665	0.00917251
TBL1X	1.25473	0.00889201
LNX1	0.864767	0.00847125
KLHL4	0.814093	0.00821879
UBE2L3	0.872161	0.00774194
AREL1	0.837756	0.00768584
DCAF10	0.811804	0.00757363
RNF6	0.803929	0.00757363
TRIM40	1.22593	0.00751753
RMND5B	1.17578	0.00732118
USP7	0.781159	0.00732118
RPL7	0.853902	0.00701262
KLHL10	0.841189	0.00698457
SOCS3	0.800495	0.00661992
DTX1	1.25631	0.00558205
RAD18	1.20699	0.00521739
ATG10	0.827732	0.00502104
LRR1	0.846737	0.00479663
WDR61	0.845852	0.00417952
USP13	0.808359	0.00342216
RNF26	1.28576	0.00333801
ZRANB1	1.23573	0.00330996
CUL1	0.822932	0.00319776
KCTD10	0.835579	0.00302945
TRAF4	0.821011	0.00291725
PHIP	0.812114	0.0025526
USP37	0.810539	0.00252454
MSL2	0.728423	0.00235624
KLHL17	1.31954	0.00221599
UBE4B	0.820582	0.00210379
TRIM65	0.783125	0.00201964
DCAF13	1.46848	0.00182328
DCUN1D1	1.48791	0.00162693
OTUD5	1.3755	0.00162693
BCL6B	0.839312	0.00151473
TRIM73	0.821904	0.00131837
UBE2R2	1.2218	0.00129032
CUL5	1.27186	0.00115007
STAMBPL1	1.37032	0.00112202
BACH2	1.25749	0.00103787
UBA3	1.35595	0.00103787
CBLL1	1.3594	0.00100982
TULP4	1.26144	0.000982
UBR4	1.3512	0.000982
PPM1D	0.78863	0.000926
TRIM34	1.27596	0.000926
TRIM46	0.787657	0.000842
PEX10	0.752063	0.000813
PPIL2	1.23182	0.000645
BRCA1	0.76918	0.000477
UBE2Q1	0.706525	0.000477
ASB16	0.658363	0.000365
TRIM45	0.763475	0.000365
PEX12	0.759283	0.000309
NAE1	1.2946	0.000224
CSH1	0.756475	0.000224
TRIM27	1.26328	0.000168
DCAF7	0.811248	0.00014
ANAPC11	0.754852	8.42e-05
DTL	0.654696	8.42e-05
WDR59	0.71098	8.42e-05
AHR	1.40878	2.81e-05
DCAF16	1.66192	2.81e-05
DDB1	1.86241	2.81e-05
KCMF1	1.56585	2.81e-05
PRC1	0.650903	2.81e-05
RACK1	1.59309	2.81e-05
VHL	1.69486	2.81e-05
WDR53	1.45732	2.81e-05

## Sheet: Supp. Fig. 1d - Read Count
Gene	Sequence	H_Rep1	L_Rep1	H_Rep2	L_Rep2
ABTB1	GGGCTCGGAAGTAGTCACTG	43	4	76	47
ABTB1	CTACAAAGACCACGTCACTG	24	53	112	136
ABTB1	TGTAATCGCGTAGAGCCCGG	52	50	87	124
ABTB1	TGTTGAAGCCGTCAGGACAA	30	94	86	105
AHR	ATCGCAAACAAAGCCAACTG	63	54	97	46
AHR	TTATAACAGACTACTGTCTG	40	42	62	87
AHR	AGACTCATCTTGTTGCATCA	30	54	65	56
AHR	CTTACTTCGGATATGGGACT	94	134	186	128
AIRE	CCCCGCTCACCGTTCCCGAG	60	46	114	245
AIRE	CCACCTGAAACTTGTCCTCG	39	45	182	175
AIRE	GTGGCGGTACCAAAGCCTTG	52	152	128	180
AIRE	AGTTCGAAGACTCCGGCAGT	69	66	77	52
AMBRA1	CCATAATATCTATATTACGG	31	118	38	122
AMBRA1	GGAGCTGGGGACCTGCCAAG	44	65	99	123
AMBRA1	GCTGCTCTGGACTGTACTGA	104	64	193	156
AMBRA1	GGATGATCCAGTATCTCTCA	188	61	97	267
AMFR	ACAGGGACAGGACTCGACCG	16	37	73	73
AMFR	GCACAAGAACTATCTACGTG	59	128	81	119
AMFR	CCTCAACCACGAAGGGACGT	63	113	77	116
AMFR	TGCCGACAATAATCGTGTCA	82	84	200	302
ANAPC1	GTCCCAGCTCCAGTTACGGT	42	82	28	128
ANAPC1	TCTGGAAAGGTGAAGTCACA	47	61	44	82
ANAPC1	GTTGTCTGGATGACTAATGT	30	94	33	187
ANAPC1	AGGAATAGTGATCCTAACCA	9	181	11	136
ANAPC10	AGCAAGATCTCAGTCAGAGT	41	27	2	47
ANAPC10	GGAACATGAATCCAGCCACT	119	63	98	128
ANAPC10	TGGTGCTGACCCCAAGCAGT	28	71	158	26
ANAPC10	GATGTTCACTAAATGAGGCT	40	80	60	180
ANAPC11	GTGGCCAACGATGAGAACTG	30	44	26	70
ANAPC11	GATTAAGTGCTGGAACGGCG	11	51	30	101
ANAPC11	GAGCACTGGCCCCACACCAG	32	145	36	168
ANAPC11	ACCAGCGGGCAGTCGTCGCC	24	37	63	121
ANAPC13	GATGTCGCAATACCACTGGT	2	17	1	1
ANAPC13	CCTGAACCTGAACAAGACAA	43	48	22	104
ANAPC13	GTGAGGTTCAGAGAGATGGA	35	45	17	41
ANAPC13	GGTATTGCGACATCCTCATA	33	74	59	151
ANAPC2	GGAGCCGGTAGTACCGGCGA	40	73	121	188
ANAPC2	CTGACAGTGGATCGAGCGGG	52	59	18	75
ANAPC2	GAAGTCCACACTATGTTGCG	13	57	44	74
ANAPC2	AGCCTATCCGCCGCTACCTG	44	65	17	121
ANAPC4	CCTGCAGCATCTAGTCCAAG	51	101	137	329
ANAPC4	GTCACAGAAGTCTCTACCAA	30	68	48	37
ANAPC4	GTGTCACCCCCTAACACAGA	19	48	80	122
ANAPC4	ACATACTACCTTATTCAGCT	44	102	157	147
ANAPC5	AAACTTACTAGTGACCGAAG	14	25	5	36
ANAPC5	CCACCTCGCAGAGCTACACG	15	66	30	46
ANAPC5	GCTGAAAGAAAGCTTACTGT	31	51	50	89
ANAPC5	AAAAGCTCTCTGTTGAACAA	37	78	59	18
ANAPC7	TCATACCCAGAAACCACCCA	34	20	63	49
ANAPC7	GCTGGCAAACCTGTACAAGA	5	22	51	27
ANAPC7	TGAATGTGATAGACCACGTG	117	153	162	181
ANAPC7	TACTTAAGGGAGCAGCACTT	106	114	180	24
ANKIB1	GTCCACAGGGCATATCCACA	20	31	138	201
ANKIB1	TGAAGTCATTCAACACGTGG	38	144	38	140
ANKIB1	TGCTGCATTAGACAAACGAG	22	14	104	119
ANKIB1	GGGAGTTAGTGAAGCCTACG	56	43	119	120
AREL1	CATGCCTTGTTGGAATCGGT	54	126	89	114
AREL1	TGATGGCATTCAACCTCCTG	19	158	93	165
AREL1	ACTATTTATGACTACGTGCG	17	46	24	134
AREL1	GGATTATCATACTCATCTCG	7	67	15	119
ARIH1	TCACTTAACAGCTTTAACTG	30	44	101	54
ARIH1	GGAGGAGGATTACCGCTACG	23	93	60	169
ARIH1	TTCAAGTAGCAGATCTGACA	48	98	111	206
ARIH1	AAGATATCACAACCATGAGC	25	62	32	80
ARIH2	CCTGTACCCGAATAACCATG	32	71	50	138
ARIH2	GGACATAGAGGACTATTACG	66	80	140	45
ARIH2	GTTCTCGTCAAGGACGGCGT	22	32	21	45
ARIH2	AAGTTTCAGAGATATTGGAC	4	37	31	83
ARNT	AGATGTCTAACGATAAGGAG	42	97	78	86
ARNT	CAAGCTAACCATCTTACGCA	16	40	24	155
ARNT	TGGGGAACCTCACTTCGTGG	75	78	132	217
ARNT	TGGATTGTGTTGGAGAGTGT	48	175	261	232
ASB1	CCATGATGCAGCTTACGTCG	33	53	65	62
ASB1	AGGCTGCGCTGATGTACAAG	81	46	59	112
ASB1	GCGAGAGGCGTGGTAGACAG	50	74	68	95
ASB1	AGACAGACTTCTCGTTGATG	74	147	91	202
ASB10	CTGGTCTCTGACATACGAAG	43	84	219	76
ASB10	GAGAGTGGATGGTCGGTCCG	44	30	111	117
ASB10	CACCAGCAGCACATGAACAC	43	134	139	54
ASB10	GGCCAGTACTGGAGTCCGCG	48	74	41	95
ASB11	ACACCCGGTTAATTGTCACA	49	98	72	229
ASB11	CTGCAGCAAGCATTGAAGAG	39	109	62	206
ASB11	TCTTCACACAGTCTACCCTC	49	145	29	59
ASB11	ATAGCAGAAGAGATCTATGG	40	82	103	134
ASB12	AGACTGCGGCCAAATAGAGG	51	104	174	145
ASB12	TGGTAGTTTAGCTTTGACGT	102	143	621	175
ASB12	CAAAAGCTGGTCCAAAGTAT	40	104	26	170
ASB12	TTGTTGTAGATGCTACCACC	21	155	80	89
ASB13	CTGCAACAGCTGATCGAGAG	84	44	220	138
ASB13	GAGGCTTCTTATTGACGTCG	39	62	8	33
ASB13	GTGGATGCTCGCAACATCGA	107	84	101	196
ASB13	AAGCTTTGCCGCATTCACGT	63	75	75	43
ASB14	ATCTGCGTTGTGCCAACGAG	25	138	28	169
ASB14	AATACAAAGCTGACTTCCTG	14	50	15	80
ASB14	ATGGAAATGTTACTGCGGAA	57	159	184	114
ASB14	AACATGCACCTAAGGATGAG	68	95	96	39
ASB15	TACACCGAGCTGCCTATGAG	153	131	255	159
ASB15	CCCAGAGCTATGACGATGAG	50	75	78	102
ASB15	CTGCAACAAGTAGACAGTTG	103	83	188	219
ASB15	GTGCTGTTTGAGGCAGCAGG	30	27	93	102
ASB16	AGAGGCCGCCAACATGATTG	8	130	66	99
ASB16	CAAGGCTAATGTGCTGACTG	48	172	31	110
ASB16	GGGGACTTGACGGGCACCTG	43	76	48	115
ASB16	GCTCGACACCTGATCCGGCA	19	40	48	139
ASB17	TCAAGACAGAAGTTGTAACC	44	87	104	268
ASB17	TGACCCAAAAACTGTAGGGA	74	93	105	90
ASB17	ATTGTTAAGACAATGTTGAT	51	43	97	52
ASB17	CACATATTTCAGTGAAGTCG	53	64	128	203
ASB18	GGTACCTGATAGTCCAAACG	46	105	116	80
ASB18	CTGCACTGAAATCACGCCTG	24	39	28	43
ASB18	CCGAGGTCCTTACCCGAGCG	12	39	59	98
ASB18	GGTGTCGCACGCAGGCGGTG	74	93	93	132
ASB2	GAATCTCGCAGAGCCCAACA	68	112	136	249
ASB2	GTGGAATCCAAGAACGCCTA	87	115	59	88
ASB2	AGGTGCTGACATCAACACGC	49	94	93	64
ASB2	CGACGCCAACAAGACCAACA	80	24	92	68
ASB3	TTAAGGCTGTTGCTTCAACA	42	184	100	46
ASB3	TGTGTGCATGGCTTTCCAAA	44	54	121	113
ASB3	TATCAGCAACATCGACACTT	44	73	124	105
ASB3	CAAGGGTGTAGCTTTGTCCA	45	27	42	42
ASB4	GCGCTAAAGTCCAATGACTT	19	21	23	81
ASB4	GATCTTAACACAATCCACAT	17	47	23	16
ASB4	TTGGCACAGAGAATGGAACT	86	76	95	244
ASB4	TACAGTTGATTGTAGCATTG	109	123	258	106
ASB5	TCACTATGTAGAAATGACTG	106	79	164	182
ASB5	TCTTCCATCCCCAACGCATG	50	59	208	278
ASB5	TAGTGGTGATCGATCTGCCC	12	14	51	15
ASB5	TGGGAGCATGCGTTGAATAA	112	263	324	253
ASB6	CCGGTCCCTCCGATTAACGT	63	68	60	121
ASB6	CCCATGCCGCAAGAGAACGT	25	54	31	4
ASB6	GCCCAGTTATGTCGCCAGCG	40	107	53	141
ASB6	ATGCCGCTGACAAGCATGGT	100	114	86	143
ASB7	ATTCGCATCTCGGCCATTCG	43	108	38	99
ASB7	CTAACATCAAGCGTGCAATG	65	137	174	242
ASB7	AGAGGGGCAGACACAAACTT	51	87	116	149
ASB7	AGCTCGCCATTATCCGAGAG	36	42	16	44
ASB8	CCTTCTGGATTATGGCGCAG	72	109	50	104
ASB8	TGTTCGGTTATACCCATCCA	29	18	65	61
ASB8	CAATGATACACCGCTCAGCT	51	26	94	69
ASB8	AATTGTTCGGATTAAGCGCT	22	22	28	48
ASB9	GAGAGTTGACACACTCCACG	13	71	24	32
ASB9	CTGACACAAGCATTAAACAG	22	15	43	37
ASB9	AATAGAGTGGAGTGCCCAGG	48	18	101	92
ASB9	ATGCATGAAGCTGCAATCCA	67	52	100	146
ATG10	TGAATTCTGCACAATAACGT	13	29	33	95
ATG10	CATCTAGGAGCATCTACCCA	54	97	28	104
ATG10	GAAACACAGGACTGTTCTGA	16	93	35	62
ATG10	CTTGCCCTAAAGTAAAGTAC	29	111	55	120
ATG16L1	TGCAAGCCGAATCTGGACTG	31	242	57	102
ATG16L1	CATACTTACGAAGACACACA	16	58	33	132
ATG16L1	GAATAACCAAATGCAGCGGA	16	52	22	99
ATG16L1	CTTCCCAAAGCTTAACCCTG	95	70	110	185
ATG3	GTAGATACATATCACAACAC	48	36	61	77
ATG3	TGTTTGCACCGCTTATAGCA	37	53	60	39
ATG3	TAGTCCACCACTGTCCAACA	45	92	119	88
ATG3	AAAGCCAAAACTGATGCTGG	21	19	19	65
ATXN3	TCAACAGTCCAGAGTATCAG	40	45	172	119
ATXN3	AGGAATGTTAGACGAAGATG	36	48	108	17
ATXN3	TGCCTGAATAACTTATTGCA	52	91	135	133
ATXN3	CTGTCATCCATATTTCCAGA	51	186	59	237
ATXN3L	TGGAACATCAGACCAAGATG	57	78	223	182
ATXN3L	ATCGAGCCAAGAAATTTGCA	83	67	218	128
ATXN3L	TGTCTGAACAATCTATTGCA	86	150	140	213
ATXN3L	AATCCTGAATATCAGAAGCT	28	45	61	45
AURKA	CTTCGAATGACAGTAAGACA	3	47	5	28
AURKA	TGAACCTGAAAACTCACCGA	19	1	3	8
AURKA	TGCTTGCAAAGGAATGCGCT	67	167	140	125
AURKA	TGAGTCACGAGAACACGTTT	108	224	112	78
BACH1	CTAATCCTGATACCTAACCA	55	82	219	138
BACH1	GAAATCCGACTTGGGCACCA	60	43	53	89
BACH1	AACTGACAGAGTCCGTACTG	36	66	81	203
BACH1	CCTGGCCTACGATTCTTGAG	84	117	182	152
BACH2	GTTCAGCATAACGAAAAGTG	27	55	21	75
BACH2	CCCAGAATAAGAATGCACCG	67	162	198	139
BACH2	CTCTTCCTATTCCTACGCGG	19	77	5	58
BACH2	GAATTATGGACAGCCCCACG	32	27	52	43
BAP1	CACGGACGTATCATCCACCA	95	194	55	151
BAP1	GAACCGTCAGACAGTACTAG	34	100	42	37
BAP1	AAGGTCTACCCCATTGACCA	74	179	29	64
BAP1	CTGTCCATCAAGACTAGCAG	33	58	91	69
BARD1	GCTGTGAAAAGAAATCATAG	10	91	24	43
BARD1	ATGTCCAGTGTGTTACACCC	20	56	43	93
BARD1	ACTTTACGTTTGCATGAAGG	24	66	113	38
BARD1	GACTGGAAAGTCTATTGTGA	47	59	28	87
BCL6B	CCCACATTTGAACTGCACAG	109	158	236	186
BCL6B	CACTGCACCAGCAGTCCTAG	20	21	83	17
BCL6B	CCTCTGGATCACCCTCTGAA	91	69	146	122
BCL6B	CCCGGGGGTCCCGAAGCGAG	37	91	25	101
BFAR	AAGATGCCCACCATAAAGCA	25	14	33	60
BFAR	TGACACGTTCTAGCTCCATG	70	52	155	194
BFAR	GGCTGTGGCCAAATGGACGG	30	85	93	91
BFAR	ATTCCTTTAGCTCCTAACAC	39	106	114	105
BIRC2	ATGCTATGTCAGAACACCGG	68	106	62	91
BIRC2	CAAGCTACTATGTTCCAAGG	95	52	225	102
BIRC2	ATATTCAACTTTCCCCGCCG	27	31	80	109
BIRC2	TTCTGAATAAAGCTACAGCT	28	119	57	39
BIRC3	ACCCGGAAGTAATGAGTGTG	120	95	234	100
BIRC3	TTTCGTTATTCATTGCACAG	10	64	23	82
BIRC3	AGGATTAACTAGAACACTAG	121	82	130	121
BIRC3	CATGGGTTCAACATGCCAAG	13	55	36	70
BIRC6	TTGCACTCAAGGATTCAACA	36	76	79	127
BIRC6	GCCCACCTATAGCCTACATG	50	112	133	95
BIRC6	GAGGCCAAGTCTCCACAAGT	43	84	82	116
BIRC6	AACAGAGAGTATCCAACACA	32	57	17	43
BIRC7	AGCCGGTGATGGTCCCACGC	46	128	157	49
BIRC7	GGTGGCACCTCAGCAGTCAG	12	18	89	85
BIRC7	CCTGGACGGAGCATGCCAAG	96	135	114	96
BIRC7	CCAGGATCTGCCCATCCACG	25	66	62	23
BIRC8	GAGCAACTATAAAACGCTTG	51	72	102	123
BIRC8	CATTTAACCCGTTCACTTGA	68	137	99	118
BIRC8	TCTAGCAGATATTTGCAACC	45	64	145	187
BIRC8	GGACGTTAAGAAAATAATGG	84	10	105	133
BMI1	TTGTATACAAATTAGTTCCA	35	84	54	46
BMI1	AATGGCTCTAATGAAGATAG	29	100	31	14
BMI1	CTAGATTGATGTCATGTATG	101	98	54	177
BMI1	GTGGTCTGGTCTTGTGAACT	15	47	40	95
BRAP	GCGGCCACATAGGATGTGGA	26	74	77	62
BRAP	TGTGGTTACATAACGTTGTG	77	64	63	120
BRAP	TCACATCTGTCATTTCTCGA	39	85	53	171
BRAP	TTGGTGTACATAGGCTGATG	40	45	90	111
BRCA1	AGAAACCTACAACTCATGGA	13	56	29	44
BRCA1	GGCTCAGGGTTACCGAAGAG	27	68	52	64
BRCA1	GCAGCATTTGAAAACCCCAA	42	64	7	148
BRCA1	AGGAAACATGTAATGATAGG	29	96	10	192
BRCC3	TCTAGTTGAACGATGATACA	30	19	73	96
BRCC3	GAGCGTGGTTGAGACAAACG	20	66	33	44
BRCC3	GCTCTGGAGAAATTTCTACT	57	57	104	110
BRCC3	ACCTTGACAGACACACAGGT	73	85	231	216
BRWD1	TTCCTAGTGGAGATACATCG	55	49	76	163
BRWD1	ACAAACCTAAATATGCCTAG	38	47	25	146
BRWD1	GGTATGTACACAAATCAACA	90	134	136	101
BRWD1	AGATATTATAGATACCCCAA	99	40	108	64
BTBD1	GTTCCCACTGATGACAATTG	47	21	119	112
BTBD1	TGGATGCAATAAGTGCAGAA	124	137	136	183
BTBD1	CGGTCAATGTATTCAACTCG	74	50	127	98
BTBD1	CAGCTCGATCTCGGCCGACG	77	93	125	177
BTRC	TGCGATGCCTGTATAACCCA	72	283	138	295
BTRC	TAAAATTATACAAGACATTG	57	72	78	99
BTRC	ACGAGTTTATGTGCCCATGT	26	16	52	136
BTRC	AGTGCAGAACTGCTTCACAA	51	92	207	86
CADPS2	GGTGAATGACAGTACCACGT	176	134	158	263
CADPS2	AAAACATAGAAAAACGTGTG	9	69	107	16
CADPS2	AGCTCTACGTCTTCGTCGTG	18	102	37	130
CADPS2	ACAAGCAGCCCAGATCAGAA	30	89	120	152
CBL	GTAGATCCGTTTGATCCTAG	28	16	61	114
CBL	CTATCTTGTCAAGATATGAG	47	85	99	98
CBL	GGTGGAAGATCTCGAAGTGT	40	60	152	78
CBL	CCTGTCGAAAGCTCTTCCAA	76	108	63	106
CBLB	TGTGGGATGTCGACTCCTAG	36	91	50	125
CBLB	CTTCATCTCTTGGATCAAAG	37	127	87	47
CBLB	TTCCGCAAAATAGAGCCCCA	56	94	96	243
CBLB	TGAATTAGATCCAGGCGAGG	56	40	106	120
CBLC	GTCCACAGTACTTTCCCCCG	56	26	57	105
CBLC	GAGAGGTGGCCCATTCTCGG	27	36	48	68
CBLC	GAAGACGTCGAACTCGAAGA	26	32	55	47
CBLC	GGCCCAGCTGTACTCGCCTG	42	77	121	112
CBLL1	GTTTCCTGACTGACCGATCG	13	9	26	11
CBLL1	GGCTGATTATAGTGCTCATG	170	78	267	68
CBLL1	GTGGCATTATAAAACGCTCA	33	71	52	47
CBLL1	CGAATTGAGCAGTGTACACG	65	54	152	84
CBX4	GGGCTGCGGATCGCTAACCC	25	67	27	75
CBX4	CGGTCAGGACATTGGAACGA	24	48	54	68
CBX4	CCTTGCAAGATATAACACGT	32	180	184	150
CBX4	TAAAAGTCCTGTCGGCAGGA	40	9	53	51
CCIN	AGGCGGCCAAAGATAACAGG	79	9	113	66
CCIN	CAATTGGGTGTACTTCCGGA	41	8	106	105
CCIN	AGTCGTTACAGTGAACTCGA	42	54	176	59
CCIN	GTGTGGAAGACAAGCCCGAT	13	18	52	23
CCNB1IP1	ACTGCGACCAGAGATCGTGT	34	110	103	141
CCNB1IP1	TCAAGAATACAATTTCAGCA	27	92	79	101
CCNB1IP1	ATTGACCTCTATGAAAGGGG	72	35	46	34
CCNB1IP1	CAAACTCTCTGGCTATGCAT	60	144	63	100
CCNF	CTTCATAGGAGAATCCGGTG	49	80	62	137
CCNF	GGACAACACTTACAAGTACG	57	86	109	94
CCNF	AGGGACTCAATGACACAATG	49	100	48	162
CCNF	GCAGGGACTTACAGCTCGGA	47	125	46	105
CDC16	AAATACTTGAAGGACGAAAG	7	52	18	67
CDC16	ACGACATGCTTCATACAACT	24	36	24	57
CDC16	TGCTCTAGATAACCGAACCC	16	41	23	39
CDC16	TCATTACACAGCTTGCTAAG	45	101	12	147
CDC20	TCCCAGAACTCCAATCCACA	15	141	3	114
CDC20	CAGTCTGTTCTGATAACCTG	52	138	114	330
CDC20	TGGGGAATATATATCCTCTG	26	68	40	55
CDC20	GGCCAAATGTCGTCCATCTG	104	117	223	199
CDC23	GTTGCCTATCACAATATCAG	11	28	14	33
CDC23	GATATTTATCAATCTCACAG	29	39	50	59
CDC23	ACTAATGGGACATGAGTACA	78	109	109	184
CDC23	GGCGCTTAGAGAATTGAGAG	40	29	80	72
CDC26	GAACATTCGAAAGGACCTGG	35	38	101	11
CDC26	TCAGACCCGTAAGAAACAGA	16	35	48	12
CDC26	TGTCATCAAGCTTTAGCTCT	138	237	120	310
CDC26	TTAGCAGTGATCCCAAGAGC	100	43	50	49
CDC27	GATGGCACATCAATTACAGG	20	40	18	105
CDC27	ATGATTCAAAGGGAGACCAG	9	4	5	50
CDC27	TGAATCAATATAAGACACTG	62	120	86	145
CDC27	CTGTTATTACCGCTCAGGAA	11	57	34	39
CDC34	CCCAACACCTACTACGAGGG	43	196	70	171
CDC34	CATCTTGGTCAGGAACCGAA	19	69	74	102
CDC34	CGAGGGCGATCTATACAACT	92	71	192	70
CDC34	TCAGGAGGGAGATCACACTC	77	28	119	43
CDCA3	TGCCAGCACTAGGTGAACGG	95	78	121	91
CDCA3	ACAGATAACTGGGTACCCAG	55	106	233	100
CDCA3	ATACCAAGAGTAGGAGAGCG	19	94	101	74
CDCA3	ACACCTATGAAGACCAGCAG	55	143	140	98
CHFR	GGATGAGGTATGCTTCCACG	27	28	95	94
CHFR	ACGGTTTGGGCATTTCTACG	48	102	152	85
CHFR	AACAGTGATTAACAAGCTGA	19	11	35	12
CHFR	AGCGGGAGTGGACCATCGGG	28	54	45	156
CIAO1	AGGGCCATGAATCCACTGTG	77	267	92	318
CIAO1	ACAGTGTGTAACCACTCTCG	15	43	53	56
CIAO1	GGCCAGGTAATTACCGCAGG	11	57	10	151
CIAO1	GACCGGAGAATCCGCATCTG	50	42	126	158
CISH	AAGGCTGACCACATCCGGAA	39	38	54	52
CISH	CTGTCAGTGAAAACCACTCG	34	145	246	44
CISH	ACAAGCAGTTGGAGTCCAGA	92	92	82	221
CISH	CTCACCAGATTCCCGAAGGT	40	92	88	161
CNOT4	ATAAACCTACAACAAAGACG	43	70	136	95
CNOT4	GTTCATCCAATCACAGTGCA	16	19	86	7
CNOT4	CATGTATCTTCATGAATTGG	107	151	208	137
CNOT4	GTTATATACCTGATGTGAAG	30	53	44	64
COPS5	GCCTTGAAAATGCAATCGGG	23	50	110	26
COPS5	GTGATGCATGCCAGATCGGG	25	29	22	58
COPS5	CCTCCTCACTCCTTAGTCCA	94	128	122	148
COPS5	CCAACAAGAACAATATCCGC	18	121	37	79
CORO7	GCAGCTGTACTGTTACGAGG	68	70	39	125
CORO7	AGGACGCCAGGATCCGACTG	86	167	60	128
CORO7	TGTGTCTACTGGATTCAACC	47	37	92	68
CORO7	AGCCACATCACCAACCTCAA	90	99	151	226
CRBN	ACCAATGTTCATATAAATGG	74	50	163	83
CRBN	CTGACTGTGTTCTTAGCTCA	96	168	280	178
CRBN	TGAAGAGGTAATGTCTGTCC	90	175	136	224
CRBN	TTACATACTGTATGTGATGT	98	78	179	119
CREBBP	TAATTAATCAGGCTTCACAA	33	216	72	60
CREBBP	TGGCAACTGGACGTTCCCCA	48	61	204	239
CREBBP	CTTAGCCCACTGATGAACGA	42	18	37	92
CREBBP	ATTGCCCCCCTCCAAACACG	23	36	102	91
CUL1	TCGCTTCATAAACAACAACG	4	6	8	80
CUL1	GTTCGCCGTGAATGTGACGA	53	16	28	53
CUL1	CACCAGTCAAACCAAGCACG	32	60	34	50
CUL1	CTTTATACACTGTTAACGTA	29	111	36	150
CUL2	GCTGGTAAACTCATAACCAC	8	54	80	51
CUL2	CACCACCATAGCCATACTGA	14	90	87	131
CUL2	ACTGACTCCACAAATAGTGT	27	70	115	119
CUL2	AGATATCTATGCTTTATGTG	30	61	35	85
CUL3	TATCATCAATAAATAATGAG	32	45	44	192
CUL3	GAGCATCTCAAACACAACGA	26	52	37	81
CUL3	ATAACTTGTACATGCAACCA	29	78	67	121
CUL3	ATCCAGCGTAAGAATAACAG	7	96	41	55
CUL4A	GCTGCCCGACAACTACACGC	35	49	38	156
CUL4A	AGTTCTGCAGCACATAGGTG	54	18	94	82
CUL4A	TATGCTCACAGCAAAGCATG	43	79	52	87
CUL4A	GAAACCACTGATTGCTTGTG	124	95	148	163
CUL4B	CTCTTCAGTAGAGTTCGAGG	39	38	49	149
CUL4B	GCTTCTTCTGTATCGGTACG	55	77	101	97
CUL4B	AGCATGTGGTACTTACTGGG	135	106	193	207
CUL4B	GCTGTTAGCAAAGCTAGAGA	13	70	41	93
CUL5	CCATGTATCAAGCATAAGCT	80	85	292	87
CUL5	GAGGAACATATCATTAGTGC	19	36	25	37
CUL5	AGCTTGTTTACATAATCCGC	42	45	134	58
CUL5	ATTGGAGTAAGAGAATCCTA	35	14	61	186
CUL7	CACTTGCGAACTCAGAACGA	81	51	141	91
CUL7	CTGAATGAGGGACTTCACGT	40	50	66	73
CUL7	GAATGCCCTCGAAAGACATG	21	81	188	69
CUL7	GCATTGATACGCGCATTCGG	41	95	44	16
CUL9	TCATAGAGTTTACAGTAACG	14	26	55	47
CUL9	CTCGGCCAGTAACAAAAGTG	44	37	51	123
CUL9	AGCATAGTCCTTATGCATCG	39	12	103	106
CUL9	GAGAGTGGGATATCTGACCC	50	143	127	120
CYLD	TCACTGACGGGGTGTACCAA	19	31	37	77
CYLD	TGAGACTGAATGGTAAAGAG	49	96	49	124
CYLD	AAAGGCCTCCAAATAGACGT	26	17	80	46
CYLD	GGATAACCCTATTGGCAACT	34	60	73	125
DCAF1	AATGCCATTAGCGATACGAG	9	33	28	20
DCAF1	AATGTGGTTCAGTCCAACAA	14	16	17	21
DCAF1	TAATTGGTGCCAATCACCCA	13	38	46	58
DCAF1	ATTGGAAGACCTATTATGCA	47	83	82	129
DCAF10	GAGGTTGAAGACGGCGCCGT	25	39	73	17
DCAF10	ACCCGAACAGCCTAGCGCCA	21	51	118	89
DCAF10	GTGTGAAAGAATTTCTTATG	18	52	41	47
DCAF10	ACCATGTAAAGTGCATACTT	123	125	226	213
DCAF11	TGTGGGATCGACGCACCATG	41	142	153	224
DCAF11	CGCCTAGATTGAGTCCCATG	74	107	225	155
DCAF11	AGACGCTCCAGCCTACGTCG	2	15	2	2
DCAF11	AGAGGGTAAGTTACCTGCGG	63	72	121	122
DCAF12	CATCTATCGACTACCTACGC	37	33	155	10
DCAF12	ATGCGAGACACAATGTGTCA	49	85	84	79
DCAF12	GTGTGGCACAAAATGCAACA	77	99	175	66
DCAF12	AGCTACTCTCGAGTGTTGCA	21	110	146	100
DCAF13	ACCAAGTTGGACTTACAGAG	42	95	26	325
DCAF13	GGTGACCATCCAGCGAAGCA	46	7	124	28
DCAF13	ATATAGTACTGTACGATATG	20	125	52	58
DCAF13	ATTACATACAATATTAGGAA	29	53	51	21
DCAF15	TGTACCTGACCGTATGCGAG	95	21	122	123
DCAF15	TTGAGGGACACGCACACCCG	35	15	67	56
DCAF15	TGCTGACGTAGATGTCACGG	20	46	129	60
DCAF15	CGCAGGGCCTACCTGCCGAG	40	53	151	27
DCAF16	CAGTTTAGCATGATACAACC	88	99	218	123
DCAF16	TGGCATGATCTCTAGAGAGC	170	42	538	172
DCAF16	CTTGTCAGAATCAGAAAGTG	23	29	81	17
DCAF16	TGCCAGGCAAGACTCTCAAG	143	46	234	21
DCAF17	GGTGTGACGATGTAGTGCCA	44	57	72	97
DCAF17	TCACCTATAGCCTATGAGAG	82	125	140	192
DCAF17	AATCAGTATTCCATGAGACA	50	53	144	98
DCAF17	ATGCAACAGAAACTTGACTT	52	87	65	185
DCAF4	ACGGAGACTCGTCATCACCG	35	33	11	33
DCAF4	AAATCGGTCGCTTGCCAAGG	22	27	88	147
DCAF4	GAGTCTCTGCGAGTCCCATG	40	21	78	57
DCAF4	TGCATGAACACCTTGAGCGT	46	134	78	245
DCAF5	GGAGGATAGTACTCTCACTG	79	76	56	189
DCAF5	TGTGCCATAGCAGAACCCGG	108	47	48	117
DCAF5	TCCACCAACACCCACGTGTG	64	134	29	64
DCAF5	GTACTGGAGACCTCGACGGT	12	27	44	31
DCAF6	TGGGCAAATAGCAACAGACG	27	150	8	88
DCAF6	GGGAGCCATTGCAAATCTGA	83	154	128	124
DCAF6	TCAGGACTTGATGGGACCGT	38	63	22	174
DCAF6	ATGTCACTTGACGAGCAACA	42	115	118	144
DCAF7	GCATGTCGTATCAATGCTTG	53	257	66	106
DCAF7	TTCATCGCGTAGACTGTCCA	27	225	21	284
DCAF7	GCGGTGACTATCTCCGTGTG	76	97	73	123
DCAF7	CTATGATATTGCATTTAGCC	108	89	105	209
DCAF8	GCTACACTTACGACGCTGGG	33	127	87	97
DCAF8	CGCACCAGCACAGAAAGTCG	53	49	91	100
DCAF8	TGGTGTGGGATTGGGTACGG	82	160	148	190
DCAF8	AGGACTCATCAGATGATGAG	55	84	81	105
DCUN1D1	TTAGTGTGTTGATTATTGCG	47	13	209	61
DCUN1D1	AAAGGCCCAGATACCCAAGA	26	64	72	49
DCUN1D1	ACAGTGCGAGTTCTCCAAAC	4	23	6	51
DCUN1D1	GTGTAAAAGGATCATTGGAC	26	53	111	144
DCUN1D2	TCAGTGTATTGGTCATAGCG	18	65	46	53
DCUN1D2	GAGTGCACGCCATAAACTGG	30	13	59	90
DCUN1D2	TCACCTTCGCTAAGAACCCA	15	26	31	37
DCUN1D2	GAATGAGTGGAGACTAGACG	16	97	41	64
DCUN1D3	GCATTGACGGAATCTGTGCA	78	174	214	212
DCUN1D3	GCAGCACTCGAAATTCTGTG	30	76	113	166
DCUN1D3	TCAGGCGCTACAAGGATGAG	48	150	239	105
DCUN1D3	TTGACGAGGATATCTCCACC	26	30	53	153
DDB1	CATTGTCGATATGTGCGTGG	94	66	192	86
DDB1	GGATAGCCATCTGAATTGAG	102	19	153	33
DDB1	CATTAGGGTCCACTCGATTG	67	42	132	129
DDB1	GCGGCACGTAAAAACCTATG	9	42	17	45
DDB2	TGGTCACAGGAGACAACGTG	58	190	148	134
DDB2	CAAAAAGAAAGTGACGCATG	114	114	106	131
DDB2	ATGTAGCCCTCCTGTCAAAG	44	15	124	120
DDB2	ACTGCTCACCCCTTTGATGA	52	204	120	202
DTL	AGGTGATAAACTTTCCACGG	39	45	88	77
DTL	TGAAGCTGCCTACATATGGA	38	112	44	174
DTL	ACAGCTGTATTCTGTACGGG	59	102	87	98
DTL	GAGAATACCTTAGTCTCAGC	10	47	4	30
DTX1	GTGTGGGAGTGGGAGAACGA	33	11	89	43
DTX1	GTGCTGAAGGAGGACGCTCG	43	37	41	36
DTX1	GGTTCGAAGATACATGCAGA	14	16	48	29
DTX1	ACGTCGCTCTTGCTCACGGG	18	56	32	60
DTX2	GGGGAGGTCAATAATGTAAG	57	72	173	137
DTX2	CAGAAGCGGTCCTGTGTGGG	33	110	49	53
DTX2	CTGAACACCACCAACGCCTG	69	121	162	163
DTX2	CTCCAGATAGTCACAGACGC	51	30	203	163
DTX3	GTGCCGGCATTCATTCTGCG	22	55	51	33
DTX3	TAGGTAGAGCCCATTTGGAG	75	218	142	231
DTX3	CAGAAGTCTCGCCATCTATG	44	105	98	109
DTX3	GACTGTGTCCAAGCCCGTGT	26	167	15	109
DTX3L	GGTGATATGCATCAACATGA	88	44	135	144
DTX3L	CAGGTCACCTGATCGACTTG	34	57	125	28
DTX3L	AGAAAAATGGAAGGTCACGA	66	64	57	102
DTX3L	TTCTCTCATCAACTGACATG	41	131	65	189
DTX4	TGAAATAAAATCCATCCCAG	53	94	128	84
DTX4	CGATGATGTAGGGCGCGAGA	12	13	12	99
DTX4	GACCCATTTAGGTTCTTCAC	41	108	113	102
DTX4	TGGAAGTGAGGTCGATCCAG	72	63	35	21
DZIP3	ACTAGGTTAAGAGTAAACAA	72	73	177	23
DZIP3	ATGCCTTTCAGATATAATGG	28	33	124	128
DZIP3	CACAGCTAGAAGCAGCACTT	84	30	71	73
DZIP3	TGCGGTAACTCCTTGTTAGG	39	81	107	237
E4F1	GGGAAGGTCTCACTGCACTG	33	101	74	161
E4F1	CTGAACAAAATCCTCCAAGG	55	130	61	186
E4F1	AGGTGGTGGGCACATCAAAG	48	121	124	165
E4F1	GGCACAGCGCACACACATAG	27	87	67	85
EED	TTGTGAATGACATTCATACA	88	31	110	235
EED	ATGGCTCGTATTGCTATCAT	76	90	193	145
EED	AAGAGAATGATCCATACCAC	22	31	22	37
EED	ACGATTATGGAATATCCAGA	22	201	91	217
ELOB	CGAACTGAAGCGCATCGTCG	38	77	116	36
ELOB	GCTTCACCAGTCAAACAGCA	37	86	87	67
ELOB	AGCGGCCTCCTGACGAGCAG	46	5	143	22
ELOB	CTTGGCGTCCGTGAAGATGG	55	143	59	135
ELOC	AGGTCCTTCACAGCCACCAT	20	139	59	92
ELOC	ACTTTCGATAGCACATGTGA	27	46	123	98
ELOC	TGGGAATTCAGGAATCTCGG	86	107	69	158
ELOC	TTACTTTACTTTAGATGGAG	67	100	140	125
ENC1	TGCAAAGTGTACATTACTGG	62	93	56	101
ENC1	GCTGGAGTTTCAAGACATCC	25	63	41	121
ENC1	TGAAAGTCTGTCCTCCCAGA	57	71	118	66
ENC1	GGAAGGTCCTATTTCCGGCA	48	98	96	250
EP300	GGTACGACTAGGTACAGGCG	43	38	107	113
EP300	ATGGTGAACCATAAGGATTG	51	153	191	222
EP300	CTGTAATAAGTGGCATCACG	40	119	165	117
EP300	CCTGACCCAAGTATGATCCG	75	38	161	84
ERCC8	GATGTTGAAAGAATCCACGG	38	95	52	86
ERCC8	GCCAAGATATAGTCATAACG	26	138	90	222
ERCC8	TGTGTAATAAGATTGTCTGC	81	58	99	69
ERCC8	ACCTGCTACCAAACAGTGCT	45	89	149	90
FANCL	CGAGATGAATCCCTCATACA	59	82	152	149
FANCL	ATAAGGCTTGAGTAGAACTG	56	38	30	87
FANCL	ATTTACAACTGAAGAATGCA	5	36	4	46
FANCL	ATTTACCTGAGGTGTCCAGG	51	71	44	40
FBXL12	CCTACCGTGTGACCGAGACA	30	8	30	90
FBXL12	AGATGCGACCTAAAGTCATG	39	8	125	45
FBXL12	CAGCACGATGCATTCAAGCA	33	41	67	75
FBXL12	GGATCCGGTCCCGTACCGGG	78	150	74	105
FBXL14	CCGCCTACCACAAGTCGGTG	61	59	103	44
FBXL14	CTCTAAAGCACATCTCCCGA	112	107	213	179
FBXL14	TGCAGCAACATCACCAACAC	52	188	228	257
FBXL14	CGATGCCCACATCCGAAAGG	110	116	295	115
FBXL15	TCACGAATGGCTGTCAGACG	90	120	209	175
FBXL15	CCTCTGCGCCAGGTACACGA	37	43	64	193
FBXL15	GGACCCGGTTCAGGACGTGT	52	79	56	89
FBXL15	CCGCAGCAGCCGGGCCAATG	63	62	38	73
FBXL19	TGCAACGAGATCGTCCACCC	24	33	29	123
FBXL19	TCACCCTGGTAGGTGAAAGG	19	63	54	74
FBXL19	AGAAGCTAGAGCGTTTCAAG	29	46	25	99
FBXL19	CGCCGTTGTCGGCCCTACGG	52	140	175	124
FBXL2	CCTTCATCCGTGATACGCTG	58	69	144	221
FBXL2	GTTTGTAATAGACACACAGG	11	15	70	50
FBXL2	TTCTTGATTAAAGGGTCGAG	43	111	148	130
FBXL2	TTGGTGTGATCAGATCACGA	38	47	58	57
FBXL3	GACACTGATCAGCCACACAA	28	27	78	160
FBXL3	TCCATCTCTCAAAGTACTAG	39	110	8	64
FBXL3	AAGCTTTATGGATTTACCAA	46	109	102	65
FBXL3	GATGTAGTCAGTGAGAATCC	48	42	127	79
FBXL4	AAGTCTGTGCTAATCTACAC	33	35	72	92
FBXL4	TGTTTCGAACTTATGGGACA	32	52	99	41
FBXL4	TTGGTCAGAGAGACCTACGA	34	63	17	7
FBXL4	AGTTGTGCTACATGGTGTGA	94	103	145	84
FBXL5	GAAGTGTCAGAACACTCCAC	53	49	44	125
FBXL5	GAACGTTATGAATTAAGCCA	92	26	52	39
FBXL5	GTGCAAACAGGCATACTGCT	64	152	75	101
FBXL5	TACCTCTGGCCCAATGAACA	89	175	49	100
FBXL6	GAGCGTCAGCAGTCACACCG	44	37	85	53
FBXL6	TGGGACCGGCTGGCGCCGAG	74	73	154	175
FBXL6	AATGCTATTACGGTTGATGC	10	87	57	83
FBXL6	ATTGGGCATAAGCCACTCCA	21	78	48	114
FBXL7	CTGTTACAATATCTCCAACG	13	80	50	53
FBXL7	CCAGCATGAGACACACGTTG	61	84	193	156
FBXL7	TGCGTCCGCCTGACCGACGA	48	86	55	106
FBXL7	CAAGGGTGACAGTTTAATGG	19	37	85	102
FBXL8	TGTGCACGCTGTATGCGGGG	40	59	79	58
FBXL8	TCTGGACAACAGTACCCTAG	47	66	162	98
FBXL8	GGCTGGAATTTGAGCCATCG	56	89	163	77
FBXL8	TGGCGTGCGACAAACTGGCT	35	99	137	94
FBXO10	GCAGCACACACCTCACAACG	52	109	19	235
FBXO10	GCGGTGTATACATAATAGCA	23	46	67	102
FBXO10	GGGCCTACAAGTATCTACTA	86	32	92	79
FBXO10	ATACCCACCTTATACATGAT	67	136	113	96
FBXO11	ATATATAACAGATCATGCAC	27	36	58	23
FBXO11	AACCACTGTAGGGTTAGCAT	18	91	27	71
FBXO11	AGAGCCTTCCATAAAAACGA	70	127	254	159
FBXO11	AGTATGAACATCCAAATCCC	24	42	71	33
FBXO17	GGGCCGCGCACTCTACGCAG	31	60	70	133
FBXO17	TTGGGCCACTCACTCGAAAG	71	96	52	155
FBXO17	AAGATGAGATTGCGGCCGAA	68	25	65	54
FBXO17	CCTGGCGCGACATAGTGGAC	45	81	82	38
FBXO18	CACTGGGAAGACCTCAACGC	23	70	41	176
FBXO18	AAGCAGAGGACAGTACGTCT	37	92	37	111
FBXO18	GACGGCATCCTGTCTAACTG	50	85	46	74
FBXO18	CCGTGCTTCTCTACGCCATG	107	90	108	219
FBXO2	CCTTCTGCGTAACCCGTGTG	110	139	81	221
FBXO2	ACCCCCTTCTCCTTACTCAA	19	45	94	70
FBXO2	GGAAGTAGAACTGCTGCCAG	54	103	115	22
FBXO2	GCACTTGAGCAGCCACAGCG	19	16	79	138
FBXO21	AAAAAGCTGGGTTAGAAGCG	38	26	30	56
FBXO21	GTGTGTATCCTAAATATGGA	29	91	46	156
FBXO21	TGGGGTGGTCAATGTCAAGA	22	53	103	41
FBXO21	TGAACTTCAGTTGGTCGTAA	53	93	111	250
FBXO22	CGCCAGGTTACTCAACACGA	30	43	108	75
FBXO22	GCAGAGTATTGCGGACCCAT	45	79	26	209
FBXO22	CGATTGCTACCTGATCCCAT	75	110	79	206
FBXO22	AGCAATTATAACCAAAGACA	43	152	21	91
FBXO24	GAGATCGCGATACACCCCTG	46	23	62	117
FBXO24	CTTGGGTCCGAGGCAAACTG	53	278	93	298
FBXO24	GGAAGGTGTACAGTTCAGAA	51	60	18	81
FBXO24	TCTTCATTCTTGACTACGTG	41	36	106	53
FBXO25	AGAAGATCTTTGATTAAGCG	18	93	39	83
FBXO25	GTTAACTTCATTGAGTGGCG	33	32	60	89
FBXO25	TGTCCATAAAGAAAGCACAA	66	112	83	134
FBXO25	GATTAGAAACTATTCTCGCC	22	47	38	82
FBXO27	AAGTGGATGGTGCAACACGG	83	114	49	58
FBXO27	CGAATAAGGTTGCGTCCGAT	22	88	93	33
FBXO27	AAAACAGGACAACCGTGCCT	62	66	34	74
FBXO27	GCAGGTCTTGGACCTAGAGG	38	146	177	39
FBXO3	TGTTCATACCGAATTCACAA	85	114	137	70
FBXO3	TATCAAGTCATGATCCGCTG	14	38	70	50
FBXO3	TTCAGAGATAAAACCATCCG	105	95	192	131
FBXO3	TTTGAGTCAGTACATAGCAG	9	37	18	12
FBXO30	GGGTATATCTGATAGCCGCA	64	71	58	35
FBXO30	GACACTAAACCATTAGCATG	16	34	34	70
FBXO30	TTCATGTTGGTCTAAACCAA	43	199	118	180
FBXO30	CCAAAGTCACTATTTAAGCA	71	45	132	160
FBXO31	ATCAGGTGGATCCTGAACAG	17	50	105	83
FBXO31	CCAGATATCGGGCCATACGG	55	122	224	81
FBXO31	AGACAGTGGAGATCGACCTG	58	34	52	111
FBXO31	ATGGTGTTTGCGAAAACTTG	35	24	30	12
FBXO32	TATTCATAGTTACTGCAACA	19	7	53	98
FBXO32	AAATGGATCTATGTTCACAA	30	58	50	86
FBXO32	TTCCAGAAGATTTAACTACG	80	26	143	76
FBXO32	GAACAACATTCAGATCACCA	99	183	150	99
FBXO33	GCCGCTCAGATAGTTCTCGG	71	128	190	91
FBXO33	CAGTAAACTGAGGTGCTCCA	80	109	117	160
FBXO33	AAATACATACCTCAGCAAGG	35	58	41	56
FBXO33	AGAAGAGACAGTCGTTGCAA	43	102	66	138
FBXO4	GGTCCAAACATAGCAAATCG	49	70	25	6
FBXO4	CTTAAAAAAGCCTATATCTG	38	58	53	104
FBXO4	GGCGCGTACGACCTCACGGG	13	4	69	52
FBXO4	AAAGGAAAGAGATAGAGCAA	10	63	45	45
FBXO40	GATATCGGTTTGGTACCACA	47	81	27	78
FBXO40	TGTATCTAGTGCACAATGGG	83	211	141	84
FBXO40	CCATATTCGGAGTTGAGGCA	32	97	51	160
FBXO40	AGATTTGGGGATCACTGTGG	37	70	36	177
FBXO42	TGTTTAGGTCAAGTCTCCAG	61	39	63	104
FBXO42	CAACTATCTTAATCCTCGGA	18	96	8	100
FBXO42	ATGGGCGAGAGTTCAAACTG	37	46	87	118
FBXO42	ACTGCATTGTGACAACCCAT	44	86	173	158
FBXO44	AGGATCTCTCTCGAGACCAG	28	85	12	171
FBXO44	AGGAGCTGATGGATACCACA	23	42	36	51
FBXO44	TGGAGCCTGGATGTGAATGG	23	45	26	308
FBXO44	AGAGGGTCACGAGGTCGATG	39	59	89	152
FBXO45	ACCACACTTCCCATGCATGG	86	48	106	59
FBXO45	CCAGCAATGCCACATAACCT	142	108	329	114
FBXO45	GTACCAGTGCTTGCACACCA	14	16	87	65
FBXO45	CATCAGTGCTCTGAGCAATG	50	56	74	187
FBXO6	CACATTCCGGCCGGACATCG	80	131	140	171
FBXO6	CAACACGAAGTAGTCAGCCG	48	81	33	12
FBXO6	GGTTCCTATGCAGGCTCCGT	51	52	124	92
FBXO6	GCAAATTGATTTCAATGGTG	33	129	119	136
FBXO7	TCTGTAGTGAATCGGTGGAA	61	62	101	247
FBXO7	TACATGCATCCTCTCTGCGA	52	137	91	96
FBXO7	TTGGAATGACGACAGTATGG	60	43	177	80
FBXO7	CCCAGCGTACCTGTACCCCC	110	43	120	118
FBXO8	AAGGTCAGTTGCATTCAGGT	42	48	64	79
FBXO8	TATCCTGGATGATTCGCCAA	63	91	60	117
FBXO8	AGGTTGTGCAAATCCACTTG	63	103	69	109
FBXO8	CATCGTAAACAAGTCCAAGG	34	113	52	48
FBXO9	AGTCACTAGACACCACCCAT	32	28	61	109
FBXO9	TTACCATCAAACCGAACACG	63	44	107	86
FBXO9	AAAACATCGGCAGATACCAA	34	52	44	111
FBXO9	ACTTATACCCGGTCTCCAGA	38	71	89	24
FBXW10	AGAAAATGAACACTTGCTTG	24	98	156	146
FBXW10	GAAGTGGAAGCTGAGAACGA	27	11	93	90
FBXW10	GGCCATCAGTACTTCCTGAG	67	76	112	249
FBXW10	AAACAGGACTCTGATCACAT	28	61	23	99
FBXW11	AGACTATAGAATCTAACTGG	26	121	58	47
FBXW11	AGTGCAATACAGCCTCATTG	32	73	71	47
FBXW11	GACACGGCGTAAAGTGATGT	45	85	103	86
FBXW11	AAAGTGTTAACAGGACACAC	18	34	10	29
FBXW2	CAGCATGTGAGTAAAGTCTG	60	66	157	255
FBXW2	AGACTTCACTGTGAAAGTAT	49	124	188	124
FBXW2	ACTGTGTCCAATTAATGACG	42	102	72	109
FBXW2	TCACCTGATTAGTCTGAGTG	55	140	141	139
FBXW5	CAGGAACTCGTCCCGCGACA	49	37	145	85
FBXW5	TGACCTGGGCAGCGACAACG	79	108	203	198
FBXW5	ATAGGGCTTGTTCCGCACGC	90	28	125	60
FBXW5	GGAGTCAGAGAACGTCAACG	27	84	65	98
FBXW7	ACAGAATTGATACTAACTGG	32	143	18	79
FBXW7	AAGAGCGGACCTCAGAACCA	22	4	32	96
FBXW7	ACATTAGTGGGACATACAGG	43	101	126	101
FBXW7	GTTGGAGTAGAACCTAGACC	7	46	89	65
FBXW8	AGAAACCAGAAGGTACCCTG	18	103	62	97
FBXW8	CATGTTACGAACCAACTGGA	23	102	130	157
FBXW8	GGGCCAGAGGAGAACGTGAG	62	118	62	122
FBXW8	AGTGTGGGACACCCGCACCT	59	53	99	117
FEM1B	GATGTACCTACCCGTCGAAG	35	125	66	104
FEM1B	CTATAGTAGTGAATGGCCAT	92	137	173	121
FEM1B	ATATAAGGGACACACTGATG	66	201	89	66
FEM1B	AGGTAACAGGAACACCCACA	34	87	136	122
FUS	GCCACCACCACTACTCATGG	34	250	76	228
FUS	AACACCACCGTACCTTCCCG	60	117	54	145
FUS	CCAGTCGAGCCATATCCCTG	60	16	169	155
FUS	CAAAGCTATAATCCCCCTCA	49	106	56	166
FZR1	CCTCACCGACGCGTGCCGTG	60	63	109	88
FZR1	GGCACTCCACAGGTACACGC	57	91	171	156
FZR1	CCGCTCAGACCAGCCCACGG	21	66	59	75
FZR1	TGTCTCCCGTCAGCAACAAG	82	88	135	253
G2E3	TGATAACTTCGTTTACATCG	65	178	107	159
G2E3	AACCAAGCGTTCTTACAACA	15	94	77	107
G2E3	GCCATTTCTTTAGTTCACGG	109	109	109	169
G2E3	AAATTACCCAGACAGTCACC	23	64	140	116
GAN	CTGGCCAACTTCAAACCCCG	65	182	129	89
GAN	AGCATGCCGAGAATTAACCA	20	88	35	106
GAN	AGGATGTTATGTCAGCTCTG	34	79	45	77
GAN	TTTCAGGCAAGACATAACTT	33	148	57	67
GNB2	AGGCGCCTGACACAAACGTG	32	155	123	122
GNB2	GCAACACGACAGGTACCCTG	48	179	124	248
GNB2	TCTACCTCCAGATCACAGCT	84	172	90	136
GNB2	GTAGGCACAGGTCATTACCC	23	50	47	80
GRWD1	CTCTGGACACCTACGGACGG	72	29	142	60
GRWD1	TCCGGCGACACAAGTTCCGA	24	36	33	132
GRWD1	GTGGTCACCGACTGAGAACA	27	80	90	75
GRWD1	GGACCATACTTACCCGAACT	28	66	30	11
HACE1	TATTAATTCAATATCACCCG	71	148	79	164
HACE1	CATATCAATTCCATTACTGG	44	196	152	229
HACE1	GGCTTCACAGATACATTGGC	48	96	65	158
HACE1	ATTGTGCAAAGCTAAAGCAA	33	43	49	24
HDAC4	GCATCAGCGTGTCATACACG	35	27	56	28
HDAC4	ACTTACCCGTACCAGTAGCG	52	118	128	110
HDAC4	GGAGCCCATTGAGAGCGATG	52	45	58	95
HDAC4	GGGGCTGACTTACCGCAGAG	54	32	98	147
HECTD1	AGTGTTACCACTACTCCACG	65	46	18	42
HECTD1	TGGGTTCGACCAAAACGGAA	26	77	68	19
HECTD1	GCTGACCGATTTACCCGTCG	19	120	28	110
HECTD1	ACTACCACTTGAATACATGG	62	110	131	93
HECTD2	GTAGATGTGTTATTAAACTG	72	142	162	41
HECTD2	ATTTAATCAGCAAAGTCTGG	16	59	46	119
HECTD2	CAGTATAAGGAATAAGGGGA	58	151	70	98
HECTD2	AATACTTACAGTATTAAGTA	37	100	67	36
HECTD3	CGGCGGTTGATGTATAGGCG	21	48	29	102
HECTD3	AGCTTGTAGAGCACCTCTCG	35	155	93	47
HECTD3	TTAGCTATGTACCCCCGACA	34	101	51	123
HECTD3	GGCCCATGCGCTATGACCAG	99	120	141	180
HECTD4	GTATGCACATCGCACCAACG	43	84	21	130
HECTD4	GATGGATCGAGACATGACCA	22	86	29	99
HECTD4	ACACTCCTGATAAAGCCATG	70	31	95	97
HECTD4	AGCACACAGAGACACAACAG	38	20	142	75
HECW1	CCACATAAAAGACCCGCCCG	5	23	132	74
HECW1	GCACATTCTACTCACCAATG	60	58	100	124
HECW1	CAAAATTGCGAGCATCCCGT	85	72	136	25
HECW1	CTTCTCCTCGCAAGACGACG	63	34	99	108
HECW2	ACGTAAACAGAACCACGACG	32	10	17	56
HECW2	TATGCTGGTAGCGTTCAAAG	48	55	96	178
HECW2	AGGCCTGATCATGTTTAGCA	153	107	247	309
HECW2	GGTAAGGGCTGATTACCCGA	23	57	66	52
HERC1	CAATACGTTTAGCAGACCAG	23	74	75	142
HERC1	GCAGTTCTTGATGCGACACA	81	85	136	78
HERC1	GGAAGTGGACCATCAGCTAG	96	107	99	149
HERC1	GTTCTATAGTAGCAATCCAG	5	31	41	44
HERC2	AGCAGCTACGATAAGAACCA	48	98	11	184
HERC2	GATGTGGTCAAAGTCCGCTG	17	77	85	61
HERC2	AAGCTCGTTGTCTTGTGGAA	51	103	100	30
HERC2	AAAAGATAATTCGAGAACGA	12	37	19	128
HERC3	GGTTGTTCCTGCGAACGTGA	66	56	123	146
HERC3	TGTGGTTCTTGCATCAAGCA	77	59	178	128
HERC3	GAAGTAACTCAAATTGCTTG	33	113	46	163
HERC3	GATTGACCTGAACTCAACTA	15	66	87	88
HERC4	CAGACCTGCTGAGATATCTG	72	73	54	127
HERC4	GATTCACAGATTCAATCACT	56	76	69	24
HERC4	GATATGTACAGATTGTAACA	113	132	130	125
HERC4	ACTATCTTGAGGAATAGTGG	53	64	197	89
HERC5	CTGATGTGGAGACTAAACGG	28	109	148	169
HERC5	GATGCATATTTCCAACAACT	21	59	54	81
HERC5	GTACTTGTGGAAAATGACTG	42	63	77	109
HERC5	TTACTGGGATGAAAGTGCTG	62	24	88	180
HERC6	AGTGGTGTGCACATATGCCA	23	11	23	9
HERC6	TGGGACATTACGCCCACTGA	79	89	87	173
HERC6	AAGCCGAATTAGCCAGTCCA	40	57	88	88
HERC6	ATTGTTGATCTCGTGAGCTG	52	21	144	66
HLTF	GTTGGACTACGCTATTACAC	33	84	111	148
HLTF	ATAGTCCATTACATAGCATA	85	60	100	194
HLTF	AAGGCAGATGGACTAAGCAA	26	58	38	128
HLTF	CATTTATTGATAGAGAATGG	37	11	56	94
HOXB4	TCGCCCGGGTACTACGCCGG	7	76	1	30
HOXB4	GACGACGGGCTCTTTGCACG	32	81	174	117
HOXB4	AAACCCCAATTACGCCGGCG	39	82	35	112
HOXB4	CCCCAAGTTCCCTCCATGCG	58	71	119	114
HUWE1	GCTGAACTTCACCTGAATCG	107	128	90	163
HUWE1	CACCCTCCTCCAATCATGGG	70	116	112	153
HUWE1	AATCTTAACAACTTACCAAG	38	50	103	76
HUWE1	TCTGCATGGCGCACCATCAG	21	142	55	85
IPP	AGACATCTAAGGTTCGACCT	23	59	109	94
IPP	ATGATCCAGTTACTAAACAG	37	88	101	137
IPP	TCACTTCATCAGGCTCGAAG	72	92	148	134
IPP	GAATTCCAAGAGATCATGGC	9	51	83	24
IRAK1	TGGGGCTGGACCCGGCAAAG	68	35	135	111
IRAK1	GATCAACCGCAACGCCCGTG	22	80	168	50
IRAK1	ATTTATCCCACAGAAAGACC	48	75	54	142
IRAK1	CCCCGGGAAATCTCACAGAG	47	130	143	128
IRAK4	CTACGTAAATAACACAACTG	32	100	34	172
IRAK4	GGCACCACAAATTGCACAGT	37	171	55	28
IRAK4	CATCTCATGTGCCAAGAAAG	59	202	72	129
IRAK4	TGTAAACATATACTAAGCAG	61	22	26	107
IRF2BP1	AGTACCTCGAATATGAACGC	6	45	65	58
IRF2BP1	AGCTCGAACTCGTATCCTGG	51	73	77	185
IRF2BP1	ATGATGTGGCCCTGTCATAG	18	40	128	38
IRF2BP1	CTGTCTGGCAGAACTGAACG	22	44	99	64
IRF2BPL	CGACGTGGCCGATACACCCG	72	59	115	138
IRF2BPL	GGGCCGTTAAGCAGCGTCTG	18	122	180	106
IRF2BPL	CGGCGTCGAAGGCGAAAACG	62	132	108	94
IRF2BPL	GCTTGCTGGAACCATCAACG	11	4	7	29
ITCH	TCCCGAACATAGGCTATCTG	12	46	121	48
ITCH	ACAACACACGAATTACACAA	87	114	181	130
ITCH	AATACAAACCTGGTCTACGT	21	28	34	71
ITCH	GAACGGCGGGTTGACAACAT	60	57	74	96
JOSD1	GAAGCCCATGACGTTAGTGA	30	76	115	71
JOSD1	CCTCACAAGAAGAGCATGCT	80	145	201	142
JOSD1	TTTCTCATGGTAGATTTGTG	17	66	120	48
JOSD1	GGACAGCAATGCCTTCACCC	80	125	80	74
JOSD2	CTGCCGTTCGTGGTACACGG	36	122	50	120
JOSD2	CTGCCGATGAGATCTGCAAG	20	30	86	37
JOSD2	AGGATCAGCCCCAGTACCTG	61	70	82	71
JOSD2	CCTCCTGTCCCACCACACGG	81	189	84	201
KAT2B	ACCTCGGTACGAAACCACAC	64	23	68	87
KAT2B	GGAATATCCCCCATAACTCG	12	52	8	67
KAT2B	GCGAGCGCGTACCTTGCAGG	57	53	83	90
KAT2B	TGCCAAAAGAATACATCACA	61	41	115	142
KATNB1	GATGTGGTCCTCGTCAACTG	73	136	31	91
KATNB1	GGACGAGCGCGAGTCCCGCG	35	75	70	109
KATNB1	TCACACGGGGCCTGTCAACG	37	46	172	136
KATNB1	GCTGAACCGGAGACACCGCA	12	30	17	41
KBTBD11	GGGTCCTCAAGCCAAACGCG	37	13	123	30
KBTBD11	GGCCGTCTACTGCTTCCACG	36	14	105	163
KBTBD11	AACTACCTCTTCGTGGCGGG	9	48	82	73
KBTBD11	AGGTCCTGAGCGCGGCCAAG	46	149	90	79
KBTBD12	AATGACCTTTATGTTATAGG	79	113	120	220
KBTBD12	ATCAAGACATAGGAGCTATG	16	102	28	75
KBTBD12	TTTATATCAGCACTTTGCCG	75	40	85	146
KBTBD12	CATCACAGCAGAAAGTGTGT	113	94	166	150
KBTBD13	TCTGGAGCACAACCTCACGT	18	31	31	58
KBTBD13	GTAAAGCTTGTTGCCCAGCG	53	83	65	83
KBTBD13	CGTGCCACGTGCCGCCGTCG	70	80	79	94
KBTBD13	CAGGTAACACAGCGTGCGCG	30	146	80	150
KBTBD2	TAGGTGGAGAACTTAATCGG	56	88	115	52
KBTBD2	ATAATAACTTATGCATACAC	17	21	64	118
KBTBD2	TACTGAGAATATCTATCAGT	113	102	148	286
KBTBD2	TAATGATATCTACATAGCAG	133	56	77	129
KBTBD3	TTGTGGATGGTCGAGCATCA	118	93	90	116
KBTBD3	CTAACACACAACGATGACAC	37	46	88	100
KBTBD3	GTAGCACCAGGTTTGATCAG	32	60	138	103
KBTBD3	GAGATTACATCAGTTATCTG	66	123	52	159
KBTBD6	CTGCTGTGATCCATACTCGG	66	176	207	233
KBTBD6	CCTCCCGAATTGAACCCATG	74	103	47	177
KBTBD6	TCAAGTCCTTCTACGATGCG	81	136	140	203
KBTBD6	GTCTCTCAGTGAGGCCAACG	34	35	18	97
KBTBD7	TCAAGTCCTTCTACGACGCG	22	40	31	128
KBTBD7	GACTCTAGCAGATCTAACCC	33	88	20	43
KBTBD7	TCTGCTATGACCCTTACTCG	44	148	128	239
KBTBD7	CGCGTACAGGCGCTGCACAT	73	35	130	105
KBTBD8	CCTGTGACTATATCTAGACA	75	173	67	264
KBTBD8	ACAGTTGACAGACATTGTAG	30	123	73	127
KBTBD8	ATGACATTTACATTGCAGGA	60	27	76	132
KBTBD8	TGATCATATACTTAGCACAT	16	111	55	127
KCMF1	GTACGTAGAATGTTTCACCC	12	53	42	30
KCMF1	AGGCGATCCTAATCATGTCA	25	30	113	118
KCMF1	GTTGTAACTGAGAAGCGGAA	10	81	79	15
KCMF1	AATGCAGTGCATATTAACAA	48	17	131	92
KCTD10	GCTTCCCACAGCGGTCAATG	26	20	28	59
KCTD10	TCTGCATGGTGGTATAGTAG	55	76	33	79
KCTD10	TGTCTCTGCGCTTTAACGGA	55	113	120	183
KCTD10	ACAACAAATACTCATATACC	23	82	37	90
KCTD11	AGCACCTAGACACTCAGAGT	18	42	130	124
KCTD11	GCTGTCTCTCCGTACCCACG	53	67	92	54
KCTD11	GTGCACTTCTCTGCTCGCCG	36	40	78	80
KCTD11	CCCAACCTCAATTCCCAAGG	52	86	245	163
KCTD13	CAGCGGCTTGAGACCGTAGG	17	76	73	102
KCTD13	TGGGTGCTGATTGACCGGAG	16	127	63	208
KCTD13	GGAGAGTACGAGAGAACTGG	42	104	149	78
KCTD13	CATGGTGTCCTGTCCCGTGA	41	58	91	73
KCTD21	AGTGGACCGTCTGCACACGC	39	30	80	134
KCTD21	TGGCGCCTAGCATGGAGTCA	41	133	108	131
KCTD21	GCTATATCCTCAACTTCCTG	51	94	52	102
KCTD21	GGTAGAAGTCGGCCTCCCTG	47	45	112	74
KCTD5	AAGTGGGTCCGACTCAACGT	40	121	41	58
KCTD5	CTGGCATAAGCGGTACAGGA	31	37	17	63
KCTD5	ACGAGACAGCAAAACATCGC	28	59	59	101
KCTD5	TCCCGACCTGGACTCAGACA	37	130	89	90
KCTD6	ATCCGGGTAACGCGTCAATG	26	84	22	122
KCTD6	TTCTAAGTACTCCAACCCAG	51	90	87	128
KCTD6	TCAATAAAGTAATTGCCTTG	23	127	63	146
KCTD6	GCAACTAACCATCACCACTA	52	80	136	27
KDM2B	TGTCCGAAGTGTAACCACGC	34	71	54	103
KDM2B	GGGGGACGTTTGAAGCGATG	68	102	86	203
KDM2B	GCTGCGGATCTACGAGATCG	43	153	96	183
KDM2B	CTTGGTCAAGCGTCCGACTG	42	97	95	108
KEAP1	TGACAGCACCGTTCATGACG	26	88	33	105
KEAP1	GAGGCTTACAACCCCAGTGA	14	20	36	73
KEAP1	AGTACGACTGCGAACAGCGA	75	88	98	206
KEAP1	ACAACCCCATGACCAATCAG	84	138	121	127
KLHL1	ACCGAAAGATACCTGCACAT	15	112	80	61
KLHL1	GGAGGAATGGATAACAACAA	6	133	54	143
KLHL1	GCGTCACACATCATTACCTG	24	103	10	34
KLHL1	GGTGGCCCACAGCTACACAA	24	106	77	84
KLHL10	TCATTGAGTATGCATACACC	23	45	38	89
KLHL10	GCAACGTCTGGAGTGCATCG	46	143	56	92
KLHL10	AGGATGGCATAGGGCAAGCG	41	30	126	51
KLHL10	ATGGGTGAATGTTACTTGTG	65	79	149	148
KLHL12	CCACTGAACTAAGGCGGGAA	13	46	88	90
KLHL12	CCCTGCATTGTAAACTACAG	30	83	31	100
KLHL12	AGAAACAGTACATGTGACAG	40	117	105	174
KLHL12	CTCTCAATGTCACATCACAG	146	84	208	201
KLHL13	ACTCACTTGGTTACACTAGG	32	26	75	45
KLHL13	CATTAATTACGTGCAAACGG	40	23	87	130
KLHL13	TAAAGTGTTTCTCATATCTG	43	52	28	102
KLHL13	CCATCATGACTCTATGCACA	161	149	283	285
KLHL14	TGAATCCAGCTATTAAATCG	53	98	53	169
KLHL14	AATACTGAACCAAATTGCTG	43	18	82	54
KLHL14	CCAGCAGTTCCATTGCCACA	118	94	82	84
KLHL14	GCACCGAGATCTGGTCGTTG	61	96	71	83
KLHL15	GATTTCGGCGTAAACATCGA	17	63	54	42
KLHL15	CCCAGAGATAGAGCTGTACG	81	137	118	143
KLHL15	TCTGAAGTAATCACTCTGGG	51	85	78	210
KLHL15	CAAAATTATTGACGATAGCA	21	50	15	18
KLHL17	ACGACCCCGTGACTAACACG	26	12	12	50
KLHL17	GGAGATCCGTGCGCACAAAG	171	67	143	127
KLHL17	GAGCTGGGTGAAACACGACG	40	90	168	74
KLHL17	CACCACAATCTCAGCCGTGT	36	114	92	118
KLHL18	GGCTGCTAAGACAATCCGGT	10	5	41	11
KLHL18	TCACCACAGCCACGCCAACG	23	25	90	36
KLHL18	TAATGCAAGGAATGGACCCA	56	105	112	134
KLHL18	GCTGCACATTCCTTCGAGAA	86	141	75	88
KLHL2	AGCATGGGTGAACCATGACA	25	36	84	90
KLHL2	TGGTCCACTGGTCCTTCACA	52	99	61	9
KLHL2	GGTACTTCATTGCTTCAATG	37	113	44	228
KLHL2	AAACAGATCCTACTTTGGGA	25	25	51	32
KLHL20	TGATCCGAGACATTGACGAG	71	106	99	205
KLHL20	ACGGAAACCTATCCGATGTG	28	83	42	152
KLHL20	AAGACGTCCTCAATTACCCC	18	127	75	88
KLHL20	GGCTGACAAAATGACTCGAT	53	67	99	227
KLHL21	ACAACTCAAGCGTGAATGAG	77	114	231	62
KLHL21	GACGGGCGAGGACGCATTCG	10	60	31	71
KLHL21	ACAACCCGCAGACGGGTCAG	13	34	45	78
KLHL21	GGTGGGCAGCGCGCCACCAG	9	35	37	126
KLHL22	GCGAGACCGAGGTATATGAG	34	31	9	72
KLHL22	CTTCGTATACTTGATTGGAG	80	64	71	110
KLHL22	CAATGTACAAGAGACACTGG	38	78	90	70
KLHL22	GTACCTGCCTACAACACACA	24	78	62	102
KLHL23	CAGTAAAGAAGGCTTGTGAG	62	86	137	121
KLHL23	TGCATAAAGAGATTTCCCAG	24	142	112	102
KLHL23	AGAAATACCAGATTATACCA	24	130	135	165
KLHL23	GACTGCACAGTGGTAATACC	63	50	36	128
KLHL24	ACGATAGACCCAACGCATGA	68	55	137	68
KLHL24	AGAACTTGGCACATGCATCA	70	117	99	155
KLHL24	AGTTATAAATCCAGACATCA	83	70	68	119
KLHL24	TATCACCTCAGAATAGCCAG	15	107	54	44
KLHL25	GGTGTACGACACCGTACATG	74	96	64	44
KLHL25	GGCCTCAAAATAGCGGCTAG	18	68	103	75
KLHL25	AGTGCTTGCGAAGCGTGTTG	38	110	123	82
KLHL25	CTCACGCATCGCCATCAACG	66	92	75	61
KLHL26	TAATAGTCAGCACAACATCG	19	41	25	16
KLHL26	TGTGCTGACTATTAACAGAG	28	24	98	70
KLHL26	GTGCCGAGAAGGTGCACTTG	98	81	76	55
KLHL26	CAGCACGGCCGACAAGAACG	101	98	86	101
KLHL28	CATATTCCAAATTCATAGCG	19	46	89	57
KLHL28	TGTATAGGCATACTCCACAA	107	97	198	120
KLHL28	TGTGACATCATTCTTCGAGT	79	185	50	115
KLHL28	AGTACTTTGGGAGCACAGCG	60	102	27	158
KLHL29	AGTATGAGTTCACCGACCCG	52	45	88	53
KLHL29	GGGGGTCACCCCAATGACCG	57	69	44	42
KLHL29	TATCAATCAGTCCACACCCT	53	73	97	53
KLHL29	CATGTGGCCGTTGCCCACAG	71	32	60	31
KLHL3	CGAGATAGAAGCCCACCGTG	46	88	23	25
KLHL3	GGAGTGCTATGATTTCGAGG	65	56	105	133
KLHL3	CATCTATACTGCTGAAATCG	60	148	161	182
KLHL3	GACTATTGATTAAGAACCCA	27	275	135	85
KLHL30	GGCCGGCTGACCATCACGCA	69	164	87	49
KLHL30	GCCCACCAGCAGTGTGACGT	39	170	57	154
KLHL30	ATGGCGCACCCAGCGCATCA	39	25	34	73
KLHL30	AACCCCACTTGTGATAGTCG	42	53	178	106
KLHL31	AGGCGAACAAGAATCCGAGG	53	28	51	67
KLHL31	TACCAATGACTAAGTCACAT	25	48	61	59
KLHL31	GATCCACCCTCTGAATTGAC	38	86	141	130
KLHL31	CTTCAACACCTGGATACACC	87	61	74	88
KLHL32	AGAGTGTCTGACTGGAATCG	85	129	178	87
KLHL32	CCACATCCATTAGGCCAAAG	102	34	104	36
KLHL32	TCTGCCCAGGAATTACTGCG	34	97	86	126
KLHL32	CCCCCATGACTGCCACACAA	77	99	110	272
KLHL34	CGGGTCGTAACGGTGCACTT	16	64	37	42
KLHL34	GCTCAACCCTACATCGCTGA	91	157	244	142
KLHL34	GCGGTGATTGTACACATCGA	36	91	55	12
KLHL34	GTACACGCGCCGCAGTACGT	35	37	96	73
KLHL36	ATGACCCCCGCTGTAAACAG	80	119	172	146
KLHL36	TTCAACTCCATGTTCACCAT	75	108	132	227
KLHL36	GGACGCCAAGAGCGAGCAGT	26	45	104	47
KLHL36	TGAAGGCATCAAGCCGCTTG	43	20	124	72
KLHL38	CTACTGTACAGCAAACAGAC	13	70	101	142
KLHL38	TGCCTCCCCCGTATACACGT	41	150	99	88
KLHL38	GGCACTGACGTCCTTCCCAG	54	50	87	50
KLHL38	CCCTGAAACTCAATCAGTGG	41	21	120	192
KLHL4	TGTGTAAGCATACTGCACCA	142	109	56	222
KLHL4	TTGGCACCATGAATGGCCGT	35	79	36	157
KLHL4	CTTCAACCTGCCCTGAACCG	49	57	95	74
KLHL4	AAAGCCTAGAAAATCAACTG	30	61	25	82
KLHL41	TGTGGTAGGAGGACTATATG	89	67	278	179
KLHL41	GGAGGTAGTGCTAGACAATG	62	233	238	196
KLHL41	CAAAAATGCCGCGAAGACTG	63	95	185	157
KLHL41	GAAATGGGTGCGAACAGACA	31	51	30	5
KLHL42	TGAGTGTTACAACCCCGAGC	20	52	42	61
KLHL42	ACAACCCCAGCACCAACGAG	59	50	48	245
KLHL42	CATGGTCGTCCACTTCCACG	21	112	34	28
KLHL42	ACGAGGAGATGACTGAGCGT	9	4	161	76
KLHL5	GACAGACTGGAGCAAACGGT	47	41	134	52
KLHL5	AAGATTGTGGCGGTGCACAT	23	28	39	121
KLHL5	ATGATCTCCGTACAAATATG	85	64	170	142
KLHL5	GTGTAGAACCAAATTCGTTG	43	35	64	62
KLHL7	TTTAGGTATAAGTGTGCTAG	68	42	217	116
KLHL7	GAGGAAACCTGACTTTAGCA	54	70	90	48
KLHL7	TTAAAATATCTACAAGACTG	45	113	201	158
KLHL7	TGGGCGTCATGAATAACATG	138	100	201	74
KLHL8	ACTCCATTCGGACTACCCCA	21	79	109	159
KLHL8	AATAGTCGAAGGCGACATGT	33	95	59	71
KLHL8	TGGAGGACAAAAGCTTATGG	50	88	124	253
KLHL8	GATGAAACACTTGCACAGGT	55	107	156	106
KLHL9	GCAATACCATGCTGGTAACG	45	84	153	178
KLHL9	TTGCAGCATAATCCATCCGA	45	59	113	99
KLHL9	ATTGCTTTGTGATGTGACCC	64	49	122	94
KLHL9	GTGAGTGGAGTCAGATCGAA	6	15	40	17
LITAF	GGCTGGGTATAATACGAAGG	35	122	43	140
LITAF	TTCATCAGTTACCGTGCAGA	55	66	84	129
LITAF	AAGGACAACACATTTGGATA	68	22	184	78
LITAF	TCCATCCTATGAAGAGACAG	32	81	70	134
LNX1	GAACCTGGCGGGACACGACG	32	34	68	92
LNX1	TGGTTTGAAAGTGATGCTCG	69	128	124	186
LNX1	AATAAAACTGGTGCGCAAGG	27	152	54	111
LNX1	GTCCACACGGAGTGTCCAGG	24	111	41	83
LONRF1	ACAGAACGAATGTCCGCAAG	93	129	70	320
LONRF1	TAGACTGTGCTGACTGAGCA	20	159	139	100
LONRF1	TACAGAGCGGAATCATATGC	47	50	106	83
LONRF1	AGAAATAAGCTGAAAAAACA	44	57	77	63
LRR1	AAAGCATACGCATATCAACT	11	37	50	51
LRR1	AGGCTCCTTTAACCGAACAG	12	12	28	33
LRR1	TAAGTTCTTGAAGGTGTATG	14	61	39	69
LRR1	GACAGAGGCTCAACACGGCT	31	60	22	104
LRRC41	GCTCCGGCGTGTTACCCGAG	46	43	22	29
LRRC41	AGCGTTTCAAGCGAGCTGCA	30	69	20	121
LRRC41	AATGGTCCCACGTAGAACAT	33	34	79	37
LRRC41	TGGAACTGTGAATAGCTCCA	104	128	105	224
LRSAM1	TCAGGTTCCCAATGGAACGT	77	62	138	36
LRSAM1	AGATGGCCTACGAATCTCAG	47	131	99	107
LRSAM1	GCCCACGGACAGATTCTCAA	85	44	111	73
LRSAM1	GGGAAGTGAGGTGATTCGTG	58	85	75	59
LTN1	ACGTGTACTTGGTAATACGT	45	44	20	70
LTN1	AAGACCCAGGATTGCAACAT	45	82	90	103
LTN1	AGAGACACAGAAACTGTGAA	23	74	77	32
LTN1	CTATCAACTGTGATTCGTGA	123	127	238	117
MAGEA6	AGGTGGCAAAGATGTACACG	73	36	104	86
MAGEA6	GGAACTCAGACTCCAGGTCA	53	42	125	90
MAGEA6	TCATAGGATTGGCTCCAGAG	23	89	19	86
MAGEA6	CTCTAGTTGAAGTCACCCTG	73	66	156	169
MALT1	TGAGACCAAAAAGCTATACA	62	76	115	112
MALT1	ATGGATTTGGAGCATCAACG	116	113	195	93
MALT1	AATTCGTACACATCCACCAA	25	78	67	33
MALT1	ATATCCAAACACAATATTGG	73	67	190	48
MAP3K1	CAAGATGGATGATCGTCCAG	39	102	73	133
MAP3K1	CCTGAGGCCCAATAAACACC	45	126	109	117
MAP3K1	TTTCACTGTGCGACCTGATG	69	141	139	242
MAP3K1	CTTTCCGCTAAACTGTGGCA	53	84	178	180
2024-03-01	CGTAATCGCGATCACCTGTG	52	80	98	46
2024-03-01	AGATGACCACAAGTGAAAGG	49	42	57	71
2024-03-01	GCGAACACCCGAGATCTCAG	14	17	29	27
2024-03-01	CAGAATCTGTCACTGCGAAG	39	100	74	143
2024-03-10	CACCTGGAGAGGGTTCGCTG	76	112	119	107
2024-03-10	AAGTATTGAGTGAGTTCTCG	30	59	50	70
2024-03-10	CAAATCCGAGCCCAGACAAG	50	89	141	117
2024-03-10	ATTCTCAATGAGCCATGACT	21	33	48	56
2024-03-11	TGAACCCCTGCCGATGTGAT	107	110	240	306
2024-03-11	AGGTCCGAGGCGCCTCCCGG	33	111	41	108
2024-03-11	TCTATAACAGCAAAGTTCAC	83	49	97	47
2024-03-11	TCGTCCGCTCCCCTGCACCG	40	55	93	117
2024-03-02	CTCCAGACAGCTCTTATGCA	68	126	92	135
2024-03-02	GCTGCCGGAGCAGTCACACA	26	108	56	29
2024-03-02	GCGGACACTGTGCTGCGACA	44	93	104	80
2024-03-02	TCCGTGCCTTGGACACACCG	53	59	79	44
2024-03-03	CAAACCCAGGCCGTTAGTGG	14	38	39	171
2024-03-03	AAGGTCCCTGTACATTCACA	62	104	136	66
2024-03-03	GAAACTTGCATGACATACTG	19	91	57	109
2024-03-03	TCGTGGCAGATCCTGCACAT	51	42	76	49
2024-03-04	ACTTGACCGAGCCATCACAG	106	115	200	45
2024-03-04	TTGTTGGCCGCCAAACCGGG	53	77	135	102
2024-03-04	CTTCTGTAAGGAGAAGACCG	83	41	102	142
2024-03-04	CTGGTGGCGCAACATCTGGG	84	96	218	131
2024-03-05	AGGTATTCAGCATTGCACTG	67	102	136	124
2024-03-05	AGGACTATGTGCTTAGACTG	41	78	95	139
2024-03-05	CCAGGCCTGTCTACAACGCT	59	47	130	175
2024-03-05	ATCAGCATGACAGGAATAGT	22	27	34	123
2024-03-06	CCCCACCGTTCAATGCTGCG	39	84	167	209
2024-03-06	TCGAGAACTGAGCTTTCAGT	54	132	113	174
2024-03-06	TGTCCCTGTTCGAGTAATGC	15	50	97	145
2024-03-06	TTGGTTTCATTATACACTTG	62	124	137	174
2024-03-07	ATGGATTATAGTCACCGAAG	27	69	77	140
2024-03-07	ATGAAGGTAGGCGGACAACG	32	46	17	51
2024-03-07	AGATCTAGATGATGTATCAG	34	77	135	174
2024-03-07	GATGTTCAGAAGGCAATTGG	19	120	47	73
2024-03-08	GCTCATTGACCGTACTGCTG	55	98	48	265
2024-03-08	TTCTATCACGCCATCCAGCC	49	48	6	90
2024-03-08	CTGCAAGTATGAGTTCATCA	122	75	156	199
2024-03-08	GGCAGGCCTGGTGCACGAAG	17	62	112	104
2024-03-09	TGGAAGCAGATCCGGCACTG	64	38	156	74
2024-03-09	CGAGGAGGAGTACTACGGGT	15	59	64	61
2024-03-09	ATCCGCTGGATCAGCGAGAG	11	0	8	8
2024-03-09	TTCAGCCAAGTGGCAACGAC	38	73	30	24
MDM2	GAGAACATTACCGGATTCGA	7	25	59	101
MDM2	AGACACTTATACTATGAAAG	20	48	40	111
MDM2	TACCATGATCTACAGGAACT	48	208	95	231
MDM2	TGTTGCAATGTGATGGAAGG	34	71	156	160
MDM4	CTCAGAGGTAACCTCTACAT	64	63	71	54
MDM4	CAGCATATGGTATATTGTGG	82	158	171	253
MDM4	TCCAAGTCAAGACCAACTGA	41	65	51	46
MDM4	ATGTATGCATTTATGCTCTG	14	100	83	77
MED8	ACAGCTGAACACTCTGAACA	31	64	63	100
MED8	CGGTCTGGAGACAACACCAG	81	78	84	197
MED8	ACAGCGGCAGACTGAAGGAC	17	28	2	88
MED8	AGTTGGAGAACGAGTATGGC	6	61	8	102
MEX3C	TCCCACGCCTACGGCCCCGG	64	43	142	142
MEX3C	AGTCAGGGTCCCTTATCGTG	36	29	131	90
MEX3C	GCCACCTTCAAAGCTTACAT	107	142	129	190
MEX3C	TATATCAAGACTCCTGTTCG	195	137	228	191
MGRN1	GAGACCGTCCACTACAAGAG	24	51	30	45
MGRN1	AAGTTACCTCACCAGCCGCA	47	90	178	171
MGRN1	TCGCTGTTCTCGTCGTCCGA	66	119	103	185
MGRN1	CAAAGAGGTAACCTTCAGGG	60	71	120	47
MIB1	GTTATAGAAGTACTACATCG	31	23	51	72
MIB1	ATTGTAGTACAGTATCCAAG	76	79	104	119
MIB1	TATCTAAATTACCAAGACCA	53	105	37	107
MIB1	TAGCGCAGCATATGTCCTCT	30	132	56	147
MIB2	GCATCGTATCACGGACCGCG	8	38	57	34
MIB2	CAGGTGGACACCAAGAACCA	31	65	89	58
MIB2	TACCACCAATGTGTACCGTG	20	34	171	114
MIB2	GCGAGTGAGCGGTCTCGTAG	48	31	119	32
MID1	GAGATACTCACTAACGACGT	16	8	14	44
MID1	GAATTGGCTCAATCAGACGA	26	88	79	78
MID1	CCTTGTGTAAACTGGTTGGG	52	262	163	232
MID1	GTGTGATACTAGGATGCGGT	56	38	57	99
MID2	GTTATCTCGCTGAACCACCG	13	22	29	22
MID2	TGATCGATTTGAGAAACTCA	116	67	81	127
MID2	AGCAGAGGCTGTGAGCACAA	104	121	160	89
MID2	CTGTGAGCAGGACCCGCCAA	16	61	57	115
MKRN1	AGTGGGAGAGTGCCGATACG	72	56	128	55
MKRN1	CCTTCTCTAGTCGTGCATTG	111	140	352	211
MKRN1	TCCCGAAGCGGCGCTCACTG	18	62	50	131
MKRN1	TAAACAGGTCACCTGCAGGT	28	78	67	77
MKRN2	AAAACTAACTCACATGAACC	15	54	30	25
MKRN2	TGTTTAGATATGACCACACG	42	59	66	148
MKRN2	GTTGACGTTCGAACACGAGA	19	45	36	73
MKRN2	AGGAATGCGGCTTCATCTCG	28	99	9	109
MKRN3	ATTCGCACGACCTTTCTGGT	46	50	64	43
MKRN3	TGTGCAGCGTGGTATGGACA	110	79	159	181
MKRN3	GGAGACATATGCGACATGTG	21	94	85	154
MKRN3	GAGAGAGACAATGCAGACCG	19	17	43	42
MNAT1	TGAGTGGAGTACCACACTCA	53	105	220	244
MNAT1	TTTCAACTTGACCAACAATG	60	53	172	114
MNAT1	GAGCCAAAAGCAGAGCAACA	33	82	57	110
MNAT1	TCATTGTATTCTCTTAGACT	29	114	53	196
MPND	CTGACACGGAGTGAGGTCGT	107	76	178	106
MPND	AGCCAGACGGAAGGATCATG	109	28	64	131
MPND	AGTCTGACCTGGCCAAGTCG	24	144	129	228
MPND	ACAAGAGTCGGAGACCACTG	32	59	50	111
MSL2	GCTACTGTGTCACAAACGGG	64	137	77	144
MSL2	GTATATAACACAGACTACAC	1	2	2	46
MSL2	ACTGCCAATAGCAATGCTGA	41	92	62	96
MSL2	CCAATTTCTACCATTATCCG	63	160	46	152
MUL1	CGGTGAAGGACTGAATCGAG	50	118	29	157
MUL1	GGAGAAGTGATACATACCAA	62	35	237	139
MUL1	ACTGCAAGGGGGTAATTCAG	55	140	99	182
MUL1	ACATCCACGCCATCCTCGTG	18	82	61	85
MYC	CTTCGGGGAGACAACGACGG	19	75	29	65
MYC	CTATGACCTCGACTACGACT	44	41	68	131
MYC	AGAGTGCATCGACCCCTCGG	32	53	16	193
MYC	CTGCGGGGAGGACTCCGTCG	30	24	48	45
MYCBP2	GCTTCAGCCAGATTCATATG	12	44	48	37
MYCBP2	GGTTGACTGAGATATCCTTG	65	147	110	195
MYCBP2	GTGGAGAACTAGCACCCGAT	27	88	38	79
MYCBP2	GATATGCCATTCTTGCGAGG	29	58	68	100
MYLIP	TCTTAGGATAGCTTATCCTG	62	119	125	82
MYLIP	GGAGGCGAAAGCCAACGGCG	22	73	66	106
MYLIP	CTGCAGTTTACGGGTAGCAA	96	138	194	293
MYLIP	ATTCTGTGCGGGATAGCGAA	101	26	62	136
MYSM1	AAAATGCATGAAACCAATCA	50	93	86	79
MYSM1	CGTAGGGTCCGAGACCCATG	36	118	65	121
MYSM1	GAGATGTTAATTGTATTGGA	63	94	122	153
MYSM1	TGGCGCCCCTCAAAAAACTC	39	116	222	85
NACC1	GGCCGGCTGAGCATGAACGT	76	103	130	99
NACC1	GTACTGTGACGTGTCAGTGG	31	11	125	63
NACC1	AGCCCGATGTCTGCGCCACG	47	103	81	106
NACC1	CGAGTCCCGAAATCGCATCC	76	86	83	139
NAE1	TAGCTAAATATTTAGCACAG	55	96	126	83
NAE1	ATGGACTAGTTGGTTATATG	40	77	104	77
NAE1	TCAAAGAAGCAGTATCGGCA	63	74	86	56
NAE1	CACAGCACTAAATACAACTC	58	29	212	70
NEDD4	GTGGAACATCCACTTGACCT	51	72	62	50
NEDD4	ATTGCTACATTCTCCAACCG	38	54	103	58
NEDD4	ATTACAGGATACCTGTACAG	40	111	48	42
NEDD4	ACATCCAAGTTACTTGACGG	33	76	73	61
NEDD4L	AGAACAGGGCCATCTACCAC	21	19	63	84
NEDD4L	ATAACACAAAGACTACAACC	54	72	90	128
NEDD4L	TTGGACTCGACCTATCATGC	82	22	224	44
NEDD4L	GATGTTATTGTCCGACTCCG	22	36	52	18
NEURL1	GGCATCGGTGAGAAGTGACG	43	108	98	89
NEURL1	CATCCTCGACGAGCAGACGG	41	121	39	129
NEURL1	CTTCCACCGCATCAACGACT	62	36	113	142
NEURL1	TGGTGCTCCCGGACTGTCTG	109	126	187	158
NEURL1B	CCTGTCGGCCGACCGCAAAG	50	52	28	100
NEURL1B	CATGAGCGACGGATCGTGCG	27	77	64	182
NEURL1B	ATGGCGTCACGTTCACGCAG	38	119	90	25
NEURL1B	GTGTTCTACAGCGTGAACGA	23	30	49	6
NEURL2	TGCGCAGATATGGTTCCACG	35	80	80	103
NEURL2	TGCACCCGATGGAAGCGGGT	26	43	66	56
NEURL2	CTGCCCGATCTGGTCAACCT	68	135	140	199
NEURL2	GGTCTTCCTGGTCGAGATCG	51	67	137	182
NEURL3	AGGCGCACCACGTTCCACGA	40	106	106	198
NEURL3	GGACGTGTATGGGACCACTA	49	184	181	137
NEURL3	TGGAAGCGAAGTGCCTCTCG	14	69	72	146
NEURL3	CTCTTCGCCAAGGTCAACGC	78	22	62	95
NFX1	AAGAGAAATGCACTGTACGG	34	9	22	60
NFX1	TCCACATAACACATCTCGGG	44	24	112	106
NFX1	CTACATTTATGTGTGACAAG	119	118	284	202
NFX1	CTTACCACAGAAACAAGTGT	64	29	167	59
NHLRC1	CATCACCAACGACTGCCATG	54	75	73	148
NHLRC1	TGGCGCTTTGTCCCAAGACG	97	228	105	215
NHLRC1	TGGTAACTGATGCGGAGGCA	52	34	128	118
NHLRC1	CCTGCAGAATGGGCACTCGA	65	94	74	38
NLE1	CGGACTCTGAAGATAGCCTG	27	41	14	71
NLE1	GAGGTCTTGGGGATTAACTG	14	46	75	87
NLE1	TTTCTTAGGACACAGACACT	53	54	74	75
NLE1	GTCCACGGGCACGTCGAACG	16	26	25	16
NOSIP	GTCAGGTCCGACATGCGCAG	27	77	85	93
NOSIP	CTCACGTGACAACAGGATCG	68	14	38	51
NOSIP	CCACAGATGATGTCCAACCT	45	105	118	142
NOSIP	GCCCCGCACATGGTCCTGCG	74	64	66	75
NSMCE1	GTCCTCCAACTTATCTACGG	2	17	4	52
NSMCE1	GATGACCCATGGCGTGCTAG	44	87	92	111
NSMCE1	AGAAGTTTGTTCAAAACAAG	61	114	96	107
NSMCE1	TGGGAGACCCATTTATGCGT	74	65	117	63
NSMCE2	GTCCATACCAGAGTTGATAC	33	56	77	51
NSMCE2	AGCAGACTCTACACCACTGA	65	80	182	279
NSMCE2	GCAACTAAACCATTATGTAA	39	19	39	23
NSMCE2	AGTGAGTAGTGAATATAGTA	110	133	84	169
NUP43	GTAAATCCATTACATCACCA	29	25	59	32
NUP43	TCCGGGAAGTTTACAGACCG	23	35	19	31
NUP43	ACTACAGCTCACTACCACAC	61	107	103	144
NUP43	TGGGATGTCTATCAACACAG	64	91	87	146
OSTM1	ACAACATCAGCCGAGCCGCG	19	29	76	36
OSTM1	GTTATGTTCAAAGCAGGTCA	10	42	54	27
OSTM1	ACAGCAGCGCAGAGCTGACA	19	35	76	82
OSTM1	AGGTCGTGGAAGACCCTGTG	56	54	105	137
OTUB1	AGGCCAGACAGTTAACACCT	69	88	107	158
OTUB1	GAGCACCTCCGACTACCTTG	54	40	87	91
OTUB1	CATCTATCAACAGAAGATCA	76	174	54	101
OTUB1	GCAGGACCGAATTCAGCAAG	37	72	50	134
OTUB2	GATTTACCGGAGGAAAATCG	13	40	7	21
OTUB2	GTTCAACGACCAGAGTGCCT	58	18	58	55
OTUB2	CGCCATCCGCAAGACCAAAG	15	116	137	169
OTUB2	AGTGCCGGAAGAAGTCTGCT	96	135	222	242
OTUD1	GCGGTGGACGTGTAGTGCGG	45	16	73	118
OTUD1	CTCCGCCGCACTACTCGGGG	45	117	80	121
OTUD1	GCCAAGTGCTCTTCGCCCCA	61	47	185	124
OTUD1	GCTCAGTCGGAAGTTCCGAT	58	110	101	146
OTUD4	AGAGGTACATCTAACTCCTG	53	131	107	151
OTUD4	AGGGATTATGAGGATAAACA	31	151	108	142
OTUD4	AAGACCCGAACCAAGCACAT	13	16	49	21
OTUD4	ACAACAGATGTGGATTACAG	159	81	99	239
OTUD5	CGGCGCAGGCTACAACAGTG	76	72	174	76
OTUD5	CCTGCCATCATTCAAACCAG	76	27	180	59
OTUD5	CCATGGGATACATCAAAACG	20	23	150	32
OTUD5	GGTTGTGCGAAAGCATTGCA	16	58	76	84
OTUD6A	TGCGCCGCCACCAACGCGAG	129	218	120	168
OTUD6A	GGCCGGCTTCAAGCGCGAGG	20	109	66	127
OTUD6A	ATTCAATGCTACTGTCGTCT	56	82	157	164
OTUD6A	CCAAGACGTGGCCCGCATGG	25	96	97	137
OTUD6B	GCGCTAGAAGAAACCTGCAC	19	5	2	95
OTUD6B	AAAGGATTGTGCTCTGACTG	56	135	100	108
OTUD6B	TGCTTGAGAATCAGCCACCT	16	51	77	116
OTUD6B	GAAGCAACTCACCGAAGATG	37	50	54	120
OTUD7A	AATTGCTGCACACCGAATCG	27	57	57	86
OTUD7A	TATGGGCTAGGACAAAAACG	15	70	81	79
OTUD7A	AAGCTGAAGAAAAACATGGG	70	51	33	118
OTUD7A	TGTGCTCAGAATCCGTCAGG	45	80	47	126
OTUD7B	TAGGAGGCCCATAGTCGTCG	23	123	44	150
OTUD7B	CTCCCCTCACTAAAGGATGG	33	176	99	172
OTUD7B	TAGTGTAATTCTGTCCCTAG	35	135	88	115
OTUD7B	AAGCGTTGAAAAGGCGCTGG	45	57	150	174
OTULIN	GTGATAATTACTGTGCACTG	32	38	16	20
OTULIN	ATTGCTTATACATGAAAGAG	35	92	136	72
OTULIN	TGAACTATTCACAAATGAGG	21	79	48	134
OTULIN	AAGAGTCCCTTACTCTGCTG	28	58	21	69
PAFAH1B1	GACATTTCATTCGACCACAG	24	50	16	177
PAFAH1B1	GAATGCATCAGAACCATGCA	21	27	43	42
PAFAH1B1	ACACAGAGAATGGGTACGTA	33	109	60	76
PAFAH1B1	TGTATGGGTCGTAGCAACAA	93	45	34	182
PARP11	GACACGTCAGATACCCAGTG	27	39	103	191
PARP11	AGCTTCAAAACAAACCCTTG	49	32	62	136
PARP11	GTATTCACATTCTCCCAGTG	14	26	39	28
PARP11	GCTAACTGAACACTGACTGT	54	130	75	146
PCGF1	GCTCATCATAGCGATAGTAG	72	62	209	94
PCGF1	CCTTGCACCTCGTTCCGTAG	41	112	145	159
PCGF1	CCAGTCCCGAGGTTTGGACC	82	58	206	89
PCGF1	TGGATCTTAATGTTGCACAT	26	108	121	176
PCGF2	CATCGACGCCACCACTATCG	83	93	54	140
PCGF2	CTCTCCATCGAATTCTACGA	37	14	72	137
PCGF2	AACGGCTCCAATGAGGACCG	16	95	34	103
PCGF2	TGGACCTGCACGTCACACAT	33	142	234	166
PDE4D	GCTGTCGGATCGATACAGGA	46	30	99	35
PDE4D	CAAACAGCGGCGTTTCACGG	25	6	23	5
PDE4D	ATGGATGGTTGGTTGCACAT	61	118	154	153
PDE4D	AGAAATTGATTGGACACACC	62	107	145	36
PDLIM2	CTGGGGCTTCCGTATCACAG	36	14	48	44
PDLIM2	TCCGAGGGCAAAGTACCCTG	31	35	62	16
PDLIM2	CCGGCCTGGAGACATAATCG	35	126	41	83
PDLIM2	CTGCCGTCTACCCGACTCTG	69	136	126	72
PDZRN3	CTTCACTGGATGATCCATCG	25	37	189	168
PDZRN3	TACGGCCTGTACTACCCTAG	82	267	86	230
PDZRN3	CATTGGGATTTATATCAGTG	46	49	87	90
PDZRN3	CAGAAGAAGCACGACGAAGA	17	69	75	77
PDZRN4	CAATGTATTCACCAGATACG	87	164	204	114
PDZRN4	AACTTCGTCGGCGACCTCGG	41	58	61	53
PDZRN4	TAGTAGACCAGCCTATGGGA	49	117	141	52
PDZRN4	CAGTGCGACTACCGCGCCCG	95	73	115	168
PELI1	TAGCCTACGTGAAACCAGAT	75	122	116	129
PELI1	TAAAAGACCTAAGGCAAATG	33	18	48	130
PELI1	TCTTCTGTGAACCCATTGCG	70	78	75	124
PELI1	GGCTCGTTAATTGACCTCTG	37	143	54	142
PELI2	TTTGGAAGAGTCAAATCCGG	40	64	62	130
PELI2	GTAGATTTGCCCTCTACAAG	16	35	32	159
PELI2	TGTACACCTTGCGAGAAACC	70	60	136	34
PELI2	TTTGTCAAGGAATCAGACTG	31	107	151	63
PELI3	CACCAGGCACTGAGTAACCG	90	172	135	89
PELI3	GAAGTCAATCATGTTCTCTG	47	31	32	43
PELI3	TAGATGCGGGCAGTATAGGG	11	75	44	55
PELI3	CAATGGTTGTCTGGCAAGTG	26	182	60	117
PEX10	TCATCCAGGTGGACCCATCG	32	62	73	83
PEX10	CAGAAGGACGAGTACTACCG	27	30	95	68
PEX10	AGGCAACATGTAGCCGCTGG	117	44	82	181
PEX10	GGAGCTTCTACCTGCAAGTG	51	49	61	156
PEX12	GAGACCCGCTCTTCAGCATG	32	108	57	111
PEX12	CAACAACTTCGATACATCCT	42	111	100	155
PEX12	CTTAAAGAGAATTGTAATGG	60	180	94	205
PEX12	TCTGTAAAATCGTTTCCAGC	76	48	97	56
PEX2	TGGCTGATATCTCAGGTTAG	73	167	110	186
PEX2	AAAATACAGAATGAATACCT	36	33	28	41
PEX2	CTACTCCAAAAATGCCACAG	39	107	132	68
PEX2	GCTTTCATGGATTTAAACCT	30	66	31	47
PHIP	GTTCATTCACCACCAAACGT	45	56	49	66
PHIP	TAGGCTGCAAGCATGTTGTG	135	216	192	494
PHIP	TCAACATCAACCAAAAAAGG	26	85	96	53
PHIP	TGATGGAAACGTGATAGTGT	94	221	142	83
PIAS1	TGTGGACAGTCGGACAAGTG	12	19	48	36
PIAS1	TAGGACTTGAATGTACGTTG	61	21	112	31
PIAS1	GAACATGTAAGGGCCCGACA	62	55	63	98
PIAS1	TGATGAAATACAATTTAAGG	21	90	77	151
PIAS2	ATACAGTCCAAGTTCAGTTG	87	51	185	170
PIAS2	GATGTGTACAAGTCACTGCA	33	62	42	11
PIAS2	CTAAAGATGTAATATTCAAG	22	76	88	69
PIAS2	CAAACACTTACCTAAACTCG	37	54	84	120
PIAS3	TGACACCCGGAGACTTGTAG	77	271	79	208
PIAS3	TCTTCCGGGGAAAGCGTCGT	13	62	22	46
PIAS3	ACCACAAAGAGCCATACCAA	11	109	39	79
PIAS3	AGTGGCTGAGAGTCGAGCCA	42	120	68	172
PIAS4	GACCACTCACCTAATTCGGT	34	145	14	162
PIAS4	GAAGCACGAGCTCGTCACCA	53	42	45	122
PIAS4	GATGAGGGACACCCGCACAC	10	18	29	48
PIAS4	GCACGGGGTAGTCAATATTG	40	38	94	64
PJA1	GTGCGTCCAGAAGTCAGGGT	28	15	33	30
PJA1	GAGTAGTGGAAAATGGCGAT	15	116	86	140
PJA1	GCTCCTGTGAGTATTTGTGG	80	165	207	261
PJA1	TTCTTGCCAGGCCATCCGAG	44	96	25	65
PJA2	TTCAATGCTGAACCACAAGT	36	40	52	86
PJA2	ACTGATAAGTTCAAGCCAGG	30	19	64	59
PJA2	GTAATAACTCTTGAGTATGG	39	65	47	155
PJA2	CAGTTAAATGAGGGAACTGG	36	28	122	59
PML	AGTGCTTCGAGGCACACCAG	11	61	19	86
PML	TTGATGGAGAAGGCGTACAC	19	74	38	82
PML	GCGGTACCAGCGCGACTACG	30	42	94	57
PML	GCAGGATAGTGCCTTTGGCG	52	69	139	116
POC1B	TTCTACAAATCAGTTCACAG	42	134	136	168
POC1B	TATCTGTAAGCTCTAGCATG	19	79	49	120
POC1B	CTTGTATCGACATACACACT	152	206	53	185
POC1B	AGATGAGCCTTCCTTCTAAG	40	102	23	172
PPIL2	CACCAACAACACCCACATCG	43	169	95	298
PPIL2	TGAAGAAGAAGGGCTACGTG	27	87	84	164
PPIL2	TGAACTTGTCCAAATTGGTG	38	128	61	153
PPIL2	GGCAGGCCCACTATTCCACA	88	105	214	152
PRC1	AATCGATTTACAAACCGAGG	16	33	17	77
PRC1	AAAAGATTTGCGCACCCAAG	20	28	29	82
PRC1	GCGGTTACAAAGAACTGAGG	13	7	29	20
PRC1	ACCGCACAATCTCAGCATCG	32	76	26	280
PRKN	AGTCTAAGCAAATCACGTGG	41	38	106	106
PRKN	TACTTACTGCACTAGTCCCA	73	207	151	158
PRKN	ATGCTAGACTTACCCACACA	50	57	139	173
PRKN	AGGTGGTTGCTAAGCGACAG	101	85	145	90
PRPF19	AAATCCTGATAGTGGCATCG	52	48	61	38
PRPF19	CAAAGCCACTGTGCTAACCA	14	114	27	63
PRPF19	GCTCCTCCGATGATCAGGTG	30	90	38	54
PRPF19	CTAATCATGTTTATGAGCGG	26	37	21	44
PSMD14	AAACACATCAATCACTCTGA	45	36	98	137
PSMD14	AAAGCCAACAACCAAAGCCA	8	14	46	42
PSMD14	ATCAAACCCATAACTTCCAT	22	28	101	165
PSMD14	AGACAAACAACTTCGAATCT	59	17	120	106
PWP1	GTCCCACACTTCAATAACAG	78	41	88	107
PWP1	CCTCGCTGTACACACAGACA	27	38	80	82
PWP1	CGACTTAGATAAATATGATG	68	75	129	49
PWP1	GTATCTTTCAGAGTAACGTA	7	16	102	47
RAB40A	TCCCCGTACAGCCATCTCGG	60	64	62	130
RAB40A	CCTCAAAGAAGGTCACACCC	31	18	79	117
RAB40A	CCATACCCTCGAAAGACCAG	20	103	58	33
RAB40A	TGAAGCTCTGGGATACGTCG	13	19	22	37
RAB40B	CATAGACCAGGATCACACCC	36	120	70	210
RAB40B	ATGGATTAAGGAGATCGATG	43	61	43	66
RAB40B	ACCCGCCGGGTGGCCGTACG	22	67	44	54
RAB40B	CAACATCACAGAGTCGTTCA	82	208	166	240
RAB40C	GGTTTCCAACCAAGATCCGG	4	94	12	69
RAB40C	ACCGTTACTGTAGGCGTACG	94	90	224	163
RAB40C	GATGCGGGATAGCTCCGTGA	23	70	74	115
RAB40C	GCCGTCAAAGGACCAGCGGT	7	22	5	49
RABGEF1	AGGAAGTCATCCGCTGACGC	45	200	75	67
RABGEF1	TCAGGATTTCTACCACAATG	18	82	16	71
RABGEF1	AGTGTCTGATATGGTGGTGA	21	22	88	170
RABGEF1	CAGGCAGAAGCAGATTCAGG	49	51	111	190
RACK1	CTTGCGTTGTGAGATCCCAG	45	44	126	23
RACK1	ACCTTAGTCCGTACCTCGAG	12	56	10	3
RACK1	AGTGTATTTGCACACACCCA	60	16	58	102
RACK1	CCACACAGGCTATCTGAACA	39	99	132	120
RAD18	AGTGGATTGTCCTGTTTGCG	101	99	199	126
RAD18	TCCAGACAGTCTTTAAAGCA	35	49	115	192
RAD18	AGGATGCAAAGCATCGCATT	50	109	77	152
RAD18	CAAATTCAGCCCTCAAAAAG	61	111	79	85
RAG1	CAGTGGACACCATTGCAAAG	44	27	133	48
RAG1	CATGTGAGGTTTACTTCCCG	41	137	207	143
RAG1	AGATGCGGCAGAGATGTCGA	35	66	10	106
RAG1	GGACTGTGAAAGCCATCACA	60	124	64	145
RANBP2	ACGGGAATTCTATCGCCCAG	90	67	122	169
RANBP2	CGAAACGAAACAATTTCGCG	5	2	21	4
RANBP2	TGGTACTTCAGAGACAAGCA	25	43	44	192
RANBP2	TGTGAACATCCGGCTAGTGG	33	96	39	312
RASD2	TGTGGCAACAAGAACGACCA	30	24	85	45
RASD2	CAAAAACTCATACCGCATGG	49	198	102	153
RASD2	CCAGTACACACCCACCATCG	140	87	150	264
RASD2	TAACCGGGAGTCCTTCGATG	40	106	63	76
RBBP4	ATTGCCGTTACAGACCAGAA	29	44	58	104
RBBP4	CACTACGACAGTGAGAAAGG	12	147	15	161
RBBP4	CAGTGTGAGCATCAACTGAG	11	15	14	56
RBBP4	TCTTGGAACCCAAATCTCAG	46	52	31	101
RBBP5	GGCAGCAATAGGGTCCACGC	19	45	120	133
RBBP5	CCAGATAGATACCACTCCAC	46	73	5	60
RBBP5	TGGGGATGGGGAATACATCG	29	206	18	147
RBBP5	AAGATTCTCCATGGGACGAG	37	48	66	96
RBBP6	AAGTCGAACTGAACCAGCGA	11	85	21	104
RBBP6	GATATCATCGATCTAGGTCA	40	75	49	72
RBBP6	TGAGACACAACAATTCATCT	95	68	56	66
RBBP6	TTAATTGGAGGTTCAGATCG	89	84	91	111
RBBP7	CATGGTCATCAGATGCACTT	69	108	77	336
RBBP7	GGCCCAGTCTTACCGTTCAG	24	122	50	106
RBBP7	TCTGCGGCATGTAACGAGCA	55	25	58	68
RBBP7	GAATGAGAGGCAGTTGACTT	55	30	137	115
RBCK1	CCAGCACCGAGTAGCACACG	22	34	55	73
RBCK1	GGAGACCCTGCACTCCCATG	81	75	95	131
RBCK1	AGTGCGCCCTGATATGACAG	46	13	107	69
RBCK1	CGCCTCATACCAGCCCGACG	45	110	104	179
RBX1	ATGGATGTGGATACCCCGAG	19	11	100	89
RBX1	CAGAAGAGTGTACTGTCGCA	22	35	37	113
RBX1	GTTATCAACCACAATATCCC	34	31	33	38
RBX1	AGTACACTCTTCTGAAGTAG	27	53	69	132
RC3H1	ACGGAGCAGGGTACACTCGA	20	85	55	53
RC3H1	GGATATAACTGAGAACCTCG	19	63	43	104
RC3H1	TAACACAGCTTATTCCGCGA	38	70	59	144
RC3H1	TTAGAGGCTTGAGGAAACCG	69	109	129	177
RC3H2	AGAATTCATTCGATCTCGAG	18	51	11	18
RC3H2	TCATTTGAAGACCAGTTGCG	38	132	21	109
RC3H2	CAAATCACCATACAAAAGAG	28	110	44	66
RC3H2	GGTTGCAAAGAAATGCGTTG	72	89	86	113
RCBTB1	GGGAATGGGACGACCAACCA	51	68	188	79
RCBTB1	CTGAACTATAGTAACTGTCT	64	31	107	183
RCBTB1	GTGGTCCACTCCCGTAACTG	34	119	98	119
RCBTB1	ATTTACTTGCAGATTGTCTG	37	84	62	56
RCHY1	ACATATTGGACAATTCTGTC	24	109	64	91
RCHY1	GTTGCTCATGTCTTGCCATG	36	26	21	90
RCHY1	ATCCAGCTGTCTCCAATACC	38	160	45	95
RCHY1	TTCTGATATTCTGATGGCAT	110	90	117	193
RFFL	AGGCTGTAGCTCGAAACCGT	12	29	13	135
RFFL	CAGCTTTGTCCCAGGCCGAA	83	34	69	107
RFFL	ACCAAGCTGCAAGTCCTGTG	95	213	234	226
RFFL	TTTCGGTAGAGATGTCATGG	49	98	86	151
RFPL4A	AGTGGATATGACGTTCGATG	40	87	75	55
RFPL4A	AGGAATCTGTGAACCGACAG	71	38	177	151
RFPL4A	CCTGAGGAGTTTCCGAAGTG	32	80	138	75
RFPL4A	GAAGCCGTGCAACTGAAATG	41	95	158	133
RFWD2	ATCACTAGCATATGACAATG	25	48	41	68
RFWD2	GCTAACGTGCTATTATACCA	75	82	40	120
RFWD2	TACCAATCTAGACAACTCAG	20	47	89	48
RFWD2	GATTCTTATGGAATTCCTCA	18	39	36	39
RFWD3	GAAGTTACATGTATCGATGG	43	70	66	58
RFWD3	GAGGGTATCTGCTTCACGGA	21	80	55	190
RFWD3	ACTTCAGAACAACATAGGCA	105	124	85	167
RFWD3	ACAAGTACGAAAATGTCCCC	37	27	67	45
RHOBTB1	CAAGGATAACGGGTGTTCGA	30	109	42	77
RHOBTB1	CGCCCACACTGTTGGCACGT	15	38	38	69
RHOBTB1	GGATTCCTCAGGCCGACCAG	70	97	132	124
RHOBTB1	TCCTCAAATCGAACATCTCG	6	32	72	80
RHOBTB2	TCCACCATGTCAAGACCATG	26	64	79	67
RHOBTB2	CCAATATCGTGTGTGCCAGG	35	81	106	137
RHOBTB2	AGCACCTCCTACCTAGCCAA	55	136	133	88
RHOBTB2	CGTCGCTGGTGGAAGCACGG	26	64	84	68
RHOBTB3	GCCTGATACTCGGTGAACAC	41	102	82	119
RHOBTB3	ACTTCTCGAAATCTAATTGG	7	61	36	9
RHOBTB3	TTAACAATGACTCGTAATGG	33	79	88	148
RHOBTB3	GCACCTGGTTGTTCAAGTTG	37	122	77	115
RICTOR	GGCATAGTCGCAAACATCTG	47	80	75	98
RICTOR	GTGCCAAATAATTATCCATG	16	82	36	79
RICTOR	AAAGTAGTGTTGACTAAGGG	56	99	79	67
RICTOR	TGTCTTCACATGCTTCATCG	83	32	84	121
RING1	TAAGATCTATCCTAGCCGGG	11	70	28	81
RING1	GACCACAACGATGAGTGGGG	52	47	57	51
RING1	ACTGCATTGTCACAGCCCTA	23	88	115	99
RING1	GGGGGAGCAGTGTAGGGACA	74	109	45	65
RLIM	TTCAACTGAAGCGTTAACAG	38	71	26	128
RLIM	TGATCCTGTAGATTCACCAC	55	134	52	47
RLIM	GTCACCTATGAAAGTGAACG	7	26	48	16
RLIM	CCCGGCACCATGTGACATTG	7	28	61	36
RMND5B	GCCCTGCACGAACAAGACCT	37	93	84	62
RMND5B	GTGGAACACCTGTATCAGCA	21	4	26	30
RMND5B	TCACAGCAGTGTATCCCGAG	85	44	123	76
RMND5B	GAAGTGCCGAGCATAGCTGA	53	65	55	40
RNF10	CGAGGCAGCGCACATTCACA	38	109	88	181
RNF10	TGCATAAGAAGGATCTCAAG	38	131	30	159
RNF10	CAGATGACAATCTTAAAGAG	22	52	62	90
RNF10	TGGGGAAAGAGGAACAAGTG	18	64	114	60
RNF103	CACCGGATCCACCAGCTGGG	152	182	261	389
RNF103	AGCTGTAAAAAGCCCAACAC	30	39	42	92
RNF103	CAATTAGTAAACCATGACCA	53	258	198	264
RNF103	TTTGCGCTCATTACAACCCG	47	79	139	126
RNF11	TCACGAGTCTCAGTCCGACC	18	108	45	105
RNF11	CCCTCCCCTACCTGATATGG	60	181	102	128
RNF11	ACCCAACACCTAGCCAGACT	22	75	117	90
RNF11	ATGGATCAGAAAAAAAGATC	44	19	28	105
RNF111	TAACAGTAGAAATCCTACTG	92	68	91	116
RNF111	TGATGATAAAGGTTGACTTG	63	67	117	100
RNF111	GAGGATGTCCTAATGCATGG	67	109	92	116
RNF111	TCTTCATTGGCAGTAACCTG	46	92	86	55
RNF113A	TGAGCCCGAGAGTCTCGGCG	16	42	57	47
RNF113A	ATACAGAAGACCCGTGACAG	44	92	118	96
RNF113A	GAGGATGACAAGATCTATCG	9	9	22	116
RNF113A	TGTAATCTGAACGGTCATGG	26	87	61	151
RNF113B	TGGACCTGTACACCACGTCG	27	65	56	112
RNF113B	AGGGCCCCATACGTGCGCCA	19	58	89	55
RNF113B	GAGCACGACCACATCTACCG	36	54	88	71
RNF113B	TGGCTGCACTTGAGGATGGT	31	118	50	140
RNF114	GTCCAAGATCCGGTCCCACG	57	52	103	201
RNF114	GGACACGTGAAGCGTCCTAG	28	69	58	163
RNF114	GCCGCTTACACGTGTCCGCA	41	98	46	123
RNF114	ATACATTCTTACGGCAGCCA	59	65	77	100
RNF115	GGTCGGAGATACAGATCTCG	30	103	74	63
RNF115	GCTCTATTATCTTGGTCCAG	73	98	64	125
RNF115	CTCTGCAAAATGTGTTGTTG	53	107	151	159
RNF115	TTAGGACAACTGGAAAACAC	61	82	121	104
RNF121	CGCATGCATGCCAAGCACCG	63	85	294	271
RNF121	GGCTTACATTGTAGGAGCGT	86	95	107	43
RNF121	ACCACTTATAAACCAACCTG	78	15	98	118
RNF121	GACTACATGGCATCTACCAT	69	71	133	90
RNF122	TGAGCGATACGGATATAAGG	53	175	79	266
RNF122	CAAGAAGTTACAATTATATG	60	95	288	270
RNF122	ATGACCATATAGATGTTGAG	11	79	90	11
RNF122	TGTTGGTGCTAACCAGTCCC	23	136	192	66
RNF123	TTGAGCACGGTGATCGCACA	35	9	31	44
RNF123	CCAGTGATACACCGTTCCTG	48	151	49	117
RNF123	TTCATCCCAATAGTAGCGCA	46	107	62	115
RNF123	GCAGCGCAAGGTGTATCTGG	66	34	76	67
RNF125	TATGTGCCCTCATTTCACTG	148	205	169	337
RNF125	TGGACCACTACAAGAACTTG	128	200	140	317
RNF125	GTGTAACACCTCAAGGCACA	58	56	68	54
RNF125	GTGGACCTGTCCTTATTGCC	17	63	47	120
RNF126	CCTGGATGCCATCATCACAC	6	44	1	82
RNF126	GGGCGACTCACCTCCAACGG	54	132	51	88
RNF126	TGCGCCCCAGGAGGGAACGT	44	63	100	121
RNF126	GGGAGAGAGACCATCCGTCC	41	51	170	129
RNF128	GCACACGGGAGTGAACCGTA	38	77	107	139
RNF128	TGGTTGGCCCTCATCCAACG	76	23	205	25
RNF128	ATTCTGCAATCTATTCAAAG	45	141	97	150
RNF128	GCACCGTGAAATTCGTGTGC	16	131	35	64
RNF13	GGAATTAGGTAGTATTCCAA	21	102	21	38
RNF13	TCTGATGACCTCATTAGCAT	62	29	100	97
RNF13	TGGAGGCACTATGGGTTCAC	51	30	39	38
RNF13	TATAACCAAATCTTGCAGGG	69	51	109	83
RNF130	CCACCGAAGAACTTCAGCCG	46	137	163	140
RNF130	CTCACGTTTCGCATCGACCG	39	80	70	180
RNF130	TGACTACAGCAACTGCATTG	65	99	166	161
RNF130	GTCATGATAACAGAATTGAG	51	24	76	85
RNF133	CTTGCACTTATTGAACGGGG	70	131	112	125
RNF133	TCCTGCCACTCTCTTCAAAG	24	14	57	81
RNF133	AACTTCGAGTAGTAAAAGAG	14	17	103	129
RNF133	CTTTCTCCCCACCTCAACCA	32	42	23	45
RNF135	AATTACAAGAAAGCGTCACC	23	13	40	64
RNF135	TCTTCAAGTTAAAGGTTGGA	117	199	128	198
RNF135	TCAGAAGCCTGCAGAATCAG	23	49	7	96
RNF135	GCCCGCCTGTATCTCGCGTG	24	50	104	34
RNF138	GTCACATTTCCACGACATAG	56	63	110	89
RNF138	CACAGGGGACACTTAAAAGT	31	62	115	122
RNF138	CAAAACGCCCGTGCGGACCA	25	104	79	50
RNF138	CAGATCTCTCAAGATTCAGT	42	14	75	18
RNF139	CACTGAGAGACATTAATACA	55	132	157	164
RNF139	CCCCAAATAATGGGCTACTG	66	113	90	52
RNF139	GTTAATGTACATCTTAAGGA	18	14	50	68
RNF139	ACCCGGATTCCAGCCAAAGC	8	70	52	3
RNF14	GGAAGAACACCGTGGCAGCG	47	36	99	55
RNF14	AATTTCAAGATATTTGTGAG	40	21	69	38
RNF14	TGGATCTGATGTAGACCAAG	78	111	77	96
RNF14	TCAGGTCCAAGGAGGACTGG	42	149	92	135
RNF141	AGTAGCAAAACATGTTACGT	44	66	221	63
RNF141	TGTACGGGTGGTCTGTACCA	39	78	46	112
RNF141	GCTGAGCTTAATGATGTGTA	23	84	81	119
RNF141	AAAGCAGAGGAATCAGACCC	25	29	10	43
RNF144A	GCAGTGCAAAGCCTGCCGTA	18	9	11	15
RNF144A	CAGAGCTTGCAAGACACCAG	43	44	110	131
RNF144A	CCAGAGTACAGAAGATGCAT	73	21	174	156
RNF144A	GCCGGGCACCAAGTCCGACA	28	37	5	51
RNF144B	AACACGAGCAGAATTTCAGG	41	46	205	124
RNF144B	ATGCAGCTGGCAATCCGAGA	26	79	55	110
RNF144B	ATCTGGACCCCTACCGAACA	62	86	86	117
RNF144B	CTGGTCCACAGGTACCAAAC	58	89	91	255
RNF145	ACTGGAGGCAGTGTTAAATG	69	112	165	62
RNF145	TAAGAAGCCAAAAATCCATG	62	103	64	51
RNF145	ATTCCACAGGGACATTCCCA	24	88	59	132
RNF145	ATCAGCCTGCATCACGTGAG	76	70	150	103
RNF146	TTGTCGACAAGAAATTCCCG	39	95	39	159
RNF146	GAAATGAACATGGACGTCGC	14	33	11	29
RNF146	TGACCATCTACTGATGTTAG	129	207	176	162
RNF146	CATTCAGGGACGGTTAAAGA	58	79	64	72
RNF149	CGTGGTAAACATCGAGTACG	31	20	92	73
RNF149	TCCAGTAACGATGACCATAG	14	36	86	41
RNF149	ACCTTGCCCATGTCTCACGC	70	91	147	72
RNF149	GGCTAACGAGATAATCATCA	67	132	103	283
RNF150	GCTCTGCCTGGACTTTACCG	55	18	41	137
RNF150	AGACAAACACAACCGAAGTG	138	110	156	190
RNF150	CAAGGGCAACTGCACGTACA	99	66	94	184
RNF150	GTTTCGATATGCAAATGCCA	32	32	43	46
RNF151	TTGTCCACATGAATAAACTC	80	44	101	67
RNF151	TCTGCCATGGGGTTCTCAAG	79	123	60	349
RNF151	GCAAAAAGTGCATCCTCCGG	71	134	100	181
RNF151	CACACGAAGTTGCTGTCAGG	23	17	86	114
RNF152	GGGAAGTTTGATGAAGACCG	37	45	11	101
RNF152	CCAGCAGAAGTCCGTCACCG	56	14	110	118
RNF152	TTGGTGACACCGCGGCACCA	74	75	82	51
RNF152	GTTTCAATTACTACAGCCCC	21	66	19	56
RNF165	TTTGGCTCTGTGCGAAACAG	43	72	99	124
RNF165	AAAGTGGTGCATTCGAGGAG	85	61	153	130
RNF165	AGTTGGCCGAAGTCGAAGCT	33	85	84	28
RNF165	AGGAGGGACCTGTGACGTCC	30	36	107	95
RNF166	CCACATCACAGCCTATCCCC	22	84	74	108
RNF166	TCTGCCTGGAGGTCTATCAC	82	30	93	67
RNF166	TCCTACAAAGCGCCCTGTCG	16	39	102	77
RNF166	ACCTTCGCCTGCCCGTACTG	64	76	91	90
RNF167	AAAGACTGACCCATTGACCG	23	62	28	70
RNF167	CCTACACATGACTATCAGAA	114	256	258	117
RNF167	TGGATACAACGAGCTATCTG	104	68	160	203
RNF167	GATCCCGTCTGTATTTATTG	55	10	102	113
RNF168	AAGAAATTCTCTCGTCAACG	41	41	68	99
RNF168	GCACCACAGGCACATAACCA	13	9	81	29
RNF168	TCGTCTGCTCAGTAAACCTG	45	50	68	44
RNF168	CAGCGTGTGGTTACACGGGA	34	95	190	137
RNF169	GATGACACAGACACATCGCT	16	39	57	76
RNF169	AATCCACAAGCTGTTACCAG	31	54	59	159
RNF169	TCAAAACAACCGCTGCGTCT	75	103	93	199
RNF169	TGCGGCCACTCGCTTTGCCG	50	80	145	114
RNF170	TTCCCGGTGGAGACCAACTG	50	71	20	69
RNF170	GCGATATGGTTCATGGCTTG	66	132	54	76
RNF170	ATTATAACCGGAGATTCTCA	48	57	87	191
RNF170	AAACATTCACCCAGAAAACC	37	70	108	71
RNF175	AGCTTTCTGCAGAAGACACA	77	113	137	198
RNF175	TTTCCACGTGCATGGAATCG	18	2	19	39
RNF175	GACAACCCACATCTGCAACA	82	27	131	133
RNF175	TCCCCATTACTCCATAGTAG	43	42	33	91
RNF180	GACTGATTATCAGCCAACAC	42	25	116	46
RNF180	ACTGAATTGTCCTTTCTGTG	36	106	121	308
RNF180	CAAGCTGGGGAACAAAAAGC	55	165	111	122
RNF180	CATTGGGCAGCATTAATCAG	27	106	67	171
RNF181	TGAACACGACTGCGAGCCGT	44	67	65	36
RNF181	CAAATTCCAAAAGACACACG	30	109	131	116
RNF181	TCCTATTGAAAAGTGACCTG	47	34	45	23
RNF181	GTGATGGCAAGGCATCTCAA	30	44	68	103
RNF182	CCTGGTCATAACCATCATGG	52	31	128	78
RNF182	ATAAAATTCTACCACAGGAG	22	63	92	98
RNF182	ACAGACAATGACACCTTGTG	75	103	134	89
RNF182	ATCCTTGTAAACTTGACTTG	58	95	111	197
RNF185	GGAGACCAGACCTAACAGAC	30	37	31	175
RNF185	CTGAGAACTCCAGTGCAGGG	36	136	24	187
RNF185	GGTCATCCCCCTCTATGGAA	29	20	39	43
RNF185	CATCTTACCTGATGTAAACA	45	67	17	146
RNF186	TGAAGTAAGTGCAAACCACG	22	108	90	67
RNF186	GCGGTGACCTTGCGGCACAG	20	37	93	90
RNF186	GCTGGCCCAGCCATGCACAG	67	68	43	85
RNF186	CTGCAGCCTGCGCGACCATG	38	109	177	54
RNF187	GAAAGGACTTGAATGACGCC	57	105	38	90
RNF187	CAGCGCGGTTCCCACTCGGG	47	71	122	105
RNF187	AGCAGTCGTCGGCGCACTCG	45	91	49	133
RNF187	CGCACGCCCGACAGAAGCGG	36	82	39	104
RNF19A	ATTATATAAGCAGCACATCG	29	135	128	62
RNF19A	GGTGCCAAATCTGTTTACAG	69	122	74	87
RNF19A	ACACAACCCAAGCATAGGGG	33	33	6	26
RNF19A	TGTCTTTAGAATGCCGCAAA	82	96	89	105
RNF19B	CTTGTGCATAAGCGGCGGGT	12	36	42	114
RNF19B	ATAATGTATGCACTGCATCG	50	180	82	182
RNF19B	GCCCGAAGCTAACTTGTGAG	47	35	150	67
RNF19B	GGAAAACCTCCAAACACAAG	29	80	62	22
RNF2	CCCTTGACTAGACTGCAGCG	31	143	39	103
RNF2	GCTTCATACTCATCACGACT	41	17	12	111
RNF2	TGCTTCCTGATTGCTATGTG	42	171	205	181
RNF2	ACAAAGAATGTCCTACCTGT	24	44	38	73
RNF20	GGAGGGCACTACCACTACGC	31	82	16	70
RNF20	GCATCGCACCATGTCTCAGG	44	33	8	199
RNF20	TGGCAGAAATGTTGGATCAG	34	249	12	100
RNF20	GCACAATCACTATCAATGCT	15	35	59	155
RNF208	TCCATCTTGAGGATGACATG	21	20	19	36
RNF208	ACTCCTACAATGTCACCCAG	46	151	94	125
RNF208	CTGCCACGGCGGCCCCGTAA	43	103	71	55
RNF208	AATCAGTACGTGATTCGGCC	26	50	35	16
RNF213	AACCAGTACTACGTCCACCT	32	131	88	204
RNF213	GGTGGAAATCCAATTCCCCG	11	41	22	52
RNF213	ACTTAAGATCATGTGCACCG	81	154	79	135
RNF213	GCAACATCTGAAAAAACACG	29	30	59	37
RNF216	GAAGCAGCGCTGGTCAAGAG	44	41	130	133
RNF216	TCTGAATTCACTAAGCCAAG	44	34	48	55
RNF216	GCCCCGTGAAATAACAAACC	34	20	46	41
RNF216	AGCAGCGACACTCAATCAGC	74	89	215	62
RNF217	GATTCCCTCTCCCCCGACGG	8	58	48	29
RNF217	GTTGTAAAGTGCTTGCACTG	12	55	94	74
RNF217	CCCGGCACATCAGCACCATG	152	139	283	285
RNF217	GAATTCAAAACACTCTGTGA	29	73	46	64
RNF220	CATCAACCTTTAGTGAACCG	30	3	15	41
RNF220	GGCAAAGGTATAGGAACCGT	13	109	35	84
RNF220	GTTGGCTCGTACTCGCAGAA	14	15	27	9
RNF220	GCTGAATCATAGTGGTGTGG	41	114	181	118
RNF24	TCAAGCCTCGAGATGAGTTG	26	51	80	107
RNF24	AAAAGAATTGAATTTACATG	44	55	158	88
RNF24	ACCACAATATATATGTTGAG	55	64	272	158
RNF24	AGCAACAGAAGAGTAAACTA	44	92	72	74
RNF25	GAGGCAAGATCATACACGAG	50	47	102	74
RNF25	CCCCCACTAGTATCCCCATG	113	122	134	62
RNF25	AACGCAAGCGGCTCTACCAG	26	68	39	142
RNF25	ACAGATAACAACATCCCTCA	54	67	98	141
RNF26	AGCAGGGAGATACTGCACCG	87	62	152	94
RNF26	AGACTAGTCAGTACCGTGTG	23	55	39	54
RNF26	CCCACATGTGAACCGGACCA	77	270	152	158
RNF26	GTCTTCGAGAGGATGTCATG	32	38	34	96
RNF31	TTGACACCACGCCAGTACCG	44	83	49	102
RNF31	CTAGAACCTGATCTTGCACG	76	169	140	205
RNF31	GAGCAATCTCTCTCAATAGG	19	56	45	63
RNF31	GGATCATGCTCACTAGCTGG	35	76	130	131
RNF34	TGTAAATCTGAATGGACCGG	47	80	91	36
RNF34	CCTTCAGTCGCATTAACTGA	44	75	75	99
RNF34	ACGAAGACATAGTAGCAGAG	26	76	81	28
RNF34	CCATCATGGACTAGGCTCTG	89	76	117	91
RNF38	TAACAACAGTGGCACCACAT	65	136	49	139
RNF38	ACACAGCAATCACGATCGGT	24	34	75	77
RNF38	AGACGGGGAGATACATTCGG	2	0	1	4
RNF38	AGCCTCCGAGGCATAAATGG	33	138	173	108
RNF4	CCATACTCCCAGAAACGCCA	21	58	70	87
RNF4	TGTGGTGAGCAGTGACGATG	34	51	60	150
RNF4	TGCTTCCAAGGAGATCTCGG	60	38	103	141
RNF4	GACTCACAATGACTCTGTTG	46	92	72	97
RNF40	GCAGAAGAAGCTACGCACAG	60	108	52	120
RNF40	GCTCCAGGATAAAGTGACAT	14	78	12	148
RNF40	GGGACGCCCAGCGATACAAG	25	68	16	82
RNF40	CAGTACCCCCGACAACAGAA	30	104	70	84
RNF41	GGGCGACCGTCACAACACTA	28	154	86	101
RNF41	ACTGTGAGCACAACCCGAAG	51	12	59	55
RNF41	CATTAAGCACCTGCGCTCAG	80	68	124	121
RNF41	TCCTGAGTGACACTCACTCT	72	56	89	154
RNF43	GGTTCTTGGTAAGATCGAGA	16	56	46	46
RNF43	TTACCCCAGATCAACACCAC	18	33	36	50
RNF43	GCACGGACATCAGCCTACAG	49	55	64	156
RNF43	GCCCAGCACCCCTATGCACA	86	178	96	138
RNF44	AGAGACACAAACTGCCCCAG	35	106	20	109
RNF44	ACCTCCACACCTCCCCGTAG	52	42	84	65
RNF44	GTCACCACAGTGACGACCCA	13	36	30	82
RNF44	GACAACGACGTGGACCTGCG	103	119	208	240
RNF5	GCTCGCGATTTGGCCCTTCG	38	130	159	94
RNF5	ACCAAATGGCTGGAATCCCT	91	63	113	139
RNF5	GTACGCACCTGATGAAGACA	54	78	59	55
RNF5	AGTGTCCAGTATGTAAAGCT	55	53	106	119
RNF6	CTAGAAGTAATGTTACAGTG	80	30	196	54
RNF6	GTGCGTGAAGCGTTAGCTCG	19	103	22	60
RNF6	ACAAAGGTCAACTAGTCCTG	21	45	92	86
RNF6	ACAGCGGTTAGATGGCGTCA	24	79	79	128
RNF7	CCTCAAGAAGTGGAACGCGG	127	39	222	254
RNF7	AGCTCAGGCTCCAAGTCGGG	42	50	52	113
RNF7	TTCAGCTTGACATCTAAGAC	57	82	185	113
RNF7	AACAAACAAGAGGACTGTGT	17	29	62	101
RNF8	TGAGCCAAGTAAGACCACAG	57	72	44	81
RNF8	CAGGGAGACTACATCCAACT	59	87	27	59
RNF8	GTGGTTTCGAGAAATCATCA	13	84	9	20
RNF8	TTCAGTTTGGATGAATTAGC	43	120	112	107
RNFT1	TGTGTACACAGTCGCTTACG	20	71	38	114
RNFT1	AAGCTCAAATGGTCCAAAGT	12	33	51	112
RNFT1	AATCTTGTGTGGACACACTG	49	108	76	141
RNFT1	AATTCCGCTATCTCTTCAAG	25	16	43	41
RWDD3	TCAGAGTTAATCGAGATACC	32	97	126	48
RWDD3	AGAACCAGCTCATGAACCAT	66	127	128	76
RWDD3	AAATGGAACACCAATTCCAG	22	51	61	43
RWDD3	CGCGCGGGTAGTCACCTGAG	59	59	55	73
SART1	GAAGCGCGATGACGGCTACG	4	78	35	43
SART1	GCCGTCGGACGACACCCGAG	25	77	64	69
SART1	CTCAGGCGTGAGGTATTCGG	39	96	50	148
SART1	GAAGATAAAGACCCTAGGAG	60	62	26	157
SH3RF1	CGGGGTCACAATTAACCCGG	13	52	146	86
SH3RF1	ACAGCTGGCCAGACAAGTCG	51	58	88	54
SH3RF1	TCTGACTGTGATCCGAAGAG	95	130	102	37
SH3RF1	TGCAACAAGACCTTAGCCTG	125	138	281	202
SH3RF2	GGAGGTGGATAACGTCCATG	42	96	174	114
SH3RF2	CTCTACAACTTCGACCTACG	80	139	124	163
SH3RF2	GCAACACGTCTACCCTCCGT	57	36	148	81
SH3RF2	ACACAGGCGTCCTGCATTCG	44	99	28	120
SH3RF3	CCTCCGACTACATTATTCCG	22	73	17	112
SH3RF3	CGTGGGGGTAGATCCCGCCG	14	42	35	69
SH3RF3	GCACAAGGGAGAGATGTACC	35	21	19	36
SH3RF3	TCTGTGCGTCACACTGAGCG	28	167	93	158
SHPRH	AGAAACGCAGTCCATCCAAG	45	51	118	140
SHPRH	ATTAATCGATGGTGTATCAG	26	61	75	70
SHPRH	ACACTCAAAGCGGTAATCAG	43	80	123	111
SHPRH	TTTCTATCACCGTCAGCATG	60	27	90	71
SIAH1	AAGTTGCGAATGGATCCCAA	10	54	23	77
SIAH1	CAGAAGACGCATATTTACAG	77	80	174	103
SIAH1	TAAGTCCATTACAACCCTAC	47	22	39	92
SIAH1	AACTGCATCCAACAATGACT	52	66	60	116
SIAH2	GGTCAGGGAACAGCCCGTGG	9	46	15	25
SIAH2	TGCAGGAAGCACCAGGACAT	43	103	113	102
SIAH2	AAGAGCATTACCACCCTTCA	42	69	59	58
SIAH2	GACCGGACACTCGAAGAGCG	22	49	47	99
SKP2	GTTGGTCCATAAATGATCGT	12	32	35	46
SKP2	CTGAGACAGTATGCCGTGGA	23	88	98	106
SKP2	AGGTCTCTGGTGTTTGTAAG	31	77	29	135
SKP2	AAGACTTTGTGATTGTCCGC	64	65	110	139
SMU1	GTTTGGTCAGAAATCACATG	16	103	29	105
SMU1	TACCACAGTCATACCTCACG	21	91	45	41
SMU1	CTTGCCTCGAAACAAATCTA	54	108	57	84
SMU1	CCACTCTTACCTGTTCATAG	23	40	42	84
SMURF1	CGAGACAGAATAGGAACCGG	53	20	34	96
SMURF1	ATTCGATAACCATTAGCGTG	41	39	33	36
SMURF1	GAAGAAGGTTTGGATTACGG	72	83	163	110
SMURF1	CACAGACTGGAGTTAGCACG	50	126	122	120
SMURF2	CTTCCCTGGAAACCTCAATG	40	62	157	139
SMURF2	AGAATACGCTTGATCCAAAG	16	100	52	109
SMURF2	GAACAGAGGACAACGCAACA	33	89	133	177
SMURF2	GTATTACGGATCTCCCATCC	36	74	96	101
SNRNP40	ATTTGACCGACTGATATGTG	10	34	18	56
SNRNP40	AGCATCCACAGATAAAACCG	16	35	19	36
SNRNP40	AAGCTAACCTACACCATGAG	24	124	15	104
SNRNP40	GACATTTCAGAACACGTACC	40	58	10	28
SOCS1	CGGCGTGCGAACGGAATGTG	70	81	88	110
SOCS1	AAGTGCACGCGGATGCTCGT	44	41	61	130
SOCS1	ACGCCTGCGGATTCTACTGG	77	136	74	149
SOCS1	CGAAAAAGCAGTTCCGCTGG	57	97	182	189
SOCS2	CTTCGAATCGAATACCAAGA	86	81	168	202
SOCS2	AAAACCCCAGGATGGTACTG	18	53	53	71
SOCS2	AAATTAAAAGAGGCACCAGA	32	8	42	24
SOCS2	GGAAGGGACGCGGAGCCAGT	27	58	70	192
SOCS3	ACCTACTGAACCCTCCTCCG	40	45	84	71
SOCS3	TTGAGCACGCAGTCGAAGCG	55	73	48	188
SOCS3	TCAGCGTCAAGACCCAGTCT	38	68	7	92
SOCS3	TACTGGAGCGCAGTGACCGG	69	31	51	112
SOCS4	ACAGAAAAGACGGTTATGTG	54	109	44	109
SOCS4	TTGTCGGTGGTTATGACACA	79	92	89	97
SOCS4	ACTTGTCTCAGACTGAATTG	113	252	158	463
SOCS4	GCCTAAAAATCGATGCCCAC	44	55	146	116
SOCS5	TCCACAAGCTAATTGTGACT	66	142	78	140
SOCS5	GAAGTCGCTCTCTAAGACAG	50	50	50	74
SOCS5	AACAATTTGAGGGATTTCTG	46	118	65	37
SOCS5	AAGTTTGGTAGAACTCGAAG	17	82	95	80
SOCS6	GCGCATACTTTCAGCCACGT	16	65	34	16
SOCS6	TGATGGGTACGCTAAAAAGG	88	121	92	150
SOCS6	TGGCTTGTTGATTGGCACCA	43	11	72	93
SOCS6	ATCACTACAGTCCCGCGCCG	28	43	82	189
SOCS7	GCGCGTCGCTCGTTTCCGTG	40	72	36	125
SOCS7	GATGTGGACATTTCTCAGCG	28	69	88	92
SOCS7	GCTCGGATGGGAGCAATCCG	58	92	130	153
SOCS7	TGCAGCTCTTGGTGCGAAAG	52	100	165	142
SPOP	TGTTTGCGAGTAAACCCCAA	11	32	1	165
SPOP	ACAAGGCTATCTTAGCAGGT	24	140	15	162
SPOP	AGAGGGTAAGCTTGTCATCA	38	125	73	158
SPOP	AGATGAGTTAGGAGGACTGT	40	165	39	114
SPSB1	TCGGGTACACAACCCTCGTG	84	80	144	136
SPSB1	GCACGTGTGGCAGATCACGT	24	57	51	26
SPSB1	GCTGGACATCATAGGACACA	61	65	164	109
SPSB1	CAGAGCACGGACGCTATCAG	28	17	125	130
SPSB2	GCTGCAGACTGACCACTACG	87	121	94	171
SPSB2	AGTTCCCGCTGGATACTGGG	56	107	95	119
SPSB2	AGTCTTTGGGGTTCCAACCG	67	87	134	130
SPSB2	GCAGAGGGGCACGCATGCCG	37	139	37	76
SPSB3	TTCCACATGGAGTACAGCTG	49	184	126	115
SPSB3	CTAGCAGGCTCCACTAACTG	98	153	220	140
SPSB3	GCCGAAGCAACTTACCATGT	21	94	43	102
SPSB3	ACAGTCACAGAAGGACTCGC	66	77	97	105
SPSB4	GCGGCACGCGTGGAACCCCG	32	104	65	127
SPSB4	TGGCCACACCAACTACAGCG	30	14	76	93
SPSB4	CAGCACCACGAGCAGCGAGT	55	110	194	231
SPSB4	GGCAGTGACGCCGAGTCGTG	14	9	10	3
STAMBP	CCAGAGCGGAAGTACCGACG	32	27	87	13
STAMBP	AATCGATGGATTGCGCCATG	68	93	75	104
STAMBP	ATACTTGTTATAGAGGATGA	30	78	136	51
STAMBP	GAGTTTGGGAAGGTAGACCC	47	125	46	74
STAMBPL1	AAGAAGCAAGAGTTAGCCCG	24	141	29	60
STAMBPL1	CCAGACCTAAAGTAACGTCG	62	50	146	122
STAMBPL1	GGAGCATCAGAGATTGATAG	44	91	78	92
STAMBPL1	ATCTGCAAATACATTCAGCA	74	87	141	265
STC1	ATGTGTGCAGCATCGCCAAG	76	42	122	57
STC1	CTCAACAGTGCTCTACAGGT	34	45	57	53
STC1	TGGAGCACCTCCGAATGGCG	46	11	202	100
STC1	GAGCCCCAGGAAATCCCGAG	25	23	109	113
STUB1	GAAGCGCTGGAACAGCATTG	62	46	108	99
STUB1	GGAGATGGAGAGCTATGATG	26	40	48	52
STUB1	GGCCGTGTATTACACCAACC	62	15	114	112
STUB1	GTCCCACCTCTCACGCTCCG	57	80	118	125
SYVN1	TCAGGATGCTGTGATAGGCG	28	55	104	43
SYVN1	CTTGACTCACAAAGTCCACA	39	52	84	178
SYVN1	CCTCCAGAGTGAGAACCCCT	39	51	131	167
SYVN1	AGGACATCCATACGGCAGGT	33	107	164	121
TAF1D	ATATAGCAAGCTGTTGCAAG	64	50	110	46
TAF1D	CTGTGGAACTTGCAAATCGA	17	86	115	67
TAF1D	CCAGCCAACAGGAAGACCAC	48	146	123	114
TAF1D	TCATTGAAGCAAATGAATGT	49	134	127	212
TBL1X	GGCCGAGATCAGTATCAACG	45	122	53	106
TBL1X	TGAGGCACTGTATACGAGAG	34	77	96	91
TBL1X	ATAATTTGGGATGCCCACAC	51	86	66	70
TBL1X	GTTCTCTTCCCCATTCACCG	34	22	32	43
TBL1XR1	TATTGGTCGACCATCAAACA	54	45	101	78
TBL1XR1	ATGCTAGGAGATCACTAACA	38	50	58	89
TBL1XR1	TAGAAATCAATGCAGCGGGT	19	5	12	33
TBL1XR1	AGGGCCTTTATGCTGCCCTA	47	90	146	198
TLE1	GTACCCGCTTGGTTAACGAG	10	54	35	39
TLE1	GAGCACTAGACAGCGCAAGA	56	39	146	138
TLE1	TCTGACCGTCTGCAGTAACG	24	54	109	88
TLE1	CATGTTGTGTAAACTGGCGT	50	41	60	33
TLE2	GAGATTGTGAAGCGTCTGAG	23	47	58	46
TLE2	CGCCTACCAGTGCATCCGAG	15	81	34	95
TLE2	CAAGAGTGATTACAATCTGG	40	47	26	129
TLE2	TAGAGAGACTCACCCCGATG	46	92	115	72
TLE3	GGGAGCCGTTCATCTCATGG	20	100	105	150
TLE3	AGACCCCACATACATGACCA	82	184	96	230
TLE3	CGGGCCAGTGAGAAGCACCG	14	80	78	27
TLE3	CCCACGAGGCACGTCTACAC	43	57	109	46
TMF1	GATGAAAAGGTACTAACAGG	18	27	73	47
TMF1	AACATTAGTTATACCCACTG	85	60	50	96
TMF1	TTACATGAATCCTTGCACAT	70	103	99	91
TMF1	GAGGATGGGATACTTCAACC	18	54	17	87
TNFAIP1	AAGTATGTCCAGCTCAACGT	31	77	59	132
TNFAIP1	TGGATCCTCATAGACCGTTG	63	90	75	158
TNFAIP1	ACAACAAGTATTCCTACACC	61	76	43	130
TNFAIP1	CTGTGTCGCACAGGACAAGA	77	101	98	278
TNFAIP3	TGAGAGACTCCAGTTGCCAG	71	165	86	165
TNFAIP3	CCACTTGTTAACAGAGACCG	37	81	109	46
TNFAIP3	CTTGTGGCGCTGAAAACGAA	32	59	12	37
TNFAIP3	AGTTGTACTGAAGTCCACTT	42	32	69	174
TOPORS	GTAGCGAAATCGTCGATCAG	64	57	69	137
TOPORS	CCATGGTGCCTGACTAACAG	35	36	134	103
TOPORS	GGACAGTTCAACAAGTTCTG	95	113	298	169
TOPORS	CAGCTGAAATATCCCTGTAG	129	105	283	275
TRAF2	ACTTGCCACAAGTCTTGACG	45	102	113	192
TRAF2	TGGGAGACCAGAGCCACGCG	63	112	137	153
TRAF2	GGGGACCCTGAAAGAATACG	48	70	62	36
TRAF2	TGTGCTGCCTGTGTTCACGA	105	145	192	192
TRAF3	GCCCGAAGCAGACCGAGTGT	40	145	97	84
TRAF3	CAGCCAAGCAGAGAAACTGA	32	34	72	59
TRAF3	TGTGCAGAGCAGTTAATGCT	139	125	256	239
TRAF3	CAACTCGCTCGAAAAGAAGG	32	130	75	57
TRAF3IP2	GGATCTGCCAACCATAGACA	39	39	49	83
TRAF3IP2	AGCTTGAGAAAAGTCTCCGG	39	83	33	65
TRAF3IP2	GATAGTTCCATGGAGCATGT	21	50	32	52
TRAF3IP2	CCTGCGCACTCAAGTTCTGG	28	45	145	132
TRAF4	GTCTACTGTGAGAATAAGTG	36	93	40	80
TRAF4	AGTGTGCAGGTAGATCACGG	35	55	50	108
TRAF4	GTTGCCTGCCCCAACCAATG	34	92	83	76
TRAF4	CTCTGCCCATTCAAAGACTC	28	46	56	110
TRAF5	AGAGGTCATCAAATCTCAGG	36	148	88	154
TRAF5	GAGTAATACCAACCTGGTAC	35	67	45	144
TRAF5	GGGGGTTGTGAAGCACCGAG	40	106	79	207
TRAF5	TCATATTGAAGGATAAACGG	52	16	126	64
TRAF6	GAAGCAGTGCAAACGCCATG	44	86	110	203
TRAF6	ATGGTGAAATGTCCAAATGA	50	76	94	116
TRAF6	CAACATTCTCATGTGTGACT	48	59	124	138
TRAF6	ACAAAAGATGATAGTGTGGG	60	19	85	102
TRAF7	AGCTGTCCCACATCAACGCG	26	60	52	65
TRAF7	CAACGTCAAACTGACCGTGG	54	94	131	107
TRAF7	CCGCTTCCACGAGATGCACG	30	73	65	134
TRAF7	CCCTGGCACAGGGACCACGA	56	17	62	152
TRAIP	AGGTCATCATCGACACTCTG	49	49	120	82
TRAIP	CTGAGGACCTACTTTCAGTG	8	78	20	108
TRAIP	GGTTTGAGACAGCACCAAGT	14	59	8	111
TRAIP	ATGATCCGAGACATGGGTGT	26	27	40	72
TRIM11	GATCCGGTGATGACCGACTG	21	12	64	96
TRIM11	TCCATAGGCACAACTTCTGG	27	34	36	64
TRIM11	CACTGCGGAGGTTTCGAGGT	28	119	52	58
TRIM11	CGGCCATCTTAGCAAGCGGG	17	157	117	58
TRIM13	CAGTATGCAAAGGACACTTG	61	91	101	164
TRIM13	TGGGAGCAAGGCAAAACCCG	102	95	187	106
TRIM13	TGGGATCTGTGCTACTCGTG	140	137	110	72
TRIM13	CAAGTGTCCTACATGCCGTA	98	122	188	99
TRIM15	GCTGGGAGAAACTTACTGCG	31	48	51	81
TRIM15	AGCTACACTTCTTACCCGGT	45	93	43	116
TRIM15	GATGCGGTGACCATTCCCTG	30	67	55	27
TRIM15	AATCACGGATCTTCTTGACA	50	34	65	30
TRIM17	TCTGGCGGCTCTCATACAGG	23	25	75	91
TRIM17	GGGAGCAGATCACCAGGACA	81	44	105	93
TRIM17	GGCCACAGGTGGTCATCACA	41	57	92	99
TRIM17	CGTGAGTGTGCAGTGCCCAG	88	79	65	66
TRIM2	AGAGGCGCGTTAAGTCCCCG	14	100	89	70
TRIM2	TGGTGGTTAAGATCGTCCCG	39	54	94	159
TRIM2	AGCCACTTACATTCCCATCG	45	133	149	122
TRIM2	CCGAACTGAGCACCCCCGAC	15	100	44	64
TRIM21	TCATCTCAGAGCTAGATCGA	11	16	70	12
TRIM21	ATCCAGACACAGCCAATCCG	62	85	175	62
TRIM21	GAAACACCGTGACCACGCCA	11	96	44	129
TRIM21	GAGCCTGTGAGCATCGAGTG	45	124	85	107
TRIM22	CCAAACATTCCGCATAAACG	62	101	87	84
TRIM22	GAACCTCTGAGCCTAGATTG	37	45	53	133
TRIM22	AGAAATAGCAACATTCGAAG	46	87	35	119
TRIM22	TCCGAGTACCAGATCTGAGT	11	91	5	44
TRIM23	ACACACAGTGCAATATACAG	18	40	33	37
TRIM23	GATCGACAAGTAACAGACCT	54	38	204	148
TRIM23	TGGCCACAAAGCAAAAGACG	42	117	54	119
[truncated: 853 more rows]

## Sheet: Supp. Fig. 1d - Volcano Plot
Gene	Ratio	p_value
FOXD4L4	1.06561	0.999804
DCAF5	1.14402	0.997335
KLHL24	1.11349	0.996578
USP5	1.09818	0.996381
UBE3D	1.19948	0.995849
TRIM25	1.30578	0.995259
TRIM3	1.07167	0.994586
IRF2BP1	1.10142	0.993324
HECTD4	1.50216	0.989341
TRAF7	1.04088	0.989257
RASD2	1.25515	0.98575
TRIM8	1.13498	0.98575
NEURL1B	1.72448	0.984292
CISH	1.27548	0.98359
COPS5	1.03351	0.98216
UBE2V1	1.09323	0.981964
ASB4	1.18207	0.979832
RNF122	1.55426	0.976101
SOCS2	1.06745	0.975989
DCAF13	1.3155	0.975344
RNF19A	1.11197	0.974811
TRIM58	1.62451	0.974811
IPP	1.18298	0.972707
RPL14	1.74025	0.972679
FBXW2	1.04207	0.970687
RAD18	0.99498	0.97021
FBXO33	1.0056	0.969958
DCUN1D1	1.06107	0.963506
IRAK1	1.64005	0.961262
TRIM68	1.68821	0.960365
RPL37	1.06288	0.959046
ASB18	1.00316	0.958626
PARP11	1.10527	0.956971
ZC3HC1	1.01497	0.956971
SOCS6	1.24594	0.955316
USP9X	1.02798	0.953184
UBE2K	1.24737	0.953072
FBXO30	1.22872	0.951445
CORO7	1.08296	0.950631
UBE2U	0.992204	0.944376
RNF123	1.49991	0.943086
VPS18	1.12521	0.941627
ASB6	1.08699	0.940252
RBX1	1.09517	0.940252
MDM4	1.02626	0.939383
FBXW11	1.05648	0.938794
PDZRN3	1.02818	0.937223
USP54	1.05605	0.934137
FBXO24	1.416	0.927826
USP26	1.12637	0.926872
SOCS7	0.985698	0.926844
DCAF11	1.03112	0.925498
RHOBTB2	1.07952	0.92533
KLHL22	1.09193	0.923001
FBXL15	1.04935	0.916718
HERC3	1.14702	0.916522
UBE2Z	1.22921	0.910884
RLIM	1.13501	0.906199
SIAH1	1.40561	0.906031
USP41	1.02047	0.898401
RNF151	1.18428	0.898065
RNF38	1.18422	0.897924
NSMCE1	0.962983	0.89554
2024-03-05	1.03854	0.892342
RNF103	1.01342	0.886143
BRAP	1.14626	0.884825
UBE2S	1.01156	0.883871
NEURL2	0.973271	0.882496
RPL19	1.01371	0.882496
SPSB3	1.08747	0.882132
HUWE1	0.992951	0.880056
USP32P3	0.980323	0.878766
NLE1	1.10254	0.877111
ABTB1	1.0892	0.87655
TRIM33	1.12664	0.876325
DCAF8	0.961588	0.87324
SOCS5	1.07433	0.872875
FEM1B	1.05571	0.87237
RBBP7	1.46424	0.865919
WWP1	1.14901	0.864516
SYVN1	1.10352	0.864151
TBL1X	1.04387	0.85986
USP2	1.12796	0.854502
JOSD2	1.02368	0.854109
DCAF4	1.06605	0.850743
USP4	1.55913	0.850098
DCAF17	1.04572	0.849958
UBE2W	1.2464	0.849958
UBE3B	1.26363	0.846227
CDC23	1.04901	0.844544
KLHL10	0.995034	0.844151
BIRC2	1.1344	0.843787
UHRF2	1.05581	0.83784
BIRC3	1.19983	0.836269
ELOC	1.09096	0.834502
USP51	1.24123	0.833184
MPND	1.46511	0.829902
IRF2BPL	1.34638	0.828696
RAB40A	1.15696	0.82864
KCTD21	1.10609	0.826367
TRIM72	0.972351	0.826367
USP1	1.21114	0.825049
ERCC8	1.07087	0.824011
RNF130	1.08699	0.821122
RNF186	1.10724	0.818541
FBXO10	0.976102	0.817279
BMI1	1.05608	0.815512
KLHL38	1.4428	0.814025
ZNRF2	1.36458	0.810266
STAMBPL1	0.978581	0.809481
SOCS1	1.13048	0.806536
USP24	0.956275	0.804628
FBXO17	1.30445	0.804039
UBE2J2	1.13046	0.801935
2024-03-02	1.28938	0.800393
HECW2	1.39775	0.799888
RNF115	0.979622	0.798822
SH3RF2	1.12377	0.797279
USP7	0.960183	0.797223
DDB2	1.13056	0.793885
LTN1	1.38142	0.793885
PEX2	1.05497	0.78864
HLTF	1.1411	0.78648
RNF208	1.16883	0.783731
FBXW7	1.04415	0.783619
KBTBD12	1.29801	0.781851
BFAR	1.29164	0.780785
TLE2	1.00656	0.779832
PELI1	1.09077	0.779215
USP43	1.38982	0.778654
SOCS3	1.12471	0.777756
CUL4B	1.14458	0.777279
EED	1.23771	0.777279
TRIM11	1.16769	0.776634
AURKA	1.15244	0.774165
KLHL3	1.02869	0.76345
RNF135	1.37063	0.760309
RBBP6	1.12318	0.758177
UBE2F	1.31651	0.758177
TBL1XR1	1.41289	0.757391
ZMIZ1	0.96724	0.754755
USP19	0.947403	0.748107
RICTOR	1.07677	0.746844
LRRC41	1.15964	0.745189
UBE2E3	1.08424	0.745189
ANAPC10	1.66497	0.744741
USP28	1.29528	0.744741
FBXO21	1.14558	0.744656
PEX10	1.35623	0.74418
WWP2	1.07671	0.742861
TRIM15	1.27388	0.740954
PELI2	1.26313	0.740393
FBXO27	1.53193	0.738822
MGRN1	0.938531	0.736353
SOCS4	0.968869	0.735905
RANBP2	1.09239	0.73554
NUP43	0.936971	0.735063
RFWD3	1.1134	0.733015
USP46	1.14349	0.733015
OTUD4	1.32929	0.731417
CUL9	1.20517	0.731052
TRIML2	1.00543	0.726115
USP15	1.33717	0.725189
TRIM43B	0.988942	0.725077
USP10	1.15494	0.723086
SPSB2	0.930655	0.721823
UBR4	1.83557	0.721178
MID1	1.22357	0.720673
ZNRF1	1.07984	0.720224
PHIP	1.24579	0.719355
HECTD2	1.1047	0.719355
LONRF1	1.17572	0.713464
UBR3	1.1446	0.710182
RNF133	1.0851	0.707321
MYSM1	1.08156	0.70676
MIB1	0.984551	0.70648
ASB1	1.08176	0.705947
OTUD1	1.42968	0.705947
FBXL3	1.23846	0.704572
MYLIP	1.17755	0.698822
ZSWIM2	0.94608	0.693184
RPL18	1.19029	0.689369
AMBRA1	1.58439	0.688752
BIRC8	1.0798	0.686816
UBE2N	1.28942	0.686816
AMFR	0.922711	0.686255
RING1	0.960459	0.685358
USP11	1.04488	0.683787
DCUN1D3	0.963227	0.67885
TRIM34	1.85268	0.667938
TRIM65	1.20638	0.667882
FBXO42	1.11	0.667405
UBE2C	0.940408	0.666957
BTRC	1.36427	0.665049
TRIM74	1.11797	0.663703
GRWD1	1.52317	0.662749
KBTBD13	0.911678	0.660084
KBTBD11	1.74534	0.65899
TAF1D	1.07762	0.657924
UBE4B	1.27812	0.656241
RNF113A	1.00498	0.656101
TRIM38	0.988479	0.656101
PIAS4	1.05456	0.655175
CUL4A	1.23154	0.652539
TRIML1	1.33612	0.651585
WDR12	0.936969	0.649958
FZR1	1.14851	0.648892
RFWD2	0.95814	0.648836
RNF220	1.9304	0.648331
NOSIP	1.18454	0.647265
PELI3	0.990272	0.642665
TSG101	1.46728	0.640281
RABGEF1	0.993322	0.639467
USP50	0.93177	0.639467
FBXO2	1.25766	0.632623
WDR26	0.959879	0.631024
TRIM41	1.18504	0.625498
RPL24	1.61515	0.620505
TRIM73	1.36733	0.617111
KEAP1	0.943028	0.61669
DTX4	1.20071	0.615905
TRAF3IP2	0.959826	0.614642
DCAF1	0.974183	0.612875
PCGF2	1.01922	0.612342
RNF175	2.10236	0.611585
TRIM4	1.23087	0.608696
RBCK1	1.17229	0.60561
UBE2D1	1.27681	0.60561
USP9Y	0.927681	0.602805
ZNRF3	1.35226	0.602749
FANCL	1.24911	0.600645
USP25	1.50411	0.600168
UNKL	2.25183	0.599046
2024-03-03	1.12834	0.596101
HECTD1	1.38622	0.592959
RNF182	1.19885	0.591809
UBE3C	1.44263	0.589677
FBXL6	0.95056	0.582945
UCHL5	1.62628	0.582468
USP45	0.938734	0.579327
RNF144B	0.906125	0.577728
TRAF2	1.11722	0.577447
RNF152	1.27947	0.576269
ASB2	1.18363	0.575063
XIAP	1.2641	0.573072
RNF170	0.916209	0.571024
2024-03-10	1.13169	0.569649
STAMBP	1.50466	0.569313
TRIP12	1.4312	0.566928
RNF126	0.892388	0.566003
HERC1	0.930455	0.564208
FBXO8	0.906671	0.562356
KLHL17	1.85678	0.561907
ARNT	0.918288	0.561879
KLHL32	1.35009	0.560982
UBE2J1	0.941757	0.559158
KLHL15	0.929938	0.557924
OTUD6B	0.902822	0.557251
KCMF1	2.25202	0.553352
VPS41	1.12979	0.549649
OSTM1	1.38001	0.547798
CADPS2	1.11331	0.546311
RCBTB1	1.56123	0.545189
CBL	1.41606	0.543647
UBE2D2	1.54474	0.543647
TRAF6	1.13676	0.542384
ZNRF4	0.877242	0.542076
UBE2D3	1.46775	0.540757
TRIM2	0.930685	0.540421
RFFL	0.886359	0.539972
DAZ2	1.92447	0.539719
UBE2V2	1.25938	0.539467
TRIM45	1.58955	0.538149
MKRN1	1.25869	0.538121
CBLB	1.05883	0.534194
TRIM5	1.1518	0.531641
UFC1	1.42938	0.52791
ASB12	0.904993	0.526003
RNF139	1.53498	0.52547
KCTD13	0.989715	0.52446
UBE2D4	2.07111	0.523871
TRIM21	1.56529	0.520898
DCUN1D2	0.879014	0.520589
RNF43	0.87396	0.520168
FBXL5	0.961024	0.519607
RNF217	1.04676	0.519607
OTUB2	0.880266	0.51885
KLHL30	1.51205	0.516381
SMURF2	0.879255	0.516297
RFPL4A	1.34163	0.515849
IFNA10	0.864292	0.51352
PML	0.930557	0.508443
ITCH	1.41947	0.505638
CREBBP	1.19934	0.503619
FBXL7	0.860958	0.503478
UBE2H	1.46622	0.500421
TRIM36	0.877645	0.499102
FBXW10	0.934775	0.497896
RPL3	0.926911	0.495933
GPR50	1.27504	0.493633
TRAF3	1.27276	0.492931
FBXL12	2.27061	0.490659
NHLRC1	1.33661	0.490659
YOD1	1.39821	0.490659
RNF8	0.893082	0.490098
TRIM50	0.884043	0.489734
JOSD1	1.32593	0.489088
CBX4	0.902585	0.487293
KLHL28	0.962505	0.486115
OTUB1	0.879888	0.48575
RNF7	1.28256	0.479944
TRIM9	0.854028	0.476241
RACK1	2.84691	0.475849
UBE2T	0.87428	0.475316
USP21	0.879633	0.469004
2024-03-11	1.19193	0.466704
RNF146	0.871227	0.466283
ANAPC4	0.873468	0.465863
USP12	0.861819	0.463983
HERC5	0.870024	0.461262
F9	1.03336	0.460252
UFL1	1.81783	0.458626
CSH1	0.882175	0.457223
UBE2QL1	1.28512	0.457111
FBXL2	1.1984	0.455175
CBLC	1.25597	0.453773
VHL	1.18333	0.453296
ASB7	0.886226	0.452314
KLHL42	1.00178	0.451921
ZBTB16	1.27466	0.451921
NSMCE2	1.24703	0.449341
PAFAH1B1	1.00629	0.448668
USP42	1.22391	0.448247
KBTBD2	1.56354	0.441935
TRIM47	0.89809	0.441683
SHPRH	1.18967	0.441515
BRWD1	1.30282	0.440505
NEURL1	1.22706	0.439944
CDC34	1.71871	0.438485
KLHL23	1.01786	0.436746
RWDD3	1.38068	0.43439
OTULIN	0.890094	0.434165
KLHL25	1.28041	0.432174
UBOX5	0.856221	0.428612
RNF44	0.888637	0.427798
TNFAIP3	1.00654	0.4269
UBE2L6	0.898057	0.425919
USP48	1.07082	0.425919
FBXO4	2	0.425891
RNF166	1.23825	0.423927
WSB2	1.23215	0.423927
TMF1	1.36578	0.42202
RNF11	0.903944	0.420449
RNF181	1.314	0.417728
UBR2	0.837947	0.415288
NEDD4	1.2236	0.414558
LITAF	0.871244	0.413633
RNF125	0.855986	0.411585
RNF113B	0.959611	0.411136
TRIM31	0.893222	0.407602
SPSB4	1.60786	0.406844
ANKIB1	1.32526	0.406564
RNF169	0.847283	0.405021
G2E3	0.878735	0.40418
USP44	0.855422	0.403787
UHRF1	0.879885	0.403394
KBTBD6	0.888324	0.402412
RNF4	0.83597	0.402412
ASB17	1.22724	0.398934
EP300	1.33435	0.397504
BIRC7	1.64605	0.386985
PIAS2	1.55571	0.386985
TRIM35	2.83749	0.385638
CDCA3	1.51363	0.38244
AIRE	1.36507	0.380337
BACH2	0.89967	0.379748
PSMD14	1.3135	0.379523
USP13	1.27343	0.377447
ZBTB18	0.818429	0.376634
USP20	0.821729	0.376073
SIAH2	0.846418	0.375764
BIRC6	0.81803	0.3754
KBTBD3	1.23809	0.372286
HOXB4	0.914861	0.371921
MYC	0.882152	0.369734
RNF26	0.873028	0.367966
ZMIZ2	1.7213	0.365975
KCTD10	0.833019	0.364853
NACC1	1.26104	0.364236
UBR1	1.55734	0.360842
2024-03-08	0.889744	0.359187
RAG1	0.905887	0.353885
RNF138	1.33458	0.353184
FBXO31	1.89015	0.352118
RNF6	0.838569	0.352118
WSB1	0.863685	0.351276
MBD3L1	1.44694	0.349144
UBE2G2	0.864963	0.348864
ELOB	1.77283	0.348303
CYLD	0.81745	0.347994
UBE3A	1.36829	0.347546
SMURF1	1.53457	0.342973
UEVLD	1.77922	0.342581
RNF19B	1.27036	0.337532
2024-03-06	0.808094	0.336353
HDAC4	1.57441	0.333661
TNFAIP1	0.860588	0.333633
MNAT1	0.813356	0.332959
TRIM71	1.42999	0.328275
TLE3	1.27374	0.325919
TRAF4	0.816273	0.324712
KLHL31	1.38547	0.324656
UBE2A	1.85169	0.324348
RNF114	0.902001	0.321374
FBXO6	1.32724	0.319804
MAP3K1	0.814596	0.316634
PIAS1	1.33836	0.316438
RNF2	0.836749	0.314418
DCAF10	1.31357	0.308612
UBE4A	0.811788	0.305526
UBE2E2	0.812842	0.303142
UBE2O	0.834843	0.303142
DTX2	1.25948	0.30014
UBR5	0.795097	0.298345
USP31	0.804554	0.296578
SMU1	0.80901	0.295933
TTC3	0.813384	0.294025
RNF150	1.55442	0.293997
RBBP4	0.827051	0.293212
USP38	1.71745	0.289874
TRIM51	1.28165	0.287405
CUL7	1.96904	0.285302
USP6	1.88114	0.285077
ASB10	1.82542	0.283759
TRIM62	1.91695	0.283759
ATG3	1.38165	0.282132
USP8	0.820598	0.280252
TRPC4AP	1.44197	0.28
KLHL14	1.34878	0.275989
MAGEB4	1.31499	0.275708
MIB2	1.37506	0.275372
RNF24	1.38192	0.273801
OTUD6A	0.791238	0.271388
FBXO7	1.7945	0.269818
OTUD7A	0.804624	0.268808
USP40	1.76588	0.265526
KLHL8	0.786502	0.265442
FBXO32	1.98504	0.265189
BACH1	1.42942	0.264544
TRIM24	1.43296	0.263086
UBE2Q2	1.50688	0.262525
FBXO9	1.62461	0.25986
MYCBP2	0.773917	0.258597
MID2	1.56025	0.256241
KCTD5	0.79889	0.254165
PRPF19	0.793549	0.254165
DTX3	0.782308	0.25007
KLHL9	1.55689	0.248752
ASB3	1.43046	0.248443
PCGF1	1.59821	0.247097
ZFP91	1.385	0.244965
PDZRN4	1.52164	0.243001
UBR7	1.38625	0.242749
FBXO25	0.772265	0.242216
FBXO3	1.49304	0.241767
USP37	0.829886	0.241262
UBAC1	1.33798	0.241038
BAP1	0.805568	0.240701
TRIM40	1.434	0.240393
CUL2	0.788214	0.239832
UBE2B	2.31369	0.238626
RNF128	0.773012	0.237251
RNF31	0.764753	0.236185
DTX3L	1.71997	0.234194
NEURL3	0.83794	0.23324
ASB5	1.41688	0.231809
USP30	1.47399	0.231501
IRAK4	0.98629	0.231052
AHR	1.35296	0.230856
USPL1	1.90163	0.230295
USP33	1.4675	0.228892
USP3	1.37581	0.227377
RCHY1	0.954959	0.224965
RBBP5	0.740312	0.224236
SKP2	0.782336	0.224011
RNF5	1.34626	0.221599
ENC1	0.769116	0.217139
RNF111	1.43861	0.216129
CUL1	0.73854	0.215288
KLHL4	0.917272	0.215288
KDM2B	0.767481	0.213913
DCAF7	0.785098	0.212567
RAB40B	0.763222	0.21021
HECTD3	0.852891	0.209453
WDR53	0.767339	0.208415
KLHL2	1.48082	0.207265
PJA1	0.753942	0.207181
RNF165	1.63338	0.206003
ANAPC13	0.793559	0.204432
RNF34	1.90266	0.199719
TLE1	1.48731	0.196971
GNB2	0.767289	0.196634
TRIM56	0.749451	0.195091
RNF41	1.51606	0.193745
WDR5B	1.31855	0.192875
KLHL34	1.56614	0.190884
CHFR	1.45639	0.188415
PRKN	1.36733	0.187966
MKRN2	0.760009	0.187686
ATXN3	1.363	0.186676
RC3H1	0.768191	0.184769
TRIM22	0.774458	0.184264
PJA2	1.54965	0.18331
USP36	1.88191	0.182721
KLHL20	0.747589	0.181879
TRIM23	0.749738	0.181178
ANAPC2	0.750143	0.180645
PPM1D	0.752089	0.179832
CDC27	0.745068	0.178906
RNF167	1.74058	0.17784
USP29	1.46439	0.176017
ASB8	1.59217	0.175877
RHOBTB3	0.735143	0.174194
ATXN3L	1.35536	0.172847
UBE2E1	1.64426	0.17195
TRIM37	0.739012	0.171613
KCTD11	1.38685	0.169481
RNF25	1.41436	0.169481
USP47	2.47075	0.168948
2024-03-01	1.40404	0.168191
RNF141	0.76392	0.165638
ASB13	1.57297	0.164544
TRIM17	1.40138	0.16345
DTL	0.73196	0.160281
RNF144A	1.72109	0.160196
TRIM32	1.9098	0.156045
USP17L2	1.50752	0.153352
KLHL36	1.5614	0.151809
KLHL12	0.745397	0.151164
CCNB1IP1	0.729078	0.150547
TRIM26	1.51793	0.149874
WDTC1	0.781436	0.146255
FBXO11	1.61844	0.145863
ANAPC5	0.720148	0.144488
PWP1	1.89222	0.143703
FBXO44	0.682968	0.143647
KATNB1	0.719132	0.143338
ZRANB1	2.11444	0.142665
RPL27	0.746097	0.140309
FBXW8	0.722695	0.140084
ARIH2	0.727895	0.137588
RNF145	1.53456	0.136325
BRCC3	1.39182	0.135764
FBXL19	0.724371	0.13439
SART1	0.69262	0.133689
KLHL18	1.66592	0.13237
STUB1	1.48175	0.132118
DCAF6	0.693203	0.13108
KLHL13	1.68296	0.130771
RNF149	1.75308	0.130771
TULP4	1.52505	0.130266
RNF185	0.706547	0.129116
UBE2G1	0.779927	0.127349
CUL5	2.23796	0.126311
RNF168	1.47573	0.126311
GAN	0.712527	0.125947
NEDD4L	1.83148	0.12547
DCAF12	1.70425	0.124993
UCHL3	0.712355	0.124067
2024-03-07	0.723284	0.123226
NANOGNB	0.701375	0.123142
CNOT4	1.45621	0.121823
ASB14	0.818897	0.119046
FBXO18	0.705144	0.118373
HERC2	0.741867	0.117391
ASB15	1.52173	0.115736
TRIM69	1.55327	0.115736
MED8	0.654338	0.112763
WDR61	0.706491	0.112651
UBE2L3	0.709255	0.112062
WDR59	0.699062	0.111501
LRR1	0.704583	0.11094
KAT2B	1.59783	0.110154
KLHL41	1.6671	0.104404
FBXO22	0.676336	0.102637
HECW1	1.72985	0.102384
UBE2R2	1.85482	0.100196
BARD1	0.720603	0.0995792
BTBD1	1.61806	0.0988219
FBXL8	1.50421	0.0988219
WDSUB1	0.694327	0.0987658
CCNF	0.688433	0.0979243
HACE1	0.681702	0.0939972
2024-03-09	1.94828	0.0934642
RNF10	0.681834	0.0934081
UBE2M	1.98604	0.0911921
RHOBTB1	0.68774	0.0908555
RNF187	0.67419	0.0865919
RNF14	1.63433	0.0860589
UBE2Q1	0.690524	0.0854137
CUL3	0.672895	0.0826087
NAE1	1.53029	0.0825806
USP17L26	0.685969	0.0821318
PRC1	0.675031	0.0812342
FBXL4	1.88017	0.0802244
LNX1	0.670572	0.0798317
ASB9	1.71293	0.0787938
VCPIP1	1.47423	0.077223
RNF180	0.679983	0.0771108
ARIH1	0.659702	0.0721739
UCHL1	1.56566	0.0720056
MKRN3	1.61893	0.0709397
TRAIP	0.691835	0.0706311
ANAPC7	1.77654	0.0697335
DZIP3	2.11331	0.0679663
TRIM59	1.82989	0.0663955
TRIM6	2.02553	0.0656662
KCTD6	0.652259	0.0635063
BCL6B	1.59258	0.0601122
E4F1	0.648221	0.0592146
RNFT1	0.645294	0.0584572
FBXO40	0.629833	0.0572511
CDC20	0.64518	0.0552034
WDR76	1.57834	0.0550351
HERC4	1.6997	0.0539691
PDLIM2	2.15279	0.0535484
KLHL26	1.60522	0.0534923
MUL1	0.64217	0.0532398
RC3H2	0.645108	0.0528752
RNF213	0.63997	0.0528752
CDC26	2.69924	0.0510519
USP22	0.683666	0.0490042
2024-03-04	1.93736	0.0487518
TRIM63	1.62107	0.0484432
TRIM28	0.627288	0.048359
PEX12	0.636455	0.047798
USP14	0.615796	0.0475175
CIAO1	0.644558	0.0469004
SPSB1	1.63004	0.0466199
CYLC2	1.69129	0.0465077
FUS	0.62345	0.0464516
MSL2	0.615173	0.0462272
CRBN	1.70529	0.0407854
FBXW5	1.69375	0.0406732
TRIM54	3.85119	0.0401403
TOPORS	1.63082	0.0391865
BRCA1	0.586369	0.0382328
MALT1	1.82791	0.0373633
RNF216	1.85763	0.0364656
RMND5B	2.06178	0.0358485
RPL4	0.590071	0.035568
KBTBD7	0.601871	0.0353436
MAGEA6	1.69476	0.0348948
UBE2I	0.560599	0.0331276
POC1B	0.604437	0.0320337
ASB11	0.59597	0.029425
KLHL5	1.74788	0.027237
OTUD7B	0.597643	0.0270687
USP16	3.33023	0.026676
RNF40	0.576901	0.0261431
CDC16	0.553742	0.0260589
TRAF5	0.589869	0.0258626
DTX1	1.70533	0.0235344
SH3RF1	1.67016	0.0235344
LRSAM1	1.94451	0.0223843
WDR5	0.567745	0.0212903
RNF121	1.99884	0.0208135
HERC6	2.25337	0.0206732
MDM2	0.579809	0.0200561
MEX3C	1.88452	0.0199158
SNRNP40	0.573228	0.0193548
ASB16	0.53396	0.0180926
UBA3	2.64564	0.0171108
ANAPC11	0.578506	0.0170827
TRIM27	2.91196	0.0164656
USP35	1.77726	0.0164656
RNF13	1.98804	0.0160449
NFX1	2.77016	0.0159888
TRIM13	1.81156	0.0146424
KLHL29	1.85461	0.0132398
KLHL1	0.562968	0.0131276
SH3RF3	0.544947	0.012791
USP32	0.516057	0.012791
ATG10	0.542516	0.0123422
TRIM39	0.549489	0.0119215
KBTBD8	0.536198	0.0115568
KLHL21	0.539626	0.0115288
FBXL14	1.94974	0.0109958
USP49	1.88194	0.00992987
RNF20	0.52252	0.00981767
PPIL2	0.532289	0.00816269
WDR82	0.502208	0.00813464
RAB40C	0.497924	0.00771389
STC1	2.15811	0.00771389
CCIN	3.68072	0.00757363
DCAF15	3.36951	0.00726508
FBXO45	2.07181	0.0057223
USP34	0.474741	0.0054979
KLHL7	2.14456	0.00426367
PDE4D	2.9847	0.00426367
ANAPC1	0.467059	0.00423562
DDB1	2.2556	0.00409537
RPL12	0.418254	0.00297335
OTUD5	2.94374	0.00238429
PIAS3	0.46891	0.00190743
AREL1	0.431822	0.00185133
ZNF645	2.63181	0.00154278
TRIM46	0.44564	0.00140252
RPL7	0.372822	0.00120617
ATG16L1	0.421126	0.00109397
CBLL1	2.38302	0.000954
DCAF16	4.43724	0.000309
SPOP	0.35067	0.000224
