# Supplementary material for: Template-assisted covalent modification underlies activity of covalent molecular glues
Source: Nat Chem Biol. 2024 Jul 29;20(12):1640–9. doi: 10.1038/s41589-024-01668-4 (PMC11582070; doi:10.1038/s41589-024-01668-4)
Supplement: Supplementary file 7 — Source Data Supplementary Fig. 2 Raw data for CRISPR screens and flow. [file 41589_2024_1668_MOESM7_ESM.xlsx]

## Sheet: Supp. Fig. 2b - Read Count
Gene	Sequence	DMSO_Rep1	DMSO_Rep2	DMSO_Rep3	TMX1_Rep1	TMX1_Rep2	TMX1_Rep3
A1BG	CATCTTCTTTCACCTGAACG	134	94	100	109	93	81
A1BG	CTCCGGGGAGAACTCCGGCG	72	72	60	50	48	51
A1BG	TCTCCATGGTGCATCAGCAC	0	0	0	0	0	0
A1BG	TGGAAGTCCACTCCACTCAG	84	113	108	154	117	108
A2M	ACTGCATCTGTGCAAACGGG	58	96	93	114	116	58
A2M	ATGTCTCATGAACTACCCTG	112	102	93	67	75	75
A2M	TGAAATGAAACTTCACACTG	67	64	75	42	80	55
A2M	TTACTCATATAGGATCCCAA	72	46	43	88	100	87
NAT1	CGGAAGACACAAGGCACCTG	28	55	56	59	52	29
NAT1	GAACCTTAACATCCATTGTG	39	43	28	44	36	44
NAT1	GTTGTGAGAAGAAATCGGGG	16	1	18	22	29	36
NAT1	TTGGACGCTCATACCAGATG	83	33	47	36	65	29
NAT2	ATTGTAAGAAGAAACCGGGG	26	23	21	22	35	23
NAT2	TAACAAATACAGCACTGGCA	60	49	62	43	71	52
NAT2	TAGAGGCTGCCACATCTGGG	50	40	57	41	53	51
NAT2	TGTGGTCTGAAAACCGATTG	44	60	97	66	78	53
SERPINA3	CCCAAGATACTCATCAGTCA	71	47	65	61	53	55
SERPINA3	CGTTGGCGGAGGCTAATCCG	75	47	90	98	152	87
SERPINA3	GAGTTGCTCTTTGACAAACA	39	42	40	48	37	46
SERPINA3	GTGGTGGAGCTGAAGTACAC	4	9	20	15	18	15
AADAC	AAGTCTGAAGCACTAAGAAG	82	57	80	79	85	63
AADAC	ATGTATATAATGCCTTAAGG	38	60	48	42	35	42
AADAC	ATTTCTATCCAAATCACTCA	78	79	99	99	62	85
AADAC	GGTATTTCTGGAGATAGTGC	47	50	72	67	92	106
AAMP	AAGATGACAAAGCCTTCGTA	12	11	12	8	14	8
AAMP	AGGTGACCTCGCTATCGTCG	59	66	47	42	68	59
AAMP	TGAGTGGCCTCTTGAAAGTG	0	8	1	16	19	12
AAMP	TGGATGTGGAAAGTCCCGAA	27	23	10	40	69	33
AANAT	ACCTTCACGCTCGATCTCAA	89	77	58	97	85	67
AANAT	GCCCTCCTCGAACCAGCCCA	127	113	124	143	127	115
AANAT	GGTGAGGCAGCGAAACTCAC	64	54	64	35	51	33
AANAT	GTGGCGCCGCTGACAGCTCG	56	56	48	62	70	51
AARS	CCAAGAAAAGCATTGACACA	11	9	7	22	42	21
AARS	GGAGGCCAGATCTATGACGA	25	13	13	19	29	23
AARS	TCAGAATGTGCGTAGCTGTG	8	25	21	35	36	18
AARS	TTGGTGCTGAGGATGCCGAT	70	55	81	41	51	37
ABAT	CCTTAAAGACCATCTTCATG	30	32	21	40	18	18
ABAT	GAAAGAAGTCATCGGATGCG	15	8	7	14	17	16
ABAT	GTGAATGGCTTTAGAGTGCG	22	23	56	31	34	26
ABAT	TGCAATTACGAAGAGAGCCG	33	36	36	58	50	58
ABCA1	AATGCAGAGAAAGCTATCTG	48	36	43	64	101	62
ABCA1	GGACACGCCCAGCTTCAAGT	44	52	42	32	50	33
ABCA1	GTGGCATGGCAGGACTACGT	4	7	13	15	15	7
ABCA1	TTGGACAGCCCAAGACATCG	54	89	63	108	78	43
ABCA2	CATGTACGTGGCGATCCGAG	48	48	77	25	40	37
ABCA2	CTTGTGTGGCAACAACCGGT	0	7	5	5	4	2
ABCA2	GATGTCGTGCCCGTAGATGG	6	19	30	20	25	41
ABCA2	TAGGGGATGAAATTGCCACG	16	20	27	9	9	7
ABCA3	AATGCGCATTTACTGACCGA	57	46	41	79	85	44
ABCA3	ACCTACGGTTCAGTTACACA	82	60	83	80	70	48
ABCA3	AGTGGACGGGCATACATCAG	115	113	115	135	163	112
ABCA3	CCTCCTGAGTCCCGTCAACG	59	49	43	54	41	34
ABCB7	AGTCATTAAAAAGTATCACA	41	43	55	27	32	33
ABCB7	CACACCACAGACAGCTACCG	14	18	11	80	46	26
ABCB7	GATTAAATACCAAAGCACTC	41	37	14	38	53	48
ABCB7	TCACAGTTGCAGTCACACGG	3	5	2	3	1	5
ABCF1	CTGCAGAGGCCAAAGCACGG	7	8	11	12	7	4
ABCF1	GATGGAGTATGAGCGCCAAG	7	14	29	35	32	39
ABCF1	GCAACACATCAATGTTGGGA	11	6	7	30	48	48
ABCF1	TGTAATTGCCCCTATAGTAG	18	6	17	37	32	19
ABCA4	AAAGACCGAGCCCCTAACAG	26	19	22	44	44	29
ABCA4	AGCACCATACCCGCAAACAG	6	12	16	23	31	41
ABCA4	AGGGTGTTGAGTTGCCACAG	30	21	27	23	44	30
ABCA4	GATCCGAATGGACATAGACG	14	17	24	54	64	40
ABL1	CTTAGGCTATAATCACAATG	10	14	5	15	18	6
ABL1	GGTTCATCATCATTCAACGG	1	1	0	2	3	0
ABL1	TCAGTGATGATATAGAACGG	0	0	1	13	6	8
ABL1	TTGCTCCCTCGAAAAGAGCG	8	16	13	41	47	32
AOC1	CAGACCAAGTACCTCGATGT	7	16	13	27	19	13
AOC1	GCTGTATGATAAGCCAACTG	12	13	14	28	35	21
AOC1	GGCAACGCTGTGCTCTACGG	64	54	59	26	47	38
AOC1	GTGGCTTCAACTTCTATGCG	12	23	10	34	26	22
ABL2	AACCTCTGTAATGACGACGG	50	35	22	42	48	39
ABL2	GGTTCAACATCACAACCATA	66	27	31	66	67	52
ABL2	TATCGAATGGAACAGCCTGA	29	35	17	38	54	31
ABL2	TGTACACCATCACTCCACAG	24	27	22	63	68	36
ABO	AGCCAAAGGTGCTGACACCG	57	67	62	83	92	79
ABO	ATGGAGTTCCGCGACCACGT	58	97	83	90	67	52
ABO	CCGGTCCCCAGCGTCACGCG	14	8	16	15	20	7
ABO	TGATCAGTGACTTCTGCGAG	86	53	37	70	68	54
ABR	CAAGAGTGAAATCCAGAAGG	85	79	72	112	94	78
ABR	CTGCAGTGACAACGCCCAAG	20	23	14	36	49	40
ABR	GAGGCTTGACACTCACGTGT	13	30	20	36	43	20
ABR	TACTGTCCTCGGACTACGAG	39	40	18	32	51	26
ACAA1	AGCGCGAAGTAATATTTCCA	3	18	9	5	4	13
ACAA1	CTGCCGAGAGAAGCTCGTCG	42	75	73	55	58	44
ACAA1	GCCCTTGTCATCATGGACCG	20	22	20	12	18	16
ACAA1	TCAATAGACAGTGTTCGTCG	17	7	10	26	17	15
ACACA	AATGCATGCGGTCTATCCGT	34	59	35	41	49	31
ACACA	CCAGAGTCCCACATTCCCTG	25	30	37	46	35	43
ACACA	TATTTGCCTAGGTACCGAAG	35	30	29	32	47	29
ACACA	TGATGGGTCCATGATAACCG	57	62	27	24	46	10
ACACB	AAAGCGTGTGACAAACTCAG	20	21	15	48	35	22
ACACB	ACAACGACATCGACACCGGG	61	76	67	85	94	62
ACACB	GAACTCGAATATGGCCAGCG	14	4	13	18	20	24
ACACB	GTCGGAGTCCATAATCCACA	35	37	26	35	49	25
ACADL	CAGAAAAAGGCTAATACCAT	35	37	23	21	22	14
ACADL	CTCCTCCCAGACAATAGCTG	62	80	62	72	68	58
ACADL	GCCACTTACTCTGAGTGATG	23	28	46	36	26	35
ACADL	TAAAATGGGATTAAAAGCCC	22	26	15	28	29	29
ACADM	AAGATGTGGATAACCAACGG	24	22	31	19	33	23
ACADM	AATTGGCTTATGGATGTACA	47	57	62	87	79	66
ACADM	ATTGTGGAAGCAGATACCCC	17	7	4	34	22	14
ACADM	GTATTTGGGGAGAATGACTG	25	35	18	20	26	36
ACADS	ACACACCATCTACCAGTCTG	100	70	139	107	131	98
ACADS	GACACTCATGATGACTCCGG	42	36	32	135	95	89
ACADS	GGCAGGTACCTGGTTCGCTG	20	29	39	57	71	44
ACADS	TAAGGAACATCTCTTCCCAG	10	30	33	20	23	26
ACADSB	AGCCAAAGTTGATGCATCTG	38	41	36	18	28	36
ACADSB	ATGGAGAAATCAGTAATACA	38	37	48	46	116	44
ACADSB	ATTGAGTAGAGCTTCTGACT	16	18	29	31	27	30
ACADSB	TTCGAATGTTAACGGGCAGG	11	20	21	83	99	59
ACADVL	CACTAATCGTACCCAGTTTG	54	37	31	58	32	31
ACADVL	GTCTAACCGAGCCCTCAAGC	11	5	6	19	19	17
ACADVL	GTGGAGGAGACCACTTGGCA	14	10	16	33	36	26
ACADVL	TCCTGGTCAGAGCGTCAGAG	22	28	19	51	41	24
ACAT1	CTGCCTAAAAAAGATCCAAT	25	16	4	30	19	18
ACAT1	GAAGTGAAAGAAGCATACAT	10	16	8	13	20	15
ACAT1	GAGGATCAACACCATATGGT	23	24	38	28	53	40
ACAT1	TTCTGCGCAGGATGTGATGG	60	53	41	111	115	97
ACAT2	CCTGTTAGACAAGCCAGTGT	42	26	35	26	20	14
ACAT2	GCAGTCCAGTCAATAGGGAT	41	46	35	30	34	20
ACAT2	GTTCTCAAGTAAGCCAAGTG	16	15	16	6	4	5
ACAT2	TCTATGTTGCTCCCATGGCG	19	28	35	38	25	33
ASIC2	CTGGAGTTCCTGCACCGTGT	94	60	95	129	132	73
ASIC2	GAAGCCATTCAGGTTACAGA	67	45	70	46	30	29
ASIC2	GAGGAAACGACATTTGAAGC	47	39	53	44	49	36
ASIC2	TTTACAGCATCACCGCCTGT	92	81	95	77	91	73
ASIC1	AAGTGCTACACGTTCAACTC	30	24	41	65	60	41
ASIC1	CCATGTCACCAAGCTCGACG	61	52	42	68	67	93
ASIC1	CTTCAGAGACAGCCGCTCGT	96	60	69	83	82	72
ASIC1	TGAGATACCAGACACACAGA	37	39	48	57	77	82
ACHE	GGTGTCCATGAACTACCGGG	19	11	13	27	25	14
ACHE	TATGTGGACACCCTATACCC	24	13	10	14	13	12
ACHE	TGGTGGGAATGACACAGAGC	23	45	37	53	50	60
ACHE	TGTCCTCGTCTGGATCTATG	30	45	36	41	32	28
ACLY	AGAGCAATTCGAGATTACCA	3	10	25	11	20	11
ACLY	CGGTCACCTGTACACGACAG	18	13	20	7	6	14
ACLY	GACCAGCTGATCAAACGTCG	39	21	36	57	88	31
ACLY	GCCAGCGGGAGCACATCGGT	4	2	2	5	4	1
ACO1	CCTGCCCCTAACATCACAGA	25	32	56	43	46	35
ACO1	CTTGGTGTCTAGGTTTGACG	13	27	16	53	57	42
ACO1	TTATTACCCAGACAGCCTCG	30	26	34	45	61	34
ACO1	TTGCATATGCTATTACTAAG	35	14	26	24	39	39
ACR	AAGCGCCCACACGAAATGGG	38	40	16	51	26	27
ACR	CCCCGACACTTACTCACACG	31	60	35	58	71	34
ACR	GAAAGCGCCTATGTGGTCGT	38	15	39	29	14	9
ACR	TAATGTGCATGACTGGAGAC	0	0	0	0	0	0
ACO2	ATCTTCTCCGAGAGTGTCAG	29	44	41	40	43	30
ACO2	GTCTCAATAGGACATCAACC	46	43	44	31	36	31
ACO2	GTGCAGCTACCAATTAGACC	43	44	31	59	48	45
ACO2	TCTCGGGGTTTGCGTCGTTG	0	0	0	0	0	0
ACOX1	ACCTATCACCGGATTAACGA	29	23	46	36	59	45
ACOX1	CTGTGGTTTCCAAGCCTCGA	100	92	94	67	74	53
ACOX1	GCGCCGCCGAGAGATCGGTG	22	39	31	20	31	38
ACOX1	TGGCATTGAAGCATGTCGGA	55	58	53	73	62	57
ACP1	ACATAGTATATAATCAAATG	27	19	10	18	23	25
ACP1	ACCCAGACACACAAACAGCA	70	70	64	100	110	68
ACP1	GGAACCCCCCTGACTACCGA	99	84	87	99	118	115
ACP1	GGGGTTCCCTATCTCATACC	13	13	16	26	24	28
ACP2	ACATGGTGGCCAACGAGACA	7	6	7	4	9	7
ACP2	ACCAGTGAAGACATATCCCA	29	27	28	59	73	40
ACP2	CACCTCTTATCACCGGCAAG	41	38	54	54	63	49
ACP2	TTCTGCAGCTGCTCATAACG	28	53	26	28	38	12
ACP5	ACCCACGGCTACAAAGCGCA	103	77	44	125	133	113
ACP5	CTGGACACAGTGACACTATG	82	101	73	126	106	102
ACP5	GCTCGGCTATGGACCACACG	40	27	55	60	62	50
ACP5	GTACCAGGGCACTTTGCGAA	8	25	10	21	16	8
ACPP	AAAGGCAGGTATAGCAACTG	54	45	42	57	70	75
ACPP	ACTCCTTGGCTAGTACACTT	42	87	87	142	125	77
ACPP	CTACGACCCTTTATATTGTG	59	55	67	54	85	58
ACPP	GCCATGAGGATTCCTTTATG	86	61	62	69	88	56
ACRV1	CCTGACTCAAGCTCACTCAA	45	51	43	76	81	33
ACRV1	GCTGAAGGTGAGCATACTGT	31	24	24	57	58	62
ACRV1	TGGTTCAAGCAAGCACACTG	78	148	98	148	167	116
ACRV1	TTCAGGTGAGCACGCTTCAG	46	28	42	33	23	26
ACTA1	CTTCTACAACGAGCTTCGCG	20	12	32	26	36	20
ACTA1	GGGTCAGAAAGATTCCTACG	11	16	14	17	33	17
ACTA1	GGTGAAAGCCGGCTTCGCCG	10	15	11	11	2	0
ACTA1	TCAGGTAGTCGGTGAGATCG	30	29	31	27	53	38
ACTA2	CATGTATGTGGCTATCCAGG	32	17	25	45	62	35
ACTA2	GAAGCTCATTGTAGAAAGAG	31	24	15	31	27	16
ACTA2	GACGTCCCAGACATCAGGTG	13	43	24	33	48	24
ACTA2	GGCCTCACCAGTAGTAACGA	31	16	29	19	19	19
ACTB	AAGAGCTACGAGCTGCCTGA	30	17	15	27	39	30
ACTB	CGTACAGGGATAGCACAGCC	10	20	20	46	75	63
ACTB	GGATTCCTATGTGGGCGACG	12	15	11	13	16	19
ACTB	TCACCTGGGTCATCTTCTCG	66	70	81	107	103	84
ACTC1	CGATGGACGGGAAGACAGCG	112	103	52	83	78	78
ACTC1	CTGGGCTTCATCACCTACGT	14	12	39	36	40	39
ACTC1	GGTACGGCCAGAAGCATACA	90	65	80	89	103	57
ACTC1	TCTTCATGAGGTAGTCAGTG	34	15	28	63	51	56
ACTG1	AGCTGTAGCCTCGCTCAGTG	105	106	128	108	126	110
ACTG1	ATGGAAGGAAACACGGCTCG	5	11	21	18	15	8
ACTG1	CAACAGAGAGAAGATGACTC	48	59	40	50	50	41
ACTG1	CTTCTACAACGAGCTGCGCG	6	24	3	36	15	20
ACTG2	AGAGCTATGAGCTGCCAGAT	134	101	103	126	162	123
ACTG2	CTGGATACCTGTGGTCACAA	102	75	84	98	91	74
ACTG2	TGAATCCAGGACGATGCCTG	83	62	63	102	108	86
ACTG2	TGATGATGCCGTGTTCAATG	112	74	90	139	153	97
ACTN4	ACAGATCGAGAACATTGATG	93	53	65	75	48	51
ACTN4	ACTCCCACAATGTCAACACC	86	82	85	46	60	46
ACTN4	GTTCATCGTCCATACCATCG	15	12	5	22	20	16
ACTN4	TGGGCGGCTTGTGCACACGC	27	57	64	81	91	49
ACTL6A	ACCACCATACCAATAGCTGT	74	53	40	37	32	18
ACTL6A	ACTGCAATTCCAGTCCACGA	3	4	11	15	18	15
ACTL6A	AGAAGTTGCCTCAGGTTACG	89	90	93	86	113	59
ACTL6A	TGTTCCGAGGGAGAATATGG	33	46	50	20	23	52
ACTN1	CAGGACATCAACAATGCCTG	32	38	41	40	48	36
ACTN1	GCAGGGCCTTGATCTCCGAG	65	52	44	51	82	45
ACTN1	GGATCCGCCGCACAATCCCG	8	17	22	9	19	9
ACTN1	GGCCCTAACTCAGAAGCGAA	88	134	95	92	78	52
ACTN2	AGGACTTCCGGGATTACCGC	35	25	25	69	50	55
ACTN2	CCAGGTTAATATTTCCTATG	18	17	32	59	72	43
ACTN2	CGAGTCGGCGTCGCTGACAG	11	32	16	31	40	24
ACTN2	TGATGGTCCAGATCATACCC	47	59	63	66	71	94
ACTN3	CAGTGAGCTGGACTACCACG	79	57	67	88	118	124
ACTN3	CCATGGCTGGAGAACCGTGT	4	4	24	27	33	25
ACTN3	GTCCAGGGCCTTGTTAACGT	27	34	25	23	18	16
ACTN3	TGCAACTGGAGTTTGCCCGG	1	3	0	6	6	7
ACVR1	ATTACACTGTTGGAGTGTGT	44	52	38	95	70	39
ACVR1	CCATGACTTCTCATCACGGG	35	74	43	106	89	69
ACVR1	CTGGTGTAACAGGAACATCA	31	58	33	62	97	55
ACVR1	GCCATCGTTGATGCTCAGTG	51	55	31	84	112	87
ACVR1B	AAGAGATTATTGGCAAGGGT	7	1	7	10	18	23
ACVR1B	ACTTGACTCAGGTCACCTCA	50	47	50	83	91	70
ACVR1B	CCGGTTCAGATAATCAAACA	57	41	50	52	61	67
ACVR1B	CTACACGTGTGAGACAGATG	1	18	3	14	14	7
ACVR2A	AGTGGTTTCAAACCTAGTAA	88	56	73	80	71	46
ACVR2A	ATTGCAGAAACCATGGCTAG	58	35	29	39	53	31
ACVR2A	CCAAAGATCCACATCAACAC	49	54	41	34	41	38
ACVR2A	CCAGTTGCTTAACGAATATG	73	68	59	106	83	53
ACVR2B	ACAAGCCGTCTATTGCCCAC	24	33	32	30	39	17
ACVR2B	ATGACTTCAACTGCTACGAT	40	31	33	44	50	42
ACVR2B	ATGTCCACATGACCGTAGGG	5	7	9	20	14	8
ACVR2B	CTGGAGCGCACCAACCAGAG	14	22	13	34	36	22
ACVRL1	AGGCACCCCCAGGAACATCG	33	18	27	35	27	30
ACVRL1	CCAGGACTGTTCATCCCTCG	37	40	36	96	100	72
ACVRL1	CTGCGTGCTCGAGTTGCGGG	22	14	26	37	41	47
ACVRL1	TGGACAGTGACTGCACCACA	37	54	48	41	32	34
ACY1	AGGCACAAAGGTCATGTGGA	76	78	81	168	149	95
ACY1	CCATGCCTCACGCTTCATGG	31	43	31	38	27	62
ACY1	GCTGGACAGTGCGGATACGC	34	49	44	33	61	46
ACY1	TAGCTTAGTCAGGTTCACGG	41	57	44	50	68	45
ACYP1	ACAGTGCAAGGACAATTGCA	72	86	61	70	93	89
ACYP1	TAGGCTGAGGGTAAAAAGCT	22	17	15	55	28	33
ACYP1	TGGGTCCAGAACACTGACCG	54	83	70	74	60	51
ACYP1	TTCCTGCATATGACGCACCT	38	41	37	72	90	87
ACYP2	ACCAGCAAAGGCACCGTGAC	40	37	54	70	76	76
ACYP2	CGCCCAGTCACTCAAATCCG	77	102	36	41	61	26
ACYP2	GAGGTGTTCGGAAGAGTGCA	28	21	45	27	35	46
ACYP2	TGAAGCTAGGAAAATAGGAG	77	65	74	79	66	47
ADA	CACAGACTGGTCCCCCAAGG	64	53	47	97	84	43
ADA	TCACCGTACTGTCCACGCCG	91	110	116	120	135	121
ADA	TCCCAGCTAACACAGCAGAG	33	43	22	51	62	32
ADA	TGGACATACTCAAGACAGAG	86	42	53	87	65	46
ADAM8	AGTCCGGGTACCCCTCTACG	128	120	148	210	197	176
ADAM8	CAAACAGGTTCCCACACACG	24	27	21	83	72	66
ADAM8	CCACATACAGCTCCACGTAG	23	26	21	41	54	22
ADAM8	CCAGCTTAGACTCACCAAGT	23	17	28	39	59	23
ADAM10	CCCATAAATACGGTCCTCAG	46	42	22	27	14	19
ADAM10	GGAAATGGAATGGTAGAACA	49	48	48	45	58	40
ADAM10	TTCCATCAATAACAGACCCA	27	37	20	50	41	19
ADAM10	TTTCAACCTACGAATGAAGA	46	15	25	30	28	31
ADAR	AGGCAATCAACACCTCTCTG	60	85	76	60	77	53
ADAR	CGTTCTCCCCAATCAAGACA	68	56	73	89	109	80
ADAR	GTGCATACACTCAAGCAGTG	24	17	29	15	41	17
ADAR	TTCTTGTAGGGTGAACACCG	66	35	36	45	52	20
ADARB1	GGTGAATACATGAGTGATCG	23	22	14	35	40	29
ADARB1	TCAGGTCACCAAACTTACCC	54	73	73	91	64	69
ADARB1	TTCAGAAATCAGAGCGAGGG	138	154	142	152	164	127
ADARB1	TTGGAGCCCACGTAAAAGGG	98	58	88	44	88	50
ADARB2	CAGAGCGATCGATATTCGTG	25	40	25	33	45	34
ADARB2	GGCGTTGGGGAACTGCACGA	44	60	67	76	87	70
ADARB2	GTGGACGGCAGGACGTTCGA	44	42	31	55	73	49
ADARB2	TCCTGGCATCACAAACACGG	70	86	99	72	90	79
ADCY1	AACCGGGTTACGGACATGAG	17	28	23	50	59	26
ADCY1	CATGTTCAGATCCACCTCGG	54	73	44	38	104	52
ADCY1	CCCAGACGAAAGGACCACCA	112	121	117	137	167	145
ADCY1	CGGGGTGGTGTAGACAACGT	73	56	33	41	46	51
ADCY2	ACTCCAAGTACCGGGTCATG	93	68	76	49	75	37
ADCY2	CAGGCAGACGCTAAGCACGA	86	76	56	119	114	75
ADCY2	CCTGTAATTGCATCAAGTCG	50	85	100	101	116	87
ADCY2	TGAAGCGGCATACAAACGTG	12	6	24	26	36	15
ADCY3	AGCTGTCTCCAGTACTACAC	135	121	144	97	127	85
ADCY3	CCACGGAGATGATCACGATG	49	65	42	41	57	39
ADCY3	GTCGATGAGTATCTCGACCA	16	17	17	17	19	21
ADCY3	TCTCTTCTAGGTAATCACAG	0	0	0	0	0	0
ADCY5	AGCCGCTCCAGTTTGTCCGA	89	51	53	55	46	72
ADCY5	AGCTACACTCACCTTTACGC	38	78	67	62	65	51
ADCY5	CACAGCGGGCGAGTACACTG	20	51	57	73	84	66
ADCY5	GACGACGATCCTCCGCTGAG	54	39	54	78	53	39
ADCY6	AACACTGCAGTACCTGAACG	54	60	54	87	87	57
ADCY6	ATAGATCCCAAGCATCAGGG	39	31	34	51	55	20
ADCY6	GATGACGCCTTCATCCGGAG	10	4	4	15	19	8
ADCY6	TTGGCCTGGCAACTTAACCG	22	18	22	39	30	11
ADCY7	AGAGGCACCAGAATGTCAGG	36	31	37	60	53	60
ADCY7	CCGTAGCCGGGTGCACATCA	46	20	35	25	25	24
ADCY7	GCGTGGGTAGGCAGCGACAC	8	5	4	6	17	9
ADCY7	TGTACGTCGAGTGTCTCCTG	42	25	38	73	42	58
ADCY8	ATTTCCAGGACAACAAACCG	57	51	69	77	65	30
ADCY8	CAAAACACGATGTTGACATG	81	39	69	103	103	58
ADCY8	CGATATTTAAGATGGCACCC	52	66	48	34	34	51
ADCY8	GCTGCAGGTCATCCTCCAAG	40	45	41	46	45	34
ADCY9	GATATCGGGTCAGAGAGCCA	47	37	79	56	47	47
ADCY9	GCTACCACGTCACTGCATCG	63	72	51	57	67	40
ADCY9	GGGAGACTGTTACTACTGCG	93	112	84	111	85	91
ADCY9	TGTACGCCCGGCATTACGCG	52	55	68	96	85	66
ADCYAP1	AGAGGAAGAGGCGTACGGCG	3	23	13	12	29	13
ADCYAP1	GAAGCACCTGCAGTCGCTCG	32	27	25	27	29	22
ADCYAP1	GCTGCCAGACTTCGATGGCT	16	13	10	59	33	27
ADCYAP1	GGCCTCGTTAAGGATCCCGT	14	21	18	12	15	10
ADCYAP1R1	CGAATCTTCAACCCAGACCA	85	92	85	98	82	80
ADCYAP1R1	GGTGAGCCGGAACTGCACGG	24	34	29	30	44	51
ADCYAP1R1	TGAATATGAATCTGAGACTG	43	8	22	26	36	17
ADCYAP1R1	TGTGGGACAACATCACGTGT	79	62	61	130	138	95
ADD1	ATTATCGAGCATCCGCATGA	119	137	117	166	217	126
ADD1	CCTCTTGCCAATCTCCCCGG	118	139	165	130	158	106
ADD1	GACTAGCAGATCTCTTTGGG	29	41	41	58	60	57
ADD1	GTAATGCCAATAGGCCTGTG	93	71	71	73	75	67
ADD2	ACTCGGCCATCTATGCAGCG	62	68	59	71	99	51
ADD2	GCTGAGTGACACCTATGTCA	38	45	40	57	87	45
ADD2	GGAGAAGCACCGGCCCCATG	79	59	72	76	109	67
ADD2	GGTGCTAAGAAACCATGGAG	57	40	31	53	62	22
ADD3	AAGGATCCCACATTTCATGG	37	34	19	23	19	15
ADD3	ACCCAGAATACATTAGGGAG	45	52	68	80	88	50
ADD3	CTAGGCTTCTCTCGAATGAG	55	37	74	80	66	69
ADD3	GTCTACAAGTCTGTACAGGC	24	32	26	41	14	23
PLIN2	CCAATACCTATGCCTGTAAG	65	73	60	56	87	83
PLIN2	CTCAGCCTATCTCAGTACAA	143	132	122	118	149	95
PLIN2	GCAGCATTAACACAGTCTTG	30	41	40	53	64	48
PLIN2	GGATAAGCTCTACCTCTCAT	72	44	66	59	93	58
ADH1A	ACAGACTTTCTCTAGAGGCG	28	35	43	24	20	23
ADH1A	CACACTGAGGAATAGCGAGT	64	72	38	115	133	84
ADH1A	CCAGTGTAAGCAATCCTCAG	31	24	15	43	31	34
ADH1A	CCATGGTACCACTAACCACG	46	31	37	32	33	21
ADH1B	CACCTTCTCCCAGTACACGG	90	63	68	81	53	80
ADH1B	CTGTCACACAGATGACCACG	61	46	41	46	44	42
ADH1B	GTCTGCAGTTAACGTTGCCA	59	39	35	39	51	39
ADH1B	TGGAGCAGCCAGAATCATTG	49	92	64	112	79	99
ADH1C	AGCAGCCAGAATCATTGCTG	71	63	83	80	114	75
ADH1C	CACCTTCTCCCAGTACACAG	77	78	62	57	81	80
ADH1C	GGTAGAGGTTGCACCTCCTA	43	7	16	35	50	64
ADH1C	TGAAAACATAGGTCACCCCA	48	40	51	108	89	62
ADH4	AAATTTAGAATCGATAACAG	13	26	28	36	57	46
ADH4	TACATTCTCTCAGTACACTG	23	39	20	39	47	29
ADH4	TCAACCTCTTCAATGCAAAG	16	11	38	75	66	53
ADH4	TTCCCACACAAATTTGTGAG	56	39	79	67	52	46
ADH5	GCTGGAATTGTGGAAAGTGT	43	47	52	70	77	49
ADH5	TCAGGGTATAGGCATCGGTG	9	25	6	18	51	33
ADH5	TGCTTCCCGGATCATTGGTG	21	10	29	29	54	39
ADH5	TGGGTTTACTAAAATCCTGA	16	25	19	24	29	41
ADH6	AAAACCCAACTGATGTCTGA	131	90	105	109	163	73
ADH6	CCTTCATGGCCCAAGATGGT	77	121	94	112	138	118
ADH6	TAAGCACAGTGAAACCAGGT	113	57	93	129	168	126
ADH6	TGCTGCAATCAATACTGCCA	105	145	125	137	140	104
ADH7	AAGACGACGCAAGTGGAACC	60	55	80	78	55	44
ADH7	CCTACTCGCTCCTAATGCAA	25	65	43	40	56	52
ADH7	CTTGGGACTGATACACTCAG	51	35	47	63	60	42
ADH7	TACATTTACCGAGTACACAG	22	23	22	20	39	27
ADK	AAAGTCGAATATCATGCTGG	41	47	42	24	52	19
ADK	ACAGCAGAGATGTCAAGCAG	85	96	102	95	87	59
ADK	GTAGTAATGAGCATCCACAT	26	41	29	34	29	31
ADK	TCTGGAGAAAAACTGGATGT	29	28	43	49	57	33
ADM	CGACGCGACATCCAACCGAG	28	15	42	53	47	34
ADM	CTAGGAAGGCGAGCGAACCC	32	25	44	31	38	27
ADM	GCACCGTGCACGTCCCGAAG	51	45	20	39	43	31
ADM	TCTGGCGGTAGCGCTTGACT	57	59	36	74	73	76
ADORA1	AGGGGTCAGTCCCACCACGA	23	22	56	57	66	54
ADORA1	GAGGACCATGAGGAGAAGCG	33	20	19	18	18	11
ADORA1	GGAGAGGGATCTTGACCCGG	15	13	4	7	12	6
ADORA1	GGCAGCCAACGGCAGCATGG	48	37	69	51	52	36
ADORA2A	AAGCAGTTGATGATGTGTAG	34	64	28	32	34	43
ADORA2A	ATGCTAGGTTGGAACAACTG	17	17	7	41	44	34
ADORA2A	GCGGCGGCCGACATCGCAGT	19	13	15	16	35	14
ADORA2A	TGGCTTGGTGACCGGCACGA	9	14	5	29	34	21
ADORA2B	CACCAGCATTATAAGCAGTG	68	95	114	110	98	65
ADORA2B	GGTATAAAAGTTTGGTCACG	34	34	38	40	47	36
ADORA2B	TCTCAAAGAGACACTTCACA	0	0	0	0	0	0
ADORA2B	TGGAGTCAATCCGATGCCAA	72	65	74	117	140	65
ADORA3	ATGGCGCACATGACAACCAG	29	50	34	62	63	63
ADORA3	ATTGGACTCTGCGCCATAGT	19	23	12	64	42	44
ADORA3	GACATTTCTGTGGTACTCTG	33	26	24	19	19	19
ADORA3	GATGCCCAGGCTGACAACAA	75	79	51	148	133	102
ADPRH	AAGTGAGCATCGAGAGTGGT	83	79	68	75	73	96
ADPRH	AGTCTTGGTAATGCTTAGCA	35	49	44	68	51	35
ADPRH	ATAGCAGACCACCCTTGCAG	28	46	56	47	67	29
ADPRH	GGAGAAGATACACCGGCAGT	39	52	16	22	33	22
PARP1	AGCTAGGCATGATTGACCGC	30	52	82	31	20	38
PARP1	CGATGCCTATTACTGCACTG	139	122	116	137	115	116
PARP1	GGCCATGATTGAGAAACTCG	1	10	1	0	3	2
PARP1	TACCGATCACCGTACCCACA	101	81	97	103	68	41
PARP4	CACACCAACTTACATCGTTG	123	76	86	172	162	107
PARP4	CTGTTGCCAGGGTGCTACGG	24	34	24	39	33	18
PARP4	GAGTCGATCATTGAGAAACA	42	69	44	69	77	72
PARP4	TCTCCTGTACAAAACATCGT	0	0	0	0	0	0
ADRA1D	ATCTCCGTGGACCGGTACGT	21	14	14	21	38	23
ADRA1D	CGGCGACGTGAATGGCACGG	53	24	37	26	44	33
ADRA1D	TACCGCAGAAGCGCTCGTCA	36	31	20	51	53	32
ADRA1D	TGCGCGCGACCACGTACACG	24	17	23	24	22	17
ADRA1B	CATCCTAGTCATCTTGTCTG	74	54	67	37	45	39
ADRA1B	CCATTCCAAGAACTTTCACG	6	20	22	24	43	50
ADRA1B	CTCCATCGATCGCTACATCG	92	101	95	114	86	62
ADRA1B	TCTTGGCCACTATATAGACA	21	10	8	21	22	26
ADRA1A	ATCTCCATCGACCGCTACAT	60	33	37	81	52	60
ADRA1A	CCAAGACGCACTTCTCAGTG	132	121	105	223	291	162
ADRA1A	GGGTCCAATGGATATGACCA	32	32	28	29	21	31
ADRA1A	TGGCCTCAAGACCGACAAGT	116	88	134	176	164	91
ADRA2A	ATGATGGCCTTGATGCGGCG	35	51	39	79	62	44
ADRA2A	GACGAGCACGTTGCCGAACA	82	63	79	76	78	66
ADRA2A	TCCAGCGCGTCGGTGTCGCG	16	19	9	25	49	19
ADRA2A	TGGTCGTTGATCTCGCAGCG	44	46	32	49	55	37
ADRA2B	CAGCCCCGACCCGACCATGG	35	39	27	79	62	42
ADRA2B	CGGACACTCGAAGTCCACTG	142	67	46	89	83	81
ADRA2B	TGGAGTTGTACTCCAGCGCG	36	26	28	37	56	48
ADRA2B	TGGTCGCCCTTGTAGATGAG	124	131	142	118	140	104
ADRA2C	ACACAGATGCACGATCGACG	70	72	131	79	71	51
ADRA2C	ATGGTGGCCTTGACGCGGCG	8	10	7	25	34	14
ADRA2C	CTACGCGCGCATCTACCGAG	15	23	9	43	30	31
ADRA2C	TGTACCAGGTCTCGTCGTTG	102	81	58	104	119	88
ADRB1	CGCACGCCCGTTGGCCAGCG	10	9	12	25	28	21
ADRB1	GTAGAAGGAGACTACGGACG	13	16	1	27	17	10
ADRB1	TGGCCATCGCCAAGACGCCG	42	47	35	96	122	88
ADRB1	TGGCCCACACGGTGCACACG	27	11	28	16	18	13
ADRB2	ATCCACTGCGATCACGCACA	87	129	103	108	127	60
ADRB2	CAGACGCTCGAACTTGGCAA	44	37	27	44	53	39
ADRB2	CCCTTTCCTGCGTGACGTCG	35	52	38	34	28	26
ADRB2	GGGAACGTAGAAGGACACGA	60	71	55	111	101	82
ADRB3	ACCAGTGCGCCGTAACGCAG	117	62	62	95	85	73
ADRB3	CAGCGAAGTCACGAACACGT	28	59	54	59	50	59
ADRB3	CCAATACCGCCAACACCAGT	42	43	45	78	70	47
ADRB3	GATGGGCGCAAACGACACCG	19	37	32	56	78	38
ADRBK1	CATCGCATCATTGGGCGCGG	89	68	77	76	90	64
ADRBK1	CCAGGTCCGAGATCCGCACG	21	21	37	11	14	4
ADRBK1	CTCCTCATAGAATTCCACCA	47	50	65	84	84	62
ADRBK1	TCTGGAACACGTCCCCTCGG	25	61	44	49	51	38
ADRBK2	ACTACTTACACACTCGCATG	30	38	23	51	73	32
ADRBK2	GATGAAGCAGAGTTTATCTG	22	40	25	52	54	35
ADRBK2	TATTGGACGAGGAGGATTCG	145	142	100	133	147	110
ADRBK2	TCTTCATAAAACTTCACCTG	92	58	76	95	102	110
ADSL	AAATGTGTGAAACCTAATGT	3	1	1	6	13	8
ADSL	CAGCAACGTTCTGAACGCAT	2	7	2	8	2	4
ADSL	GGTATAAATTCCGGACATGG	0	1	2	8	3	3
ADSL	TATTGAAGTACTGTCTGTGC	3	2	0	12	11	15
ADSS	AATTTGAAGAGGTTACAAAA	16	14	14	72	50	38
ADSS	CAGCTTTGGACGAATAAACT	15	9	22	8	6	10
ADSS	TGACAGAGCTCATATTGGTA	7	8	6	14	8	8
ADSS	TTTGGATTAATTATTCCACT	22	10	12	7	18	19
AP2A1	ACTACTTCGTCCCAGCACCC	48	32	23	43	55	38
AP2A1	AGGCCTTGTACAGTCGAAGG	38	38	28	56	51	30
AP2A1	CGGAGCGGGACGTCAGCGTG	12	27	15	16	26	19
AP2A1	TGGTGACGATCTGTAGCACA	33	33	45	50	35	35
AP2A2	CATCTCGGCCACGATCTGTG	16	11	7	18	31	21
AP2A2	GCTGAGTTCAAACAGATACA	43	33	23	54	40	42
AP2A2	GGACGACGTGCAGGGCTACG	70	79	49	64	52	60
AP2A2	GGGCGACTGGACATCCCGAG	27	25	22	14	24	6
AP1B1	CCTCGCCAACTATATGCCCA	15	16	13	56	29	28
AP1B1	CTAACAGTGTGGGCTCGATG	28	29	26	22	30	18
AP1B1	CTTTAGAAAGAGTTTCACAA	36	30	29	13	14	13
AP1B1	TGGCGTAATTCATCAAGTAG	31	20	42	36	70	29
AP2B1	ACTTGCCAATTCATCATGGG	31	37	32	47	36	25
AP2B1	GAGTTGGCATGGGATAGCCG	21	35	32	33	39	16
AP2B1	GGTGGTGGCTAATGCCGTAG	0	7	3	2	0	1
AP2B1	GTCTAAGTTCTCACACAGAG	47	25	25	41	52	38
AP1G1	ATAGCACGCAATTCGTACAG	34	61	51	32	63	36
AP1G1	CATGCAGCCACTTGTACCAA	147	77	75	113	161	103
AP1G1	GGTATGCACCTTCCAAACGA	53	67	70	114	105	79
AP1G1	TGTTCAATAAGAAACGACCC	32	43	17	74	84	84
AEBP1	CCAGACCTTTCATGGGAACG	23	20	29	72	39	31
AEBP1	GCACCAGGCTGCGCACACGT	33	36	48	25	41	22
AEBP1	GCGCCGAATGTACTCAACTG	9	20	12	7	24	20
AEBP1	GTGTGACTCCATCCCAATGG	72	62	88	127	124	66
AES	CAAGCTCGAATGTGACAAGT	21	10	11	29	15	13
AES	CCTGCCCTACCTCTCCCAAG	11	30	32	18	16	12
AES	CGGATGATAGAGTTCAGCTC	10	17	8	27	38	18
AES	GTGGTGAATTTGAGTTGCTG	65	80	71	69	83	59
CRISP1	AACTACTGACCACTACACTC	86	60	65	106	93	64
CRISP1	GAGTCTACAAGTTTCAAACA	43	39	32	41	56	25
CRISP1	TTAATATACACAACGCCCTC	7	17	16	6	4	4
CRISP1	TTGGAAGTCTCCTCTCAAGG	21	15	22	27	54	23
AFM	AAAAAATATGTGCTATGGAG	61	50	53	60	53	55
AFM	AGAGAATATTCACCGTGTCA	80	109	82	75	85	93
AFM	AGTCAACTGCCTTCAAACAA	35	37	52	31	52	47
AFM	TATAACAAGAAATCTGATGT	43	56	52	20	47	38
AFP	ACATTGACCACGTTCCAGCG	33	25	36	23	41	27
AFP	AGTGGCTTCTTGAACAAACT	40	12	30	20	27	31
AFP	AGTTGAATGCTTCCAAACAA	38	38	65	61	57	62
AFP	ATTGTAGGTGCATACAGGAA	27	29	15	49	55	39
AGA	ATGGTTGTAATCCATAAGAC	37	33	23	29	40	28
AGA	CCAGATCCCTCAAAATACTG	82	103	121	83	128	74
AGA	GGGCCAAGTGTTGACGACCA	73	91	116	100	126	93
AGA	TGGAGGGCATTAGCATCTGG	43	20	39	25	25	11
ACAN	CAGCGGTCACCTGCACGACG	41	44	42	38	27	35
ACAN	CCTGCGCTCCAATGACTCTG	25	20	27	31	28	33
ACAN	GAACCAGCCTATACCCCAGT	9	18	20	18	34	17
ACAN	GAGGGCAGTTCACCAACCGT	16	25	14	24	28	7
AGER	CATCATAGGAGTATCTGTGA	26	92	65	66	80	38
AGER	GTCAGGGTTACGGTTCCACC	42	32	28	58	70	64
AGER	GTGCTCAAAACATCACAGCC	76	70	100	80	68	70
AGER	TGGAATTCTTACGGTAGACA	52	36	44	110	91	85
AGL	AAACACGAAACCTTATAGGA	48	46	64	64	85	67
AGL	ACGCTATGGGAATAAACCAG	49	29	36	66	52	54
AGL	ATGCGTAATATCCATAAACA	22	24	17	32	43	29
AGL	TGAAGAGTAACACAGTCCAA	61	76	53	121	160	97
AGRP	ACGCAGCGACGTGAGGAGCG	26	34	15	22	19	22
AGRP	AGAAGAGGATCTGTTGCAGG	79	51	41	88	89	89
AGRP	CCTGCAGGTACTAGACCTGC	74	81	52	96	61	67
AGRP	GCCACGCGAGGAGCCCAGAT	65	41	45	90	95	84
JAG1	AAGTGCAAGAGTCAGTCGGG	52	58	57	49	27	27
JAG1	ATGGGCCCCGAATGTAACAG	47	27	40	60	56	39
JAG1	GATGAGGCCACGTGCAACAA	59	63	43	91	107	74
JAG1	TCATCAGCCGTGTCTCAACG	49	53	62	69	74	48
AGT	AGAGCGTGGGAGGACCACAG	3	2	13	9	17	13
AGT	CTTACCTTGGAAGTGGACGT	65	79	58	74	94	54
AGT	TGTCCTTCCAAGGAACACCC	30	39	66	48	38	31
AGT	TTGACACCGAAGACAAGTTG	63	78	80	95	124	67
AGTR1	CAAGCATTGTGCGTCGAAGG	35	12	37	33	37	20
AGTR1	GCTGTGTAGACAGCCCATAG	34	18	7	25	14	30
AGTR1	GTAGAAACACACTAGCGTAC	16	19	10	25	16	21
AGTR1	TCAGGCCCAGCCCTATCGGG	78	68	67	108	110	84
AGTR2	ACAGGCCATACACCAAACAA	155	100	146	199	195	139
AGTR2	ATTGGGCATATTTCTCAGGT	86	115	131	105	112	95
AGTR2	GGAGTAAATCAGCCACAGCG	81	67	131	123	95	110
AGTR2	GTACCTATCAACACTCATGC	93	70	63	107	87	66
APLNR	CACAGACTGGAAATCCTCGG	17	41	32	34	53	45
APLNR	CATGGTGTTACGCACCACCG	12	11	23	65	73	38
APLNR	GGGCACCACAAAGCCCACGG	2	7	1	13	7	1
APLNR	GTCATAGTCCCGGTACGTGT	38	27	39	28	28	32
AGXT	CCCCTTTACATGGACCGGCA	36	58	52	29	39	34
AGXT	CCGATGACCAAGGACCCTGG	36	34	34	44	63	50
AGXT	GCTGCTGTTCTTAACCCACG	14	22	32	17	28	26
AGXT	GTCACTGAAGGAGATGAGCG	29	11	18	22	31	27
NR0B1	GAGCACAAATCAAGCGCAGG	39	24	24	28	63	33
NR0B1	GAGCGCAAAGCAAACGTACG	10	13	13	10	19	16
NR0B1	GGTAAAGAGGCGCTACCAGG	31	27	33	10	10	9
NR0B1	TAGCTCAAAGCAAACGCACG	21	20	18	34	25	26
AHCY	AACATGATTCTGGACGACGG	2	16	7	20	25	13
AHCY	CTCTGAGGAGACCACGACTG	7	14	5	14	18	5
AHCY	GATGATGTCAATACAGCCTG	5	2	3	6	5	3
AHCY	GCGGGCTCCGAAACCCCGCA	25	22	29	27	26	19
AHR	ATCGCAAACAAAGCCAACTG	107	82	102	104	112	87
AHR	CTTACTTCGGATATGGGACT	146	139	114	107	143	112
AHR	TACCACATCCACTCTAAGCA	129	97	112	188	197	167
AHR	TTATAACAGACTACTGTCTG	157	133	133	140	208	154
AHSG	AGACACTGTAAACTCCACAT	28	70	31	51	61	46
AHSG	AGATTGATGAAGTAAAGGTG	32	17	41	58	53	30
AHSG	GCAACACTCAGTGAGAAGCT	39	33	47	26	30	19
AHSG	GTTGTCTATAAATCAGCCCT	10	11	11	17	13	5
AIF1	AAAAGCTTTCGGACTGCTGA	9	28	18	66	50	48
AIF1	CAAACTCCATGTATTTCTCT	30	45	27	49	33	32
AIF1	TGCTATATTTGGGATCGTCT	70	63	71	89	113	62
AIF1	TTTCAGGGACATGATATCTG	65	77	57	67	109	85
AIM1	AAATGGTCTTCGTGAATAGG	28	39	33	29	30	27
AIM1	AGAAACCAAAGTTACCGTCT	58	46	58	47	85	54
AIM1	GCCCAGGAACCATTTCGGCG	50	35	47	43	48	22
AIM1	GTGTCACAGCCCACGACTGA	30	24	19	30	40	24
AK1	AAGAGTTTGAGCGACGGGTA	85	103	117	114	85	79
AK1	AGTATTGACTTTGGCCACCA	116	86	95	137	141	117
AK1	GATTGATGGCTACCCGCGGG	7	22	9	5	6	7
AK1	GCCCTGAGACCATGACCCAG	62	38	38	69	37	49
AK2	AGGCTGATTCACCCCAAGAG	1	8	10	42	38	21
AK2	ATGGATGCTGGGAAACTGGT	90	64	70	132	157	86
AK2	GTCCCTTTACCGGCCCCGGG	51	43	45	52	80	73
AK2	GTGAGGCAGGCAGAAATGGT	52	30	45	52	43	40
AK4	ATTCTTACATGTACATGAGG	42	34	40	71	55	60
AK4	GAGAACATCAAGGCCAGCAC	82	50	61	66	84	41
AK4	GTGCCCTTGCCCGAGCCGGG	16	23	26	27	28	11
AK4	TCCGAGTTGGAGAACAGGCG	107	90	77	108	88	56
AKT1	CCTGCACTCGGAGAAGAACG	122	120	71	169	164	120
AKT1	GAAGGTGCGTTCGATGACAG	50	49	57	81	78	52
AKT1	TGTCATGGAGTACGCCAACG	57	34	59	69	79	95
AKT1	TGTTGAGGGGAGCCTCACGT	65	43	39	43	70	25
AKT2	CTCTTGAGTACTTGCACTCG	128	97	90	112	76	97
AKT2	GACCCCATGGACTACAAGTG	52	54	53	78	77	61
AKT2	GGGGGGTAGAGTCTGATCAG	11	23	22	26	25	8
AKT2	TCTCGTCTGGAGAATCCACG	0	0	0	0	0	0
ALAD	AGACTCACGTGACAAAGATG	16	15	35	13	27	13
ALAD	ATGGATTGCCTCAATAGCTG	27	39	14	4	12	12
ALAD	CACACAGGTATGGTGTGAAG	35	38	67	35	13	16
ALAD	GGACATGATGGATGGACGCG	99	86	78	51	68	61
ALAS1	ACAGATCAAAGAAACCCCTC	136	111	127	153	166	114
ALAS1	CCACAATCTTGGGGACTGAG	164	164	106	97	150	93
ALAS1	TCGAATCCCTTGGATCATGG	94	131	130	90	93	77
ALAS1	TGGTGCAGTAATGACTACCT	96	115	100	104	111	109
ALAS2	AATCCACCTTAAGGCAACAA	55	52	35	60	72	45
ALAS2	ACATCACACAACTCCTCGAG	25	18	17	37	42	25
ALAS2	AGGCACCAGTAAGTTTCATG	47	63	64	92	71	94
ALAS2	ATCCAAGGTATCCGTAACAG	43	54	40	60	99	53
ALB	ACTTTGGCATAGCATTCATG	65	36	49	60	53	46
ALB	CCTCTGGTCTCACCAATCGG	55	51	79	113	124	76
ALB	GCAACTCTTCGTGAAACCTA	31	42	33	63	30	38
ALB	TCTTATCTACTTACATGCCC	43	52	31	46	29	17
ALCAM	ATCCAGATGGCAATATCACA	72	87	90	164	159	126
ALCAM	CTTACACACTGACGGATGTG	115	130	77	114	123	80
ALCAM	TGAGGTACGTCAAGTCGGCA	45	49	83	56	41	47
ALCAM	TGTGTGCATGCTAGTAACTG	25	34	16	20	19	17
ABCD1	AGTTCCTCATGAAGTATGTG	111	111	88	79	83	72
ABCD1	CTACATGCACTCGCGTGTGG	43	14	29	53	60	38
ABCD1	GATCATGTCGTCGTACAAGG	54	42	34	44	74	44
ABCD1	GGCCACATACACCGACAGGA	101	81	78	93	193	125
ALDH1A1	AGCATCCATAGTACGCCACG	132	102	139	247	209	149
ALDH1A1	AGCCTTCACAGGATCAACAG	87	75	78	102	153	106
ALDH1A1	GAATGGCATGATTCAGTGAG	58	68	66	74	113	56
ALDH1A1	TGTTGAATTTGCACACCATG	47	73	51	122	96	72
ALDH2	AGCCTTGGCAACTGGAAACG	108	88	102	87	124	100
ALDH2	CAGTGGACGGATTGACGGTG	138	106	153	155	156	143
ALDH2	CGCATGGACGCATCACACAG	99	101	71	149	153	84
ALDH2	TTCCACGGCCCAATCCACTG	129	101	67	114	123	83
ALDH3A1	AGGGAAGAGTCCCTGCTACG	69	66	41	95	88	53
ALDH3A1	CTGTACCCAGTAATCAATGG	49	24	30	47	88	50
ALDH3A1	GGAGGTGGTGTACGTCCTAG	43	41	27	15	26	39
ALDH3A1	TTCTCCACAGGAGTTCTACG	41	63	66	65	69	56
ALDH1B1	ATTGTCCAAGGTCTCGAGTG	64	48	54	47	42	42
ALDH1B1	GGCATCCATCCGGCGCCATG	40	48	37	77	82	79
ALDH1B1	GTGCCCAATGACCTCCCCGG	49	47	44	41	42	31
ALDH1B1	TCCAACCCTGCATGACCAAG	38	25	31	30	28	20
ALDH1A3	CAGAGAGCCGAGATAAAGGG	47	36	68	76	63	51
ALDH1A3	CGTCCGCACACACGATGCAG	31	54	41	54	66	47
ALDH1A3	GAATGGCACGAATCCAAGAG	46	39	50	56	75	49
ALDH1A3	TGGATGCCCTGAGTCGTGGG	44	34	20	71	31	34
ALDH3B1	CGAGGTGCTGCCCCAATACG	26	6	29	33	41	8
ALDH3B1	CTATCCGCTGAACCTGACGC	53	45	53	53	62	44
ALDH3B1	GCAGTCAGCCTTCGAGTCGG	16	11	14	30	24	13
ALDH3B1	GGGCAAGAACCCTTGCTACG	34	33	20	27	28	24
ALDH3B2	AAGCCGTCAGAAATCAGCCA	88	89	131	162	161	137
ALDH3B2	AGTAGCAGAACCAGGCCACG	65	59	37	60	74	56
ALDH3B2	TGGGCGGACCCCAGGAGACA	51	40	37	78	45	51
ALDH3B2	TGGTCCTCATCATCGCACCC	70	40	42	80	86	79
ALDH9A1	ATATGAACAATGCTGTAAAG	11	30	39	28	50	32
ALDH9A1	GAGCGGCTGCGACACGACGA	48	57	25	98	81	60
ALDH9A1	GTATAACCAAACGATCCACC	79	55	47	50	37	48
ALDH9A1	TCTGTGTCAGCATCCCGATG	31	28	38	40	38	25
ALDH3A2	GATGAGGCCACACGCTACAT	11	11	10	9	12	9
ALDH3A2	TCTCCCTCAGTATTTAGACC	0	0	0	0	0	0
ALDH3A2	TGGGGAAAATACATGAATTG	115	118	109	176	209	183
ALDH3A2	TGGTGCTGATAATCGGAGCT	111	175	166	272	241	201
ABCD2	ATTACCTCTCAGTGACACAT	92	85	82	112	139	86
ABCD2	CCCTGACCAATCTCTTACGG	39	51	86	76	92	81
ABCD2	CCTTATTGCACTGTTGACGA	57	48	73	112	119	107
ABCD2	CTGGAGCTGATGCTATTGAA	69	108	110	120	136	84
ALDOA	AATGGCGAGACTACCACCCA	20	33	26	84	131	75
ALDOA	AGGATGACACCCCCAATGCA	36	39	47	120	139	89
ALDOA	CAAGTTATCAAATCCAAGGG	18	19	34	34	49	25
ALDOA	CTGAGTGCAAGCATGGCCTG	29	57	32	71	104	61
ALDOB	AAAACACTGAAGAGAACCGC	77	61	73	109	78	108
ALDOB	GGTACCTATTGTTGAACCAG	36	46	32	64	92	50
ALDOB	TATCCACAGTTAGACCAAGG	72	80	40	72	71	61
ALDOB	TCCATCAACCAGAGCATCGG	67	48	59	29	53	14
ALDOC	CCAGGATAAGGGCATCGTCG	106	113	97	112	185	104
ALDOC	GCCCGGGGCTACAATCCGCA	96	77	86	135	115	96
ALDOC	GCGGCTGAGCCAAATTGGGG	53	24	46	57	38	47
ALDOC	GTATACATGATGGTCACTCA	68	60	50	90	119	99
AKR1B1	CACCAACATTCTGGACACGT	68	55	27	42	32	27
AKR1B1	CATGGGCACAGTCGATGTGG	44	72	40	73	90	60
AKR1B1	TGGTGCACGTACCATGAGAA	94	73	85	92	90	45
AKR1B1	TGTTTAAGATCATCTCCACC	50	66	66	58	98	64
ALK	CCATACCTTAAATACGTAGG	74	72	49	48	53	40
ALK	CTCTATTGCAGTTAGCGGAG	20	18	42	35	45	33
ALK	CTGTAGCACTTTCAGAAGCG	50	53	52	70	88	69
ALK	TCCAGACAACCCATTTCGAG	16	27	27	21	33	22
ALOX12	CCCCCATATCCGCTACACCA	112	101	92	173	157	129
ALOX12	TCCAAATATGAGATTCCATG	52	58	42	81	93	68
ALOX12	TCCATCTTCAGCATAACGAG	73	60	58	63	86	74
ALOX12	TGAAGCTCTTCCATCCCCGA	138	89	117	119	104	76
ALOX5	AACTCGATGTAGTCCCCGTG	37	45	68	43	33	27
ALOX5	CATCGATGCCAAATGCCACA	112	75	115	51	47	55
ALOX5	GGATTCATACGACGTGACTG	31	23	73	18	36	35
ALOX5	TAGAGCGGGTCATGAATCAC	14	20	8	10	13	12
ALOX5AP	AAAGCAGGACCCAGAATGGG	119	119	100	86	79	67
ALOX5AP	AGAGCACAGCGAGGAAAGTG	94	93	134	183	153	114
ALOX5AP	GCGGGGCTACTTTGCAGCCA	65	90	59	80	119	82
ALOX5AP	GGCAGTGTAGACCCGCTCAA	71	104	123	84	120	93
ALOX12B	CAAGACGTGGGTACGCTATG	121	139	90	93	104	65
ALOX12B	CCAGTTACCGCCCTCCGGTG	86	54	112	144	176	109
ALOX12B	GTTCCCCGTCACAGACGACA	49	55	70	51	81	45
ALOX12B	TGCACATAGTTGCAGTACCA	27	71	57	132	113	87
ALOX15	AAGCGACTGTGGCCCGCACG	33	36	38	53	48	33
ALOX15	CAAACTATATGACCTCCCTG	48	58	59	62	61	48
ALOX15	CAATTTCAGCATGACTAGAG	79	37	61	84	82	79
ALOX15	TTCCAGGGTGTATCGCAGGT	61	38	43	73	90	72
ALOX15B	GACAGCGGCGGATCAGGACA	18	27	31	27	40	15
ALOX15B	TCCTTGCCGAGATTGTCCAG	6	9	16	27	45	21
ALOX15B	TGCCGAGTTCTCCTTCCATG	81	71	79	120	161	93
ALOX15B	TGGGAAGCCTCAGTTCTCTG	63	40	44	50	61	32
ALPI	CAACACGACACGCGGCAATG	85	79	80	106	111	88
ALPI	CATGATGACCATGGTCGATG	35	24	41	56	50	24
ALPI	CCGTTCGCAGACATACAATG	43	44	53	20	43	21
ALPI	GATCCACCGAGACCCCACAC	25	18	14	37	38	29
ALPL	AGCTCTTCCAGGTGTCAACG	88	74	81	131	131	97
ALPL	CATTGGCCTTCACCCCACAC	39	50	48	56	63	39
ALPL	GATGACATTCTTAGCCACGT	21	19	11	38	27	37
ALPL	GGCATGGTTCACTCTCGTGG	57	49	52	72	75	71
ALPP	CCCGGACTTCTGGAACCGCG	66	61	76	105	109	94
ALPP	CGAAAGTACATGTTTCGCAT	27	38	31	51	29	37
ALPP	CGGCGTCCGAGTACCAGTTG	154	131	110	164	187	111
ALPP	TTGTCTACATTGTATGTCTG	140	120	127	143	112	136
ALPPL2	CGGCATCCGAGTACCAGTTG	80	120	107	113	113	81
ALPPL2	TCGCACATCAATGTCCATGT	102	91	118	113	125	107
ALPPL2	TGGCTCACTCACCGTCACCC	64	55	89	58	62	70
ALPPL2	TTGTCTACACTGTATGTCTG	112	110	103	184	150	150
ALX3	GCCGCGCGTTACCTTCCGCG	23	37	22	72	62	58
ALX3	GCTGCCCTTGGACTGCCGAG	57	47	53	86	86	87
ALX3	GGAATGTGCTGAAGGTCGTG	54	83	72	107	126	117
ALX3	TCCTGCAGGTACTTGGCGGG	62	59	48	103	104	76
AMBN	CATGATGCCAAGTCTGGCAG	68	67	56	119	141	100
AMBN	CCCGGTGTTCCAGATTGCTG	97	123	119	104	138	82
AMBN	TTATCTGTAATATAGCTCCC	110	91	94	89	89	82
AMBN	TTATCTGTGATATAGCTCCC	75	60	83	60	69	65
AMBP	CCTAGGTGAATGTGTCCCTG	39	39	31	45	47	33
AMBP	TAGAGCTTGGCAGTAATGGT	15	27	7	19	15	21
AMBP	TGCAGAATGGAACATAACCA	13	23	21	51	26	22
AMBP	TTCTAGGAAAGGTGTCTGTG	27	52	61	46	58	33
AMD1	AAGCTTGCTAGGGATTACAG	15	9	25	5	2	4
AMD1	AATTCCGGTGTGGGTACCCT	37	46	38	28	24	20
AMD1	ATCTTCGCACTATCCCAAGG	27	40	28	25	28	30
AMD1	CCCACAAGGATTGAACATTG	71	88	75	45	36	43
AMELX	ACAGCACGGGGATGATTTGG	131	122	150	219	203	163
AMELX	CGGGCATCATTGGTTGCTGG	192	168	123	223	257	174
AMELX	GGATTGGAGTCATGGAGTGT	111	122	96	116	137	87
AMELX	TGGGCTCGTAACCATAGGAA	48	70	54	103	106	72
AMELY	CAGGCATCAGTGCTTGCTGG	46	60	47	60	68	63
AMELY	CGTAACCATAGGAAGAGTAC	67	62	74	133	125	77
AMELY	GATGTGGTGATGAGACTGCA	49	74	68	37	38	37
AMELY	GCACCACCAAATCATCCCCG	44	18	41	48	46	63
AMFR	ACAGGGACAGGACTCGACCG	58	44	57	76	128	63
AMFR	CCTCAACCACGAAGGGACGT	78	90	92	202	249	149
AMFR	GCACAAGAACTATCTACGTG	52	22	47	32	63	44
AMFR	TGTCTCTCACTCACTCGAAG	41	81	64	75	95	54
AMH	GCAGGGCCTAGTCAACCTGT	125	113	70	70	117	64
AMH	GCGGACCTACCCTCTCCGCG	7	20	12	35	38	24
AMH	GGGAGCCAACACCCTCGCTG	50	72	74	80	101	74
AMH	TCTTCCGAGAAGACTTGGAC	49	75	66	61	77	59
AMHR2	CAGTGATAAATCGGACAATG	36	23	32	32	26	18
AMHR2	CCCACAGGCCAATATAAACC	32	31	41	62	62	59
AMHR2	CCCCAGCAGGTAATCCGGGA	59	65	72	52	77	53
AMHR2	CGAAAGAACTACAGAGTGCG	52	74	34	32	20	29
AMPD1	ACAGTAAGACCTATACCCAC	27	29	29	41	24	26
AMPD1	CAAGGACCAACTCACCCCAG	5	4	1	11	16	11
AMPD1	GCAGGTACATACTAGATCCT	13	11	9	4	11	4
AMPD1	TATCACCTCAAAATGAAGGA	33	23	36	40	70	36
AMPD2	GAGACCCGGACCTATGAACA	5	8	11	11	5	6
AMPD2	GGTGCACGTCTACACCCGCA	22	17	27	34	30	15
AMPD2	TGCCAAATACAACCCTATTG	8	6	17	15	17	6
AMPD2	TGCCCCGTATGAGTTCCCCG	33	35	29	27	58	18
AMPD3	AAAACTGAAAACTATCTGGG	62	58	60	65	70	59
AMPD3	CACCTCACTTACTAAATCCG	142	109	125	184	206	164
AMPD3	TCACGTTATAGAAGTCCCGG	20	16	37	28	24	15
AMPD3	TGATCCGGGAGAAGTATGCG	58	36	61	51	76	34
AMPH	AGACTTCCATCAAAAACTCG	65	44	35	74	70	54
AMPH	ATTGCCCTGGGACCTATGGA	23	28	49	46	17	18
AMPH	GGTGTCTTTGCAATGCGGAG	15	17	29	46	39	20
AMPH	TCCAACACTAGGCATGCAGG	20	22	25	38	74	40
BIN1	ACCTGGCCTCCGTCAAAGGT	68	37	39	70	65	62
BIN1	AGTCACGCATTGCCAAGCGG	65	22	47	48	26	40
BIN1	CATCACTCCTACCTGAGATG	78	69	69	99	103	104
BIN1	TGAGGCAAACAAGATCGCAG	11	15	43	46	48	37
AMT	ACTGTCGCTGTTTACCAACG	73	123	87	135	165	77
AMT	AGAGGGGGTATACCTGCATG	76	126	93	141	149	82
AMT	CCAGGTACTACAGGCCGGCG	26	10	21	36	37	34
AMT	TGTAGCCACAGCGGGTCACG	21	15	11	24	31	37
AMY1A	AAGACAAGCGCTCTGTCAGA	56	59	52	91	90	64
AMY1A	CAACACCAATGTCAATGAGA	57	68	77	27	27	28
AMY1A	GTGACTAGATGCAACAATGT	15	6	23	6	17	4
AMY1A	TGAGCGATATTTAGCTCCCA	86	40	70	121	110	99
AMY1B	AACAGTAACTGGTTCCCGGA	51	86	93	75	70	72
AMY1B	AATCAACGAGGACATGGCGC	35	53	48	47	42	34
AMY1B	GACTAGATGCAACAATGTTG	28	24	49	58	71	30
AMY1B	GTCTTCTCGATCTTGCACTG	40	24	15	25	20	31
AMY1C	ATGAACCATCTCATTGACAT	52	61	52	77	87	64
AMY1C	GAACTATAATGATGCTACTC	24	31	43	31	33	35
AMY1C	GCTGTAATTAATCATATGTG	9	11	8	23	10	9
AMY1C	TAGCTCCCAAGGGATTTGGA	18	7	13	19	27	18
AMY2A	GAACTACAATGATGCTACTC	6	15	4	14	18	15
AMY2A	GAGCGATATTTAGCTCCGAA	27	37	29	22	46	15
AMY2A	TGACAATCAACGAGGACATG	29	35	48	73	59	31
AMY2A	TGTGGTAACGCTGTGAGTGC	38	33	34	41	43	21
AMY2B	AAGACAAGTGCTCTGTCAGA	33	34	27	61	52	32
AMY2B	ACAGGTCAGAGATTGTCGTC	48	44	36	84	80	60
AMY2B	ATGAATCATCTCATTGACAT	36	64	60	63	70	54
AMY2B	GACTAGATGTAACAATGTTG	20	28	21	24	37	31
ANG	AATGTGTTGATGTCTTTGCA	65	97	65	113	110	89
ANG	ATCCTGAGCCAGGGTCGGTG	86	64	42	71	107	39
ANG	CACTATGATGCCAAACCACA	74	74	71	106	105	72
ANG	GATACTGTGAAAGCATCATG	57	55	43	62	65	50
ANGPT1	AGATATAACCGGATTCAACA	74	75	113	114	78	74
ANGPT1	GCAGAGAGATGCTCCACACG	68	126	81	105	100	76
ANGPT1	GCAGCTTGAGAATTACATTG	127	103	125	110	129	104
ANGPT1	TTGCAATATGGATGTCAATG	78	97	100	79	98	89
ANGPT2	AAGAACTGAATTATTCACCG	61	28	38	59	82	41
ANGPT2	ACCAAACAGCGGAGCAAACG	43	28	34	63	34	40
ANGPT2	ACCGAGTCATCGTATTCGAG	76	64	89	73	62	55
ANGPT2	TAACGTGTAGATGCCATTCG	80	100	87	129	135	80
ANK1	CATTCTAGAAACGACAACCA	47	67	69	105	91	74
ANK1	GACGGGAGCCTCGATCGACG	60	60	39	54	57	36
ANK1	GATCAAACACGGCGTCATGG	73	75	65	71	103	65
ANK1	TGTACTTCGTGATCATGTCA	129	102	111	90	128	74
ANK2	AAATGTTAACGCAAAAACCA	92	58	65	47	56	32
ANK2	ACATTACGGAAATGTCAACG	38	35	59	34	45	38
ANK2	GGGAGAATACCTTAGGCCTG	28	22	32	39	41	31
ANK2	TGGTGTGTACCCATTTGTAG	85	109	79	83	112	68
ANK3	CATGTGGATGCGCTTTACTG	60	46	78	69	87	54
ANK3	GATGAAGTTCGACTGAAGTG	30	16	28	55	48	51
ANK3	GGATACACACCACTGCATGT	97	55	84	84	91	60
ANK3	GGGGCCGTACACTTGCGTGG	47	48	45	79	71	48
ANPEP	CATCACGCTTATCCACCCCA	121	92	94	72	103	98
ANPEP	CCTTGGACCAAAGTAAAGCG	23	19	25	8	15	22
ANPEP	CGTTCAGGGCATAATCGCCG	70	75	61	78	53	60
ANPEP	TCACGGTGGATACCAGCACG	11	17	9	4	8	7
SLC25A4	CAAAGGGATCATTGATTGTG	27	40	41	35	35	21
SLC25A4	CCAGACCATGGAACTCACGC	37	24	45	44	63	51
SLC25A4	GGGGAAGTAACGGATCACGT	12	20	19	21	8	13
SLC25A4	TGGTAACCTGGCGTCCGGTG	53	13	40	26	36	15
SLC25A5	ACACAGGGATGTGGCCCCTG	29	29	32	43	25	25
SLC25A5	ACCCGTCTAGCAGCTGATGT	19	34	49	38	43	27
SLC25A5	AGATACCGAAGTAGGCGGCT	28	19	4	11	19	13
SLC25A5	GGAGTTCTGTCCTTCTGGCG	17	23	5	31	17	20
SLC25A6	CCAGCGGGTACACGAAGCAG	126	199	128	169	168	115
SLC25A6	CGAAGTTGAGGGCTTGAGTG	137	109	128	146	208	120
SLC25A6	CGTATCGTACACGCCGAAGT	14	19	28	33	29	23
SLC25A6	GCCGCCGACAAGCAGTACAA	119	129	111	166	119	96
ANXA1	AAGGCAGCGACATCCGAGGA	46	28	20	43	32	30
ANXA1	AGAAATCAGAGACATTAACA	38	25	43	34	29	18
ANXA1	CCTTACAGGTCACCTTGAGG	91	92	106	67	72	67
ANXA1	TCACACCAAAGTCCTCAGAT	17	42	21	29	28	33
ANXA2	ACAGGGGCTGGGAACCGACG	12	20	40	49	28	42
ANXA2	CAGCCATCAAGACCAAAGGT	115	100	99	123	140	90
ANXA2	GGTCCTTCTCTGGTAGGCGA	79	58	67	65	91	71
ANXA2	TGGGAAACCAACCTTTGCCA	65	97	104	101	104	81
ANXA3	CTGAGAGGTCAAATGCACAG	24	18	40	28	44	23
ANXA3	GAATAGATTCTCTATAAAGC	9	6	6	17	34	28
ANXA3	GAGGAAAGCTCCTTAAACAC	23	13	21	14	27	11
ANXA3	TTTGCATCAAAGACTGCTGG	47	53	53	36	35	36
ANXA4	AACCGAAATCACCTGTTGCA	98	73	94	106	124	90
ANXA4	ACTGTGGCCTACCCTGCCGA	52	61	50	62	52	26
ANXA4	TATGCGCCGGATCTCCTCAG	20	36	45	47	71	40
ANXA4	TTGCACGTCATACAGCACCG	51	61	30	37	57	20
ANXA5	AATCTCCACGCAATACCTGA	41	58	34	79	72	71
ANXA5	ACTCTTCGGAAGGCTATGAA	35	13	9	33	41	19
ANXA5	AGGCTGGAGAACTTAAATGG	125	111	118	218	200	133
ANXA5	ATAAGCATCATAAAGCCGAG	97	108	83	142	153	134
ANXA6	GAGAAGCTAATGCTGGCCGT	13	7	5	9	24	20
ANXA6	GCAGGTGGCCTATCAGATGT	22	20	39	44	30	67
ANXA6	GGGAAGCCAAGATCTCAATG	35	56	54	77	56	56
ANXA6	TTGGCATCGTAATGGGCCGG	79	76	56	80	123	66
ANXA7	AGGAACAAAATACCTGACTA	35	32	25	81	72	68
ANXA7	ATTTAAGACCTCCTATGGCA	29	41	32	24	39	27
ANXA7	CTCCAGGCATCGTAATACGT	40	64	31	71	72	42
ANXA7	TACCCACAAGTGCCAAGTAG	37	50	38	44	53	40
ANXA11	AGGACCTCGGCATCTCGCAG	15	17	27	29	23	26
ANXA11	ATAACGTGGCCACCTATGCG	25	21	27	17	39	32
ANXA11	CGAGCTACCCAGGATACCCG	28	21	10	41	26	25
ANXA11	GGGATGTATCCACCCCCAGG	32	34	24	28	39	43
ANXA13	AAACTTCGAGAAGACAGCGT	50	65	50	71	106	55
ANXA13	AGCCTCGAATCAGATGTCAA	113	117	97	127	96	106
ANXA13	CCTGTGCACGAGGACCAATA	160	137	91	133	92	92
ANXA13	GTACAAGGCAACGTACGGCA	41	36	24	23	49	36
AOAH	AGCGACGAGTCAGTGTACCC	38	63	74	83	90	79
AOAH	CATGGCATATATAACGATGG	4	15	4	7	7	4
AOAH	CCTGTAGCACCAGAGAGTTG	28	66	27	42	45	21
AOAH	TGCTCAAGTTCACAACTCGA	52	80	90	98	104	73
AOC2	AGTCTGCATAGTAGTGCCCA	85	51	56	22	74	38
AOC2	CTGGGGCGAGAACTGAAGAG	135	150	90	94	81	53
AOC2	GTCACATCCCGCATGTACGA	33	62	40	47	66	50
AOC2	TATATGGATGTCCACCATCG	41	52	40	47	24	16
AOX1	CATATATAACCTACCACCAA	41	12	26	51	50	25
AOX1	CTGGTGTGAAGCATGCCACG	18	5	11	10	13	14
AOX1	GAGTTATGCATCTCATATGG	10	14	20	25	18	6
AOX1	GGGGTTCTACATACCCACAG	36	19	18	7	20	3
APAF1	CTGGTGAAAGAGTATGCGGC	81	61	84	77	67	58
APAF1	TGAATTTGTATGACCAAACA	141	70	71	68	63	82
APAF1	TTCCTAAGGAACTCTCCACA	66	70	108	75	122	101
APAF1	TTTCCTAATATTGTACAACT	64	49	52	103	78	63
NUDT2	AAGATGCCTCATTCCCAAAG	40	77	71	83	59	46
NUDT2	CAAAAGGGAACTCAATTATG	66	70	59	118	126	113
NUDT2	CATCACTGGACTCCTCCCAA	41	69	42	66	94	51
NUDT2	GCCAGCTGACCATTATTGAG	51	13	53	42	60	43
APOF	CATATGAAGTGGCATCCACA	37	80	58	46	53	37
APOF	GGCTCTAAGGAATGCCCTGG	25	16	10	15	24	22
APOF	GTGTAGCATTCACACCACCC	45	24	28	34	34	20
APOF	TATGCTACTCAAAACTGCCT	59	74	58	86	80	68
APBA1	AGGAAATGGTCCTCAGAGGG	52	40	62	115	141	102
APBA1	CCAGGGACTGTGACGACCAG	52	54	34	43	60	23
APBA1	GAGCCCTATGCCGACTACGG	47	26	41	39	63	34
APBA1	TTCCATCGATCAAGTCTTCG	67	69	65	55	75	64
APBA2	CAGAGCTGGAGTCCCCATCG	38	58	59	20	40	43
APBA2	CCAGGACTACTACCCCGAGG	32	31	16	25	27	11
APBA2	GAACCAGAAGACCTCATCGA	31	38	25	50	29	22
APBA2	GAGGACGACAGCTACCTAGA	26	40	21	13	19	16
APBB1	AGCTGGGCTACCTTATCCCA	69	45	64	65	59	57
APBB1	ATTGCGATTCTGGTCACGGT	23	47	27	79	65	39
APBB1	CCTGGGTTGGTATTCCGTGG	47	36	18	60	51	30
APBB1	TGAGGGTCCAGGACACCTCA	50	60	41	35	44	22
APBB2	ACTGGGGTCCGGGTTAACAG	35	16	56	13	14	26
APBB2	AGAACCGAGGCAATCACCAT	54	71	61	59	66	60
APBB2	GCTGCGAGTGCAGCACGCTG	23	18	27	36	25	18
APBB2	TGCACTAACTAACATCCAGG	51	67	42	153	157	113
APC	AGGATGTAATCAGACGACAC	52	63	66	76	76	79
APC	GGTTCAGAAACAAATCGAGT	16	46	26	23	35	22
APC	TCAATAGGCGTGTAATGATG	102	46	41	85	75	79
APC	TCTGTATAAATGGCTCATCG	28	51	37	27	49	39
APCS	ACTATAGGCTCGAAAACACA	134	127	134	115	109	72
APCS	CTCCTACAATACCCAAGGCA	112	130	124	159	185	116
APCS	GGAGAGTATAGTCTATACAT	28	38	40	35	41	40
APCS	GTGAAAAAGGGTCTGCGACA	80	42	69	50	33	66
AIRE	AGTTCGAAGACTCCGGCAGT	22	35	15	35	44	34
AIRE	CCCCGCTCACCGTTCCCGAG	89	58	90	77	62	59
AIRE	CGCGCTGGCTGACCACGACG	94	30	45	32	63	41
AIRE	GTGGCGGTACCAAAGCCTTG	0	0	0	1	1	0
APEH	ATTATGTGGACCTCATCGGG	75	64	38	65	77	38
APEH	CACAACATCTACCACCACTG	68	102	77	209	225	163
APEH	GTACGGCGGCCAATACCGGA	46	32	39	48	51	38
APEH	TTTGCTGTGGACACCCAAGT	42	89	91	88	98	65
APEX1	ACAGCATATGTACCTAATGC	16	12	20	19	36	23
APEX1	ATGCCGTAAGAAACTTTGAG	20	22	21	10	10	16
APEX1	CCAAGAGCAGATCTTGAGTG	50	49	36	67	55	34
APEX1	CTGGTCAGCTCCTTCGGACA	111	76	107	43	81	41
BIRC2	ATATTCAACTTTCCCCGCCG	53	46	43	48	58	52
BIRC2	ATGCTATGTCAGAACACCGG	31	46	40	37	31	18
BIRC2	CAAGCTACTATGTTCCAAGG	75	71	82	61	82	48
BIRC2	TACTCATTGCATAACTGTAG	47	31	40	99	80	74
BIRC3	ACCCGGAAGTAATGAGTGTG	110	99	96	147	128	112
BIRC3	AGGATTAACTAGAACACTAG	114	53	58	104	106	75
BIRC3	CATGGGTTCAACATGCCAAG	17	16	19	89	69	52
BIRC3	TTTCGTTATTCATTGCACAG	26	28	18	14	25	9
XIAP	ATGACAACTAAAGCACCGCA	47	21	16	49	25	28
XIAP	ATGGATATACTCAGTTAACA	63	60	45	41	70	31
XIAP	TATCAGACACCATATACCCG	81	104	55	73	105	85
XIAP	TCTGACCAGGCACGATCACA	53	60	83	51	76	45
BIRC5	ATGCGGTGGTCCTTGAGAAA	0	2	3	1	3	4
BIRC5	CAAGTCTGGCTCGTTCTCAG	3	0	0	7	4	4
BIRC5	GAACATAAAAAGCATTCGTC	2	5	4	6	4	0
BIRC5	GCTGCGCCTGCACCCCGGAG	5	1	5	13	13	8
APLP1	AATGTGAGAGTTCAACCCGG	36	55	46	51	45	33
APLP1	CCTGCCTAAAGCCGACAGAC	77	81	86	64	71	57
APLP1	CGCACGCAGGTAGCGCCGCA	110	63	120	116	155	94
APLP1	GGGAAATCAGTGAGCACGAG	38	61	60	41	80	44
APLP2	AAGGCCTGGAGAATGCGATG	38	55	35	71	57	43
APLP2	GCACCGCAACCGAATGGACA	56	43	49	31	43	40
APLP2	GGAACTGGTCTACCCCACAT	33	26	18	31	29	10
APLP2	TATTGACAACTGGTGCCGGA	42	19	59	47	44	47
APOA1	CAAGGCGGAGCCTTCAAACT	17	15	20	15	16	24
APOA1	CCTAAAGCTCCTTGACAACT	63	82	109	68	93	50
APOA1	GAGCACATCCACGTACACAG	6	8	12	44	35	39
APOA1	GCTGCGCGCAGAGCTCCAAG	17	17	24	38	60	42
APOA2	ACAGGCAAAGGAGCCATGTG	92	78	74	88	113	69
APOA2	CCCACCTTCAAGGCTGCAGA	75	60	67	72	28	40
APOA2	GACCGTGACTGACTATGGCA	43	52	43	66	74	51
APOA2	TGTGGGCAGGAGCTTTGGTT	25	58	52	93	66	50
APOA4	CAAGATCGACCAGAACGTGG	47	82	78	92	106	71
APOA4	CAAGATTGACCAGACCGTGG	87	93	93	85	91	80
APOA4	GGAGAAGTGAACACTTACGC	43	60	41	87	87	71
APOA4	TGAGGTGAGCCAGAAGATCG	101	120	130	141	155	117
APOB	AAACTCACTTGTTGACCGCG	88	102	69	85	72	57
APOB	AAGTCCATGAGTTAATCGAG	105	96	129	78	74	80
APOB	GACATGACTTTCCGGCACGT	90	87	75	68	98	46
APOB	GGTCTCTACCACCAAAACGG	65	53	63	51	65	56
APOBEC1	ATGGATCAACAAAATCGGCA	124	159	92	156	138	137
APOBEC1	CAAAAACACCACCAATCACG	48	84	74	129	110	88
APOBEC1	GAGTTTCTGAGTCGGCACCC	55	31	35	51	83	48
APOBEC1	TAGAAGACGTCAAACTCCCA	44	65	57	62	80	48
APOC1	CCTGTCGCTCCCGGTCCTGG	121	109	139	118	124	97
APOC1	CTTCAGCTTATCCAAGGCAC	57	59	62	81	55	69
APOC1	GTTCTGTCGATCGTCTTGGA	15	20	27	21	30	18
APOC1	TGGAAACACACTGGAGGACA	128	125	147	81	100	55
AQP8	CTGCTCCTGGACTGTCACAA	138	97	101	156	189	109
AQP8	GCTGTGAGACCCAGTACGGG	46	70	64	33	38	28
AQP8	GGCGAGTGTCCTGGTACGAA	52	47	76	36	67	41
AQP8	GGCTCGTGATTGCCACGCTG	114	95	126	86	93	61
APOC2	ACTCACCAAATCCCAATACC	22	25	6	28	38	25
APOC2	GCAGGTATGTCTTCTCGTAC	58	48	71	30	46	44
APOC2	GGAGAGAGATTCCTTCACCT	10	4	6	7	21	15
APOC2	GGAGGACAAGAAACAGAGCT	18	20	11	13	13	3
APOC3	CACCAAGTGCTTACGGGCAG	171	177	197	294	230	189
APOC3	CTGCATGAAGCTGAGAAGGG	112	109	128	90	88	99
APOC3	GGATGCACTGAGCAGCGTGC	147	141	165	180	164	144
APOC3	TTTAGGGGCTGGGTGACCGA	116	110	94	99	118	91
APOC4	CAAAGCTAAAGATGAGTCGC	49	33	38	17	28	24
APOC4	CCACCTAGCATGCCAGCCAG	34	68	68	100	79	98
APOC4	CCTCCTCAGAAACAGGCTCC	42	53	52	110	92	87
APOC4	GTGGTGAACAGGACCAGAGA	38	12	26	38	26	22
APOD	AAAGATCAAAGTGTTAAACC	50	49	54	26	51	13
APOD	AGGATCCAGTACGGTGCCGA	38	30	43	37	33	25
APOD	CTCTGCAGTATCTCGGAAGA	62	45	43	21	14	21
APOD	GGAACTGTGAATCAAATCGA	17	26	27	49	55	22
APOE	AGCTGCGCCAGCAGACCGAG	51	95	29	32	30	31
APOE	CATGCTCGGCCAGAGCACCG	46	42	66	59	76	35
APOE	GCGGACATGGAGGACGTGTG	46	38	37	29	28	23
APOE	GGCCTACAAATCGGAACTGG	66	34	36	31	29	37
APOH	AAGCCGGGCTATGTGTCCCG	36	34	41	42	41	37
APOH	ACACGAAGTGTTGCAAACGT	122	87	108	62	71	94
APOH	TTCAAAAGTCGTATAGCGTA	23	24	37	18	16	16
APOH	TTCCCATCAAGACCAGACAA	58	44	40	82	107	46
APP	ACATCCGCCGTAAAAGAATG	49	66	87	66	94	50
APP	CAAGTATCTCGAGACACCTG	20	12	11	10	32	4
APP	CGGAACTTGTCAATTCCGCA	45	72	51	57	50	43
APP	GCTGCAGCGAGACCTACCCG	38	60	48	55	66	52
APRT	CGCCTGCGATGTAGTCGATG	98	51	80	90	100	73
APRT	GCTGCGTGCTCATCCGAAAG	46	51	48	45	43	35
APRT	TCGCGCCAGGAGGCCGATGG	86	103	127	93	107	65
APRT	TCTTACCTTCCCGTACTCCA	47	36	26	56	45	33
KLK3	AAAGCGTGATCTTGCTGGGT	97	84	62	101	82	86
KLK3	ACAATCCGAGACAGGATGAG	93	87	81	94	88	117
KLK3	AGGAGGCTCATATCGTAGAG	86	111	106	120	136	103
KLK3	TCTCGTGGCAGGGCAGTCTG	0	0	0	0	0	0
FAS	ATGTGAACATGGAATCATCA	119	97	88	102	108	85
FAS	CAGGATCCAGATCTAACTTG	54	55	40	95	117	69
FAS	GTTGAGACTCAGAACTTGGA	51	20	45	55	47	37
FAS	TAGGGACTGCACAGTCAATG	64	42	87	100	81	96
FASLG	AAAACATCACAAGGAGACAC	14	16	7	17	29	18
FASLG	AGAAAGCAGGACAATTCCAT	77	37	36	53	85	33
FASLG	GGAAGAGCTGAAACATCCCC	6	18	24	16	27	31
FASLG	GGGAAGAACTGTGCCTGGAG	34	55	31	46	38	43
SHROOM2	AGAGAACATCCTCTACACTG	211	187	211	205	180	145
SHROOM2	CCACCGTTCGACGCCCACGT	140	121	128	154	134	130
SHROOM2	GGAGACCAGAGCTCACCGAT	2	9	11	4	11	12
SHROOM2	TCGAGATTATAGATACTCGG	11	8	5	5	14	11
AQP1	ACACCCCACTCACGTCATTG	57	36	45	80	65	64
AQP1	ACTGGGCGATGATGTACATG	15	37	12	35	19	20
AQP1	CTGGGCTTCAAATACCCGGT	4	9	12	13	13	26
AQP1	GCGTGCTGGCTACTACCGAC	10	15	21	9	15	14
AQP2	CACGCCAGCAGACATCCGCG	19	23	27	62	70	48
AQP2	CATGGCAATCTGTAGCACAG	37	31	38	87	72	42
AQP2	GGCAGGCCACAGTCACGGCA	54	64	72	65	99	93
AQP2	TCTCCGAGCCGCCTTCTACG	0	0	0	2	1	0
AQP3	CAAGCTGCCCATCTACACCC	64	113	62	88	131	97
AQP3	CAGCACACACACGATAAGGG	63	65	62	77	97	64
AQP3	GATGGTGAGGAAACCACCGT	25	31	45	34	50	25
AQP3	TACAACAACCCCGTCCCCCG	97	100	85	90	114	44
AQP4	AAAGCCTTTACCGGTCGACA	25	18	15	19	26	30
AQP4	AACCAGGAGACCATGACCAG	17	29	20	11	12	13
AQP4	CAGTGCTTTGGCCATATCAG	31	54	47	25	40	26
AQP4	TGCGATGTAGAAGACAGACT	41	43	39	30	28	14
AQP5	GACAGACAGGCCAATGGACA	9	33	10	75	69	49
AQP5	GCTCAACAACAACACAACGC	29	10	9	26	23	9
AQP5	GGCTGGCATCCTCTACGGTG	19	14	24	36	24	37
AQP5	GGTGCGGCGGGAGTCAGTGG	6	4	3	10	11	16
AQP6	AAAGAACACATACAGCCCCG	5	15	10	31	38	21
AQP6	ACCTACCACGTTGATCCCAA	50	21	38	33	24	34
AQP6	ATGGCAATCTGTAGCACGGA	50	30	39	50	52	52
AQP6	GAGGAAGGCCAGCGTCACGG	18	10	17	18	27	5
AQP7	ACACCCCGATGATGACCACG	35	15	16	21	22	10
AQP7	AGATCCAGGAAATACTGCAG	47	23	43	70	74	32
AQP7	GCCCAGCGCACAGTTAGCAA	51	50	43	54	92	39
AQP7	GTTCCTGGGCTCCTTCCTGG	1	1	4	8	13	9
AQP9	ATGGCCATTTATGTGGCTGG	50	37	40	20	41	23
AQP9	GACGGTTGCAGCCCCCACAA	69	69	72	97	93	69
AQP9	GATTATGAGGAGTATCATGG	40	39	27	28	56	35
AQP9	TGGTGGAAAACTGCTGATCG	21	16	6	18	30	15
AR	AGGGTACCACACATCAGGTG	101	97	107	122	131	102
AR	CCTTAAAGACATCCTGAGCG	41	36	29	37	56	31
AR	GGACGCAACCTCTCTCGGGG	82	82	81	54	67	51
AR	TCCAGCTTGATGCGAGCGTG	26	39	35	47	60	22
ABCC6	ACTATGATCCAATCAGCCTG	46	45	50	40	46	35
ABCC6	CAGACCACGATCCAGACGAG	79	37	51	24	44	50
ABCC6	GAGAACTGTGAGAGTCACAA	29	19	22	34	24	20
ABCC6	GGACAGCATCCAATACGGCA	29	17	32	23	35	25
ARAF	AGTGTCCAGGATTTGTCCGG	29	46	40	42	54	32
ARAF	GCCCAACAAGCAACGCACGG	34	47	54	39	37	17
ARAF	GTAGTGATGGAACCCCCCGG	6	5	15	52	53	29
ARAF	TGGTCTACCGACTCATCAAG	38	58	62	54	51	53
ARCN1	ACCATATACAGTTTCTCCAT	10	15	26	31	13	12
ARCN1	AGTACGCTTGCCCATACTAG	62	52	76	120	85	37
ARCN1	ATTCTAGACCCATCCAAATG	3	3	9	19	12	9
ARCN1	GATCCTATTTACCTCTCTGA	19	23	16	26	52	20
TRIM23	ACACACAGTGCAATATACAG	81	82	78	94	94	77
TRIM23	GATCGACAAGTAACAGACCT	84	76	54	82	102	90
TRIM23	TGAAGGAGGAGAACAAATCG	53	53	57	83	112	86
TRIM23	TGCAGACACAGCACATGAGT	91	61	82	149	95	65
AREG	ATGCAAATATATAGAGCACC	8	2	12	15	24	12
AREG	ATTGTCGATGATTCAGTCAG	56	87	68	127	150	105
AREG	GAGGACGGTTCACTACTAGA	25	39	18	21	34	27
AREG	TGGTTCACGCTTCCCAGAGT	49	18	28	23	14	29
ARF1	AGGCTTCAACGTGGAAACCG	25	28	46	46	33	60
ARF1	CACCCAGCTTAAGCTTGTAG	14	10	22	11	16	23
ARF1	TGACAGAGAGCGTGTGAACG	19	15	12	9	10	5
ARF1	TGGAAGTAGTGGCGCCACAG	9	2	11	12	11	13
ARF3	AGAACATCAGCTTTACAGTG	147	117	144	199	252	120
ARF3	CCTATACAAGCTGAAACTCG	140	73	81	149	176	80
ARF3	GCTGTGCTCTTACCAATGGT	36	17	19	46	53	35
ARF3	TGGAAGTAGTGTCTCCAGAG	31	78	84	100	96	87
ARF4	ACTTCCAGAATACCCAGGTA	41	40	64	51	43	47
ARF4	TAAACTTTCTTACCAATGGT	44	14	20	23	26	34
ARF4	TCAATTCATCTACCAGAAGC	46	33	42	37	62	36
ARF4	TCTGCTTCTTGCCAAATAGT	28	31	29	39	31	12
ARL4D	AGACGGTCTAGTGTTTGTGG	0	0	0	0	0	0
ARL4D	AGCCGGGCCTCGGACAACCA	93	97	107	145	134	155
ARL4D	CGGGTATAAGAGCGCCACAG	19	38	27	34	79	35
ARL4D	TGATGCCACGCGATCCCCCG	49	55	63	54	53	42
ARF5	AAGCAGATGCGGATTCTCAT	37	48	17	18	38	21
ARF5	GTCACCACCATCCCAACCAT	36	49	57	83	57	59
ARF5	TGCTGATGAACTCCAGAAGA	24	28	46	39	69	45
ARF5	TGTGGTGGACAGTAATGACC	13	5	1	4	7	12
ARF6	CCAAGGTCTCATCTTCGTAG	18	35	23	21	38	18
ARF6	CCTGGCGAGCCTCATCGATG	27	50	66	60	77	66
ARF6	GAAACCCACAGTGGGAATGG	6	1	3	10	5	9
ARF6	GTGTAGTAATGCCGCCAGAG	34	33	14	11	6	11
ARG1	ACTCCACTGACAACCACAAG	25	29	21	35	27	40
ARG1	AGATATACAGGGAGTCACCC	101	72	74	51	88	70
ARG1	AGGCCCTACAGTATTGAGAA	57	49	69	96	111	106
ARG1	GGACAGACTAGGAATTGGCA	32	12	36	26	32	25
ARG2	GATAGTGAATCCACGCTCAG	26	16	25	21	20	10
ARG2	TAGGAGCCCCGTTCTCACAA	92	48	71	58	60	62
ARG2	TCATAGGTACCACAACTCCC	24	9	15	14	18	22
ARG2	TGATCGACTTGGTATCCAGA	32	39	72	26	26	44
RHOA	AAAACACATCAGTATAACAT	20	20	30	62	53	23
RHOA	ACAGAAATGCTTGACTTCTG	35	22	33	26	26	25
RHOA	CTATGTGGCAGATATCGAGG	8	13	14	11	12	18
RHOA	GCCACTCACCTAAACTATCA	28	37	30	19	37	18
RHOB	CGGTGGGCACGTACACCTCG	9	7	22	39	32	34
RHOB	CTTGCCGTCCACCTCAATGT	27	44	59	57	58	37
RHOB	GAAGCACATGAGAATGACGT	42	39	18	14	21	16
RHOB	GGGACAGAAGTGCTTCACCT	28	41	42	57	47	37
RHOC	AAAGAAGCTGGTGATCGTTG	35	44	40	54	38	48
RHOC	AGGAAGACTATGATCGACTG	35	50	22	58	70	33
RHOC	CAGCAAGGATCAGTTTCCGG	45	39	67	82	75	53
RHOC	TGGGGAATAAGAAGGACCTG	25	18	34	42	42	20
RND3	AAATGCAAGATAGTTGTGGT	57	81	58	49	48	35
RND3	GACGCCAGTGTCCTATGACC	15	25	29	42	18	14
RND3	TCAGCACAGCATCCGAATCA	66	56	83	70	78	60
RND3	TCTTACCCGAAGTGTCCCAC	23	24	28	33	33	31
RHOG	CCTGAACCTGTGGGACACTG	62	91	61	98	91	69
RHOG	CGCCGTCCTATGAGAACGTG	40	62	49	54	94	61
RHOG	GAAACAGATGACGAAAACGT	10	11	8	8	4	9
RHOG	GCTGTAATTGTCGAACACGG	16	16	7	2	2	1
ARHGAP1	CAGGTGTGTGACAAGTTCCG	6	24	29	12	13	34
ARHGAP1	CCTCGCCAAGTGCTCAAGTG	36	33	31	35	39	31
ARHGAP1	CTTGCGGTCAAACTCCCGGT	50	26	29	28	33	13
ARHGAP1	TAGGAGATGACAAGTATGGG	86	71	77	77	71	60
ARHGAP4	CGAAACCTTCTACCTCACGG	72	96	88	136	126	102
ARHGAP4	GCACAAACTCAAGTGCACAA	37	43	50	21	14	49
ARHGAP4	TATAACCAGAGACTCTTTGG	44	37	32	61	63	54
ARHGAP4	TCTGCGTTGAAATGGAGCTG	19	26	40	61	59	43
ARHGAP5	ACTAAATGGATCTCCACACA	17	30	35	41	47	39
ARHGAP5	GCACCCATGTGGTTTAAAGG	10	9	20	1	19	7
ARHGAP5	TCAGTATCATCGGCAAACTG	27	17	35	30	33	43
ARHGAP5	TGCAAATTCGTACTCCGATG	43	38	49	86	80	72
ARHGAP6	AGGGCCACCTACCATGAACA	178	117	176	197	183	131
ARHGAP6	CGGATTTCCACACGACGTAG	83	73	69	119	77	73
ARHGAP6	GAGGTTCCCCTGGGTCGCGG	81	97	84	119	151	84
ARHGAP6	TACGTGAGGAATTTGACCGT	103	159	123	142	104	111
ARHGDIA	AGTACATCCAGCATACGTAC	185	126	112	161	201	138
ARHGDIA	CACCTGCGGAAACGGCCACG	29	26	27	19	42	16
ARHGDIA	CAGGCCAGTCACCACGACGT	7	18	14	16	9	9
ARHGDIA	TCATGCCGGACACTATCTCT	51	62	72	43	35	58
ARHGDIB	AAGTACAAGAAAACGCTGCT	168	114	112	160	141	145
ARHGDIB	CCGGGTGACAACGACATTGG	94	83	113	238	138	129
ARHGDIB	TCAGCACACCTACAGGACTG	137	85	109	80	111	84
ARHGDIB	TGCCCCGGGACCAATCACCA	82	69	101	96	108	79
ARHGDIG	ACCTGTGAGATCCATGACGA	92	59	88	61	57	17
ARHGDIG	GGAGCCTGGCCAAGTACAAG	26	17	39	29	41	20
ARHGDIG	GGCCGCTGACAATCTCCCTG	54	54	59	53	60	55
ARHGDIG	TCCAACACCTCGTCCACTGC	30	31	33	37	35	47
RHOH	AGTGTACGAGAACACAGGGG	47	44	57	79	89	53
RHOH	GGTGAAGCGCACCAACAGAG	12	52	27	41	48	40
RHOH	GTTCAGGAATGAGTTATGGT	29	43	48	72	62	77
RHOH	TGGCCACCCAGACTGACCAG	106	108	64	154	162	105
ARL1	AGAGTTAGTTGCCATGTTGG	12	12	10	9	30	14
ARL1	GAATAGTAACATCTCCAGTA	30	24	23	17	21	16
ARL1	TTCCCGAGTTCCAAACAGAC	48	33	41	101	89	75
ARL1	TTGTAATCTGTACAAAATTG	81	50	50	51	56	62
PHOX2A	AGGCGGTGCTATCGGGCGTG	89	76	85	69	66	69
PHOX2A	CCCCGACATTTACACGCGTG	46	44	61	87	82	54
PHOX2A	GCTTCCAATACAGCCCCCTG	36	50	39	26	17	20
PHOX2A	GGCGCCAAAGTCGCCGTAGG	74	50	46	54	71	58
ARL2	AACTACTTTGAGAGCACCGA	14	14	10	17	30	13
ARL2	CATCCTGAAGAAGTTCAATG	4	3	4	3	6	2
ARL2	GATGTTGAAGCCCAGCGTTG	9	2	1	7	5	3
ARL2	GTTCCGCCAGTAGGACCGCA	3	13	2	16	16	10
ARL3	ATCAAAAGTGTACAATCACA	37	57	34	57	67	25
ARL3	CAGCCACATCACACCTACAC	20	25	28	79	71	59
ARL3	CTGAATGTATGGGACATTGG	22	32	23	25	15	25
ARL3	GGAACTAGCGGAATTACTGG	39	38	46	55	33	41
ARNT	AGATGTCTAACGATAAGGAG	30	33	39	37	21	16
ARNT	CAAGCTAACCATCTTACGCA	30	17	25	61	68	53
ARNT	TGGATTGTGTTGGAGAGTGT	61	35	47	39	33	24
ARNT	TGGGGAACCTCACTTCGTGG	33	11	25	41	26	32
ARNTL	CTGGACATTGCGTTGCATGT	78	116	72	201	164	125
ARNTL	GCAGTCGTCCAATTGCGACG	14	33	67	32	65	37
ARNTL	TTAAAACAGATATAACCCCT	51	43	56	113	129	86
ARNTL	TTAGAATATACAGAACACCA	111	72	128	119	109	90
ARR3	ACTTCAAAGTCAATCCCACA	126	128	134	173	187	117
ARR3	CTCTGCTCAGAGACTATGTG	103	118	155	170	165	119
ARR3	GCGACTACTGCACAAGCTAG	35	49	41	54	29	23
ARR3	TTAAGTACTCAGGATCAACC	63	98	126	114	99	75
ARRB1	AGGTTCAGTATGCCCCAGAG	69	63	84	135	97	87
ARRB1	CGGTGGGAACGACTGTACGT	15	15	12	30	42	12
ARRB1	TCCTACCTCCTTATCCAGAG	12	17	29	18	29	13
ARRB1	TGAAGTCAAAGCCTTCTGCG	39	64	45	81	83	45
ARRB2	CACAGGACACTTGTACTGGG	19	17	17	52	46	36
ARRB2	CCAAAAGCTGTACTACCATG	36	25	35	81	83	79
ARRB2	CTGGACAAAGTGGACCCTGT	41	50	41	59	56	43
ARRB2	TGTGCGGCTGGTGATCCGAA	25	34	12	7	34	13
ARSA	ACGGGATGCCTAGAAATCGA	74	54	50	40	62	44
ARSA	TGCCGACGACCTCGGCTATG	178	107	118	151	193	120
ARSA	TGGAAAGGGAACGACCTACG	39	68	55	44	59	45
ARSA	TTACGTGAGAGGCATAGTAC	31	33	26	59	58	52
ARSB	ATGGCTTCAAGTATTCCTCA	115	106	97	181	211	178
ARSB	GACCTAGGCTGGAACGACGT	18	18	29	69	32	30
ARSB	GTAGGTATCAAATCCTCGGC	5	10	8	22	27	20
ARSB	TACTGTGTTTCAGATAACGG	33	42	17	63	91	58
STS	AAGTCAACACGGAGTCTACG	31	56	65	91	107	88
STS	GAGAGACTGCAAGCCCGGAG	65	90	95	90	92	73
STS	GGAGGTTACCTGATCGGACA	178	158	153	125	148	114
STS	TCTCACCCAGAGGCTAACGG	0	0	0	0	0	0
ARSD	AGATGGACACAGCCAGTTAG	46	52	35	70	97	59
ARSD	GACATTCCTTCAGATCAGGT	81	81	57	102	85	88
ARSD	TGGCTTATATGGTGATAATG	27	35	22	50	54	32
ARSD	TGTGAATTGTGCATCCCGCG	15	19	15	27	30	27
ARSE	CAAAATAGGAGCTTGCGAGG	11	41	12	28	36	46
ARSE	GAGACTGACCTGATCGCACA	72	76	48	62	98	57
ARSE	GCTGTATGGGGACAACGTAG	20	6	15	12	2	9
ARSE	GGTTCCCTAGAGAATCAACT	35	31	49	27	42	26
ARSF	CTAATTCCGTGTTACGAGAG	98	93	103	101	130	129
ARSF	GATCTGATGTAAAGTAGACA	89	65	99	122	154	81
ARSF	GCACACACCTCTCCCCACCA	45	79	55	71	99	50
ARSF	GTATCTTCCCGTCAAGAACG	51	33	64	78	56	78
ART1	AGAGGTCTCGTCGTGTGATG	64	30	43	62	48	30
ART1	GCCAGCGTACTGGTCATCAA	65	50	41	24	32	17
ART1	GGCTGCAACATGCTTCAGGG	15	19	25	38	22	17
ART1	TCTCCCGGATCTCAACCACA	0	0	0	0	0	0
ART3	AATACCTGAAATGTACGGAC	76	57	72	38	48	32
ART3	AGATGGATAACACAGTGAGC	49	53	33	77	70	55
ART3	CCAGCAATTAGATACTGTGT	71	44	77	51	66	49
ART3	GTTGCTGAGAAAACCTTGTG	10	26	22	56	34	25
ART4	AATGAACGTTCATACTGCTG	47	56	50	61	83	67
ART4	CATGACTACCACACACGCTG	44	37	80	136	116	111
ART4	TATGGAGAAACTAACTCAAG	25	11	4	23	27	29
ART4	TGAGGTGCATTATAGGACGA	13	12	14	11	22	13
ARVCF	AAGATGGTCATCATTGACCA	5	10	12	24	38	29
ARVCF	CACCTGGCGTACTGTCCGAG	20	19	21	82	73	50
ARVCF	CGGCCGCATTGGCCTTCACG	3	10	12	25	30	19
ARVCF	GTCACTAGGCTGTTACCTGG	21	29	26	23	23	19
ASAH1	ATAAATACATTCGTGCCAAG	44	26	41	31	53	32
ASAH1	GAACGTTTCAGTATAAATGG	39	31	29	38	46	25
ASAH1	TAAAGGTATATCAGTAACAG	65	24	27	50	79	49
ASAH1	TTTGCTGTGAAAGCCCAAGT	42	61	43	49	50	43
ASCL1	AAACGCCGGCTCAACTTCAG	125	204	98	151	144	123
ASCL1	CCAGGTTGACCAACTTGACG	30	82	78	47	42	40
ASCL1	GCAAAGAAACAGGCTGCGGG	29	19	28	34	46	34
ASCL1	TCTTGTTGGCCGCGCCGTTG	15	24	13	21	23	30
ASCL2	CAGCGCGCGGATGTACTCCA	31	20	12	34	23	36
ASCL2	CCGGCCACCGCAGAGACCGG	27	39	29	41	43	23
ASCL2	CGCAACAGTTCCGGGGACGC	37	47	42	118	134	116
ASCL2	CGGCAGCACGTGCCGCACGG	34	39	40	46	29	22
ASGR1	CAGACACGAACTGCTTCACG	61	55	54	113	158	108
ASGR1	CCATCAGCTCAGAAAAGGTG	86	70	65	154	146	125
ASGR1	GAAGTCGCTAGAGTCCCAGC	99	121	89	105	133	87
ASGR1	GTGTGATCGGATCCCAAAGT	49	45	58	73	53	56
ASGR2	CTCCTCGAGCACCCTGACGG	54	57	80	35	36	28
ASGR2	GGTGACAAGATCACATCCCT	56	38	68	80	66	54
ASGR2	GTCAACTGGGTGGAGCACCA	9	24	17	54	33	30
ASGR2	GTGCTTCAGATGGAAGAGCA	11	17	27	161	212	121
ASIP	AACAAGAAATCCAAACAGAT	69	64	83	133	129	67
ASIP	GACATCCAGTAGGTTCACAG	87	62	75	133	125	91
ASIP	TCTCGGAGCTTCTCCTCAGG	0	0	0	0	0	0
ASIP	TTACCCACAATAGAGACAGA	41	46	42	78	76	63
ASL	CAAACTGAACTCCAATGATG	128	148	140	175	151	154
ASL	CACAAAGTCCCGCTCACTAG	143	26	84	13	23	19
ASL	CTACGACCGGCACCTTTGGG	24	15	10	22	34	26
ASL	TCCTAATGAGCTCCCAGAGG	10	6	6	3	12	9
ASMT	ACCTCACGGCGTCTGCCAGG	57	53	82	123	187	107
ASMT	CTCCTTAATGACTACGCCAA	82	134	118	81	99	81
ASMT	GTCCAGCGACTACCTGACCA	47	48	42	62	72	43
ASMT	TGGGAACACTGACAGGTCAA	31	34	36	105	92	88
ASNA1	CGCATTTCCCGGCATCGATG	22	9	17	28	29	31
ASNA1	CTGAAGTGGATCTTCGTCGG	3	6	10	24	19	15
ASNA1	GCCTGACGAGTTCTTCGAGG	7	27	12	54	53	47
ASNA1	TTCCCCACCATCGTGGAGCG	34	21	25	83	109	86
ASNS	AACGTTTGATGACAGACAGA	57	49	69	70	80	49
ASNS	CTCCATATGTATCTCTACCC	102	46	48	78	62	80
ASNS	TTCTAGCAGCCAGTAAATCG	83	80	77	59	46	53
ASNS	TTGTCATAGAGGGCGTGCAG	51	35	54	36	32	20
ASPA	ACAACACCACCTCTAACATG	39	35	39	82	65	62
ASPA	ATTTGCCATATGAAGTGAGA	133	121	125	147	160	154
ASPA	GAGGACCAACTTCTATACCT	28	32	30	35	44	30
ASPA	GAGTATTTCTGGTTAAGCAT	83	59	55	77	72	65
ASPH	AACCGAGCATAGTTACCACG	84	124	92	84	99	66
ASPH	AGAAGTAATGAGGTGCTACG	111	94	90	138	117	96
ASPH	TCAAGAGGTATCCCACGCCA	67	73	75	87	87	74
ASPH	TCTACAGGATTATCCTCAGG	77	45	46	41	42	25
ASS1	ACACCTCGTGCATCCTCGTG	27	36	36	25	21	14
ASS1	ACATCCTACCTTTATCTGGG	69	66	89	76	67	44
ASS1	TGACCTGATGGAGTACGCAA	70	56	46	58	57	47
ASS1	TGGAATCCTGGAGAACCCCA	54	35	28	71	75	88
ASTN1	AGGGCTGCAATGAAAAGTCG	89	103	112	101	112	95
ASTN1	CCTTACACAATATTTCAGCG	49	44	34	22	26	20
ASTN1	TGACGTGAGAGGAGCACACG	79	58	67	113	95	87
ASTN1	TGATGATCCTGTATACTCGC	36	52	45	63	56	46
SERPINC1	CAAGTTCCGTTATCGGCGCG	41	33	29	82	67	41
SERPINC1	CAGTTCCCAGACACGCCGGT	20	22	28	23	22	24
SERPINC1	GGCTTCCGAGGGAATGACAT	21	27	25	17	19	22
SERPINC1	GGGGAGCGGTAAATGCACAT	24	31	21	34	57	22
ZFHX3	AGTAGTTACACACCTCGCAG	43	49	34	91	116	81
ZFHX3	CCGTTCGTTTGTGACCCACG	28	31	18	32	33	22
ZFHX3	CGTCTGCAACAAGTTCACGA	48	43	58	33	62	30
ZFHX3	GAGCACGTTAGGCATTAAGG	25	25	23	45	53	32
ATF1	AAGTATCTGCTGTCCATCAG	28	46	21	30	29	36
ATF1	CAACTGTAAGGCTCCATTTG	34	14	16	34	54	32
ATF1	GCGCCGTGCTAGGATCCCGT	20	30	27	26	21	23
ATF1	TTATCTTCTGAAGATACACG	11	14	12	46	46	45
ATF3	CCAGCGCAGAGGACATCCGG	52	54	23	35	62	21
ATF3	GGCAGAAGCACTCACTTCCG	68	76	43	111	79	80
ATF3	TCAAACACCAGTGACCCAGG	14	19	11	25	25	21
ATF3	TGTCAGCGACAGACCCCTCG	43	34	22	54	40	39
ATF4	AGATGACCTTCTGACCACGT	27	37	24	24	47	39
ATF4	AGTCCCTCCAACAACAGCAA	51	50	69	55	72	42
ATF4	TAATAAGCAGCCCCCCCAGA	9	7	6	8	14	9
ATF4	TCTCTTAGATGATTACCTGG	0	0	0	0	0	0
ATIC	ACACCACTGTCACTCGAGCG	4	3	1	19	11	10
ATIC	AGTTGGTACATCACAAACAT	1	1	3	6	16	17
ATIC	GCACAAGTTTATAAATCCAG	1	5	1	7	14	5
ATIC	TGAATCTGGTCGCTTCCGGA	1	3	0	11	0	0
ATM	CCAAGGCTATTCAGTGTGCG	49	29	67	62	65	40
ATM	GACCTACCTGAATAACACAC	48	50	31	73	94	66
ATM	TCATCACCAAGTTCGCATGT	78	41	52	75	73	56
ATM	TCTACCCCAACAGCGACATG	70	82	57	68	81	74
RERE	CAGAGTGGTGTCATCCCGAG	16	23	18	30	37	21
RERE	CAGATGTCGACACTACGCAG	42	50	47	49	53	51
RERE	GTGTGTATATCGAGAGTCGG	9	15	15	12	13	7
RERE	TAGAGAGTTTAAAGCCCGAG	4	13	5	13	16	25
ATOH1	CTCGCCTGCAAAGTTGCAGG	25	19	42	69	86	58
ATOH1	GAGCTGCTACAAACGCCCAG	115	110	83	214	184	164
ATOH1	GCTGTGCAAGCTGAAAGGCG	11	35	25	53	52	45
ATOH1	GGAATGTAGCAAATACTGGG	54	29	60	25	57	30
ATOX1	TCAATGCAGACCTTCTTGTT	55	90	99	96	77	60
ATOX1	TCAGAAGCACGAGTTCTCTG	54	74	49	24	67	33
ATOX1	TCTCGGGTCCTCAATAAGCT	0	0	0	0	0	0
ATOX1	TTCTCTGTGGACATGACCTG	26	56	50	37	43	23
ATP1A1	ATCCATTCAGGAGTAGTGGG	13	26	14	41	17	30
ATP1A1	CCTGCCTCTTACCGTGACAG	1	1	8	18	28	11
ATP1A1	GCAACCAGTTATGATTACAA	0	4	13	1	11	6
ATP1A1	TGGTATTGTTGTCTACACTG	9	7	5	15	6	6
ATP1A2	CATGAGAAGAGATGATCCGG	91	82	79	129	143	114
ATP1A2	CTGAGGCGAGAGTAGCTATG	130	94	79	105	209	76
ATP1A2	GTTCGACAACCAAATCCATG	88	54	90	137	142	104
ATP1A2	TCGGGGCTTCAAATTCGACA	79	67	53	77	55	60
ATP1A3	ACATGTGGGCGACTGTCATG	20	17	24	27	37	14
ATP1A3	CACTCACGTTGTCACCAGAG	37	43	40	44	68	41
ATP1A3	CTCGGATTCGCCAGTCAGGG	18	22	17	30	22	22
ATP1A3	GCTCTCCATCCATGAGACCG	14	6	17	23	8	12
ATP12A	ACATCGCCTCAACATTGCTG	166	193	207	260	234	174
ATP12A	CACCATCATGATCAACGGCG	80	122	87	166	162	130
ATP12A	GTCGCTGACAGCAAAACGGA	86	99	71	100	78	81
ATP12A	TGGGTAAACTCAGAGGAGCG	103	67	84	136	141	100
ATP1A4	AAGGAAATCCTGACTCGAGG	49	51	43	73	97	56
ATP1A4	CGCCAGGCCTGACGTCAGGG	105	83	80	104	129	87
ATP1A4	GAGCATCGTACTGTCCGTCG	71	58	86	38	68	47
ATP1A4	TGATGAAGGGTGCTCCGGAG	88	70	49	68	73	62
ATP1B1	CCCAGTGAACCGAAAGAACG	89	97	100	119	203	121
ATP1B1	CTTGGGATCATTAGGACGAA	28	64	21	91	87	69
ATP1B1	TCCAAGGACTCATTCTTGGG	57	60	33	53	91	41
ATP1B1	TGTGGGCTTAAATTCACTGA	97	89	100	165	194	89
ATP1B2	AGGAGTTCGTGTGGAACCCG	43	48	52	51	76	52
ATP1B2	AGTGCTGTAACCATAGTGGG	131	79	93	120	138	117
ATP1B2	GTTCGTAATAGCGTCCAGGG	50	42	32	63	81	51
ATP1B2	TGAGGAACCCATAAAAAACG	45	43	46	52	62	51
ATP1B3	ACTGAATGTATATTCCAATG	21	8	13	19	21	8
ATP1B3	CCAGGAACCCATAAAAAACT	11	15	2	19	18	15
ATP1B3	CGACCACCGGAGAATTCCTG	35	50	41	56	47	57
ATP1B3	GCTTCAGACTCTCAACGATG	12	6	15	14	16	14
FXYD2	ACTGGGTTGTCGATGGACGG	52	47	44	46	58	31
FXYD2	CCAGGCTTACCATAGTAGAA	90	110	66	99	104	71
FXYD2	CTATGAGACCGTTCGCAATG	63	95	71	51	57	65
FXYD2	CTGGACTGGCCTTCATCGTG	80	78	126	187	185	122
ATP2A1	GCGGTCGATGACGCCCTCAG	43	35	31	29	21	28
ATP2A1	GGTGGTGAGTGCTGTCTCGG	74	55	77	61	72	65
ATP2A1	TCACCCGGATCCCGGCGTCA	68	84	69	62	90	53
ATP2A1	TTCAACGACCCCGTCCATGG	41	49	33	32	53	19
ATP2A2	AGATAACAGAAGTACAACCA	8	28	18	7	13	2
ATP2A2	GAGGCCACCTCGATTCTCGG	26	33	32	52	54	32
ATP2A2	GTACACCAAATAAACCAAGC	24	16	17	28	17	23
ATP2A2	GTTCAACTCGAGCAAAACAG	12	11	12	5	9	8
ATP2A3	ATGATCACGGGGGATAACAA	18	15	11	42	62	47
ATP2A3	CCTACTTACAAAGGAGACAA	41	35	30	40	35	40
ATP2A3	GCCGTGTGGGTCATCAACAT	25	80	44	41	47	46
ATP2A3	GGGTACCACGTATACCCCCG	18	13	11	6	1	2
ATP2B1	AGAGGGCTGGAATTACTGTG	119	99	112	206	174	178
ATP2B1	ATTGATGAAAGCTCATTGAC	54	47	58	107	81	68
ATP2B1	GGCAAAAGTATTCAGACCAA	59	84	82	99	134	91
ATP2B1	GGTGGATTACCTCGTCACGT	45	25	28	133	159	136
ATP2B2	CCCAACGGACAAGCATACCC	51	65	93	137	112	67
ATP2B2	CTGTACCACTGTCATGCGAT	99	115	66	72	76	54
ATP2B2	GCAGGAACAGAAATTTACCG	8	4	5	25	15	11
ATP2B2	TGGGCTCCGCACTATCTGCG	41	59	50	88	88	91
ATP2B3	AACAGCAATGGCGAACTCCG	28	44	39	94	135	64
ATP2B3	CTGGACCACGGTCATACGGT	44	22	20	36	25	21
ATP2B3	TCCCACCGACAAGCACACAC	18	18	48	48	35	27
ATP2B3	TGTCTGGGAATTCACGCCAA	79	60	73	31	49	21
ATP2B4	CCAGGAGGGAATCGACAATG	35	16	21	33	56	48
ATP2B4	CGATACAGGTCAGTTCGGTG	42	34	39	47	52	55
ATP2B4	TAGACTGAAAACCTCCCCTG	66	37	48	53	62	48
ATP2B4	TGTGCGTAATGAAGTGCCCG	33	25	35	31	41	31
ATP4A	GATCAACGCTGACCAACTGG	39	43	37	25	36	36
ATP4A	GGGATGGGCCCAACGCACTG	93	81	96	67	45	43
ATP4A	GGGGGCTTCACAGACCCTCA	59	68	58	82	120	52
ATP4A	TGGCTATGCCTTCGACGTAG	26	32	39	69	48	47
ATP4B	AGGCGTGGAGAGTCTGTGTG	59	73	84	61	79	56
ATP4B	CTTAAGGCCGGATGTTTACG	23	50	31	76	51	46
ATP4B	GACAGTGGACCCGTACACAC	86	35	86	127	107	89
ATP4B	GGCCTGGCGGATCCCAACTT	61	41	45	69	64	69
ATP5A1	AAATTCGAGGAATGATACCG	18	23	23	9	17	1
ATP5A1	ACCAACTGGAACGTCCACAA	18	25	35	27	47	34
ATP5A1	AGGATAGGCCTCACGACCAG	4	10	14	17	20	15
ATP5A1	TTATTGGTGACCGACAGACT	7	5	13	3	1	2
ALDH7A1	ACTCACCAGTCGCCTCGCAG	72	49	50	37	39	26
ALDH7A1	ATTCTTAATTTAGGCCAGTG	34	41	30	34	36	40
ALDH7A1	ATTGAGCAGTGGAATCCCGT	50	45	66	53	70	56
ALDH7A1	GGGCTCCGCGAGGAAAACGA	49	38	40	39	37	37
ATP5B	CTGCATAGTACCCATGTCAG	57	40	61	59	45	52
ATP5B	GCACCAATCAAAATTCCTGT	45	23	32	30	46	25
ATP5B	GGTGGACGTCCAGTTTGATG	1	0	0	1	0	0
ATP5B	GTTGGTGAGAGGACCCGTGA	19	15	18	10	8	4
ATP5C1	ACCACACAGTCCTCGATCTG	38	42	53	28	31	33
ATP5C1	ATGAAAAAGCTGATATCAAG	21	7	36	16	40	16
ATP5C1	CAAGTCTATGAAAATGGTAG	83	46	34	23	31	17
ATP5C1	TATTTCGAACTTGAATCCTG	20	28	23	26	38	18
ATP5D	CAACAACTGCACCGAAGAGT	30	13	43	28	41	22
ATP5D	CCACGCCCGTGCCTATGCCG	55	57	38	51	60	69
ATP5D	CCCATTCCCCCAGTGAGCAG	94	30	39	40	41	41
ATP5D	CGCAGCGCCCGAACCTGCGT	25	45	33	25	33	30
ATP5E	ACTGGAGACAGGCTGGACTC	12	15	13	5	15	7
ATP5E	GAGACAGGCTGGACTCAGGT	13	13	13	12	7	3
ATP5E	GAGTCCAGCCTGTCTCCAGT	5	3	0	1	1	1
ATP5E	TTGCACAGATCTGGGAGTAT	40	73	43	64	32	47
ATP5F1	AGCCCAGTTCCGAGTACATA	38	45	22	49	33	40
ATP5F1	CAACAAGGACCTTTCATACA	14	30	21	46	93	40
ATP5F1	CTTTGCTGATAAACTCAATG	26	42	32	34	61	33
ATP5F1	TCGTTATGGACTGATCCCTG	9	15	12	8	14	14
ATP5G1	AATGTCCCGGGAGACAACAC	0	0	1	4	7	4
ATP5G1	ATTCACTGGGCTATTCAAGA	53	46	39	28	36	46
ATP5G1	CAGATCCGCTGTTGTACCAG	22	18	16	24	31	20
ATP5G1	CAGCAACTTCCCACTCCAGG	19	24	20	48	53	29
ATP5G2	ACCGGAGATACTGACAGATG	31	27	39	46	65	42
ATP5G2	AGAACCAGCCACCCCAACTG	28	32	21	55	62	48
ATP5G2	GATGTCCCTTGAAATGGCGC	28	15	16	20	23	20
ATP5G2	GCACCACTGCAGATAGCGGA	30	32	26	40	37	31
ATP5G3	ATCAGTGTTATCTCGACCAG	23	28	18	42	43	32
ATP5G3	CATTAAATACCGTAGAGCCC	17	10	29	15	13	9
ATP5G3	GCCTGGGCTACGCACCAGAG	25	17	23	26	41	16
ATP5G3	TGTGTCTCAGCTAATCCAAA	30	60	35	37	56	38
ATP5I	AACAGATTACCTAAAACCTC	10	24	26	13	16	28
ATP5I	CGAGGAACAGGGCGGAGTAG	6	6	13	5	12	3
ATP5I	CGGTCACTCACTGTAGCGCG	82	95	88	51	80	48
ATP5I	GTAGGCCACACCGAGGAACA	34	51	44	21	27	13
ATP5J	CCTCCGCAAATGGACTGAGA	88	43	66	50	49	55
ATP5J	GACGGCTGACCGAATGACAG	26	16	15	8	1	3
ATP5J	TACTCTGAACTAGCATCAAC	49	38	22	79	88	70
ATP5J	TCCACAAAGAGTTTCTGTAT	28	60	55	56	74	70
ATP6V1A	AGTGGTTACAGCCTGTGACA	30	23	19	24	37	23
ATP6V1A	ATGTTACCCCCACGAAACAG	5	7	10	16	16	15
ATP6V1A	GTAATCATCTATGTAGGATG	3	4	1	0	2	0
ATP6V1A	TGACTGCTGATATCCGACAA	11	11	2	8	4	5
ATP6V1B1	AGCCCGAGAACACATGCAGG	91	73	100	70	96	52
ATP6V1B1	CCGTCTGAATCATCTCCTCG	94	73	64	90	69	95
ATP6V1B1	CCTCTGACACCGGAGTTCGT	78	5	24	38	36	27
ATP6V1B1	GCTACACCTCCAGGATCGAG	21	44	32	29	45	18
ATP6V1B2	CTCTGATACTCACTGAGGCG	9	6	2	11	1	2
ATP6V1B2	TCAATGTCGAATCTACCCAG	1	1	1	5	6	5
ATP6V1B2	TGCTGGGCTACCACACAATG	2	10	1	0	4	1
ATP6V1B2	TGGGGATATTCTCCGAACAC	0	1	1	2	0	0
ATP6V0C	CAAGAGCGGTACCGGCATTG	0	1	3	24	25	17
ATP6V0C	CATTCAGGGAGTTGGCGATG	4	3	6	9	0	3
ATP6V0C	TCGGCCGCCATGGTCTTCAG	5	15	11	42	42	32
ATP6V0C	TGATGCCAGCCATGACCACT	13	14	20	34	29	44
ATP6V1C1	ACTGCTTAATCCAGTCGTTG	12	9	7	14	22	19
ATP6V1C1	ATCAACTGCCTTCCTAAACA	6	10	21	21	20	14
ATP6V1C1	GAGAATCTGTTGGCTAATGG	4	4	9	16	22	6
ATP6V1C1	TAAGAAAGTAGCTCAATACA	13	14	13	21	15	10
ATP6V1E1	AGTTCAACATAGAGAAAGGT	3	2	7	9	2	2
ATP6V1E1	AGTTCTTTACCTTTACCAGA	15	42	23	40	39	34
ATP6V1E1	CTGCAACGAACAATCATTCG	10	6	10	9	10	25
ATP6V1E1	TAAGGTCATCTCTTGCTCTG	14	20	20	16	20	12
ATP6V0B	CCCAGGTTGGACCACATGAA	9	18	16	3	5	10
ATP6V0B	GCCGGTAATATAGATGCCCC	2	2	2	7	8	18
ATP6V0B	GGCCATCGGAACTACCATGC	10	5	17	8	18	7
ATP6V0B	TTTGGGCTTCCGCTTTGATG	46	46	53	67	67	48
ATP6V1G2	ATTCGTGCTCTCGCTCTCTG	37	22	34	26	52	34
ATP6V1G2	CAGAAGCTGCTGGATACCTT	59	98	72	43	51	31
ATP6V1G2	CCCAGGCCATGGGCTCCCAG	57	41	71	106	115	64
ATP6V1G2	GCGACTGAAGCAGGCAAAGG	16	11	16	17	33	25
ATP6V0A1	AAAGGTTCTGAATCAAACGG	30	37	69	58	37	32
ATP6V0A1	AACATTCCGATTATGGACAC	123	71	123	98	147	120
ATP6V0A1	ATTGCATCATCAGCAGATGG	27	33	38	29	28	18
ATP6V0A1	GTCCAATTATAAGTAAACAT	13	8	1	4	11	4
ATP6AP1	CGAAGATGTCCCATACACAG	9	23	5	2	10	4
ATP6AP1	GCCGCCAACGACAAAAACAC	1	5	4	11	12	10
ATP6AP1	GCTGACTGCATACCAGTCGA	3	4	17	14	13	4
ATP6AP1	GTTACAATGACACCGCTCCC	10	22	10	7	19	16
ATP7A	AAATTCATAACAGACAATCC	70	70	63	45	63	33
ATP7A	AATTACAATCCATACCAAGA	64	66	47	54	64	71
ATP7A	CAATAGAGGCTGTATCACCG	80	88	90	145	122	119
ATP7A	CTTTACTCTCCATACAGGGG	89	114	91	83	94	72
ATP5O	ACCATGATGAGTGTCCATCG	8	5	13	10	5	4
ATP5O	ATACCGTATACCTGAACAGG	25	54	31	51	26	31
ATP5O	CTGATCAGATTGGTAGTGAG	68	52	77	67	76	65
ATP5O	GGTCGATTAAGCAATACCCA	36	21	28	31	16	23
ATP7B	AGGGACCATGTAAATGACAT	90	67	117	117	67	81
ATP7B	ATGAACTGAGCTATCTCGAG	21	37	14	46	50	35
ATP7B	CTCACCAAGGGTCACAACGG	32	53	54	32	48	26
ATP7B	CTCATTAAAGCTACCCACGT	47	70	42	29	42	26
ATR	CTGTGTGAGATGGTCAAGCA	6	12	4	16	10	19
ATR	GATGCTTTGATTTATATGCA	24	18	14	20	20	36
ATR	GCCCAGGTCACCAATTGTGG	1	1	2	8	1	2
ATR	TGACGTGCGAAAACAAGATG	35	27	29	21	35	12
ATRX	AATTAGTGCGGAATAAGAGT	29	12	13	18	36	28
ATRX	ATGATTTAAAGACTCAGGCG	15	30	21	19	17	13
ATRX	CTTACCAAGGCCCATACAGT	50	44	8	28	43	28
ATRX	GAAAATCTCAAAAAACGCGG	42	36	21	22	27	26
KIF1A	AGGACCAGTACCGCCGCGAG	79	64	63	64	85	45
KIF1A	ATTGCCACACGGTGTACCAG	28	31	21	46	73	65
KIF1A	CAAACAAGATGCGCTCGTGG	2	12	3	6	27	10
KIF1A	GTCAACACGGAATCTCGGTA	35	37	26	56	57	44
AUH	AAAATGAGTTCCAGTGAAGT	76	53	65	78	70	79
AUH	ACCTGCTACTCGTATATCAC	68	24	28	40	46	27
AUH	ATACCAGCACAGAATATCCC	91	72	85	80	73	49
AUH	GAACTACTCATACCTCCACC	34	55	76	84	77	49
AUP1	CAGGGGTCTCTGAACTTGCA	30	25	27	17	22	28
AUP1	GACCAGCACACAAAGCTGGG	28	13	14	17	5	4
AUP1	GTGTCCCCAGATTCGTAGTG	69	44	56	39	63	40
AUP1	TCCTGTTCATCGCCAACTAG	1	8	2	3	3	0
AVP	CAAGAGGGCCATGTCCGACC	26	5	8	10	26	12
AVP	GCAGTTCTGGAAGTAGCACG	33	46	12	27	30	14
AVP	GTCGTTGCAGCAAACGCCGA	0	0	5	4	1	4
AVP	TCGTCCGCGCAGCAGATGCT	23	26	10	23	23	28
AVPR1A	ACCGAGGGACGTGCGCAACG	102	104	111	145	169	123
AVPR1A	GACAGCCGACCGCTACATCG	49	37	25	68	45	44
AVPR1A	GACATCACCTACCGCTTCCG	36	44	65	57	55	38
AVPR1A	TGCATGCGGGACGTCTTGCG	92	93	106	133	137	95
AVPR1B	AAAAAATGAAGACTTGAGGG	11	23	7	30	18	13
AVPR1B	AAACCTAAAAGTCAAGACAC	41	32	35	66	80	46
AVPR1B	CAGAACGAAGATAGCCAGGG	67	49	41	80	83	54
AVPR1B	GCAGCATCAACACCATCTCA	44	19	28	51	73	60
AVPR2	ATACTTCACGGCCCGACACA	65	90	76	113	107	91
AVPR2	CAGGCGGCGATACCCAGGGT	34	54	49	41	55	27
AVPR2	GGCGTACCGCCATGGAAGTG	91	90	100	99	115	89
AVPR2	TGGCCAATGAAGACGTGTAT	187	161	144	195	202	125
AXL	CCCGAAGCCAATGTACCTCG	36	48	45	42	96	70
AXL	CCTAGCAGTACATACCACCA	144	190	171	165	178	130
AXL	CGAAGCCCATAACGCCAAGG	82	102	89	122	127	88
AXL	CTGAGAACATTAGTGCTACG	61	82	53	80	91	86
AZGP1	GACAGGAAGTCTCAGCCCAT	68	62	48	93	122	93
AZGP1	GGAGGTCATTGAGTGAGCCA	50	37	33	115	151	96
AZGP1	GGTATTTCCGCAGAGTCGCA	14	17	12	15	21	35
AZGP1	TCAGGGTCTCACGTATTGCA	68	57	50	60	71	42
AZU1	CCGCCAACGATGTCCAAAAG	63	77	68	81	88	49
AZU1	GCACCACGGTGCTAACCCCG	11	8	26	29	35	14
AZU1	GCCTCTGCAGAACGCCACGG	35	83	40	40	58	34
AZU1	TGGCCGCGGTCATCACGAAG	91	66	52	91	86	61
B2M	AAGTCAACTTCAATGTCGGA	64	53	54	117	123	64
B2M	ACCCAGACACATAGCAATTC	39	38	39	77	79	73
B2M	CTGAATCTTTGGAGTACCTG	65	115	90	87	83	95
B2M	GAGTAGCGCGAGCACAGCTA	12	14	7	39	56	23
BAAT	CAAACAAATCAATTACCCCT	65	89	85	59	69	59
BAAT	GACTTTGGAGAGGTGGTATG	55	41	29	37	45	37
BAAT	GAGACCAGAAGAGACCCATG	16	7	3	41	50	36
BAAT	GGTCCCATTAATAAGTACCG	21	16	30	19	23	14
BACH1	AACTGACAGAGTCCGTACTG	42	28	7	25	32	23
BACH1	CCTGGCCTACGATTCTTGAG	80	55	88	151	117	71
BACH1	CTAATCCTGATACCTAACCA	98	125	90	153	167	114
BACH1	GAAATCCGACTTGGGCACCA	14	18	5	27	22	18
BAD	CATAGCGCTGTGCTGCCCAG	46	27	58	87	67	40
BAD	GCCACAGCTCCTACCCCGCG	33	23	25	14	30	22
BAD	GGTGACTGGCGTCCCACAGG	3	12	10	22	29	12
BAD	TGGGGTACTTACCTCCATGA	38	30	23	60	35	23
BAG1	GGAGTCGACCCGGAGCGAGG	26	33	23	234	78	15
BAG1	GGGCATGACCGACCCACCAG	54	56	71	48	47	33
BAG1	TGAACCAGTTGTCCAAGACC	32	32	31	36	42	37
BAG1	TGTATTCCAAGTGCTGACAA	20	15	10	20	24	29
ADGRB1	CAGGATGAGTACCGGCAGTG	107	83	86	106	131	73
ADGRB1	CCCACGATGAGCGTCACCGA	94	77	75	96	117	80
ADGRB1	CCTGTGGGGCGAATGCACGC	64	55	76	75	95	67
ADGRB1	GAAGCATCCGTGTTTGTGGT	79	67	56	66	126	69
ADGRB2	ATCATCAGCCGAGGGCACGT	74	80	60	53	74	63
ADGRB2	CAGCCACTGATAGCAAGTGG	69	59	43	85	121	117
ADGRB2	CTCTCTCGTAGGCGACCCGG	87	70	95	121	108	93
ADGRB2	TGAGCAAGACCTCGACAAAG	18	33	15	24	36	11
ADGRB3	AGGCGAATAAGGACCTGTCA	76	74	76	39	61	49
ADGRB3	AGGGTCAATAGAGTTAATGC	30	38	18	34	23	16
ADGRB3	CCAAGTCTGCAATCTTACCA	117	122	127	138	126	140
ADGRB3	TACAGTACACGGAGTATGGG	36	36	40	75	67	77
BAK1	AAGACCCTTACCAGAAGCAG	37	58	43	38	48	35
BAK1	ACGGCAGCTCGCCATCATCG	32	48	53	41	41	41
BAK1	GCTCACCTGCTAGGTTGCAG	12	14	14	26	17	26
BAK1	GGTAGACGTGTAGGGCCAGA	30	26	17	44	61	33
NKX3-2	AACAAGAAAGAGGAGCGCGG	16	15	28	45	59	38
NKX3-2	CCGGTACCAGAACAGCTGCG	59	27	46	33	58	29
NKX3-2	CGGACACGTGTGCACCTCTG	71	141	111	158	162	155
NKX3-2	GGCTCAAGGATCCCCCCGCA	12	13	12	11	13	6
BARD1	ATGTCCAGTGTGTTACACCC	54	52	56	55	64	41
BARD1	GACTGGAAAGTCTATTGTGA	9	24	23	23	21	18
BARD1	GCTGTGAAAAGAAATCATAG	12	22	14	12	15	12
BARD1	GTAAAGTTGGTGGTACATCA	45	56	26	73	66	44
BAX	AGTAGAAAAGGGCGACAACC	68	83	68	87	102	87
BAX	GGACGAACTGGACAGTAACA	140	122	88	123	152	130
BAX	GTTTCATCCAGGATCGAGCA	10	23	10	27	29	21
BAX	TCGGAAAAAGACCTCTCGGG	23	12	6	16	29	20
BBS1	AGCGCTGGCAGATTTACATG	38	71	70	111	111	100
BBS1	CAGAAACCTCTAGGAAGACG	9	13	14	9	14	9
BBS1	GCTGGAGCTAAGTGAAATGG	32	26	20	20	20	20
BBS1	TCTTATACACATAGACACAA	34	21	31	32	44	15
BBS2	AGAGAAACATCAGATTCCAG	38	39	32	70	45	32
BBS2	ATTGGCCAGTCCACTGAACG	4	12	11	11	6	13
BBS2	TGCTCGAAGTGACCGAACTG	27	30	17	41	32	24
BBS2	TTGCCACCAATAATCGCAAG	11	21	21	14	39	26
BBS4	AAATAGGAAACTCTGGAGCT	8	10	8	18	17	10
BBS4	GCTGCATGGTCAAATGGACA	28	19	28	9	22	17
BBS4	GGCAACATCAAAGTCCCCGT	40	25	13	25	17	17
BBS4	TTGAGGTTATCAGCACTCTG	30	54	7	22	15	12
BCAT1	ACCTCAGTTCCAATGAATGT	38	20	37	49	53	47
BCAT1	CACGGATCATATGCTGACGG	14	25	10	22	10	12
BCAT1	GTTTCAGCCAAACCTCAACA	34	30	46	64	49	51
BCAT1	TTGAAAAATAAGGTCCCACT	52	71	55	71	119	61
BCAT2	AAATGTCTTCCCAAACACCA	87	67	58	48	69	54
BCAT2	ACGAACAGGAGCGCGCGCGT	67	59	52	39	46	38
BCAT2	GGTCGGGCCCATACAGCCAG	97	121	52	131	150	141
BCAT2	TCGGCAACTACAAGTTAGGT	54	50	53	78	70	71
BCHE	AGTAAACTTTGGTCCGACCG	81	47	51	61	67	65
BCHE	AGTGTCAATGAACTATAGGG	38	21	26	45	40	37
BCHE	GATATAAACAGTCTTCACTG	29	28	32	42	42	28
BCHE	TTGAATCGAAGTCTACCAAG	53	61	43	57	43	35
BCKDHA	CATCTGTTACTTCGGCGAGG	39	59	41	42	65	38
BCKDHA	CATGACACTGCTTAACACCA	96	104	86	140	167	99
BCKDHA	CTTATCTATAAACTCCGCCG	68	43	32	42	40	49
BCKDHA	GGGCCATGAATAGTTCCAGG	32	37	32	31	42	37
BCKDHB	AATTCCTTGTTCACACAATG	109	102	71	73	89	56
BCKDHB	CAAGTATCGCTATCGCTCTG	82	56	29	48	34	27
BCKDHB	GGCCGCATCCTCGACAGTCG	59	55	29	40	49	33
BCKDHB	TTTGGCCAATGAGTTATCCA	109	75	132	66	71	55
CCND1	AGAGGCCACGAACATGCAAG	75	100	49	82	94	68
CCND1	CGTGCCTCCGTAGGTCTGCG	37	48	34	62	110	72
CCND1	GGTTGGCATCGGGGTACGCG	29	33	51	53	65	68
CCND1	GTGTTCAATGAAATCGTGCG	18	15	17	7	23	13
BCL2	CTGACGCCCTTCACCGCGCG	13	16	33	24	40	18
BCL2	GGCCTTCTTTGAGTTCGGTG	36	13	16	28	14	13
BCL2	TGGACATCTCGGCGAAGTCG	104	89	63	91	106	76
BCL2	TGTCGCAGAGGGGCTACGAG	20	13	10	28	34	27
BCL2A1	AACACTATTCAACCAAGTGA	72	64	79	126	137	95
BCL2A1	CTTATAGGTATCCACATCCG	82	41	26	73	105	89
BCL2A1	GAAGACGGCATCATTAACTG	35	29	56	72	97	56
BCL2A1	GTCCTACAGATACCACAACC	61	72	55	76	82	71
BCL2L1	CAGGCGACGAGTTTGAACTG	7	17	12	26	26	8
BCL2L1	CAGTGGCTCCATTCACCGCG	0	12	3	6	10	8
BCL2L1	CTCCGATTCAGTCCCTTCTG	17	12	7	33	49	29
BCL2L1	GACCCCAGTTTACCCCATCC	2	5	2	8	7	6
BCL2L2	ACTTTGTAGGTTATAAGCTG	38	42	58	88	83	58
BCL2L2	AGACAAAGAAGGCTACAAGG	44	26	58	100	67	54
BCL2L2	AGCCCAACAACGCTTCACCC	112	64	65	100	141	88
BCL2L2	GTGTGCTGAGAGTGTCAACA	52	43	57	38	80	51
BCL3	CAGGTTCACCAGAGGAAACG	87	46	69	36	49	65
BCL3	CGGTGCCGACATCGACGCAG	82	60	71	53	56	58
BCL3	CTGGAGGCCCGCAATTATGA	140	90	108	137	124	129
BCL3	GATCACCACATTACCGTCTG	49	79	69	99	131	80
BCL6	AAGTGATATGCACTACAGTG	93	56	71	84	116	62
BCL6	CAAGACATCATGGCCTATCG	81	73	66	108	77	52
BCL6	CATCTGCAGGTACATAGCCG	72	62	98	119	124	113
BCL6	TCCCTCACCTGCAGGCCATG	99	88	79	94	83	94
BCL7A	ATACTCACGTCATCAACCTT	43	69	70	85	119	81
BCL7A	TCGTAGGGATGTGTCACCAA	35	29	32	56	61	42
BCL7A	TGATATCAAGAGGGTCATGG	58	40	49	49	65	45
BCL7A	TGGCTCAGAGGTGACCACTC	31	76	74	99	112	74
BCL9	AGGTTTCGGATCATTCCGAA	55	42	44	54	54	47
BCL9	ATGCTGAAATTACGCCCAGG	70	41	70	99	102	81
BCL9	CGGGAGTCATATGGTCAAGG	43	94	55	60	76	47
BCL9	TCTCTGATCAAAGGAGTCGG	0	0	0	0	0	0
TNFRSF17	ATTCTTCCACCGTGTACTCG	47	73	97	91	94	74
TNFRSF17	GAAGAACATCGAAGTTGACA	101	80	115	127	85	60
TNFRSF17	TAACGCTGACATGTTAGAGG	123	99	87	102	147	104
TNFRSF17	TAATTAGGATCAGGTCTCCT	109	156	127	131	184	99
HCN2	AGTACAGTTCACTCCACGAG	175	149	89	122	86	75
HCN2	CACGTTGAACACGATCCACG	11	12	32	19	32	17
HCN2	GGTGACTACATCATCCGCGA	43	34	19	23	32	24
HCN2	TCTGCGCACGTGGTTCGTGG	88	32	65	48	43	55
OPN1SW	ACCACGTATAGGACTCGCTG	85	74	72	118	89	74
OPN1SW	CCACAGGTCTGGTTACAGGA	191	173	211	252	186	210
OPN1SW	CTGAAGCGGAAGTTGCCGAA	46	29	25	45	52	43
OPN1SW	GACGAAGTATCCGTTACAGC	41	59	8	31	28	18
BCR	AACTCCGTAGTTGTCCACGA	1	3	0	0	1	1
BCR	ATGAGGAGATCACACCCCGA	0	11	1	3	1	7
BCR	GCAATCCTCAAAACTCCGGG	0	0	4	0	0	0
BCR	TCCCCACAGAGGGCGAACAA	3	0	7	4	5	3
BCS1L	AATTCATCGATAACCCCAAG	0	12	6	29	24	22
BCS1L	AGATGATAGACTTGCAGACG	12	10	17	19	19	29
BCS1L	CAGAATTCAGTGGTCGCCGG	6	0	9	12	11	10
BCS1L	GGTACGAAGTCTCGACACTG	9	2	11	9	4	0
BDH1	CCGTCGGACTTATGCCAGTG	26	39	49	51	37	21
BDH1	CGGCATCTCAACGTTCGGGG	42	62	53	61	60	50
BDH1	CTTTCTCCCCCTCATCCGAA	41	52	119	47	46	25
BDH1	GTACTGCATCACCAAGTTCG	54	98	41	79	80	57
BDKRB1	AAGAAGACGATCGCAGCCAG	29	15	5	24	16	6
BDKRB1	ATGGATCGCAGCAGGAATGT	99	101	111	206	164	136
BDKRB1	CCTCTGCCGTGTCATCAACG	70	76	81	135	123	85
BDKRB1	GCCACGTTCAGTTGCCGCCG	11	6	22	33	16	17
BDKRB2	AGATAATGGCATTCACCACG	108	101	85	111	120	94
BDKRB2	CCAGAGCAAATGCCCCCAAG	104	67	62	70	98	64
BDKRB2	TGAAAACCATGTCCATGGGC	45	53	65	91	104	71
BDKRB2	TGGGTAGCTGATGACACAAG	92	86	76	107	162	71
CFB	CATGTACGACACCCCTCAAG	24	14	20	23	26	17
CFB	TATGACGGTTACACTCTCCG	10	10	20	27	19	22
CFB	TCTGCAGGATTGCACAACAT	18	46	29	41	47	45
CFB	TGTCTGATCCATCTAGCACC	64	51	53	58	59	43
BFSP1	CAGCATCCATTGTGACGAGT	27	18	24	92	44	61
BFSP1	CCCTCCCCAAGAATGTTCCA	38	39	42	83	78	69
BFSP1	TCTCGATGATACGATGATAC	0	0	0	0	0	0
BFSP1	TCTGCAAGATGATATCAGTG	18	12	21	47	23	35
BGLAP	CATTGATACAGGTAGCGCCT	33	34	27	40	50	35
BGLAP	CGGCCAGGGCCAATAGGGCG	117	56	119	94	72	82
BGLAP	CTGGCCAGCGATGCAAAGTG	80	95	61	107	129	87
BGLAP	GCTACCTGTATCAATGGCTG	40	38	23	42	49	33
BGN	AAGCTGACTGGCATCCCCAA	17	31	31	26	35	24
BGN	AGCACTGAACCACCCGCAGG	99	103	101	133	135	109
BGN	CGACATCTCCGAGCTCCGCA	61	127	63	67	76	29
BGN	GCCATTCATGATGAACGATG	39	40	36	36	57	37
CEACAM1	ACCCCAGGGCCCGCAAACAG	101	70	114	180	185	160
CEACAM1	CAGTGACTGAGTTATTGGCG	57	59	56	81	84	71
CEACAM1	GAATGTTCCATTGATAAGCC	6	38	17	15	19	15
CEACAM1	TGCCATTCAATGTTGCAGAG	52	59	68	42	76	50
BHMT	AAGAGGGGCTACGTAAAGGC	58	34	24	54	45	25
BHMT	GATAGCATCCGGTAAACCTG	15	13	21	29	18	12
BHMT	TCAGGAGTGTGGTAAGCCAA	43	44	22	57	57	30
BHMT	TGACGTTTGAGCCAGCTCTG	59	67	85	74	135	82
BICD1	ACCCCGCCTGGCTAATCGTG	89	69	86	184	193	131
BICD1	AGATGGACTCAAATTTGCCG	101	60	102	138	115	93
BICD1	ATACAGGGTGGCAGTAACTG	64	66	87	54	96	71
BICD1	ATGTACAGGCAGAAAACGAG	71	48	51	68	86	64
BID	ACATCATCCGGAATATTGCC	22	37	38	49	50	44
BID	CAACAACGGTTCCAGCCTCA	65	78	88	128	161	134
BID	CAGGAACACCAGCCGGTCGG	56	32	46	40	36	56
BID	TGGGAAGAATAGAGGCAGGT	21	6	26	53	28	16
BIK	AAGAATCGAAGTCCTCCATA	35	47	64	60	39	28
BIK	CCAAGAACCTCCATGGTCGG	38	74	71	85	92	47
BIK	GCAGTGACGCATTGGCCCTG	57	55	34	28	50	43
BIK	TTTCATCTACGACCAGACTG	36	53	64	59	67	54
PRDM1	AGGATGCGGATATGACTCTG	25	37	38	39	71	27
PRDM1	GGACGCGTTCAAGTAAGCGT	53	33	24	39	47	21
PRDM1	GGGGAGCGAGTGATGTACGT	27	21	39	49	47	30
PRDM1	TTTGGACAGATCTATTCCAG	41	37	60	44	48	26
BLK	ACTCGGGCCACAAAGTTACT	43	49	42	38	52	63
BLK	CAGGTCCCGATCATTCATAG	32	34	37	45	36	34
BLK	GCTGGTCCGACTCTACGCAG	13	11	19	22	35	12
BLK	GCTTCTTGCTCCAATCAACA	64	60	73	55	48	40
BLM	CCAACACCACAAATCAGCAA	92	105	77	105	90	120
BLM	CGTGCAACAACTTACACCTG	14	19	13	15	20	11
BLM	GCCTATCAACCCATCAAGGA	28	24	41	52	44	28
BLM	TCTACGATAAGTGATCTCAA	14	21	12	16	26	9
BLMH	ACTTAAGCAATATGGTTGGA	57	70	101	85	94	59
BLMH	GAGAATTCTGTATACGACTG	16	27	15	20	15	22
BLMH	TATTAACAAGCATATCCCAT	34	37	34	51	44	24
BLMH	TCCACCAGAGACATTCACCT	101	111	102	81	122	91
CXCR5	ATCTCTGCCCTGCCACAGAG	42	27	24	42	54	34
CXCR5	CTCCCGATTCCTCTACCATG	49	62	53	61	56	30
CXCR5	GTGGAACAGGAAGGTCTCCG	14	15	35	44	19	29
CXCR5	TCTTGGGAGAAGGTGCAACG	15	17	27	23	38	38
BLVRA	AGAGGAGCGACCCTTTCAGC	20	37	56	65	100	47
BLVRA	GCATGTTGAACTCTTGATGG	14	23	25	22	11	14
BLVRA	GTGTCATGGGGTATTCCACA	31	32	29	38	48	31
BLVRA	TGATTGGCTTCGTGTCGAGG	46	31	23	98	77	82
BLVRB	AACATCTCCCACTACCACGT	22	24	11	39	48	33
BLVRB	ATGATCCCACCACCCACCCG	53	33	33	21	44	30
BLVRB	ATGTGGACAAGACCGTGGCT	24	35	29	29	24	31
BLVRB	CGAGGGCGCCCGGAACATTG	21	21	25	30	20	29
BNC1	AATGACCCTATCAGTGCAGG	29	19	27	49	53	28
BNC1	ACTCAATTACTGATTCACGA	56	69	78	82	112	95
BNC1	GTACCTGCAGTACGTATCCA	11	34	30	35	47	19
BNC1	TGCATTGGTCACACTGACGG	80	18	31	47	67	65
BMI1	AATGGCTCTAATGAAGATAG	15	27	13	48	42	29
BMI1	CTCCACAAAGCACACACATC	24	46	60	31	36	31
BMI1	GATTGATGTCATGTATGAGG	22	28	9	17	20	21
BMI1	TTCTCTTTATTAGATTGGAT	88	49	57	60	42	58
BMP1	AGCAGGCTGTGGATCTCAGA	44	30	33	63	60	50
BMP1	CTGTGCCTACGACTATCTGG	71	69	57	48	66	44
BMP1	GTAGCCATTGGGGTATTCAG	25	44	41	18	22	17
BMP1	TCTCACGAACGATGGAAACG	0	0	0	0	0	0
BMP2	AGTCCACCGCATCACAGCGG	42	29	37	62	43	47
BMP2	GGGCCGCAGGAAGTTCGCGG	34	38	59	94	56	56
BMP2	TACAGGTCTAGCATGTAGGG	7	8	7	23	28	27
BMP2	TGAGGTGATAAACTCCTCCG	55	39	31	58	57	47
BMP3	AGTGTGGTATCAAGCTTACA	168	120	141	151	222	140
BMP3	CTCCAGACACTGGACAACTC	100	117	96	281	288	185
BMP3	GAGGAAGAAGCGCTCTACTG	77	71	62	81	79	51
BMP3	TATCACTCAACTCTTGAGGA	136	96	113	142	138	115
BMP4	ATTAGCCGATCGTTACCTCA	41	43	47	30	33	18
BMP4	CCTCATAAATGTTTATACGG	28	43	34	29	20	17
BMP4	GGGAGAAGCAGCCAAACTAT	54	55	67	96	58	50
BMP4	TGGTCCACCACAATGTGACA	89	86	100	101	55	40
BMP5	AAAGGCCCAAGCTTTAGATG	72	92	98	141	129	102
BMP5	AGCTGAATTCCGGATATACA	108	118	152	149	199	150
BMP5	CGAGATAACTGTATGCGACG	45	59	83	65	94	53
BMP5	CTAGTGGGTTATGCAAAAGG	126	134	119	99	85	96
BMP6	GGCGCGGACTTCAGTCGCCC	10	20	19	21	14	20
BMP6	GTGACTCCACAGCATAACAT	32	48	20	22	29	23
BMP6	TCTACAAGGACTGTGTTATG	41	25	27	19	31	15
BMP6	TCTTATAGTGGAGTACGACA	55	36	35	57	66	38
BMP7	ACCACTGGGTGGTCAATCCG	13	20	37	24	26	9
BMP7	CAAACCGGAACTCTCGATGG	88	85	74	87	81	94
BMP7	TACAGGTCCAGCATGAACAT	105	81	76	108	106	90
BMP7	TGACCATGTCGGCGTCGGTG	17	15	11	20	23	29
BMP8B	CATGGCCGGCGACGACGACG	71	55	53	70	86	47
BMP8B	CGGTGCTCGGGCTGCCTGGG	76	88	66	108	134	116
BMP8B	CTGAAGCGTCACAAGGACCT	60	44	40	63	81	41
BMP8B	GTCATGAGCTTCGTTAACAT	31	23	33	44	82	44
BMPR1A	ATAGCACTTTAAAAAAGGCA	82	65	79	85	74	79
BMPR1A	ATGGCGTGGCGAAAAAGTGG	72	42	52	104	120	69
BMPR1A	CAACTGGACAGGTTTCATAG	85	65	72	56	104	83
BMPR1A	TAACCTACCTATGACAACAG	39	29	48	50	58	34
BMPR1B	CATTGATTTAGCGTCTAGGG	41	34	41	66	51	45
BMPR1B	GATTGGAAAAGGTCGCTATG	42	73	51	60	85	85
BMPR1B	TCTAACCCAATGCTGTATCG	55	90	58	67	39	43
BMPR1B	TGATGGACCTATACACCACA	66	72	82	157	125	128
BMPR2	AGCAACTGGACGCTCATCCA	148	166	164	206	229	135
BMPR2	CAGCACACCTTTGACTATAG	87	80	63	100	112	89
BMPR2	CCTTTGGGAGAAATCAAAAG	69	46	34	39	24	28
BMPR2	GTGACTTTGGACTGTCCATG	15	27	34	38	44	32
BMX	GGGAAGACTTCCCTGACTGG	134	110	138	74	67	76
BMX	GGGGTTACCCCTTATCTCTG	24	20	24	10	17	13
BMX	GGTTAGAAATTCGAGCCAAG	57	98	67	65	26	54
BMX	TGTTGGCCTTTGTTGACACA	253	257	256	212	234	157
POLR3D	AGGGAACTGGGATAAGACAG	14	19	20	24	27	21
POLR3D	AGGTCCCTGGAACGGATGGA	80	52	47	70	59	40
POLR3D	CCACAGATACATCCTTCGGG	6	18	11	10	18	12
POLR3D	TCACCCCAAATATCATCAGT	8	0	2	20	14	3
BNIP1	AGAGATTGTCAAATTTGACC	22	32	32	17	20	18
BNIP1	CCAGCAATCAGGCCTCATGG	41	9	30	43	47	28
BNIP1	CCATCACTGAGAGCCTCATG	23	14	16	30	42	23
BNIP1	GTTGCGTCACAGAATACAGG	17	16	27	17	18	15
BNIP2	AACTCATTACTATTCTCTGA	22	10	25	28	21	31
BNIP2	CGGGATGTTATCACTTCCGC	20	23	22	38	50	36
BNIP2	GGTCTCCACCGCCGACCGAG	36	22	17	17	29	14
BNIP2	TCCAGACATTAGCCTGACAC	13	9	10	29	23	24
BNIP3	AAGCGGAGGTCGGAGCGCCG	39	16	19	20	19	23
BNIP3	TCTTGTGGTGTCTGCGAGCG	34	18	13	54	77	53
BNIP3	TTCAGCAATAATGGGAACGG	38	25	45	24	31	15
BNIP3	TTCTGCGACATGGCGCCAGA	54	39	42	45	37	46
BNIP3L	CCCGACACACCTGAGAGCTA	38	109	102	74	101	51
BNIP3L	GTTCATGGGTAGCTCCACCC	49	78	83	78	83	51
BNIP3L	TCAGGACAGAGTAGTTCCAG	44	45	67	30	46	53
BNIP3L	TCCTCATCCTCCATCCACAA	36	23	21	37	32	12
BOK	AGGAACGCATCGGTCACCAC	89	128	140	118	85	76
BOK	GCCCAGCGTCTACCGCAACG	110	145	135	139	181	122
BOK	GCCGGGAGTACGTGCACGCG	48	70	79	78	70	78
BOK	GGTGGTGTCCCTGTATGCGG	37	48	37	45	62	31
DST	ATTACAAACAATGACCTACC	26	37	60	62	67	31
DST	CAAAGAAGCTAAAATCAGTG	48	20	24	46	51	26
DST	GCCAGTGTGTCCGATCACAC	32	24	15	54	41	42
DST	TAGAATTCGAGCTAGCAATG	12	30	12	16	23	24
FOXL2	AGAGACCGGTCGCACAGTCA	137	133	117	197	254	147
FOXL2	CCTTGATGAAGCACTCGTTG	33	49	39	76	95	88
FOXL2	GAAGCCCCCGTACTCGTACG	90	90	76	113	134	99
FOXL2	GTAGCGGCCACGAGTTGTTG	108	88	71	97	127	83
BPGM	AAGAAATCTACAACGACCGG	83	64	74	69	66	38
BPGM	ACTCAACAGCGAAGGAATGG	111	53	64	61	57	46
BPGM	CTTGGATCAACTGCCACGGT	30	30	19	5	20	9
BPGM	GGCCTTGATCGGTCTCAACA	25	41	32	54	52	33
BPHL	AGATGCTGTTGATTTGATGA	124	138	138	120	100	86
BPHL	GAAGACAGCATGATATATGA	17	14	12	42	48	24
BPHL	GTGGTCGCCTGGGATCCTCG	4	15	1	7	2	7
BPHL	TGGCCGCCATTACCCGAACG	29	55	56	70	95	79
BPI	AGAGGCCCAGGTATACCATG	67	36	91	62	50	36
BPI	CTGGAAATAAGGTTGCAGCT	15	4	9	15	23	12
BPI	GATGACCCTTAGAGATGACA	16	5	13	8	11	10
BPI	TCACTGTAAAACTCCCCCTG	31	24	57	32	32	34
BRCA1	AAGGAGCCAACATAACAGAT	23	30	45	32	38	40
BRCA1	AGAAACCTACAACTCATGGA	14	25	35	33	30	11
BRCA1	GGCTCAGGGTTACCGAAGAG	46	64	53	54	72	52
BRCA1	TGGTACTGATTATGGCACTC	21	39	47	49	57	35
BRAF	ACAAATGATTAAGTTGACAC	16	30	7	49	56	52
BRAF	ATACCCAATAGAGTCCGAGG	18	18	20	18	30	13
BRAF	GGGGGTAGCAGACAAACCTG	49	23	38	46	37	40
BRAF	TCATAATTAACACACATCAG	16	10	17	22	17	8
BRCA2	AAAATGTCAGACAAGCTCAA	35	18	55	52	43	31
BRCA2	AATTATGGCAGGTTGTTACG	22	26	24	33	32	23
BRCA2	AGCACAGTAGAACTAAGGGT	24	25	24	30	19	25
BRCA2	GTCTACCTGACCAATCGATG	19	14	11	23	19	30
BRDT	AACTCCCTGGAGATAAACTT	31	54	54	54	53	44
BRDT	ATGGCCCTTTCAACGTCCTG	72	87	79	64	77	56
BRDT	CAACTCCAGTTCACAAACTG	102	77	90	95	75	49
BRDT	TGACGTTGTCAAAAATCCGA	25	20	38	21	27	16
ZFP36L1	AAACGGTGCCTGTAAGTACG	14	9	31	15	29	16
ZFP36L1	AGGGGCAAAAGCCGATGGTG	64	23	39	45	46	54
ZFP36L1	GCTGTCTCGCGAGCTCAGAG	23	4	15	18	39	29
ZFP36L1	GGGTGACTGAGTGCCTCCGA	14	28	6	32	39	32
ZFP36L2	CGCCGTTCTCGCTAAACGAG	67	51	50	40	38	39
ZFP36L2	GCTCGGTCTTGTACTTCGGA	38	13	18	36	22	18
ZFP36L2	TCATCCACAACGCGGACGAG	26	47	31	43	69	51
ZFP36L2	TGCCGGCCCTTCGAGGAGAG	54	64	62	107	88	87
BRS3	CACAAATAAAGGATGGAGCG	56	46	101	36	42	28
BRS3	CACCCTGAACATACCTACTG	36	24	58	104	116	78
BRS3	GCAACTCACTACCTTGCAGA	61	53	34	61	104	74
BRS3	TTGGAGGGCTGTCGCTCAAG	33	43	57	40	44	27
BSG	CATCTCCATCGACACGCTCG	79	139	105	172	217	171
BSG	GGATCGCAACCACCTGACCC	44	58	64	33	45	32
BSG	GTCGTCAGAACACATCAACG	39	21	26	9	30	14
BSG	GTGGACTCCGACGACCAGTG	68	82	65	25	31	39
BST1	ATAAAAAGGTCATAGTCTGA	52	43	64	25	50	39
BST1	CGCTCAGGGGCATAAAACGA	145	110	125	212	230	174
BST1	CTGAACCATTCAGCATGACG	97	88	85	113	132	88
BST1	TGTCGACAGAAAAATGACTC	32	27	30	19	38	30
BST2	CTCTTCTTAGATGGCCCTAA	21	36	20	31	46	36
BST2	CTGGATGCAGAGAAGGCCCA	61	71	69	78	85	52
BST2	GGCCCAAGGACAAAAGAAAG	35	20	20	45	61	49
BST2	GGCTTCCCTGGATGCAGAGA	4	2	4	4	9	6
BTC	ACCACACAATCAAAGCGGAA	10	63	28	53	48	34
BTC	AGGACACTCCACTTACACAC	29	26	33	41	42	38
BTC	AGTAATGCTTGTATTGCTTG	67	86	38	91	111	80
BTC	TCTAGTGATCCTTCACTGTG	41	57	53	80	63	54
BTD	ATGTTGTGTACCCAACTGCC	74	60	63	55	76	32
BTD	CTGAGTTGTATGGCCATCAG	18	17	8	40	69	42
BTD	GTACCAAAAGGACTCCAGAG	23	17	17	7	12	14
BTD	TTTACGGTAGCGGTCAACAA	37	19	65	28	21	15
KLF9	AGGACTCGACCCAGATTCGG	59	41	59	143	132	103
KLF9	CCAAGGAGCACGGTGACCCG	40	32	23	32	52	47
KLF9	CTTTCCCACAGCCACTGTAG	88	107	100	134	111	79
KLF9	GGGTCGCTCCGGACGCCGAG	39	37	42	36	40	33
KLF5	ACTGCAGTGAAACAATTCCA	111	115	108	112	133	110
KLF5	GAAGAACTGGTCTACGACTG	23	27	18	47	47	32
KLF5	GCTGTCTGATTTGTAGAACT	47	78	53	57	56	44
KLF5	GTCTTGATGTGTGTTACGCA	64	75	51	86	83	67
BTF3	AACTGCTCGCAGAAAGAAGA	10	14	27	43	41	32
BTF3	CTGCAGGCACAAGTGCGCAT	43	39	35	82	83	66
BTF3	TCAGCTGCTTTGTCTCAGCA	42	29	18	61	50	33
BTF3	TTAGGGGTAAACAATATCTC	9	29	11	24	15	10
BTG1	AATGGATCCTCTGATTGGAC	49	80	71	114	140	66
BTG1	CTCCAAGTTTCTCCGCACCA	93	107	77	180	164	104
BTG1	GATCTCGCCTATCATGGTGG	26	12	23	41	36	26
BTG1	TTCTGTAGGACACTTCATAG	23	30	47	27	44	39
BTK	ATAAGGAGTTACCGTATCCC	64	51	69	66	47	41
BTK	CTGTGTTTGCTAAATCCACA	19	19	23	24	39	39
BTK	GATGGTAGTTAATGAGCTCA	25	45	39	33	28	44
BTK	TATGAGTATGACTTTGAACG	31	49	37	34	52	26
BTN1A1	ACAGCCACAGCCACTATCCA	120	105	140	104	96	94
BTN1A1	CCCGTCCCTATGCACCAGCA	127	57	54	129	132	90
BTN1A1	TCCAGGACGGCATCGCCAAG	60	67	63	83	51	48
BTN1A1	TGAACTTGCATACTGATGTG	47	47	70	40	40	34
BUB1	CAAGGAGAAGCTTATTCGTG	9	0	15	10	23	12
BUB1	GGTAGCAAAACAGTGTACCC	8	5	2	4	9	6
BUB1	TCAGAGAGGAATTCAAAACC	8	5	6	5	4	3
BUB1	TGATGAATCTTGGGTCATTG	24	32	22	33	41	29
BUB1B	AAAATGGAGAAAGGTACACT	22	6	27	8	11	13
BUB1B	AGGAATTGAACCCTTGAGCG	10	5	6	9	11	12
BUB1B	AGTGAAGCTGTATTGCCACG	46	55	42	66	81	51
BUB1B	GCAGATGCGATATTTCAGGA	39	37	44	53	88	51
BYSL	GCAACGTCATCTCGTACTCG	57	65	56	51	73	66
BYSL	GGTTGAGACAGTCATGTCAG	17	18	16	18	29	19
BYSL	GTATTATCTAAGTACCGCAG	0	1	1	3	5	6
BYSL	TCAGGATGGATCAGATGACG	15	12	17	12	22	12
TSPO	GCACGCTCTACTCAGCCATG	37	48	49	38	36	21
TSPO	GGGGGGCCATGCCCAGTTCA	67	56	60	41	41	26
TSPO	TCTGCAGGCCGGCGTACCAG	39	30	41	47	41	45
TSPO	TGGTGCCCGACAAATGGGCT	36	94	70	75	81	54
C1QBP	ATAATGACAGTCCAACACAA	39	16	34	14	21	12
C1QBP	ATTAGTGCGGAAAGTTGCCG	152	115	168	93	92	58
C1QBP	GCGTGCGCGCAGGTTCCGAG	44	40	35	9	17	23
C1QBP	GGCCCGCTAAACCTCACCGT	19	18	25	7	9	3
SERPING1	CTTGGAGAGTCATTCAACAG	43	34	17	70	68	46
SERPING1	GAGCATCCTCTCTTACCCCA	22	31	11	72	54	52
SERPING1	GTTTGCAAGACAGAGGCGAA	36	29	33	38	40	25
SERPING1	TAAGGGCACCCTTACCACTC	78	84	97	101	119	82
C1QA	AAGGCCTTAAAGGAGACCAG	67	70	78	91	88	62
C1QA	CCGGCAAGGTGGGCTACCCA	80	98	91	93	81	57
C1QA	GAAACATCAAGGACCAGCCG	93	101	114	93	99	71
C1QA	GAACCGTACCAGAACCACTC	22	35	64	38	30	41
C1QB	AACAATTATGAGCCCCGCAG	7	8	11	15	13	3
C1QB	AGTCTCCCGATTCACCTTTG	94	73	69	57	58	49
C1QB	CCTGGGAATCCAGGAAAAGT	29	32	26	25	19	12
C1QB	GGGCCTAATCGATATCTCCC	25	16	5	31	45	37
C1QC	ATGGGTACGACGGACTGCCG	79	85	70	106	118	85
C1QC	CAGGCTGCTACGGGATCCCA	87	85	94	152	110	80
C1QC	CCAGCCATTCCCGGGATCCG	152	112	124	108	123	78
C1QC	GCGGTCCTCACCAACCCGCA	24	24	22	25	43	27
C1S	CACGCACAACTAAACTGTCA	49	56	49	84	56	45
C1S	CTGTGCGTATGACTCAGTGC	28	36	30	32	22	18
C1S	GATGACATGAAGAATTGCGG	33	31	35	54	46	34
C1S	TCTTCCAAACTGATCTAACA	10	12	27	84	89	69
C2	ACAGCTGTGTGTGATAATGG	86	85	122	149	180	105
C2	ACCAGACATCTATGCCATCG	229	117	153	138	183	181
C2	ACCTTAATAGTGACATGCCA	111	76	133	127	153	117
C2	TGCTCACGGGGTCTTCGGAG	203	214	170	262	297	167
C3	ACTGTGCAGTCTCTAACCCA	131	105	147	128	127	98
C3	GACATATGGAACGGACAACG	18	3	17	33	18	36
C3	GCTGGCACGAGAACCTCATG	75	61	51	62	76	64
C3	GTAATGCACAGCGATGACCG	76	87	50	62	61	73
C3AR1	AAAGCATCAGAGTTATCCAG	32	28	44	52	41	41
C3AR1	ACAGACAACCATAATAGATG	59	41	17	44	52	33
C3AR1	TACGAGTCTGAGCTACCACA	30	40	15	48	28	43
C3AR1	TGGAGGGGATGAGCTTGCAT	33	50	38	101	92	73
C4A	CAGGCCATGGATCTCCCACG	30	17	20	57	60	55
C4A	GCTCAATAGACAGAAACCCG	16	14	38	11	3	4
C4A	TCCCACAAGCCCCTCAACAT	16	24	24	27	18	16
C4A	TCCTGTCTAACACTGGACAG	19	9	24	5	11	4
C4B	AGAGTGTCCCCAACACGAGG	28	36	12	19	15	19
C4B	AGCTACGTCAGGGTTACAGG	43	62	44	26	33	44
C4B	TCCTATGTATCACTGGAGAG	10	13	21	5	11	8
C4B	TGCCAAGCAGTACCGGAACG	44	45	34	52	57	45
C4BPA	AGGCTTACACTTGACAACTG	133	146	142	147	127	102
C4BPA	AGTCAACGTAATATCCATCG	43	81	68	92	119	76
C4BPA	ATGGTGAAATCACTCAACAC	70	80	58	158	126	105
C4BPA	GTTTGTAGCCAGGATGACAG	74	54	51	45	61	47
C4BPB	AATATGCTATTGTCCACTGG	84	81	38	68	96	68
C4BPB	AGGTGTGGTCCTCTAGACAC	81	48	62	95	109	65
C4BPB	CTTACAGCGGCACTCAGTAG	10	25	35	23	24	27
[truncated: 75,442 more rows]

## Sheet: Supp. Fig. 2b - Volcano Plot
Gene	Ratio	p_value
ZNF480	1.03782	0.999946
SLC35G1	1.00396	0.999938
SFXN5	1.12851	0.999791
TRMT11	1.01391	0.999687
STK35	1.09529	0.99967
PRSS36	1.05057	0.999441
CCDC134	1.06438	0.999336
FAM174B	1.00757	0.999326
SPTY2D1	0.959106	0.999234
AQP6	1.09005	0.999224
TMEM121	0.956774	0.999211
ZDHHC16	0.948732	0.999197
ANKRD50	0.941629	0.999119
PCDHA9	0.912478	0.999119
TSHZ1	1.10606	0.999103
SMUG1	1.04008	0.998877
ZNF777	0.987647	0.998857
SEC16B	0.979342	0.998809
PTPRE	1.00398	0.998777
CELA3B	0.99283	0.998706
NKAP	1.04642	0.998635
UGT1A5	0.959782	0.998589
SMPDL3B	1.05202	0.998509
JAKMIP2	0.986775	0.998295
EBI3	1.02562	0.998172
ALG3	1.05525	0.998115
PI4KA	0.844746	0.997932
IL3RA	1.01659	0.997887
MLYCD	0.996578	0.997611
SULT1A3	0.98054	0.997478
C1orf21	0.984961	0.997445
ACTR2	0.971444	0.997108
RPGRIP1L	1.18064	0.997085
TERF2IP	1.0281	0.997053
C2orf27A	1.0593	0.996992
CHML	0.95654	0.996955
MARCKS	0.983073	0.996871
CSGALNACT1	1.07067	0.996862
S100A7A	0.945794	0.996795
HSPB1	0.929958	0.996704
ADRA1B	1.15975	0.99669
NBAS	1.16555	0.99669
SUN3	0.973356	0.996543
MYLK3	0.943681	0.996451
DCST2	1.0631	0.996386
SULT1C4	0.871745	0.996364
RDM1	0.930267	0.99634
SPRR2B	1.03366	0.996234
FUT5	1.03963	0.996007
GRPEL2	1.06974	0.995952
ACSL4	0.965568	0.995835
ZNF467	0.992705	0.995835
OR2W3	0.983564	0.995598
EPHB2	1.06409	0.995383
CLN8	1.01961	0.995374
SHISA9	0.988288	0.995306
UBE2L3	1.16847	0.995192
CR2	1.16959	0.995063
ERN1	1.06568	0.994988
SH3BGR	1.24764	0.99496
VSIG2	0.955653	0.994795
TRAK1	1.00664	0.99453
C2orf50	1.12835	0.994509
PDE9A	0.988789	0.994412
FAM24B	1.11634	0.994384
SDC4	0.943538	0.994327
PTCD1	1.07057	0.994315
CD226	1.04403	0.994276
COIL	1.01726	0.994236
KIN	0.955339	0.994229
C6	1.04719	0.994088
AOX1	0.995989	0.993987
MAPK11	0.988224	0.993785
TMCC3	1.08587	0.993785
OR1D2	0.990618	0.993716
DARS2	1.02392	0.993548
CYSRT1	1.06255	0.993537
CDH3	1.01719	0.993487
SERPINA4	1.02322	0.993418
ZNF234	0.999822	0.99339
BPTF	0.873262	0.99328
ALPP	1.10016	0.993265
ERBB4	1.13525	0.992917
MAP7D1	1.05545	0.992756
KCNJ10	0.991351	0.9926
MED31	0.860674	0.992536
HSBP1	1.03686	0.992462
INTS9	1.0006	0.992363
OXR1	1.03701	0.992327
TIMM44	1.84035	0.992309
FAP	0.950624	0.992239
TMPRSS3	1.07136	0.992199
TEX264	0.94704	0.992188
ARSH	1.0777	0.991896
KRT8	1.09833	0.991896
LAMP1	0.999837	0.991869
FERMT1	1.14449	0.991602
MALT1	1.00714	0.991584
GRHL3	1.17853	0.991512
MBOAT7	0.995576	0.991495
MEN1	1.03605	0.991495
ZNF789	1.00696	0.991339
ACHE	0.969641	0.991309
KLF9	1.01044	0.990933
WDR61	0.91141	0.990808
ARHGAP33	1.23895	0.990795
MATK	1.03313	0.990621
KRT9	0.995272	0.990592
DHRS3	1.20466	0.990579
TEF	1.12131	0.990579
WEE2	1.07938	0.990579
HMGA1	0.91756	0.990567
TREX1	0.885752	0.990242
FLVCR1	1.25746	0.990029
LPCAT4	0.937879	0.989985
SIGLECL1	1.07483	0.989637
LAG3	1.04862	0.989607
CLK1	1.06654	0.989602
EPS8L2	0.991691	0.989602
ANO9	1.06687	0.989493
UST	1.02824	0.989453
OBP2B	0.964161	0.989387
ZNF705A	0.971887	0.989215
CREM	1.11008	0.989145
MCTS1	0.96894	0.988951
OR10G2	1.11184	0.988859
MRPS33	0.930132	0.98877
IL17RA	1.02945	0.988751
PIK3C2B	1.02107	0.988751
CORO7-PAM16	1.1461	0.988666
CELF4	1.0982	0.988624
CYP3A5	1.19071	0.988606
SNX30	1.01373	0.988582
USP20	0.95412	0.988462
ZFC3H1	0.823613	0.98835
CNGA3	1.03007	0.988283
LUZP2	1.07108	0.988208
CDC25A	0.981465	0.98818
PABPC5	1.04482	0.988117
ZBTB46	1.04355	0.988013
KLK6	0.933564	0.987895
SUV420H2	1.04569	0.987831
PROP1	1.0025	0.98778
EBPL	0.978575	0.987687
POLR3K	0.944828	0.987554
HRH1	1.03708	0.987236
UPB1	0.989589	0.987066
PLK3	1.03268	0.987055
ARG1	1.03576	0.98702
FCRLA	1.11569	0.987008
FICD	0.93384	0.98697
WDR91	1.0346	0.986958
ST13	1.0223	0.986942
RPL22L1	1.08326	0.986858
TIAF1	1.1084	0.986788
GBP2	0.949994	0.986769
ARMCX1	1.04798	0.986764
TRMT10B	1.04146	0.986759
GLIS2	1.05859	0.986751
KRTAP9-6	1.07384	0.986659
ADCY1	1.063	0.986644
FAM25C	1.2269	0.98661
ZNF609	1.03218	0.986584
OR4A47	1.07676	0.986524
CNKSR3	0.931522	0.986368
IRF2BP1	0.977712	0.986352
BCHE	1.10875	0.986278
MED9	0.918412	0.986273
AKAP4	0.979889	0.986184
HOXB8	1.00612	0.986036
MRGPRE	1.05787	0.985756
RGS9	0.996628	0.985601
MVB12B	0.957937	0.985505
CASC3	1.15109	0.985465
ZNF181	0.914331	0.985422
PITPNM2	0.965521	0.985414
TXNDC5	0.963229	0.985256
DUSP8	1.26124	0.985232
ZNF806	1.10887	0.985228
ZNF554	0.923024	0.985172
HLA-DMB	1.05602	0.985114
MMP13	1.01029	0.985054
ARHGAP44	1.04198	0.984887
TEX30	1.05593	0.984732
GATA5	0.878298	0.984697
PRH2	0.967782	0.984546
CMTM3	1.0565	0.984513
LENG1	0.985119	0.984464
OR4A15	1.03128	0.984456
LAP3	1.02465	0.984428
CAMSAP2	1.12648	0.984397
TROAP	1.07074	0.984039
RGS21	1.07174	0.984019
PDGFRA	1.17053	0.983961
STBD1	1.02398	0.983901
SRP19	1.01755	0.983895
PLA2G12B	1.00945	0.983865
MRPL38	1.05325	0.983672
FAM212A	0.985384	0.983608
FAM188A	0.922726	0.983577
INPP4B	1.11176	0.983562
ZNF101	1.0599	0.983562
LYZL2	1.03741	0.983378
NHLRC3	1.01111	0.983354
SLC22A25	1.01648	0.983298
CDY1	1.06784	0.983053
HNF1B	1.20706	0.982996
HSBP1L1	1.00137	0.982939
IL6R	1.01853	0.982835
CDH1	1.00169	0.982778
TAS2R1	1.05241	0.982735
NTRK3	1.07456	0.982644
RGPD1	1.01106	0.982503
ASL	1.29863	0.982385
SLCO3A1	1.06541	0.982367
TMEM225	1.00964	0.982187
MEFV	1.07818	0.982111
LYPD5	1.0106	0.982066
ZNF571	1.02908	0.982066
RAB3IP	1.02551	0.981914
ZNF578	0.950726	0.981741
MAML2	0.979304	0.981684
TAPBPL	0.993209	0.98167
DEF6	0.996128	0.981087
COG4	1.17323	0.981049
FASTKD1	1.03019	0.980903
DPP8	1.11643	0.980861
VPRBP	0.899725	0.98069
LRRC14	1.01205	0.980629
ROPN1L	0.969782	0.980547
IQCA1L	0.94858	0.980544
SNAP91	1.07057	0.980544
CROCC	1.14412	0.98052
WFDC8	0.985152	0.980426
THAP4	1.01321	0.980416
KRT12	1.25618	0.980322
AKTIP	0.91737	0.980217
THOC3	1.03711	0.979724
CAPN7	0.945433	0.979709
SLC22A12	1.04802	0.979629
AGAP3	1.16127	0.979406
CEP70	0.986824	0.979363
FRMD7	1.06118	0.979248
CPA2	0.907062	0.979227
MDM2	0.920189	0.979151
CCDC132	1.01761	0.979077
CFHR2	1.1869	0.97907
ARHGEF28	1.07255	0.978943
OR6Y1	0.910447	0.978774
ZAK	1.01121	0.978503
NUDT16	1.05278	0.978369
POU3F4	0.976301	0.978347
ZNF709	0.983966	0.978208
PRDM5	0.996234	0.978034
AHCYL2	0.91339	0.977944
ZNF84	1.00387	0.977907
C20orf196	1.03482	0.977893
PAEP	1.04252	0.977893
SALL2	0.847193	0.977716
AGTPBP1	1.01296	0.977699
CCR3	1.0229	0.977656
PRRC2C	1.03008	0.977587
WASF1	1.07282	0.977587
C6orf201	1.03629	0.977465
NCAM1	1.01588	0.977465
IGHMBP2	0.891809	0.977448
APCDD1	1.05919	0.977437
ASCL1	1.06658	0.97741
OR1N1	1.00073	0.977296
TCEB3CL2	0.992687	0.977161
NPPC	0.960311	0.977145
RAB9A	1.02242	0.977077
ZNF24	0.845961	0.97706
CLHC1	0.97668	0.976996
CPLX2	0.98094	0.976896
DNAAF5	1.0456	0.976537
PSAP	0.836841	0.97648
SLC23A1	1.06991	0.976446
TPO	1.01198	0.976427
POR	1.05695	0.976357
OAZ3	1.09691	0.976282
ZBTB43	0.980864	0.97623
C15orf61	1.04799	0.975994
HSPBAP1	0.964499	0.975994
UFSP1	0.926244	0.975823
ADPRHL2	1.06711	0.975799
IER3IP1	1.01752	0.975726
RIBC1	0.947236	0.975611
KIAA1467	0.994967	0.975564
KCNT2	1.09884	0.975541
PDSS1	1.12296	0.97552
CPSF1	1.05259	0.975466
SPERT	1.03696	0.975466
PSORS1C2	1.0893	0.975444
FILIP1L	0.965644	0.975332
ENO2	1.09337	0.975317
CORT	1.23999	0.975303
FOXM1	1.00986	0.975255
PKIB	1.03275	0.975206
NOL11	0.947966	0.975162
MRPL49	1.12501	0.975148
PHLPP1	1.00547	0.975069
TMEM101	0.941386	0.975004
RFX2	0.945566	0.974859
TTF1	1.04993	0.974859
NPHS1	1.04574	0.974783
CBFA2T2	0.964664	0.974752
ACTA2	0.925838	0.974728
TEK	1.08789	0.974594
THSD1	1.00593	0.974544
DRAXIN	1.18367	0.974446
STUB1	1.02551	0.974377
MSRA	1.00195	0.974372
DLX3	1.12822	0.974317
OR5AK2	1.02488	0.974298
ARL6IP4	1.0304	0.974161
PKD1	1.05354	0.974119
C20orf197	1.03797	0.974057
OR1D5	1.08602	0.974054
C2orf61	1.04623	0.973967
MKL1	0.904204	0.973967
C2orf49	1.0472	0.97393
CCNL1	1.03241	0.973912
CHAC1	1.16095	0.973892
AJUBA	0.981421	0.97388
OR6B2	1.02612	0.973835
GBX2	1.01443	0.973724
APOL1	1.0085	0.973613
ANKS6	1.03984	0.973229
GIMD1	1.00596	0.973165
C6orf48	0.911087	0.9731
AGPAT9	0.9575	0.973051
S100A16	1.13282	0.973017
TRNP1	0.99006	0.972963
AATF	1.55407	0.972757
DISC1	1.07099	0.972757
PLA2G4F	0.951074	0.972698
KLHL8	0.967008	0.972643
AMMECR1L	1.16585	0.972563
FEZ1	1.13486	0.972211
ZNF131	0.999046	0.972098
AQP12B	0.973012	0.972054
COL4A1	0.99158	0.972053
USPL1	1.09344	0.971999
UPP2	1.03815	0.971971
C9orf64	0.983573	0.971848
PCDHGB6	1.11015	0.97174
ACSS3	0.968923	0.971693
C4orf22	0.965501	0.971665
FAM180B	1.09697	0.971651
DCLRE1A	1.04846	0.971603
DPYSL3	1.0012	0.971261
HERC5	0.93636	0.97104
THRSP	1.03634	0.970966
SEC23B	1.15404	0.970944
OPLAH	1.10739	0.97089
MTHFS	1.23492	0.97087
STX1B	1.03042	0.970779
VTI1B	1.06808	0.970721
HKDC1	0.94956	0.970504
CRLF3	1.09454	0.970495
DDIT4L	0.968992	0.970389
CUL4B	1.18305	0.970178
AKNA	1.0135	0.970178
OR4A16	1.05539	0.970092
TRIM61	0.921621	0.970021
IMP3	1.07381	0.969999
SMYD3	1.0683	0.969962
ZNF211	1.00849	0.969925
FGFR3	0.980557	0.969784
S100G	1.08036	0.969743
GABRE	1.0424	0.969709
ZNF397	1.00606	0.969628
ZNF331	0.957892	0.969603
AMN	1.12443	0.969586
NAALAD2	1.0157	0.969518
TBC1D28	1.14832	0.969406
UBASH3B	1.03399	0.969184
CALHM2	1.0421	0.969072
CARD18	0.931712	0.968881
ENPP5	0.948699	0.968881
DAPL1	0.962684	0.968824
MYH9	0.982639	0.968508
KLK14	0.987239	0.968424
ABCG8	1.00334	0.968339
MRVI1	1.08183	0.968308
LPPR5	0.958353	0.968045
TFAP2E	1.07717	0.968023
AKAP9	0.94872	0.967973
DSPP	1.00747	0.967967
ADPRHL1	1.15365	0.96795
KIF13A	0.938389	0.96795
ATRIP	0.903231	0.967919
EIF5A	1.10421	0.967899
HTATIP2	1.01493	0.967899
RCBTB1	1.04361	0.967884
DYRK3	0.988237	0.967861
PTRF	0.980956	0.967856
CXorf58	1.02702	0.967811
HOXA13	1.03142	0.967792
MFN2	0.967505	0.967739
HIRA	1.1133	0.967697
ZNF606	1.1138	0.967547
KIF16B	1.07817	0.967466
FAM83E	0.988813	0.967459
SEMA4F	0.99166	0.967422
AGAP1	1.09824	0.967405
CACNG5	1.07803	0.967151
COMT	1.03771	0.967109
AVP	0.808544	0.967021
DKK1	1.06254	0.96697
IL12A	1.01857	0.966928
CCDC177	0.995452	0.96685
HORMAD1	0.967754	0.966744
ELAVL3	1.03196	0.966607
ZMYM2	0.914209	0.966546
ZPBP	1.00354	0.966546
IGBP1	1.07381	0.966459
ZZEF1	0.990256	0.966232
C20orf141	1.03767	0.96596
DDX60	1.07411	0.965947
NIPSNAP3B	1.1538	0.965894
FBXO47	0.893354	0.965839
CMYA5	0.976411	0.965826
IL18BP	1.0668	0.965742
VRK1	1.04875	0.965613
RPF1	1.10297	0.965594
SMCP	0.989822	0.965574
DISP2	1.01807	0.965524
GAREM	0.956758	0.965405
OPCML	0.959722	0.965398
TCTN3	0.91843	0.965359
C3orf36	0.988335	0.965337
LCE2A	1.12917	0.965151
TRIM22	0.954543	0.965151
LRRC19	1.07278	0.964903
IFNA5	0.93997	0.964872
C17orf49	1.11291	0.964851
AGTR2	0.996092	0.964829
ZNF704	0.998918	0.96476
PSEN1	0.910584	0.964744
PRKCE	0.980497	0.964728
PUF60	2.71432	0.964711
FAM209B	1.10051	0.964695
RBM6	1.08271	0.964619
KALRN	1.01733	0.964468
TRH	1.04643	0.964446
FLG2	0.93797	0.964354
SHC1	1.51368	0.964327
PLAC9	0.983841	0.964264
OSBPL10	1.06215	0.964235
SIDT1	0.961977	0.964214
BCL10	0.838908	0.964152
OGG1	0.914877	0.964132
HLA-E	0.946069	0.964097
NME7	0.948023	0.964081
INSC	0.890456	0.964051
MS4A4A	1.01865	0.964014
CLEC9A	1.06006	0.963907
TMEM41A	1.12332	0.963876
SRXN1	0.974803	0.963784
ZNF221	1.04878	0.963748
MUC12	0.976574	0.963297
ZNF35	1.10447	0.963212
DDX4	1.03766	0.963063
ERVFRD-1	1.0502	0.962883
MIXL1	0.947639	0.962883
COX6C	0.977724	0.96254
ATP6AP1	1.55903	0.962502
GYS1	1.09771	0.962461
C11orf70	1.02585	0.96233
LHFPL5	1.07419	0.962237
IQGAP2	1.12089	0.962031
AP3M1	1.03006	0.961893
SLC27A5	1.08466	0.961856
ANGPTL2	0.896008	0.96175
FXN	1.12213	0.961716
SKAP1	0.942411	0.961682
C5orf30	1.05756	0.96163
TMEM223	0.992477	0.961593
SLC7A7	0.972919	0.961525
ZNF629	1.0366	0.961511
DGKE	0.990128	0.961484
DOC2B	1.10406	0.961463
HTR1A	1.11275	0.961345
SRGN	0.897947	0.961097
OR51A4	0.950417	0.961041
GPR89B	0.959107	0.960989
NKX3-2	1.07235	0.960903
TMEM170A	0.987917	0.960851
LOC81691	1.09209	0.960769
PI4KB	1.09046	0.960695
HLA-DMA	1.1284	0.960602
C7orf62	0.959606	0.960424
FAM20C	1.08849	0.960424
KCNJ16	0.933079	0.960261
OXSR1	1.13235	0.960239
TBL3	1.04573	0.960229
RNF157	0.999347	0.960046
C17orf67	0.923906	0.959983
NLRP2	0.988987	0.959969
HSPA12B	1.05944	0.959955
SLC26A3	0.989081	0.959934
ECH1	1.00043	0.959866
CACNA2D1	1.02008	0.959711
ST3GAL1	1.05012	0.959711
TRIM33	0.930389	0.959655
DSCR4	1.08704	0.959615
RAG2	1.0033	0.959615
WNT6	1.05602	0.959614
PPARG	1.07905	0.95953
APOL3	1.01749	0.959516
RNF213	0.93478	0.959153
CCL11	1.0559	0.959094
ERLIN1	1.00697	0.959094
TTC17	1.1256	0.959
CHP2	0.957269	0.958882
THY1	0.991656	0.958835
ZNF790	1.10322	0.958787
C17orf62	1.10509	0.958737
PAX6	0.969422	0.958733
TARSL2	1.14659	0.958715
TRAF5	0.987194	0.958463
NAV2	1.04233	0.958401
POTEM	1.11344	0.958116
MCM9	0.906019	0.958102
C1RL	0.963935	0.957979
GALNT11	1.07916	0.957773
HFE2	0.988335	0.957712
TMEM44	1.08221	0.957669
FZD7	1.0398	0.957635
ANO5	1.06228	0.957335
MCM8	1.07367	0.957244
FLT1	0.923312	0.957174
KIF1BP	0.921368	0.957026
PPEF1	0.936091	0.957013
CTSD	1.03096	0.956954
AMZ1	0.966647	0.956933
PHLDA1	1.12898	0.956902
CLCN2	1.05005	0.95685
VKORC1	1.05944	0.95685
SAP130	1.09843	0.956682
LGALS1	1.0126	0.956635
ATP6V0A4	0.874562	0.956525
MAGEL2	1.01314	0.956197
BTG2	0.932388	0.956144
CAPN6	1.08808	0.956136
ZNF713	0.974975	0.956136
B3GNT2	0.955512	0.956057
ACKR1	1.10255	0.955873
BPIFA2	0.967702	0.955841
IMPDH2	0.954555	0.955711
OR52E6	0.927007	0.955633
HOXA4	0.979503	0.955499
MVP	1.0199	0.955406
BPIFB1	1.0352	0.955313
CEP162	0.974704	0.955273
EHBP1L1	1.03875	0.955211
FITM1	1.11448	0.955112
PSMA3	0.883659	0.955087
ACKR4	0.959278	0.955032
BRD1	1.04089	0.954984
IL11	0.961503	0.954964
HOXB2	1.06042	0.954947
SCUBE3	0.971283	0.954947
SHOC2	1.23062	0.954946
CRYBB1	1.07943	0.954445
SPATA45	1.06943	0.954399
KIAA1462	0.98085	0.954054
ZDHHC12	0.942588	0.953979
BDKRB2	0.99123	0.953893
ZPLD1	0.994089	0.953485
PRR19	1.05655	0.953387
POLR3C	1.41961	0.953316
PSMB5	0.978358	0.953254
GDF11	1.02072	0.953232
TAAR2	1.15787	0.953178
LRP4	0.891185	0.953164
LRRC3	0.992891	0.953098
COPE	1.23852	0.953014
ASXL3	1.22202	0.952975
EPCAM	1.02365	0.952934
KCNN3	1.03956	0.952696
PRR36	0.934484	0.952671
RNF212B	0.869584	0.952591
STX6	1.04346	0.952578
ZNF765	1.03242	0.952526
USP17L26	1.06721	0.952395
HAT1	1.19747	0.952222
ZNF843	0.972361	0.952131
PRKD2	0.948262	0.95198
NFAT5	1.08907	0.951875
RPS6KL1	1.09618	0.951875
CLOCK	1.07044	0.951753
POMK	0.883599	0.951721
PARP9	1.00904	0.951677
OR2W1	1.00271	0.951653
CYP24A1	1.08571	0.951407
SOX2	0.999283	0.951397
TMEM150B	0.93523	0.951331
OR5R1	1.00334	0.951294
MDP1	1.06851	0.951286
TNFRSF9	1.08602	0.951183
DLL3	0.849103	0.951108
THEMIS	0.986518	0.951063
SLC45A4	1.0375	0.950931
ABLIM3	0.998923	0.95086
CAMTA2	0.907954	0.950756
KIDINS220	1.0191	0.950641
PAICS	1.00479	0.950637
DHRS4	1.14286	0.950623
PMS2	0.895298	0.95054
SLC5A8	1.01064	0.950487
MATN3	1.06955	0.950378
CARD8	1.0489	0.950323
GTDC1	1.10047	0.950323
EFHD1	1.0892	0.950287
ANKRD16	1.07159	0.950213
KRTAP9-3	0.999109	0.950181
NUCB1	1.12346	0.950145
CFAP97	1.24615	0.950049
NRAP	1.00388	0.950042
WRAP53	0.99932	0.949982
NAGA	0.908133	0.949951
LRCH1	1.02157	0.949933
HIST2H4B	0.996743	0.949888
RHOBTB2	1.07907	0.949792
EFCC1	0.9461	0.949664
MED18	1.02985	0.949592
GNA12	0.986764	0.949558
TDRD12	0.958386	0.949418
WNT10A	1.10252	0.94939
ARHGEF37	0.871332	0.94928
STAMBP	0.965755	0.94906
ZBTB6	0.998725	0.949038
IGLL5	1.18967	0.94899
MKNK1	1.01054	0.948914
LIX1L	1.14279	0.948785
SETD4	1.14825	0.948653
CACNA1H	0.955963	0.948633
AXDND1	0.960058	0.948583
ATP6AP1L	0.953151	0.948529
POLE4	0.952461	0.94847
KIAA1191	0.985478	0.948341
MAGEB3	1.18734	0.948278
MN1	1.00079	0.948187
SNX2	1.06987	0.94807
C12orf71	1.04309	0.948014
BCAR3	1.10595	0.947959
SUSD3	0.980711	0.947889
TP53TG3	0.962835	0.947781
ARSK	1.02429	0.947274
DEFB116	1.21696	0.947209
HTR5A	1.36374	0.947192
SLC9A2	1.04519	0.947173
TMEM150A	0.968604	0.947094
HMG20A	0.931835	0.946992
ANXA9	1.04554	0.946909
STAB2	0.881385	0.946841
SIAE	1.20234	0.946796
MYO1G	0.977851	0.946652
ILDR1	0.988722	0.946568
DLGAP4	0.950366	0.946419
NPR1	0.980589	0.946279
EFNA1	1.14822	0.946175
ARHGAP8	1.05625	0.946174
JAM3	1.01848	0.94613
STX19	1.14295	0.946111
CAMK2N1	1.05653	0.946034
CLRN2	1.12259	0.94598
FKRP	1.12215	0.945914
MYPOP	0.948211	0.94584
ZBTB44	0.945827	0.945592
SERPINC1	1.00749	0.945512
LIPE	1.10978	0.945455
ACE	1.12893	0.945443
OR52A1	0.91598	0.945113
KRTAP5-9	1.08036	0.94504
IKBKB	1.03351	0.944959
SALL3	1.03821	0.944936
RRP7A	1.04894	0.944923
TTC9	1.1507	0.944797
PRR20C	1.02483	0.944579
KIF5C	1.06167	0.944535
H1F0	1.12074	0.944501
PRKCG	1.12323	0.944456
NUDT18	1.09102	0.944404
SMIM14	1.01116	0.944392
LZTFL1	1.05166	0.944355
PALM	1.08619	0.944231
SERTM1	1.01661	0.944057
CENPH	0.95151	0.943928
SLC25A12	1.06544	0.943928
ANAPC13	1.3554	0.94355
NANS	0.91924	0.94351
ARF6	0.995123	0.943497
COL3A1	1.15039	0.943466
TLK2	1.0205	0.943434
PPIAL4F	1.00833	0.943428
CD302	0.922017	0.943329
PALMD	1.00031	0.943312
PNPT1	0.922103	0.943283
HOXB6	0.99224	0.943237
DSC3	1.0909	0.943175
TLE1	0.928464	0.942819
PDPR	1.0352	0.942794
SCTR	0.97636	0.942592
HOOK1	0.962217	0.942441
RPS19BP1	1.0858	0.942259
PIK3R2	0.89997	0.941983
ADGRG5	0.953097	0.941839
C12orf60	0.982739	0.941773
CITED2	0.93968	0.941773
ITLN2	0.967081	0.941561
FUCA2	0.968477	0.941514
KCNMA1	1.01766	0.941487
XKRY	1.06846	0.941381
TCEB2	1.10045	0.941154
RFNG	1.12561	0.940938
TEX26	1.07743	0.940809
LPP	1.03903	0.940794
RARRES1	1.05786	0.94079
MORN3	1.02317	0.940754
CHD6	0.93909	0.940751
IL16	1.1416	0.940634
DMPK	0.887613	0.940616
CD5L	0.974021	0.940539
PDGFC	1.04504	0.94048
MUC6	0.956981	0.940131
MRAS	1.01611	0.94012
SETSIP	1.05226	0.94012
TLL1	1.02073	0.940051
SF3A1	0.981519	0.939992
TAAR9	1.1321	0.939664
UBE2S	0.812782	0.939631
NUS1	0.962179	0.939608
CCDC107	0.966104	0.939562
SCGB2A1	1.08732	0.939562
ST8SIA2	1.02955	0.939536
HMBOX1	1.26447	0.939444
LARP1	0.989132	0.93932
AREL1	1.04986	0.939292
FOXE3	0.994177	0.939193
ADGRB1	1.01203	0.938984
C19orf81	1.0625	0.938807
PLOD1	1.03065	0.938776
MAP6	1.01688	0.938758
MYO9B	1.11476	0.9387
TAS2R39	1.03747	0.938548
HBA1	1.02204	0.938463
GRM5	1.11847	0.938443
WDR20	0.937504	0.938389
RILP	1.14011	0.938282
IL27RA	0.935098	0.938278
CCDC85A	1.1026	0.938159
FIGNL2	0.827777	0.93812
C12orf77	0.982312	0.938057
LSS	1.03209	0.937833
TOP3B	1.14482	0.937776
FGF21	1.05013	0.937729
PPFIBP2	1.10161	0.937635
SERPINB13	1.1651	0.93746
LAD1	1.09534	0.937445
AK7	0.989527	0.93702
LAPTM5	0.968225	0.936988
TMEM31	0.979789	0.936891
USP49	0.944367	0.93686
CCNG2	1.09088	0.936851
CDK5	0.937661	0.93679
C8B	0.901579	0.93666
OR51D1	0.835889	0.936433
GUCA1A	1.32491	0.936188
STOM	1.14359	0.936046
CXXC4	1.02644	0.935958
HSD3B1	1.14201	0.935914
HIST1H3D	0.897339	0.93591
HRSP12	0.996409	0.935546
LYPLA1	1.00379	0.935399
CCDC23	1.16019	0.935127
CXCL6	1.00174	0.935127
KIAA1755	1.05434	0.935017
TMTC2	0.953419	0.93491
MATR3	1.04612	0.934896
TNRC18	0.951487	0.934831
FAM227A	1.04968	0.93467
C16orf89	0.981358	0.934648
C19orf68	1.04874	0.934593
KRTAP13-1	0.979897	0.934534
REPIN1	1.01186	0.934516
PDC	0.967023	0.934447
FAM73A	1.12529	0.934334
CRISP3	1.06489	0.934324
POLR3GL	0.916363	0.934306
CEP126	0.917734	0.934273
E2F4	1.02608	0.934259
ZNF385D	0.935994	0.934139
MRC1	0.958264	0.933967
STX17	0.842513	0.933936
SFTA2	1.05899	0.933865
ZNF254	0.921012	0.933842
OR2T1	1.0049	0.933831
ADIRF	0.87471	0.933725
REL	1.01864	0.933701
PRPS2	0.924234	0.93319
R3HCC1	1.02003	0.933011
PVRL3	0.869393	0.932953
TCEAL4	1.02735	0.932953
KIAA1468	1.04305	0.932904
TFRC	0.831786	0.932891
AQP3	1.07178	0.932731
BCL2	1.2064	0.932677
MAN2B1	1.03582	0.932636
NSUN5	0.89634	0.932424
IFT122	1.09433	0.932399
SEL1L3	1.06405	0.932343
PAX9	1.02214	0.932198
UXT	1.06142	0.931967
XCL2	1.17681	0.931845
PIK3C2G	0.967621	0.931789
LARP1B	1.03952	0.931766
ADAMTS19	1.00304	0.931693
VASN	1.03155	0.931548
CXCL1	0.858428	0.93151
TCFL5	1.1439	0.93151
CAV2	0.987427	0.931333
GFOD1	0.995484	0.931333
SSSCA1	0.994916	0.93117
THBS4	0.922179	0.931114
TTC34	1.03978	0.930928
OR52B6	0.940843	0.930891
SUPV3L1	1.17099	0.930873
SETD5	1.02658	0.93086
KRT85	1.09721	0.930742
AGR2	0.99151	0.93068
HIST1H2BL	1.28304	0.930611
ITGA2	0.954139	0.930611
C11orf91	1.05915	0.930527
BPIFB2	1.07208	0.930512
ZFP36	0.956711	0.93043
SLC35B3	0.846347	0.930222
SYK	1.03358	0.930222
RNF149	1.09227	0.930196
ASB10	1.05172	0.930115
PCSK1N	1.05055	0.930025
ADAD2	0.957815	0.929817
FAM81B	1.14621	0.929731
LRCH2	0.950933	0.929672
TBC1D5	0.986084	0.929672
SLC45A2	1.00138	0.929649
SPOCK3	1.03507	0.929538
PCDHGC3	0.964582	0.929536
ZNF124	0.867611	0.929275
ADAMTS9	1.02627	0.929141
DPY30	0.908438	0.929045
DBNDD1	1.05537	0.929029
SOAT2	1.03097	0.928959
CRNN	1.08487	0.928804
KIAA1586	1.18911	0.928784
KRTAP19-3	1.05393	0.928754
CACNB3	0.874119	0.928681
ARPC5L	1.06168	0.928634
MLXIPL	0.943445	0.928597
CYB561A3	1.04502	0.928584
FAM26F	0.873277	0.928518
POLR2H	1.04958	0.928485
HMX2	1.20369	0.928471
IRF2BP2	1.17919	0.928283
CORO2B	0.935379	0.928238
LTF	1.11636	0.928228
OR5D16	1.22947	0.928187
ACAA2	1.02068	0.928166
CALCOCO1	1.06708	0.92815
TMIE	1.05225	0.92788
ZBTB34	0.991743	0.927818
ODF3	0.9219	0.927508
LMNTD1	0.943211	0.927487
FAM86C1	1.0169	0.927421
KCNIP1	1.09743	0.927378
PPAPDC1A	1.0073	0.927297
LCE1D	1.01885	0.927162
BCAP31	1.10904	0.927123
PRPF40A	1.07291	0.927111
RAVER1	0.938253	0.926988
USF2	1.07305	0.926988
QPCTL	1.08914	0.926934
FAM69A	1.06955	0.926855
DGCR6	0.986805	0.92682
RARRES3	0.984748	0.926765
MRGPRG	1.11875	0.926742
C6orf15	0.996438	0.9265
ZNF620	0.938363	0.926228
OR13C3	1.02809	0.926102
HAUS5	1.22838	0.926045
SRRM2	1.15282	0.926045
ASXL2	1.01504	0.925819
RAB11FIP1	1.01985	0.925726
GANAB	0.937937	0.925466
TSC22D2	0.958076	0.925358
ARL4D	1.0466	0.925316
NNMT	1.0078	0.925294
RER1	1.01537	0.925233
TFEC	1.08622	0.925225
ADIG	1.09277	0.925169
ASCL2	0.866406	0.92509
PEX11B	1.1999	0.925027
MOSPD1	0.977072	0.924929
HSPA4L	1.3174	0.924905
SYNDIG1	0.940696	0.924905
WIPI1	1.12905	0.924867
SLC4A4	1.04941	0.924808
PDE6C	1.00676	0.924697
NXT2	1.02541	0.924695
DBF4B	0.986927	0.924546
MGAT4C	1.07724	0.924452
RNLS	1.1099	0.92415
CCDC28A	0.946449	0.924133
ARHGAP10	0.983317	0.924108
PTCH2	0.905391	0.924061
TMEM26	0.943673	0.924018
TXNDC9	1.02584	0.924018
PLCG1	1.03457	0.923834
OXSM	1.07747	0.923781
ACADM	0.902272	0.923649
COX7C	0.981671	0.923553
DMRTC1	1.09876	0.923531
SVOPL	0.912999	0.923494
ZNRF2	1.15647	0.923443
DNAH11	1.05794	0.923383
C7orf43	1.03256	0.922767
LINGO1	1.04634	0.922721
TMEM209	0.940622	0.922645
C14orf142	1.00628	0.922621
CHIC1	1.05886	0.92255
OR9G1	1.06217	0.9224
RNASE10	0.899228	0.922298
TRANK1	1.06618	0.922241
HIST1H4A	1.0637	0.922058
CLEC4F	1.14694	0.921878
S100A14	1.1151	0.921641
CD274	1.07525	0.921599
PSMD7	0.943267	0.921363
NUPL2	0.954122	0.921218
ANKFN1	0.965362	0.921175
ZNF70	1.30054	0.921036
REG3G	1.04153	0.92102
LMO2	1.08472	0.920806
KRTAP20-3	1.05535	0.920741
ADAM32	1.0591	0.920727
T	1.00687	0.920352
TANC1	0.970295	0.920194
S1PR3	0.891893	0.920097
TCF25	1.03416	0.920002
IGSF9B	0.938106	0.919884
TEX13A	1.05579	0.919473
ARHGEF35	1.08303	0.919427
DUSP19	1.11784	0.919413
TC2N	1.08868	0.919413
SHANK3	0.988255	0.919392
C3orf22	0.988158	0.919155
NR1H2	0.97444	0.919078
OR52I1	1.19747	0.91902
ITGB4	1.1402	0.918932
CTSE	0.996199	0.918862
SLC38A2	0.906992	0.918777
PLD1	1.18493	0.918566
2024-09-03	0.923267	0.918415
ICAM4	1.1057	0.918336
LRRC27	1.02578	0.918258
DEPDC5	0.924758	0.918187
OTX2	1.02833	0.918171
FAM92A1	1.05265	0.91811
C21orf58	1.19982	0.917863
PWP2	1.22659	0.917818
TDRP	1.03022	0.917795
PROCA1	1.33867	0.917678
FAM57A	0.971896	0.917631
PLAC4	1.10652	0.917613
SMIM22	1.14925	0.917506
ME3	1.04203	0.91743
PLEKHO2	1.02083	0.917411
NEIL3	1.10124	0.917308
ERBB2IP	0.996817	0.917304
SOWAHA	1.13384	0.917304
CD109	1.18809	0.917281
NBPF6	0.885545	0.917174
AQP9	1.05501	0.917032
VIMP	1.04948	0.916825
C18orf63	0.892794	0.916823
PTS	1.10848	0.916706
KLHL36	1.00262	0.916604
NOL6	0.865752	0.916446
RNF214	1.01836	0.916382
C15orf40	1.06159	0.916316
ZNF683	0.990989	0.916262
FANCB	1.01472	0.916155
CCDC80	0.963933	0.91597
ARRDC4	1.12776	0.915879
FAM149A	1.08989	0.915879
RIN3	0.97398	0.91585
USP40	0.906395	0.915659
TOR1AIP1	1.06028	0.91564
OR7C2	1.1685	0.915619
TARBP1	0.987328	0.915619
USP38	0.941736	0.915619
OR2A7	1.05634	0.915568
PLAG1	0.996074	0.915568
CEP295	1.1226	0.915135
TTYH3	0.997664	0.915067
GOLGA5	1.01078	0.915047
DDX46	0.959559	0.915002
NHLRC4	0.972015	0.914884
ZFP57	1.14828	0.914852
ALPK3	1.1149	0.914534
GUCY1B3	1.09983	0.914491
KDM4C	0.97619	0.914472
ABCB7	0.951846	0.914267
PDDC1	0.964244	0.914192
MAGEB16	0.937777	0.914049
COL6A5	1.04491	0.913987
BSCL2	1.0478	0.913967
TEAD1	0.973587	0.913786
GMPPA	1.07874	0.913745
PTAFR	1.10889	0.913745
CDCP1	0.922362	0.913737
MTNR1B	0.98623	0.913539
ZFR	1.09021	0.913173
MURC	1.05336	0.913058
PCOLCE	0.979402	0.912924
RMDN3	1.13316	0.9127
ACTL7A	0.950728	0.91254
FLYWCH2	1.03659	0.912356
FAM207A	1.03191	0.912129
ZNF423	1.09982	0.912064
DCTN1	0.929684	0.911729
HBP1	0.94161	0.911719
C20orf96	1.21784	0.911635
UBALD1	1.13747	0.911595
DUOX2	0.927774	0.911569
SPAG16	0.797768	0.911438
COL8A1	1.00339	0.911249
USP9Y	1.05738	0.911154
C14orf105	1.05152	0.91108
TMEM263	0.989306	0.91108
FRRS1L	1.01991	0.911055
SEC14L2	0.978012	0.910942
C1QTNF9B	0.978318	0.910905
ZBTB8B	0.967858	0.910872
SPIRE1	0.934531	0.910841
ADM5	1.13667	0.910815
UAP1	1.01937	0.910719
CAPG	0.962684	0.910712
SIGIRR	1.00193	0.910712
FBXO36	1.01767	0.910702
TSTD3	1.01498	0.910563
IRX2	0.957296	0.910525
FLT3LG	0.961691	0.910504
MAFK	1.02342	0.910474
AURKC	0.945871	0.910386
PRAMEF10	1.00439	0.91026
MUC13	0.970885	0.910226
CASKIN1	0.983142	0.910066
SPG7	1.0506	0.910053
ETS1	1.18291	0.91004
POU4F3	1.04243	0.909924
PRODH2	0.993925	0.909869
ZNF23	1.09744	0.909747
B4GALT4	0.914577	0.909703
ACKR2	1.10561	0.909675
FKBP6	1.07954	0.909654
NAA25	0.98398	0.909626
C7orf55	1.01741	0.909516
APOA2	0.945986	0.909461
NR1I2	1.01315	0.90944
RAB8A	1.17676	0.909312
PPP4R4	1.01999	0.909291
RGS19	0.931244	0.909291
SYN3	1.02794	0.909172
TMEM87B	0.947576	0.909031
PRKACB	0.989388	0.908933
CHORDC1	0.911685	0.908893
ST8SIA5	1.01015	0.908868
IRX6	1.09315	0.908769
MICAL3	1.02902	0.908679
C11orf96	0.895261	0.908646
HEXDC	0.964793	0.908381
CCL18	1.0614	0.908291
RHOBTB1	1.00067	0.908291
SEZ6	0.923746	0.908114
ZNF43	0.945384	0.908099
IDH1	1.15843	0.907961
RPP30	1.42614	0.907865
PAPOLB	1.04092	0.907844
ZNF726	1.05414	0.907823
SLMO2	1.15126	0.907791
APBB1	0.981747	0.907684
GZF1	0.967156	0.907636
BECN1	1.0367	0.907486
PTGS1	1.2443	0.907427
CFP	0.855438	0.907364
ZNF285	1.07677	0.907364
KPNA7	0.999726	0.907321
IL37	0.957276	0.907268
ITGAL	1.17679	0.907163
TGFB1I1	0.990821	0.906981
OR4B1	1.03915	0.906891
ITGB2	1.0557	0.906825
PHKA1	0.970333	0.906825
RSAD1	0.935853	0.906759
TMEM252	0.957715	0.906686
LOC401052	0.977652	0.906651
KRTAP19-8	1.12518	0.906608
TEKT4	0.998337	0.906457
PI3	1.00909	0.906418
NXNL2	0.875126	0.906248
COPS2	1.35644	0.906155
C1orf233	1.06019	0.906111
NPIPA1	0.975227	0.906111
ENAM	1.09598	0.906107
PKN3	0.955814	0.906107
TP53BP1	1.17267	0.906091
C8orf74	1.09041	0.906062
NUP62CL	1.04977	0.906057
PPAPDC1B	1.03653	0.905685
ASIC3	1.19782	0.905531
KBTBD4	1.00937	0.905466
PIM3	1.05964	0.905429
PAPPA2	1.05965	0.905289
PGF	0.936937	0.905005
OR51I2	1.03052	0.904968
MTX2	0.96298	0.904784
GOLGA3	1.00313	0.904734
PROSER3	1.02669	0.904705
AHSG	1.18905	0.90469
PDE4A	0.971686	0.904655
GTF3C1	0.924652	0.904616
OR2G6	1.01273	0.904616
FBXO4	0.955627	0.904597
FPGS	1.2269	0.904504
RBPMS2	1.0213	0.904484
RP1L1	0.945819	0.904484
ZNF260	0.975942	0.904358
PLA2G2E	1.02319	0.9043
DENND4C	1.04961	0.904253
DENR	1.00128	0.904187
ANKRD45	0.949261	0.904182
ZNF550	0.975601	0.904104
RBMY1F	0.964395	0.903941
MRPS10	1.01852	0.903857
CNDP2	0.889581	0.903821
GABARAPL1	0.934504	0.903583
TBC1D2	1.0084	0.903457
FHL2	1.01206	0.90345
FAF1	1.02668	0.903373
SS18L1	1.10431	0.903365
ZBTB18	1.15403	0.903329
FANCM	0.988345	0.903266
DCAF12L2	0.907955	0.903193
SFTPA1	1.07537	0.903127
RBPJL	0.920456	0.903103
CLEC14A	1.00547	0.90304
AGTR1	0.998671	0.902977
OR4F16	0.89966	0.902976
NDN	1.02469	0.902901
SPON2	1.05659	0.902901
TRIM60	0.975287	0.902887
SLC25A52	1.05059	0.902887
GPR4	0.924008	0.902775
AIDA	0.939463	0.902746
TMEM240	1.26193	0.902738
C4orf51	0.946657	0.902721
MAGEF1	0.96622	0.902588
HIST2H2AA4	0.901655	0.902478
SH3BP2	1.05775	0.902478
EIF2B5	1.03525	0.902465
SUN5	0.922119	0.90242
SLC2A6	0.895456	0.902327
SCN4A	0.934809	0.902144
KCNG4	1.02489	0.902092
CTAGE6	0.920658	0.902054
USP46	1.05096	0.902006
DFFB	1.02087	0.90192
ERMN	0.975067	0.901882
POLR1C	1.49954	0.901655
CNP	1.00447	0.901611
KDM2A	1.05486	0.901598
PSG11	1.01697	0.901594
JPH3	0.937707	0.901537
KRT83	1.07588	0.901525
TUBA8	0.997108	0.901523
KDELR2	1.15136	0.901505
PSMB7	0.91514	0.90135
DDB1	0.918767	0.901313
GNB1L	1.02036	0.901311
RNF212	1.0366	0.901254
RBM15B	1.08666	0.901154
CEACAM7	1.1895	0.901118
C1orf158	0.985734	0.901084
TNFAIP3	0.999869	0.900998
CDC42EP1	1.04003	0.900935
MSANTD3	0.95977	0.900901
FAM219B	0.892398	0.900825
AMH	0.978139	0.90075
JADE3	0.999679	0.90075
CGA	1.05935	0.900582
ZNF558	0.971354	0.900562
ZSCAN25	1.09808	0.900559
REG1A	0.928905	0.900492
TMEM100	1.06182	0.900444
ACTL7B	1.09991	0.900428
SPRR1A	0.940974	0.900397
CDC42SE1	0.957466	0.900389
COL24A1	0.968982	0.900325
DSN1	1.181	0.900271
ULBP3	1.02253	0.900166
CEP72	1.00745	0.900006
RASA4	0.974757	0.899812
PPP2CB	1.14326	0.899781
CPA5	1.10855	0.89967
HDX	1.0196	0.899601
HSD11B1	1.00137	0.89958
SEC14L5	0.992369	0.89958
NLGN4Y	1.01837	0.899534
AQP10	0.958671	0.899512
OR4D2	0.978476	0.899481
POLR2J2	1.04329	0.899436
GRAMD1B	1.00983	0.899391
KTI12	1.08023	0.899256
CDK5RAP2	1.08362	0.899185
C6orf62	0.865157	0.899128
MAGEB6	1.02784	0.899113
KRT71	0.934919	0.899038
ZNF599	1.02922	0.898955
PGRMC2	1.04631	0.898754
PI15	0.988241	0.898674
CD320	0.901203	0.898652
UBE3D	1.06813	0.898626
ATM	1.05536	0.898589
CHRNA5	0.956048	0.898355
ULK3	1.03782	0.898301
HPS5	1.11701	0.89826
BLOC1S2	1.04771	0.898254
SDSL	1.09603	0.898158
RAC1	1.00323	0.898067
ILKAP	1.15114	0.898048
BRI3BP	1.01562	0.898032
SGTA	1.10421	0.897948
RPIA	1.03775	0.897852
AMBP	0.989908	0.897761
CCL8	1.01341	0.897761
C9orf156	1.07659	0.897729
HNRNPH2	0.968002	0.897637
FAM155B	0.902124	0.897537
TRAT1	0.881275	0.89747
CST9	1.00352	0.897426
PDZRN3	1.07374	0.897411
FAM151A	1.08198	0.897303
ANKRD39	1.23011	0.897288
CRIPAK	1.00378	0.897281
ING3	1.0167	0.897281
BLOC1S4	1.16268	0.89722
SEMA4B	1.06908	0.897131
FAM53C	1.08883	0.897099
GRN	1.06244	0.897099
OR4K14	1.04534	0.897083
TEPP	1.00955	0.896802
COL10A1	1.10814	0.896789
HMSD	1.16552	0.896728
PRAMEF7	1.05267	0.896665
GSTCD	1.32942	0.896654
VSIG1	0.951267	0.896654
CDH6	0.99863	0.896346
C18orf65	0.996484	0.896199
PPM1E	1.16075	0.896196
TENM3	1.00429	0.896161
GKN1	0.976049	0.896032
IFIT2	0.964456	0.895936
FAM71D	0.962594	0.895872
TIMM50	1.04089	0.895825
C8orf58	1.0061	0.895808
MPP7	1.17061	0.895715
PKHD1	1.08559	0.895672
CRYGS	1.06276	0.895526
FAM159A	0.902112	0.895494
LAMP2	0.957434	0.895094
CLEC18B	1.00264	0.895057
LRIG3	1.01073	0.894784
ERP44	0.929127	0.894769
RNF166	1.12677	0.894759
FAM109A	0.935804	0.894736
ZBTB48	0.874145	0.894549
NR6A1	1.01544	0.894101
REV3L	1.08269	0.894002
YIF1B	1.06334	0.893982
PPP1R16A	0.981312	0.893813
LOC101928841	1.08353	0.893693
HNRNPM	0.902258	0.893569
OR4C3	1.05142	0.893445
COX19	1.04006	0.893341
PABPC4	0.990751	0.89334
MRPS18A	0.982148	0.8933
MUSK	1.02918	0.893264
SEC61G	1.5075	0.893107
HTR1E	1.02288	0.893014
DHX58	0.990985	0.893011
KCNK1	1.14105	0.892993
DCAF8L1	1.07886	0.892949
KCNQ4	1.05499	0.892905
NUCKS1	1.14911	0.892786
EFR3B	1.02863	0.892656
GPR141	0.902048	0.892566
XRCC5	0.973211	0.892517
SLC39A4	0.968863	0.89211
TSPAN10	0.970821	0.89211
MRPL35	1.11724	0.89202
SLC25A21	0.924992	0.891951
FBXO8	1.03945	0.891901
GPR37L1	0.946859	0.891767
TMEM123	1.07909	0.89171
CTNND2	1.17183	0.891674
ARV1	0.878701	0.891525
OSGIN2	0.890354	0.891472
MC3R	1.01958	0.891341
DCDC5	1.01233	0.891326
ESPL1	0.950531	0.891311
PRUNE	1.05035	0.891122
CDYL	1.01089	0.891067
PI4K2A	0.914612	0.890698
SSH1	0.958666	0.890666
HNRNPH3	1.23021	0.890602
CUEDC2	1.02206	0.89058
CYBRD1	1.09439	0.890366
PACSIN2	0.917416	0.890335
RPL10A	0.964173	0.89032
SPARCL1	1.03049	0.890101
RBBP8	1.14622	0.890071
SLFN13	1.06654	0.890044
DYNC1LI2	1.13978	0.890007
FOXJ2	1.08785	0.889971
TP53RK	1.02242	0.889963
KRT4	0.99024	0.889825
CKAP2	0.875554	0.889782
SYF2	1.00116	0.889766
IL4I1	1.00151	0.889714
PQLC2L	0.993713	0.889557
ZNF197	0.982288	0.88937
ADAMTS17	1.05259	0.889289
P2RY8	1.06579	0.88924
SECTM1	1.07858	0.889217
IGLL1	0.970936	0.889192
TYW1B	1.00187	0.88919
TBC1D4	1.11369	0.88918
GATAD2B	1.04762	0.889148
COL1A1	0.963351	0.889133
CD180	0.985375	0.888909
NRSN1	1.00153	0.888623
SYN2	1.0762	0.888479
ATP6V1E1	1.01064	0.888396
UHRF1BP1	1.09967	0.888396
OR51T1	1.04476	0.888361
GOLGA6D	0.933887	0.888238
SPOCK2	0.994602	0.888225
RGS2	1.03042	0.888195
ADM	0.927124	0.888172
CLCN1	0.972612	0.887808
PRSS3	0.974961	0.887732
PRR3	1.04153	0.887687
UGT1A10	0.832873	0.887645
USP17L11	0.895654	0.887572
NR3C2	1.02452	0.887487
PCNXL3	0.958303	0.887215
PI4K2B	0.979373	0.887107
PRDX4	1.16773	0.88683
EIF4G3	1.02523	0.886747
NSMCE4A	1.01133	0.88656
COX5A	1.08334	0.88653
ANKRD12	1.08084	0.886462
PAPD7	0.915884	0.886443
SPATA18	1.28142	0.886421
MAP3K9	0.91904	0.886326
ADGRL1	1.09584	0.886288
STMND1	1.09419	0.886266
MTL5	1.28114	0.886236
HELLS	0.917768	0.886092
CPNE6	1.06204	0.88585
GAREML	1.07051	0.885715
ELMOD1	1.09688	0.885681
BDH2	0.994971	0.885651
ABI2	1.16804	0.885417
NCAPH	0.945138	0.885379
RAB6B	1.03739	0.885358
SLC35C1	1.11887	0.885344
CRIP3	0.972606	0.885327
CD276	1.00151	0.885274
SMIM13	1.01986	0.885266
JMJD4	0.950723	0.885082
PLCB1	0.984674	0.884807
UBXN7	1.03347	0.884717
LPAR4	0.909133	0.884702
TRAM1L1	1.38633	0.884552
LIF	0.954136	0.884405
PC	1.03211	0.884358
ROBO3	1.09931	0.884306
HECW1	0.949691	0.884277
DOCK5	1.0018	0.884252
LINGO2	1.17584	0.8842
GAS8	1.09638	0.884199
PRKCQ	1.05068	0.884142
CCPG1	1.13001	0.884082
TYR	1.02715	0.88402
PRDX5	1.06508	0.883925
SPSB3	1.00053	0.883925
TEKT1	1.0849	0.883883
LGSN	0.940533	0.883849
GPR20	0.928411	0.883796
AP3B1	0.887134	0.8837
ARHGAP15	1.04036	0.88352
SYCE1L	0.89306	0.883368
EXD2	1.04339	0.883352
C3orf84	1.02557	0.883333
NUTM2G	1.09346	0.883321
FAM3D	1.05346	0.88331
VPS35	1.12655	0.883214
KLHL7	1.04521	0.883114
HYOU1	1.06915	0.882838
MFGE8	1.51877	0.882824
SDHAF2	1.04101	0.882761
RAPGEF5	0.992459	0.882744
CCDC160	1.01875	0.882642
XPC	1.0407	0.882642
CREB1	0.915465	0.882584
CCDC15	1.04806	0.882392
SHROOM2	0.994742	0.882381
C7orf66	1.04575	0.882278
AZI2	0.968673	0.88216
CP	1.0543	0.882116
SLC5A5	1.05162	0.881966
SLC10A3	1.09342	0.881888
OR7G2	0.991956	0.881746
SESN2	0.990086	0.881607
MOV10L1	0.987182	0.881573
GNAI2	1.05674	0.881493
LOC400863	1.10035	0.881443
DCLK1	1.10998	0.881216
PUS7L	1.00506	0.881216
CACNG3	1.01681	0.881137
WFDC9	1.14656	0.881108
PRICKLE1	0.846007	0.881091
HIST3H2BB	1.01656	0.88103
TRIML1	1.06393	0.880937
RAB11A	0.947079	0.880892
CCDC149	0.963421	0.880819
C19orf12	0.943508	0.880798
PABPC1L2B	1.02221	0.880707
UMOD	0.989078	0.880529
DRP2	1.06782	0.880475
HSP90B1	1.00401	0.880408
ASB15	1.22136	0.880398
CDKN1A	1.12645	0.88018
DGCR6L	1.28541	0.880178
CARD14	1.10976	0.880118
NEFM	0.89768	0.880055
ZNHIT6	1.10869	0.880031
DECR2	0.921107	0.88002
SPG20	1.04555	0.879884
TSPAN1	1.05379	0.8798
GPX5	0.965504	0.879587
VSIG10	1.03316	0.879499
USP17L20	0.938725	0.879368
RMI1	1.05664	0.879127
MKS1	1.00922	0.879079
EDNRB	1.01675	0.87905
OR1A1	1.01268	0.878993
PPP1R13B	0.939841	0.878966
ZNF653	0.932909	0.878916
C20orf144	0.962073	0.878875
USP6NL	1.00063	0.878871
TVP23C	0.971896	0.87871
MYOZ1	0.947309	0.878527
TPPP3	1.0269	0.878511
CMA1	1.00431	0.878453
PCNXL2	1.25327	0.878407
PEX6	0.979644	0.878386
ZNF496	1.03015	0.878341
ASPA	1.01235	0.878297
ITPA	1.1173	0.878267
OLIG3	0.939996	0.878134
CACNG7	0.906009	0.878111
HMGB1	1.07542	0.877966
SLC37A4	1.00831	0.87785
JAG2	0.971663	0.877825
NHLH2	0.995982	0.87777
TATDN2	0.947497	0.877768
MECP2	1.10863	0.877461
LTBR	1.07158	0.877443
PCYT1A	1.12362	0.877206
PRCP	1.03185	0.877158
FOXD3	1.08082	0.877
GPATCH3	1.02231	0.876981
SHISA6	1.06887	0.876777
RHOB	0.939591	0.876682
CX3CL1	0.890568	0.876525
MEF2D	1.00732	0.876525
SPRR1B	1.03647	0.876443
OR2J3	1.05632	0.876432
PTGDR2	1.11213	0.87636
KIAA0430	0.785607	0.87634
CYP2J2	0.990239	0.876298
KRTAP26-1	0.862176	0.876247
CPN2	1.01067	0.87615
DCAKD	1.00669	0.87615
ANG	1.00155	0.876085
STXBP6	0.970865	0.876069
CSNK2A3	1.14674	0.875994
TRIP13	1.05251	0.875985
HAUS3	1.03576	0.875924
FAM175A	1.12425	0.875825
KIAA1217	1.09908	0.875577
ART3	0.885428	0.875551
CAPRIN2	1.10959	0.875546
YIPF4	0.952567	0.875539
ZNF687	1.01491	0.875539
PSCA	1.04647	0.875075
FMO3	1.09426	0.875052
FBXW11	1.34878	0.8749
ADAM11	0.939652	0.874836
ENTPD7	0.829292	0.874824
FBXW9	1.09439	0.874824
NOTCH2NL	1.06491	0.874706
DUSP4	1.09587	0.874693
MPZ	1.11283	0.874663
ITPR3	0.916756	0.874326
F11R	1.11237	0.874285
DEFA1B	1.01556	0.874271
SRFBP1	0.974015	0.874243
NFKBIZ	1.30998	0.874237
C10orf54	0.928441	0.874202
KDF1	0.948693	0.873997
COL11A1	0.99128	0.873815
ZC3H7A	1.19058	0.873574
ZNF185	1.09966	0.873491
PFKL	0.974096	0.873444
FAM156A	0.909693	0.873308
KIF26A	0.971954	0.87329
RAET1L	1.11717	0.873239
B3GALTL	0.995369	0.87317
LINGO4	1.14325	0.873151
TMEM247	1.32606	0.873057
SYNRG	0.987571	0.873005
CASZ1	1.08268	0.872993
GTPBP3	0.977599	0.872972
RNH1	1.07161	0.872904
SLC9A6	0.957125	0.872759
KRTAP5-5	0.947079	0.872726
IAPP	1.00684	0.872707
KRTAP9-4	1.03964	0.872635
NPIPB3	0.940673	0.872576
HDGFRP3	1.00761	0.872533
PRDM7	0.890604	0.872467
PCMTD1	0.914187	0.872434
CEACAM4	1.06621	0.872195
SLIT3	1.06915	0.872131
ZNF681	1.00001	0.872087
RBBP7	1.04906	0.871862
IL2RA	0.985582	0.871805
HMP19	1.07138	0.871783
PNMA1	1.17165	0.871698
AGT	1.06753	0.871593
SNUPN	0.983618	0.871522
SLC19A3	1.00848	0.871483
STXBP3	1.01438	0.871483
LRRC37A2	1.01876	0.871472
OXT	0.889538	0.871472
UTRN	1.05133	0.87138
ACSM6	0.952906	0.871334
RELB	0.850015	0.871268
PKD1L2	1.08519	0.871241
DYNLL1	1.12873	0.871114
TPM4	1.15878	0.871095
FDCSP	0.88868	0.870913
SNAI3	1.04999	0.87078
SPATA2L	1.07625	0.870761
VPS37C	0.883341	0.870761
GPRASP1	1.01081	0.87075
SLC25A23	0.965119	0.870707
SMCO2	0.904299	0.87067
C1orf86	1.02367	0.870462
BRICD5	1.04237	0.870405
CYP2C18	0.97987	0.87039
ZNF714	0.897653	0.870193
DHODH	0.970872	0.870174
OR51V1	1.01943	0.870066
OR2F1	1.01269	0.869885
DRD2	1.07515	0.86981
TRPS1	0.998904	0.869703
ARGFX	1.14664	0.869542
DEFB107A	1.16157	0.86946
ZNF398	1.08803	0.86946
NDUFA12	0.862397	0.869378
LIMK1	0.972338	0.869372
GLYAT	0.873868	0.869357
ADGB	1.1199	0.869337
LRRTM2	1.10121	0.869325
SLC9A3	1.23028	0.869325
ARC	0.967844	0.869322
TIRAP	0.963153	0.869169
PLK5	0.969986	0.869132
ANGPT4	0.934289	0.869057
C9orf117	0.967304	0.869025
APIP	1.06786	0.868971
RPL27A	1.51597	0.868971
SPIN3	0.990449	0.868947
AFAP1L2	1.07774	0.868927
TMX2	1.13267	0.86888
MUC15	0.944973	0.868831
DAGLA	1.23086	0.86883
DNAJC12	1.0304	0.868726
ABCD3	1.11643	0.868609
CEP170	0.968469	0.868484
MTCP1	1.06569	0.868449
TFEB	0.922415	0.868408
PLEKHA7	1.11166	0.86835
FAM47E	1.03069	0.868292
OR8D2	1.07907	0.868245
PIGP	0.99564	0.868245
PITRM1	1.03291	0.868102
C1orf95	1.07037	0.868074
CD79A	1.10948	0.868011
S100A13	0.944607	0.867929
TTI1	1.20196	0.867894
TMEM136	0.958143	0.867769
KIAA1328	0.925286	0.867574
USP17L8	0.950846	0.867506
VSIG4	1.1031	0.867446
BMP3	1.00424	0.867382
ATP2B3	1.1676	0.867361
MYNN	0.942484	0.867104
NBEAL2	0.961574	0.867004
HPCAL4	1.08906	0.866945
CEP152	1.17371	0.866938
SUCLG1	0.981673	0.866906
RCVRN	1.0243	0.866863
RAB13	1.28137	0.86679
ORAI3	1.06811	0.866769
PLCD3	0.983469	0.866769
ALKBH4	1.07423	0.866717
PRAC1	0.994772	0.866603
LOC200726	1.04931	0.866419
RASSF7	1.02549	0.866371
ZNF761	1.01657	0.866315
JAZF1	1.13456	0.866129
BMPR1A	1.1001	0.866111
FBXO40	1.14949	0.866104
DUS4L	0.904353	0.865927
LAMP5	1.01763	0.865512
ZNF33A	0.958203	0.865411
MCM10	1.01836	0.865389
NCF4	0.860876	0.865317
NPAS1	0.953332	0.865281
C4orf33	1.19358	0.865277
CYB5A	1.05351	0.865246
OR2AP1	0.982303	0.865205
MCAM	1.07245	0.865129
CLK2	1.05083	0.865116
LRRC30	0.974114	0.865091
FUT3	1.03244	0.864987
IRGC	0.977388	0.864705
CCDC110	1.08053	0.864655
DLX6	1.05978	0.864623
PRDM9	1.32303	0.864623
TAS2R7	0.9693	0.864623
EIF3M	0.852067	0.864576
TET3	1.04729	0.86454
ZFP69B	0.893839	0.86454
NCKAP1	1.0167	0.864479
FAM13B	0.941833	0.864332
CTSO	1.05514	0.864266
P2RX4	1.22674	0.864139
OR1L3	0.941101	0.864124
MBD6	0.813698	0.864022
ESPNL	0.962539	0.863896
SOX6	1.03004	0.863786
EFNA5	1.05057	0.863749
CLCNKB	1.02742	0.863495
AGTRAP	1.23221	0.863476
C15orf27	1.01122	0.863428
OR51A7	0.982706	0.863321
PMVK	1.0667	0.863211
CENPL	1.08761	0.863072
TFF1	0.985896	0.863006
GNAS	1.05	0.862989
PEA15	0.958889	0.862922
CAPN12	1.1063	0.86271
DOK4	0.996441	0.862511
CTDP1	1.01113	0.862421
UBQLN1	1.10224	0.862303
ZNF257	1.00162	0.862076
OLIG2	1.05887	0.861876
CALHM3	1.20056	0.861808
NABP1	1.0879	0.861808
THAP11	0.96485	0.861701
LARGE	1.06078	0.861544
LYZ	1.19871	0.861473
FBXO34	0.939933	0.861445
MC5R	0.984863	0.861339
C2CD4C	1.02274	0.861308
FABP3	1.01761	0.861253
OR11H2	0.93027	0.86117
TACR1	0.923308	0.861144
PDPN	1.12071	0.861063
RDH14	0.91328	0.860943
PLEKHO1	1.01023	0.860938
NAT8	1.06441	0.860904
MGP	0.952772	0.86085
ANAPC16	1.05395	0.860702
OXGR1	0.988495	0.860572
GPAA1	1.14229	0.860544
GFRA3	1.04624	0.860447
CR1	0.901176	0.860429
PTTG1IP	1.00702	0.860208
C2orf78	1.17216	0.860091
CBWD5	1.15841	0.860074
SSH2	0.904703	0.859961
CXorf65	0.952891	0.859874
NAV3	1.07071	0.859861
RC3H1	0.934735	0.859768
MLF1	1.00669	0.859717
BAIAP3	1.06848	0.859638
RPGR	1.07293	0.859556
CXorf23	1.09123	0.859522
TMPRSS11B	1.05073	0.859522
OSBPL7	0.947493	0.859513
SCARA5	1.02665	0.859513
DYNAP	0.982705	0.859362
CCR10	1.05542	0.859152
COL6A1	1.13008	0.859152
GNMT	1.03585	0.858968
TPMT	1.24596	0.858897
TNFRSF21	1.10235	0.858738
COL4A5	1.03776	0.858731
ACPP	0.995664	0.858617
PXDN	1.0041	0.858507
ERVW-1	0.901827	0.858448
RASGEF1A	0.968225	0.858351
CYP2A13	0.950878	0.858336
TMPRSS11A	1.05165	0.858314
SSX4	1.02264	0.858292
TXN	1.10994	0.858274
GUCY2C	1.06539	0.85825
CLK3	0.927483	0.858219
CYP4V2	1.00068	0.858165
SEPP1	0.91286	0.858083
LRPPRC	0.908916	0.858068
SAMD11	0.920355	0.858023
B4GALNT1	1.14987	0.857817
OR6A2	0.980784	0.85778
TMEM106B	1.42808	0.857748
KRT36	0.97205	0.857731
QRSL1	0.849677	0.857662
ZNF37A	1.07149	0.857567
SEC63	1.06168	0.857556
PLVAP	0.927262	0.857472
U2SURP	1.24211	0.857338
ABCA1	1.08458	0.857265
NOTUM	0.973514	0.857265
INSL5	0.998215	0.857247
ZNF555	1.07628	0.857242
COL5A2	1.05539	0.857185
OR2J2	0.983788	0.857168
RBL2	0.830854	0.857147
HES2	1.04919	0.857131
PIWIL3	1.01335	0.857063
MAPK3	1.06917	0.856865
SDR9C7	1.03494	0.856733
ZNF485	1.01371	0.856733
CASQ2	0.935967	0.85665
HIST1H2AH	0.943013	0.856621
CLEC7A	1.01092	0.856608
FCER1G	1.04555	0.856505
AP1S3	0.961658	0.856436
TAMM41	0.977529	0.856436
TECTB	0.965182	0.856299
MYO7B	1.0014	0.856211
CLDND2	1.00862	0.856209
DGAT1	1.08713	0.856102
GAGE2A	1.18319	0.856101
DPP7	0.942401	0.855921
PLCD4	0.871889	0.855858
PPP2R1B	1.04444	0.855767
SPC24	0.918272	0.855666
HTRA4	1.05028	0.855643
NT5DC1	1.09153	0.855627
SLC20A2	1.053	0.855611
ZMYM1	0.926294	0.855604
FADS1	1.02786	0.855533
IL3	0.99166	0.855533
ARX	0.980234	0.855498
LST1	1.02112	0.85548
ZNF514	1.01117	0.855471
AK8	0.923693	0.855435
NRBP2	1.09158	0.855275
WDR48	1.08265	0.855251
RPL5	1.0286	0.855207
ARHGEF10	0.978977	0.855158
LEUTX	1.05444	0.85505
CLDN23	0.950692	0.854922
UGT2B11	1.04578	0.854922
HOXD3	0.990807	0.854884
RBM12B	1.09924	0.854866
TAS2R43	0.889634	0.854692
SEC61A1	0.930984	0.854638
MLEC	0.890657	0.854525
PTH2R	0.922828	0.854441
RNF122	0.948664	0.854436
HLA-G	0.940459	0.854401
IL9R	1.15304	0.854365
KRTAP1-4	0.917365	0.854297
NR1D1	1.04103	0.854277
SLC38A4	1.19282	0.854179
CASP1	0.992214	0.854129
ARL14EP	1.06654	0.854076
DHX29	0.933486	0.854037
PPP1R21	1.01811	0.854021
LTC4S	1.03676	0.8539
CPEB3	1.02059	0.853819
EXD3	0.960019	0.853777
RPL7A	0.954254	0.853515
FAM104A	0.904669	0.853484
LEMD2	0.933876	0.853484
TRIM58	0.971613	0.853443
ACSL5	1.02649	0.85343
QDPR	1.05959	0.853258
TRIM13	0.925862	0.853258
ZNF121	1.02937	0.852988
MED12	0.996855	0.852918
TSKS	0.959852	0.852904
IRF2	0.959843	0.85285
F9	0.98807	0.852829
SLC31A2	0.943169	0.852783
KIAA1549L	1.26418	0.852692
MRPS18C	1.09096	0.852532
HOXD11	0.996514	0.852449
SLITRK6	0.937439	0.852433
ACTR3B	1.06439	0.852364
ADNP2	0.89284	0.852291
ZNF443	0.899699	0.852272
PTGIS	0.990025	0.852264
FGFR1	0.870453	0.852185
CATSPER4	0.987312	0.852083
TTN	1.00752	0.85191
KRBA2	1.04105	0.851872
FEN1	1.13602	0.851829
TMEM167B	1.05859	0.851785
MANEAL	1.37949	0.85151
GLT8D1	1.06422	0.85144
DPP6	0.99625	0.851382
TPH2	0.932564	0.851382
AMY1A	0.796361	0.851329
CRB2	1.05957	0.851174
ZNF784	1.01886	0.8511
PPM1G	1.00562	0.850913
CCDC60	0.982335	0.850547
GIT1	1.06856	0.850547
APEH	0.942639	0.850327
C6orf226	1.02349	0.850327
POTEB2	1.2269	0.850193
APOA1BP	1.07494	0.850117
SNRNP70	0.868755	0.849834
PRB3	0.94133	0.849811
MRPS14	0.925785	0.84979
FBP2	1.03355	0.849777
ZNF860	0.969444	0.849715
INTS2	1.10574	0.849674
PSG5	1.05986	0.849539
CNTFR	1.06232	0.849488
ARHGEF5	1.06664	0.849218
PLIN4	0.996443	0.849197
ID3	1.07522	0.849142
ZC3H3	1.09177	0.848921
KIRREL2	1.05605	0.848835
ASPN	1.02425	0.848765
NDRG4	0.980907	0.848728
CDK19	0.958354	0.848598
LCLAT1	1.18249	0.848513
SUN2	1.14165	0.848337
RPP38	0.937785	0.848316
TCEAL5	1.00265	0.848303
OR8A1	0.955988	0.848237
C2CD4D	0.908438	0.848113
ADH7	1.10921	0.847904
TRAPPC8	1.44863	0.847786
PSG7	0.926698	0.847369
NFE2L1	1.00078	0.847208
SLC34A2	1.12842	0.847184
PIP5K1B	0.960144	0.847145
GIMAP5	0.984235	0.847008
FOSL1	1.17472	0.846991
TMEM150C	1.02443	0.846971
CDC42EP2	0.987883	0.846803
POTEI	1.12059	0.846713
HSD17B11	1.15549	0.846711
SLC43A2	0.971176	0.846642
CSHL1	0.896354	0.846422
MBD2	1.00256	0.846313
DEFA3	0.954711	0.846292
CYP2W1	0.927631	0.846285
ZBTB21	1.1156	0.846274
SMYD1	1.22975	0.846272
ELOVL3	0.886942	0.846235
GPRASP2	1.06562	0.846201
WAPAL	1.02118	0.846121
BTBD16	0.928996	0.846103
ERLIN2	1.07174	0.845901
ZNF133	1.28682	0.845849
C1orf195	0.971446	0.845764
ARHGEF26	1.0409	0.845714
LGALS13	0.942821	0.845714
SETX	0.901684	0.845714
PTF1A	1.18392	0.845646
GFY	1.07448	0.84512
C21orf33	1.0475	0.845101
BYSL	1.01876	0.844988
CTU2	0.965923	0.84494
ZNF570	1.07507	0.844778
AMIGO2	0.996782	0.84474
CGGBP1	0.997221	0.844705
MTMR3	0.971294	0.844674
OR5H1	1.12689	0.844644
TPSAB1	0.984933	0.844548
HOXD13	1.07256	0.844367
PDLIM5	1.04669	0.844354
ZSCAN12	1.0519	0.844332
VPS54	1.03113	0.84431
TMEM204	0.987762	0.844256
RECQL5	1.14471	0.84415
CCDC87	1.01128	0.844139
SMEK2	1.09832	0.844091
H2AFJ	0.988102	0.84409
PLEKHA5	1.00361	0.843997
PODNL1	1.03587	0.843924
CALCR	1.01511	0.843751
MAP3K2	0.967362	0.843737
LOC100129697	1.06057	0.843383
KLHL13	0.967079	0.84333
LAIR2	1.0264	0.84331
DZIP1	1.06467	0.84325
GIMAP4	0.881543	0.843214
SNCA	0.979089	0.843109
SEC62	1.11161	0.843085
PARP4	1.0304	0.842883
COX4I1	1.3656	0.842876
LIMS1	0.995494	0.842777
IGFBP2	1.0818	0.842767
TNNI3K	1.02326	0.84269
ZNF670	1.00452	0.842586
PDCD10	1.04949	0.842519
HNRNPCL2	0.922438	0.842404
ZNF721	1.04191	0.842404
PSMD3	1.18762	0.842376
PTPRN	1.06815	0.842376
WRN	1.13274	0.842313
OSBPL3	1.09073	0.842288
SLC35G5	1.00123	0.842288
NKX1-1	0.980158	0.842274
ERICH6	0.950654	0.842262
ZBED4	1.0222	0.842236
SPHKAP	1.05565	0.842224
CMSS1	0.912897	0.842023
OR2F2	1.13619	0.841922
KIAA0319L	1.2965	0.841849
SLCO1B1	1.00493	0.841571
OR10K2	1.07197	0.841294
IRF7	0.858644	0.841148
MGMT	1.07694	0.841106
CCDC141	1.07148	0.840995
RUNX2	1.08913	0.840858
SNAP23	0.920432	0.840841
ZAR1L	1.12316	0.840822
RHOXF2B	1.0062	0.840805
2024-09-12	0.839085	0.840785
LTB	0.946648	0.840761
CCL26	0.940196	0.840732
SEC24D	1.00851	0.840652
HSPBP1	1.01944	0.840636
APOL6	1.09192	0.840554
WBSCR22	1.0823	0.840486
FBXO18	0.863685	0.840433
CYP2S1	0.922541	0.840387
TPPP	1.02586	0.84032
FRAT2	1.02833	0.840308
TMCO1	1.01585	0.840302
TTC12	1.02103	0.840302
MAGOH	0.974372	0.840245
TMEM67	0.997144	0.840245
KLF3	1.09701	0.840215
FAM102A	0.915394	0.840107
CFH	1.11358	0.839942
TSPY3	0.98486	0.839924
CCDC148	1.01678	0.83981
XAF1	0.996021	0.839772
[truncated: 17,114 more rows]

## Sheet: Supp. Fig. 2c - Read Count
Gene	Sequence	DMSO_Rep1	DMSO_Rep2	DMSO_Rep3	GNE11_Rep1	GNE11_Rep2	GNE11_Rep3
A1BG	CATCTTCTTTCACCTGAACG	134	94	100	148	82	90
A1BG	CTCCGGGGAGAACTCCGGCG	72	72	60	29	10	21
A1BG	TCTCCATGGTGCATCAGCAC	0	0	0	0	0	0
A1BG	TGGAAGTCCACTCCACTCAG	84	113	108	110	51	60
A2M	ACTGCATCTGTGCAAACGGG	58	96	93	102	62	59
A2M	ATGTCTCATGAACTACCCTG	112	102	93	82	35	53
A2M	TGAAATGAAACTTCACACTG	67	64	75	57	38	31
A2M	TTACTCATATAGGATCCCAA	72	46	43	67	36	62
NAT1	CGGAAGACACAAGGCACCTG	28	55	56	88	47	58
NAT1	GAACCTTAACATCCATTGTG	39	43	28	36	22	20
NAT1	GTTGTGAGAAGAAATCGGGG	16	1	18	30	26	19
NAT1	TTGGACGCTCATACCAGATG	83	33	47	22	14	10
NAT2	ATTGTAAGAAGAAACCGGGG	26	23	21	20	12	20
NAT2	TAACAAATACAGCACTGGCA	60	49	62	67	42	50
NAT2	TAGAGGCTGCCACATCTGGG	50	40	57	61	45	27
NAT2	TGTGGTCTGAAAACCGATTG	44	60	97	46	26	41
SERPINA3	CCCAAGATACTCATCAGTCA	71	47	65	64	43	50
SERPINA3	CGTTGGCGGAGGCTAATCCG	75	47	90	87	50	40
SERPINA3	GAGTTGCTCTTTGACAAACA	39	42	40	46	32	32
SERPINA3	GTGGTGGAGCTGAAGTACAC	4	9	20	20	10	11
AADAC	AAGTCTGAAGCACTAAGAAG	82	57	80	68	26	38
AADAC	ATGTATATAATGCCTTAAGG	38	60	48	24	18	14
AADAC	ATTTCTATCCAAATCACTCA	78	79	99	81	61	60
AADAC	GGTATTTCTGGAGATAGTGC	47	50	72	44	33	29
AAMP	AAGATGACAAAGCCTTCGTA	12	11	12	23	25	14
AAMP	AGGTGACCTCGCTATCGTCG	59	66	47	48	18	41
AAMP	TGAGTGGCCTCTTGAAAGTG	0	8	1	7	2	15
AAMP	TGGATGTGGAAAGTCCCGAA	27	23	10	11	7	21
AANAT	ACCTTCACGCTCGATCTCAA	89	77	58	86	51	43
AANAT	GCCCTCCTCGAACCAGCCCA	127	113	124	99	64	111
AANAT	GGTGAGGCAGCGAAACTCAC	64	54	64	102	42	37
AANAT	GTGGCGCCGCTGACAGCTCG	56	56	48	51	29	27
AARS	CCAAGAAAAGCATTGACACA	11	9	7	27	17	22
AARS	GGAGGCCAGATCTATGACGA	25	13	13	24	10	19
AARS	TCAGAATGTGCGTAGCTGTG	8	25	21	39	22	11
AARS	TTGGTGCTGAGGATGCCGAT	70	55	81	55	33	34
ABAT	CCTTAAAGACCATCTTCATG	30	32	21	49	26	34
ABAT	GAAAGAAGTCATCGGATGCG	15	8	7	9	4	3
ABAT	GTGAATGGCTTTAGAGTGCG	22	23	56	36	35	23
ABAT	TGCAATTACGAAGAGAGCCG	33	36	36	47	16	28
ABCA1	AATGCAGAGAAAGCTATCTG	48	36	43	34	36	36
ABCA1	GGACACGCCCAGCTTCAAGT	44	52	42	41	16	17
ABCA1	GTGGCATGGCAGGACTACGT	4	7	13	14	12	4
ABCA1	TTGGACAGCCCAAGACATCG	54	89	63	46	17	38
ABCA2	CATGTACGTGGCGATCCGAG	48	48	77	56	23	21
ABCA2	CTTGTGTGGCAACAACCGGT	0	7	5	3	6	8
ABCA2	GATGTCGTGCCCGTAGATGG	6	19	30	28	11	19
ABCA2	TAGGGGATGAAATTGCCACG	16	20	27	9	3	7
ABCA3	AATGCGCATTTACTGACCGA	57	46	41	48	35	31
ABCA3	ACCTACGGTTCAGTTACACA	82	60	83	52	40	21
ABCA3	AGTGGACGGGCATACATCAG	115	113	115	148	55	95
ABCA3	CCTCCTGAGTCCCGTCAACG	59	49	43	77	25	69
ABCB7	AGTCATTAAAAAGTATCACA	41	43	55	16	12	16
ABCB7	CACACCACAGACAGCTACCG	14	18	11	28	18	15
ABCB7	GATTAAATACCAAAGCACTC	41	37	14	40	29	13
ABCB7	TCACAGTTGCAGTCACACGG	3	5	2	8	1	10
ABCF1	CTGCAGAGGCCAAAGCACGG	7	8	11	14	7	12
ABCF1	GATGGAGTATGAGCGCCAAG	7	14	29	16	13	24
ABCF1	GCAACACATCAATGTTGGGA	11	6	7	13	12	12
ABCF1	TGTAATTGCCCCTATAGTAG	18	6	17	24	25	16
ABCA4	AAAGACCGAGCCCCTAACAG	26	19	22	21	5	11
ABCA4	AGCACCATACCCGCAAACAG	6	12	16	17	18	13
ABCA4	AGGGTGTTGAGTTGCCACAG	30	21	27	8	10	8
ABCA4	GATCCGAATGGACATAGACG	14	17	24	17	16	20
ABL1	CTTAGGCTATAATCACAATG	10	14	5	27	9	13
ABL1	GGTTCATCATCATTCAACGG	1	1	0	8	3	5
ABL1	TCAGTGATGATATAGAACGG	0	0	1	2	2	7
ABL1	TTGCTCCCTCGAAAAGAGCG	8	16	13	23	17	14
AOC1	CAGACCAAGTACCTCGATGT	7	16	13	13	12	11
AOC1	GCTGTATGATAAGCCAACTG	12	13	14	43	31	31
AOC1	GGCAACGCTGTGCTCTACGG	64	54	59	60	23	33
AOC1	GTGGCTTCAACTTCTATGCG	12	23	10	18	28	9
ABL2	AACCTCTGTAATGACGACGG	50	35	22	37	12	21
ABL2	GGTTCAACATCACAACCATA	66	27	31	43	17	27
ABL2	TATCGAATGGAACAGCCTGA	29	35	17	42	21	15
ABL2	TGTACACCATCACTCCACAG	24	27	22	29	29	24
ABO	AGCCAAAGGTGCTGACACCG	57	67	62	82	31	32
ABO	ATGGAGTTCCGCGACCACGT	58	97	83	67	30	40
ABO	CCGGTCCCCAGCGTCACGCG	14	8	16	4	4	5
ABO	TGATCAGTGACTTCTGCGAG	86	53	37	72	34	57
ABR	CAAGAGTGAAATCCAGAAGG	85	79	72	76	40	49
ABR	CTGCAGTGACAACGCCCAAG	20	23	14	30	20	9
ABR	GAGGCTTGACACTCACGTGT	13	30	20	18	3	4
ABR	TACTGTCCTCGGACTACGAG	39	40	18	42	30	17
ACAA1	AGCGCGAAGTAATATTTCCA	3	18	9	2	6	8
ACAA1	CTGCCGAGAGAAGCTCGTCG	42	75	73	60	30	60
ACAA1	GCCCTTGTCATCATGGACCG	20	22	20	26	20	16
ACAA1	TCAATAGACAGTGTTCGTCG	17	7	10	24	11	3
ACACA	AATGCATGCGGTCTATCCGT	34	59	35	43	17	21
ACACA	CCAGAGTCCCACATTCCCTG	25	30	37	44	24	21
ACACA	TATTTGCCTAGGTACCGAAG	35	30	29	14	21	14
ACACA	TGATGGGTCCATGATAACCG	57	62	27	27	5	15
ACACB	AAAGCGTGTGACAAACTCAG	20	21	15	27	21	21
ACACB	ACAACGACATCGACACCGGG	61	76	67	52	45	44
ACACB	GAACTCGAATATGGCCAGCG	14	4	13	10	6	8
ACACB	GTCGGAGTCCATAATCCACA	35	37	26	22	11	11
ACADL	CAGAAAAAGGCTAATACCAT	35	37	23	21	16	15
ACADL	CTCCTCCCAGACAATAGCTG	62	80	62	85	34	55
ACADL	GCCACTTACTCTGAGTGATG	23	28	46	33	12	13
ACADL	TAAAATGGGATTAAAAGCCC	22	26	15	33	22	14
ACADM	AAGATGTGGATAACCAACGG	24	22	31	24	10	25
ACADM	AATTGGCTTATGGATGTACA	47	57	62	65	43	53
ACADM	ATTGTGGAAGCAGATACCCC	17	7	4	26	15	28
ACADM	GTATTTGGGGAGAATGACTG	25	35	18	34	21	26
ACADS	ACACACCATCTACCAGTCTG	100	70	139	92	41	67
ACADS	GACACTCATGATGACTCCGG	42	36	32	75	33	31
ACADS	GGCAGGTACCTGGTTCGCTG	20	29	39	44	23	15
ACADS	TAAGGAACATCTCTTCCCAG	10	30	33	15	1	9
ACADSB	AGCCAAAGTTGATGCATCTG	38	41	36	33	19	27
ACADSB	ATGGAGAAATCAGTAATACA	38	37	48	42	31	23
ACADSB	ATTGAGTAGAGCTTCTGACT	16	18	29	33	15	19
ACADSB	TTCGAATGTTAACGGGCAGG	11	20	21	53	35	34
ACADVL	CACTAATCGTACCCAGTTTG	54	37	31	29	25	30
ACADVL	GTCTAACCGAGCCCTCAAGC	11	5	6	2	2	0
ACADVL	GTGGAGGAGACCACTTGGCA	14	10	16	26	23	16
ACADVL	TCCTGGTCAGAGCGTCAGAG	22	28	19	33	14	10
ACAT1	CTGCCTAAAAAAGATCCAAT	25	16	4	6	8	10
ACAT1	GAAGTGAAAGAAGCATACAT	10	16	8	8	5	6
ACAT1	GAGGATCAACACCATATGGT	23	24	38	19	19	26
ACAT1	TTCTGCGCAGGATGTGATGG	60	53	41	60	40	30
ACAT2	CCTGTTAGACAAGCCAGTGT	42	26	35	28	28	27
ACAT2	GCAGTCCAGTCAATAGGGAT	41	46	35	13	20	16
ACAT2	GTTCTCAAGTAAGCCAAGTG	16	15	16	9	7	2
ACAT2	TCTATGTTGCTCCCATGGCG	19	28	35	12	2	13
ASIC2	CTGGAGTTCCTGCACCGTGT	94	60	95	120	53	68
ASIC2	GAAGCCATTCAGGTTACAGA	67	45	70	74	27	42
ASIC2	GAGGAAACGACATTTGAAGC	47	39	53	26	22	16
ASIC2	TTTACAGCATCACCGCCTGT	92	81	95	105	72	58
ASIC1	AAGTGCTACACGTTCAACTC	30	24	41	68	22	26
ASIC1	CCATGTCACCAAGCTCGACG	61	52	42	94	47	69
ASIC1	CTTCAGAGACAGCCGCTCGT	96	60	69	50	24	32
ASIC1	TGAGATACCAGACACACAGA	37	39	48	34	45	26
ACHE	GGTGTCCATGAACTACCGGG	19	11	13	5	6	2
ACHE	TATGTGGACACCCTATACCC	24	13	10	12	18	8
ACHE	TGGTGGGAATGACACAGAGC	23	45	37	30	17	34
ACHE	TGTCCTCGTCTGGATCTATG	30	45	36	13	13	10
ACLY	AGAGCAATTCGAGATTACCA	3	10	25	12	6	7
ACLY	CGGTCACCTGTACACGACAG	18	13	20	26	10	8
ACLY	GACCAGCTGATCAAACGTCG	39	21	36	30	23	32
ACLY	GCCAGCGGGAGCACATCGGT	4	2	2	9	2	3
ACO1	CCTGCCCCTAACATCACAGA	25	32	56	52	21	13
ACO1	CTTGGTGTCTAGGTTTGACG	13	27	16	61	48	54
ACO1	TTATTACCCAGACAGCCTCG	30	26	34	30	27	27
ACO1	TTGCATATGCTATTACTAAG	35	14	26	24	13	11
ACR	AAGCGCCCACACGAAATGGG	38	40	16	56	28	32
ACR	CCCCGACACTTACTCACACG	31	60	35	14	26	10
ACR	GAAAGCGCCTATGTGGTCGT	38	15	39	28	10	16
ACR	TAATGTGCATGACTGGAGAC	0	0	0	0	0	0
ACO2	ATCTTCTCCGAGAGTGTCAG	29	44	41	49	33	36
ACO2	GTCTCAATAGGACATCAACC	46	43	44	42	37	42
ACO2	GTGCAGCTACCAATTAGACC	43	44	31	29	24	21
ACO2	TCTCGGGGTTTGCGTCGTTG	0	0	0	0	0	0
ACOX1	ACCTATCACCGGATTAACGA	29	23	46	35	17	32
ACOX1	CTGTGGTTTCCAAGCCTCGA	100	92	94	80	57	48
ACOX1	GCGCCGCCGAGAGATCGGTG	22	39	31	35	9	12
ACOX1	TGGCATTGAAGCATGTCGGA	55	58	53	104	49	81
ACP1	ACATAGTATATAATCAAATG	27	19	10	22	11	11
ACP1	ACCCAGACACACAAACAGCA	70	70	64	47	37	41
ACP1	GGAACCCCCCTGACTACCGA	99	84	87	90	53	66
ACP1	GGGGTTCCCTATCTCATACC	13	13	16	22	19	6
ACP2	ACATGGTGGCCAACGAGACA	7	6	7	7	2	3
ACP2	ACCAGTGAAGACATATCCCA	29	27	28	55	29	40
ACP2	CACCTCTTATCACCGGCAAG	41	38	54	82	45	46
ACP2	TTCTGCAGCTGCTCATAACG	28	53	26	7	2	9
ACP5	ACCCACGGCTACAAAGCGCA	103	77	44	74	29	50
ACP5	CTGGACACAGTGACACTATG	82	101	73	113	73	66
ACP5	GCTCGGCTATGGACCACACG	40	27	55	24	40	24
ACP5	GTACCAGGGCACTTTGCGAA	8	25	10	20	11	9
ACPP	AAAGGCAGGTATAGCAACTG	54	45	42	63	37	36
ACPP	ACTCCTTGGCTAGTACACTT	42	87	87	113	66	73
ACPP	CTACGACCCTTTATATTGTG	59	55	67	101	43	53
ACPP	GCCATGAGGATTCCTTTATG	86	61	62	82	46	41
ACRV1	CCTGACTCAAGCTCACTCAA	45	51	43	81	36	39
ACRV1	GCTGAAGGTGAGCATACTGT	31	24	24	62	25	33
ACRV1	TGGTTCAAGCAAGCACACTG	78	148	98	106	101	122
ACRV1	TTCAGGTGAGCACGCTTCAG	46	28	42	17	10	8
ACTA1	CTTCTACAACGAGCTTCGCG	20	12	32	24	14	18
ACTA1	GGGTCAGAAAGATTCCTACG	11	16	14	34	9	6
ACTA1	GGTGAAAGCCGGCTTCGCCG	10	15	11	12	1	1
ACTA1	TCAGGTAGTCGGTGAGATCG	30	29	31	34	17	27
ACTA2	CATGTATGTGGCTATCCAGG	32	17	25	55	17	26
ACTA2	GAAGCTCATTGTAGAAAGAG	31	24	15	30	23	20
ACTA2	GACGTCCCAGACATCAGGTG	13	43	24	37	21	13
ACTA2	GGCCTCACCAGTAGTAACGA	31	16	29	41	17	21
ACTB	AAGAGCTACGAGCTGCCTGA	30	17	15	45	25	23
ACTB	CGTACAGGGATAGCACAGCC	10	20	20	37	20	22
ACTB	GGATTCCTATGTGGGCGACG	12	15	11	19	14	12
ACTB	TCACCTGGGTCATCTTCTCG	66	70	81	90	39	49
ACTC1	CGATGGACGGGAAGACAGCG	112	103	52	89	64	43
ACTC1	CTGGGCTTCATCACCTACGT	14	12	39	30	15	25
ACTC1	GGTACGGCCAGAAGCATACA	90	65	80	90	62	71
ACTC1	TCTTCATGAGGTAGTCAGTG	34	15	28	81	43	43
ACTG1	AGCTGTAGCCTCGCTCAGTG	105	106	128	80	56	58
ACTG1	ATGGAAGGAAACACGGCTCG	5	11	21	24	16	15
ACTG1	CAACAGAGAGAAGATGACTC	48	59	40	70	27	39
ACTG1	CTTCTACAACGAGCTGCGCG	6	24	3	12	6	9
ACTG2	AGAGCTATGAGCTGCCAGAT	134	101	103	89	83	67
ACTG2	CTGGATACCTGTGGTCACAA	102	75	84	71	27	54
ACTG2	TGAATCCAGGACGATGCCTG	83	62	63	80	62	57
ACTG2	TGATGATGCCGTGTTCAATG	112	74	90	109	46	54
ACTN4	ACAGATCGAGAACATTGATG	93	53	65	71	36	33
ACTN4	ACTCCCACAATGTCAACACC	86	82	85	39	46	32
ACTN4	GTTCATCGTCCATACCATCG	15	12	5	23	33	15
ACTN4	TGGGCGGCTTGTGCACACGC	27	57	64	77	53	46
ACTL6A	ACCACCATACCAATAGCTGT	74	53	40	58	28	30
ACTL6A	ACTGCAATTCCAGTCCACGA	3	4	11	13	14	14
ACTL6A	AGAAGTTGCCTCAGGTTACG	89	90	93	103	41	42
ACTL6A	TGTTCCGAGGGAGAATATGG	33	46	50	26	11	16
ACTN1	CAGGACATCAACAATGCCTG	32	38	41	28	19	26
ACTN1	GCAGGGCCTTGATCTCCGAG	65	52	44	62	56	44
ACTN1	GGATCCGCCGCACAATCCCG	8	17	22	8	13	20
ACTN1	GGCCCTAACTCAGAAGCGAA	88	134	95	74	57	42
ACTN2	AGGACTTCCGGGATTACCGC	35	25	25	42	27	33
ACTN2	CCAGGTTAATATTTCCTATG	18	17	32	73	31	33
ACTN2	CGAGTCGGCGTCGCTGACAG	11	32	16	9	4	8
ACTN2	TGATGGTCCAGATCATACCC	47	59	63	56	37	54
ACTN3	CAGTGAGCTGGACTACCACG	79	57	67	100	54	72
ACTN3	CCATGGCTGGAGAACCGTGT	4	4	24	14	11	10
ACTN3	GTCCAGGGCCTTGTTAACGT	27	34	25	25	15	18
ACTN3	TGCAACTGGAGTTTGCCCGG	1	3	0	2	2	0
ACVR1	ATTACACTGTTGGAGTGTGT	44	52	38	56	37	35
ACVR1	CCATGACTTCTCATCACGGG	35	74	43	67	43	49
ACVR1	CTGGTGTAACAGGAACATCA	31	58	33	69	30	42
ACVR1	GCCATCGTTGATGCTCAGTG	51	55	31	40	27	25
ACVR1B	AAGAGATTATTGGCAAGGGT	7	1	7	19	6	9
ACVR1B	ACTTGACTCAGGTCACCTCA	50	47	50	88	28	37
ACVR1B	CCGGTTCAGATAATCAAACA	57	41	50	60	32	35
ACVR1B	CTACACGTGTGAGACAGATG	1	18	3	11	4	8
ACVR2A	AGTGGTTTCAAACCTAGTAA	88	56	73	69	35	54
ACVR2A	ATTGCAGAAACCATGGCTAG	58	35	29	21	16	21
ACVR2A	CCAAAGATCCACATCAACAC	49	54	41	51	34	26
ACVR2A	CCAGTTGCTTAACGAATATG	73	68	59	90	45	67
ACVR2B	ACAAGCCGTCTATTGCCCAC	24	33	32	23	14	18
ACVR2B	ATGACTTCAACTGCTACGAT	40	31	33	53	21	35
ACVR2B	ATGTCCACATGACCGTAGGG	5	7	9	1	8	8
ACVR2B	CTGGAGCGCACCAACCAGAG	14	22	13	30	34	40
ACVRL1	AGGCACCCCCAGGAACATCG	33	18	27	38	25	25
ACVRL1	CCAGGACTGTTCATCCCTCG	37	40	36	26	20	27
ACVRL1	CTGCGTGCTCGAGTTGCGGG	22	14	26	29	20	17
ACVRL1	TGGACAGTGACTGCACCACA	37	54	48	74	28	31
ACY1	AGGCACAAAGGTCATGTGGA	76	78	81	57	44	64
ACY1	CCATGCCTCACGCTTCATGG	31	43	31	30	19	29
ACY1	GCTGGACAGTGCGGATACGC	34	49	44	45	36	49
ACY1	TAGCTTAGTCAGGTTCACGG	41	57	44	55	28	29
ACYP1	ACAGTGCAAGGACAATTGCA	72	86	61	59	64	51
ACYP1	TAGGCTGAGGGTAAAAAGCT	22	17	15	13	12	7
ACYP1	TGGGTCCAGAACACTGACCG	54	83	70	56	45	30
ACYP1	TTCCTGCATATGACGCACCT	38	41	37	44	38	52
ACYP2	ACCAGCAAAGGCACCGTGAC	40	37	54	66	36	43
ACYP2	CGCCCAGTCACTCAAATCCG	77	102	36	54	46	46
ACYP2	GAGGTGTTCGGAAGAGTGCA	28	21	45	31	23	14
ACYP2	TGAAGCTAGGAAAATAGGAG	77	65	74	33	9	24
ADA	CACAGACTGGTCCCCCAAGG	64	53	47	82	18	30
ADA	TCACCGTACTGTCCACGCCG	91	110	116	120	73	78
ADA	TCCCAGCTAACACAGCAGAG	33	43	22	34	28	22
ADA	TGGACATACTCAAGACAGAG	86	42	53	56	49	37
ADAM8	AGTCCGGGTACCCCTCTACG	128	120	148	128	76	100
ADAM8	CAAACAGGTTCCCACACACG	24	27	21	8	6	3
ADAM8	CCACATACAGCTCCACGTAG	23	26	21	57	19	14
ADAM8	CCAGCTTAGACTCACCAAGT	23	17	28	21	5	10
ADAM10	CCCATAAATACGGTCCTCAG	46	42	22	26	25	27
ADAM10	GGAAATGGAATGGTAGAACA	49	48	48	42	24	21
ADAM10	TTCCATCAATAACAGACCCA	27	37	20	9	19	22
ADAM10	TTTCAACCTACGAATGAAGA	46	15	25	21	7	22
ADAR	AGGCAATCAACACCTCTCTG	60	85	76	45	35	33
ADAR	CGTTCTCCCCAATCAAGACA	68	56	73	108	35	57
ADAR	GTGCATACACTCAAGCAGTG	24	17	29	36	21	22
ADAR	TTCTTGTAGGGTGAACACCG	66	35	36	53	21	28
ADARB1	GGTGAATACATGAGTGATCG	23	22	14	23	14	6
ADARB1	TCAGGTCACCAAACTTACCC	54	73	73	82	45	53
ADARB1	TTCAGAAATCAGAGCGAGGG	138	154	142	134	78	81
ADARB1	TTGGAGCCCACGTAAAAGGG	98	58	88	76	23	36
ADARB2	CAGAGCGATCGATATTCGTG	25	40	25	13	11	14
ADARB2	GGCGTTGGGGAACTGCACGA	44	60	67	69	35	48
ADARB2	GTGGACGGCAGGACGTTCGA	44	42	31	46	40	35
ADARB2	TCCTGGCATCACAAACACGG	70	86	99	50	25	46
ADCY1	AACCGGGTTACGGACATGAG	17	28	23	45	29	29
ADCY1	CATGTTCAGATCCACCTCGG	54	73	44	44	24	20
ADCY1	CCCAGACGAAAGGACCACCA	112	121	117	170	92	94
ADCY1	CGGGGTGGTGTAGACAACGT	73	56	33	80	58	59
ADCY2	ACTCCAAGTACCGGGTCATG	93	68	76	46	47	29
ADCY2	CAGGCAGACGCTAAGCACGA	86	76	56	88	56	75
ADCY2	CCTGTAATTGCATCAAGTCG	50	85	100	76	66	66
ADCY2	TGAAGCGGCATACAAACGTG	12	6	24	24	10	19
ADCY3	AGCTGTCTCCAGTACTACAC	135	121	144	115	81	79
ADCY3	CCACGGAGATGATCACGATG	49	65	42	47	39	43
ADCY3	GTCGATGAGTATCTCGACCA	16	17	17	35	13	12
ADCY3	TCTCTTCTAGGTAATCACAG	0	0	0	0	0	0
ADCY5	AGCCGCTCCAGTTTGTCCGA	89	51	53	127	81	74
ADCY5	AGCTACACTCACCTTTACGC	38	78	67	82	40	58
ADCY5	CACAGCGGGCGAGTACACTG	20	51	57	78	38	44
ADCY5	GACGACGATCCTCCGCTGAG	54	39	54	68	33	37
ADCY6	AACACTGCAGTACCTGAACG	54	60	54	70	47	76
ADCY6	ATAGATCCCAAGCATCAGGG	39	31	34	58	21	56
ADCY6	GATGACGCCTTCATCCGGAG	10	4	4	16	10	12
ADCY6	TTGGCCTGGCAACTTAACCG	22	18	22	31	18	10
ADCY7	AGAGGCACCAGAATGTCAGG	36	31	37	72	29	32
ADCY7	CCGTAGCCGGGTGCACATCA	46	20	35	17	9	7
ADCY7	GCGTGGGTAGGCAGCGACAC	8	5	4	15	13	1
ADCY7	TGTACGTCGAGTGTCTCCTG	42	25	38	50	24	26
ADCY8	ATTTCCAGGACAACAAACCG	57	51	69	62	33	37
ADCY8	CAAAACACGATGTTGACATG	81	39	69	107	46	57
ADCY8	CGATATTTAAGATGGCACCC	52	66	48	34	18	34
ADCY8	GCTGCAGGTCATCCTCCAAG	40	45	41	39	21	39
ADCY9	GATATCGGGTCAGAGAGCCA	47	37	79	46	34	28
ADCY9	GCTACCACGTCACTGCATCG	63	72	51	85	56	53
ADCY9	GGGAGACTGTTACTACTGCG	93	112	84	79	54	47
ADCY9	TGTACGCCCGGCATTACGCG	52	55	68	47	29	43
ADCYAP1	AGAGGAAGAGGCGTACGGCG	3	23	13	21	6	17
ADCYAP1	GAAGCACCTGCAGTCGCTCG	32	27	25	34	12	9
ADCYAP1	GCTGCCAGACTTCGATGGCT	16	13	10	25	12	23
ADCYAP1	GGCCTCGTTAAGGATCCCGT	14	21	18	16	7	5
ADCYAP1R1	CGAATCTTCAACCCAGACCA	85	92	85	51	61	44
ADCYAP1R1	GGTGAGCCGGAACTGCACGG	24	34	29	13	13	16
ADCYAP1R1	TGAATATGAATCTGAGACTG	43	8	22	8	20	9
ADCYAP1R1	TGTGGGACAACATCACGTGT	79	62	61	85	27	43
ADD1	ATTATCGAGCATCCGCATGA	119	137	117	117	64	75
ADD1	CCTCTTGCCAATCTCCCCGG	118	139	165	114	61	87
ADD1	GACTAGCAGATCTCTTTGGG	29	41	41	137	56	54
ADD1	GTAATGCCAATAGGCCTGTG	93	71	71	93	55	59
ADD2	ACTCGGCCATCTATGCAGCG	62	68	59	55	45	51
ADD2	GCTGAGTGACACCTATGTCA	38	45	40	45	43	23
ADD2	GGAGAAGCACCGGCCCCATG	79	59	72	62	44	70
ADD2	GGTGCTAAGAAACCATGGAG	57	40	31	41	17	21
ADD3	AAGGATCCCACATTTCATGG	37	34	19	22	18	14
ADD3	ACCCAGAATACATTAGGGAG	45	52	68	48	38	28
ADD3	CTAGGCTTCTCTCGAATGAG	55	37	74	49	30	17
ADD3	GTCTACAAGTCTGTACAGGC	24	32	26	6	9	2
PLIN2	CCAATACCTATGCCTGTAAG	65	73	60	60	35	45
PLIN2	CTCAGCCTATCTCAGTACAA	143	132	122	107	41	80
PLIN2	GCAGCATTAACACAGTCTTG	30	41	40	29	50	31
PLIN2	GGATAAGCTCTACCTCTCAT	72	44	66	39	36	18
ADH1A	ACAGACTTTCTCTAGAGGCG	28	35	43	36	20	37
ADH1A	CACACTGAGGAATAGCGAGT	64	72	38	111	60	63
ADH1A	CCAGTGTAAGCAATCCTCAG	31	24	15	36	14	10
ADH1A	CCATGGTACCACTAACCACG	46	31	37	34	21	30
ADH1B	CACCTTCTCCCAGTACACGG	90	63	68	52	32	16
ADH1B	CTGTCACACAGATGACCACG	61	46	41	77	31	25
ADH1B	GTCTGCAGTTAACGTTGCCA	59	39	35	60	38	26
ADH1B	TGGAGCAGCCAGAATCATTG	49	92	64	58	42	51
ADH1C	AGCAGCCAGAATCATTGCTG	71	63	83	58	38	42
ADH1C	CACCTTCTCCCAGTACACAG	77	78	62	78	27	57
ADH1C	GGTAGAGGTTGCACCTCCTA	43	7	16	21	10	18
ADH1C	TGAAAACATAGGTCACCCCA	48	40	51	57	42	44
ADH4	AAATTTAGAATCGATAACAG	13	26	28	32	10	20
ADH4	TACATTCTCTCAGTACACTG	23	39	20	29	14	29
ADH4	TCAACCTCTTCAATGCAAAG	16	11	38	24	27	31
ADH4	TTCCCACACAAATTTGTGAG	56	39	79	68	36	51
ADH5	GCTGGAATTGTGGAAAGTGT	43	47	52	62	32	24
ADH5	TCAGGGTATAGGCATCGGTG	9	25	6	15	12	9
ADH5	TGCTTCCCGGATCATTGGTG	21	10	29	43	29	29
ADH5	TGGGTTTACTAAAATCCTGA	16	25	19	22	16	10
ADH6	AAAACCCAACTGATGTCTGA	131	90	105	147	110	84
ADH6	CCTTCATGGCCCAAGATGGT	77	121	94	101	28	53
ADH6	TAAGCACAGTGAAACCAGGT	113	57	93	180	87	131
ADH6	TGCTGCAATCAATACTGCCA	105	145	125	91	71	72
ADH7	AAGACGACGCAAGTGGAACC	60	55	80	56	40	20
ADH7	CCTACTCGCTCCTAATGCAA	25	65	43	71	26	41
ADH7	CTTGGGACTGATACACTCAG	51	35	47	49	34	28
ADH7	TACATTTACCGAGTACACAG	22	23	22	34	12	22
ADK	AAAGTCGAATATCATGCTGG	41	47	42	36	11	22
ADK	ACAGCAGAGATGTCAAGCAG	85	96	102	77	47	41
ADK	GTAGTAATGAGCATCCACAT	26	41	29	54	33	45
ADK	TCTGGAGAAAAACTGGATGT	29	28	43	59	33	31
ADM	CGACGCGACATCCAACCGAG	28	15	42	28	20	34
ADM	CTAGGAAGGCGAGCGAACCC	32	25	44	42	19	10
ADM	GCACCGTGCACGTCCCGAAG	51	45	20	57	33	19
ADM	TCTGGCGGTAGCGCTTGACT	57	59	36	44	39	26
ADORA1	AGGGGTCAGTCCCACCACGA	23	22	56	77	32	50
ADORA1	GAGGACCATGAGGAGAAGCG	33	20	19	27	10	15
ADORA1	GGAGAGGGATCTTGACCCGG	15	13	4	8	10	4
ADORA1	GGCAGCCAACGGCAGCATGG	48	37	69	27	14	20
ADORA2A	AAGCAGTTGATGATGTGTAG	34	64	28	25	17	20
ADORA2A	ATGCTAGGTTGGAACAACTG	17	17	7	24	20	20
ADORA2A	GCGGCGGCCGACATCGCAGT	19	13	15	13	15	23
ADORA2A	TGGCTTGGTGACCGGCACGA	9	14	5	10	9	15
ADORA2B	CACCAGCATTATAAGCAGTG	68	95	114	111	81	90
ADORA2B	GGTATAAAAGTTTGGTCACG	34	34	38	37	24	40
ADORA2B	TCTCAAAGAGACACTTCACA	0	0	0	0	0	0
ADORA2B	TGGAGTCAATCCGATGCCAA	72	65	74	80	61	75
ADORA3	ATGGCGCACATGACAACCAG	29	50	34	74	52	49
ADORA3	ATTGGACTCTGCGCCATAGT	19	23	12	44	10	27
ADORA3	GACATTTCTGTGGTACTCTG	33	26	24	23	7	10
ADORA3	GATGCCCAGGCTGACAACAA	75	79	51	112	71	59
ADPRH	AAGTGAGCATCGAGAGTGGT	83	79	68	67	39	39
ADPRH	AGTCTTGGTAATGCTTAGCA	35	49	44	61	21	53
ADPRH	ATAGCAGACCACCCTTGCAG	28	46	56	67	30	31
ADPRH	GGAGAAGATACACCGGCAGT	39	52	16	34	15	24
PARP1	AGCTAGGCATGATTGACCGC	30	52	82	27	27	21
PARP1	CGATGCCTATTACTGCACTG	139	122	116	144	88	100
PARP1	GGCCATGATTGAGAAACTCG	1	10	1	12	6	7
PARP1	TACCGATCACCGTACCCACA	101	81	97	53	24	44
PARP4	CACACCAACTTACATCGTTG	123	76	86	155	94	97
PARP4	CTGTTGCCAGGGTGCTACGG	24	34	24	16	15	17
PARP4	GAGTCGATCATTGAGAAACA	42	69	44	52	48	50
PARP4	TCTCCTGTACAAAACATCGT	0	0	0	0	0	0
ADRA1D	ATCTCCGTGGACCGGTACGT	21	14	14	29	35	25
ADRA1D	CGGCGACGTGAATGGCACGG	53	24	37	50	30	26
ADRA1D	TACCGCAGAAGCGCTCGTCA	36	31	20	13	17	15
ADRA1D	TGCGCGCGACCACGTACACG	24	17	23	13	3	9
ADRA1B	CATCCTAGTCATCTTGTCTG	74	54	67	57	25	21
ADRA1B	CCATTCCAAGAACTTTCACG	6	20	22	38	10	13
ADRA1B	CTCCATCGATCGCTACATCG	92	101	95	70	46	51
ADRA1B	TCTTGGCCACTATATAGACA	21	10	8	27	16	18
ADRA1A	ATCTCCATCGACCGCTACAT	60	33	37	52	40	41
ADRA1A	CCAAGACGCACTTCTCAGTG	132	121	105	137	92	85
ADRA1A	GGGTCCAATGGATATGACCA	32	32	28	24	28	27
ADRA1A	TGGCCTCAAGACCGACAAGT	116	88	134	101	76	82
ADRA2A	ATGATGGCCTTGATGCGGCG	35	51	39	50	25	30
ADRA2A	GACGAGCACGTTGCCGAACA	82	63	79	104	54	60
ADRA2A	TCCAGCGCGTCGGTGTCGCG	16	19	9	41	24	17
ADRA2A	TGGTCGTTGATCTCGCAGCG	44	46	32	91	53	59
ADRA2B	CAGCCCCGACCCGACCATGG	35	39	27	49	33	22
ADRA2B	CGGACACTCGAAGTCCACTG	142	67	46	39	38	48
ADRA2B	TGGAGTTGTACTCCAGCGCG	36	26	28	60	31	24
ADRA2B	TGGTCGCCCTTGTAGATGAG	124	131	142	95	65	81
ADRA2C	ACACAGATGCACGATCGACG	70	72	131	103	46	56
ADRA2C	ATGGTGGCCTTGACGCGGCG	8	10	7	31	26	39
ADRA2C	CTACGCGCGCATCTACCGAG	15	23	9	11	4	3
ADRA2C	TGTACCAGGTCTCGTCGTTG	102	81	58	63	25	36
ADRB1	CGCACGCCCGTTGGCCAGCG	10	9	12	23	15	7
ADRB1	GTAGAAGGAGACTACGGACG	13	16	1	11	10	13
ADRB1	TGGCCATCGCCAAGACGCCG	42	47	35	98	49	48
ADRB1	TGGCCCACACGGTGCACACG	27	11	28	24	13	18
ADRB2	ATCCACTGCGATCACGCACA	87	129	103	133	68	89
ADRB2	CAGACGCTCGAACTTGGCAA	44	37	27	60	46	32
ADRB2	CCCTTTCCTGCGTGACGTCG	35	52	38	22	9	13
ADRB2	GGGAACGTAGAAGGACACGA	60	71	55	74	57	48
ADRB3	ACCAGTGCGCCGTAACGCAG	117	62	62	80	54	36
ADRB3	CAGCGAAGTCACGAACACGT	28	59	54	41	17	12
ADRB3	CCAATACCGCCAACACCAGT	42	43	45	56	19	29
ADRB3	GATGGGCGCAAACGACACCG	19	37	32	16	15	7
ADRBK1	CATCGCATCATTGGGCGCGG	89	68	77	68	32	35
ADRBK1	CCAGGTCCGAGATCCGCACG	21	21	37	15	11	6
ADRBK1	CTCCTCATAGAATTCCACCA	47	50	65	55	20	29
ADRBK1	TCTGGAACACGTCCCCTCGG	25	61	44	30	20	19
ADRBK2	ACTACTTACACACTCGCATG	30	38	23	90	71	58
ADRBK2	GATGAAGCAGAGTTTATCTG	22	40	25	66	34	23
ADRBK2	TATTGGACGAGGAGGATTCG	145	142	100	138	102	79
ADRBK2	TCTTCATAAAACTTCACCTG	92	58	76	71	52	59
ADSL	AAATGTGTGAAACCTAATGT	3	1	1	5	1	3
ADSL	CAGCAACGTTCTGAACGCAT	2	7	2	24	13	9
ADSL	GGTATAAATTCCGGACATGG	0	1	2	1	3	2
ADSL	TATTGAAGTACTGTCTGTGC	3	2	0	11	4	14
ADSS	AATTTGAAGAGGTTACAAAA	16	14	14	50	46	43
ADSS	CAGCTTTGGACGAATAAACT	15	9	22	9	8	2
ADSS	TGACAGAGCTCATATTGGTA	7	8	6	5	2	2
ADSS	TTTGGATTAATTATTCCACT	22	10	12	23	10	6
AP2A1	ACTACTTCGTCCCAGCACCC	48	32	23	41	39	33
AP2A1	AGGCCTTGTACAGTCGAAGG	38	38	28	33	25	33
AP2A1	CGGAGCGGGACGTCAGCGTG	12	27	15	28	15	15
AP2A1	TGGTGACGATCTGTAGCACA	33	33	45	61	25	36
AP2A2	CATCTCGGCCACGATCTGTG	16	11	7	25	20	11
AP2A2	GCTGAGTTCAAACAGATACA	43	33	23	21	11	4
AP2A2	GGACGACGTGCAGGGCTACG	70	79	49	41	24	20
AP2A2	GGGCGACTGGACATCCCGAG	27	25	22	17	12	10
AP1B1	CCTCGCCAACTATATGCCCA	15	16	13	13	16	20
AP1B1	CTAACAGTGTGGGCTCGATG	28	29	26	24	28	25
AP1B1	CTTTAGAAAGAGTTTCACAA	36	30	29	22	6	4
AP1B1	TGGCGTAATTCATCAAGTAG	31	20	42	31	27	26
AP2B1	ACTTGCCAATTCATCATGGG	31	37	32	45	21	23
AP2B1	GAGTTGGCATGGGATAGCCG	21	35	32	22	9	24
AP2B1	GGTGGTGGCTAATGCCGTAG	0	7	3	8	0	4
AP2B1	GTCTAAGTTCTCACACAGAG	47	25	25	19	22	11
AP1G1	ATAGCACGCAATTCGTACAG	34	61	51	72	37	44
AP1G1	CATGCAGCCACTTGTACCAA	147	77	75	203	92	93
AP1G1	GGTATGCACCTTCCAAACGA	53	67	70	56	64	44
AP1G1	TGTTCAATAAGAAACGACCC	32	43	17	68	41	82
AEBP1	CCAGACCTTTCATGGGAACG	23	20	29	16	16	11
AEBP1	GCACCAGGCTGCGCACACGT	33	36	48	10	10	7
AEBP1	GCGCCGAATGTACTCAACTG	9	20	12	23	23	20
AEBP1	GTGTGACTCCATCCCAATGG	72	62	88	109	52	69
AES	CAAGCTCGAATGTGACAAGT	21	10	11	41	25	31
AES	CCTGCCCTACCTCTCCCAAG	11	30	32	31	26	13
AES	CGGATGATAGAGTTCAGCTC	10	17	8	12	7	6
AES	GTGGTGAATTTGAGTTGCTG	65	80	71	84	34	50
CRISP1	AACTACTGACCACTACACTC	86	60	65	68	43	45
CRISP1	GAGTCTACAAGTTTCAAACA	43	39	32	69	20	28
CRISP1	TTAATATACACAACGCCCTC	7	17	16	5	12	6
CRISP1	TTGGAAGTCTCCTCTCAAGG	21	15	22	44	27	38
AFM	AAAAAATATGTGCTATGGAG	61	50	53	69	34	37
AFM	AGAGAATATTCACCGTGTCA	80	109	82	64	43	35
AFM	AGTCAACTGCCTTCAAACAA	35	37	52	37	32	25
AFM	TATAACAAGAAATCTGATGT	43	56	52	38	20	36
AFP	ACATTGACCACGTTCCAGCG	33	25	36	25	16	19
AFP	AGTGGCTTCTTGAACAAACT	40	12	30	31	10	14
AFP	AGTTGAATGCTTCCAAACAA	38	38	65	26	25	32
AFP	ATTGTAGGTGCATACAGGAA	27	29	15	30	8	21
AGA	ATGGTTGTAATCCATAAGAC	37	33	23	19	18	20
AGA	CCAGATCCCTCAAAATACTG	82	103	121	96	51	53
AGA	GGGCCAAGTGTTGACGACCA	73	91	116	63	43	50
AGA	TGGAGGGCATTAGCATCTGG	43	20	39	55	37	27
ACAN	CAGCGGTCACCTGCACGACG	41	44	42	9	13	13
ACAN	CCTGCGCTCCAATGACTCTG	25	20	27	15	16	20
ACAN	GAACCAGCCTATACCCCAGT	9	18	20	21	10	10
ACAN	GAGGGCAGTTCACCAACCGT	16	25	14	18	7	21
AGER	CATCATAGGAGTATCTGTGA	26	92	65	68	28	46
AGER	GTCAGGGTTACGGTTCCACC	42	32	28	36	15	30
AGER	GTGCTCAAAACATCACAGCC	76	70	100	88	61	22
AGER	TGGAATTCTTACGGTAGACA	52	36	44	53	36	52
AGL	AAACACGAAACCTTATAGGA	48	46	64	62	33	43
AGL	ACGCTATGGGAATAAACCAG	49	29	36	46	30	43
AGL	ATGCGTAATATCCATAAACA	22	24	17	47	42	26
AGL	TGAAGAGTAACACAGTCCAA	61	76	53	100	62	47
AGRP	ACGCAGCGACGTGAGGAGCG	26	34	15	45	36	39
AGRP	AGAAGAGGATCTGTTGCAGG	79	51	41	78	63	41
AGRP	CCTGCAGGTACTAGACCTGC	74	81	52	76	35	31
AGRP	GCCACGCGAGGAGCCCAGAT	65	41	45	64	47	42
JAG1	AAGTGCAAGAGTCAGTCGGG	52	58	57	64	28	39
JAG1	ATGGGCCCCGAATGTAACAG	47	27	40	44	35	33
JAG1	GATGAGGCCACGTGCAACAA	59	63	43	59	38	40
JAG1	TCATCAGCCGTGTCTCAACG	49	53	62	107	38	62
AGT	AGAGCGTGGGAGGACCACAG	3	2	13	4	7	12
AGT	CTTACCTTGGAAGTGGACGT	65	79	58	92	52	54
AGT	TGTCCTTCCAAGGAACACCC	30	39	66	71	26	49
AGT	TTGACACCGAAGACAAGTTG	63	78	80	79	61	68
AGTR1	CAAGCATTGTGCGTCGAAGG	35	12	37	44	15	20
AGTR1	GCTGTGTAGACAGCCCATAG	34	18	7	23	7	11
AGTR1	GTAGAAACACACTAGCGTAC	16	19	10	19	5	8
AGTR1	TCAGGCCCAGCCCTATCGGG	78	68	67	129	52	66
AGTR2	ACAGGCCATACACCAAACAA	155	100	146	181	154	119
AGTR2	ATTGGGCATATTTCTCAGGT	86	115	131	128	66	46
AGTR2	GGAGTAAATCAGCCACAGCG	81	67	131	86	64	61
AGTR2	GTACCTATCAACACTCATGC	93	70	63	90	67	78
APLNR	CACAGACTGGAAATCCTCGG	17	41	32	34	27	19
APLNR	CATGGTGTTACGCACCACCG	12	11	23	39	27	27
APLNR	GGGCACCACAAAGCCCACGG	2	7	1	17	3	6
APLNR	GTCATAGTCCCGGTACGTGT	38	27	39	19	12	19
AGXT	CCCCTTTACATGGACCGGCA	36	58	52	50	20	32
AGXT	CCGATGACCAAGGACCCTGG	36	34	34	50	35	31
AGXT	GCTGCTGTTCTTAACCCACG	14	22	32	19	18	22
AGXT	GTCACTGAAGGAGATGAGCG	29	11	18	30	9	13
NR0B1	GAGCACAAATCAAGCGCAGG	39	24	24	98	42	51
NR0B1	GAGCGCAAAGCAAACGTACG	10	13	13	17	8	3
NR0B1	GGTAAAGAGGCGCTACCAGG	31	27	33	28	16	17
NR0B1	TAGCTCAAAGCAAACGCACG	21	20	18	19	15	11
AHCY	AACATGATTCTGGACGACGG	2	16	7	10	9	13
AHCY	CTCTGAGGAGACCACGACTG	7	14	5	11	6	12
AHCY	GATGATGTCAATACAGCCTG	5	2	3	7	4	7
AHCY	GCGGGCTCCGAAACCCCGCA	25	22	29	20	6	11
AHR	ATCGCAAACAAAGCCAACTG	107	82	102	127	46	84
AHR	CTTACTTCGGATATGGGACT	146	139	114	128	60	83
AHR	TACCACATCCACTCTAAGCA	129	97	112	181	97	141
AHR	TTATAACAGACTACTGTCTG	157	133	133	144	76	92
AHSG	AGACACTGTAAACTCCACAT	28	70	31	47	16	31
AHSG	AGATTGATGAAGTAAAGGTG	32	17	41	42	24	26
AHSG	GCAACACTCAGTGAGAAGCT	39	33	47	18	7	18
AHSG	GTTGTCTATAAATCAGCCCT	10	11	11	31	6	10
AIF1	AAAAGCTTTCGGACTGCTGA	9	28	18	21	21	15
AIF1	CAAACTCCATGTATTTCTCT	30	45	27	38	24	27
AIF1	TGCTATATTTGGGATCGTCT	70	63	71	68	49	34
AIF1	TTTCAGGGACATGATATCTG	65	77	57	67	48	56
AIM1	AAATGGTCTTCGTGAATAGG	28	39	33	19	16	9
AIM1	AGAAACCAAAGTTACCGTCT	58	46	58	74	21	23
AIM1	GCCCAGGAACCATTTCGGCG	50	35	47	47	11	23
AIM1	GTGTCACAGCCCACGACTGA	30	24	19	19	23	10
AK1	AAGAGTTTGAGCGACGGGTA	85	103	117	72	44	50
AK1	AGTATTGACTTTGGCCACCA	116	86	95	77	67	84
AK1	GATTGATGGCTACCCGCGGG	7	22	9	7	0	6
AK1	GCCCTGAGACCATGACCCAG	62	38	38	81	43	66
AK2	AGGCTGATTCACCCCAAGAG	1	8	10	7	7	6
AK2	ATGGATGCTGGGAAACTGGT	90	64	70	130	96	97
AK2	GTCCCTTTACCGGCCCCGGG	51	43	45	37	45	32
AK2	GTGAGGCAGGCAGAAATGGT	52	30	45	54	43	22
AK4	ATTCTTACATGTACATGAGG	42	34	40	54	35	42
AK4	GAGAACATCAAGGCCAGCAC	82	50	61	94	48	69
AK4	GTGCCCTTGCCCGAGCCGGG	16	23	26	14	7	8
AK4	TCCGAGTTGGAGAACAGGCG	107	90	77	100	73	61
AKT1	CCTGCACTCGGAGAAGAACG	122	120	71	102	58	64
AKT1	GAAGGTGCGTTCGATGACAG	50	49	57	46	30	19
AKT1	TGTCATGGAGTACGCCAACG	57	34	59	54	13	29
AKT1	TGTTGAGGGGAGCCTCACGT	65	43	39	65	33	41
AKT2	CTCTTGAGTACTTGCACTCG	128	97	90	80	72	94
AKT2	GACCCCATGGACTACAAGTG	52	54	53	55	40	43
AKT2	GGGGGGTAGAGTCTGATCAG	11	23	22	9	10	5
AKT2	TCTCGTCTGGAGAATCCACG	0	0	0	0	0	0
ALAD	AGACTCACGTGACAAAGATG	16	15	35	18	10	10
ALAD	ATGGATTGCCTCAATAGCTG	27	39	14	9	19	4
ALAD	CACACAGGTATGGTGTGAAG	35	38	67	29	21	14
ALAD	GGACATGATGGATGGACGCG	99	86	78	52	34	38
ALAS1	ACAGATCAAAGAAACCCCTC	136	111	127	115	88	100
ALAS1	CCACAATCTTGGGGACTGAG	164	164	106	136	92	108
ALAS1	TCGAATCCCTTGGATCATGG	94	131	130	94	58	60
ALAS1	TGGTGCAGTAATGACTACCT	96	115	100	74	74	67
ALAS2	AATCCACCTTAAGGCAACAA	55	52	35	48	28	37
ALAS2	ACATCACACAACTCCTCGAG	25	18	17	38	25	19
ALAS2	AGGCACCAGTAAGTTTCATG	47	63	64	103	54	48
ALAS2	ATCCAAGGTATCCGTAACAG	43	54	40	34	42	31
ALB	ACTTTGGCATAGCATTCATG	65	36	49	44	25	41
ALB	CCTCTGGTCTCACCAATCGG	55	51	79	73	45	58
ALB	GCAACTCTTCGTGAAACCTA	31	42	33	44	46	38
ALB	TCTTATCTACTTACATGCCC	43	52	31	44	31	26
ALCAM	ATCCAGATGGCAATATCACA	72	87	90	90	54	76
ALCAM	CTTACACACTGACGGATGTG	115	130	77	144	80	92
ALCAM	TGAGGTACGTCAAGTCGGCA	45	49	83	37	21	23
ALCAM	TGTGTGCATGCTAGTAACTG	25	34	16	31	29	24
ABCD1	AGTTCCTCATGAAGTATGTG	111	111	88	64	47	49
ABCD1	CTACATGCACTCGCGTGTGG	43	14	29	49	25	25
ABCD1	GATCATGTCGTCGTACAAGG	54	42	34	101	43	45
ABCD1	GGCCACATACACCGACAGGA	101	81	78	97	62	54
ALDH1A1	AGCATCCATAGTACGCCACG	132	102	139	186	70	107
ALDH1A1	AGCCTTCACAGGATCAACAG	87	75	78	104	87	79
ALDH1A1	GAATGGCATGATTCAGTGAG	58	68	66	52	36	22
ALDH1A1	TGTTGAATTTGCACACCATG	47	73	51	113	76	60
ALDH2	AGCCTTGGCAACTGGAAACG	108	88	102	112	93	63
ALDH2	CAGTGGACGGATTGACGGTG	138	106	153	132	70	86
ALDH2	CGCATGGACGCATCACACAG	99	101	71	100	73	38
ALDH2	TTCCACGGCCCAATCCACTG	129	101	67	114	70	92
ALDH3A1	AGGGAAGAGTCCCTGCTACG	69	66	41	78	46	58
ALDH3A1	CTGTACCCAGTAATCAATGG	49	24	30	73	48	46
ALDH3A1	GGAGGTGGTGTACGTCCTAG	43	41	27	41	46	28
ALDH3A1	TTCTCCACAGGAGTTCTACG	41	63	66	65	42	30
ALDH1B1	ATTGTCCAAGGTCTCGAGTG	64	48	54	52	19	30
ALDH1B1	GGCATCCATCCGGCGCCATG	40	48	37	31	23	18
ALDH1B1	GTGCCCAATGACCTCCCCGG	49	47	44	18	23	20
ALDH1B1	TCCAACCCTGCATGACCAAG	38	25	31	10	10	5
ALDH1A3	CAGAGAGCCGAGATAAAGGG	47	36	68	68	37	29
ALDH1A3	CGTCCGCACACACGATGCAG	31	54	41	50	12	14
ALDH1A3	GAATGGCACGAATCCAAGAG	46	39	50	46	31	33
ALDH1A3	TGGATGCCCTGAGTCGTGGG	44	34	20	19	17	12
ALDH3B1	CGAGGTGCTGCCCCAATACG	26	6	29	10	14	7
ALDH3B1	CTATCCGCTGAACCTGACGC	53	45	53	38	22	13
ALDH3B1	GCAGTCAGCCTTCGAGTCGG	16	11	14	25	5	21
ALDH3B1	GGGCAAGAACCCTTGCTACG	34	33	20	14	17	23
ALDH3B2	AAGCCGTCAGAAATCAGCCA	88	89	131	126	64	94
ALDH3B2	AGTAGCAGAACCAGGCCACG	65	59	37	58	34	32
ALDH3B2	TGGGCGGACCCCAGGAGACA	51	40	37	61	30	40
ALDH3B2	TGGTCCTCATCATCGCACCC	70	40	42	48	15	26
ALDH9A1	ATATGAACAATGCTGTAAAG	11	30	39	27	22	18
ALDH9A1	GAGCGGCTGCGACACGACGA	48	57	25	60	33	37
ALDH9A1	GTATAACCAAACGATCCACC	79	55	47	46	26	40
ALDH9A1	TCTGTGTCAGCATCCCGATG	31	28	38	11	12	5
ALDH3A2	GATGAGGCCACACGCTACAT	11	11	10	15	5	9
ALDH3A2	TCTCCCTCAGTATTTAGACC	0	0	0	0	0	0
ALDH3A2	TGGGGAAAATACATGAATTG	115	118	109	203	122	129
ALDH3A2	TGGTGCTGATAATCGGAGCT	111	175	166	166	134	127
ABCD2	ATTACCTCTCAGTGACACAT	92	85	82	93	60	40
ABCD2	CCCTGACCAATCTCTTACGG	39	51	86	70	21	46
ABCD2	CCTTATTGCACTGTTGACGA	57	48	73	112	73	76
ABCD2	CTGGAGCTGATGCTATTGAA	69	108	110	94	64	46
ALDOA	AATGGCGAGACTACCACCCA	20	33	26	67	40	40
ALDOA	AGGATGACACCCCCAATGCA	36	39	47	105	46	55
ALDOA	CAAGTTATCAAATCCAAGGG	18	19	34	18	13	15
ALDOA	CTGAGTGCAAGCATGGCCTG	29	57	32	86	65	49
ALDOB	AAAACACTGAAGAGAACCGC	77	61	73	71	45	62
ALDOB	GGTACCTATTGTTGAACCAG	36	46	32	60	43	52
ALDOB	TATCCACAGTTAGACCAAGG	72	80	40	83	46	70
ALDOB	TCCATCAACCAGAGCATCGG	67	48	59	29	19	23
ALDOC	CCAGGATAAGGGCATCGTCG	106	113	97	132	82	103
ALDOC	GCCCGGGGCTACAATCCGCA	96	77	86	101	67	81
ALDOC	GCGGCTGAGCCAAATTGGGG	53	24	46	46	25	29
ALDOC	GTATACATGATGGTCACTCA	68	60	50	88	53	63
AKR1B1	CACCAACATTCTGGACACGT	68	55	27	31	24	14
AKR1B1	CATGGGCACAGTCGATGTGG	44	72	40	66	33	33
AKR1B1	TGGTGCACGTACCATGAGAA	94	73	85	77	55	70
AKR1B1	TGTTTAAGATCATCTCCACC	50	66	66	44	33	37
ALK	CCATACCTTAAATACGTAGG	74	72	49	68	30	42
ALK	CTCTATTGCAGTTAGCGGAG	20	18	42	39	19	41
ALK	CTGTAGCACTTTCAGAAGCG	50	53	52	41	29	25
ALK	TCCAGACAACCCATTTCGAG	16	27	27	19	20	10
ALOX12	CCCCCATATCCGCTACACCA	112	101	92	101	82	72
ALOX12	TCCAAATATGAGATTCCATG	52	58	42	78	67	42
ALOX12	TCCATCTTCAGCATAACGAG	73	60	58	69	46	58
ALOX12	TGAAGCTCTTCCATCCCCGA	138	89	117	127	88	99
ALOX5	AACTCGATGTAGTCCCCGTG	37	45	68	16	33	22
ALOX5	CATCGATGCCAAATGCCACA	112	75	115	67	41	46
ALOX5	GGATTCATACGACGTGACTG	31	23	73	38	24	36
ALOX5	TAGAGCGGGTCATGAATCAC	14	20	8	10	24	17
ALOX5AP	AAAGCAGGACCCAGAATGGG	119	119	100	63	59	68
ALOX5AP	AGAGCACAGCGAGGAAAGTG	94	93	134	118	93	82
ALOX5AP	GCGGGGCTACTTTGCAGCCA	65	90	59	85	56	68
ALOX5AP	GGCAGTGTAGACCCGCTCAA	71	104	123	85	49	70
ALOX12B	CAAGACGTGGGTACGCTATG	121	139	90	125	79	69
ALOX12B	CCAGTTACCGCCCTCCGGTG	86	54	112	57	34	42
ALOX12B	GTTCCCCGTCACAGACGACA	49	55	70	65	36	46
ALOX12B	TGCACATAGTTGCAGTACCA	27	71	57	102	61	44
ALOX15	AAGCGACTGTGGCCCGCACG	33	36	38	24	19	20
ALOX15	CAAACTATATGACCTCCCTG	48	58	59	88	55	75
ALOX15	CAATTTCAGCATGACTAGAG	79	37	61	57	37	54
ALOX15	TTCCAGGGTGTATCGCAGGT	61	38	43	60	38	33
ALOX15B	GACAGCGGCGGATCAGGACA	18	27	31	29	9	13
ALOX15B	TCCTTGCCGAGATTGTCCAG	6	9	16	36	22	20
ALOX15B	TGCCGAGTTCTCCTTCCATG	81	71	79	129	56	89
ALOX15B	TGGGAAGCCTCAGTTCTCTG	63	40	44	65	17	53
ALPI	CAACACGACACGCGGCAATG	85	79	80	53	33	40
ALPI	CATGATGACCATGGTCGATG	35	24	41	42	37	14
ALPI	CCGTTCGCAGACATACAATG	43	44	53	59	36	53
ALPI	GATCCACCGAGACCCCACAC	25	18	14	24	15	15
ALPL	AGCTCTTCCAGGTGTCAACG	88	74	81	78	59	50
ALPL	CATTGGCCTTCACCCCACAC	39	50	48	57	27	27
ALPL	GATGACATTCTTAGCCACGT	21	19	11	44	23	23
ALPL	GGCATGGTTCACTCTCGTGG	57	49	52	30	32	21
ALPP	CCCGGACTTCTGGAACCGCG	66	61	76	120	67	65
ALPP	CGAAAGTACATGTTTCGCAT	27	38	31	47	17	29
ALPP	CGGCGTCCGAGTACCAGTTG	154	131	110	163	102	112
ALPP	TTGTCTACATTGTATGTCTG	140	120	127	126	80	90
ALPPL2	CGGCATCCGAGTACCAGTTG	80	120	107	83	51	79
ALPPL2	TCGCACATCAATGTCCATGT	102	91	118	78	53	65
ALPPL2	TGGCTCACTCACCGTCACCC	64	55	89	123	57	49
ALPPL2	TTGTCTACACTGTATGTCTG	112	110	103	224	149	143
ALX3	GCCGCGCGTTACCTTCCGCG	23	37	22	86	28	35
ALX3	GCTGCCCTTGGACTGCCGAG	57	47	53	48	25	29
ALX3	GGAATGTGCTGAAGGTCGTG	54	83	72	90	64	64
ALX3	TCCTGCAGGTACTTGGCGGG	62	59	48	82	68	58
AMBN	CATGATGCCAAGTCTGGCAG	68	67	56	104	71	69
AMBN	CCCGGTGTTCCAGATTGCTG	97	123	119	94	43	50
AMBN	TTATCTGTAATATAGCTCCC	110	91	94	94	46	39
AMBN	TTATCTGTGATATAGCTCCC	75	60	83	103	79	74
AMBP	CCTAGGTGAATGTGTCCCTG	39	39	31	31	21	25
AMBP	TAGAGCTTGGCAGTAATGGT	15	27	7	13	9	5
AMBP	TGCAGAATGGAACATAACCA	13	23	21	21	11	21
AMBP	TTCTAGGAAAGGTGTCTGTG	27	52	61	55	35	44
AMD1	AAGCTTGCTAGGGATTACAG	15	9	25	9	13	6
AMD1	AATTCCGGTGTGGGTACCCT	37	46	38	32	27	7
AMD1	ATCTTCGCACTATCCCAAGG	27	40	28	65	30	41
AMD1	CCCACAAGGATTGAACATTG	71	88	75	61	35	29
AMELX	ACAGCACGGGGATGATTTGG	131	122	150	101	99	92
AMELX	CGGGCATCATTGGTTGCTGG	192	168	123	158	97	98
AMELX	GGATTGGAGTCATGGAGTGT	111	122	96	105	55	57
AMELX	TGGGCTCGTAACCATAGGAA	48	70	54	78	39	43
AMELY	CAGGCATCAGTGCTTGCTGG	46	60	47	39	39	33
AMELY	CGTAACCATAGGAAGAGTAC	67	62	74	86	52	62
AMELY	GATGTGGTGATGAGACTGCA	49	74	68	57	38	29
AMELY	GCACCACCAAATCATCCCCG	44	18	41	62	21	26
AMFR	ACAGGGACAGGACTCGACCG	58	44	57	94	38	42
AMFR	CCTCAACCACGAAGGGACGT	78	90	92	168	174	130
AMFR	GCACAAGAACTATCTACGTG	52	22	47	93	48	62
AMFR	TGTCTCTCACTCACTCGAAG	41	81	64	59	47	55
AMH	GCAGGGCCTAGTCAACCTGT	125	113	70	66	30	37
AMH	GCGGACCTACCCTCTCCGCG	7	20	12	36	25	35
AMH	GGGAGCCAACACCCTCGCTG	50	72	74	54	16	30
AMH	TCTTCCGAGAAGACTTGGAC	49	75	66	38	16	24
AMHR2	CAGTGATAAATCGGACAATG	36	23	32	33	21	29
AMHR2	CCCACAGGCCAATATAAACC	32	31	41	31	24	16
AMHR2	CCCCAGCAGGTAATCCGGGA	59	65	72	70	40	41
AMHR2	CGAAAGAACTACAGAGTGCG	52	74	34	48	31	19
AMPD1	ACAGTAAGACCTATACCCAC	27	29	29	29	27	44
AMPD1	CAAGGACCAACTCACCCCAG	5	4	1	0	8	3
AMPD1	GCAGGTACATACTAGATCCT	13	11	9	8	9	3
AMPD1	TATCACCTCAAAATGAAGGA	33	23	36	25	27	23
AMPD2	GAGACCCGGACCTATGAACA	5	8	11	10	3	2
AMPD2	GGTGCACGTCTACACCCGCA	22	17	27	52	38	23
AMPD2	TGCCAAATACAACCCTATTG	8	6	17	26	10	6
AMPD2	TGCCCCGTATGAGTTCCCCG	33	35	29	50	37	38
AMPD3	AAAACTGAAAACTATCTGGG	62	58	60	73	33	39
AMPD3	CACCTCACTTACTAAATCCG	142	109	125	172	72	111
AMPD3	TCACGTTATAGAAGTCCCGG	20	16	37	23	12	8
AMPD3	TGATCCGGGAGAAGTATGCG	58	36	61	40	24	22
AMPH	AGACTTCCATCAAAAACTCG	65	44	35	41	21	30
AMPH	ATTGCCCTGGGACCTATGGA	23	28	49	34	19	23
AMPH	GGTGTCTTTGCAATGCGGAG	15	17	29	10	13	10
AMPH	TCCAACACTAGGCATGCAGG	20	22	25	17	7	4
BIN1	ACCTGGCCTCCGTCAAAGGT	68	37	39	42	35	46
BIN1	AGTCACGCATTGCCAAGCGG	65	22	47	20	32	31
BIN1	CATCACTCCTACCTGAGATG	78	69	69	56	55	40
BIN1	TGAGGCAAACAAGATCGCAG	11	15	43	21	10	24
AMT	ACTGTCGCTGTTTACCAACG	73	123	87	137	61	73
AMT	AGAGGGGGTATACCTGCATG	76	126	93	132	72	90
AMT	CCAGGTACTACAGGCCGGCG	26	10	21	47	18	26
AMT	TGTAGCCACAGCGGGTCACG	21	15	11	30	8	19
AMY1A	AAGACAAGCGCTCTGTCAGA	56	59	52	70	58	57
AMY1A	CAACACCAATGTCAATGAGA	57	68	77	26	31	18
AMY1A	GTGACTAGATGCAACAATGT	15	6	23	14	8	6
AMY1A	TGAGCGATATTTAGCTCCCA	86	40	70	132	91	85
AMY1B	AACAGTAACTGGTTCCCGGA	51	86	93	62	52	41
AMY1B	AATCAACGAGGACATGGCGC	35	53	48	53	39	27
AMY1B	GACTAGATGCAACAATGTTG	28	24	49	65	30	32
AMY1B	GTCTTCTCGATCTTGCACTG	40	24	15	34	13	14
AMY1C	ATGAACCATCTCATTGACAT	52	61	52	85	30	51
AMY1C	GAACTATAATGATGCTACTC	24	31	43	58	18	27
AMY1C	GCTGTAATTAATCATATGTG	9	11	8	27	22	29
AMY1C	TAGCTCCCAAGGGATTTGGA	18	7	13	35	11	7
AMY2A	GAACTACAATGATGCTACTC	6	15	4	12	6	12
AMY2A	GAGCGATATTTAGCTCCGAA	27	37	29	18	15	17
AMY2A	TGACAATCAACGAGGACATG	29	35	48	38	23	33
AMY2A	TGTGGTAACGCTGTGAGTGC	38	33	34	34	12	29
AMY2B	AAGACAAGTGCTCTGTCAGA	33	34	27	55	25	40
AMY2B	ACAGGTCAGAGATTGTCGTC	48	44	36	79	56	41
AMY2B	ATGAATCATCTCATTGACAT	36	64	60	85	39	46
AMY2B	GACTAGATGTAACAATGTTG	20	28	21	23	24	32
ANG	AATGTGTTGATGTCTTTGCA	65	97	65	89	72	81
ANG	ATCCTGAGCCAGGGTCGGTG	86	64	42	60	55	40
ANG	CACTATGATGCCAAACCACA	74	74	71	105	43	54
ANG	GATACTGTGAAAGCATCATG	57	55	43	60	32	41
ANGPT1	AGATATAACCGGATTCAACA	74	75	113	111	74	101
ANGPT1	GCAGAGAGATGCTCCACACG	68	126	81	81	61	41
ANGPT1	GCAGCTTGAGAATTACATTG	127	103	125	106	80	81
ANGPT1	TTGCAATATGGATGTCAATG	78	97	100	58	28	55
ANGPT2	AAGAACTGAATTATTCACCG	61	28	38	43	31	22
ANGPT2	ACCAAACAGCGGAGCAAACG	43	28	34	22	13	23
ANGPT2	ACCGAGTCATCGTATTCGAG	76	64	89	66	57	80
ANGPT2	TAACGTGTAGATGCCATTCG	80	100	87	143	85	78
ANK1	CATTCTAGAAACGACAACCA	47	67	69	52	25	45
ANK1	GACGGGAGCCTCGATCGACG	60	60	39	25	29	42
ANK1	GATCAAACACGGCGTCATGG	73	75	65	77	40	64
ANK1	TGTACTTCGTGATCATGTCA	129	102	111	58	41	52
ANK2	AAATGTTAACGCAAAAACCA	92	58	65	52	42	45
ANK2	ACATTACGGAAATGTCAACG	38	35	59	34	24	23
ANK2	GGGAGAATACCTTAGGCCTG	28	22	32	38	19	31
ANK2	TGGTGTGTACCCATTTGTAG	85	109	79	66	46	64
ANK3	CATGTGGATGCGCTTTACTG	60	46	78	54	19	18
ANK3	GATGAAGTTCGACTGAAGTG	30	16	28	42	16	20
ANK3	GGATACACACCACTGCATGT	97	55	84	119	53	57
ANK3	GGGGCCGTACACTTGCGTGG	47	48	45	43	32	20
ANPEP	CATCACGCTTATCCACCCCA	121	92	94	41	56	34
ANPEP	CCTTGGACCAAAGTAAAGCG	23	19	25	18	17	10
ANPEP	CGTTCAGGGCATAATCGCCG	70	75	61	100	47	51
ANPEP	TCACGGTGGATACCAGCACG	11	17	9	4	20	11
SLC25A4	CAAAGGGATCATTGATTGTG	27	40	41	29	22	23
SLC25A4	CCAGACCATGGAACTCACGC	37	24	45	63	8	22
SLC25A4	GGGGAAGTAACGGATCACGT	12	20	19	4	9	7
SLC25A4	TGGTAACCTGGCGTCCGGTG	53	13	40	39	23	20
SLC25A5	ACACAGGGATGTGGCCCCTG	29	29	32	40	17	21
SLC25A5	ACCCGTCTAGCAGCTGATGT	19	34	49	20	18	15
SLC25A5	AGATACCGAAGTAGGCGGCT	28	19	4	8	4	6
SLC25A5	GGAGTTCTGTCCTTCTGGCG	17	23	5	12	11	4
SLC25A6	CCAGCGGGTACACGAAGCAG	126	199	128	106	75	90
SLC25A6	CGAAGTTGAGGGCTTGAGTG	137	109	128	154	90	99
SLC25A6	CGTATCGTACACGCCGAAGT	14	19	28	8	7	7
SLC25A6	GCCGCCGACAAGCAGTACAA	119	129	111	129	88	141
ANXA1	AAGGCAGCGACATCCGAGGA	46	28	20	61	28	31
ANXA1	AGAAATCAGAGACATTAACA	38	25	43	47	13	6
ANXA1	CCTTACAGGTCACCTTGAGG	91	92	106	54	18	28
ANXA1	TCACACCAAAGTCCTCAGAT	17	42	21	45	34	45
ANXA2	ACAGGGGCTGGGAACCGACG	12	20	40	18	15	28
ANXA2	CAGCCATCAAGACCAAAGGT	115	100	99	100	63	63
ANXA2	GGTCCTTCTCTGGTAGGCGA	79	58	67	97	66	74
ANXA2	TGGGAAACCAACCTTTGCCA	65	97	104	75	37	76
ANXA3	CTGAGAGGTCAAATGCACAG	24	18	40	25	8	15
ANXA3	GAATAGATTCTCTATAAAGC	9	6	6	26	15	11
ANXA3	GAGGAAAGCTCCTTAAACAC	23	13	21	4	8	4
ANXA3	TTTGCATCAAAGACTGCTGG	47	53	53	30	18	21
ANXA4	AACCGAAATCACCTGTTGCA	98	73	94	72	44	61
ANXA4	ACTGTGGCCTACCCTGCCGA	52	61	50	20	22	14
ANXA4	TATGCGCCGGATCTCCTCAG	20	36	45	34	19	29
ANXA4	TTGCACGTCATACAGCACCG	51	61	30	33	19	17
ANXA5	AATCTCCACGCAATACCTGA	41	58	34	66	39	46
ANXA5	ACTCTTCGGAAGGCTATGAA	35	13	9	10	5	4
ANXA5	AGGCTGGAGAACTTAAATGG	125	111	118	162	102	106
ANXA5	ATAAGCATCATAAAGCCGAG	97	108	83	73	44	31
ANXA6	GAGAAGCTAATGCTGGCCGT	13	7	5	18	26	16
ANXA6	GCAGGTGGCCTATCAGATGT	22	20	39	44	29	30
ANXA6	GGGAAGCCAAGATCTCAATG	35	56	54	59	53	37
ANXA6	TTGGCATCGTAATGGGCCGG	79	76	56	96	52	51
ANXA7	AGGAACAAAATACCTGACTA	35	32	25	74	27	45
ANXA7	ATTTAAGACCTCCTATGGCA	29	41	32	23	15	15
ANXA7	CTCCAGGCATCGTAATACGT	40	64	31	73	27	47
ANXA7	TACCCACAAGTGCCAAGTAG	37	50	38	65	42	49
ANXA11	AGGACCTCGGCATCTCGCAG	15	17	27	20	11	13
ANXA11	ATAACGTGGCCACCTATGCG	25	21	27	36	22	27
ANXA11	CGAGCTACCCAGGATACCCG	28	21	10	39	26	21
ANXA11	GGGATGTATCCACCCCCAGG	32	34	24	34	21	28
ANXA13	AAACTTCGAGAAGACAGCGT	50	65	50	74	44	45
ANXA13	AGCCTCGAATCAGATGTCAA	113	117	97	84	50	54
ANXA13	CCTGTGCACGAGGACCAATA	160	137	91	94	53	104
ANXA13	GTACAAGGCAACGTACGGCA	41	36	24	49	37	17
AOAH	AGCGACGAGTCAGTGTACCC	38	63	74	77	39	55
AOAH	CATGGCATATATAACGATGG	4	15	4	17	5	12
AOAH	CCTGTAGCACCAGAGAGTTG	28	66	27	42	21	29
AOAH	TGCTCAAGTTCACAACTCGA	52	80	90	102	36	36
AOC2	AGTCTGCATAGTAGTGCCCA	85	51	56	59	32	41
AOC2	CTGGGGCGAGAACTGAAGAG	135	150	90	96	62	76
AOC2	GTCACATCCCGCATGTACGA	33	62	40	39	18	41
AOC2	TATATGGATGTCCACCATCG	41	52	40	48	17	43
AOX1	CATATATAACCTACCACCAA	41	12	26	43	17	30
AOX1	CTGGTGTGAAGCATGCCACG	18	5	11	21	19	11
AOX1	GAGTTATGCATCTCATATGG	10	14	20	7	14	10
AOX1	GGGGTTCTACATACCCACAG	36	19	18	7	4	11
APAF1	CTGGTGAAAGAGTATGCGGC	81	61	84	52	21	32
APAF1	TGAATTTGTATGACCAAACA	141	70	71	148	112	61
APAF1	TTCCTAAGGAACTCTCCACA	66	70	108	62	27	34
APAF1	TTTCCTAATATTGTACAACT	64	49	52	87	47	60
NUDT2	AAGATGCCTCATTCCCAAAG	40	77	71	65	39	43
NUDT2	CAAAAGGGAACTCAATTATG	66	70	59	54	76	40
NUDT2	CATCACTGGACTCCTCCCAA	41	69	42	71	38	63
NUDT2	GCCAGCTGACCATTATTGAG	51	13	53	23	23	34
APOF	CATATGAAGTGGCATCCACA	37	80	58	44	32	40
APOF	GGCTCTAAGGAATGCCCTGG	25	16	10	19	9	5
APOF	GTGTAGCATTCACACCACCC	45	24	28	17	24	23
APOF	TATGCTACTCAAAACTGCCT	59	74	58	64	50	45
APBA1	AGGAAATGGTCCTCAGAGGG	52	40	62	93	49	65
APBA1	CCAGGGACTGTGACGACCAG	52	54	34	50	30	35
APBA1	GAGCCCTATGCCGACTACGG	47	26	41	42	20	23
APBA1	TTCCATCGATCAAGTCTTCG	67	69	65	47	20	35
APBA2	CAGAGCTGGAGTCCCCATCG	38	58	59	30	18	10
APBA2	CCAGGACTACTACCCCGAGG	32	31	16	14	18	8
APBA2	GAACCAGAAGACCTCATCGA	31	38	25	34	11	6
APBA2	GAGGACGACAGCTACCTAGA	26	40	21	40	27	13
APBB1	AGCTGGGCTACCTTATCCCA	69	45	64	80	33	45
APBB1	ATTGCGATTCTGGTCACGGT	23	47	27	30	21	38
APBB1	CCTGGGTTGGTATTCCGTGG	47	36	18	16	11	16
APBB1	TGAGGGTCCAGGACACCTCA	50	60	41	46	22	29
APBB2	ACTGGGGTCCGGGTTAACAG	35	16	56	20	14	3
APBB2	AGAACCGAGGCAATCACCAT	54	71	61	83	71	58
APBB2	GCTGCGAGTGCAGCACGCTG	23	18	27	28	9	17
APBB2	TGCACTAACTAACATCCAGG	51	67	42	135	111	66
APC	AGGATGTAATCAGACGACAC	52	63	66	75	31	28
APC	GGTTCAGAAACAAATCGAGT	16	46	26	40	21	17
APC	TCAATAGGCGTGTAATGATG	102	46	41	103	56	51
APC	TCTGTATAAATGGCTCATCG	28	51	37	70	33	62
APCS	ACTATAGGCTCGAAAACACA	134	127	134	122	69	66
APCS	CTCCTACAATACCCAAGGCA	112	130	124	222	92	114
APCS	GGAGAGTATAGTCTATACAT	28	38	40	57	40	49
APCS	GTGAAAAAGGGTCTGCGACA	80	42	69	60	26	48
AIRE	AGTTCGAAGACTCCGGCAGT	22	35	15	43	17	44
AIRE	CCCCGCTCACCGTTCCCGAG	89	58	90	65	38	43
AIRE	CGCGCTGGCTGACCACGACG	94	30	45	42	54	29
AIRE	GTGGCGGTACCAAAGCCTTG	0	0	0	0	0	0
APEH	ATTATGTGGACCTCATCGGG	75	64	38	101	49	58
APEH	CACAACATCTACCACCACTG	68	102	77	98	58	84
APEH	GTACGGCGGCCAATACCGGA	46	32	39	51	35	38
APEH	TTTGCTGTGGACACCCAAGT	42	89	91	102	79	96
APEX1	ACAGCATATGTACCTAATGC	16	12	20	5	18	9
APEX1	ATGCCGTAAGAAACTTTGAG	20	22	21	5	4	9
APEX1	CCAAGAGCAGATCTTGAGTG	50	49	36	80	25	41
APEX1	CTGGTCAGCTCCTTCGGACA	111	76	107	56	43	35
BIRC2	ATATTCAACTTTCCCCGCCG	53	46	43	86	41	53
BIRC2	ATGCTATGTCAGAACACCGG	31	46	40	50	24	22
BIRC2	CAAGCTACTATGTTCCAAGG	75	71	82	107	56	41
BIRC2	TACTCATTGCATAACTGTAG	47	31	40	37	18	42
BIRC3	ACCCGGAAGTAATGAGTGTG	110	99	96	122	40	66
BIRC3	AGGATTAACTAGAACACTAG	114	53	58	43	21	33
BIRC3	CATGGGTTCAACATGCCAAG	17	16	19	56	18	21
BIRC3	TTTCGTTATTCATTGCACAG	26	28	18	21	12	14
XIAP	ATGACAACTAAAGCACCGCA	47	21	16	67	37	44
XIAP	ATGGATATACTCAGTTAACA	63	60	45	56	33	30
XIAP	TATCAGACACCATATACCCG	81	104	55	117	88	89
XIAP	TCTGACCAGGCACGATCACA	53	60	83	46	38	38
BIRC5	ATGCGGTGGTCCTTGAGAAA	0	2	3	5	6	3
BIRC5	CAAGTCTGGCTCGTTCTCAG	3	0	0	9	9	3
BIRC5	GAACATAAAAAGCATTCGTC	2	5	4	4	7	6
BIRC5	GCTGCGCCTGCACCCCGGAG	5	1	5	0	4	1
APLP1	AATGTGAGAGTTCAACCCGG	36	55	46	24	24	34
APLP1	CCTGCCTAAAGCCGACAGAC	77	81	86	52	31	31
APLP1	CGCACGCAGGTAGCGCCGCA	110	63	120	92	69	51
APLP1	GGGAAATCAGTGAGCACGAG	38	61	60	85	76	70
APLP2	AAGGCCTGGAGAATGCGATG	38	55	35	38	22	29
APLP2	GCACCGCAACCGAATGGACA	56	43	49	34	27	28
APLP2	GGAACTGGTCTACCCCACAT	33	26	18	28	14	21
APLP2	TATTGACAACTGGTGCCGGA	42	19	59	35	21	27
APOA1	CAAGGCGGAGCCTTCAAACT	17	15	20	29	16	21
APOA1	CCTAAAGCTCCTTGACAACT	63	82	109	65	66	51
APOA1	GAGCACATCCACGTACACAG	6	8	12	12	14	12
APOA1	GCTGCGCGCAGAGCTCCAAG	17	17	24	26	14	24
APOA2	ACAGGCAAAGGAGCCATGTG	92	78	74	91	50	73
APOA2	CCCACCTTCAAGGCTGCAGA	75	60	67	59	24	48
APOA2	GACCGTGACTGACTATGGCA	43	52	43	77	61	62
APOA2	TGTGGGCAGGAGCTTTGGTT	25	58	52	44	40	20
APOA4	CAAGATCGACCAGAACGTGG	47	82	78	100	46	48
APOA4	CAAGATTGACCAGACCGTGG	87	93	93	101	46	52
APOA4	GGAGAAGTGAACACTTACGC	43	60	41	67	29	35
APOA4	TGAGGTGAGCCAGAAGATCG	101	120	130	127	78	78
APOB	AAACTCACTTGTTGACCGCG	88	102	69	59	37	31
APOB	AAGTCCATGAGTTAATCGAG	105	96	129	115	54	62
APOB	GACATGACTTTCCGGCACGT	90	87	75	58	22	53
APOB	GGTCTCTACCACCAAAACGG	65	53	63	55	41	36
APOBEC1	ATGGATCAACAAAATCGGCA	124	159	92	104	63	102
APOBEC1	CAAAAACACCACCAATCACG	48	84	74	78	56	38
APOBEC1	GAGTTTCTGAGTCGGCACCC	55	31	35	44	26	33
APOBEC1	TAGAAGACGTCAAACTCCCA	44	65	57	44	18	21
APOC1	CCTGTCGCTCCCGGTCCTGG	121	109	139	97	78	84
APOC1	CTTCAGCTTATCCAAGGCAC	57	59	62	75	63	44
APOC1	GTTCTGTCGATCGTCTTGGA	15	20	27	30	16	15
APOC1	TGGAAACACACTGGAGGACA	128	125	147	74	48	36
AQP8	CTGCTCCTGGACTGTCACAA	138	97	101	97	59	70
AQP8	GCTGTGAGACCCAGTACGGG	46	70	64	41	42	14
AQP8	GGCGAGTGTCCTGGTACGAA	52	47	76	30	33	15
AQP8	GGCTCGTGATTGCCACGCTG	114	95	126	136	92	120
APOC2	ACTCACCAAATCCCAATACC	22	25	6	21	10	16
APOC2	GCAGGTATGTCTTCTCGTAC	58	48	71	52	28	18
APOC2	GGAGAGAGATTCCTTCACCT	10	4	6	11	7	18
APOC2	GGAGGACAAGAAACAGAGCT	18	20	11	8	5	8
APOC3	CACCAAGTGCTTACGGGCAG	171	177	197	180	123	78
APOC3	CTGCATGAAGCTGAGAAGGG	112	109	128	69	46	59
APOC3	GGATGCACTGAGCAGCGTGC	147	141	165	195	98	100
APOC3	TTTAGGGGCTGGGTGACCGA	116	110	94	116	54	73
APOC4	CAAAGCTAAAGATGAGTCGC	49	33	38	18	13	7
APOC4	CCACCTAGCATGCCAGCCAG	34	68	68	52	35	36
APOC4	CCTCCTCAGAAACAGGCTCC	42	53	52	80	62	57
APOC4	GTGGTGAACAGGACCAGAGA	38	12	26	41	22	13
APOD	AAAGATCAAAGTGTTAAACC	50	49	54	38	37	25
APOD	AGGATCCAGTACGGTGCCGA	38	30	43	49	19	32
APOD	CTCTGCAGTATCTCGGAAGA	62	45	43	30	10	18
APOD	GGAACTGTGAATCAAATCGA	17	26	27	31	27	23
APOE	AGCTGCGCCAGCAGACCGAG	51	95	29	37	24	43
APOE	CATGCTCGGCCAGAGCACCG	46	42	66	33	17	30
APOE	GCGGACATGGAGGACGTGTG	46	38	37	27	18	17
APOE	GGCCTACAAATCGGAACTGG	66	34	36	48	20	40
APOH	AAGCCGGGCTATGTGTCCCG	36	34	41	35	20	26
APOH	ACACGAAGTGTTGCAAACGT	122	87	108	59	47	76
APOH	TTCAAAAGTCGTATAGCGTA	23	24	37	3	7	7
APOH	TTCCCATCAAGACCAGACAA	58	44	40	56	21	34
APP	ACATCCGCCGTAAAAGAATG	49	66	87	54	39	38
APP	CAAGTATCTCGAGACACCTG	20	12	11	11	6	3
APP	CGGAACTTGTCAATTCCGCA	45	72	51	25	26	32
APP	GCTGCAGCGAGACCTACCCG	38	60	48	59	33	43
APRT	CGCCTGCGATGTAGTCGATG	98	51	80	44	33	45
APRT	GCTGCGTGCTCATCCGAAAG	46	51	48	41	33	25
APRT	TCGCGCCAGGAGGCCGATGG	86	103	127	49	53	43
APRT	TCTTACCTTCCCGTACTCCA	47	36	26	70	45	43
KLK3	AAAGCGTGATCTTGCTGGGT	97	84	62	70	41	52
KLK3	ACAATCCGAGACAGGATGAG	93	87	81	85	63	35
KLK3	AGGAGGCTCATATCGTAGAG	86	111	106	78	46	62
KLK3	TCTCGTGGCAGGGCAGTCTG	0	0	0	0	0	0
FAS	ATGTGAACATGGAATCATCA	119	97	88	140	104	124
FAS	CAGGATCCAGATCTAACTTG	54	55	40	76	57	57
FAS	GTTGAGACTCAGAACTTGGA	51	20	45	33	32	36
FAS	TAGGGACTGCACAGTCAATG	64	42	87	136	61	57
FASLG	AAAACATCACAAGGAGACAC	14	16	7	23	5	14
FASLG	AGAAAGCAGGACAATTCCAT	77	37	36	27	18	20
FASLG	GGAAGAGCTGAAACATCCCC	6	18	24	23	19	5
FASLG	GGGAAGAACTGTGCCTGGAG	34	55	31	49	31	37
SHROOM2	AGAGAACATCCTCTACACTG	211	187	211	200	141	132
SHROOM2	CCACCGTTCGACGCCCACGT	140	121	128	158	111	98
SHROOM2	GGAGACCAGAGCTCACCGAT	2	9	11	2	8	3
SHROOM2	TCGAGATTATAGATACTCGG	11	8	5	10	7	10
AQP1	ACACCCCACTCACGTCATTG	57	36	45	51	36	38
AQP1	ACTGGGCGATGATGTACATG	15	37	12	36	13	18
AQP1	CTGGGCTTCAAATACCCGGT	4	9	12	12	7	7
AQP1	GCGTGCTGGCTACTACCGAC	10	15	21	26	27	15
AQP2	CACGCCAGCAGACATCCGCG	19	23	27	41	31	28
AQP2	CATGGCAATCTGTAGCACAG	37	31	38	26	12	29
AQP2	GGCAGGCCACAGTCACGGCA	54	64	72	115	74	80
AQP2	TCTCCGAGCCGCCTTCTACG	0	0	0	0	0	0
AQP3	CAAGCTGCCCATCTACACCC	64	113	62	110	63	62
AQP3	CAGCACACACACGATAAGGG	63	65	62	66	56	48
AQP3	GATGGTGAGGAAACCACCGT	25	31	45	41	23	21
AQP3	TACAACAACCCCGTCCCCCG	97	100	85	78	78	50
AQP4	AAAGCCTTTACCGGTCGACA	25	18	15	37	28	58
AQP4	AACCAGGAGACCATGACCAG	17	29	20	21	19	16
AQP4	CAGTGCTTTGGCCATATCAG	31	54	47	29	8	22
AQP4	TGCGATGTAGAAGACAGACT	41	43	39	56	33	35
AQP5	GACAGACAGGCCAATGGACA	9	33	10	38	15	26
AQP5	GCTCAACAACAACACAACGC	29	10	9	14	17	16
AQP5	GGCTGGCATCCTCTACGGTG	19	14	24	25	8	14
AQP5	GGTGCGGCGGGAGTCAGTGG	6	4	3	6	7	7
AQP6	AAAGAACACATACAGCCCCG	5	15	10	10	5	4
AQP6	ACCTACCACGTTGATCCCAA	50	21	38	31	25	9
AQP6	ATGGCAATCTGTAGCACGGA	50	30	39	56	28	36
AQP6	GAGGAAGGCCAGCGTCACGG	18	10	17	22	18	18
AQP7	ACACCCCGATGATGACCACG	35	15	16	30	10	11
AQP7	AGATCCAGGAAATACTGCAG	47	23	43	69	47	45
AQP7	GCCCAGCGCACAGTTAGCAA	51	50	43	60	43	42
AQP7	GTTCCTGGGCTCCTTCCTGG	1	1	4	45	20	24
AQP9	ATGGCCATTTATGTGGCTGG	50	37	40	22	14	14
AQP9	GACGGTTGCAGCCCCCACAA	69	69	72	115	69	77
AQP9	GATTATGAGGAGTATCATGG	40	39	27	44	38	29
AQP9	TGGTGGAAAACTGCTGATCG	21	16	6	14	14	12
AR	AGGGTACCACACATCAGGTG	101	97	107	103	52	57
AR	CCTTAAAGACATCCTGAGCG	41	36	29	21	26	39
AR	GGACGCAACCTCTCTCGGGG	82	82	81	86	50	62
AR	TCCAGCTTGATGCGAGCGTG	26	39	35	44	25	20
ABCC6	ACTATGATCCAATCAGCCTG	46	45	50	42	32	34
ABCC6	CAGACCACGATCCAGACGAG	79	37	51	44	24	25
ABCC6	GAGAACTGTGAGAGTCACAA	29	19	22	35	18	25
ABCC6	GGACAGCATCCAATACGGCA	29	17	32	29	23	22
ARAF	AGTGTCCAGGATTTGTCCGG	29	46	40	63	31	14
ARAF	GCCCAACAAGCAACGCACGG	34	47	54	45	38	25
ARAF	GTAGTGATGGAACCCCCCGG	6	5	15	21	8	19
ARAF	TGGTCTACCGACTCATCAAG	38	58	62	28	21	26
ARCN1	ACCATATACAGTTTCTCCAT	10	15	26	26	9	27
ARCN1	AGTACGCTTGCCCATACTAG	62	52	76	56	33	30
ARCN1	ATTCTAGACCCATCCAAATG	3	3	9	23	7	11
ARCN1	GATCCTATTTACCTCTCTGA	19	23	16	60	46	36
TRIM23	ACACACAGTGCAATATACAG	81	82	78	119	69	58
TRIM23	GATCGACAAGTAACAGACCT	84	76	54	69	47	32
TRIM23	TGAAGGAGGAGAACAAATCG	53	53	57	90	63	57
TRIM23	TGCAGACACAGCACATGAGT	91	61	82	82	46	43
AREG	ATGCAAATATATAGAGCACC	8	2	12	16	5	7
AREG	ATTGTCGATGATTCAGTCAG	56	87	68	68	48	56
AREG	GAGGACGGTTCACTACTAGA	25	39	18	5	8	14
AREG	TGGTTCACGCTTCCCAGAGT	49	18	28	34	8	17
ARF1	AGGCTTCAACGTGGAAACCG	25	28	46	45	34	41
ARF1	CACCCAGCTTAAGCTTGTAG	14	10	22	14	15	11
ARF1	TGACAGAGAGCGTGTGAACG	19	15	12	8	6	6
ARF1	TGGAAGTAGTGGCGCCACAG	9	2	11	12	8	6
ARF3	AGAACATCAGCTTTACAGTG	147	117	144	163	110	115
ARF3	CCTATACAAGCTGAAACTCG	140	73	81	125	70	66
ARF3	GCTGTGCTCTTACCAATGGT	36	17	19	39	30	16
ARF3	TGGAAGTAGTGTCTCCAGAG	31	78	84	94	50	81
ARF4	ACTTCCAGAATACCCAGGTA	41	40	64	78	36	36
ARF4	TAAACTTTCTTACCAATGGT	44	14	20	35	16	19
ARF4	TCAATTCATCTACCAGAAGC	46	33	42	50	19	47
ARF4	TCTGCTTCTTGCCAAATAGT	28	31	29	16	15	8
ARL4D	AGACGGTCTAGTGTTTGTGG	0	0	0	0	0	0
ARL4D	AGCCGGGCCTCGGACAACCA	93	97	107	88	71	82
ARL4D	CGGGTATAAGAGCGCCACAG	19	38	27	11	9	8
ARL4D	TGATGCCACGCGATCCCCCG	49	55	63	67	29	36
ARF5	AAGCAGATGCGGATTCTCAT	37	48	17	16	17	11
ARF5	GTCACCACCATCCCAACCAT	36	49	57	29	23	13
ARF5	TGCTGATGAACTCCAGAAGA	24	28	46	36	16	20
ARF5	TGTGGTGGACAGTAATGACC	13	5	1	8	10	7
ARF6	CCAAGGTCTCATCTTCGTAG	18	35	23	32	13	21
ARF6	CCTGGCGAGCCTCATCGATG	27	50	66	36	27	28
ARF6	GAAACCCACAGTGGGAATGG	6	1	3	1	4	13
ARF6	GTGTAGTAATGCCGCCAGAG	34	33	14	6	4	10
ARG1	ACTCCACTGACAACCACAAG	25	29	21	37	13	11
ARG1	AGATATACAGGGAGTCACCC	101	72	74	66	56	59
ARG1	AGGCCCTACAGTATTGAGAA	57	49	69	75	32	20
ARG1	GGACAGACTAGGAATTGGCA	32	12	36	10	9	10
ARG2	GATAGTGAATCCACGCTCAG	26	16	25	36	29	24
ARG2	TAGGAGCCCCGTTCTCACAA	92	48	71	61	34	42
ARG2	TCATAGGTACCACAACTCCC	24	9	15	22	10	14
ARG2	TGATCGACTTGGTATCCAGA	32	39	72	25	17	14
RHOA	AAAACACATCAGTATAACAT	20	20	30	50	25	26
RHOA	ACAGAAATGCTTGACTTCTG	35	22	33	24	14	16
RHOA	CTATGTGGCAGATATCGAGG	8	13	14	15	11	20
RHOA	GCCACTCACCTAAACTATCA	28	37	30	28	15	23
RHOB	CGGTGGGCACGTACACCTCG	9	7	22	18	17	17
RHOB	CTTGCCGTCCACCTCAATGT	27	44	59	49	27	25
RHOB	GAAGCACATGAGAATGACGT	42	39	18	13	3	23
RHOB	GGGACAGAAGTGCTTCACCT	28	41	42	59	46	57
RHOC	AAAGAAGCTGGTGATCGTTG	35	44	40	47	23	24
RHOC	AGGAAGACTATGATCGACTG	35	50	22	87	17	30
RHOC	CAGCAAGGATCAGTTTCCGG	45	39	67	115	72	60
RHOC	TGGGGAATAAGAAGGACCTG	25	18	34	40	16	29
RND3	AAATGCAAGATAGTTGTGGT	57	81	58	53	24	23
RND3	GACGCCAGTGTCCTATGACC	15	25	29	16	4	13
RND3	TCAGCACAGCATCCGAATCA	66	56	83	60	47	62
RND3	TCTTACCCGAAGTGTCCCAC	23	24	28	30	14	28
RHOG	CCTGAACCTGTGGGACACTG	62	91	61	93	60	61
RHOG	CGCCGTCCTATGAGAACGTG	40	62	49	62	18	31
RHOG	GAAACAGATGACGAAAACGT	10	11	8	9	3	7
RHOG	GCTGTAATTGTCGAACACGG	16	16	7	5	0	1
ARHGAP1	CAGGTGTGTGACAAGTTCCG	6	24	29	25	9	14
ARHGAP1	CCTCGCCAAGTGCTCAAGTG	36	33	31	10	15	18
ARHGAP1	CTTGCGGTCAAACTCCCGGT	50	26	29	50	9	16
ARHGAP1	TAGGAGATGACAAGTATGGG	86	71	77	56	16	30
ARHGAP4	CGAAACCTTCTACCTCACGG	72	96	88	89	54	49
ARHGAP4	GCACAAACTCAAGTGCACAA	37	43	50	26	20	24
ARHGAP4	TATAACCAGAGACTCTTTGG	44	37	32	79	39	49
ARHGAP4	TCTGCGTTGAAATGGAGCTG	19	26	40	52	38	49
ARHGAP5	ACTAAATGGATCTCCACACA	17	30	35	16	17	23
ARHGAP5	GCACCCATGTGGTTTAAAGG	10	9	20	4	12	2
ARHGAP5	TCAGTATCATCGGCAAACTG	27	17	35	34	15	25
ARHGAP5	TGCAAATTCGTACTCCGATG	43	38	49	30	21	9
ARHGAP6	AGGGCCACCTACCATGAACA	178	117	176	181	102	151
ARHGAP6	CGGATTTCCACACGACGTAG	83	73	69	67	25	42
ARHGAP6	GAGGTTCCCCTGGGTCGCGG	81	97	84	117	72	96
ARHGAP6	TACGTGAGGAATTTGACCGT	103	159	123	98	61	70
ARHGDIA	AGTACATCCAGCATACGTAC	185	126	112	110	72	74
ARHGDIA	CACCTGCGGAAACGGCCACG	29	26	27	15	19	18
ARHGDIA	CAGGCCAGTCACCACGACGT	7	18	14	19	10	4
ARHGDIA	TCATGCCGGACACTATCTCT	51	62	72	58	34	38
ARHGDIB	AAGTACAAGAAAACGCTGCT	168	114	112	112	80	73
ARHGDIB	CCGGGTGACAACGACATTGG	94	83	113	117	111	157
ARHGDIB	TCAGCACACCTACAGGACTG	137	85	109	113	84	79
ARHGDIB	TGCCCCGGGACCAATCACCA	82	69	101	95	41	54
ARHGDIG	ACCTGTGAGATCCATGACGA	92	59	88	22	19	21
ARHGDIG	GGAGCCTGGCCAAGTACAAG	26	17	39	17	4	11
ARHGDIG	GGCCGCTGACAATCTCCCTG	54	54	59	26	32	24
ARHGDIG	TCCAACACCTCGTCCACTGC	30	31	33	14	8	13
RHOH	AGTGTACGAGAACACAGGGG	47	44	57	100	53	58
RHOH	GGTGAAGCGCACCAACAGAG	12	52	27	71	43	27
RHOH	GTTCAGGAATGAGTTATGGT	29	43	48	48	30	31
RHOH	TGGCCACCCAGACTGACCAG	106	108	64	90	70	75
ARL1	AGAGTTAGTTGCCATGTTGG	12	12	10	42	16	20
ARL1	GAATAGTAACATCTCCAGTA	30	24	23	25	19	9
ARL1	TTCCCGAGTTCCAAACAGAC	48	33	41	90	54	47
ARL1	TTGTAATCTGTACAAAATTG	81	50	50	53	19	25
PHOX2A	AGGCGGTGCTATCGGGCGTG	89	76	85	91	54	50
PHOX2A	CCCCGACATTTACACGCGTG	46	44	61	80	46	57
PHOX2A	GCTTCCAATACAGCCCCCTG	36	50	39	50	19	31
PHOX2A	GGCGCCAAAGTCGCCGTAGG	74	50	46	46	29	40
ARL2	AACTACTTTGAGAGCACCGA	14	14	10	25	9	13
ARL2	CATCCTGAAGAAGTTCAATG	4	3	4	7	5	6
ARL2	GATGTTGAAGCCCAGCGTTG	9	2	1	1	0	2
ARL2	GTTCCGCCAGTAGGACCGCA	3	13	2	28	20	9
ARL3	ATCAAAAGTGTACAATCACA	37	57	34	48	32	36
ARL3	CAGCCACATCACACCTACAC	20	25	28	61	31	26
ARL3	CTGAATGTATGGGACATTGG	22	32	23	25	8	21
ARL3	GGAACTAGCGGAATTACTGG	39	38	46	61	43	54
ARNT	AGATGTCTAACGATAAGGAG	30	33	39	33	7	13
ARNT	CAAGCTAACCATCTTACGCA	30	17	25	39	35	26
ARNT	TGGATTGTGTTGGAGAGTGT	61	35	47	17	13	6
ARNT	TGGGGAACCTCACTTCGTGG	33	11	25	5	4	6
ARNTL	CTGGACATTGCGTTGCATGT	78	116	72	111	65	71
ARNTL	GCAGTCGTCCAATTGCGACG	14	33	67	48	34	20
ARNTL	TTAAAACAGATATAACCCCT	51	43	56	81	54	41
ARNTL	TTAGAATATACAGAACACCA	111	72	128	96	64	57
ARR3	ACTTCAAAGTCAATCCCACA	126	128	134	145	77	88
ARR3	CTCTGCTCAGAGACTATGTG	103	118	155	129	75	116
ARR3	GCGACTACTGCACAAGCTAG	35	49	41	26	23	14
ARR3	TTAAGTACTCAGGATCAACC	63	98	126	81	60	54
ARRB1	AGGTTCAGTATGCCCCAGAG	69	63	84	104	76	64
ARRB1	CGGTGGGAACGACTGTACGT	15	15	12	28	34	21
ARRB1	TCCTACCTCCTTATCCAGAG	12	17	29	28	7	7
ARRB1	TGAAGTCAAAGCCTTCTGCG	39	64	45	40	29	53
ARRB2	CACAGGACACTTGTACTGGG	19	17	17	22	10	20
ARRB2	CCAAAAGCTGTACTACCATG	36	25	35	51	26	10
ARRB2	CTGGACAAAGTGGACCCTGT	41	50	41	40	28	42
ARRB2	TGTGCGGCTGGTGATCCGAA	25	34	12	10	10	11
ARSA	ACGGGATGCCTAGAAATCGA	74	54	50	65	50	55
ARSA	TGCCGACGACCTCGGCTATG	178	107	118	176	86	157
ARSA	TGGAAAGGGAACGACCTACG	39	68	55	19	26	19
ARSA	TTACGTGAGAGGCATAGTAC	31	33	26	48	27	14
ARSB	ATGGCTTCAAGTATTCCTCA	115	106	97	161	116	129
ARSB	GACCTAGGCTGGAACGACGT	18	18	29	46	37	20
ARSB	GTAGGTATCAAATCCTCGGC	5	10	8	39	18	32
ARSB	TACTGTGTTTCAGATAACGG	33	42	17	50	45	39
STS	AAGTCAACACGGAGTCTACG	31	56	65	39	31	26
STS	GAGAGACTGCAAGCCCGGAG	65	90	95	105	35	55
STS	GGAGGTTACCTGATCGGACA	178	158	153	152	75	73
STS	TCTCACCCAGAGGCTAACGG	0	0	0	0	0	0
ARSD	AGATGGACACAGCCAGTTAG	46	52	35	64	38	50
ARSD	GACATTCCTTCAGATCAGGT	81	81	57	112	62	98
ARSD	TGGCTTATATGGTGATAATG	27	35	22	22	15	15
ARSD	TGTGAATTGTGCATCCCGCG	15	19	15	24	8	25
ARSE	CAAAATAGGAGCTTGCGAGG	11	41	12	19	12	22
ARSE	GAGACTGACCTGATCGCACA	72	76	48	73	44	67
ARSE	GCTGTATGGGGACAACGTAG	20	6	15	21	8	14
ARSE	GGTTCCCTAGAGAATCAACT	35	31	49	17	21	15
ARSF	CTAATTCCGTGTTACGAGAG	98	93	103	84	43	65
ARSF	GATCTGATGTAAAGTAGACA	89	65	99	94	56	63
ARSF	GCACACACCTCTCCCCACCA	45	79	55	96	50	54
ARSF	GTATCTTCCCGTCAAGAACG	51	33	64	52	42	37
ART1	AGAGGTCTCGTCGTGTGATG	64	30	43	52	27	34
ART1	GCCAGCGTACTGGTCATCAA	65	50	41	26	20	11
ART1	GGCTGCAACATGCTTCAGGG	15	19	25	49	15	24
ART1	TCTCCCGGATCTCAACCACA	0	0	0	0	0	0
ART3	AATACCTGAAATGTACGGAC	76	57	72	49	21	27
ART3	AGATGGATAACACAGTGAGC	49	53	33	53	32	23
ART3	CCAGCAATTAGATACTGTGT	71	44	77	60	28	65
ART3	GTTGCTGAGAAAACCTTGTG	10	26	22	22	20	14
ART4	AATGAACGTTCATACTGCTG	47	56	50	31	25	31
ART4	CATGACTACCACACACGCTG	44	37	80	51	63	67
ART4	TATGGAGAAACTAACTCAAG	25	11	4	14	6	12
ART4	TGAGGTGCATTATAGGACGA	13	12	14	2	5	9
ARVCF	AAGATGGTCATCATTGACCA	5	10	12	27	13	16
ARVCF	CACCTGGCGTACTGTCCGAG	20	19	21	52	39	32
ARVCF	CGGCCGCATTGGCCTTCACG	3	10	12	11	5	11
ARVCF	GTCACTAGGCTGTTACCTGG	21	29	26	35	10	23
ASAH1	ATAAATACATTCGTGCCAAG	44	26	41	30	19	25
ASAH1	GAACGTTTCAGTATAAATGG	39	31	29	20	27	17
ASAH1	TAAAGGTATATCAGTAACAG	65	24	27	97	43	32
ASAH1	TTTGCTGTGAAAGCCCAAGT	42	61	43	28	8	31
ASCL1	AAACGCCGGCTCAACTTCAG	125	204	98	181	111	101
ASCL1	CCAGGTTGACCAACTTGACG	30	82	78	62	27	46
ASCL1	GCAAAGAAACAGGCTGCGGG	29	19	28	35	31	17
ASCL1	TCTTGTTGGCCGCGCCGTTG	15	24	13	21	15	18
ASCL2	CAGCGCGCGGATGTACTCCA	31	20	12	36	20	21
ASCL2	CCGGCCACCGCAGAGACCGG	27	39	29	34	9	13
ASCL2	CGCAACAGTTCCGGGGACGC	37	47	42	102	66	78
ASCL2	CGGCAGCACGTGCCGCACGG	34	39	40	44	27	37
ASGR1	CAGACACGAACTGCTTCACG	61	55	54	70	33	38
ASGR1	CCATCAGCTCAGAAAAGGTG	86	70	65	113	75	86
ASGR1	GAAGTCGCTAGAGTCCCAGC	99	121	89	94	70	66
ASGR1	GTGTGATCGGATCCCAAAGT	49	45	58	66	23	31
ASGR2	CTCCTCGAGCACCCTGACGG	54	57	80	54	22	33
ASGR2	GGTGACAAGATCACATCCCT	56	38	68	98	55	36
ASGR2	GTCAACTGGGTGGAGCACCA	9	24	17	39	20	25
ASGR2	GTGCTTCAGATGGAAGAGCA	11	17	27	64	47	53
ASIP	AACAAGAAATCCAAACAGAT	69	64	83	73	65	37
ASIP	GACATCCAGTAGGTTCACAG	87	62	75	100	90	88
ASIP	TCTCGGAGCTTCTCCTCAGG	0	0	0	0	0	0
ASIP	TTACCCACAATAGAGACAGA	41	46	42	70	31	56
ASL	CAAACTGAACTCCAATGATG	128	148	140	132	81	70
ASL	CACAAAGTCCCGCTCACTAG	143	26	84	19	8	10
ASL	CTACGACCGGCACCTTTGGG	24	15	10	9	14	5
ASL	TCCTAATGAGCTCCCAGAGG	10	6	6	6	1	4
ASMT	ACCTCACGGCGTCTGCCAGG	57	53	82	139	61	80
ASMT	CTCCTTAATGACTACGCCAA	82	134	118	81	52	71
ASMT	GTCCAGCGACTACCTGACCA	47	48	42	47	44	35
ASMT	TGGGAACACTGACAGGTCAA	31	34	36	105	50	49
ASNA1	CGCATTTCCCGGCATCGATG	22	9	17	33	31	28
ASNA1	CTGAAGTGGATCTTCGTCGG	3	6	10	21	16	7
ASNA1	GCCTGACGAGTTCTTCGAGG	7	27	12	29	24	29
ASNA1	TTCCCCACCATCGTGGAGCG	34	21	25	80	42	60
ASNS	AACGTTTGATGACAGACAGA	57	49	69	98	50	51
ASNS	CTCCATATGTATCTCTACCC	102	46	48	84	42	43
ASNS	TTCTAGCAGCCAGTAAATCG	83	80	77	15	13	11
ASNS	TTGTCATAGAGGGCGTGCAG	51	35	54	65	24	34
ASPA	ACAACACCACCTCTAACATG	39	35	39	73	44	34
ASPA	ATTTGCCATATGAAGTGAGA	133	121	125	232	143	105
ASPA	GAGGACCAACTTCTATACCT	28	32	30	63	45	44
ASPA	GAGTATTTCTGGTTAAGCAT	83	59	55	56	29	30
ASPH	AACCGAGCATAGTTACCACG	84	124	92	88	40	52
ASPH	AGAAGTAATGAGGTGCTACG	111	94	90	112	62	51
ASPH	TCAAGAGGTATCCCACGCCA	67	73	75	95	47	39
ASPH	TCTACAGGATTATCCTCAGG	77	45	46	41	17	25
ASS1	ACACCTCGTGCATCCTCGTG	27	36	36	30	13	11
ASS1	ACATCCTACCTTTATCTGGG	69	66	89	61	33	36
ASS1	TGACCTGATGGAGTACGCAA	70	56	46	60	61	47
ASS1	TGGAATCCTGGAGAACCCCA	54	35	28	82	62	51
ASTN1	AGGGCTGCAATGAAAAGTCG	89	103	112	104	57	67
ASTN1	CCTTACACAATATTTCAGCG	49	44	34	25	19	10
ASTN1	TGACGTGAGAGGAGCACACG	79	58	67	90	48	37
ASTN1	TGATGATCCTGTATACTCGC	36	52	45	45	12	38
SERPINC1	CAAGTTCCGTTATCGGCGCG	41	33	29	40	20	27
SERPINC1	CAGTTCCCAGACACGCCGGT	20	22	28	21	4	6
SERPINC1	GGCTTCCGAGGGAATGACAT	21	27	25	9	10	8
SERPINC1	GGGGAGCGGTAAATGCACAT	24	31	21	26	9	25
ZFHX3	AGTAGTTACACACCTCGCAG	43	49	34	69	62	65
ZFHX3	CCGTTCGTTTGTGACCCACG	28	31	18	56	24	17
ZFHX3	CGTCTGCAACAAGTTCACGA	48	43	58	109	32	75
ZFHX3	GAGCACGTTAGGCATTAAGG	25	25	23	30	8	22
ATF1	AAGTATCTGCTGTCCATCAG	28	46	21	21	8	18
ATF1	CAACTGTAAGGCTCCATTTG	34	14	16	14	9	13
ATF1	GCGCCGTGCTAGGATCCCGT	20	30	27	27	25	17
ATF1	TTATCTTCTGAAGATACACG	11	14	12	30	16	18
ATF3	CCAGCGCAGAGGACATCCGG	52	54	23	26	20	15
ATF3	GGCAGAAGCACTCACTTCCG	68	76	43	114	47	65
ATF3	TCAAACACCAGTGACCCAGG	14	19	11	29	21	14
ATF3	TGTCAGCGACAGACCCCTCG	43	34	22	30	14	37
ATF4	AGATGACCTTCTGACCACGT	27	37	24	20	29	17
ATF4	AGTCCCTCCAACAACAGCAA	51	50	69	60	33	31
ATF4	TAATAAGCAGCCCCCCCAGA	9	7	6	10	8	11
ATF4	TCTCTTAGATGATTACCTGG	0	0	0	0	0	0
ATIC	ACACCACTGTCACTCGAGCG	4	3	1	19	6	6
ATIC	AGTTGGTACATCACAAACAT	1	1	3	14	7	21
ATIC	GCACAAGTTTATAAATCCAG	1	5	1	3	0	0
ATIC	TGAATCTGGTCGCTTCCGGA	1	3	0	0	3	3
ATM	CCAAGGCTATTCAGTGTGCG	49	29	67	48	32	34
ATM	GACCTACCTGAATAACACAC	48	50	31	93	64	62
ATM	TCATCACCAAGTTCGCATGT	78	41	52	67	33	37
ATM	TCTACCCCAACAGCGACATG	70	82	57	86	55	38
RERE	CAGAGTGGTGTCATCCCGAG	16	23	18	21	11	23
RERE	CAGATGTCGACACTACGCAG	42	50	47	55	55	55
RERE	GTGTGTATATCGAGAGTCGG	9	15	15	8	2	5
RERE	TAGAGAGTTTAAAGCCCGAG	4	13	5	4	5	14
ATOH1	CTCGCCTGCAAAGTTGCAGG	25	19	42	65	35	55
ATOH1	GAGCTGCTACAAACGCCCAG	115	110	83	93	69	77
ATOH1	GCTGTGCAAGCTGAAAGGCG	11	35	25	42	15	17
ATOH1	GGAATGTAGCAAATACTGGG	54	29	60	46	35	34
ATOX1	TCAATGCAGACCTTCTTGTT	55	90	99	61	48	55
ATOX1	TCAGAAGCACGAGTTCTCTG	54	74	49	40	10	32
ATOX1	TCTCGGGTCCTCAATAAGCT	0	0	0	0	0	0
ATOX1	TTCTCTGTGGACATGACCTG	26	56	50	43	20	25
ATP1A1	ATCCATTCAGGAGTAGTGGG	13	26	14	17	16	12
ATP1A1	CCTGCCTCTTACCGTGACAG	1	1	8	5	0	2
ATP1A1	GCAACCAGTTATGATTACAA	0	4	13	1	2	1
ATP1A1	TGGTATTGTTGTCTACACTG	9	7	5	4	10	10
ATP1A2	CATGAGAAGAGATGATCCGG	91	82	79	230	145	115
ATP1A2	CTGAGGCGAGAGTAGCTATG	130	94	79	145	48	46
ATP1A2	GTTCGACAACCAAATCCATG	88	54	90	88	84	60
ATP1A2	TCGGGGCTTCAAATTCGACA	79	67	53	75	40	48
ATP1A3	ACATGTGGGCGACTGTCATG	20	17	24	18	14	16
ATP1A3	CACTCACGTTGTCACCAGAG	37	43	40	70	46	42
ATP1A3	CTCGGATTCGCCAGTCAGGG	18	22	17	12	6	11
ATP1A3	GCTCTCCATCCATGAGACCG	14	6	17	12	9	4
ATP12A	ACATCGCCTCAACATTGCTG	166	193	207	219	140	102
ATP12A	CACCATCATGATCAACGGCG	80	122	87	206	100	116
ATP12A	GTCGCTGACAGCAAAACGGA	86	99	71	85	58	54
ATP12A	TGGGTAAACTCAGAGGAGCG	103	67	84	103	49	54
ATP1A4	AAGGAAATCCTGACTCGAGG	49	51	43	40	28	28
ATP1A4	CGCCAGGCCTGACGTCAGGG	105	83	80	79	50	60
ATP1A4	GAGCATCGTACTGTCCGTCG	71	58	86	73	38	46
ATP1A4	TGATGAAGGGTGCTCCGGAG	88	70	49	47	27	25
ATP1B1	CCCAGTGAACCGAAAGAACG	89	97	100	105	49	84
ATP1B1	CTTGGGATCATTAGGACGAA	28	64	21	82	38	31
ATP1B1	TCCAAGGACTCATTCTTGGG	57	60	33	51	16	22
ATP1B1	TGTGGGCTTAAATTCACTGA	97	89	100	118	66	76
ATP1B2	AGGAGTTCGTGTGGAACCCG	43	48	52	66	13	28
ATP1B2	AGTGCTGTAACCATAGTGGG	131	79	93	112	76	54
ATP1B2	GTTCGTAATAGCGTCCAGGG	50	42	32	65	36	47
ATP1B2	TGAGGAACCCATAAAAAACG	45	43	46	60	70	55
ATP1B3	ACTGAATGTATATTCCAATG	21	8	13	10	1	8
ATP1B3	CCAGGAACCCATAAAAAACT	11	15	2	12	13	8
ATP1B3	CGACCACCGGAGAATTCCTG	35	50	41	76	35	39
ATP1B3	GCTTCAGACTCTCAACGATG	12	6	15	22	5	5
FXYD2	ACTGGGTTGTCGATGGACGG	52	47	44	46	50	37
FXYD2	CCAGGCTTACCATAGTAGAA	90	110	66	143	101	78
FXYD2	CTATGAGACCGTTCGCAATG	63	95	71	59	20	40
FXYD2	CTGGACTGGCCTTCATCGTG	80	78	126	128	63	85
ATP2A1	GCGGTCGATGACGCCCTCAG	43	35	31	22	11	22
ATP2A1	GGTGGTGAGTGCTGTCTCGG	74	55	77	43	18	26
ATP2A1	TCACCCGGATCCCGGCGTCA	68	84	69	77	35	41
ATP2A1	TTCAACGACCCCGTCCATGG	41	49	33	29	16	15
ATP2A2	AGATAACAGAAGTACAACCA	8	28	18	21	8	12
ATP2A2	GAGGCCACCTCGATTCTCGG	26	33	32	42	14	23
ATP2A2	GTACACCAAATAAACCAAGC	24	16	17	31	6	14
ATP2A2	GTTCAACTCGAGCAAAACAG	12	11	12	11	8	5
ATP2A3	ATGATCACGGGGGATAACAA	18	15	11	34	16	28
ATP2A3	CCTACTTACAAAGGAGACAA	41	35	30	58	32	36
ATP2A3	GCCGTGTGGGTCATCAACAT	25	80	44	41	20	37
ATP2A3	GGGTACCACGTATACCCCCG	18	13	11	1	3	5
ATP2B1	AGAGGGCTGGAATTACTGTG	119	99	112	183	117	138
ATP2B1	ATTGATGAAAGCTCATTGAC	54	47	58	83	41	59
ATP2B1	GGCAAAAGTATTCAGACCAA	59	84	82	81	48	69
ATP2B1	GGTGGATTACCTCGTCACGT	45	25	28	104	49	53
ATP2B2	CCCAACGGACAAGCATACCC	51	65	93	115	63	66
ATP2B2	CTGTACCACTGTCATGCGAT	99	115	66	77	55	33
ATP2B2	GCAGGAACAGAAATTTACCG	8	4	5	14	9	4
ATP2B2	TGGGCTCCGCACTATCTGCG	41	59	50	77	55	64
ATP2B3	AACAGCAATGGCGAACTCCG	28	44	39	127	66	72
ATP2B3	CTGGACCACGGTCATACGGT	44	22	20	79	25	23
ATP2B3	TCCCACCGACAAGCACACAC	18	18	48	36	15	26
ATP2B3	TGTCTGGGAATTCACGCCAA	79	60	73	33	41	19
ATP2B4	CCAGGAGGGAATCGACAATG	35	16	21	61	22	39
ATP2B4	CGATACAGGTCAGTTCGGTG	42	34	39	33	28	19
ATP2B4	TAGACTGAAAACCTCCCCTG	66	37	48	40	27	26
ATP2B4	TGTGCGTAATGAAGTGCCCG	33	25	35	20	14	27
ATP4A	GATCAACGCTGACCAACTGG	39	43	37	34	24	30
ATP4A	GGGATGGGCCCAACGCACTG	93	81	96	59	24	60
ATP4A	GGGGGCTTCACAGACCCTCA	59	68	58	103	65	74
ATP4A	TGGCTATGCCTTCGACGTAG	26	32	39	21	16	20
ATP4B	AGGCGTGGAGAGTCTGTGTG	59	73	84	115	63	73
ATP4B	CTTAAGGCCGGATGTTTACG	23	50	31	44	24	16
ATP4B	GACAGTGGACCCGTACACAC	86	35	86	96	78	58
ATP4B	GGCCTGGCGGATCCCAACTT	61	41	45	121	75	77
ATP5A1	AAATTCGAGGAATGATACCG	18	23	23	12	4	6
ATP5A1	ACCAACTGGAACGTCCACAA	18	25	35	32	22	35
ATP5A1	AGGATAGGCCTCACGACCAG	4	10	14	2	0	0
ATP5A1	TTATTGGTGACCGACAGACT	7	5	13	1	1	2
ALDH7A1	ACTCACCAGTCGCCTCGCAG	72	49	50	45	9	16
ALDH7A1	ATTCTTAATTTAGGCCAGTG	34	41	30	30	12	39
ALDH7A1	ATTGAGCAGTGGAATCCCGT	50	45	66	61	29	36
ALDH7A1	GGGCTCCGCGAGGAAAACGA	49	38	40	21	23	37
ATP5B	CTGCATAGTACCCATGTCAG	57	40	61	35	21	27
ATP5B	GCACCAATCAAAATTCCTGT	45	23	32	27	20	14
ATP5B	GGTGGACGTCCAGTTTGATG	1	0	0	1	0	0
ATP5B	GTTGGTGAGAGGACCCGTGA	19	15	18	7	1	3
ATP5C1	ACCACACAGTCCTCGATCTG	38	42	53	58	23	40
ATP5C1	ATGAAAAAGCTGATATCAAG	21	7	36	27	9	20
ATP5C1	CAAGTCTATGAAAATGGTAG	83	46	34	19	13	4
ATP5C1	TATTTCGAACTTGAATCCTG	20	28	23	13	13	15
ATP5D	CAACAACTGCACCGAAGAGT	30	13	43	30	22	15
ATP5D	CCACGCCCGTGCCTATGCCG	55	57	38	49	52	37
ATP5D	CCCATTCCCCCAGTGAGCAG	94	30	39	18	9	9
ATP5D	CGCAGCGCCCGAACCTGCGT	25	45	33	38	22	22
ATP5E	ACTGGAGACAGGCTGGACTC	12	15	13	7	5	1
ATP5E	GAGACAGGCTGGACTCAGGT	13	13	13	13	6	8
ATP5E	GAGTCCAGCCTGTCTCCAGT	5	3	0	4	3	1
ATP5E	TTGCACAGATCTGGGAGTAT	40	73	43	44	17	45
ATP5F1	AGCCCAGTTCCGAGTACATA	38	45	22	44	19	18
ATP5F1	CAACAAGGACCTTTCATACA	14	30	21	32	20	27
ATP5F1	CTTTGCTGATAAACTCAATG	26	42	32	40	30	23
ATP5F1	TCGTTATGGACTGATCCCTG	9	15	12	14	0	5
ATP5G1	AATGTCCCGGGAGACAACAC	0	0	1	3	3	1
ATP5G1	ATTCACTGGGCTATTCAAGA	53	46	39	26	15	17
ATP5G1	CAGATCCGCTGTTGTACCAG	22	18	16	26	19	18
ATP5G1	CAGCAACTTCCCACTCCAGG	19	24	20	24	20	9
ATP5G2	ACCGGAGATACTGACAGATG	31	27	39	44	22	24
ATP5G2	AGAACCAGCCACCCCAACTG	28	32	21	21	12	31
ATP5G2	GATGTCCCTTGAAATGGCGC	28	15	16	32	12	15
ATP5G2	GCACCACTGCAGATAGCGGA	30	32	26	41	18	23
ATP5G3	ATCAGTGTTATCTCGACCAG	23	28	18	30	25	30
ATP5G3	CATTAAATACCGTAGAGCCC	17	10	29	23	8	24
ATP5G3	GCCTGGGCTACGCACCAGAG	25	17	23	21	17	16
ATP5G3	TGTGTCTCAGCTAATCCAAA	30	60	35	44	30	12
ATP5I	AACAGATTACCTAAAACCTC	10	24	26	13	11	13
ATP5I	CGAGGAACAGGGCGGAGTAG	6	6	13	2	1	0
ATP5I	CGGTCACTCACTGTAGCGCG	82	95	88	65	46	45
ATP5I	GTAGGCCACACCGAGGAACA	34	51	44	30	13	22
ATP5J	CCTCCGCAAATGGACTGAGA	88	43	66	68	45	51
ATP5J	GACGGCTGACCGAATGACAG	26	16	15	7	6	8
ATP5J	TACTCTGAACTAGCATCAAC	49	38	22	65	34	51
ATP5J	TCCACAAAGAGTTTCTGTAT	28	60	55	46	22	17
ATP6V1A	AGTGGTTACAGCCTGTGACA	30	23	19	31	23	21
ATP6V1A	ATGTTACCCCCACGAAACAG	5	7	10	4	3	5
ATP6V1A	GTAATCATCTATGTAGGATG	3	4	1	0	2	0
ATP6V1A	TGACTGCTGATATCCGACAA	11	11	2	4	17	5
ATP6V1B1	AGCCCGAGAACACATGCAGG	91	73	100	85	28	35
ATP6V1B1	CCGTCTGAATCATCTCCTCG	94	73	64	54	41	36
ATP6V1B1	CCTCTGACACCGGAGTTCGT	78	5	24	46	35	8
ATP6V1B1	GCTACACCTCCAGGATCGAG	21	44	32	23	17	19
ATP6V1B2	CTCTGATACTCACTGAGGCG	9	6	2	6	4	3
ATP6V1B2	TCAATGTCGAATCTACCCAG	1	1	1	6	4	1
ATP6V1B2	TGCTGGGCTACCACACAATG	2	10	1	0	1	0
ATP6V1B2	TGGGGATATTCTCCGAACAC	0	1	1	1	2	1
ATP6V0C	CAAGAGCGGTACCGGCATTG	0	1	3	5	1	7
ATP6V0C	CATTCAGGGAGTTGGCGATG	4	3	6	0	1	2
ATP6V0C	TCGGCCGCCATGGTCTTCAG	5	15	11	22	13	13
ATP6V0C	TGATGCCAGCCATGACCACT	13	14	20	60	23	35
ATP6V1C1	ACTGCTTAATCCAGTCGTTG	12	9	7	9	3	5
ATP6V1C1	ATCAACTGCCTTCCTAAACA	6	10	21	19	5	14
ATP6V1C1	GAGAATCTGTTGGCTAATGG	4	4	9	14	5	14
ATP6V1C1	TAAGAAAGTAGCTCAATACA	13	14	13	7	2	4
ATP6V1E1	AGTTCAACATAGAGAAAGGT	3	2	7	6	3	2
ATP6V1E1	AGTTCTTTACCTTTACCAGA	15	42	23	42	29	15
ATP6V1E1	CTGCAACGAACAATCATTCG	10	6	10	8	4	13
ATP6V1E1	TAAGGTCATCTCTTGCTCTG	14	20	20	27	23	24
ATP6V0B	CCCAGGTTGGACCACATGAA	9	18	16	16	7	16
ATP6V0B	GCCGGTAATATAGATGCCCC	2	2	2	1	1	7
ATP6V0B	GGCCATCGGAACTACCATGC	10	5	17	11	6	8
ATP6V0B	TTTGGGCTTCCGCTTTGATG	46	46	53	47	28	34
ATP6V1G2	ATTCGTGCTCTCGCTCTCTG	37	22	34	45	31	30
ATP6V1G2	CAGAAGCTGCTGGATACCTT	59	98	72	56	33	24
ATP6V1G2	CCCAGGCCATGGGCTCCCAG	57	41	71	73	67	60
ATP6V1G2	GCGACTGAAGCAGGCAAAGG	16	11	16	23	9	11
ATP6V0A1	AAAGGTTCTGAATCAAACGG	30	37	69	52	34	40
ATP6V0A1	AACATTCCGATTATGGACAC	123	71	123	107	70	89
ATP6V0A1	ATTGCATCATCAGCAGATGG	27	33	38	10	13	8
ATP6V0A1	GTCCAATTATAAGTAAACAT	13	8	1	14	10	5
ATP6AP1	CGAAGATGTCCCATACACAG	9	23	5	15	2	6
ATP6AP1	GCCGCCAACGACAAAAACAC	1	5	4	1	0	2
ATP6AP1	GCTGACTGCATACCAGTCGA	3	4	17	9	6	11
ATP6AP1	GTTACAATGACACCGCTCCC	10	22	10	0	3	6
ATP7A	AAATTCATAACAGACAATCC	70	70	63	40	40	18
ATP7A	AATTACAATCCATACCAAGA	64	66	47	65	43	22
ATP7A	CAATAGAGGCTGTATCACCG	80	88	90	157	73	75
ATP7A	CTTTACTCTCCATACAGGGG	89	114	91	105	44	56
ATP5O	ACCATGATGAGTGTCCATCG	8	5	13	5	3	9
ATP5O	ATACCGTATACCTGAACAGG	25	54	31	33	21	35
ATP5O	CTGATCAGATTGGTAGTGAG	68	52	77	33	17	40
ATP5O	GGTCGATTAAGCAATACCCA	36	21	28	23	13	9
ATP7B	AGGGACCATGTAAATGACAT	90	67	117	62	44	43
ATP7B	ATGAACTGAGCTATCTCGAG	21	37	14	57	38	46
ATP7B	CTCACCAAGGGTCACAACGG	32	53	54	19	13	18
ATP7B	CTCATTAAAGCTACCCACGT	47	70	42	37	25	15
ATR	CTGTGTGAGATGGTCAAGCA	6	12	4	20	6	9
ATR	GATGCTTTGATTTATATGCA	24	18	14	38	24	15
ATR	GCCCAGGTCACCAATTGTGG	1	1	2	11	7	8
ATR	TGACGTGCGAAAACAAGATG	35	27	29	13	5	11
ATRX	AATTAGTGCGGAATAAGAGT	29	12	13	74	29	19
ATRX	ATGATTTAAAGACTCAGGCG	15	30	21	13	13	17
ATRX	CTTACCAAGGCCCATACAGT	50	44	8	43	28	17
ATRX	GAAAATCTCAAAAAACGCGG	42	36	21	39	10	19
KIF1A	AGGACCAGTACCGCCGCGAG	79	64	63	85	18	38
KIF1A	ATTGCCACACGGTGTACCAG	28	31	21	43	30	29
KIF1A	CAAACAAGATGCGCTCGTGG	2	12	3	2	0	4
KIF1A	GTCAACACGGAATCTCGGTA	35	37	26	61	43	37
AUH	AAAATGAGTTCCAGTGAAGT	76	53	65	59	24	43
AUH	ACCTGCTACTCGTATATCAC	68	24	28	39	20	35
AUH	ATACCAGCACAGAATATCCC	91	72	85	73	32	45
AUH	GAACTACTCATACCTCCACC	34	55	76	79	32	35
AUP1	CAGGGGTCTCTGAACTTGCA	30	25	27	22	14	12
AUP1	GACCAGCACACAAAGCTGGG	28	13	14	12	3	5
AUP1	GTGTCCCCAGATTCGTAGTG	69	44	56	64	63	29
AUP1	TCCTGTTCATCGCCAACTAG	1	8	2	10	0	3
AVP	CAAGAGGGCCATGTCCGACC	26	5	8	9	9	11
AVP	GCAGTTCTGGAAGTAGCACG	33	46	12	44	21	31
AVP	GTCGTTGCAGCAAACGCCGA	0	0	5	16	2	2
AVP	TCGTCCGCGCAGCAGATGCT	23	26	10	15	10	9
AVPR1A	ACCGAGGGACGTGCGCAACG	102	104	111	110	58	69
AVPR1A	GACAGCCGACCGCTACATCG	49	37	25	64	34	25
AVPR1A	GACATCACCTACCGCTTCCG	36	44	65	54	22	35
AVPR1A	TGCATGCGGGACGTCTTGCG	92	93	106	177	105	118
AVPR1B	AAAAAATGAAGACTTGAGGG	11	23	7	18	14	11
AVPR1B	AAACCTAAAAGTCAAGACAC	41	32	35	46	28	43
AVPR1B	CAGAACGAAGATAGCCAGGG	67	49	41	56	37	42
AVPR1B	GCAGCATCAACACCATCTCA	44	19	28	21	12	16
AVPR2	ATACTTCACGGCCCGACACA	65	90	76	93	66	37
AVPR2	CAGGCGGCGATACCCAGGGT	34	54	49	67	28	32
AVPR2	GGCGTACCGCCATGGAAGTG	91	90	100	121	60	80
AVPR2	TGGCCAATGAAGACGTGTAT	187	161	144	178	112	144
AXL	CCCGAAGCCAATGTACCTCG	36	48	45	48	23	38
AXL	CCTAGCAGTACATACCACCA	144	190	171	105	75	98
AXL	CGAAGCCCATAACGCCAAGG	82	102	89	84	60	39
AXL	CTGAGAACATTAGTGCTACG	61	82	53	61	37	33
AZGP1	GACAGGAAGTCTCAGCCCAT	68	62	48	60	37	31
AZGP1	GGAGGTCATTGAGTGAGCCA	50	37	33	80	50	51
AZGP1	GGTATTTCCGCAGAGTCGCA	14	17	12	10	11	6
AZGP1	TCAGGGTCTCACGTATTGCA	68	57	50	23	21	12
AZU1	CCGCCAACGATGTCCAAAAG	63	77	68	34	33	35
AZU1	GCACCACGGTGCTAACCCCG	11	8	26	12	25	13
AZU1	GCCTCTGCAGAACGCCACGG	35	83	40	56	42	32
AZU1	TGGCCGCGGTCATCACGAAG	91	66	52	112	33	40
B2M	AAGTCAACTTCAATGTCGGA	64	53	54	70	49	49
B2M	ACCCAGACACATAGCAATTC	39	38	39	69	27	26
B2M	CTGAATCTTTGGAGTACCTG	65	115	90	83	42	58
B2M	GAGTAGCGCGAGCACAGCTA	12	14	7	35	26	18
BAAT	CAAACAAATCAATTACCCCT	65	89	85	80	38	47
BAAT	GACTTTGGAGAGGTGGTATG	55	41	29	30	16	24
BAAT	GAGACCAGAAGAGACCCATG	16	7	3	26	10	18
BAAT	GGTCCCATTAATAAGTACCG	21	16	30	12	11	7
BACH1	AACTGACAGAGTCCGTACTG	42	28	7	28	21	12
BACH1	CCTGGCCTACGATTCTTGAG	80	55	88	123	62	117
BACH1	CTAATCCTGATACCTAACCA	98	125	90	86	59	66
BACH1	GAAATCCGACTTGGGCACCA	14	18	5	23	12	9
BAD	CATAGCGCTGTGCTGCCCAG	46	27	58	41	50	24
BAD	GCCACAGCTCCTACCCCGCG	33	23	25	11	17	10
BAD	GGTGACTGGCGTCCCACAGG	3	12	10	32	36	33
BAD	TGGGGTACTTACCTCCATGA	38	30	23	14	11	10
BAG1	GGAGTCGACCCGGAGCGAGG	26	33	23	27	13	15
BAG1	GGGCATGACCGACCCACCAG	54	56	71	83	33	35
BAG1	TGAACCAGTTGTCCAAGACC	32	32	31	46	31	18
BAG1	TGTATTCCAAGTGCTGACAA	20	15	10	10	10	9
ADGRB1	CAGGATGAGTACCGGCAGTG	107	83	86	102	69	68
ADGRB1	CCCACGATGAGCGTCACCGA	94	77	75	58	42	78
ADGRB1	CCTGTGGGGCGAATGCACGC	64	55	76	86	50	53
ADGRB1	GAAGCATCCGTGTTTGTGGT	79	67	56	115	53	69
ADGRB2	ATCATCAGCCGAGGGCACGT	74	80	60	69	23	25
ADGRB2	CAGCCACTGATAGCAAGTGG	69	59	43	51	42	35
ADGRB2	CTCTCTCGTAGGCGACCCGG	87	70	95	113	69	59
ADGRB2	TGAGCAAGACCTCGACAAAG	18	33	15	20	10	5
ADGRB3	AGGCGAATAAGGACCTGTCA	76	74	76	40	20	28
ADGRB3	AGGGTCAATAGAGTTAATGC	30	38	18	10	9	8
ADGRB3	CCAAGTCTGCAATCTTACCA	117	122	127	144	89	112
ADGRB3	TACAGTACACGGAGTATGGG	36	36	40	52	43	41
BAK1	AAGACCCTTACCAGAAGCAG	37	58	43	59	37	27
BAK1	ACGGCAGCTCGCCATCATCG	32	48	53	34	38	25
BAK1	GCTCACCTGCTAGGTTGCAG	12	14	14	22	16	25
BAK1	GGTAGACGTGTAGGGCCAGA	30	26	17	33	13	17
NKX3-2	AACAAGAAAGAGGAGCGCGG	16	15	28	28	30	25
NKX3-2	CCGGTACCAGAACAGCTGCG	59	27	46	55	29	34
NKX3-2	CGGACACGTGTGCACCTCTG	71	141	111	174	86	83
NKX3-2	GGCTCAAGGATCCCCCCGCA	12	13	12	8	1	1
BARD1	ATGTCCAGTGTGTTACACCC	54	52	56	74	20	54
BARD1	GACTGGAAAGTCTATTGTGA	9	24	23	16	7	8
BARD1	GCTGTGAAAAGAAATCATAG	12	22	14	4	7	1
BARD1	GTAAAGTTGGTGGTACATCA	45	56	26	65	32	34
BAX	AGTAGAAAAGGGCGACAACC	68	83	68	55	44	35
BAX	GGACGAACTGGACAGTAACA	140	122	88	105	82	78
BAX	GTTTCATCCAGGATCGAGCA	10	23	10	21	6	21
BAX	TCGGAAAAAGACCTCTCGGG	23	12	6	13	4	17
BBS1	AGCGCTGGCAGATTTACATG	38	71	70	98	26	29
BBS1	CAGAAACCTCTAGGAAGACG	9	13	14	11	15	3
BBS1	GCTGGAGCTAAGTGAAATGG	32	26	20	56	24	31
BBS1	TCTTATACACATAGACACAA	34	21	31	13	11	14
BBS2	AGAGAAACATCAGATTCCAG	38	39	32	38	14	20
BBS2	ATTGGCCAGTCCACTGAACG	4	12	11	9	12	16
BBS2	TGCTCGAAGTGACCGAACTG	27	30	17	42	34	19
BBS2	TTGCCACCAATAATCGCAAG	11	21	21	28	13	21
BBS4	AAATAGGAAACTCTGGAGCT	8	10	8	18	12	7
BBS4	GCTGCATGGTCAAATGGACA	28	19	28	14	10	7
BBS4	GGCAACATCAAAGTCCCCGT	40	25	13	15	9	10
BBS4	TTGAGGTTATCAGCACTCTG	30	54	7	13	10	19
BCAT1	ACCTCAGTTCCAATGAATGT	38	20	37	37	23	38
BCAT1	CACGGATCATATGCTGACGG	14	25	10	10	11	13
BCAT1	GTTTCAGCCAAACCTCAACA	34	30	46	51	38	50
BCAT1	TTGAAAAATAAGGTCCCACT	52	71	55	146	77	92
BCAT2	AAATGTCTTCCCAAACACCA	87	67	58	64	52	57
BCAT2	ACGAACAGGAGCGCGCGCGT	67	59	52	51	28	15
BCAT2	GGTCGGGCCCATACAGCCAG	97	121	52	147	83	91
BCAT2	TCGGCAACTACAAGTTAGGT	54	50	53	47	23	43
BCHE	AGTAAACTTTGGTCCGACCG	81	47	51	43	41	31
BCHE	AGTGTCAATGAACTATAGGG	38	21	26	30	28	21
BCHE	GATATAAACAGTCTTCACTG	29	28	32	32	35	12
BCHE	TTGAATCGAAGTCTACCAAG	53	61	43	41	28	41
BCKDHA	CATCTGTTACTTCGGCGAGG	39	59	41	56	26	31
BCKDHA	CATGACACTGCTTAACACCA	96	104	86	95	25	57
BCKDHA	CTTATCTATAAACTCCGCCG	68	43	32	33	23	21
BCKDHA	GGGCCATGAATAGTTCCAGG	32	37	32	33	25	37
BCKDHB	AATTCCTTGTTCACACAATG	109	102	71	79	45	48
BCKDHB	CAAGTATCGCTATCGCTCTG	82	56	29	33	16	24
BCKDHB	GGCCGCATCCTCGACAGTCG	59	55	29	62	39	32
BCKDHB	TTTGGCCAATGAGTTATCCA	109	75	132	60	44	33
CCND1	AGAGGCCACGAACATGCAAG	75	100	49	71	49	50
CCND1	CGTGCCTCCGTAGGTCTGCG	37	48	34	58	40	34
CCND1	GGTTGGCATCGGGGTACGCG	29	33	51	32	20	18
CCND1	GTGTTCAATGAAATCGTGCG	18	15	17	12	10	9
BCL2	CTGACGCCCTTCACCGCGCG	13	16	33	54	29	13
BCL2	GGCCTTCTTTGAGTTCGGTG	36	13	16	31	21	19
BCL2	TGGACATCTCGGCGAAGTCG	104	89	63	108	60	63
BCL2	TGTCGCAGAGGGGCTACGAG	20	13	10	20	11	17
BCL2A1	AACACTATTCAACCAAGTGA	72	64	79	104	55	64
BCL2A1	CTTATAGGTATCCACATCCG	82	41	26	68	30	34
BCL2A1	GAAGACGGCATCATTAACTG	35	29	56	57	48	35
BCL2A1	GTCCTACAGATACCACAACC	61	72	55	53	40	58
BCL2L1	CAGGCGACGAGTTTGAACTG	7	17	12	28	38	39
BCL2L1	CAGTGGCTCCATTCACCGCG	0	12	3	3	2	1
BCL2L1	CTCCGATTCAGTCCCTTCTG	17	12	7	17	20	21
BCL2L1	GACCCCAGTTTACCCCATCC	2	5	2	3	3	8
BCL2L2	ACTTTGTAGGTTATAAGCTG	38	42	58	54	32	51
BCL2L2	AGACAAAGAAGGCTACAAGG	44	26	58	78	63	68
BCL2L2	AGCCCAACAACGCTTCACCC	112	64	65	129	81	79
BCL2L2	GTGTGCTGAGAGTGTCAACA	52	43	57	25	18	32
BCL3	CAGGTTCACCAGAGGAAACG	87	46	69	76	48	57
BCL3	CGGTGCCGACATCGACGCAG	82	60	71	57	59	44
BCL3	CTGGAGGCCCGCAATTATGA	140	90	108	100	58	55
BCL3	GATCACCACATTACCGTCTG	49	79	69	78	51	61
BCL6	AAGTGATATGCACTACAGTG	93	56	71	84	48	51
BCL6	CAAGACATCATGGCCTATCG	81	73	66	74	52	46
BCL6	CATCTGCAGGTACATAGCCG	72	62	98	119	80	84
BCL6	TCCCTCACCTGCAGGCCATG	99	88	79	77	70	76
BCL7A	ATACTCACGTCATCAACCTT	43	69	70	100	61	57
BCL7A	TCGTAGGGATGTGTCACCAA	35	29	32	42	22	32
BCL7A	TGATATCAAGAGGGTCATGG	58	40	49	52	25	49
BCL7A	TGGCTCAGAGGTGACCACTC	31	76	74	37	28	29
BCL9	AGGTTTCGGATCATTCCGAA	55	42	44	79	47	46
BCL9	ATGCTGAAATTACGCCCAGG	70	41	70	90	73	40
BCL9	CGGGAGTCATATGGTCAAGG	43	94	55	80	64	53
BCL9	TCTCTGATCAAAGGAGTCGG	0	0	0	0	0	0
TNFRSF17	ATTCTTCCACCGTGTACTCG	47	73	97	112	42	56
TNFRSF17	GAAGAACATCGAAGTTGACA	101	80	115	110	56	53
TNFRSF17	TAACGCTGACATGTTAGAGG	123	99	87	65	48	50
TNFRSF17	TAATTAGGATCAGGTCTCCT	109	156	127	129	65	62
HCN2	AGTACAGTTCACTCCACGAG	175	149	89	144	56	65
HCN2	CACGTTGAACACGATCCACG	11	12	32	29	23	30
HCN2	GGTGACTACATCATCCGCGA	43	34	19	20	18	26
HCN2	TCTGCGCACGTGGTTCGTGG	88	32	65	25	22	26
OPN1SW	ACCACGTATAGGACTCGCTG	85	74	72	73	39	57
OPN1SW	CCACAGGTCTGGTTACAGGA	191	173	211	205	114	115
OPN1SW	CTGAAGCGGAAGTTGCCGAA	46	29	25	83	47	40
OPN1SW	GACGAAGTATCCGTTACAGC	41	59	8	38	20	27
BCR	AACTCCGTAGTTGTCCACGA	1	3	0	1	0	2
BCR	ATGAGGAGATCACACCCCGA	0	11	1	1	0	0
BCR	GCAATCCTCAAAACTCCGGG	0	0	4	0	0	0
BCR	TCCCCACAGAGGGCGAACAA	3	0	7	0	5	0
BCS1L	AATTCATCGATAACCCCAAG	0	12	6	22	11	12
BCS1L	AGATGATAGACTTGCAGACG	12	10	17	8	2	8
BCS1L	CAGAATTCAGTGGTCGCCGG	6	0	9	9	2	11
BCS1L	GGTACGAAGTCTCGACACTG	9	2	11	1	3	3
BDH1	CCGTCGGACTTATGCCAGTG	26	39	49	39	16	35
BDH1	CGGCATCTCAACGTTCGGGG	42	62	53	46	30	52
BDH1	CTTTCTCCCCCTCATCCGAA	41	52	119	41	26	28
BDH1	GTACTGCATCACCAAGTTCG	54	98	41	131	98	97
BDKRB1	AAGAAGACGATCGCAGCCAG	29	15	5	18	10	24
BDKRB1	ATGGATCGCAGCAGGAATGT	99	101	111	121	99	112
BDKRB1	CCTCTGCCGTGTCATCAACG	70	76	81	82	43	44
BDKRB1	GCCACGTTCAGTTGCCGCCG	11	6	22	13	9	16
BDKRB2	AGATAATGGCATTCACCACG	108	101	85	126	73	73
BDKRB2	CCAGAGCAAATGCCCCCAAG	104	67	62	41	24	14
BDKRB2	TGAAAACCATGTCCATGGGC	45	53	65	149	70	93
BDKRB2	TGGGTAGCTGATGACACAAG	92	86	76	146	55	107
CFB	CATGTACGACACCCCTCAAG	24	14	20	17	9	11
CFB	TATGACGGTTACACTCTCCG	10	10	20	8	13	2
CFB	TCTGCAGGATTGCACAACAT	18	46	29	23	14	29
CFB	TGTCTGATCCATCTAGCACC	64	51	53	78	30	30
BFSP1	CAGCATCCATTGTGACGAGT	27	18	24	16	15	19
BFSP1	CCCTCCCCAAGAATGTTCCA	38	39	42	54	28	40
BFSP1	TCTCGATGATACGATGATAC	0	0	0	0	0	0
BFSP1	TCTGCAAGATGATATCAGTG	18	12	21	17	9	15
BGLAP	CATTGATACAGGTAGCGCCT	33	34	27	31	14	17
BGLAP	CGGCCAGGGCCAATAGGGCG	117	56	119	77	67	69
BGLAP	CTGGCCAGCGATGCAAAGTG	80	95	61	93	65	47
BGLAP	GCTACCTGTATCAATGGCTG	40	38	23	38	18	33
BGN	AAGCTGACTGGCATCCCCAA	17	31	31	26	17	22
BGN	AGCACTGAACCACCCGCAGG	99	103	101	156	93	94
BGN	CGACATCTCCGAGCTCCGCA	61	127	63	75	54	38
BGN	GCCATTCATGATGAACGATG	39	40	36	51	38	39
CEACAM1	ACCCCAGGGCCCGCAAACAG	101	70	114	97	75	55
CEACAM1	CAGTGACTGAGTTATTGGCG	57	59	56	63	29	26
CEACAM1	GAATGTTCCATTGATAAGCC	6	38	17	26	5	6
CEACAM1	TGCCATTCAATGTTGCAGAG	52	59	68	76	33	32
BHMT	AAGAGGGGCTACGTAAAGGC	58	34	24	92	41	59
BHMT	GATAGCATCCGGTAAACCTG	15	13	21	31	15	23
BHMT	TCAGGAGTGTGGTAAGCCAA	43	44	22	31	19	14
BHMT	TGACGTTTGAGCCAGCTCTG	59	67	85	78	74	50
BICD1	ACCCCGCCTGGCTAATCGTG	89	69	86	185	105	151
BICD1	AGATGGACTCAAATTTGCCG	101	60	102	78	49	53
BICD1	ATACAGGGTGGCAGTAACTG	64	66	87	66	21	40
BICD1	ATGTACAGGCAGAAAACGAG	71	48	51	47	34	60
BID	ACATCATCCGGAATATTGCC	22	37	38	58	34	25
BID	CAACAACGGTTCCAGCCTCA	65	78	88	69	43	28
BID	CAGGAACACCAGCCGGTCGG	56	32	46	46	32	29
BID	TGGGAAGAATAGAGGCAGGT	21	6	26	17	16	20
BIK	AAGAATCGAAGTCCTCCATA	35	47	64	33	19	19
BIK	CCAAGAACCTCCATGGTCGG	38	74	71	39	36	27
BIK	GCAGTGACGCATTGGCCCTG	57	55	34	50	35	28
BIK	TTTCATCTACGACCAGACTG	36	53	64	36	36	14
PRDM1	AGGATGCGGATATGACTCTG	25	37	38	19	18	16
PRDM1	GGACGCGTTCAAGTAAGCGT	53	33	24	22	23	15
PRDM1	GGGGAGCGAGTGATGTACGT	27	21	39	16	8	18
PRDM1	TTTGGACAGATCTATTCCAG	41	37	60	20	6	16
BLK	ACTCGGGCCACAAAGTTACT	43	49	42	43	35	36
BLK	CAGGTCCCGATCATTCATAG	32	34	37	7	14	5
BLK	GCTGGTCCGACTCTACGCAG	13	11	19	21	25	32
BLK	GCTTCTTGCTCCAATCAACA	64	60	73	41	31	17
BLM	CCAACACCACAAATCAGCAA	92	105	77	104	54	60
BLM	CGTGCAACAACTTACACCTG	14	19	13	11	13	22
BLM	GCCTATCAACCCATCAAGGA	28	24	41	37	26	23
BLM	TCTACGATAAGTGATCTCAA	14	21	12	26	8	20
BLMH	ACTTAAGCAATATGGTTGGA	57	70	101	68	73	66
BLMH	GAGAATTCTGTATACGACTG	16	27	15	16	20	7
BLMH	TATTAACAAGCATATCCCAT	34	37	34	53	36	28
BLMH	TCCACCAGAGACATTCACCT	101	111	102	147	69	64
CXCR5	ATCTCTGCCCTGCCACAGAG	42	27	24	36	16	25
CXCR5	CTCCCGATTCCTCTACCATG	49	62	53	36	11	20
CXCR5	GTGGAACAGGAAGGTCTCCG	14	15	35	16	14	17
CXCR5	TCTTGGGAGAAGGTGCAACG	15	17	27	43	28	17
BLVRA	AGAGGAGCGACCCTTTCAGC	20	37	56	47	27	22
BLVRA	GCATGTTGAACTCTTGATGG	14	23	25	14	7	8
BLVRA	GTGTCATGGGGTATTCCACA	31	32	29	54	23	17
BLVRA	TGATTGGCTTCGTGTCGAGG	46	31	23	58	19	39
BLVRB	AACATCTCCCACTACCACGT	22	24	11	40	5	17
BLVRB	ATGATCCCACCACCCACCCG	53	33	33	22	15	11
BLVRB	ATGTGGACAAGACCGTGGCT	24	35	29	21	5	9
BLVRB	CGAGGGCGCCCGGAACATTG	21	21	25	15	6	2
BNC1	AATGACCCTATCAGTGCAGG	29	19	27	41	23	25
BNC1	ACTCAATTACTGATTCACGA	56	69	78	91	56	49
BNC1	GTACCTGCAGTACGTATCCA	11	34	30	36	23	29
BNC1	TGCATTGGTCACACTGACGG	80	18	31	53	42	26
BMI1	AATGGCTCTAATGAAGATAG	15	27	13	34	14	25
BMI1	CTCCACAAAGCACACACATC	24	46	60	42	20	38
BMI1	GATTGATGTCATGTATGAGG	22	28	9	21	22	12
BMI1	TTCTCTTTATTAGATTGGAT	88	49	57	66	46	57
BMP1	AGCAGGCTGTGGATCTCAGA	44	30	33	29	25	37
BMP1	CTGTGCCTACGACTATCTGG	71	69	57	71	40	30
BMP1	GTAGCCATTGGGGTATTCAG	25	44	41	34	17	19
BMP1	TCTCACGAACGATGGAAACG	0	0	0	0	0	0
BMP2	AGTCCACCGCATCACAGCGG	42	29	37	51	25	37
BMP2	GGGCCGCAGGAAGTTCGCGG	34	38	59	43	24	35
BMP2	TACAGGTCTAGCATGTAGGG	7	8	7	16	2	5
BMP2	TGAGGTGATAAACTCCTCCG	55	39	31	45	33	33
BMP3	AGTGTGGTATCAAGCTTACA	168	120	141	152	101	98
BMP3	CTCCAGACACTGGACAACTC	100	117	96	127	79	89
BMP3	GAGGAAGAAGCGCTCTACTG	77	71	62	61	42	39
BMP3	TATCACTCAACTCTTGAGGA	136	96	113	160	87	80
BMP4	ATTAGCCGATCGTTACCTCA	41	43	47	20	15	19
BMP4	CCTCATAAATGTTTATACGG	28	43	34	45	20	17
BMP4	GGGAGAAGCAGCCAAACTAT	54	55	67	95	56	64
BMP4	TGGTCCACCACAATGTGACA	89	86	100	80	57	54
BMP5	AAAGGCCCAAGCTTTAGATG	72	92	98	124	68	78
BMP5	AGCTGAATTCCGGATATACA	108	118	152	152	78	81
BMP5	CGAGATAACTGTATGCGACG	45	59	83	61	24	35
BMP5	CTAGTGGGTTATGCAAAAGG	126	134	119	95	74	85
BMP6	GGCGCGGACTTCAGTCGCCC	10	20	19	18	12	16
BMP6	GTGACTCCACAGCATAACAT	32	48	20	42	19	36
BMP6	TCTACAAGGACTGTGTTATG	41	25	27	9	11	14
BMP6	TCTTATAGTGGAGTACGACA	55	36	35	33	16	12
BMP7	ACCACTGGGTGGTCAATCCG	13	20	37	9	5	16
BMP7	CAAACCGGAACTCTCGATGG	88	85	74	57	45	51
BMP7	TACAGGTCCAGCATGAACAT	105	81	76	92	59	55
BMP7	TGACCATGTCGGCGTCGGTG	17	15	11	42	18	18
BMP8B	CATGGCCGGCGACGACGACG	71	55	53	35	18	32
BMP8B	CGGTGCTCGGGCTGCCTGGG	76	88	66	72	51	45
BMP8B	CTGAAGCGTCACAAGGACCT	60	44	40	32	22	36
BMP8B	GTCATGAGCTTCGTTAACAT	31	23	33	31	26	31
BMPR1A	ATAGCACTTTAAAAAAGGCA	82	65	79	92	46	78
BMPR1A	ATGGCGTGGCGAAAAAGTGG	72	42	52	90	59	61
BMPR1A	CAACTGGACAGGTTTCATAG	85	65	72	118	45	58
BMPR1A	TAACCTACCTATGACAACAG	39	29	48	29	26	20
BMPR1B	CATTGATTTAGCGTCTAGGG	41	34	41	40	25	26
BMPR1B	GATTGGAAAAGGTCGCTATG	42	73	51	68	49	70
BMPR1B	TCTAACCCAATGCTGTATCG	55	90	58	58	18	30
BMPR1B	TGATGGACCTATACACCACA	66	72	82	108	64	86
BMPR2	AGCAACTGGACGCTCATCCA	148	166	164	181	72	84
BMPR2	CAGCACACCTTTGACTATAG	87	80	63	50	43	41
BMPR2	CCTTTGGGAGAAATCAAAAG	69	46	34	47	33	29
BMPR2	GTGACTTTGGACTGTCCATG	15	27	34	10	10	23
BMX	GGGAAGACTTCCCTGACTGG	134	110	138	95	84	82
BMX	GGGGTTACCCCTTATCTCTG	24	20	24	9	7	8
BMX	GGTTAGAAATTCGAGCCAAG	57	98	67	80	48	44
BMX	TGTTGGCCTTTGTTGACACA	253	257	256	224	109	109
POLR3D	AGGGAACTGGGATAAGACAG	14	19	20	52	25	44
POLR3D	AGGTCCCTGGAACGGATGGA	80	52	47	63	42	27
POLR3D	CCACAGATACATCCTTCGGG	6	18	11	12	5	12
POLR3D	TCACCCCAAATATCATCAGT	8	0	2	13	2	5
BNIP1	AGAGATTGTCAAATTTGACC	22	32	32	14	7	11
BNIP1	CCAGCAATCAGGCCTCATGG	41	9	30	40	20	30
BNIP1	CCATCACTGAGAGCCTCATG	23	14	16	25	8	16
BNIP1	GTTGCGTCACAGAATACAGG	17	16	27	18	10	16
BNIP2	AACTCATTACTATTCTCTGA	22	10	25	8	5	6
BNIP2	CGGGATGTTATCACTTCCGC	20	23	22	21	13	22
BNIP2	GGTCTCCACCGCCGACCGAG	36	22	17	17	12	23
BNIP2	TCCAGACATTAGCCTGACAC	13	9	10	25	13	23
BNIP3	AAGCGGAGGTCGGAGCGCCG	39	16	19	12	4	13
BNIP3	TCTTGTGGTGTCTGCGAGCG	34	18	13	28	16	16
BNIP3	TTCAGCAATAATGGGAACGG	38	25	45	79	44	45
BNIP3	TTCTGCGACATGGCGCCAGA	54	39	42	14	25	26
BNIP3L	CCCGACACACCTGAGAGCTA	38	109	102	107	57	44
BNIP3L	GTTCATGGGTAGCTCCACCC	49	78	83	73	39	56
BNIP3L	TCAGGACAGAGTAGTTCCAG	44	45	67	34	21	16
BNIP3L	TCCTCATCCTCCATCCACAA	36	23	21	25	9	12
BOK	AGGAACGCATCGGTCACCAC	89	128	140	100	69	72
BOK	GCCCAGCGTCTACCGCAACG	110	145	135	148	97	98
BOK	GCCGGGAGTACGTGCACGCG	48	70	79	102	61	63
BOK	GGTGGTGTCCCTGTATGCGG	37	48	37	45	25	16
DST	ATTACAAACAATGACCTACC	26	37	60	45	31	38
DST	CAAAGAAGCTAAAATCAGTG	48	20	24	29	13	15
DST	GCCAGTGTGTCCGATCACAC	32	24	15	43	30	20
DST	TAGAATTCGAGCTAGCAATG	12	30	12	10	15	24
FOXL2	AGAGACCGGTCGCACAGTCA	137	133	117	154	105	106
FOXL2	CCTTGATGAAGCACTCGTTG	33	49	39	53	31	32
FOXL2	GAAGCCCCCGTACTCGTACG	90	90	76	107	67	73
FOXL2	GTAGCGGCCACGAGTTGTTG	108	88	71	63	50	42
BPGM	AAGAAATCTACAACGACCGG	83	64	74	45	27	29
BPGM	ACTCAACAGCGAAGGAATGG	111	53	64	51	25	34
BPGM	CTTGGATCAACTGCCACGGT	30	30	19	10	5	14
BPGM	GGCCTTGATCGGTCTCAACA	25	41	32	65	40	35
BPHL	AGATGCTGTTGATTTGATGA	124	138	138	111	70	79
BPHL	GAAGACAGCATGATATATGA	17	14	12	24	22	31
BPHL	GTGGTCGCCTGGGATCCTCG	4	15	1	3	3	6
BPHL	TGGCCGCCATTACCCGAACG	29	55	56	71	8	27
BPI	AGAGGCCCAGGTATACCATG	67	36	91	60	46	40
BPI	CTGGAAATAAGGTTGCAGCT	15	4	9	13	9	12
BPI	GATGACCCTTAGAGATGACA	16	5	13	14	13	8
BPI	TCACTGTAAAACTCCCCCTG	31	24	57	20	26	6
BRCA1	AAGGAGCCAACATAACAGAT	23	30	45	24	33	25
BRCA1	AGAAACCTACAACTCATGGA	14	25	35	17	9	7
BRCA1	GGCTCAGGGTTACCGAAGAG	46	64	53	97	39	44
BRCA1	TGGTACTGATTATGGCACTC	21	39	47	62	19	27
BRAF	ACAAATGATTAAGTTGACAC	16	30	7	57	38	44
BRAF	ATACCCAATAGAGTCCGAGG	18	18	20	14	4	4
BRAF	GGGGGTAGCAGACAAACCTG	49	23	38	40	13	10
BRAF	TCATAATTAACACACATCAG	16	10	17	17	13	14
BRCA2	AAAATGTCAGACAAGCTCAA	35	18	55	51	30	43
BRCA2	AATTATGGCAGGTTGTTACG	22	26	24	23	18	20
BRCA2	AGCACAGTAGAACTAAGGGT	24	25	24	82	21	35
BRCA2	GTCTACCTGACCAATCGATG	19	14	11	16	13	10
BRDT	AACTCCCTGGAGATAAACTT	31	54	54	42	34	36
BRDT	ATGGCCCTTTCAACGTCCTG	72	87	79	63	60	41
BRDT	CAACTCCAGTTCACAAACTG	102	77	90	53	43	39
BRDT	TGACGTTGTCAAAAATCCGA	25	20	38	22	21	29
ZFP36L1	AAACGGTGCCTGTAAGTACG	14	9	31	10	20	8
ZFP36L1	AGGGGCAAAAGCCGATGGTG	64	23	39	18	21	13
ZFP36L1	GCTGTCTCGCGAGCTCAGAG	23	4	15	30	15	29
ZFP36L1	GGGTGACTGAGTGCCTCCGA	14	28	6	20	14	14
ZFP36L2	CGCCGTTCTCGCTAAACGAG	67	51	50	38	31	23
ZFP36L2	GCTCGGTCTTGTACTTCGGA	38	13	18	66	15	31
ZFP36L2	TCATCCACAACGCGGACGAG	26	47	31	28	23	22
ZFP36L2	TGCCGGCCCTTCGAGGAGAG	54	64	62	91	34	76
BRS3	CACAAATAAAGGATGGAGCG	56	46	101	44	21	36
BRS3	CACCCTGAACATACCTACTG	36	24	58	67	39	38
BRS3	GCAACTCACTACCTTGCAGA	61	53	34	54	36	39
BRS3	TTGGAGGGCTGTCGCTCAAG	33	43	57	26	18	15
BSG	CATCTCCATCGACACGCTCG	79	139	105	163	87	115
BSG	GGATCGCAACCACCTGACCC	44	58	64	40	25	28
BSG	GTCGTCAGAACACATCAACG	39	21	26	12	11	9
BSG	GTGGACTCCGACGACCAGTG	68	82	65	58	16	16
BST1	ATAAAAAGGTCATAGTCTGA	52	43	64	37	25	28
BST1	CGCTCAGGGGCATAAAACGA	145	110	125	193	111	112
BST1	CTGAACCATTCAGCATGACG	97	88	85	88	60	62
BST1	TGTCGACAGAAAAATGACTC	32	27	30	30	14	13
BST2	CTCTTCTTAGATGGCCCTAA	21	36	20	24	12	14
BST2	CTGGATGCAGAGAAGGCCCA	61	71	69	59	50	56
BST2	GGCCCAAGGACAAAAGAAAG	35	20	20	27	26	20
BST2	GGCTTCCCTGGATGCAGAGA	4	2	4	8	7	6
BTC	ACCACACAATCAAAGCGGAA	10	63	28	20	36	25
BTC	AGGACACTCCACTTACACAC	29	26	33	25	14	25
BTC	AGTAATGCTTGTATTGCTTG	67	86	38	70	57	54
BTC	TCTAGTGATCCTTCACTGTG	41	57	53	55	20	22
BTD	ATGTTGTGTACCCAACTGCC	74	60	63	76	41	41
BTD	CTGAGTTGTATGGCCATCAG	18	17	8	40	28	41
BTD	GTACCAAAAGGACTCCAGAG	23	17	17	10	9	8
BTD	TTTACGGTAGCGGTCAACAA	37	19	65	30	19	23
KLF9	AGGACTCGACCCAGATTCGG	59	41	59	82	59	56
KLF9	CCAAGGAGCACGGTGACCCG	40	32	23	22	10	20
KLF9	CTTTCCCACAGCCACTGTAG	88	107	100	56	35	42
KLF9	GGGTCGCTCCGGACGCCGAG	39	37	42	33	29	32
KLF5	ACTGCAGTGAAACAATTCCA	111	115	108	133	67	72
KLF5	GAAGAACTGGTCTACGACTG	23	27	18	31	7	16
KLF5	GCTGTCTGATTTGTAGAACT	47	78	53	87	56	56
KLF5	GTCTTGATGTGTGTTACGCA	64	75	51	68	43	27
BTF3	AACTGCTCGCAGAAAGAAGA	10	14	27	36	20	20
BTF3	CTGCAGGCACAAGTGCGCAT	43	39	35	59	50	30
BTF3	TCAGCTGCTTTGTCTCAGCA	42	29	18	62	28	42
BTF3	TTAGGGGTAAACAATATCTC	9	29	11	13	8	29
BTG1	AATGGATCCTCTGATTGGAC	49	80	71	92	66	71
BTG1	CTCCAAGTTTCTCCGCACCA	93	107	77	172	102	110
BTG1	GATCTCGCCTATCATGGTGG	26	12	23	31	23	21
BTG1	TTCTGTAGGACACTTCATAG	23	30	47	16	17	8
BTK	ATAAGGAGTTACCGTATCCC	64	51	69	67	22	48
BTK	CTGTGTTTGCTAAATCCACA	19	19	23	36	32	29
BTK	GATGGTAGTTAATGAGCTCA	25	45	39	44	14	18
BTK	TATGAGTATGACTTTGAACG	31	49	37	22	26	24
BTN1A1	ACAGCCACAGCCACTATCCA	120	105	140	87	50	61
BTN1A1	CCCGTCCCTATGCACCAGCA	127	57	54	48	22	45
BTN1A1	TCCAGGACGGCATCGCCAAG	60	67	63	40	28	40
BTN1A1	TGAACTTGCATACTGATGTG	47	47	70	40	16	21
BUB1	CAAGGAGAAGCTTATTCGTG	9	0	15	16	5	5
BUB1	GGTAGCAAAACAGTGTACCC	8	5	2	9	4	6
BUB1	TCAGAGAGGAATTCAAAACC	8	5	6	0	0	4
BUB1	TGATGAATCTTGGGTCATTG	24	32	22	28	14	17
BUB1B	AAAATGGAGAAAGGTACACT	22	6	27	16	12	4
BUB1B	AGGAATTGAACCCTTGAGCG	10	5	6	16	10	13
BUB1B	AGTGAAGCTGTATTGCCACG	46	55	42	55	33	28
BUB1B	GCAGATGCGATATTTCAGGA	39	37	44	77	43	21
BYSL	GCAACGTCATCTCGTACTCG	57	65	56	67	44	20
BYSL	GGTTGAGACAGTCATGTCAG	17	18	16	24	15	12
BYSL	GTATTATCTAAGTACCGCAG	0	1	1	5	1	7
BYSL	TCAGGATGGATCAGATGACG	15	12	17	11	10	9
TSPO	GCACGCTCTACTCAGCCATG	37	48	49	37	34	42
TSPO	GGGGGGCCATGCCCAGTTCA	67	56	60	55	29	21
TSPO	TCTGCAGGCCGGCGTACCAG	39	30	41	23	7	30
TSPO	TGGTGCCCGACAAATGGGCT	36	94	70	69	23	31
C1QBP	ATAATGACAGTCCAACACAA	39	16	34	9	7	5
C1QBP	ATTAGTGCGGAAAGTTGCCG	152	115	168	46	46	40
C1QBP	GCGTGCGCGCAGGTTCCGAG	44	40	35	16	23	24
C1QBP	GGCCCGCTAAACCTCACCGT	19	18	25	4	1	6
SERPING1	CTTGGAGAGTCATTCAACAG	43	34	17	31	23	29
SERPING1	GAGCATCCTCTCTTACCCCA	22	31	11	29	26	30
SERPING1	GTTTGCAAGACAGAGGCGAA	36	29	33	34	24	25
SERPING1	TAAGGGCACCCTTACCACTC	78	84	97	120	87	68
C1QA	AAGGCCTTAAAGGAGACCAG	67	70	78	98	34	48
C1QA	CCGGCAAGGTGGGCTACCCA	80	98	91	104	55	79
C1QA	GAAACATCAAGGACCAGCCG	93	101	114	106	56	68
C1QA	GAACCGTACCAGAACCACTC	22	35	64	25	22	23
C1QB	AACAATTATGAGCCCCGCAG	7	8	11	18	11	10
C1QB	AGTCTCCCGATTCACCTTTG	94	73	69	44	34	36
C1QB	CCTGGGAATCCAGGAAAAGT	29	32	26	25	25	16
C1QB	GGGCCTAATCGATATCTCCC	25	16	5	22	7	15
C1QC	ATGGGTACGACGGACTGCCG	79	85	70	135	61	72
C1QC	CAGGCTGCTACGGGATCCCA	87	85	94	105	46	48
C1QC	CCAGCCATTCCCGGGATCCG	152	112	124	114	45	61
C1QC	GCGGTCCTCACCAACCCGCA	24	24	22	38	13	26
C1S	CACGCACAACTAAACTGTCA	49	56	49	42	34	28
C1S	CTGTGCGTATGACTCAGTGC	28	36	30	40	20	21
C1S	GATGACATGAAGAATTGCGG	33	31	35	28	15	10
C1S	TCTTCCAAACTGATCTAACA	10	12	27	57	54	56
C2	ACAGCTGTGTGTGATAATGG	86	85	122	76	57	75
C2	ACCAGACATCTATGCCATCG	229	117	153	110	55	59
C2	ACCTTAATAGTGACATGCCA	111	76	133	138	63	95
C2	TGCTCACGGGGTCTTCGGAG	203	214	170	244	210	249
C3	ACTGTGCAGTCTCTAACCCA	131	105	147	169	83	121
C3	GACATATGGAACGGACAACG	18	3	17	13	1	6
C3	GCTGGCACGAGAACCTCATG	75	61	51	71	44	41
C3	GTAATGCACAGCGATGACCG	76	87	50	51	37	34
C3AR1	AAAGCATCAGAGTTATCCAG	32	28	44	42	23	31
C3AR1	ACAGACAACCATAATAGATG	59	41	17	20	15	18
C3AR1	TACGAGTCTGAGCTACCACA	30	40	15	72	40	35
C3AR1	TGGAGGGGATGAGCTTGCAT	33	50	38	130	69	76
C4A	CAGGCCATGGATCTCCCACG	30	17	20	39	19	32
C4A	GCTCAATAGACAGAAACCCG	16	14	38	17	13	12
C4A	TCCCACAAGCCCCTCAACAT	16	24	24	44	20	17
C4A	TCCTGTCTAACACTGGACAG	19	9	24	16	8	18
C4B	AGAGTGTCCCCAACACGAGG	28	36	12	9	11	9
C4B	AGCTACGTCAGGGTTACAGG	43	62	44	43	23	15
C4B	TCCTATGTATCACTGGAGAG	10	13	21	3	7	11
C4B	TGCCAAGCAGTACCGGAACG	44	45	34	32	25	17
C4BPA	AGGCTTACACTTGACAACTG	133	146	142	118	97	83
C4BPA	AGTCAACGTAATATCCATCG	43	81	68	79	64	67
C4BPA	ATGGTGAAATCACTCAACAC	70	80	58	72	46	58
C4BPA	GTTTGTAGCCAGGATGACAG	74	54	51	43	33	44
C4BPB	AATATGCTATTGTCCACTGG	84	81	38	27	34	30
C4BPB	AGGTGTGGTCCTCTAGACAC	81	48	62	67	38	52
C4BPB	CTTACAGCGGCACTCAGTAG	10	25	35	34	18	27
[truncated: 75,442 more rows]

## Sheet: Supp. Fig. 2c - Volcano Plot
Gene	Ratio	p_value
HIST1H2AH	0.997431	0.999836
SH3BGRL	1.1372	0.999807
LRMP	1.08659	0.999734
PPM1A	0.908165	0.999734
PENK	0.947954	0.999599
ERLIN2	1.13935	0.999379
ICA1	1.138	0.999269
OR52L1	1.03384	0.999226
NPAT	0.809343	0.999157
ZKSCAN3	0.880954	0.999084
LRRC69	1.01728	0.999026
BACE2	1.03806	0.998947
EPB42	1.08557	0.998947
SETD8	1.08109	0.998891
DNAL1	0.952351	0.998847
PPP1R3D	1.04504	0.998668
ERMP1	0.966513	0.998576
STRBP	1.11445	0.998442
SNX7	1.03384	0.998405
LARGE	0.995797	0.998339
JPH4	1.1382	0.998309
CCL21	1.03146	0.998208
TFG	1.39789	0.998135
DNAJC27	1.04105	0.99802
MGRN1	1.06055	0.998009
CLEC18B	1.26476	0.997782
CD47	0.994509	0.997694
MYCT1	1.01874	0.997618
ZNF823	0.995896	0.99757
EVPL	1.17334	0.997525
FUK	0.99741	0.997439
MRPL49	0.961005	0.997405
OR4N4	1.09857	0.997377
TRPC4	1.01478	0.997302
GEMIN4	0.921018	0.997246
CD300A	1.04892	0.99723
RTKN2	0.969635	0.997159
RAB2A	1.28233	0.997073
GOLGA6L2	1.01912	0.996899
SORCS1	0.914451	0.996864
PGP	0.999838	0.996847
CLEC6A	0.931666	0.996821
ANKRD20A4	0.907725	0.996772
MUC1	1.02473	0.996772
C9orf92	1.07337	0.996669
MDM4	1.05037	0.996596
GCSH	1.13233	0.996522
OR10H5	0.999697	0.996518
ITIH5	1.07415	0.99649
TMF1	1.00268	0.996409
MICALL2	0.947138	0.99637
ENO4	1.0561	0.996323
NEO1	1.04915	0.996249
SELM	1.17469	0.996058
CCER1	0.953014	0.995985
PRSS3	1.06526	0.995894
CDC20	0.955903	0.995468
MARCKSL1	1.05534	0.995391
LTC4S	1.08827	0.995177
ACP5	0.948528	0.995155
PYHIN1	1.02965	0.995072
OR6C2	0.968103	0.994921
FAM131A	1.00732	0.994714
RHOBTB1	0.848147	0.994655
FANCA	1.01758	0.994549
VEGFC	1.00199	0.99453
TREM2	1.03666	0.994379
C14orf159	1.07283	0.994325
FAM188A	0.994939	0.994183
HN1	1.12504	0.994152
PPP1R16B	1.03636	0.994115
COX8A	0.944642	0.994032
USP17L3	1.05753	0.99402
LUM	0.930642	0.993727
KLF14	0.912196	0.993704
TIGD1	1.02004	0.993683
MYL6B	0.952141	0.993678
AMDHD2	1.22709	0.993639
TRIM6-TRIM34	1.05151	0.993559
LIMCH1	1.02381	0.993349
DARS2	1.05077	0.993028
AKAP12	0.963063	0.992979
LOC102724862	0.805617	0.992935
NHLRC3	0.971465	0.992927
DEFB1	1.01858	0.992831
ZNF37A	1.09586	0.992831
GLUD1	1.01972	0.992768
CAPNS1	1.16415	0.99272
RAX2	1.03176	0.992569
CCDC96	1.07299	0.992459
ATF7	0.900896	0.992375
TCF20	0.959576	0.992362
COX4I2	1.04934	0.992327
RTP1	0.933645	0.992238
TVP23C-CDRT4	1.01628	0.992217
BIN1	0.96101	0.991965
RASSF1	1.07695	0.991881
COPB2	1.18089	0.991787
ADH1C	1.05855	0.991782
STRADA	0.95711	0.991782
WDFY2	1.03376	0.991649
RP1L1	0.922354	0.99155
ADAR	0.993412	0.99153
HAVCR2	0.957501	0.991515
ALG10B	1.18957	0.991365
GJD2	0.985646	0.991365
CDKN1A	1.13759	0.991249
XKR9	0.986253	0.991168
HMGN3	1.04204	0.990966
FAM47C	1.01988	0.990933
MTRNR2L6	1.14514	0.990892
RNF44	1.04157	0.99088
RNFT1	1.16833	0.990795
TMIE	1.1458	0.990786
FAM110A	1.21447	0.990529
EPX	0.859082	0.990486
GALNTL6	1.06607	0.990465
RAB33A	1.00093	0.990208
FCRL1	0.983626	0.989924
CXorf49B	0.905295	0.989843
TSSK3	0.944993	0.989834
ADD2	1.04967	0.989785
SPAG9	1.15393	0.989691
ZDBF2	1.23099	0.989685
TEX37	1.01671	0.989578
HPDL	1.08423	0.989433
LILRB5	1.17266	0.989419
NAA40	1.00101	0.989214
LGALSL	1.04417	0.989154
ARMCX4	1.01523	0.989059
AGBL1	1.06008	0.988917
IRF3	1.15383	0.988866
ADIG	1.2769	0.988848
MGAT4D	1.00185	0.988796
MED10	0.927888	0.988558
ZNF41	1.06353	0.988524
EGFR	1.05011	0.988491
SPATA31D3	0.910473	0.988473
APOL5	1.01252	0.988438
NOL3	1.06912	0.988412
MPPED2	1.05575	0.988365
IRF2BP2	0.981072	0.98836
LACTBL1	0.999729	0.988291
OR5P3	1.00843	0.988159
CRYBB1	1.21729	0.988153
FAM188B	1.09973	0.988141
TCF7	0.992315	0.988098
APOC4	0.8891	0.988071
DOLPP1	1.03698	0.988012
PYY	0.999042	0.988005
CPB2	0.986763	0.987946
ECM2	0.978297	0.987871
KBTBD7	1.07493	0.987729
FOXP4	1.0004	0.987644
FZD3	1.00567	0.987644
EIF2B3	0.913805	0.987588
DCAF4	0.992781	0.98742
HIST1H4G	1.05383	0.987306
INPP5D	1.09083	0.987306
RRP8	1.00937	0.987233
CTSV	1.18147	0.987209
MLYCD	0.968886	0.987209
RELT	0.98797	0.987167
FOXE3	0.984452	0.987061
CHPT1	1.06813	0.987014
SAMM50	1.47176	0.986905
NXPH3	1.09495	0.986815
NDNL2	1.1584	0.986671
RANBP1	1.23558	0.986637
SPATA12	0.888122	0.986346
S100G	0.98612	0.986287
ROR1	1.01279	0.986241
JAK2	0.994123	0.986195
ZFYVE27	0.97985	0.986033
PPP2R5A	1.09663	0.985975
NODAL	0.962059	0.985912
RARB	1.04499	0.985912
HOXA9	1.00627	0.98584
FBXO5	1.0163	0.9857
SUPT7L	1.05167	0.98555
IGSF1	1.19663	0.98553
PFN4	1.08882	0.98553
EFCAB7	1.00039	0.985512
EBI3	1.02611	0.98541
LRRC34	0.902793	0.98541
CLCN5	1.14452	0.985278
COL6A3	0.994688	0.985226
CBR4	1.14415	0.985214
DGAT1	1.11914	0.985181
SNRPA1	1.0383	0.985099
OR6C3	1.09469	0.984955
C15orf59	1.03296	0.984876
MYH7	0.977192	0.984774
AGTR1	1.1254	0.984736
HPCAL4	1.06457	0.984736
FUNDC2	1.02132	0.984696
CRISP1	1.07585	0.984622
VPS41	0.990889	0.984608
TTF2	1.08661	0.984532
DDX50	1.14318	0.98437
CTBS	1.02274	0.984214
ADM5	1.07893	0.984059
OR2T33	0.909092	0.98397
CDK5R2	1.10219	0.983775
TGIF2	1.06766	0.983577
NKX2-4	1.06762	0.983561
HIST2H4A	1.20717	0.983249
PDE6B	1.08356	0.983249
OGT	0.975258	0.983234
HPD	0.933921	0.983047
TGM1	1.07264	0.983039
OR10A4	0.949073	0.98299
ANGEL1	0.938568	0.982933
ACTRT2	1.05223	0.98288
ZPLD1	1.00606	0.982858
TNFSF13B	0.94394	0.982837
CTAGE5	1.03467	0.982817
ZNF831	1.18204	0.982617
KPNA1	1.03125	0.982566
ALG13	1.00203	0.982435
TAS2R40	0.867444	0.982282
GRIK2	1.01385	0.982116
EPHX1	1.05936	0.982112
KIF4B	0.970896	0.982099
IL3	0.886625	0.982045
SLC38A9	1.03053	0.982005
ARAF	1.12307	0.981724
NUF2	1.0404	0.981706
TGFB2	1.07101	0.981666
LOC100132146	0.923376	0.98165
RAB27B	1.04945	0.981489
RBMXL1	1.03449	0.981471
PELI1	0.997891	0.981427
MRPS33	0.928402	0.981391
OR6P1	0.925835	0.981339
SMOX	1.29195	0.981338
UBE2V1	0.973539	0.98126
IBSP	1.14703	0.981243
HIST1H3C	0.975768	0.981194
RBM3	1.09945	0.981122
P3H2	1.03798	0.981115
C3orf62	1.01681	0.981105
CACNA1F	1.07718	0.980954
IZUMO3	1.0864	0.980871
DEFB110	1.02252	0.980836
FCGR3A	1.10327	0.98068
LRRC74A	0.951837	0.980534
CCDC159	1.21084	0.980421
CHCHD6	1.02538	0.980391
MCHR1	1.19083	0.980319
LRRC15	0.93795	0.980284
CLCN7	1.01919	0.98025
MAP1LC3B	0.973674	0.980117
ABL2	1.0857	0.980078
SETD4	1.08249	0.979938
CEP95	0.988818	0.979922
NUDT2	0.905731	0.979908
ATM	0.999779	0.979891
THSD1	1.06603	0.979891
GOLGA7	1.15975	0.97973
MED14	1.47948	0.979705
AKAP10	1.11165	0.979517
FAM118A	0.992583	0.979478
IRS4	0.994937	0.979349
ZFP2	1.01088	0.979279
CCL17	1.05471	0.979232
PPP1R15A	1.03867	0.979063
PRR27	1.03178	0.979063
EHD1	1.18356	0.979046
DDX19B	0.912196	0.97902
GPR55	1.0016	0.978982
GAD1	1.15866	0.978852
DPEP3	1.07868	0.978693
GBP2	0.919594	0.978684
IFNA4	1.00091	0.978662
ZNF239	1.01837	0.978645
CCT5	1.14678	0.97843
RALA	0.923415	0.978361
ZNF449	1.03789	0.978306
SLC22A24	1.01213	0.978266
HMHB1	1.10858	0.978224
WDR70	1.11971	0.9782
FAM185A	0.977113	0.97816
EIF4E3	0.909843	0.978071
ADK	1.27178	0.978003
FAR1	1.0466	0.977992
TACC3	1.11465	0.977883
ZC3H14	0.987717	0.977857
ADPRH	0.898541	0.977719
DENND2D	0.884656	0.977704
CTSC	1.08958	0.977681
OR13G1	0.945922	0.977449
SIRT7	1.03893	0.977429
DCTN3	0.960188	0.977343
SACS	0.973451	0.977343
NUDT11	0.971856	0.977295
ANXA2	1.07341	0.977231
MAGEB6	1.12494	0.977231
NRIP3	0.907071	0.977066
ALX4	0.983886	0.977024
SLC7A2	1.10866	0.976916
TANC2	1.17009	0.976902
ZBTB26	1.02528	0.976653
BIRC2	1.04399	0.976637
MPP5	1.20149	0.976637
KRTAP4-11	1.04658	0.97644
MYBPC2	1.10505	0.976335
TBCK	0.989516	0.976286
FAM175B	0.985705	0.97614
RAD51C	0.95366	0.976119
SLC37A1	1.05804	0.976119
CSNK2A3	1.1428	0.975914
PROB1	0.977572	0.975673
SOD3	0.959576	0.975652
OR5D18	0.98757	0.975364
KCNS2	1.01043	0.975358
SIAH2	0.958295	0.975101
RAP1A	1.00143	0.974981
TMEM198	0.971139	0.974904
KCNK4	0.920789	0.974841
PQBP1	1.20872	0.974824
CEP44	0.907372	0.974785
NUDT19	0.928838	0.97476
RASA4	0.906715	0.974657
L3HYPDH	1.03579	0.974621
VCX2	1.00866	0.974465
TNFRSF10A	1.03371	0.974412
HSD3B1	1.07596	0.97438
MTMR14	0.894835	0.974347
LYL1	1.10411	0.974268
MCCC2	0.97349	0.974133
KCNK17	0.964301	0.974003
AGR3	0.951884	0.973838
RPP40	1.04606	0.973692
ING5	1.03592	0.973581
WFDC13	0.981631	0.973551
SUN3	1.0012	0.973491
FLYWCH2	1.02041	0.973475
WRAP73	1.01143	0.973396
ZNF680	1.05118	0.973383
FOPNL	1.25856	0.972934
RBPJ	0.888938	0.972902
ARHGEF39	1.07303	0.972829
DMWD	0.939832	0.972829
CEACAM6	0.979517	0.972717
GLRB	0.904594	0.972656
NEK3	0.980045	0.972546
ENTPD6	0.994022	0.972451
ZNF837	1.06929	0.972416
CPVL	1.00576	0.972377
SRD5A1	1.10444	0.972311
OR2Z1	0.884649	0.972249
TOM1L1	0.917393	0.972225
CIRBP	0.932528	0.972197
SLC7A9	1.16921	0.97216
MAP7D2	1.11219	0.97209
MSH4	0.876495	0.971998
OGG1	1.01244	0.971976
ZFY	1.25245	0.971865
RAPH1	1.13533	0.971787
TDRD9	0.969412	0.971741
NXPE3	0.980913	0.971702
SHC4	0.903491	0.971702
ZNF706	0.923529	0.971639
MOB3A	0.954653	0.971593
ZC3HAV1	1.08279	0.971327
MAL	0.951387	0.971175
ENPP3	0.995366	0.971132
NPFF	0.954595	0.971132
RPS16	0.906718	0.971122
PRSS54	1.20858	0.971077
HSBP1	1.07717	0.971057
ADH1A	1.10711	0.970999
WDR13	1.0441	0.970946
SPRR1A	1.0388	0.970928
CXXC4	0.908389	0.97082
CAP2	1.13656	0.97077
CLDN22	0.966207	0.970751
THOC6	0.958041	0.97066
NR0B2	0.86904	0.970617
GGTLC2	1.06098	0.970532
YLPM1	0.951786	0.970469
ITGA7	1.10334	0.970375
SH3BP1	1.15095	0.970355
FERD3L	0.964201	0.970307
RCL1	1.19582	0.970172
LRRFIP2	0.977583	0.970027
GBA	1.02692	0.969991
TLX2	1.01769	0.969936
CENPA	1.10426	0.969869
MDM2	1.1504	0.969822
OR52R1	1.07957	0.969645
SLTM	1.19803	0.969645
KIF20A	1.07255	0.96951
LPA	0.971305	0.969472
ELOF1	1.02179	0.969427
GRM3	1.04299	0.969307
ESF1	1.01046	0.969218
CNGB1	1.06091	0.969102
FAM181A	1.03739	0.969035
HCAR3	1.035	0.969035
KDR	1.18789	0.969015
TGFB1I1	1.0883	0.968751
PRAM1	1.07384	0.968716
APOC1	1.02055	0.968711
LGALS1	0.975164	0.968711
FUT9	1.01505	0.968641
CFAP53	0.964033	0.968518
OR52I1	1.07555	0.968369
SH2B2	1.04808	0.968203
DYNLRB1	1.10239	0.968004
CCL3	1.07656	0.967946
ARL17B	1.04516	0.967908
ENKUR	1.00775	0.967884
MAP3K12	0.970901	0.967884
TTC17	1.02784	0.967884
CHD2	0.987588	0.967767
SLC4A5	0.95974	0.967696
GOLGA5	1.10731	0.967507
PLCB1	1.03006	0.967371
FGFR1OP	0.989672	0.967274
CCDC28A	1.05596	0.967186
GSTM5	0.912235	0.967186
SLC16A13	0.950652	0.967125
DNM1L	1.1246	0.966924
ACP2	1.16727	0.966878
TTL	0.926017	0.966869
HIGD1B	1.01918	0.966855
CLEC3B	0.99341	0.966701
MDC1	1.27764	0.966701
RPL18A	0.993334	0.966614
GNB1	1.25661	0.966549
TMC1	1.08724	0.96654
FFAR4	1.12066	0.96653
LOC389602	1.15343	0.966466
LOC389895	1.00915	0.966369
SLC22A9	0.896836	0.966277
NINJ2	1.07854	0.966209
MT1F	0.975815	0.96594
VPS35	1.02569	0.965908
ZNF773	1.14206	0.965606
ZNF473	1.10318	0.965403
PNISR	1.10892	0.965395
TINAG	1.08398	0.96533
UBE2O	0.962483	0.965214
HTR1A	0.945591	0.965167
PRH1	1.09167	0.965167
CPEB3	1.02277	0.965101
UQCRHL	1.14849	0.965086
PHLPP2	1.13417	0.965082
IGFBP5	0.880031	0.964918
NET1	1.05556	0.964898
CHRND	0.955753	0.964635
CXCR5	0.977901	0.964595
EXOC8	1.15011	0.964554
TMEM126B	0.998333	0.964441
AKT3	0.819046	0.964375
N4BP3	1.05482	0.964361
NUP214	1.18669	0.964319
2024-09-08	0.990781	0.964249
ZNF566	0.952085	0.964099
MTPAP	1.0317	0.964063
AGO3	1.03908	0.964001
PNKD	1.0422	0.963986
CES5A	0.866583	0.963945
GABRG1	0.963418	0.963841
CRTAP	1.00827	0.963681
COL7A1	0.920705	0.963674
ETNK1	0.868227	0.963659
DPYSL4	0.950473	0.963518
C17orf80	0.938507	0.963391
MARS	1.22128	0.963358
WFDC10A	1.01934	0.9633
TAS2R46	1.10234	0.963226
DEPTOR	1.0925	0.963116
TMEM63C	1.06857	0.963116
DDX43	0.974001	0.963044
PLCXD1	0.969981	0.962957
HADHB	1.01664	0.962936
KCNH1	1.11043	0.962834
SNAP23	1.05378	0.962834
BNIPL	0.934544	0.962832
AKR1C1	1.0035	0.962816
CARHSP1	1.00088	0.962665
TNFAIP6	1.00179	0.962481
AMBN	1.0176	0.962434
DEFB106B	1.02071	0.962277
ANGPT2	1.01443	0.962182
TP53I11	0.810586	0.962113
ANO1	1.2192	0.962096
FAM157A	1.01022	0.96205
TBXA2R	1.08674	0.96205
KLHL30	0.933191	0.961892
VAV2	1.0446	0.961892
TM9SF2	1.20987	0.961582
LARP4B	0.974735	0.961565
PRSS12	1.02651	0.961476
C11orf95	1.06118	0.961396
OR51A7	1.02015	0.961309
SKA1	1.01383	0.961239
PARD6A	1.11918	0.960905
SLC23A1	1.18822	0.960905
QPRT	0.928687	0.960824
GLT8D1	1.09853	0.96075
IVNS1ABP	1.01863	0.960595
RILPL2	0.97952	0.960513
OR11H6	0.974158	0.960487
TTI1	1.47469	0.960407
HPR	0.966427	0.960365
EPB41L4B	1.03759	0.960343
TANK	1.04645	0.96033
HSPA12B	0.948664	0.95998
HIST1H3D	0.926254	0.959897
RBM15B	0.998574	0.959856
LRRC52	0.995327	0.959837
SCN2B	1.04464	0.959789
CST7	1.11824	0.959712
POM121	1.01278	0.959574
A1BG	0.99914	0.959443
UNC5A	0.940083	0.959374
SPRR2F	1.04012	0.959212
ERAS	0.912438	0.959158
OR5B17	1.07841	0.959143
NOL6	1.15088	0.959126
C7orf73	1.06201	0.95911
CNOT3	1.59001	0.958998
TMEM258	1.15049	0.958979
OR6C68	1.09873	0.958909
RNF113B	1.16204	0.958834
ZNF782	1.05468	0.958712
FAM83H	1.22138	0.958712
STK16	1.05913	0.958626
TNFRSF21	1.10364	0.958593
CD6	0.860368	0.958491
KRT76	1.06935	0.958491
PRAMEF9	0.967988	0.958491
ELOVL6	1.00091	0.958441
CCAR2	0.988448	0.958297
GPR155	1.17021	0.958099
RAD51AP1	1.0038	0.958099
ZNF334	0.959549	0.957975
OR5J2	0.886642	0.957952
RFTN1	1.08565	0.95771
CCNI	1.07588	0.95767
MRAP2	1.15226	0.95757
PMEL	1.07224	0.957533
CPXCR1	1.0088	0.957482
TMEM151A	1.08596	0.957482
NUDT16	0.937112	0.957361
LOC81691	0.940859	0.957104
SGOL2	0.901226	0.957104
OR4A47	1.08234	0.957066
CR2	0.99097	0.95686
NR3C1	1.13549	0.956856
LHX2	0.884294	0.956767
TRIM38	0.959971	0.956762
CLDN6	0.926549	0.956498
PTMA	1.05497	0.956456
VN1R1	1.01939	0.956382
SCOC	1.12065	0.956309
REXO4	1.12912	0.956276
C12orf45	0.905448	0.956204
MNS1	1.01963	0.956204
SHOX2	0.93692	0.956185
RBM4B	0.97407	0.956143
SLC25A13	0.989607	0.956033
PRAMEF1	1.07251	0.955936
SCLT1	1.05124	0.955784
LRRC49	1.14993	0.955784
ITGB5	1.09366	0.955495
CLINT1	1.11448	0.955316
ZNF512	0.958147	0.955277
FRG2B	1.00616	0.955136
PCSK6	1.0351	0.955113
PACSIN3	1.0118	0.955005
KLHDC7A	0.883057	0.954734
PSMD9	0.99399	0.95465
RASIP1	1.04411	0.954594
COPZ2	0.930698	0.954535
PPARD	0.887093	0.954535
RPL36	1.02949	0.954469
SHISA2	1.06235	0.954437
MAPK13	0.918706	0.954357
AATF	1.00289	0.954312
PRKAB2	0.983934	0.954298
LCTL	1.09066	0.954213
FLT4	1.00907	0.954083
ZBBX	1.03415	0.953813
AACS	0.984824	0.953799
SENP8	1.25374	0.953688
JAM2	1.13423	0.953602
KRT80	0.850967	0.953558
CCBL1	0.961474	0.953499
LDHAL6B	1.12682	0.953414
LGI4	0.868133	0.953294
TAX1BP3	1.09896	0.953014
TMEM173	1.00733	0.952986
JAG2	0.840402	0.952961
TTC12	1.06695	0.952927
KIF4A	0.849844	0.952878
PNPO	1.00426	0.952754
LYRM9	1.11138	0.952721
TUBB	1.17654	0.95271
GSTM3	1.04641	0.952676
PIWIL3	1.03419	0.952579
CYSTM1	1.09522	0.952447
CT47A8	1.03158	0.952331
CKB	0.971085	0.95218
NARF	1.02894	0.952161
SLC2A12	1.04273	0.951974
DCBLD1	0.92256	0.95178
PSMG2	0.944893	0.95178
MICB	1.0785	0.951741
CHAMP1	1.02645	0.951713
SPIB	1.14054	0.951541
PTPN14	0.953484	0.951509
IGFL1	1.00386	0.951323
HMSD	0.926013	0.951165
DHX29	0.836451	0.951115
SNTN	1.13616	0.951109
SNX18	1.11509	0.951086
NID1	1.0516	0.951058
FAM156A	0.983123	0.950894
LIMD1	0.943073	0.950878
NPTXR	0.910717	0.950808
NOP9	0.922724	0.950721
ACTR3	1.01998	0.950652
ENDOV	0.972065	0.950638
CLDN20	1.05612	0.950592
NMRK2	1.05969	0.950592
SAMD8	0.93057	0.950371
SETDB2	0.934943	0.950251
AQP6	0.919048	0.950194
LCN8	0.984091	0.950183
SUMO2	0.983913	0.950183
HMCES	0.889378	0.950166
FAM92B	0.953609	0.950097
ICAM4	1.04033	0.94992
LOC101929372	1.14175	0.949852
PICALM	1.16313	0.949816
EIF2B5	1.07416	0.94975
SOX21	1.01541	0.949656
FAM26E	0.994845	0.949499
UBR2	1.03477	0.949315
HRASLS2	0.950942	0.948929
SPP2	0.977775	0.948874
ITPKA	0.933057	0.948654
NCKAP1L	1.05626	0.948627
INSC	1.10789	0.94854
ZNF77	0.983891	0.948448
BTC	0.915816	0.948426
RNF214	0.99007	0.948349
PRMT9	1.06406	0.94833
BICC1	1.06052	0.948263
PDE2A	1.0669	0.948208
TSPAN14	1.30695	0.947628
PXDC1	1.01076	0.947609
APBA3	1.09227	0.947578
FAM214B	1.18491	0.947561
CALM1	1.10517	0.947523
PITPNM2	1.31839	0.94733
TBC1D21	1.05373	0.947275
RPL10A	0.778626	0.947259
SLC35E4	0.95366	0.947259
GUF1	1.0601	0.947007
GPM6B	1.21845	0.946993
TRPC4AP	0.985732	0.946936
ACMSD	1.04691	0.946893
CPZ	1.04636	0.946893
GDI1	0.935061	0.946737
NUAK1	0.966036	0.946654
KRT19	1.15838	0.946604
TERT	0.989433	0.94625
SLC4A1	1.24289	0.946177
FKBP8	1.08515	0.946151
SPANXN2	0.94905	0.946112
OR4P4	1.05965	0.946076
VCX	0.991195	0.945947
SPHK1	1.07916	0.945912
CRAT	0.901951	0.945884
PMP22	1.0918	0.945883
CPNE4	1.02693	0.945802
FERMT1	1.05141	0.945672
C6orf132	0.936635	0.945613
ZZZ3	0.948511	0.945583
B3GAT2	0.983349	0.945501
ACTRT1	0.939636	0.945427
BCL3	0.992447	0.944948
CFHR1	0.966276	0.944948
ZSWIM5	1.04428	0.944948
PCSK4	1.04803	0.944832
CFLAR	1.14405	0.944594
TLR6	0.93494	0.944481
THY1	1.07952	0.944477
TMC8	1.13468	0.944366
PCSK1	1.00028	0.944283
RNF207	1.0202	0.944214
MLANA	0.979937	0.944008
RFPL4B	0.943983	0.944008
OR6C70	0.962908	0.943959
NAPSA	1.15699	0.94393
FBXL5	0.943955	0.943798
PDC	0.940761	0.943676
TDRP	1.18611	0.943654
RWDD2A	0.990925	0.943317
PCSK2	1.01402	0.943144
ARMCX5-GPRASP2	0.98805	0.943111
KBTBD4	1.02061	0.943052
PCDHGB5	0.943762	0.943052
CD160	1.03523	0.942918
GPR137B	1.26509	0.942918
PPM1E	0.964331	0.942896
THSD7A	0.873922	0.942861
MAP2	1.08269	0.942814
DNAJB7	0.992917	0.942765
YBX3	0.887232	0.942738
EID3	0.968609	0.942698
MZT1	1.02801	0.942676
CDC42EP1	1.08066	0.942606
PTK2B	1.07049	0.942587
KRT14	1.07778	0.942454
PKDREJ	1.13607	0.942074
AQP11	1.16033	0.942045
ZNF675	1.04388	0.942017
SQRDL	1.52447	0.941575
CISD1	1.01471	0.94151
ARL13B	1.00091	0.941353
RYR2	1.10618	0.941348
ZNF256	1.0274	0.941239
CENPQ	0.930586	0.9412
SARAF	0.980719	0.941051
LNX2	1.11351	0.941022
CCNB1IP1	0.984375	0.941006
MNX1	1.05401	0.940917
CAPN2	0.9475	0.940857
CAMK2A	0.942056	0.940668
SETX	1.50628	0.940655
C12orf43	1.00365	0.940564
RDH10	1.02029	0.940549
GOLPH3	1.08717	0.940518
SDAD1	1.06762	0.940505
BEND6	1.09951	0.940397
TRAF5	1.02985	0.940286
DEFB113	0.952842	0.940216
TMEM80	1.00696	0.94016
WDR61	0.927689	0.940102
NFASC	1.0406	0.940068
NCAPD3	0.868564	0.939987
C2	0.994317	0.93986
RXFP3	1.02248	0.93986
CBFA2T2	1.02229	0.939749
MKRN3	1.04783	0.939422
PQLC2L	1.02575	0.939417
PCID2	1.38106	0.939051
NOSTRIN	0.987414	0.938923
CT47A12	0.950666	0.938857
PCDHB9	1.0574	0.938722
ADAM9	0.944934	0.938637
TSSK1B	1.12543	0.938517
IRX5	1.09798	0.938463
MYL4	0.911547	0.938397
NHS	1.0282	0.938148
CHMP7	1.07366	0.937807
TIMP4	1.02314	0.937783
PCCB	1.02863	0.937762
FCHO2	0.935103	0.937737
NEIL3	1.01164	0.937698
SPHKAP	0.960355	0.937607
CCDC37	1.11142	0.937581
GRN	1.00193	0.93754
TMEM199	1.0621	0.93749
FAM24A	1.16365	0.937211
AMY1B	1.02198	0.937091
IL4I1	1.00407	0.937039
UQCRB	0.749474	0.937022
MOB2	1.10868	0.937
AAMDC	1.01733	0.936987
PDCD5	1.01388	0.936955
ZNF263	1.02055	0.936954
CPO	0.999542	0.936833
CCDC154	1.02414	0.93682
HEATR4	1.21901	0.93671
ZNF350	0.96268	0.936692
FLRT2	1.00245	0.936582
GAS2L3	1.02392	0.936496
C14orf105	1.049	0.936439
NCR3LG1	1.01235	0.936388
NCALD	1.07277	0.936371
DLG1	0.922865	0.936344
LTF	0.988316	0.936109
SIX2	1.09256	0.936109
CTIF	0.892528	0.936092
KRT85	1.13654	0.936006
BOLA3	1.10818	0.936
KRT84	1.02719	0.936
GAPT	1.11855	0.935976
KLF15	1.01222	0.935887
MPP1	0.914862	0.935882
PRR20C	0.915831	0.935855
AGBL4	0.91794	0.935811
NAP1L4	1.04282	0.935654
WISP3	0.898608	0.935608
PIK3C2A	1.261	0.935602
ZNF445	1.03893	0.935588
SLC10A5	0.930087	0.935544
UBR5	0.996819	0.935531
RPGRIP1	0.978982	0.935494
OR51B4	1.07927	0.935447
Non-Targeting Control	0.991305	0.935055
C9orf135	1.11887	0.93501
ZNF185	1.10546	0.934994
SPSB2	1.02962	0.934991
MALRD1	1.06947	0.934972
DPYSL2	1.0931	0.934889
MOSPD1	0.994011	0.934853
CAMKMT	0.924214	0.934752
LSR	0.902227	0.934694
LETMD1	0.945874	0.934617
SLC17A8	1.1026	0.934595
TNN	1.04765	0.934592
ZCCHC9	0.926682	0.934575
MAP9	1.16292	0.934561
STYX	1.08538	0.934526
OLFML1	1.01262	0.934524
HNRNPK	0.932231	0.934484
CELF1	0.991765	0.93439
CTSL	1.03722	0.934259
TEX261	1.11387	0.934246
MYH7B	0.995214	0.934244
NPC2	1.10892	0.934159
IGF2	1.19525	0.934034
OSBPL7	1.09394	0.933993
NANOS1	1.01433	0.933982
BYSL	1.1514	0.933859
ZNF785	1.07526	0.933859
SLC35C2	1.0555	0.933724
C1QTNF1	1.14035	0.933689
TMEM223	0.901938	0.933689
PCBP3	0.995397	0.933637
TXNDC2	0.868725	0.933503
ARPC1A	0.889982	0.933453
KCNIP3	1.06356	0.933453
DGAT2L6	1.04904	0.933389
CNTN3	1.04236	0.933352
PNLIPRP1	1.06929	0.933325
ZFAND1	0.945158	0.933319
OXT	1.00166	0.933265
ILF3	0.862597	0.933064
OR4A5	1.02948	0.933064
RNLS	1.08784	0.933002
HIPK2	0.93397	0.932858
TAF1C	0.991895	0.932766
TOR1A	1.12053	0.932666
KCNJ13	1.10596	0.932488
MSANTD3	0.976112	0.932451
PKDCC	1.10933	0.932451
ACBD5	1.19169	0.932332
OR4X2	0.961347	0.93228
ADM	1.11477	0.932169
RAB37	1.07956	0.93215
HEG1	1.08062	0.932087
GATAD2B	1.10759	0.932063
LY6G6C	1.09975	0.931681
ADA	0.975644	0.931442
DIO2	1.01894	0.931371
FBXW9	1.04919	0.931196
TP73	1.06329	0.931044
OSCP1	1.15653	0.931002
CHST14	0.978121	0.930894
FANK1	1.02546	0.930861
TMEM67	0.99747	0.930795
PGM2L1	0.99767	0.930684
CA2	1.00767	0.930637
TBX6	1.07362	0.930461
TRAF3IP1	1.14405	0.930458
CAPZA3	0.98443	0.930418
CALCOCO2	1.12376	0.930403
FGF23	1.02472	0.930302
FAM219A	1.02946	0.930231
GRXCR2	1.04161	0.930224
PANK3	0.916705	0.93004
CYP2C9	0.997876	0.929899
CILP2	1.10811	0.929541
PRSS53	0.975741	0.929506
ZNRF1	1.06029	0.929431
ZNF366	1.04414	0.92942
PCDHGA10	0.9416	0.929322
POM121C	1.19539	0.929263
DUS4L	1.01198	0.92923
CDH15	0.997002	0.929105
DNASE1L2	1.08868	0.929064
MORN2	1.03439	0.929063
COX6A2	0.944647	0.929051
CPA6	0.982472	0.929051
HIST1H2AG	0.95782	0.929025
HYPK	1.07573	0.928988
TFF2	0.97521	0.928712
GORASP1	0.950771	0.928696
HSPA4L	0.86712	0.928676
NRAP	0.99738	0.928636
OR52H1	0.977537	0.928564
PREX1	0.981863	0.92852
ATP6V1A	1.13988	0.928511
SPTLC1	0.953378	0.9285
OR52B6	1.09871	0.928458
HMG20A	0.991851	0.928334
FKBP2	0.996559	0.9283
PRR5	0.990948	0.928249
PODNL1	0.919497	0.928161
OR5M1	0.952854	0.928073
C7orf34	0.867508	0.928067
NAALADL1	0.985868	0.927976
SLC13A1	1.06029	0.92796
IL36B	0.966711	0.927902
ZKSCAN7	1.02778	0.927827
RAB14	0.985111	0.927654
SPIRE1	0.946059	0.927523
PAQR3	1.01242	0.927439
HACE1	1.10597	0.927388
HEPHL1	1.0696	0.927388
CNPY3	1.00729	0.927342
IL17F	1.03246	0.927328
PGBD5	1.06286	0.927236
PREPL	0.968225	0.92722
CPSF1	0.85816	0.927197
BTN2A1	0.962199	0.927131
IL7R	1.02083	0.926926
SLC16A5	0.952375	0.926909
RFX1	0.96428	0.926871
DAPL1	1.00275	0.926869
ZNF423	1.07716	0.926824
PKD1	1.09773	0.926716
IL10RB	1.02004	0.926695
ATG16L2	1.0828	0.926695
KCNK3	0.949582	0.926695
ZNF830	0.988311	0.926623
STRIP1	1.20082	0.926544
GOLGB1	0.970859	0.92647
MYLK4	1.15191	0.926448
EDN2	0.924883	0.926188
PROKR1	0.870154	0.926188
OR2T29	1.00945	0.926106
DPY19L1	1.1561	0.926079
IRS2	0.959498	0.926079
PEX5L	1.10606	0.92606
PAN3	1.02329	0.925927
MS4A12	1.02161	0.925911
MMP27	1.21031	0.925808
VIPR1	1.06959	0.925664
APOA2	1.01449	0.925632
GPR149	1.0095	0.925553
NAP1L2	1.05717	0.925386
PBOV1	0.919722	0.925361
MMP23B	0.946253	0.925271
CACNA2D1	1.08243	0.925192
ADAMTS19	1.00806	0.925077
EMX1	1.16449	0.925031
DALRD3	1.11329	0.925013
CACNB1	1.02104	0.924992
PHF8	1.16583	0.924955
VPS4B	0.918481	0.92491
ESRP2	1.06496	0.924891
GPR83	1.05488	0.924873
AR	0.971517	0.924733
SLC22A4	1.04217	0.924602
MRPL43	1.18029	0.924571
RNF31	1.12433	0.92444
FRAT2	0.916612	0.92428
PSD	1.11081	0.924218
HMG20B	1.14902	0.923968
VCAM1	0.944573	0.923907
CDX1	0.961776	0.923848
GLRA1	1.12389	0.9238
ANKRD12	1.0257	0.923795
BET1	1.02958	0.923795
PCDHB15	1.07349	0.923564
RPS14	1.06762	0.923564
ITIH4	1.08074	0.923321
NDST1	1.03241	0.923309
SLAMF7	0.987856	0.923309
GBE1	0.974337	0.923246
GK	0.841616	0.922931
SBF1	1.03574	0.922906
RBM23	1.21013	0.922765
CAST	0.973128	0.922573
POP7	1.03238	0.922563
ZBTB12	1.0824	0.922436
EXPH5	0.957519	0.922355
GAREM	0.929279	0.922348
LAT	0.984707	0.922278
CA3	0.972182	0.922232
NCKAP1	0.979401	0.922197
C6	0.919454	0.922151
CNDP2	0.991752	0.922051
PRRC2B	0.971728	0.921951
ARHGAP28	1.07398	0.92185
USP33	0.949639	0.921831
H2AFV	1.09322	0.921802
LIF	1.10316	0.921425
KEAP1	1.04549	0.92123
CSTL1	0.992098	0.9212
CCDC102A	0.917088	0.920993
SUPT3H	1.12074	0.920931
LOC403312	1.04159	0.920861
TUBGCP3	0.976971	0.920748
TWISTNB	0.985948	0.920744
ZNF404	1.13867	0.920667
SRY	1.0708	0.920634
NUFIP1	0.962627	0.920583
MED21	1.51996	0.920532
PNPLA1	0.918357	0.920531
CYTH2	0.917108	0.920498
STRC	1.22274	0.920498
CD200	0.9473	0.920335
NKX6-1	1.13203	0.92005
SEC61G	1.14146	0.920007
GRXCR1	0.951869	0.919911
GPR3	1.02302	0.919841
NIPAL2	1.00439	0.919817
IL18R1	1.07854	0.919795
ITK	1.04589	0.919795
NTRK3	0.925644	0.91975
IFNGR1	0.978249	0.91967
USP20	0.900042	0.919451
CRYZL1	1.01648	0.919409
TNFSF15	0.920201	0.919409
GHRHR	0.993282	0.919388
BIRC7	1.11839	0.919323
SPATA5L1	1.15014	0.919061
ATP8A2	1.30422	0.919033
EPHA6	0.988594	0.918471
HTATIP2	1.04114	0.918358
NDUFV3	1.05322	0.918322
FAM199X	1.06916	0.918023
VN1R5	0.964274	0.917956
TULP4	1.07865	0.917796
CSNK1A1L	1.00646	0.917789
TMEM196	1.1423	0.917742
ALX1	1.38438	0.917704
SPPL2A	1.1368	0.917691
RNASE6	1.10745	0.917652
SNX30	1.09023	0.91753
UNC13C	1.05508	0.917312
AMBP	0.923658	0.917152
CYP2R1	1.11163	0.917092
SEMG2	0.982573	0.917051
ADH6	0.944531	0.916964
TGIF2-C20orf24	1.00035	0.916934
GPHA2	1.05265	0.916864
ZNF148	1.02965	0.91662
CEP78	1.08063	0.916599
ZNF438	0.965997	0.916464
NPIPA1	1.3271	0.916432
PPCDC	0.965878	0.916405
GTPBP10	1.47792	0.916392
TMEM31	1.08108	0.916271
CST9	1.10799	0.916251
OR8K3	1.05179	0.916197
MEGF11	0.921523	0.916162
CD28	1.12056	0.916147
KIAA1456	0.957865	0.916106
MAB21L2	0.872952	0.916089
LAMC1	0.998721	0.916025
PPA1	1.19717	0.915999
PLA2G4B	0.886014	0.915943
CCDC124	1.08894	0.91585
PHLPP1	1.02411	0.91585
ZC3H12D	0.870228	0.91583
ADGRE5	1.10937	0.915735
KRTAP21-1	0.978811	0.915617
FAM72B	1.03673	0.915597
TSPAN15	1.01848	0.915466
SCG3	1.07142	0.915431
PSMC5	1.118	0.915398
RNFT2	0.897865	0.915372
VASH1	1.05877	0.915347
TNR	0.998068	0.915124
VPS8	0.95588	0.914854
ETFB	1.12143	0.914845
VWDE	1.22316	0.914845
CIITA	1.03703	0.914842
EIF4EBP2	1.07517	0.914842
OR8D4	0.968888	0.914824
POMP	0.951989	0.914698
RIC8A	0.92146	0.914647
RNF123	0.959211	0.914543
RIN1	1.01617	0.914439
GABARAPL1	0.919289	0.914416
SERPINA10	1.01581	0.914321
ALOX12B	0.974586	0.914288
TLR4	1.13181	0.914245
DIP2A	1.07341	0.914221
ATAD5	1.53451	0.914166
CNR2	1.09077	0.914061
TRAPPC6B	1.05935	0.913966
THRSP	1.0137	0.91395
COX16	0.986417	0.913896
POTEJ	1.02965	0.913785
CYP26A1	0.944057	0.913767
LDHB	1.08403	0.913744
NDEL1	1.05516	0.913487
POF1B	1.0909	0.913393
TAS2R10	1.15471	0.913341
GALK2	0.954329	0.913303
ELOVL4	1.04245	0.913286
PTPN9	1.05976	0.913252
FAM177B	1.16475	0.913191
ATP6V0B	0.970448	0.913117
SLC2A3	1.03442	0.913116
VSX1	0.859021	0.913032
ACTA1	0.950574	0.913025
RGPD1	0.982983	0.91294
PSEN1	1.08184	0.912858
HEPN1	0.980466	0.912645
LPCAT2	0.961829	0.912642
LRRC29	0.99553	0.912634
GSAP	0.999769	0.91255
PDE6C	1.05257	0.912356
HCRTR1	1.18596	0.912325
CNIH1	0.884465	0.912301
LPPR1	0.991729	0.912225
ACAP3	1.07548	0.912201
PKIA	0.983636	0.912079
BPIFA3	1.03534	0.911919
GRIN3A	0.970199	0.911919
IL5RA	0.959895	0.911899
CNFN	1.02263	0.911848
RANBP3L	1.04549	0.911848
TRIM6	1.07131	0.911809
C1QL2	0.932864	0.911797
LINGO1	1.14997	0.911746
XRCC1	0.987198	0.911583
CLEC7A	1.10291	0.911361
FRS3	0.956661	0.911347
IMPG2	1.08963	0.911329
HORMAD2	2.30176	0.91127
C6orf141	0.918289	0.911221
SCD5	1.04987	0.911186
ZNF200	0.968683	0.911124
SNX1	0.959427	0.910981
ST6GALNAC1	1.01314	0.910975
ZDHHC22	1.00452	0.91092
SLC8A1	1.04082	0.910867
SAP18	1.0074	0.910836
CASR	0.847778	0.910796
RASL11A	1.03334	0.910638
TTC29	0.878867	0.910581
KIF5C	0.93817	0.910524
HTATSF1	1.03991	0.910408
HSPBP1	0.944863	0.91029
OR4F6	1.02593	0.910221
FLJ44635	1.25722	0.910205
VARS	1.26886	0.910049
MAP3K7	0.967738	0.910044
NABP2	1.18286	0.909963
TMPRSS5	0.973198	0.909923
UVRAG	1.0784	0.909867
BIVM-ERCC5	0.905042	0.909816
SMAD1	1.17674	0.909678
CST6	1.1637	0.90962
C17orf99	1.09829	0.909546
C16orf47	0.9769	0.909061
OR1A1	1.05266	0.908941
KLHL7	0.971462	0.908768
DUSP27	0.991151	0.908696
KIAA1109	1.10317	0.9086
RAPSN	0.970804	0.908393
ZER1	1.18588	0.908378
SSH2	1.13508	0.908288
ANKRD36	0.997396	0.908186
ENAM	0.954555	0.908039
NOS3	1.31005	0.907909
RBBP8	1.01782	0.907665
ZNF578	0.965555	0.907462
COL18A1	1.05125	0.907374
LVRN	1.01314	0.907336
E2F6	1.01493	0.907239
ZNF710	0.879218	0.907239
NSUN7	0.964477	0.907232
COX6C	1.04326	0.907047
SNRPB2	0.913041	0.907025
YPEL3	1.07143	0.906947
IQCF2	1.04223	0.906898
EIF3CL	0.952981	0.906877
MYBL2	1.09791	0.90687
GREM2	0.990576	0.906838
ZNF641	0.936811	0.906759
OR52N2	1.09179	0.906668
PGAM5	0.941779	0.906553
C1orf189	0.989382	0.906295
FRMPD4	0.949586	0.906117
OR6Q1	1.13676	0.905983
SAMD5	0.952539	0.905981
C12orf56	1.22313	0.905868
PAX2	0.898246	0.90583
STK33	0.971815	0.905752
PRNP	0.920422	0.90572
DOC2B	1.00903	0.905582
SPDYC	0.943955	0.905527
VTI1A	1.14116	0.905527
LAGE3	1.1465	0.905499
SCN4A	0.936056	0.905478
SSBP3	0.920705	0.905469
CCNY	1.00347	0.905446
MSANTD4	0.936019	0.905399
CRISP2	1.10592	0.905319
KLHDC9	1.08601	0.905257
ALDH2	0.942405	0.905181
RPL12	1.19469	0.905174
MUC6	1.02812	0.905088
ZBTB40	0.968232	0.905011
FOXJ2	1.10592	0.904991
MCCC1	1.13602	0.904955
PSRC1	0.91531	0.904838
NGFRAP1	0.973542	0.904716
PROKR2	1.032	0.904716
TXNL4B	1.06425	0.904716
PRAMEF19	1.10813	0.90469
ENOPH1	0.948248	0.90466
ZNF180	1.05381	0.904658
KCNS1	0.997169	0.904615
KDM5A	0.96573	0.904525
INMT	0.860671	0.904445
IGFBP1	0.94113	0.904424
ARSI	1.03084	0.904271
TPMT	1.18506	0.904245
ZNF407	1.19556	0.904216
ABCC8	1.16605	0.904114
LEKR1	0.98569	0.904113
GPR143	1.2493	0.904086
KRTAP5-1	1.01075	0.903978
ANKRD30A	1.20604	0.903948
ATP10A	0.997967	0.903933
ARL6IP6	1.08425	0.903917
XPNPEP2	1.11656	0.903807
SLC1A1	1.01925	0.903735
CLC	1.24136	0.903604
TAP2	0.98763	0.903347
OR10G9	0.96495	0.903251
LENEP	1.02292	0.90324
SYPL2	1.12206	0.902903
SH2D2A	1.02899	0.902685
PYROXD2	0.97176	0.902332
CXCL9	1.16629	0.902235
NFIX	1.1682	0.902166
FOXB2	1.21437	0.902081
BPI	0.834676	0.901699
OR1N1	1.06535	0.901699
DUOXA2	1.12524	0.901595
CACNG2	1.12338	0.901539
CDK13	0.964692	0.901536
LOC728392	1.11242	0.901473
MALL	1.2503	0.901402
ZNF644	0.81189	0.901402
MUSTN1	0.840604	0.901344
CXCL11	0.887347	0.901328
PIWIL1	0.985176	0.901266
CARD17	1.15397	0.901109
GABRG2	0.995951	0.901039
GP6	0.97283	0.900964
LSM14A	0.946485	0.900943
KRTAP29-1	1.05116	0.900899
C14orf1	0.977683	0.900764
SCIN	0.85809	0.900761
WFDC2	0.903159	0.900641
MT1X	1.25704	0.900641
OR5D16	0.922892	0.900537
NPHS2	1.04499	0.900527
GNG2	0.998345	0.900434
DYNLL1	1.09959	0.900111
PRDM5	0.953069	0.900038
FANCM	1.04789	0.899917
TLL2	1.01651	0.899915
TADA1	1.06065	0.899898
HIRIP3	1.17526	0.899775
EYS	0.958683	0.899629
KCTD9	0.999791	0.899532
LIMK1	1.11744	0.899352
KIFAP3	1.06961	0.899269
COL5A1	1.0104	0.899215
CLEC2L	1.01821	0.899172
CEP350	1.19962	0.898957
SKI	0.834828	0.898922
TBC1D10A	0.899438	0.898822
FCAR	1.02114	0.898801
PRKACB	1.0391	0.89879
SPATA18	1.02531	0.898783
ZNF142	1.21072	0.898752
ASTE1	1.0188	0.898603
FKBP11	0.980209	0.89852
ADIRF	0.816618	0.898488
TCF15	1.02506	0.898459
FAM69C	1.13643	0.898429
S100A8	1.0028	0.898414
CCDC7	0.998206	0.898389
ZCCHC24	1.06199	0.898258
PHYHD1	1.08384	0.898213
SYP	1.11478	0.898195
PECAM1	1.02314	0.898152
GOLGA6C	0.932289	0.898078
ARRB2	0.982164	0.898053
USP17L18	1.0014	0.897978
SPANXA2	1.08077	0.897946
TMSB15B	0.989333	0.897946
OR52B4	1.08795	0.897924
TMEM144	1.08501	0.897888
HHLA3	1.10338	0.89785
IFI27L2	1.09586	0.897844
LRRTM3	1.0863	0.897639
CHRM5	1.01392	0.897595
ZFAT	1.00149	0.897522
MISP	1.11294	0.897499
SCP2	0.969447	0.897432
CD274	1.03102	0.897296
CCDC79	1.05385	0.897229
TP53AIP1	0.993897	0.897104
GOLGA6L9	0.847094	0.896902
CFAP97	1.10736	0.896858
ARHGEF28	1.00528	0.896789
TCTEX1D1	1.02316	0.896698
NUDCD1	0.966486	0.896655
AZU1	1.03023	0.896614
MED6	0.979901	0.896542
NXPE4	0.902925	0.896439
INPP5K	0.954138	0.89629
B4GALT2	1.01858	0.896128
CARD11	1.00921	0.895971
GOLGA1	0.997606	0.895971
COL4A5	1.09258	0.895939
RER1	1.12044	0.895939
NHLRC2	0.87452	0.895747
SNTB2	1.03807	0.895676
HOXA1	0.988147	0.895638
C22orf39	1.09876	0.895617
EML5	1.08275	0.895423
LRRC58	1.05114	0.895409
FAM83E	1.09239	0.895224
AES	1.17556	0.895205
GAA	1.04538	0.895102
ARL5C	0.976157	0.895061
CD109	0.910128	0.89498
ZNF714	1.02629	0.894952
LRRIQ3	1.138	0.89489
TFRC	1.1232	0.894862
NFAM1	1.13143	0.894813
GALNT13	0.917996	0.894695
WDR48	1.14405	0.894597
ARMCX1	0.902223	0.894594
PTRF	0.934058	0.894575
TUB	1.09402	0.894558
IP6K1	1.01692	0.894525
TRIL	1.17524	0.894355
PCDHA3	1.02977	0.894283
FBXO46	0.939705	0.894267
COMMD4	0.971462	0.894255
APOA4	0.923229	0.894136
DKK1	0.944389	0.893919
DLX3	1.17965	0.893907
C1orf61	0.99641	0.893892
SNTG1	1.07733	0.893871
RAB15	1.00026	0.893854
SOX5	1.06141	0.893846
ABCA3	1.08606	0.893777
AKAP8L	1.11117	0.893748
ADRA2B	1.07689	0.89371
DHX32	0.94936	0.893707
PPP2R2C	0.977566	0.89369
FADS2	1.02795	0.893654
LILRB1	1.1342	0.893542
FOXM1	1.04509	0.893521
ANKS1B	0.932082	0.893428
ANXA13	0.892387	0.893381
IFT27	1.05773	0.893149
SMIM18	1.00998	0.893019
SLC9A3R2	1.03919	0.892913
TMEM139	0.986259	0.892902
FUT2	1.06962	0.892884
OR10W1	1.06433	0.892835
MAMSTR	0.970999	0.892624
CD55	1.06432	0.892603
HACD4	1.14059	0.89244
RMI1	1.036	0.892294
PLA2G2F	0.979427	0.892163
LMOD2	1.13299	0.892127
GFRA4	0.880043	0.892103
AP1S1	0.807024	0.892081
CCDC144NL	1.10517	0.891974
SEMA4D	1.00387	0.891974
CT47A2	1.09415	0.891924
C8orf74	1.01673	0.891776
PHACTR2	1.04057	0.891776
ZNF468	0.875356	0.891557
COG6	0.955436	0.891525
FAM157B	1.04303	0.891493
FMNL1	1.09148	0.891147
FAM198B	1.07212	0.891014
PIP4K2A	0.964827	0.890894
TM4SF20	0.910184	0.890759
EYA4	1.1597	0.890558
SUMO3	1.07429	0.890475
CLIP1	1.05266	0.890462
SSBP4	1.17181	0.890462
KANSL3	0.940817	0.890438
XAB2	1.25822	0.890415
ZNF335	0.949786	0.890389
CCDC63	1.00408	0.890318
SYT10	0.91725	0.890193
SLC6A14	0.986962	0.890169
RNF5	1.07479	0.889953
CNPPD1	1.25835	0.889772
SPIRE2	1.12111	0.889599
FANCL	0.929293	0.889538
TGM6	1.01803	0.889513
ARHGAP11A	0.940942	0.889402
CATSPERG	1.02757	0.889337
PP2D1	1.21287	0.888981
OR13C4	1.15746	0.888872
GPATCH1	0.931708	0.888834
SPTBN5	1.01298	0.888684
PRMT1	0.981381	0.888658
GNG11	1.1701	0.888617
NPB	1.03707	0.888617
CMYA5	0.940045	0.888567
NAT8	1.03696	0.888567
GUCA2A	1.05355	0.888438
LYPLA2	0.962263	0.888232
MPDZ	1.04355	0.888188
KTI12	1.33502	0.888176
KIF5B	1.03463	0.888175
FUT5	1.0853	0.887939
HR	1.32514	0.887834
CHRNA5	1.00066	0.887783
EMX2	1.11907	0.887783
PCDH20	0.992687	0.887769
RAB6B	0.961939	0.887748
NOV	0.939048	0.887712
RNASEH2B	1.12422	0.887712
CCDC58	1.06462	0.887689
CCL7	0.901733	0.887682
DYNLRB2	0.997286	0.887621
SENP2	0.950521	0.887537
SPATA13	1.07091	0.887531
TDRD5	1.17428	0.887471
RYR1	0.998728	0.887343
XCL2	0.987102	0.887287
NOBOX	1.06734	0.887275
IGSF21	1.13742	0.887206
FAM172A	0.957181	0.887194
ARG2	1.04673	0.887166
ZNF561	1.02475	0.887117
ARHGAP25	1.00737	0.8871
DUOX2	0.95593	0.8871
IGSF5	1.026	0.887088
PRICKLE1	0.980911	0.887088
PRDM12	1.00397	0.886968
ACTR10	1.17839	0.886789
ABCB9	1.15207	0.88673
GSG2	1.18021	0.886575
PI16	1.07259	0.886538
AXDND1	1.05051	0.886523
CYB561A3	1.06311	0.886504
OR4A15	1.05751	0.886419
CCDC173	1.00363	0.886412
TNFRSF12A	1.07896	0.88634
CD58	0.892362	0.886269
RGR	1.02658	0.886141
CEP295	1.05274	0.886087
TMEM8C	0.862445	0.886066
ZNF541	1.0347	0.885934
PIGH	1.09222	0.885629
PSMA8	1.01906	0.885572
ATP8A1	0.9239	0.885516
CAMSAP3	1.17574	0.885492
MOV10	0.923636	0.885483
ALG1L2	1.7501	0.885427
LPCAT3	1.02924	0.885408
RTFDC1	1.05826	0.885388
OSBPL3	1.01375	0.885381
ZNF780B	1.05238	0.885365
TMEM120B	1.02364	0.885252
TDP1	1.0863	0.885248
OR51L1	1.08769	0.885123
RALGPS1	1.1573	0.885068
FAM216B	1.06984	0.885053
R3HDM1	0.973426	0.885025
EBAG9	0.913652	0.884987
CCDC178	1.00593	0.884851
CEBPE	1.03696	0.884851
GPER1	1.03848	0.884786
NR2F6	0.871501	0.884763
ETV3	0.992151	0.88476
CHAT	1.0239	0.884535
ASPRV1	1.02313	0.88443
OPA3	1.04531	0.884306
OPRD1	1.02379	0.884165
DNM2	0.851473	0.883848
A4GALT	1.0476	0.883796
IFNE	1.02807	0.883794
CMC1	1.1855	0.883759
SLC7A4	1.09648	0.883757
TMEM44	0.974807	0.883736
ADAM18	1.20795	0.883447
MEST	1.01299	0.883447
SNX9	0.96202	0.883382
PGC	0.968568	0.883297
CPT1A	1.11487	0.883227
INAFM1	1.03579	0.883199
SDCCAG3	1.08811	0.883192
UMOD	0.952072	0.883179
TAS2R60	1.00491	0.88316
MRPL3	1.10548	0.883118
SCAMP3	1.30294	0.883085
LOC400927-CSNK1E	0.798166	0.883029
C8orf88	0.913336	0.882967
UBQLNL	0.97503	0.882931
ZNF567	0.893955	0.882698
ZBTB5	0.873525	0.882299
GNRH1	0.976414	0.882261
CCDC64	0.933616	0.88224
NUTM1	0.97723	0.882045
MVK	1.07416	0.882008
KRTAP13-3	0.959375	0.881971
MYL3	1.11765	0.881954
MEIKIN	0.919189	0.881772
HIST1H3E	1.26602	0.88176
SLC5A1	0.952123	0.881699
GJA1	1.0082	0.88166
LOC100130370	1.11919	0.881579
TRIM64	0.988005	0.881511
SCN3B	1.08769	0.881488
QTRT1	0.822262	0.881388
SALL2	1.0179	0.881199
SRSF3	1.04984	0.881171
PSMD1	1.11842	0.881129
COL4A1	0.925299	0.881077
NT5C3B	1.22658	0.881072
KRT74	1.039	0.88104
CMBL	1.01952	0.881018
SKAP2	0.973995	0.880953
EXOSC3	0.93006	0.88082
PIM2	1.08005	0.880793
TRMT10C	1.18897	0.880743
GLTP	0.898656	0.880728
TAB3	1.01704	0.880728
TFB1M	1.10302	0.880659
SPRR2G	1.05317	0.880632
WNT7A	1.05147	0.880618
OR8B4	0.934767	0.880472
MOS	0.978074	0.880319
MAGEA9	0.999395	0.880302
LY6G5C	1.03718	0.880154
TTC39C	0.947483	0.880048
SCML2	0.967824	0.880038
GIPC1	0.878855	0.879675
CCR7	1.12723	0.879463
TPGS1	0.983994	0.879263
GORASP2	1.06582	0.879248
NFATC3	1.01979	0.879238
GPN3	0.989233	0.879218
ACKR4	0.985323	0.879171
SORBS2	1.09613	0.879107
TOX3	0.949457	0.879104
TRIAP1	0.803274	0.879013
WDR90	1.29146	0.878939
ZNF428	1.03908	0.878808
ZCWPW1	0.920943	0.878768
PSMA2	1.40502	0.878695
PPY	1.08811	0.87853
NCAM2	1.03456	0.878326
KRTAP10-5	0.932949	0.878299
LONRF3	1.16039	0.878294
RTN4RL2	1.00369	0.878281
SMR3A	1.01913	0.878135
ARL9	1.07294	0.877977
CD8A	0.94188	0.877949
LILRA1	1.06648	0.877819
C11orf21	1.0168	0.87777
CTNNA3	0.897903	0.877679
NLRP7	1.04441	0.877679
SLC25A27	1.05576	0.877658
MAP2K5	0.960619	0.877638
ZNF330	0.983222	0.877622
SLC5A12	1.11956	0.877523
EYA3	0.906536	0.877505
PBLD	0.970329	0.877499
CP	1.08824	0.877481
KCNE2	1.11747	0.877331
MOGS	0.984377	0.877273
TMPO	1.01806	0.876932
FBXO36	0.963296	0.87687
ZMYND15	1.03857	0.876833
FAM180B	0.985959	0.876649
MED25	1.09827	0.87634
MTX3	1.03526	0.87634
BHLHE40	0.872867	0.876258
BCL6	1.09951	0.876182
COX5A	1.00655	0.876162
AKAP9	1.12369	0.875995
P2RX4	1.16859	0.87597
UBXN11	0.900104	0.875907
TRAF2	1.02757	0.875747
NUDT12	1.08183	0.87565
TMEM56-RWDD3	1.08589	0.87547
DNTT	1.04176	0.875363
UBE2R2	1.0245	0.875243
MRPS18C	0.994648	0.875216
LGALS9C	0.997072	0.87518
USP43	1.06498	0.875145
RHOXF2	1.01972	0.875093
ATP9B	1.07911	0.875085
SLITRK4	1.09556	0.875052
FDXR	1.00693	0.874988
TRIM72	1.02134	0.874854
LIN7B	1.01878	0.874712
ZNF678	1.11181	0.874485
CCDC142	0.907162	0.874411
SUMF1	0.929805	0.874225
ASCL4	1.09506	0.874205
SEMA6D	0.968847	0.87407
POC1B	1.14472	0.874044
FKBP1B	1.06359	0.873978
TANC1	0.904089	0.873949
CYP2D6	0.914396	0.873892
NR1I2	1.03338	0.873543
KLHL29	0.856739	0.873528
CECR6	1.0785	0.873479
SUPT5H	0.836759	0.873376
ANO7	1.05058	0.873297
DPP6	1.08402	0.873281
CDC14A	1.03395	0.873219
CASP1	0.959167	0.873136
CCNA2	1.05725	0.873043
ZNF585B	1.03051	0.872943
NEK10	0.974462	0.872727
RARRES3	1.03934	0.872707
ROPN1L	0.990606	0.872696
CST9L	1.04308	0.872687
GYPB	1.01582	0.872674
DNAJB5	1.05388	0.872673
SYT7	1.01278	0.872658
SLC1A3	0.928127	0.872406
PPID	1.06643	0.872366
KRTAP12-3	1.14653	0.872347
ALOX5AP	0.968542	0.872275
RDH12	1.08134	0.872218
TMPRSS11B	1.05542	0.872116
KLHL8	0.980501	0.871931
ATP5D	0.917974	0.871847
BIRC8	0.913777	0.871769
ZNF182	0.921221	0.871745
MND1	1.10465	0.871712
MPZL3	1.01004	0.871703
ZNF83	1.11701	0.871656
PTPRE	0.944166	0.871602
GJB5	0.887322	0.87157
CEP76	1.03868	0.871453
LRRC38	0.949753	0.871453
AKAP2	1.08056	0.871428
OR1E2	1.08929	0.87138
CLDN12	1.11436	0.871241
ERCC6L2	1.06487	0.871205
C19orf70	1.00296	0.870897
GLIS2	0.970651	0.870797
ZNF3	1.15005	0.870615
GAB3	1.05248	0.870598
FANCE	1.03345	0.870547
PRMT3	0.964683	0.870382
HIP1	0.927629	0.870269
RBP5	1.27692	0.870256
C17orf51	0.996791	0.870208
SRI	1.10175	0.870074
TMEM179	1.18075	0.870062
NMS	0.970908	0.869998
ENPP7	0.942531	0.869769
FRMD8	0.921993	0.869759
LDB3	1.04154	0.869747
RLN1	0.955162	0.869664
TRNAU1AP	1.14436	0.869603
NR4A3	1.00349	0.869585
METTL11B	1.06195	0.86945
TXLNB	1.02809	0.86941
SLC26A11	0.973782	0.869151
SPEM1	1.0069	0.868994
BANK1	1.14587	0.868934
CRYGC	0.829238	0.868931
RFPL2	1.05207	0.868888
TAS2R5	0.991291	0.868794
SULT1A3	1.53223	0.86877
KCTD14	1.01675	0.868669
SMIM9	1.19048	0.868583
LTB4R2	1.00892	0.868247
IKBKAP	0.933548	0.86745
MTRNR2L2	0.90628	0.867432
GATA6	1.00618	0.867365
TRIP10	1.18409	0.867323
GPX5	0.964099	0.867213
MRPS24	0.92533	0.867168
CDC6	1.10566	0.866945
ABCA9	0.900479	0.866937
MID1IP1	0.985678	0.866918
ACOT11	1.08214	0.866902
PDE3B	1.11801	0.866844
SULT2A1	1.01223	0.866707
RGAG4	1.36245	0.866702
OR2Y1	1.02556	0.866657
ZSWIM8	0.888501	0.866497
ITLN1	1.10166	0.866254
UGT1A4	0.938228	0.866031
OR1Q1	0.973096	0.865979
SLC12A4	1.11655	0.865692
FYTTD1	1.00031	0.865646
ALDH4A1	1.01973	0.865613
TNKS	1.12767	0.865613
LYPD5	0.880915	0.865449
SENP7	1.02883	0.865293
C6orf47	1.1255	0.865178
ARPC3	0.977416	0.86505
SSFA2	1.07182	0.864669
DHX9	1.21366	0.864562
KRTAP1-5	1.00188	0.864546
EGR3	0.936475	0.864507
USP17L20	1.05761	0.864362
CBL	1.26119	0.864283
TRERF1	1.00025	0.864189
ILF2	1.08122	0.863915
SLC17A4	1.03963	0.863774
GCC2	1.0685	0.863755
CTNNBL1	1.18924	0.863693
NFE2L1	1.15787	0.863693
ID3	1.14452	0.863663
IGF2R	1.06389	0.863646
PRKCD	0.91439	0.863621
SLC22A20	1.18511	0.863604
ADAMTSL2	1.04651	0.863545
LGALS12	0.877469	0.863522
IQCG	1.00635	0.863475
C8A	1.03935	0.863434
LOC200726	1.08245	0.863206
OR52J3	0.953569	0.863195
RAP2A	1.05964	0.863174
LMAN2L	0.862959	0.862899
WWC1	0.989824	0.86288
TMEM200C	0.95297	0.862754
C15orf27	1.16379	0.862687
COMMD2	0.864184	0.862634
HBZ	1.16188	0.862626
SPATA25	1.00077	0.862259
NCF1	1.06044	0.862118
SNX6	0.91755	0.862059
CNTN2	1.09282	0.862021
OBSL1	1.04154	0.861904
GFRA2	1.05347	0.861735
SLC26A6	1.12902	0.861692
SEMA4B	1.06726	0.861627
FAM208A	0.989758	0.861483
HLA-DRB1	1.29698	0.861483
DCN	1.02335	0.861259
SMTNL1	1.09673	0.8612
PDF	0.922057	0.861085
FOXQ1	0.985877	0.861012
PHF1	0.927504	0.860985
CCR10	1.00645	0.86093
ZNF729	1.05123	0.860872
LRRTM2	1.0225	0.860771
IAPP	1.10721	0.860734
RGMA	1.09629	0.860648
HSPA12A	1.04677	0.860523
C16orf91	1.00688	0.860432
RALGAPB	0.912881	0.860398
TNK2	0.965279	0.860308
C2CD4B	0.805617	0.860247
MBD3L3	1.10694	0.860157
DRP2	1.0374	0.860117
ELK1	1.18825	0.86008
KCNK9	1.15066	0.860044
SPAG11A	0.951199	0.859886
CDH3	0.962532	0.859857
WDR5B	0.967716	0.859685
RAMP3	0.953949	0.859565
KRTAP27-1	1.03382	0.859467
CHAC2	0.933965	0.859461
HCK	0.924175	0.859295
KIAA0895L	1.02625	0.859228
NRM	1.20442	0.859224
ASIC4	0.988537	0.859043
OTOP1	0.947128	0.859028
PTPRS	0.983999	0.85894
PAX1	0.975552	0.858833
ANKRD24	1.17374	0.858822
CYCS	0.972446	0.858778
LOC400736	0.966533	0.858756
USP17L2	0.931237	0.858679
KIAA0196	0.890616	0.858614
ICAM5	0.995251	0.85858
MME	1.04979	0.858553
ZSCAN32	1.09296	0.858522
C9orf50	1.07669	0.858338
ENO3	1.11597	0.858278
CYBRD1	0.973672	0.858161
AEBP1	0.959665	0.858148
OR5A1	0.936729	0.858085
TRMT13	0.959535	0.858055
SERPINA12	1.18045	0.858032
TBC1D8B	1.02569	0.857971
DBX2	0.926285	0.857719
GRK4	0.945257	0.857684
PATE2	0.986321	0.857636
CYP19A1	0.890896	0.857609
OR51S1	1.19024	0.857602
TUBB1	1.02998	0.857168
NPFFR2	0.983258	0.857156
PALB2	1.03054	0.857156
MEGF9	1.07985	0.857058
UBA52	0.940309	0.857045
ETV4	1.13353	0.857019
OR5D13	1.08412	0.856998
MET	0.933703	0.856994
SNN	1.04052	0.856994
CD36	0.965671	0.856892
PRSS42	1.3961	0.85676
TMIGD3	1.10473	0.856676
TFEC	0.948134	0.856661
NPR3	0.884576	0.856639
TCF21	0.989118	0.856576
ZNF347	0.979984	0.856576
CYP4A22	0.940373	0.856499
CCDC85B	1.19572	0.856485
AGBL2	1.2374	0.856218
2024-03-03	1.03463	0.855897
FNDC5	0.933491	0.855788
ANAPC13	1.38106	0.855761
CCL13	1.07926	0.855681
KNG1	1.07416	0.855568
SLK	1.00252	0.855529
ZBTB9	0.954058	0.855403
MAPT	0.969163	0.855269
KHDC1	1.10914	0.855244
EDRF1	0.962084	0.854884
UBAP2	1.25856	0.854871
FOXI1	1.01723	0.854784
SP9	1.08841	0.854695
TSACC	1.12807	0.854682
CXorf66	1.03448	0.854431
PDZRN3	1.02212	0.854431
TNK1	1.0572	0.854368
SHBG	1.16112	0.85418
ALDH3B2	0.987572	0.854089
PCF11	1.13718	0.854089
PRKG2	1.27489	0.853842
SFTA3	0.897688	0.853775
LGALS3	0.963952	0.853578
KRTAP19-4	0.955211	0.85353
OR5R1	0.960858	0.853476
AGAP2	1.089	0.853462
ATOH1	0.944997	0.853355
CGRRF1	1.01446	0.853163
PTBP2	0.949477	0.853075
MMP2	0.980267	0.852698
PRB3	0.881243	0.852534
CYP3A4	0.909724	0.8524
TRIM23	1.05634	0.852315
APOM	0.863195	0.852282
NAT16	1.05087	0.852115
GRM1	0.997818	0.851926
NT5C2	1.21828	0.851839
REST	0.93712	0.85179
KCNJ9	0.94693	0.851687
F8A1	0.990544	0.851208
OR13D1	0.972969	0.851134
ERLIN1	0.964124	0.850743
DFNB59	1.06929	0.850678
KLK6	0.926927	0.85058
SULT4A1	0.915797	0.850536
C8orf34	0.982368	0.850467
SOS1	0.990578	0.849832
PEX11G	1.10869	0.849532
PRND	0.971856	0.849392
CCL26	0.923677	0.849374
CD1D	1.01058	0.849105
RPP25	0.89689	0.849105
LTBP3	0.987377	0.848944
CCDC103	0.89811	0.848768
ZNF26	1.00269	0.84865
LYSMD4	1.00559	0.848555
KHDC3L	0.928869	0.848516
OR10C1	0.861289	0.848516
IDNK	0.890015	0.848431
SERP2	0.955377	0.84843
EFR3B	1.02083	0.848409
SNX21	1.09595	0.848365
WAC	1.04691	0.848353
CTNS	0.85398	0.848315
KRTAP22-1	1.12143	0.84824
MYO5A	0.881615	0.848013
FAM3D	0.907057	0.84799
GLUD2	0.904722	0.847975
C10orf90	0.900526	0.847931
ASIC2	0.982833	0.847873
IFNA21	0.965961	0.847856
ZNHIT2	0.880395	0.847724
EXO5	0.942162	0.847716
KRBA1	0.924708	0.847458
HIST1H4D	1.02317	0.847403
C1QC	1.11863	0.847341
BLID	0.974674	0.847117
C17orf98	0.982684	0.846876
MYO7A	0.905167	0.846733
SPEN	0.994424	0.846634
WDTC1	1.30993	0.846628
DUSP1	0.982361	0.846619
VTA1	1.17448	0.846545
SLC44A3	0.927806	0.84653
MAP4K4	1.00619	0.846455
PLEKHF1	1.06565	0.846439
PRPSAP2	1.19048	0.84636
ZNF286A	0.997504	0.846249
ZFPM2	1.01239	0.846228
MTFR2	1.04828	0.846079
FGFBP1	1.10669	0.846061
CBLL1	1.19019	0.846043
TRAPPC9	0.838338	0.846037
NAT2	0.95134	0.845885
SYCP3	1.06771	0.84588
CDH8	0.961005	0.845821
NPIPB5	1.2922	0.84569
EGR2	1.02609	0.84567
C9orf91	1.32342	0.845642
RAB40A	1.09127	0.845573
TRIM29	1.04542	0.84554
NOMO3	1.04867	0.845527
KRTAP3-2	0.929996	0.845489
MRPL11	1.05926	0.84535
C4orf22	0.997952	0.845234
CCNE2	0.955648	0.845234
ETNK2	1.1068	0.845115
AKT2	1.12281	0.844992
CHMP4A	0.993652	0.844974
C17orf77	0.981785	0.844944
GBAS	0.983781	0.844908
UGT3A2	1.0476	0.844821
TIFAB	1.04279	0.844625
DUSP14	1.11243	0.844583
USP13	0.983442	0.844571
CACNG1	1.03567	0.844558
RAF1	1.10228	0.844494
SFT2D2	0.926781	0.844487
SPRR2E	0.887568	0.844487
TSC22D3	1.05333	0.844284
CCDC80	1.08902	0.844248
PCDHB2	1.07665	0.844163
VNN2	1.05049	0.844059
ZDHHC24	1.16994	0.843924
ADAMTS3	0.9973	0.843608
SNPH	0.973903	0.843585
DEPDC4	1.07158	0.843489
SLC12A5	1.10406	0.843489
PKNOX2	1.14455	0.843474
EPPIN-WFDC6	1.21085	0.843369
PCDH18	1.07764	0.843334
RNASE10	0.899178	0.843152
PLEKHH1	1.09629	0.843108
DACT3	0.905675	0.843076
ZNRF3	0.998036	0.843076
PRCD	0.932332	0.84302
OR13C3	1.07241	0.842943
ADAM15	0.91564	0.842885
IGFBPL1	1.01278	0.842873
CFAP69	1.02493	0.842837
UBOX5	1.02177	0.842711
TOMM5	0.987154	0.842681
IL9R	1.09621	0.842447
TPH2	1.06372	0.842447
ANXA8	0.924103	0.842406
FAM127A	1.00987	0.842089
IPP	0.991617	0.842004
SCAF11	1.00372	0.841858
GRM6	1.06533	0.841856
TRAF3IP2	1.3269	0.841842
PCDHGC3	1.00322	0.841765
SAP30	0.96817	0.841759
BNIP1	0.976874	0.841692
ADAM30	0.94471	0.841576
CPT2	0.876659	0.84155
ZNF584	1.12607	0.841496
PYDC2	0.907947	0.841248
C11orf68	1.0243	0.841204
ABHD4	0.867969	0.841195
C4orf26	0.933543	0.841195
SH3GLB1	0.990345	0.841195
AP5Z1	0.925132	0.841179
KIAA1715	0.970311	0.841175
TBC1D22B	1.23411	0.841093
RND2	1.13628	0.840975
PPAPDC2	0.993039	0.840921
CERS5	0.953054	0.840814
IQCF1	1.00632	0.840797
MAPK1IP1L	0.986316	0.840725
STAMBP	0.972895	0.840712
AGRN	1.19543	0.840566
[truncated: 17,114 more rows]

## Sheet: Supp. Fig. 2d - Read Count
Gene	Sequence	DMSO_Rep1	DMSO_Rep2	DMSO_Rep3	JQ1_Rep1	JQ1_Rep2	JQ1_Rep3
A1BG	CATCTTCTTTCACCTGAACG	134	94	100	92	99	51
A1BG	CTCCGGGGAGAACTCCGGCG	72	72	60	49	43	48
A1BG	TCTCCATGGTGCATCAGCAC	0	0	0	0	0	0
A1BG	TGGAAGTCCACTCCACTCAG	84	113	108	77	45	52
A2M	ACTGCATCTGTGCAAACGGG	58	96	93	36	49	58
A2M	ATGTCTCATGAACTACCCTG	112	102	93	92	61	69
A2M	TGAAATGAAACTTCACACTG	67	64	75	43	32	57
A2M	TTACTCATATAGGATCCCAA	72	46	43	34	49	31
NAT1	CGGAAGACACAAGGCACCTG	28	55	56	13	27	14
NAT1	GAACCTTAACATCCATTGTG	39	43	28	25	21	19
NAT1	GTTGTGAGAAGAAATCGGGG	16	1	18	17	10	13
NAT1	TTGGACGCTCATACCAGATG	83	33	47	22	32	48
NAT2	ATTGTAAGAAGAAACCGGGG	26	23	21	4	25	20
NAT2	TAACAAATACAGCACTGGCA	60	49	62	23	61	36
NAT2	TAGAGGCTGCCACATCTGGG	50	40	57	20	62	16
NAT2	TGTGGTCTGAAAACCGATTG	44	60	97	39	22	30
SERPINA3	CCCAAGATACTCATCAGTCA	71	47	65	46	30	26
SERPINA3	CGTTGGCGGAGGCTAATCCG	75	47	90	27	71	38
SERPINA3	GAGTTGCTCTTTGACAAACA	39	42	40	35	61	33
SERPINA3	GTGGTGGAGCTGAAGTACAC	4	9	20	10	7	3
AADAC	AAGTCTGAAGCACTAAGAAG	82	57	80	52	45	65
AADAC	ATGTATATAATGCCTTAAGG	38	60	48	11	23	24
AADAC	ATTTCTATCCAAATCACTCA	78	79	99	68	27	45
AADAC	GGTATTTCTGGAGATAGTGC	47	50	72	30	32	37
AAMP	AAGATGACAAAGCCTTCGTA	12	11	12	27	9	17
AAMP	AGGTGACCTCGCTATCGTCG	59	66	47	48	33	58
AAMP	TGAGTGGCCTCTTGAAAGTG	0	8	1	10	16	22
AAMP	TGGATGTGGAAAGTCCCGAA	27	23	10	13	39	19
AANAT	ACCTTCACGCTCGATCTCAA	89	77	58	28	56	31
AANAT	GCCCTCCTCGAACCAGCCCA	127	113	124	94	99	52
AANAT	GGTGAGGCAGCGAAACTCAC	64	54	64	27	15	34
AANAT	GTGGCGCCGCTGACAGCTCG	56	56	48	48	72	25
AARS	CCAAGAAAAGCATTGACACA	11	9	7	28	14	13
AARS	GGAGGCCAGATCTATGACGA	25	13	13	6	8	12
AARS	TCAGAATGTGCGTAGCTGTG	8	25	21	15	23	14
AARS	TTGGTGCTGAGGATGCCGAT	70	55	81	45	30	45
ABAT	CCTTAAAGACCATCTTCATG	30	32	21	21	27	15
ABAT	GAAAGAAGTCATCGGATGCG	15	8	7	7	3	14
ABAT	GTGAATGGCTTTAGAGTGCG	22	23	56	12	22	6
ABAT	TGCAATTACGAAGAGAGCCG	33	36	36	23	15	9
ABCA1	AATGCAGAGAAAGCTATCTG	48	36	43	36	24	22
ABCA1	GGACACGCCCAGCTTCAAGT	44	52	42	18	14	32
ABCA1	GTGGCATGGCAGGACTACGT	4	7	13	5	11	13
ABCA1	TTGGACAGCCCAAGACATCG	54	89	63	37	28	48
ABCA2	CATGTACGTGGCGATCCGAG	48	48	77	14	34	26
ABCA2	CTTGTGTGGCAACAACCGGT	0	7	5	8	0	7
ABCA2	GATGTCGTGCCCGTAGATGG	6	19	30	16	14	29
ABCA2	TAGGGGATGAAATTGCCACG	16	20	27	11	10	0
ABCA3	AATGCGCATTTACTGACCGA	57	46	41	43	42	22
ABCA3	ACCTACGGTTCAGTTACACA	82	60	83	21	29	22
ABCA3	AGTGGACGGGCATACATCAG	115	113	115	91	63	60
ABCA3	CCTCCTGAGTCCCGTCAACG	59	49	43	14	52	31
ABCB7	AGTCATTAAAAAGTATCACA	41	43	55	10	12	5
ABCB7	CACACCACAGACAGCTACCG	14	18	11	18	11	16
ABCB7	GATTAAATACCAAAGCACTC	41	37	14	18	12	19
ABCB7	TCACAGTTGCAGTCACACGG	3	5	2	1	5	0
ABCF1	CTGCAGAGGCCAAAGCACGG	7	8	11	5	17	22
ABCF1	GATGGAGTATGAGCGCCAAG	7	14	29	20	20	29
ABCF1	GCAACACATCAATGTTGGGA	11	6	7	7	21	37
ABCF1	TGTAATTGCCCCTATAGTAG	18	6	17	16	4	3
ABCA4	AAAGACCGAGCCCCTAACAG	26	19	22	19	27	18
ABCA4	AGCACCATACCCGCAAACAG	6	12	16	9	11	20
ABCA4	AGGGTGTTGAGTTGCCACAG	30	21	27	42	33	21
ABCA4	GATCCGAATGGACATAGACG	14	17	24	16	20	6
ABL1	CTTAGGCTATAATCACAATG	10	14	5	9	20	10
ABL1	GGTTCATCATCATTCAACGG	1	1	0	1	1	1
ABL1	TCAGTGATGATATAGAACGG	0	0	1	1	0	0
ABL1	TTGCTCCCTCGAAAAGAGCG	8	16	13	20	19	11
AOC1	CAGACCAAGTACCTCGATGT	7	16	13	4	12	16
AOC1	GCTGTATGATAAGCCAACTG	12	13	14	7	11	22
AOC1	GGCAACGCTGTGCTCTACGG	64	54	59	29	11	33
AOC1	GTGGCTTCAACTTCTATGCG	12	23	10	5	7	15
ABL2	AACCTCTGTAATGACGACGG	50	35	22	23	8	27
ABL2	GGTTCAACATCACAACCATA	66	27	31	52	35	22
ABL2	TATCGAATGGAACAGCCTGA	29	35	17	23	23	24
ABL2	TGTACACCATCACTCCACAG	24	27	22	24	34	29
ABO	AGCCAAAGGTGCTGACACCG	57	67	62	49	59	100
ABO	ATGGAGTTCCGCGACCACGT	58	97	83	61	50	57
ABO	CCGGTCCCCAGCGTCACGCG	14	8	16	12	12	10
ABO	TGATCAGTGACTTCTGCGAG	86	53	37	64	28	33
ABR	CAAGAGTGAAATCCAGAAGG	85	79	72	58	66	61
ABR	CTGCAGTGACAACGCCCAAG	20	23	14	9	29	16
ABR	GAGGCTTGACACTCACGTGT	13	30	20	8	7	11
ABR	TACTGTCCTCGGACTACGAG	39	40	18	34	7	10
ACAA1	AGCGCGAAGTAATATTTCCA	3	18	9	9	11	11
ACAA1	CTGCCGAGAGAAGCTCGTCG	42	75	73	38	35	170
ACAA1	GCCCTTGTCATCATGGACCG	20	22	20	31	12	45
ACAA1	TCAATAGACAGTGTTCGTCG	17	7	10	12	25	21
ACACA	AATGCATGCGGTCTATCCGT	34	59	35	37	27	33
ACACA	CCAGAGTCCCACATTCCCTG	25	30	37	22	43	54
ACACA	TATTTGCCTAGGTACCGAAG	35	30	29	31	21	42
ACACA	TGATGGGTCCATGATAACCG	57	62	27	19	23	27
ACACB	AAAGCGTGTGACAAACTCAG	20	21	15	28	27	21
ACACB	ACAACGACATCGACACCGGG	61	76	67	53	42	42
ACACB	GAACTCGAATATGGCCAGCG	14	4	13	3	12	16
ACACB	GTCGGAGTCCATAATCCACA	35	37	26	18	14	9
ACADL	CAGAAAAAGGCTAATACCAT	35	37	23	32	15	1
ACADL	CTCCTCCCAGACAATAGCTG	62	80	62	37	26	64
ACADL	GCCACTTACTCTGAGTGATG	23	28	46	14	15	31
ACADL	TAAAATGGGATTAAAAGCCC	22	26	15	8	12	6
ACADM	AAGATGTGGATAACCAACGG	24	22	31	17	7	6
ACADM	AATTGGCTTATGGATGTACA	47	57	62	68	34	38
ACADM	ATTGTGGAAGCAGATACCCC	17	7	4	6	26	5
ACADM	GTATTTGGGGAGAATGACTG	25	35	18	30	33	18
ACADS	ACACACCATCTACCAGTCTG	100	70	139	115	73	89
ACADS	GACACTCATGATGACTCCGG	42	36	32	29	19	27
ACADS	GGCAGGTACCTGGTTCGCTG	20	29	39	51	38	70
ACADS	TAAGGAACATCTCTTCCCAG	10	30	33	8	7	5
ACADSB	AGCCAAAGTTGATGCATCTG	38	41	36	30	11	21
ACADSB	ATGGAGAAATCAGTAATACA	38	37	48	33	32	13
ACADSB	ATTGAGTAGAGCTTCTGACT	16	18	29	11	25	3
ACADSB	TTCGAATGTTAACGGGCAGG	11	20	21	32	32	39
ACADVL	CACTAATCGTACCCAGTTTG	54	37	31	25	12	28
ACADVL	GTCTAACCGAGCCCTCAAGC	11	5	6	13	8	5
ACADVL	GTGGAGGAGACCACTTGGCA	14	10	16	10	40	24
ACADVL	TCCTGGTCAGAGCGTCAGAG	22	28	19	3	10	4
ACAT1	CTGCCTAAAAAAGATCCAAT	25	16	4	30	17	16
ACAT1	GAAGTGAAAGAAGCATACAT	10	16	8	5	4	18
ACAT1	GAGGATCAACACCATATGGT	23	24	38	19	21	5
ACAT1	TTCTGCGCAGGATGTGATGG	60	53	41	39	37	40
ACAT2	CCTGTTAGACAAGCCAGTGT	42	26	35	7	11	5
ACAT2	GCAGTCCAGTCAATAGGGAT	41	46	35	22	62	32
ACAT2	GTTCTCAAGTAAGCCAAGTG	16	15	16	11	10	2
ACAT2	TCTATGTTGCTCCCATGGCG	19	28	35	19	13	11
ASIC2	CTGGAGTTCCTGCACCGTGT	94	60	95	68	106	71
ASIC2	GAAGCCATTCAGGTTACAGA	67	45	70	34	66	31
ASIC2	GAGGAAACGACATTTGAAGC	47	39	53	11	31	37
ASIC2	TTTACAGCATCACCGCCTGT	92	81	95	66	80	67
ASIC1	AAGTGCTACACGTTCAACTC	30	24	41	45	27	60
ASIC1	CCATGTCACCAAGCTCGACG	61	52	42	103	48	41
ASIC1	CTTCAGAGACAGCCGCTCGT	96	60	69	15	45	28
ASIC1	TGAGATACCAGACACACAGA	37	39	48	31	23	27
ACHE	GGTGTCCATGAACTACCGGG	19	11	13	8	3	7
ACHE	TATGTGGACACCCTATACCC	24	13	10	15	7	12
ACHE	TGGTGGGAATGACACAGAGC	23	45	37	9	42	22
ACHE	TGTCCTCGTCTGGATCTATG	30	45	36	11	24	21
ACLY	AGAGCAATTCGAGATTACCA	3	10	25	16	20	23
ACLY	CGGTCACCTGTACACGACAG	18	13	20	12	12	7
ACLY	GACCAGCTGATCAAACGTCG	39	21	36	30	69	49
ACLY	GCCAGCGGGAGCACATCGGT	4	2	2	11	4	5
ACO1	CCTGCCCCTAACATCACAGA	25	32	56	25	32	18
ACO1	CTTGGTGTCTAGGTTTGACG	13	27	16	10	11	16
ACO1	TTATTACCCAGACAGCCTCG	30	26	34	33	33	17
ACO1	TTGCATATGCTATTACTAAG	35	14	26	12	32	20
ACR	AAGCGCCCACACGAAATGGG	38	40	16	17	12	27
ACR	CCCCGACACTTACTCACACG	31	60	35	52	21	25
ACR	GAAAGCGCCTATGTGGTCGT	38	15	39	12	23	16
ACR	TAATGTGCATGACTGGAGAC	0	0	0	0	0	0
ACO2	ATCTTCTCCGAGAGTGTCAG	29	44	41	47	10	13
ACO2	GTCTCAATAGGACATCAACC	46	43	44	29	21	41
ACO2	GTGCAGCTACCAATTAGACC	43	44	31	24	8	26
ACO2	TCTCGGGGTTTGCGTCGTTG	0	0	0	0	0	0
ACOX1	ACCTATCACCGGATTAACGA	29	23	46	35	28	39
ACOX1	CTGTGGTTTCCAAGCCTCGA	100	92	94	59	51	32
ACOX1	GCGCCGCCGAGAGATCGGTG	22	39	31	25	36	62
ACOX1	TGGCATTGAAGCATGTCGGA	55	58	53	31	38	64
ACP1	ACATAGTATATAATCAAATG	27	19	10	13	11	12
ACP1	ACCCAGACACACAAACAGCA	70	70	64	37	95	19
ACP1	GGAACCCCCCTGACTACCGA	99	84	87	84	49	49
ACP1	GGGGTTCCCTATCTCATACC	13	13	16	7	14	7
ACP2	ACATGGTGGCCAACGAGACA	7	6	7	4	2	11
ACP2	ACCAGTGAAGACATATCCCA	29	27	28	38	11	20
ACP2	CACCTCTTATCACCGGCAAG	41	38	54	17	2	24
ACP2	TTCTGCAGCTGCTCATAACG	28	53	26	13	14	15
ACP5	ACCCACGGCTACAAAGCGCA	103	77	44	44	47	30
ACP5	CTGGACACAGTGACACTATG	82	101	73	91	35	72
ACP5	GCTCGGCTATGGACCACACG	40	27	55	31	8	21
ACP5	GTACCAGGGCACTTTGCGAA	8	25	10	10	6	5
ACPP	AAAGGCAGGTATAGCAACTG	54	45	42	37	51	40
ACPP	ACTCCTTGGCTAGTACACTT	42	87	87	55	70	74
ACPP	CTACGACCCTTTATATTGTG	59	55	67	35	19	34
ACPP	GCCATGAGGATTCCTTTATG	86	61	62	40	53	69
ACRV1	CCTGACTCAAGCTCACTCAA	45	51	43	23	23	22
ACRV1	GCTGAAGGTGAGCATACTGT	31	24	24	15	32	29
ACRV1	TGGTTCAAGCAAGCACACTG	78	148	98	89	111	59
ACRV1	TTCAGGTGAGCACGCTTCAG	46	28	42	11	6	8
ACTA1	CTTCTACAACGAGCTTCGCG	20	12	32	6	22	18
ACTA1	GGGTCAGAAAGATTCCTACG	11	16	14	7	25	17
ACTA1	GGTGAAAGCCGGCTTCGCCG	10	15	11	12	15	7
ACTA1	TCAGGTAGTCGGTGAGATCG	30	29	31	22	21	11
ACTA2	CATGTATGTGGCTATCCAGG	32	17	25	19	21	16
ACTA2	GAAGCTCATTGTAGAAAGAG	31	24	15	37	51	32
ACTA2	GACGTCCCAGACATCAGGTG	13	43	24	23	20	5
ACTA2	GGCCTCACCAGTAGTAACGA	31	16	29	44	19	22
ACTB	AAGAGCTACGAGCTGCCTGA	30	17	15	36	19	35
ACTB	CGTACAGGGATAGCACAGCC	10	20	20	53	12	53
ACTB	GGATTCCTATGTGGGCGACG	12	15	11	26	37	3
ACTB	TCACCTGGGTCATCTTCTCG	66	70	81	56	39	64
ACTC1	CGATGGACGGGAAGACAGCG	112	103	52	25	81	61
ACTC1	CTGGGCTTCATCACCTACGT	14	12	39	13	7	12
ACTC1	GGTACGGCCAGAAGCATACA	90	65	80	39	50	51
ACTC1	TCTTCATGAGGTAGTCAGTG	34	15	28	44	41	26
ACTG1	AGCTGTAGCCTCGCTCAGTG	105	106	128	54	78	95
ACTG1	ATGGAAGGAAACACGGCTCG	5	11	21	3	3	5
ACTG1	CAACAGAGAGAAGATGACTC	48	59	40	38	11	39
ACTG1	CTTCTACAACGAGCTGCGCG	6	24	3	28	33	29
ACTG2	AGAGCTATGAGCTGCCAGAT	134	101	103	29	53	77
ACTG2	CTGGATACCTGTGGTCACAA	102	75	84	57	77	22
ACTG2	TGAATCCAGGACGATGCCTG	83	62	63	46	66	64
ACTG2	TGATGATGCCGTGTTCAATG	112	74	90	51	67	54
ACTN4	ACAGATCGAGAACATTGATG	93	53	65	9	11	24
ACTN4	ACTCCCACAATGTCAACACC	86	82	85	64	45	50
ACTN4	GTTCATCGTCCATACCATCG	15	12	5	20	15	18
ACTN4	TGGGCGGCTTGTGCACACGC	27	57	64	40	37	45
ACTL6A	ACCACCATACCAATAGCTGT	74	53	40	30	26	17
ACTL6A	ACTGCAATTCCAGTCCACGA	3	4	11	7	4	10
ACTL6A	AGAAGTTGCCTCAGGTTACG	89	90	93	38	43	41
ACTL6A	TGTTCCGAGGGAGAATATGG	33	46	50	17	7	14
ACTN1	CAGGACATCAACAATGCCTG	32	38	41	41	16	24
ACTN1	GCAGGGCCTTGATCTCCGAG	65	52	44	49	51	20
ACTN1	GGATCCGCCGCACAATCCCG	8	17	22	6	15	20
ACTN1	GGCCCTAACTCAGAAGCGAA	88	134	95	76	78	65
ACTN2	AGGACTTCCGGGATTACCGC	35	25	25	17	18	31
ACTN2	CCAGGTTAATATTTCCTATG	18	17	32	41	32	59
ACTN2	CGAGTCGGCGTCGCTGACAG	11	32	16	17	10	10
ACTN2	TGATGGTCCAGATCATACCC	47	59	63	40	30	37
ACTN3	CAGTGAGCTGGACTACCACG	79	57	67	38	67	65
ACTN3	CCATGGCTGGAGAACCGTGT	4	4	24	17	18	11
ACTN3	GTCCAGGGCCTTGTTAACGT	27	34	25	19	25	6
ACTN3	TGCAACTGGAGTTTGCCCGG	1	3	0	2	0	0
ACVR1	ATTACACTGTTGGAGTGTGT	44	52	38	25	28	43
ACVR1	CCATGACTTCTCATCACGGG	35	74	43	33	18	21
ACVR1	CTGGTGTAACAGGAACATCA	31	58	33	53	56	54
ACVR1	GCCATCGTTGATGCTCAGTG	51	55	31	21	22	35
ACVR1B	AAGAGATTATTGGCAAGGGT	7	1	7	5	0	6
ACVR1B	ACTTGACTCAGGTCACCTCA	50	47	50	15	45	30
ACVR1B	CCGGTTCAGATAATCAAACA	57	41	50	47	51	33
ACVR1B	CTACACGTGTGAGACAGATG	1	18	3	6	4	5
ACVR2A	AGTGGTTTCAAACCTAGTAA	88	56	73	20	60	37
ACVR2A	ATTGCAGAAACCATGGCTAG	58	35	29	13	21	10
ACVR2A	CCAAAGATCCACATCAACAC	49	54	41	30	33	58
ACVR2A	CCAGTTGCTTAACGAATATG	73	68	59	50	82	52
ACVR2B	ACAAGCCGTCTATTGCCCAC	24	33	32	3	8	12
ACVR2B	ATGACTTCAACTGCTACGAT	40	31	33	23	30	26
ACVR2B	ATGTCCACATGACCGTAGGG	5	7	9	13	9	10
ACVR2B	CTGGAGCGCACCAACCAGAG	14	22	13	25	10	10
ACVRL1	AGGCACCCCCAGGAACATCG	33	18	27	8	21	11
ACVRL1	CCAGGACTGTTCATCCCTCG	37	40	36	34	42	19
ACVRL1	CTGCGTGCTCGAGTTGCGGG	22	14	26	18	60	39
ACVRL1	TGGACAGTGACTGCACCACA	37	54	48	17	16	39
ACY1	AGGCACAAAGGTCATGTGGA	76	78	81	53	89	34
ACY1	CCATGCCTCACGCTTCATGG	31	43	31	25	43	25
ACY1	GCTGGACAGTGCGGATACGC	34	49	44	16	41	15
ACY1	TAGCTTAGTCAGGTTCACGG	41	57	44	57	42	33
ACYP1	ACAGTGCAAGGACAATTGCA	72	86	61	99	65	74
ACYP1	TAGGCTGAGGGTAAAAAGCT	22	17	15	8	31	17
ACYP1	TGGGTCCAGAACACTGACCG	54	83	70	33	39	28
ACYP1	TTCCTGCATATGACGCACCT	38	41	37	12	9	17
ACYP2	ACCAGCAAAGGCACCGTGAC	40	37	54	32	39	24
ACYP2	CGCCCAGTCACTCAAATCCG	77	102	36	21	51	49
ACYP2	GAGGTGTTCGGAAGAGTGCA	28	21	45	21	33	12
ACYP2	TGAAGCTAGGAAAATAGGAG	77	65	74	34	55	31
ADA	CACAGACTGGTCCCCCAAGG	64	53	47	35	28	37
ADA	TCACCGTACTGTCCACGCCG	91	110	116	62	75	54
ADA	TCCCAGCTAACACAGCAGAG	33	43	22	17	35	45
ADA	TGGACATACTCAAGACAGAG	86	42	53	16	18	29
ADAM8	AGTCCGGGTACCCCTCTACG	128	120	148	164	120	112
ADAM8	CAAACAGGTTCCCACACACG	24	27	21	16	14	20
ADAM8	CCACATACAGCTCCACGTAG	23	26	21	18	29	14
ADAM8	CCAGCTTAGACTCACCAAGT	23	17	28	23	18	55
ADAM10	CCCATAAATACGGTCCTCAG	46	42	22	14	35	27
ADAM10	GGAAATGGAATGGTAGAACA	49	48	48	14	26	31
ADAM10	TTCCATCAATAACAGACCCA	27	37	20	7	33	15
ADAM10	TTTCAACCTACGAATGAAGA	46	15	25	13	23	20
ADAR	AGGCAATCAACACCTCTCTG	60	85	76	46	39	32
ADAR	CGTTCTCCCCAATCAAGACA	68	56	73	34	27	42
ADAR	GTGCATACACTCAAGCAGTG	24	17	29	25	22	22
ADAR	TTCTTGTAGGGTGAACACCG	66	35	36	19	20	16
ADARB1	GGTGAATACATGAGTGATCG	23	22	14	32	19	14
ADARB1	TCAGGTCACCAAACTTACCC	54	73	73	47	25	36
ADARB1	TTCAGAAATCAGAGCGAGGG	138	154	142	96	106	141
ADARB1	TTGGAGCCCACGTAAAAGGG	98	58	88	55	59	77
ADARB2	CAGAGCGATCGATATTCGTG	25	40	25	21	29	30
ADARB2	GGCGTTGGGGAACTGCACGA	44	60	67	72	47	74
ADARB2	GTGGACGGCAGGACGTTCGA	44	42	31	25	54	57
ADARB2	TCCTGGCATCACAAACACGG	70	86	99	38	35	38
ADCY1	AACCGGGTTACGGACATGAG	17	28	23	25	14	15
ADCY1	CATGTTCAGATCCACCTCGG	54	73	44	44	44	41
ADCY1	CCCAGACGAAAGGACCACCA	112	121	117	127	97	124
ADCY1	CGGGGTGGTGTAGACAACGT	73	56	33	7	29	46
ADCY2	ACTCCAAGTACCGGGTCATG	93	68	76	22	31	25
ADCY2	CAGGCAGACGCTAAGCACGA	86	76	56	68	44	38
ADCY2	CCTGTAATTGCATCAAGTCG	50	85	100	56	38	38
ADCY2	TGAAGCGGCATACAAACGTG	12	6	24	19	8	14
ADCY3	AGCTGTCTCCAGTACTACAC	135	121	144	72	67	35
ADCY3	CCACGGAGATGATCACGATG	49	65	42	72	25	32
ADCY3	GTCGATGAGTATCTCGACCA	16	17	17	3	17	4
ADCY3	TCTCTTCTAGGTAATCACAG	0	0	0	0	0	0
ADCY5	AGCCGCTCCAGTTTGTCCGA	89	51	53	14	35	31
ADCY5	AGCTACACTCACCTTTACGC	38	78	67	53	38	42
ADCY5	CACAGCGGGCGAGTACACTG	20	51	57	23	24	29
ADCY5	GACGACGATCCTCCGCTGAG	54	39	54	41	21	34
ADCY6	AACACTGCAGTACCTGAACG	54	60	54	83	58	56
ADCY6	ATAGATCCCAAGCATCAGGG	39	31	34	37	35	30
ADCY6	GATGACGCCTTCATCCGGAG	10	4	4	11	14	2
ADCY6	TTGGCCTGGCAACTTAACCG	22	18	22	17	2	14
ADCY7	AGAGGCACCAGAATGTCAGG	36	31	37	50	36	41
ADCY7	CCGTAGCCGGGTGCACATCA	46	20	35	25	14	24
ADCY7	GCGTGGGTAGGCAGCGACAC	8	5	4	6	6	11
ADCY7	TGTACGTCGAGTGTCTCCTG	42	25	38	21	33	12
ADCY8	ATTTCCAGGACAACAAACCG	57	51	69	11	66	43
ADCY8	CAAAACACGATGTTGACATG	81	39	69	32	35	29
ADCY8	CGATATTTAAGATGGCACCC	52	66	48	33	42	26
ADCY8	GCTGCAGGTCATCCTCCAAG	40	45	41	18	17	54
ADCY9	GATATCGGGTCAGAGAGCCA	47	37	79	26	16	32
ADCY9	GCTACCACGTCACTGCATCG	63	72	51	72	99	82
ADCY9	GGGAGACTGTTACTACTGCG	93	112	84	68	120	78
ADCY9	TGTACGCCCGGCATTACGCG	52	55	68	22	73	31
ADCYAP1	AGAGGAAGAGGCGTACGGCG	3	23	13	15	16	1
ADCYAP1	GAAGCACCTGCAGTCGCTCG	32	27	25	8	10	15
ADCYAP1	GCTGCCAGACTTCGATGGCT	16	13	10	16	19	19
ADCYAP1	GGCCTCGTTAAGGATCCCGT	14	21	18	36	19	25
ADCYAP1R1	CGAATCTTCAACCCAGACCA	85	92	85	48	58	46
ADCYAP1R1	GGTGAGCCGGAACTGCACGG	24	34	29	31	9	37
ADCYAP1R1	TGAATATGAATCTGAGACTG	43	8	22	10	4	4
ADCYAP1R1	TGTGGGACAACATCACGTGT	79	62	61	41	44	34
ADD1	ATTATCGAGCATCCGCATGA	119	137	117	83	82	80
ADD1	CCTCTTGCCAATCTCCCCGG	118	139	165	63	71	98
ADD1	GACTAGCAGATCTCTTTGGG	29	41	41	37	39	43
ADD1	GTAATGCCAATAGGCCTGTG	93	71	71	64	75	59
ADD2	ACTCGGCCATCTATGCAGCG	62	68	59	38	21	60
ADD2	GCTGAGTGACACCTATGTCA	38	45	40	56	23	24
ADD2	GGAGAAGCACCGGCCCCATG	79	59	72	15	48	32
ADD2	GGTGCTAAGAAACCATGGAG	57	40	31	9	16	15
ADD3	AAGGATCCCACATTTCATGG	37	34	19	18	12	15
ADD3	ACCCAGAATACATTAGGGAG	45	52	68	34	21	25
ADD3	CTAGGCTTCTCTCGAATGAG	55	37	74	27	43	34
ADD3	GTCTACAAGTCTGTACAGGC	24	32	26	11	1	4
PLIN2	CCAATACCTATGCCTGTAAG	65	73	60	30	35	34
PLIN2	CTCAGCCTATCTCAGTACAA	143	132	122	74	81	70
PLIN2	GCAGCATTAACACAGTCTTG	30	41	40	32	26	45
PLIN2	GGATAAGCTCTACCTCTCAT	72	44	66	19	50	56
ADH1A	ACAGACTTTCTCTAGAGGCG	28	35	43	7	13	13
ADH1A	CACACTGAGGAATAGCGAGT	64	72	38	44	50	36
ADH1A	CCAGTGTAAGCAATCCTCAG	31	24	15	17	32	12
ADH1A	CCATGGTACCACTAACCACG	46	31	37	25	23	22
ADH1B	CACCTTCTCCCAGTACACGG	90	63	68	34	52	25
ADH1B	CTGTCACACAGATGACCACG	61	46	41	74	38	25
ADH1B	GTCTGCAGTTAACGTTGCCA	59	39	35	36	23	19
ADH1B	TGGAGCAGCCAGAATCATTG	49	92	64	59	34	39
ADH1C	AGCAGCCAGAATCATTGCTG	71	63	83	52	46	32
ADH1C	CACCTTCTCCCAGTACACAG	77	78	62	31	34	24
ADH1C	GGTAGAGGTTGCACCTCCTA	43	7	16	32	25	9
ADH1C	TGAAAACATAGGTCACCCCA	48	40	51	21	51	26
ADH4	AAATTTAGAATCGATAACAG	13	26	28	15	23	18
ADH4	TACATTCTCTCAGTACACTG	23	39	20	8	21	9
ADH4	TCAACCTCTTCAATGCAAAG	16	11	38	18	23	16
ADH4	TTCCCACACAAATTTGTGAG	56	39	79	24	41	44
ADH5	GCTGGAATTGTGGAAAGTGT	43	47	52	34	38	28
ADH5	TCAGGGTATAGGCATCGGTG	9	25	6	11	21	14
ADH5	TGCTTCCCGGATCATTGGTG	21	10	29	16	14	10
ADH5	TGGGTTTACTAAAATCCTGA	16	25	19	9	46	26
ADH6	AAAACCCAACTGATGTCTGA	131	90	105	59	77	66
ADH6	CCTTCATGGCCCAAGATGGT	77	121	94	48	82	47
ADH6	TAAGCACAGTGAAACCAGGT	113	57	93	62	106	61
ADH6	TGCTGCAATCAATACTGCCA	105	145	125	32	86	79
ADH7	AAGACGACGCAAGTGGAACC	60	55	80	54	47	28
ADH7	CCTACTCGCTCCTAATGCAA	25	65	43	32	43	54
ADH7	CTTGGGACTGATACACTCAG	51	35	47	48	56	33
ADH7	TACATTTACCGAGTACACAG	22	23	22	26	9	12
ADK	AAAGTCGAATATCATGCTGG	41	47	42	28	18	19
ADK	ACAGCAGAGATGTCAAGCAG	85	96	102	63	67	86
ADK	GTAGTAATGAGCATCCACAT	26	41	29	42	56	44
ADK	TCTGGAGAAAAACTGGATGT	29	28	43	20	37	44
ADM	CGACGCGACATCCAACCGAG	28	15	42	26	8	8
ADM	CTAGGAAGGCGAGCGAACCC	32	25	44	26	36	21
ADM	GCACCGTGCACGTCCCGAAG	51	45	20	22	31	18
ADM	TCTGGCGGTAGCGCTTGACT	57	59	36	26	19	21
ADORA1	AGGGGTCAGTCCCACCACGA	23	22	56	15	29	7
ADORA1	GAGGACCATGAGGAGAAGCG	33	20	19	4	15	25
ADORA1	GGAGAGGGATCTTGACCCGG	15	13	4	7	30	5
ADORA1	GGCAGCCAACGGCAGCATGG	48	37	69	46	7	24
ADORA2A	AAGCAGTTGATGATGTGTAG	34	64	28	30	43	28
ADORA2A	ATGCTAGGTTGGAACAACTG	17	17	7	28	32	21
ADORA2A	GCGGCGGCCGACATCGCAGT	19	13	15	13	8	16
ADORA2A	TGGCTTGGTGACCGGCACGA	9	14	5	25	7	10
ADORA2B	CACCAGCATTATAAGCAGTG	68	95	114	56	51	51
ADORA2B	GGTATAAAAGTTTGGTCACG	34	34	38	38	26	28
ADORA2B	TCTCAAAGAGACACTTCACA	0	0	0	0	0	0
ADORA2B	TGGAGTCAATCCGATGCCAA	72	65	74	42	47	34
ADORA3	ATGGCGCACATGACAACCAG	29	50	34	33	31	47
ADORA3	ATTGGACTCTGCGCCATAGT	19	23	12	12	17	19
ADORA3	GACATTTCTGTGGTACTCTG	33	26	24	15	17	19
ADORA3	GATGCCCAGGCTGACAACAA	75	79	51	41	60	57
ADPRH	AAGTGAGCATCGAGAGTGGT	83	79	68	29	58	52
ADPRH	AGTCTTGGTAATGCTTAGCA	35	49	44	49	17	9
ADPRH	ATAGCAGACCACCCTTGCAG	28	46	56	25	14	19
ADPRH	GGAGAAGATACACCGGCAGT	39	52	16	19	25	22
PARP1	AGCTAGGCATGATTGACCGC	30	52	82	32	36	50
PARP1	CGATGCCTATTACTGCACTG	139	122	116	39	64	53
PARP1	GGCCATGATTGAGAAACTCG	1	10	1	6	0	4
PARP1	TACCGATCACCGTACCCACA	101	81	97	22	26	22
PARP4	CACACCAACTTACATCGTTG	123	76	86	93	63	95
PARP4	CTGTTGCCAGGGTGCTACGG	24	34	24	14	23	19
PARP4	GAGTCGATCATTGAGAAACA	42	69	44	35	65	60
PARP4	TCTCCTGTACAAAACATCGT	0	0	0	0	0	0
ADRA1D	ATCTCCGTGGACCGGTACGT	21	14	14	15	17	15
ADRA1D	CGGCGACGTGAATGGCACGG	53	24	37	8	44	43
ADRA1D	TACCGCAGAAGCGCTCGTCA	36	31	20	12	16	22
ADRA1D	TGCGCGCGACCACGTACACG	24	17	23	5	0	13
ADRA1B	CATCCTAGTCATCTTGTCTG	74	54	67	5	44	22
ADRA1B	CCATTCCAAGAACTTTCACG	6	20	22	17	11	4
ADRA1B	CTCCATCGATCGCTACATCG	92	101	95	56	61	77
ADRA1B	TCTTGGCCACTATATAGACA	21	10	8	18	1	6
ADRA1A	ATCTCCATCGACCGCTACAT	60	33	37	51	71	27
ADRA1A	CCAAGACGCACTTCTCAGTG	132	121	105	79	95	91
ADRA1A	GGGTCCAATGGATATGACCA	32	32	28	52	21	25
ADRA1A	TGGCCTCAAGACCGACAAGT	116	88	134	107	97	89
ADRA2A	ATGATGGCCTTGATGCGGCG	35	51	39	51	47	41
ADRA2A	GACGAGCACGTTGCCGAACA	82	63	79	49	54	43
ADRA2A	TCCAGCGCGTCGGTGTCGCG	16	19	9	30	28	19
ADRA2A	TGGTCGTTGATCTCGCAGCG	44	46	32	51	44	27
ADRA2B	CAGCCCCGACCCGACCATGG	35	39	27	79	62	30
ADRA2B	CGGACACTCGAAGTCCACTG	142	67	46	47	50	35
ADRA2B	TGGAGTTGTACTCCAGCGCG	36	26	28	37	31	51
ADRA2B	TGGTCGCCCTTGTAGATGAG	124	131	142	44	100	60
ADRA2C	ACACAGATGCACGATCGACG	70	72	131	50	47	22
ADRA2C	ATGGTGGCCTTGACGCGGCG	8	10	7	16	7	10
ADRA2C	CTACGCGCGCATCTACCGAG	15	23	9	1	3	10
ADRA2C	TGTACCAGGTCTCGTCGTTG	102	81	58	57	33	18
ADRB1	CGCACGCCCGTTGGCCAGCG	10	9	12	9	3	17
ADRB1	GTAGAAGGAGACTACGGACG	13	16	1	9	15	5
ADRB1	TGGCCATCGCCAAGACGCCG	42	47	35	22	49	49
ADRB1	TGGCCCACACGGTGCACACG	27	11	28	14	12	11
ADRB2	ATCCACTGCGATCACGCACA	87	129	103	87	86	56
ADRB2	CAGACGCTCGAACTTGGCAA	44	37	27	21	22	37
ADRB2	CCCTTTCCTGCGTGACGTCG	35	52	38	31	21	28
ADRB2	GGGAACGTAGAAGGACACGA	60	71	55	56	61	63
ADRB3	ACCAGTGCGCCGTAACGCAG	117	62	62	56	45	53
ADRB3	CAGCGAAGTCACGAACACGT	28	59	54	22	37	21
ADRB3	CCAATACCGCCAACACCAGT	42	43	45	51	27	49
ADRB3	GATGGGCGCAAACGACACCG	19	37	32	29	29	10
ADRBK1	CATCGCATCATTGGGCGCGG	89	68	77	41	38	21
ADRBK1	CCAGGTCCGAGATCCGCACG	21	21	37	3	9	1
ADRBK1	CTCCTCATAGAATTCCACCA	47	50	65	51	14	38
ADRBK1	TCTGGAACACGTCCCCTCGG	25	61	44	14	19	22
ADRBK2	ACTACTTACACACTCGCATG	30	38	23	5	19	19
ADRBK2	GATGAAGCAGAGTTTATCTG	22	40	25	19	23	39
ADRBK2	TATTGGACGAGGAGGATTCG	145	142	100	49	70	62
ADRBK2	TCTTCATAAAACTTCACCTG	92	58	76	33	52	51
ADSL	AAATGTGTGAAACCTAATGT	3	1	1	11	8	6
ADSL	CAGCAACGTTCTGAACGCAT	2	7	2	17	12	10
ADSL	GGTATAAATTCCGGACATGG	0	1	2	7	5	8
ADSL	TATTGAAGTACTGTCTGTGC	3	2	0	2	6	14
ADSS	AATTTGAAGAGGTTACAAAA	16	14	14	33	34	16
ADSS	CAGCTTTGGACGAATAAACT	15	9	22	7	5	23
ADSS	TGACAGAGCTCATATTGGTA	7	8	6	4	11	11
ADSS	TTTGGATTAATTATTCCACT	22	10	12	20	8	13
AP2A1	ACTACTTCGTCCCAGCACCC	48	32	23	40	33	34
AP2A1	AGGCCTTGTACAGTCGAAGG	38	38	28	53	26	43
AP2A1	CGGAGCGGGACGTCAGCGTG	12	27	15	26	6	4
AP2A1	TGGTGACGATCTGTAGCACA	33	33	45	21	73	57
AP2A2	CATCTCGGCCACGATCTGTG	16	11	7	16	47	14
AP2A2	GCTGAGTTCAAACAGATACA	43	33	23	25	28	29
AP2A2	GGACGACGTGCAGGGCTACG	70	79	49	49	26	19
AP2A2	GGGCGACTGGACATCCCGAG	27	25	22	21	16	21
AP1B1	CCTCGCCAACTATATGCCCA	15	16	13	27	40	37
AP1B1	CTAACAGTGTGGGCTCGATG	28	29	26	39	30	46
AP1B1	CTTTAGAAAGAGTTTCACAA	36	30	29	4	11	12
AP1B1	TGGCGTAATTCATCAAGTAG	31	20	42	33	28	63
AP2B1	ACTTGCCAATTCATCATGGG	31	37	32	38	23	45
AP2B1	GAGTTGGCATGGGATAGCCG	21	35	32	21	23	26
AP2B1	GGTGGTGGCTAATGCCGTAG	0	7	3	4	0	0
AP2B1	GTCTAAGTTCTCACACAGAG	47	25	25	18	31	22
AP1G1	ATAGCACGCAATTCGTACAG	34	61	51	31	29	27
AP1G1	CATGCAGCCACTTGTACCAA	147	77	75	50	71	95
AP1G1	GGTATGCACCTTCCAAACGA	53	67	70	33	54	68
AP1G1	TGTTCAATAAGAAACGACCC	32	43	17	53	50	42
AEBP1	CCAGACCTTTCATGGGAACG	23	20	29	11	23	10
AEBP1	GCACCAGGCTGCGCACACGT	33	36	48	20	6	17
AEBP1	GCGCCGAATGTACTCAACTG	9	20	12	7	30	17
AEBP1	GTGTGACTCCATCCCAATGG	72	62	88	90	93	26
AES	CAAGCTCGAATGTGACAAGT	21	10	11	9	4	5
AES	CCTGCCCTACCTCTCCCAAG	11	30	32	3	18	27
AES	CGGATGATAGAGTTCAGCTC	10	17	8	4	15	3
AES	GTGGTGAATTTGAGTTGCTG	65	80	71	89	52	51
CRISP1	AACTACTGACCACTACACTC	86	60	65	50	67	30
CRISP1	GAGTCTACAAGTTTCAAACA	43	39	32	50	36	22
CRISP1	TTAATATACACAACGCCCTC	7	17	16	13	2	9
CRISP1	TTGGAAGTCTCCTCTCAAGG	21	15	22	10	17	1
AFM	AAAAAATATGTGCTATGGAG	61	50	53	17	16	32
AFM	AGAGAATATTCACCGTGTCA	80	109	82	56	20	47
AFM	AGTCAACTGCCTTCAAACAA	35	37	52	23	12	25
AFM	TATAACAAGAAATCTGATGT	43	56	52	18	19	23
AFP	ACATTGACCACGTTCCAGCG	33	25	36	32	41	33
AFP	AGTGGCTTCTTGAACAAACT	40	12	30	17	7	0
AFP	AGTTGAATGCTTCCAAACAA	38	38	65	38	30	52
AFP	ATTGTAGGTGCATACAGGAA	27	29	15	19	28	10
AGA	ATGGTTGTAATCCATAAGAC	37	33	23	16	12	12
AGA	CCAGATCCCTCAAAATACTG	82	103	121	93	101	60
AGA	GGGCCAAGTGTTGACGACCA	73	91	116	72	69	65
AGA	TGGAGGGCATTAGCATCTGG	43	20	39	31	26	20
ACAN	CAGCGGTCACCTGCACGACG	41	44	42	56	30	29
ACAN	CCTGCGCTCCAATGACTCTG	25	20	27	17	10	10
ACAN	GAACCAGCCTATACCCCAGT	9	18	20	7	26	27
ACAN	GAGGGCAGTTCACCAACCGT	16	25	14	24	16	3
AGER	CATCATAGGAGTATCTGTGA	26	92	65	59	58	40
AGER	GTCAGGGTTACGGTTCCACC	42	32	28	17	34	16
AGER	GTGCTCAAAACATCACAGCC	76	70	100	30	57	62
AGER	TGGAATTCTTACGGTAGACA	52	36	44	25	39	26
AGL	AAACACGAAACCTTATAGGA	48	46	64	27	26	44
AGL	ACGCTATGGGAATAAACCAG	49	29	36	49	61	46
AGL	ATGCGTAATATCCATAAACA	22	24	17	7	3	9
AGL	TGAAGAGTAACACAGTCCAA	61	76	53	39	56	58
AGRP	ACGCAGCGACGTGAGGAGCG	26	34	15	35	14	12
AGRP	AGAAGAGGATCTGTTGCAGG	79	51	41	41	37	63
AGRP	CCTGCAGGTACTAGACCTGC	74	81	52	64	47	69
AGRP	GCCACGCGAGGAGCCCAGAT	65	41	45	52	38	41
JAG1	AAGTGCAAGAGTCAGTCGGG	52	58	57	35	20	26
JAG1	ATGGGCCCCGAATGTAACAG	47	27	40	41	31	26
JAG1	GATGAGGCCACGTGCAACAA	59	63	43	50	64	47
JAG1	TCATCAGCCGTGTCTCAACG	49	53	62	24	50	26
AGT	AGAGCGTGGGAGGACCACAG	3	2	13	30	25	15
AGT	CTTACCTTGGAAGTGGACGT	65	79	58	35	55	50
AGT	TGTCCTTCCAAGGAACACCC	30	39	66	42	35	16
AGT	TTGACACCGAAGACAAGTTG	63	78	80	80	46	39
AGTR1	CAAGCATTGTGCGTCGAAGG	35	12	37	7	39	4
AGTR1	GCTGTGTAGACAGCCCATAG	34	18	7	9	33	4
AGTR1	GTAGAAACACACTAGCGTAC	16	19	10	13	11	15
AGTR1	TCAGGCCCAGCCCTATCGGG	78	68	67	21	61	40
AGTR2	ACAGGCCATACACCAAACAA	155	100	146	139	140	94
AGTR2	ATTGGGCATATTTCTCAGGT	86	115	131	36	63	81
AGTR2	GGAGTAAATCAGCCACAGCG	81	67	131	76	56	89
AGTR2	GTACCTATCAACACTCATGC	93	70	63	70	60	68
APLNR	CACAGACTGGAAATCCTCGG	17	41	32	19	23	7
APLNR	CATGGTGTTACGCACCACCG	12	11	23	29	14	23
APLNR	GGGCACCACAAAGCCCACGG	2	7	1	0	10	4
APLNR	GTCATAGTCCCGGTACGTGT	38	27	39	6	16	18
AGXT	CCCCTTTACATGGACCGGCA	36	58	52	16	29	7
AGXT	CCGATGACCAAGGACCCTGG	36	34	34	22	47	27
AGXT	GCTGCTGTTCTTAACCCACG	14	22	32	22	24	16
AGXT	GTCACTGAAGGAGATGAGCG	29	11	18	14	10	17
NR0B1	GAGCACAAATCAAGCGCAGG	39	24	24	32	32	29
NR0B1	GAGCGCAAAGCAAACGTACG	10	13	13	2	8	5
NR0B1	GGTAAAGAGGCGCTACCAGG	31	27	33	7	22	9
NR0B1	TAGCTCAAAGCAAACGCACG	21	20	18	12	13	7
AHCY	AACATGATTCTGGACGACGG	2	16	7	7	11	10
AHCY	CTCTGAGGAGACCACGACTG	7	14	5	12	12	12
AHCY	GATGATGTCAATACAGCCTG	5	2	3	6	14	12
AHCY	GCGGGCTCCGAAACCCCGCA	25	22	29	28	26	22
AHR	ATCGCAAACAAAGCCAACTG	107	82	102	44	71	35
AHR	CTTACTTCGGATATGGGACT	146	139	114	69	93	99
AHR	TACCACATCCACTCTAAGCA	129	97	112	85	96	122
AHR	TTATAACAGACTACTGTCTG	157	133	133	80	112	68
AHSG	AGACACTGTAAACTCCACAT	28	70	31	18	39	28
AHSG	AGATTGATGAAGTAAAGGTG	32	17	41	51	18	9
AHSG	GCAACACTCAGTGAGAAGCT	39	33	47	33	35	15
AHSG	GTTGTCTATAAATCAGCCCT	10	11	11	16	8	7
AIF1	AAAAGCTTTCGGACTGCTGA	9	28	18	32	34	31
AIF1	CAAACTCCATGTATTTCTCT	30	45	27	46	25	37
AIF1	TGCTATATTTGGGATCGTCT	70	63	71	49	74	75
AIF1	TTTCAGGGACATGATATCTG	65	77	57	44	76	38
AIM1	AAATGGTCTTCGTGAATAGG	28	39	33	28	20	28
AIM1	AGAAACCAAAGTTACCGTCT	58	46	58	24	33	31
AIM1	GCCCAGGAACCATTTCGGCG	50	35	47	13	35	18
AIM1	GTGTCACAGCCCACGACTGA	30	24	19	18	15	12
AK1	AAGAGTTTGAGCGACGGGTA	85	103	117	70	50	73
AK1	AGTATTGACTTTGGCCACCA	116	86	95	82	90	87
AK1	GATTGATGGCTACCCGCGGG	7	22	9	3	13	11
AK1	GCCCTGAGACCATGACCCAG	62	38	38	57	23	72
AK2	AGGCTGATTCACCCCAAGAG	1	8	10	12	4	8
AK2	ATGGATGCTGGGAAACTGGT	90	64	70	78	61	56
AK2	GTCCCTTTACCGGCCCCGGG	51	43	45	38	34	17
AK2	GTGAGGCAGGCAGAAATGGT	52	30	45	33	33	19
AK4	ATTCTTACATGTACATGAGG	42	34	40	40	27	36
AK4	GAGAACATCAAGGCCAGCAC	82	50	61	37	59	73
AK4	GTGCCCTTGCCCGAGCCGGG	16	23	26	15	23	7
AK4	TCCGAGTTGGAGAACAGGCG	107	90	77	79	44	53
AKT1	CCTGCACTCGGAGAAGAACG	122	120	71	46	43	89
AKT1	GAAGGTGCGTTCGATGACAG	50	49	57	32	19	20
AKT1	TGTCATGGAGTACGCCAACG	57	34	59	41	11	26
AKT1	TGTTGAGGGGAGCCTCACGT	65	43	39	14	30	38
AKT2	CTCTTGAGTACTTGCACTCG	128	97	90	50	74	83
AKT2	GACCCCATGGACTACAAGTG	52	54	53	45	36	49
AKT2	GGGGGGTAGAGTCTGATCAG	11	23	22	27	25	4
AKT2	TCTCGTCTGGAGAATCCACG	0	0	0	0	0	0
ALAD	AGACTCACGTGACAAAGATG	16	15	35	14	3	0
ALAD	ATGGATTGCCTCAATAGCTG	27	39	14	27	10	22
ALAD	CACACAGGTATGGTGTGAAG	35	38	67	21	42	23
ALAD	GGACATGATGGATGGACGCG	99	86	78	51	29	66
ALAS1	ACAGATCAAAGAAACCCCTC	136	111	127	124	119	118
ALAS1	CCACAATCTTGGGGACTGAG	164	164	106	83	68	45
ALAS1	TCGAATCCCTTGGATCATGG	94	131	130	123	143	46
ALAS1	TGGTGCAGTAATGACTACCT	96	115	100	56	65	65
ALAS2	AATCCACCTTAAGGCAACAA	55	52	35	62	21	35
ALAS2	ACATCACACAACTCCTCGAG	25	18	17	26	21	6
ALAS2	AGGCACCAGTAAGTTTCATG	47	63	64	45	33	41
ALAS2	ATCCAAGGTATCCGTAACAG	43	54	40	7	21	29
ALB	ACTTTGGCATAGCATTCATG	65	36	49	25	40	52
ALB	CCTCTGGTCTCACCAATCGG	55	51	79	68	60	60
ALB	GCAACTCTTCGTGAAACCTA	31	42	33	15	33	39
ALB	TCTTATCTACTTACATGCCC	43	52	31	43	33	25
ALCAM	ATCCAGATGGCAATATCACA	72	87	90	94	73	55
ALCAM	CTTACACACTGACGGATGTG	115	130	77	81	51	43
ALCAM	TGAGGTACGTCAAGTCGGCA	45	49	83	29	22	42
ALCAM	TGTGTGCATGCTAGTAACTG	25	34	16	22	26	13
ABCD1	AGTTCCTCATGAAGTATGTG	111	111	88	70	83	51
ABCD1	CTACATGCACTCGCGTGTGG	43	14	29	9	53	51
ABCD1	GATCATGTCGTCGTACAAGG	54	42	34	25	49	26
ABCD1	GGCCACATACACCGACAGGA	101	81	78	75	52	65
ALDH1A1	AGCATCCATAGTACGCCACG	132	102	139	61	90	63
ALDH1A1	AGCCTTCACAGGATCAACAG	87	75	78	96	64	74
ALDH1A1	GAATGGCATGATTCAGTGAG	58	68	66	42	60	52
ALDH1A1	TGTTGAATTTGCACACCATG	47	73	51	40	76	77
ALDH2	AGCCTTGGCAACTGGAAACG	108	88	102	61	47	65
ALDH2	CAGTGGACGGATTGACGGTG	138	106	153	87	109	67
ALDH2	CGCATGGACGCATCACACAG	99	101	71	89	81	51
ALDH2	TTCCACGGCCCAATCCACTG	129	101	67	65	98	90
ALDH3A1	AGGGAAGAGTCCCTGCTACG	69	66	41	50	51	72
ALDH3A1	CTGTACCCAGTAATCAATGG	49	24	30	44	52	29
ALDH3A1	GGAGGTGGTGTACGTCCTAG	43	41	27	19	20	15
ALDH3A1	TTCTCCACAGGAGTTCTACG	41	63	66	30	26	35
ALDH1B1	ATTGTCCAAGGTCTCGAGTG	64	48	54	30	40	14
ALDH1B1	GGCATCCATCCGGCGCCATG	40	48	37	37	37	26
ALDH1B1	GTGCCCAATGACCTCCCCGG	49	47	44	31	19	26
ALDH1B1	TCCAACCCTGCATGACCAAG	38	25	31	3	3	9
ALDH1A3	CAGAGAGCCGAGATAAAGGG	47	36	68	57	46	30
ALDH1A3	CGTCCGCACACACGATGCAG	31	54	41	38	8	13
ALDH1A3	GAATGGCACGAATCCAAGAG	46	39	50	61	24	44
ALDH1A3	TGGATGCCCTGAGTCGTGGG	44	34	20	25	25	30
ALDH3B1	CGAGGTGCTGCCCCAATACG	26	6	29	12	17	7
ALDH3B1	CTATCCGCTGAACCTGACGC	53	45	53	8	12	23
ALDH3B1	GCAGTCAGCCTTCGAGTCGG	16	11	14	7	24	29
ALDH3B1	GGGCAAGAACCCTTGCTACG	34	33	20	15	21	25
ALDH3B2	AAGCCGTCAGAAATCAGCCA	88	89	131	84	59	71
ALDH3B2	AGTAGCAGAACCAGGCCACG	65	59	37	45	36	29
ALDH3B2	TGGGCGGACCCCAGGAGACA	51	40	37	39	67	52
ALDH3B2	TGGTCCTCATCATCGCACCC	70	40	42	33	30	39
ALDH9A1	ATATGAACAATGCTGTAAAG	11	30	39	33	25	35
ALDH9A1	GAGCGGCTGCGACACGACGA	48	57	25	40	43	22
ALDH9A1	GTATAACCAAACGATCCACC	79	55	47	45	42	8
ALDH9A1	TCTGTGTCAGCATCCCGATG	31	28	38	4	11	7
ALDH3A2	GATGAGGCCACACGCTACAT	11	11	10	6	20	15
ALDH3A2	TCTCCCTCAGTATTTAGACC	0	0	0	0	0	0
ALDH3A2	TGGGGAAAATACATGAATTG	115	118	109	81	73	108
ALDH3A2	TGGTGCTGATAATCGGAGCT	111	175	166	115	103	121
ABCD2	ATTACCTCTCAGTGACACAT	92	85	82	47	73	73
ABCD2	CCCTGACCAATCTCTTACGG	39	51	86	16	22	32
ABCD2	CCTTATTGCACTGTTGACGA	57	48	73	57	59	41
ABCD2	CTGGAGCTGATGCTATTGAA	69	108	110	70	50	57
ALDOA	AATGGCGAGACTACCACCCA	20	33	26	38	58	55
ALDOA	AGGATGACACCCCCAATGCA	36	39	47	87	75	99
ALDOA	CAAGTTATCAAATCCAAGGG	18	19	34	17	17	32
ALDOA	CTGAGTGCAAGCATGGCCTG	29	57	32	113	82	112
ALDOB	AAAACACTGAAGAGAACCGC	77	61	73	29	36	31
ALDOB	GGTACCTATTGTTGAACCAG	36	46	32	49	35	18
ALDOB	TATCCACAGTTAGACCAAGG	72	80	40	30	48	24
ALDOB	TCCATCAACCAGAGCATCGG	67	48	59	9	8	9
ALDOC	CCAGGATAAGGGCATCGTCG	106	113	97	91	88	49
ALDOC	GCCCGGGGCTACAATCCGCA	96	77	86	64	44	67
ALDOC	GCGGCTGAGCCAAATTGGGG	53	24	46	47	47	27
ALDOC	GTATACATGATGGTCACTCA	68	60	50	41	40	88
AKR1B1	CACCAACATTCTGGACACGT	68	55	27	7	27	24
AKR1B1	CATGGGCACAGTCGATGTGG	44	72	40	22	12	26
AKR1B1	TGGTGCACGTACCATGAGAA	94	73	85	51	52	36
AKR1B1	TGTTTAAGATCATCTCCACC	50	66	66	60	62	72
ALK	CCATACCTTAAATACGTAGG	74	72	49	81	31	47
ALK	CTCTATTGCAGTTAGCGGAG	20	18	42	25	5	28
ALK	CTGTAGCACTTTCAGAAGCG	50	53	52	12	33	35
ALK	TCCAGACAACCCATTTCGAG	16	27	27	19	22	14
ALOX12	CCCCCATATCCGCTACACCA	112	101	92	115	101	49
ALOX12	TCCAAATATGAGATTCCATG	52	58	42	55	50	41
ALOX12	TCCATCTTCAGCATAACGAG	73	60	58	70	35	37
ALOX12	TGAAGCTCTTCCATCCCCGA	138	89	117	69	85	23
ALOX5	AACTCGATGTAGTCCCCGTG	37	45	68	8	23	11
ALOX5	CATCGATGCCAAATGCCACA	112	75	115	47	43	42
ALOX5	GGATTCATACGACGTGACTG	31	23	73	39	36	38
ALOX5	TAGAGCGGGTCATGAATCAC	14	20	8	12	3	22
ALOX5AP	AAAGCAGGACCCAGAATGGG	119	119	100	38	61	77
ALOX5AP	AGAGCACAGCGAGGAAAGTG	94	93	134	115	74	68
ALOX5AP	GCGGGGCTACTTTGCAGCCA	65	90	59	44	80	32
ALOX5AP	GGCAGTGTAGACCCGCTCAA	71	104	123	83	79	51
ALOX12B	CAAGACGTGGGTACGCTATG	121	139	90	79	32	47
ALOX12B	CCAGTTACCGCCCTCCGGTG	86	54	112	62	25	43
ALOX12B	GTTCCCCGTCACAGACGACA	49	55	70	32	64	39
ALOX12B	TGCACATAGTTGCAGTACCA	27	71	57	49	33	53
ALOX15	AAGCGACTGTGGCCCGCACG	33	36	38	9	11	16
ALOX15	CAAACTATATGACCTCCCTG	48	58	59	55	47	33
ALOX15	CAATTTCAGCATGACTAGAG	79	37	61	22	43	39
ALOX15	TTCCAGGGTGTATCGCAGGT	61	38	43	34	49	25
ALOX15B	GACAGCGGCGGATCAGGACA	18	27	31	6	12	7
ALOX15B	TCCTTGCCGAGATTGTCCAG	6	9	16	9	21	122
ALOX15B	TGCCGAGTTCTCCTTCCATG	81	71	79	64	57	64
ALOX15B	TGGGAAGCCTCAGTTCTCTG	63	40	44	55	8	37
ALPI	CAACACGACACGCGGCAATG	85	79	80	41	37	45
ALPI	CATGATGACCATGGTCGATG	35	24	41	25	16	17
ALPI	CCGTTCGCAGACATACAATG	43	44	53	15	22	13
ALPI	GATCCACCGAGACCCCACAC	25	18	14	18	24	9
ALPL	AGCTCTTCCAGGTGTCAACG	88	74	81	54	73	56
ALPL	CATTGGCCTTCACCCCACAC	39	50	48	17	33	34
ALPL	GATGACATTCTTAGCCACGT	21	19	11	34	22	23
ALPL	GGCATGGTTCACTCTCGTGG	57	49	52	21	66	12
ALPP	CCCGGACTTCTGGAACCGCG	66	61	76	45	25	29
ALPP	CGAAAGTACATGTTTCGCAT	27	38	31	34	22	22
ALPP	CGGCGTCCGAGTACCAGTTG	154	131	110	134	114	76
ALPP	TTGTCTACATTGTATGTCTG	140	120	127	96	109	84
ALPPL2	CGGCATCCGAGTACCAGTTG	80	120	107	44	53	48
ALPPL2	TCGCACATCAATGTCCATGT	102	91	118	96	48	55
ALPPL2	TGGCTCACTCACCGTCACCC	64	55	89	58	82	70
ALPPL2	TTGTCTACACTGTATGTCTG	112	110	103	116	115	112
ALX3	GCCGCGCGTTACCTTCCGCG	23	37	22	33	19	28
ALX3	GCTGCCCTTGGACTGCCGAG	57	47	53	48	27	44
ALX3	GGAATGTGCTGAAGGTCGTG	54	83	72	129	89	72
ALX3	TCCTGCAGGTACTTGGCGGG	62	59	48	29	34	33
AMBN	CATGATGCCAAGTCTGGCAG	68	67	56	40	40	38
AMBN	CCCGGTGTTCCAGATTGCTG	97	123	119	110	65	66
AMBN	TTATCTGTAATATAGCTCCC	110	91	94	45	57	33
AMBN	TTATCTGTGATATAGCTCCC	75	60	83	67	69	37
AMBP	CCTAGGTGAATGTGTCCCTG	39	39	31	47	65	12
AMBP	TAGAGCTTGGCAGTAATGGT	15	27	7	18	18	11
AMBP	TGCAGAATGGAACATAACCA	13	23	21	20	7	14
AMBP	TTCTAGGAAAGGTGTCTGTG	27	52	61	25	22	27
AMD1	AAGCTTGCTAGGGATTACAG	15	9	25	0	4	6
AMD1	AATTCCGGTGTGGGTACCCT	37	46	38	24	16	9
AMD1	ATCTTCGCACTATCCCAAGG	27	40	28	46	50	17
AMD1	CCCACAAGGATTGAACATTG	71	88	75	37	22	34
AMELX	ACAGCACGGGGATGATTTGG	131	122	150	113	95	84
AMELX	CGGGCATCATTGGTTGCTGG	192	168	123	94	78	35
AMELX	GGATTGGAGTCATGGAGTGT	111	122	96	99	64	89
AMELX	TGGGCTCGTAACCATAGGAA	48	70	54	42	62	44
AMELY	CAGGCATCAGTGCTTGCTGG	46	60	47	15	40	18
AMELY	CGTAACCATAGGAAGAGTAC	67	62	74	51	84	34
AMELY	GATGTGGTGATGAGACTGCA	49	74	68	29	41	24
AMELY	GCACCACCAAATCATCCCCG	44	18	41	66	26	24
AMFR	ACAGGGACAGGACTCGACCG	58	44	57	78	67	69
AMFR	CCTCAACCACGAAGGGACGT	78	90	92	116	149	194
AMFR	GCACAAGAACTATCTACGTG	52	22	47	45	35	33
AMFR	TGTCTCTCACTCACTCGAAG	41	81	64	69	57	53
AMH	GCAGGGCCTAGTCAACCTGT	125	113	70	37	46	26
AMH	GCGGACCTACCCTCTCCGCG	7	20	12	20	44	30
AMH	GGGAGCCAACACCCTCGCTG	50	72	74	36	65	63
AMH	TCTTCCGAGAAGACTTGGAC	49	75	66	17	44	32
AMHR2	CAGTGATAAATCGGACAATG	36	23	32	12	22	17
AMHR2	CCCACAGGCCAATATAAACC	32	31	41	59	36	29
AMHR2	CCCCAGCAGGTAATCCGGGA	59	65	72	32	41	43
AMHR2	CGAAAGAACTACAGAGTGCG	52	74	34	37	28	26
AMPD1	ACAGTAAGACCTATACCCAC	27	29	29	44	28	24
AMPD1	CAAGGACCAACTCACCCCAG	5	4	1	6	3	4
AMPD1	GCAGGTACATACTAGATCCT	13	11	9	6	5	4
AMPD1	TATCACCTCAAAATGAAGGA	33	23	36	43	54	52
AMPD2	GAGACCCGGACCTATGAACA	5	8	11	1	26	7
AMPD2	GGTGCACGTCTACACCCGCA	22	17	27	17	19	43
AMPD2	TGCCAAATACAACCCTATTG	8	6	17	36	5	9
AMPD2	TGCCCCGTATGAGTTCCCCG	33	35	29	34	31	27
AMPD3	AAAACTGAAAACTATCTGGG	62	58	60	27	32	23
AMPD3	CACCTCACTTACTAAATCCG	142	109	125	61	77	51
AMPD3	TCACGTTATAGAAGTCCCGG	20	16	37	20	31	39
AMPD3	TGATCCGGGAGAAGTATGCG	58	36	61	20	33	61
AMPH	AGACTTCCATCAAAAACTCG	65	44	35	55	56	23
AMPH	ATTGCCCTGGGACCTATGGA	23	28	49	15	17	13
AMPH	GGTGTCTTTGCAATGCGGAG	15	17	29	16	9	5
AMPH	TCCAACACTAGGCATGCAGG	20	22	25	28	11	20
BIN1	ACCTGGCCTCCGTCAAAGGT	68	37	39	36	15	25
BIN1	AGTCACGCATTGCCAAGCGG	65	22	47	40	36	32
BIN1	CATCACTCCTACCTGAGATG	78	69	69	31	51	57
BIN1	TGAGGCAAACAAGATCGCAG	11	15	43	21	32	23
AMT	ACTGTCGCTGTTTACCAACG	73	123	87	67	88	97
AMT	AGAGGGGGTATACCTGCATG	76	126	93	63	96	84
AMT	CCAGGTACTACAGGCCGGCG	26	10	21	2	18	16
AMT	TGTAGCCACAGCGGGTCACG	21	15	11	2	13	14
AMY1A	AAGACAAGCGCTCTGTCAGA	56	59	52	31	52	27
AMY1A	CAACACCAATGTCAATGAGA	57	68	77	34	27	35
AMY1A	GTGACTAGATGCAACAATGT	15	6	23	10	17	15
AMY1A	TGAGCGATATTTAGCTCCCA	86	40	70	83	93	106
AMY1B	AACAGTAACTGGTTCCCGGA	51	86	93	78	56	96
AMY1B	AATCAACGAGGACATGGCGC	35	53	48	28	21	55
AMY1B	GACTAGATGCAACAATGTTG	28	24	49	22	39	10
AMY1B	GTCTTCTCGATCTTGCACTG	40	24	15	24	45	23
AMY1C	ATGAACCATCTCATTGACAT	52	61	52	71	54	50
AMY1C	GAACTATAATGATGCTACTC	24	31	43	16	20	18
AMY1C	GCTGTAATTAATCATATGTG	9	11	8	11	24	47
AMY1C	TAGCTCCCAAGGGATTTGGA	18	7	13	17	23	8
AMY2A	GAACTACAATGATGCTACTC	6	15	4	10	5	13
AMY2A	GAGCGATATTTAGCTCCGAA	27	37	29	22	35	33
AMY2A	TGACAATCAACGAGGACATG	29	35	48	24	17	31
AMY2A	TGTGGTAACGCTGTGAGTGC	38	33	34	42	38	30
AMY2B	AAGACAAGTGCTCTGTCAGA	33	34	27	15	19	9
AMY2B	ACAGGTCAGAGATTGTCGTC	48	44	36	33	24	43
AMY2B	ATGAATCATCTCATTGACAT	36	64	60	22	34	19
AMY2B	GACTAGATGTAACAATGTTG	20	28	21	28	29	27
ANG	AATGTGTTGATGTCTTTGCA	65	97	65	83	58	51
ANG	ATCCTGAGCCAGGGTCGGTG	86	64	42	30	27	40
ANG	CACTATGATGCCAAACCACA	74	74	71	48	47	40
ANG	GATACTGTGAAAGCATCATG	57	55	43	28	70	26
ANGPT1	AGATATAACCGGATTCAACA	74	75	113	95	87	50
ANGPT1	GCAGAGAGATGCTCCACACG	68	126	81	68	51	57
ANGPT1	GCAGCTTGAGAATTACATTG	127	103	125	48	79	50
ANGPT1	TTGCAATATGGATGTCAATG	78	97	100	40	40	19
ANGPT2	AAGAACTGAATTATTCACCG	61	28	38	16	15	15
ANGPT2	ACCAAACAGCGGAGCAAACG	43	28	34	39	23	19
ANGPT2	ACCGAGTCATCGTATTCGAG	76	64	89	64	61	18
ANGPT2	TAACGTGTAGATGCCATTCG	80	100	87	46	76	57
ANK1	CATTCTAGAAACGACAACCA	47	67	69	26	20	60
ANK1	GACGGGAGCCTCGATCGACG	60	60	39	12	30	29
ANK1	GATCAAACACGGCGTCATGG	73	75	65	78	60	83
ANK1	TGTACTTCGTGATCATGTCA	129	102	111	60	43	69
ANK2	AAATGTTAACGCAAAAACCA	92	58	65	43	50	30
ANK2	ACATTACGGAAATGTCAACG	38	35	59	23	36	31
ANK2	GGGAGAATACCTTAGGCCTG	28	22	32	37	32	17
ANK2	TGGTGTGTACCCATTTGTAG	85	109	79	50	38	12
ANK3	CATGTGGATGCGCTTTACTG	60	46	78	38	39	17
ANK3	GATGAAGTTCGACTGAAGTG	30	16	28	25	30	22
ANK3	GGATACACACCACTGCATGT	97	55	84	67	50	32
ANK3	GGGGCCGTACACTTGCGTGG	47	48	45	37	57	14
ANPEP	CATCACGCTTATCCACCCCA	121	92	94	78	63	28
ANPEP	CCTTGGACCAAAGTAAAGCG	23	19	25	16	11	7
ANPEP	CGTTCAGGGCATAATCGCCG	70	75	61	38	27	29
ANPEP	TCACGGTGGATACCAGCACG	11	17	9	8	5	16
SLC25A4	CAAAGGGATCATTGATTGTG	27	40	41	27	21	7
SLC25A4	CCAGACCATGGAACTCACGC	37	24	45	23	15	14
SLC25A4	GGGGAAGTAACGGATCACGT	12	20	19	1	1	1
SLC25A4	TGGTAACCTGGCGTCCGGTG	53	13	40	8	21	16
SLC25A5	ACACAGGGATGTGGCCCCTG	29	29	32	10	23	28
SLC25A5	ACCCGTCTAGCAGCTGATGT	19	34	49	35	20	44
SLC25A5	AGATACCGAAGTAGGCGGCT	28	19	4	23	3	10
SLC25A5	GGAGTTCTGTCCTTCTGGCG	17	23	5	25	15	11
SLC25A6	CCAGCGGGTACACGAAGCAG	126	199	128	53	58	81
SLC25A6	CGAAGTTGAGGGCTTGAGTG	137	109	128	71	65	140
SLC25A6	CGTATCGTACACGCCGAAGT	14	19	28	6	7	1
SLC25A6	GCCGCCGACAAGCAGTACAA	119	129	111	69	77	47
ANXA1	AAGGCAGCGACATCCGAGGA	46	28	20	8	16	23
ANXA1	AGAAATCAGAGACATTAACA	38	25	43	21	4	9
ANXA1	CCTTACAGGTCACCTTGAGG	91	92	106	56	107	72
ANXA1	TCACACCAAAGTCCTCAGAT	17	42	21	26	19	50
ANXA2	ACAGGGGCTGGGAACCGACG	12	20	40	20	35	12
ANXA2	CAGCCATCAAGACCAAAGGT	115	100	99	66	89	71
ANXA2	GGTCCTTCTCTGGTAGGCGA	79	58	67	61	76	80
ANXA2	TGGGAAACCAACCTTTGCCA	65	97	104	67	60	59
ANXA3	CTGAGAGGTCAAATGCACAG	24	18	40	14	9	18
ANXA3	GAATAGATTCTCTATAAAGC	9	6	6	8	17	19
ANXA3	GAGGAAAGCTCCTTAAACAC	23	13	21	4	2	18
ANXA3	TTTGCATCAAAGACTGCTGG	47	53	53	16	22	22
ANXA4	AACCGAAATCACCTGTTGCA	98	73	94	92	52	49
ANXA4	ACTGTGGCCTACCCTGCCGA	52	61	50	37	36	22
ANXA4	TATGCGCCGGATCTCCTCAG	20	36	45	18	20	46
ANXA4	TTGCACGTCATACAGCACCG	51	61	30	34	18	31
ANXA5	AATCTCCACGCAATACCTGA	41	58	34	25	35	32
ANXA5	ACTCTTCGGAAGGCTATGAA	35	13	9	6	3	6
ANXA5	AGGCTGGAGAACTTAAATGG	125	111	118	109	163	95
ANXA5	ATAAGCATCATAAAGCCGAG	97	108	83	84	47	65
ANXA6	GAGAAGCTAATGCTGGCCGT	13	7	5	16	23	31
ANXA6	GCAGGTGGCCTATCAGATGT	22	20	39	35	37	20
ANXA6	GGGAAGCCAAGATCTCAATG	35	56	54	41	36	35
ANXA6	TTGGCATCGTAATGGGCCGG	79	76	56	44	50	63
ANXA7	AGGAACAAAATACCTGACTA	35	32	25	28	39	36
ANXA7	ATTTAAGACCTCCTATGGCA	29	41	32	41	19	46
ANXA7	CTCCAGGCATCGTAATACGT	40	64	31	51	51	42
ANXA7	TACCCACAAGTGCCAAGTAG	37	50	38	46	33	47
ANXA11	AGGACCTCGGCATCTCGCAG	15	17	27	17	4	30
ANXA11	ATAACGTGGCCACCTATGCG	25	21	27	23	27	13
ANXA11	CGAGCTACCCAGGATACCCG	28	21	10	10	12	8
ANXA11	GGGATGTATCCACCCCCAGG	32	34	24	25	15	16
ANXA13	AAACTTCGAGAAGACAGCGT	50	65	50	73	62	45
ANXA13	AGCCTCGAATCAGATGTCAA	113	117	97	35	89	45
ANXA13	CCTGTGCACGAGGACCAATA	160	137	91	57	96	80
ANXA13	GTACAAGGCAACGTACGGCA	41	36	24	31	24	34
AOAH	AGCGACGAGTCAGTGTACCC	38	63	74	47	44	16
AOAH	CATGGCATATATAACGATGG	4	15	4	29	19	10
AOAH	CCTGTAGCACCAGAGAGTTG	28	66	27	49	20	18
AOAH	TGCTCAAGTTCACAACTCGA	52	80	90	32	35	32
AOC2	AGTCTGCATAGTAGTGCCCA	85	51	56	23	54	38
AOC2	CTGGGGCGAGAACTGAAGAG	135	150	90	90	123	63
AOC2	GTCACATCCCGCATGTACGA	33	62	40	41	43	25
AOC2	TATATGGATGTCCACCATCG	41	52	40	32	49	32
AOX1	CATATATAACCTACCACCAA	41	12	26	15	20	19
AOX1	CTGGTGTGAAGCATGCCACG	18	5	11	8	16	2
AOX1	GAGTTATGCATCTCATATGG	10	14	20	24	16	11
AOX1	GGGGTTCTACATACCCACAG	36	19	18	12	6	13
APAF1	CTGGTGAAAGAGTATGCGGC	81	61	84	39	52	28
APAF1	TGAATTTGTATGACCAAACA	141	70	71	58	69	50
APAF1	TTCCTAAGGAACTCTCCACA	66	70	108	74	65	27
APAF1	TTTCCTAATATTGTACAACT	64	49	52	75	83	33
NUDT2	AAGATGCCTCATTCCCAAAG	40	77	71	44	55	29
NUDT2	CAAAAGGGAACTCAATTATG	66	70	59	41	41	40
NUDT2	CATCACTGGACTCCTCCCAA	41	69	42	31	44	65
NUDT2	GCCAGCTGACCATTATTGAG	51	13	53	27	39	25
APOF	CATATGAAGTGGCATCCACA	37	80	58	10	36	27
APOF	GGCTCTAAGGAATGCCCTGG	25	16	10	27	12	28
APOF	GTGTAGCATTCACACCACCC	45	24	28	19	24	19
APOF	TATGCTACTCAAAACTGCCT	59	74	58	22	49	56
APBA1	AGGAAATGGTCCTCAGAGGG	52	40	62	53	83	45
APBA1	CCAGGGACTGTGACGACCAG	52	54	34	44	56	43
APBA1	GAGCCCTATGCCGACTACGG	47	26	41	15	22	27
APBA1	TTCCATCGATCAAGTCTTCG	67	69	65	43	45	29
APBA2	CAGAGCTGGAGTCCCCATCG	38	58	59	22	35	27
APBA2	CCAGGACTACTACCCCGAGG	32	31	16	23	11	4
APBA2	GAACCAGAAGACCTCATCGA	31	38	25	6	22	3
APBA2	GAGGACGACAGCTACCTAGA	26	40	21	16	22	0
APBB1	AGCTGGGCTACCTTATCCCA	69	45	64	36	49	57
APBB1	ATTGCGATTCTGGTCACGGT	23	47	27	30	28	24
APBB1	CCTGGGTTGGTATTCCGTGG	47	36	18	20	34	20
APBB1	TGAGGGTCCAGGACACCTCA	50	60	41	35	22	21
APBB2	ACTGGGGTCCGGGTTAACAG	35	16	56	15	4	11
APBB2	AGAACCGAGGCAATCACCAT	54	71	61	25	40	22
APBB2	GCTGCGAGTGCAGCACGCTG	23	18	27	14	28	18
APBB2	TGCACTAACTAACATCCAGG	51	67	42	54	35	58
APC	AGGATGTAATCAGACGACAC	52	63	66	185	195	220
APC	GGTTCAGAAACAAATCGAGT	16	46	26	31	23	52
APC	TCAATAGGCGTGTAATGATG	102	46	41	33	25	40
APC	TCTGTATAAATGGCTCATCG	28	51	37	73	35	53
APCS	ACTATAGGCTCGAAAACACA	134	127	134	89	85	97
APCS	CTCCTACAATACCCAAGGCA	112	130	124	85	82	59
APCS	GGAGAGTATAGTCTATACAT	28	38	40	20	14	38
APCS	GTGAAAAAGGGTCTGCGACA	80	42	69	38	33	22
AIRE	AGTTCGAAGACTCCGGCAGT	22	35	15	6	18	9
AIRE	CCCCGCTCACCGTTCCCGAG	89	58	90	86	40	69
AIRE	CGCGCTGGCTGACCACGACG	94	30	45	39	21	24
AIRE	GTGGCGGTACCAAAGCCTTG	0	0	0	0	0	0
APEH	ATTATGTGGACCTCATCGGG	75	64	38	29	48	41
APEH	CACAACATCTACCACCACTG	68	102	77	84	71	93
APEH	GTACGGCGGCCAATACCGGA	46	32	39	23	36	22
APEH	TTTGCTGTGGACACCCAAGT	42	89	91	63	69	35
APEX1	ACAGCATATGTACCTAATGC	16	12	20	13	9	15
APEX1	ATGCCGTAAGAAACTTTGAG	20	22	21	13	26	9
APEX1	CCAAGAGCAGATCTTGAGTG	50	49	36	30	70	39
APEX1	CTGGTCAGCTCCTTCGGACA	111	76	107	15	24	21
BIRC2	ATATTCAACTTTCCCCGCCG	53	46	43	59	50	68
BIRC2	ATGCTATGTCAGAACACCGG	31	46	40	18	17	21
BIRC2	CAAGCTACTATGTTCCAAGG	75	71	82	97	22	56
BIRC2	TACTCATTGCATAACTGTAG	47	31	40	42	37	29
BIRC3	ACCCGGAAGTAATGAGTGTG	110	99	96	60	79	52
BIRC3	AGGATTAACTAGAACACTAG	114	53	58	58	35	15
BIRC3	CATGGGTTCAACATGCCAAG	17	16	19	19	34	22
BIRC3	TTTCGTTATTCATTGCACAG	26	28	18	21	33	11
XIAP	ATGACAACTAAAGCACCGCA	47	21	16	33	37	28
XIAP	ATGGATATACTCAGTTAACA	63	60	45	24	22	6
XIAP	TATCAGACACCATATACCCG	81	104	55	26	29	25
XIAP	TCTGACCAGGCACGATCACA	53	60	83	25	65	31
BIRC5	ATGCGGTGGTCCTTGAGAAA	0	2	3	0	5	3
BIRC5	CAAGTCTGGCTCGTTCTCAG	3	0	0	1	0	3
BIRC5	GAACATAAAAAGCATTCGTC	2	5	4	8	5	1
BIRC5	GCTGCGCCTGCACCCCGGAG	5	1	5	7	12	0
APLP1	AATGTGAGAGTTCAACCCGG	36	55	46	13	10	10
APLP1	CCTGCCTAAAGCCGACAGAC	77	81	86	64	55	45
APLP1	CGCACGCAGGTAGCGCCGCA	110	63	120	42	56	60
APLP1	GGGAAATCAGTGAGCACGAG	38	61	60	23	53	60
APLP2	AAGGCCTGGAGAATGCGATG	38	55	35	22	32	27
APLP2	GCACCGCAACCGAATGGACA	56	43	49	23	44	40
APLP2	GGAACTGGTCTACCCCACAT	33	26	18	8	29	19
APLP2	TATTGACAACTGGTGCCGGA	42	19	59	19	29	17
APOA1	CAAGGCGGAGCCTTCAAACT	17	15	20	13	7	15
APOA1	CCTAAAGCTCCTTGACAACT	63	82	109	56	62	42
APOA1	GAGCACATCCACGTACACAG	6	8	12	2	14	7
APOA1	GCTGCGCGCAGAGCTCCAAG	17	17	24	25	14	14
APOA2	ACAGGCAAAGGAGCCATGTG	92	78	74	63	59	76
APOA2	CCCACCTTCAAGGCTGCAGA	75	60	67	49	30	33
APOA2	GACCGTGACTGACTATGGCA	43	52	43	12	43	41
APOA2	TGTGGGCAGGAGCTTTGGTT	25	58	52	30	58	34
APOA4	CAAGATCGACCAGAACGTGG	47	82	78	25	27	34
APOA4	CAAGATTGACCAGACCGTGG	87	93	93	67	75	20
APOA4	GGAGAAGTGAACACTTACGC	43	60	41	40	26	40
APOA4	TGAGGTGAGCCAGAAGATCG	101	120	130	72	81	73
APOB	AAACTCACTTGTTGACCGCG	88	102	69	60	43	27
APOB	AAGTCCATGAGTTAATCGAG	105	96	129	49	49	54
APOB	GACATGACTTTCCGGCACGT	90	87	75	32	52	27
APOB	GGTCTCTACCACCAAAACGG	65	53	63	52	93	72
APOBEC1	ATGGATCAACAAAATCGGCA	124	159	92	108	69	148
APOBEC1	CAAAAACACCACCAATCACG	48	84	74	43	47	85
APOBEC1	GAGTTTCTGAGTCGGCACCC	55	31	35	25	25	38
APOBEC1	TAGAAGACGTCAAACTCCCA	44	65	57	61	48	31
APOC1	CCTGTCGCTCCCGGTCCTGG	121	109	139	57	57	70
APOC1	CTTCAGCTTATCCAAGGCAC	57	59	62	26	17	32
APOC1	GTTCTGTCGATCGTCTTGGA	15	20	27	15	10	11
APOC1	TGGAAACACACTGGAGGACA	128	125	147	50	52	58
AQP8	CTGCTCCTGGACTGTCACAA	138	97	101	76	77	66
AQP8	GCTGTGAGACCCAGTACGGG	46	70	64	40	30	30
AQP8	GGCGAGTGTCCTGGTACGAA	52	47	76	39	29	21
AQP8	GGCTCGTGATTGCCACGCTG	114	95	126	98	64	69
APOC2	ACTCACCAAATCCCAATACC	22	25	6	26	3	10
APOC2	GCAGGTATGTCTTCTCGTAC	58	48	71	17	34	39
APOC2	GGAGAGAGATTCCTTCACCT	10	4	6	9	13	7
APOC2	GGAGGACAAGAAACAGAGCT	18	20	11	9	5	10
APOC3	CACCAAGTGCTTACGGGCAG	171	177	197	131	120	75
APOC3	CTGCATGAAGCTGAGAAGGG	112	109	128	59	91	52
APOC3	GGATGCACTGAGCAGCGTGC	147	141	165	122	124	67
APOC3	TTTAGGGGCTGGGTGACCGA	116	110	94	87	89	56
APOC4	CAAAGCTAAAGATGAGTCGC	49	33	38	20	22	30
APOC4	CCACCTAGCATGCCAGCCAG	34	68	68	29	46	39
APOC4	CCTCCTCAGAAACAGGCTCC	42	53	52	48	128	35
APOC4	GTGGTGAACAGGACCAGAGA	38	12	26	14	18	25
APOD	AAAGATCAAAGTGTTAAACC	50	49	54	36	27	23
APOD	AGGATCCAGTACGGTGCCGA	38	30	43	33	4	27
APOD	CTCTGCAGTATCTCGGAAGA	62	45	43	33	9	24
APOD	GGAACTGTGAATCAAATCGA	17	26	27	25	14	10
APOE	AGCTGCGCCAGCAGACCGAG	51	95	29	18	43	36
APOE	CATGCTCGGCCAGAGCACCG	46	42	66	41	20	20
APOE	GCGGACATGGAGGACGTGTG	46	38	37	45	36	34
APOE	GGCCTACAAATCGGAACTGG	66	34	36	21	40	18
APOH	AAGCCGGGCTATGTGTCCCG	36	34	41	21	18	18
APOH	ACACGAAGTGTTGCAAACGT	122	87	108	64	50	37
APOH	TTCAAAAGTCGTATAGCGTA	23	24	37	6	16	4
APOH	TTCCCATCAAGACCAGACAA	58	44	40	68	56	60
APP	ACATCCGCCGTAAAAGAATG	49	66	87	13	54	21
APP	CAAGTATCTCGAGACACCTG	20	12	11	1	11	5
APP	CGGAACTTGTCAATTCCGCA	45	72	51	21	24	11
APP	GCTGCAGCGAGACCTACCCG	38	60	48	8	20	5
APRT	CGCCTGCGATGTAGTCGATG	98	51	80	50	51	61
APRT	GCTGCGTGCTCATCCGAAAG	46	51	48	21	25	26
APRT	TCGCGCCAGGAGGCCGATGG	86	103	127	69	60	51
APRT	TCTTACCTTCCCGTACTCCA	47	36	26	32	35	34
KLK3	AAAGCGTGATCTTGCTGGGT	97	84	62	59	36	102
KLK3	ACAATCCGAGACAGGATGAG	93	87	81	52	99	60
KLK3	AGGAGGCTCATATCGTAGAG	86	111	106	33	27	59
KLK3	TCTCGTGGCAGGGCAGTCTG	0	0	0	0	0	0
FAS	ATGTGAACATGGAATCATCA	119	97	88	91	57	70
FAS	CAGGATCCAGATCTAACTTG	54	55	40	48	44	15
FAS	GTTGAGACTCAGAACTTGGA	51	20	45	33	35	65
FAS	TAGGGACTGCACAGTCAATG	64	42	87	86	81	58
FASLG	AAAACATCACAAGGAGACAC	14	16	7	21	9	11
FASLG	AGAAAGCAGGACAATTCCAT	77	37	36	71	44	48
FASLG	GGAAGAGCTGAAACATCCCC	6	18	24	19	18	6
FASLG	GGGAAGAACTGTGCCTGGAG	34	55	31	27	23	24
SHROOM2	AGAGAACATCCTCTACACTG	211	187	211	132	135	102
SHROOM2	CCACCGTTCGACGCCCACGT	140	121	128	86	72	91
SHROOM2	GGAGACCAGAGCTCACCGAT	2	9	11	11	9	2
SHROOM2	TCGAGATTATAGATACTCGG	11	8	5	4	8	1
AQP1	ACACCCCACTCACGTCATTG	57	36	45	48	36	48
AQP1	ACTGGGCGATGATGTACATG	15	37	12	18	45	17
AQP1	CTGGGCTTCAAATACCCGGT	4	9	12	1	5	5
AQP1	GCGTGCTGGCTACTACCGAC	10	15	21	18	25	5
AQP2	CACGCCAGCAGACATCCGCG	19	23	27	6	28	15
AQP2	CATGGCAATCTGTAGCACAG	37	31	38	12	8	16
AQP2	GGCAGGCCACAGTCACGGCA	54	64	72	40	79	69
AQP2	TCTCCGAGCCGCCTTCTACG	0	0	0	0	0	0
AQP3	CAAGCTGCCCATCTACACCC	64	113	62	60	72	65
AQP3	CAGCACACACACGATAAGGG	63	65	62	47	61	61
AQP3	GATGGTGAGGAAACCACCGT	25	31	45	9	42	11
AQP3	TACAACAACCCCGTCCCCCG	97	100	85	99	61	47
AQP4	AAAGCCTTTACCGGTCGACA	25	18	15	32	37	15
AQP4	AACCAGGAGACCATGACCAG	17	29	20	13	10	28
AQP4	CAGTGCTTTGGCCATATCAG	31	54	47	37	27	24
AQP4	TGCGATGTAGAAGACAGACT	41	43	39	31	15	23
AQP5	GACAGACAGGCCAATGGACA	9	33	10	4	11	21
AQP5	GCTCAACAACAACACAACGC	29	10	9	14	18	13
AQP5	GGCTGGCATCCTCTACGGTG	19	14	24	5	22	13
AQP5	GGTGCGGCGGGAGTCAGTGG	6	4	3	8	2	1
AQP6	AAAGAACACATACAGCCCCG	5	15	10	12	3	28
AQP6	ACCTACCACGTTGATCCCAA	50	21	38	16	25	25
AQP6	ATGGCAATCTGTAGCACGGA	50	30	39	25	15	15
AQP6	GAGGAAGGCCAGCGTCACGG	18	10	17	14	11	9
AQP7	ACACCCCGATGATGACCACG	35	15	16	2	8	15
AQP7	AGATCCAGGAAATACTGCAG	47	23	43	29	48	36
AQP7	GCCCAGCGCACAGTTAGCAA	51	50	43	50	22	56
AQP7	GTTCCTGGGCTCCTTCCTGG	1	1	4	22	12	4
AQP9	ATGGCCATTTATGTGGCTGG	50	37	40	25	35	14
AQP9	GACGGTTGCAGCCCCCACAA	69	69	72	27	46	39
AQP9	GATTATGAGGAGTATCATGG	40	39	27	25	29	11
AQP9	TGGTGGAAAACTGCTGATCG	21	16	6	20	3	14
AR	AGGGTACCACACATCAGGTG	101	97	107	69	74	48
AR	CCTTAAAGACATCCTGAGCG	41	36	29	26	37	13
AR	GGACGCAACCTCTCTCGGGG	82	82	81	27	31	39
AR	TCCAGCTTGATGCGAGCGTG	26	39	35	18	32	30
ABCC6	ACTATGATCCAATCAGCCTG	46	45	50	24	27	31
ABCC6	CAGACCACGATCCAGACGAG	79	37	51	15	12	25
ABCC6	GAGAACTGTGAGAGTCACAA	29	19	22	13	17	16
ABCC6	GGACAGCATCCAATACGGCA	29	17	32	18	31	30
ARAF	AGTGTCCAGGATTTGTCCGG	29	46	40	31	34	25
ARAF	GCCCAACAAGCAACGCACGG	34	47	54	16	17	28
ARAF	GTAGTGATGGAACCCCCCGG	6	5	15	16	14	8
ARAF	TGGTCTACCGACTCATCAAG	38	58	62	55	31	17
ARCN1	ACCATATACAGTTTCTCCAT	10	15	26	8	13	17
ARCN1	AGTACGCTTGCCCATACTAG	62	52	76	53	42	17
ARCN1	ATTCTAGACCCATCCAAATG	3	3	9	11	5	4
ARCN1	GATCCTATTTACCTCTCTGA	19	23	16	11	28	21
TRIM23	ACACACAGTGCAATATACAG	81	82	78	59	48	35
TRIM23	GATCGACAAGTAACAGACCT	84	76	54	48	67	88
TRIM23	TGAAGGAGGAGAACAAATCG	53	53	57	15	40	47
TRIM23	TGCAGACACAGCACATGAGT	91	61	82	39	33	20
AREG	ATGCAAATATATAGAGCACC	8	2	12	7	8	22
AREG	ATTGTCGATGATTCAGTCAG	56	87	68	42	64	62
AREG	GAGGACGGTTCACTACTAGA	25	39	18	4	12	3
AREG	TGGTTCACGCTTCCCAGAGT	49	18	28	21	24	21
ARF1	AGGCTTCAACGTGGAAACCG	25	28	46	46	20	33
ARF1	CACCCAGCTTAAGCTTGTAG	14	10	22	15	19	5
ARF1	TGACAGAGAGCGTGTGAACG	19	15	12	12	23	16
ARF1	TGGAAGTAGTGGCGCCACAG	9	2	11	7	3	12
ARF3	AGAACATCAGCTTTACAGTG	147	117	144	94	65	155
ARF3	CCTATACAAGCTGAAACTCG	140	73	81	25	24	14
ARF3	GCTGTGCTCTTACCAATGGT	36	17	19	38	19	32
ARF3	TGGAAGTAGTGTCTCCAGAG	31	78	84	67	67	46
ARF4	ACTTCCAGAATACCCAGGTA	41	40	64	10	26	45
ARF4	TAAACTTTCTTACCAATGGT	44	14	20	37	27	12
ARF4	TCAATTCATCTACCAGAAGC	46	33	42	49	35	40
ARF4	TCTGCTTCTTGCCAAATAGT	28	31	29	15	14	24
ARL4D	AGACGGTCTAGTGTTTGTGG	0	0	0	0	0	0
ARL4D	AGCCGGGCCTCGGACAACCA	93	97	107	75	76	72
ARL4D	CGGGTATAAGAGCGCCACAG	19	38	27	48	3	31
ARL4D	TGATGCCACGCGATCCCCCG	49	55	63	39	32	26
ARF5	AAGCAGATGCGGATTCTCAT	37	48	17	11	12	14
ARF5	GTCACCACCATCCCAACCAT	36	49	57	38	30	10
ARF5	TGCTGATGAACTCCAGAAGA	24	28	46	4	24	12
ARF5	TGTGGTGGACAGTAATGACC	13	5	1	2	5	12
ARF6	CCAAGGTCTCATCTTCGTAG	18	35	23	19	47	50
ARF6	CCTGGCGAGCCTCATCGATG	27	50	66	15	16	11
ARF6	GAAACCCACAGTGGGAATGG	6	1	3	6	3	6
ARF6	GTGTAGTAATGCCGCCAGAG	34	33	14	15	11	3
ARG1	ACTCCACTGACAACCACAAG	25	29	21	47	8	20
ARG1	AGATATACAGGGAGTCACCC	101	72	74	47	21	45
ARG1	AGGCCCTACAGTATTGAGAA	57	49	69	32	33	21
ARG1	GGACAGACTAGGAATTGGCA	32	12	36	20	6	22
ARG2	GATAGTGAATCCACGCTCAG	26	16	25	8	7	3
ARG2	TAGGAGCCCCGTTCTCACAA	92	48	71	39	38	47
ARG2	TCATAGGTACCACAACTCCC	24	9	15	5	5	12
ARG2	TGATCGACTTGGTATCCAGA	32	39	72	31	24	36
RHOA	AAAACACATCAGTATAACAT	20	20	30	34	26	22
RHOA	ACAGAAATGCTTGACTTCTG	35	22	33	29	34	20
RHOA	CTATGTGGCAGATATCGAGG	8	13	14	6	2	5
RHOA	GCCACTCACCTAAACTATCA	28	37	30	22	24	23
RHOB	CGGTGGGCACGTACACCTCG	9	7	22	3	10	3
RHOB	CTTGCCGTCCACCTCAATGT	27	44	59	25	58	24
RHOB	GAAGCACATGAGAATGACGT	42	39	18	22	3	11
RHOB	GGGACAGAAGTGCTTCACCT	28	41	42	28	19	45
RHOC	AAAGAAGCTGGTGATCGTTG	35	44	40	31	44	16
RHOC	AGGAAGACTATGATCGACTG	35	50	22	36	44	65
RHOC	CAGCAAGGATCAGTTTCCGG	45	39	67	57	29	23
RHOC	TGGGGAATAAGAAGGACCTG	25	18	34	29	39	23
RND3	AAATGCAAGATAGTTGTGGT	57	81	58	28	38	21
RND3	GACGCCAGTGTCCTATGACC	15	25	29	13	23	17
RND3	TCAGCACAGCATCCGAATCA	66	56	83	51	47	34
RND3	TCTTACCCGAAGTGTCCCAC	23	24	28	17	27	15
RHOG	CCTGAACCTGTGGGACACTG	62	91	61	42	44	44
RHOG	CGCCGTCCTATGAGAACGTG	40	62	49	19	25	24
RHOG	GAAACAGATGACGAAAACGT	10	11	8	5	7	0
RHOG	GCTGTAATTGTCGAACACGG	16	16	7	0	2	2
ARHGAP1	CAGGTGTGTGACAAGTTCCG	6	24	29	7	9	30
ARHGAP1	CCTCGCCAAGTGCTCAAGTG	36	33	31	28	34	33
ARHGAP1	CTTGCGGTCAAACTCCCGGT	50	26	29	15	33	14
ARHGAP1	TAGGAGATGACAAGTATGGG	86	71	77	30	26	22
ARHGAP4	CGAAACCTTCTACCTCACGG	72	96	88	70	62	74
ARHGAP4	GCACAAACTCAAGTGCACAA	37	43	50	12	17	14
ARHGAP4	TATAACCAGAGACTCTTTGG	44	37	32	37	16	16
ARHGAP4	TCTGCGTTGAAATGGAGCTG	19	26	40	51	35	52
ARHGAP5	ACTAAATGGATCTCCACACA	17	30	35	44	26	17
ARHGAP5	GCACCCATGTGGTTTAAAGG	10	9	20	10	10	10
ARHGAP5	TCAGTATCATCGGCAAACTG	27	17	35	29	42	47
ARHGAP5	TGCAAATTCGTACTCCGATG	43	38	49	69	14	12
ARHGAP6	AGGGCCACCTACCATGAACA	178	117	176	107	154	124
ARHGAP6	CGGATTTCCACACGACGTAG	83	73	69	40	41	71
ARHGAP6	GAGGTTCCCCTGGGTCGCGG	81	97	84	82	62	55
ARHGAP6	TACGTGAGGAATTTGACCGT	103	159	123	49	42	67
ARHGDIA	AGTACATCCAGCATACGTAC	185	126	112	82	75	85
ARHGDIA	CACCTGCGGAAACGGCCACG	29	26	27	6	11	4
ARHGDIA	CAGGCCAGTCACCACGACGT	7	18	14	4	11	4
ARHGDIA	TCATGCCGGACACTATCTCT	51	62	72	29	74	49
ARHGDIB	AAGTACAAGAAAACGCTGCT	168	114	112	71	73	90
ARHGDIB	CCGGGTGACAACGACATTGG	94	83	113	105	61	61
ARHGDIB	TCAGCACACCTACAGGACTG	137	85	109	84	81	52
ARHGDIB	TGCCCCGGGACCAATCACCA	82	69	101	71	57	58
ARHGDIG	ACCTGTGAGATCCATGACGA	92	59	88	37	32	24
ARHGDIG	GGAGCCTGGCCAAGTACAAG	26	17	39	16	10	27
ARHGDIG	GGCCGCTGACAATCTCCCTG	54	54	59	48	52	57
ARHGDIG	TCCAACACCTCGTCCACTGC	30	31	33	25	38	25
RHOH	AGTGTACGAGAACACAGGGG	47	44	57	47	51	39
RHOH	GGTGAAGCGCACCAACAGAG	12	52	27	15	22	18
RHOH	GTTCAGGAATGAGTTATGGT	29	43	48	55	46	46
RHOH	TGGCCACCCAGACTGACCAG	106	108	64	57	53	52
ARL1	AGAGTTAGTTGCCATGTTGG	12	12	10	33	9	12
ARL1	GAATAGTAACATCTCCAGTA	30	24	23	22	4	16
ARL1	TTCCCGAGTTCCAAACAGAC	48	33	41	47	26	29
ARL1	TTGTAATCTGTACAAAATTG	81	50	50	25	31	29
PHOX2A	AGGCGGTGCTATCGGGCGTG	89	76	85	60	53	52
PHOX2A	CCCCGACATTTACACGCGTG	46	44	61	47	52	43
PHOX2A	GCTTCCAATACAGCCCCCTG	36	50	39	21	15	8
PHOX2A	GGCGCCAAAGTCGCCGTAGG	74	50	46	39	58	53
ARL2	AACTACTTTGAGAGCACCGA	14	14	10	25	23	9
ARL2	CATCCTGAAGAAGTTCAATG	4	3	4	1	2	5
ARL2	GATGTTGAAGCCCAGCGTTG	9	2	1	6	7	0
ARL2	GTTCCGCCAGTAGGACCGCA	3	13	2	13	15	14
ARL3	ATCAAAAGTGTACAATCACA	37	57	34	9	34	33
ARL3	CAGCCACATCACACCTACAC	20	25	28	67	45	32
ARL3	CTGAATGTATGGGACATTGG	22	32	23	8	7	16
ARL3	GGAACTAGCGGAATTACTGG	39	38	46	13	49	30
ARNT	AGATGTCTAACGATAAGGAG	30	33	39	25	18	17
ARNT	CAAGCTAACCATCTTACGCA	30	17	25	28	24	22
ARNT	TGGATTGTGTTGGAGAGTGT	61	35	47	33	11	8
ARNT	TGGGGAACCTCACTTCGTGG	33	11	25	33	34	20
ARNTL	CTGGACATTGCGTTGCATGT	78	116	72	67	67	86
ARNTL	GCAGTCGTCCAATTGCGACG	14	33	67	25	34	19
ARNTL	TTAAAACAGATATAACCCCT	51	43	56	48	37	71
ARNTL	TTAGAATATACAGAACACCA	111	72	128	94	89	31
ARR3	ACTTCAAAGTCAATCCCACA	126	128	134	74	121	94
ARR3	CTCTGCTCAGAGACTATGTG	103	118	155	69	85	78
ARR3	GCGACTACTGCACAAGCTAG	35	49	41	36	19	37
ARR3	TTAAGTACTCAGGATCAACC	63	98	126	35	64	55
ARRB1	AGGTTCAGTATGCCCCAGAG	69	63	84	49	57	32
ARRB1	CGGTGGGAACGACTGTACGT	15	15	12	7	50	24
ARRB1	TCCTACCTCCTTATCCAGAG	12	17	29	2	15	35
ARRB1	TGAAGTCAAAGCCTTCTGCG	39	64	45	28	32	24
ARRB2	CACAGGACACTTGTACTGGG	19	17	17	19	23	24
ARRB2	CCAAAAGCTGTACTACCATG	36	25	35	15	39	26
ARRB2	CTGGACAAAGTGGACCCTGT	41	50	41	17	10	19
ARRB2	TGTGCGGCTGGTGATCCGAA	25	34	12	6	27	1
ARSA	ACGGGATGCCTAGAAATCGA	74	54	50	53	39	41
ARSA	TGCCGACGACCTCGGCTATG	178	107	118	100	171	99
ARSA	TGGAAAGGGAACGACCTACG	39	68	55	59	50	32
ARSA	TTACGTGAGAGGCATAGTAC	31	33	26	28	22	7
ARSB	ATGGCTTCAAGTATTCCTCA	115	106	97	52	87	58
ARSB	GACCTAGGCTGGAACGACGT	18	18	29	45	32	33
ARSB	GTAGGTATCAAATCCTCGGC	5	10	8	30	20	25
ARSB	TACTGTGTTTCAGATAACGG	33	42	17	48	43	23
STS	AAGTCAACACGGAGTCTACG	31	56	65	22	27	21
STS	GAGAGACTGCAAGCCCGGAG	65	90	95	62	62	60
STS	GGAGGTTACCTGATCGGACA	178	158	153	48	83	97
STS	TCTCACCCAGAGGCTAACGG	0	0	0	0	0	0
ARSD	AGATGGACACAGCCAGTTAG	46	52	35	35	39	48
ARSD	GACATTCCTTCAGATCAGGT	81	81	57	34	41	31
ARSD	TGGCTTATATGGTGATAATG	27	35	22	8	20	11
ARSD	TGTGAATTGTGCATCCCGCG	15	19	15	13	4	14
ARSE	CAAAATAGGAGCTTGCGAGG	11	41	12	26	19	19
ARSE	GAGACTGACCTGATCGCACA	72	76	48	45	34	57
ARSE	GCTGTATGGGGACAACGTAG	20	6	15	19	7	11
ARSE	GGTTCCCTAGAGAATCAACT	35	31	49	21	17	34
ARSF	CTAATTCCGTGTTACGAGAG	98	93	103	17	42	49
ARSF	GATCTGATGTAAAGTAGACA	89	65	99	53	71	65
ARSF	GCACACACCTCTCCCCACCA	45	79	55	70	56	79
ARSF	GTATCTTCCCGTCAAGAACG	51	33	64	57	51	57
ART1	AGAGGTCTCGTCGTGTGATG	64	30	43	16	25	15
ART1	GCCAGCGTACTGGTCATCAA	65	50	41	22	37	54
ART1	GGCTGCAACATGCTTCAGGG	15	19	25	13	26	36
ART1	TCTCCCGGATCTCAACCACA	0	0	0	0	0	0
ART3	AATACCTGAAATGTACGGAC	76	57	72	20	41	30
ART3	AGATGGATAACACAGTGAGC	49	53	33	29	32	53
ART3	CCAGCAATTAGATACTGTGT	71	44	77	38	49	28
ART3	GTTGCTGAGAAAACCTTGTG	10	26	22	18	11	7
ART4	AATGAACGTTCATACTGCTG	47	56	50	26	55	35
ART4	CATGACTACCACACACGCTG	44	37	80	58	70	34
ART4	TATGGAGAAACTAACTCAAG	25	11	4	18	6	2
ART4	TGAGGTGCATTATAGGACGA	13	12	14	16	4	12
ARVCF	AAGATGGTCATCATTGACCA	5	10	12	32	34	26
ARVCF	CACCTGGCGTACTGTCCGAG	20	19	21	15	17	54
ARVCF	CGGCCGCATTGGCCTTCACG	3	10	12	9	14	2
ARVCF	GTCACTAGGCTGTTACCTGG	21	29	26	9	23	9
ASAH1	ATAAATACATTCGTGCCAAG	44	26	41	31	28	35
ASAH1	GAACGTTTCAGTATAAATGG	39	31	29	29	21	23
ASAH1	TAAAGGTATATCAGTAACAG	65	24	27	38	31	20
ASAH1	TTTGCTGTGAAAGCCCAAGT	42	61	43	38	15	19
ASCL1	AAACGCCGGCTCAACTTCAG	125	204	98	111	67	72
ASCL1	CCAGGTTGACCAACTTGACG	30	82	78	79	45	24
ASCL1	GCAAAGAAACAGGCTGCGGG	29	19	28	19	26	18
ASCL1	TCTTGTTGGCCGCGCCGTTG	15	24	13	7	13	11
ASCL2	CAGCGCGCGGATGTACTCCA	31	20	12	15	27	17
ASCL2	CCGGCCACCGCAGAGACCGG	27	39	29	6	18	17
ASCL2	CGCAACAGTTCCGGGGACGC	37	47	42	40	40	20
ASCL2	CGGCAGCACGTGCCGCACGG	34	39	40	53	35	38
ASGR1	CAGACACGAACTGCTTCACG	61	55	54	52	55	53
ASGR1	CCATCAGCTCAGAAAAGGTG	86	70	65	99	82	55
ASGR1	GAAGTCGCTAGAGTCCCAGC	99	121	89	67	36	46
ASGR1	GTGTGATCGGATCCCAAAGT	49	45	58	36	19	22
ASGR2	CTCCTCGAGCACCCTGACGG	54	57	80	19	16	9
ASGR2	GGTGACAAGATCACATCCCT	56	38	68	29	29	20
ASGR2	GTCAACTGGGTGGAGCACCA	9	24	17	22	22	18
ASGR2	GTGCTTCAGATGGAAGAGCA	11	17	27	34	16	13
ASIP	AACAAGAAATCCAAACAGAT	69	64	83	36	44	16
ASIP	GACATCCAGTAGGTTCACAG	87	62	75	69	60	70
ASIP	TCTCGGAGCTTCTCCTCAGG	0	0	0	0	0	0
ASIP	TTACCCACAATAGAGACAGA	41	46	42	44	26	44
ASL	CAAACTGAACTCCAATGATG	128	148	140	87	78	74
ASL	CACAAAGTCCCGCTCACTAG	143	26	84	10	8	26
ASL	CTACGACCGGCACCTTTGGG	24	15	10	5	8	15
ASL	TCCTAATGAGCTCCCAGAGG	10	6	6	10	16	6
ASMT	ACCTCACGGCGTCTGCCAGG	57	53	82	76	84	102
ASMT	CTCCTTAATGACTACGCCAA	82	134	118	48	57	32
ASMT	GTCCAGCGACTACCTGACCA	47	48	42	28	30	25
ASMT	TGGGAACACTGACAGGTCAA	31	34	36	32	28	40
ASNA1	CGCATTTCCCGGCATCGATG	22	9	17	8	12	7
ASNA1	CTGAAGTGGATCTTCGTCGG	3	6	10	39	29	27
ASNA1	GCCTGACGAGTTCTTCGAGG	7	27	12	21	38	39
ASNA1	TTCCCCACCATCGTGGAGCG	34	21	25	132	95	20
ASNS	AACGTTTGATGACAGACAGA	57	49	69	58	30	34
ASNS	CTCCATATGTATCTCTACCC	102	46	48	19	31	20
ASNS	TTCTAGCAGCCAGTAAATCG	83	80	77	49	37	11
ASNS	TTGTCATAGAGGGCGTGCAG	51	35	54	27	29	27
ASPA	ACAACACCACCTCTAACATG	39	35	39	44	44	42
ASPA	ATTTGCCATATGAAGTGAGA	133	121	125	80	109	86
ASPA	GAGGACCAACTTCTATACCT	28	32	30	14	30	4
ASPA	GAGTATTTCTGGTTAAGCAT	83	59	55	47	50	23
ASPH	AACCGAGCATAGTTACCACG	84	124	92	87	36	41
ASPH	AGAAGTAATGAGGTGCTACG	111	94	90	58	60	73
ASPH	TCAAGAGGTATCCCACGCCA	67	73	75	46	75	63
ASPH	TCTACAGGATTATCCTCAGG	77	45	46	17	21	16
ASS1	ACACCTCGTGCATCCTCGTG	27	36	36	9	20	26
ASS1	ACATCCTACCTTTATCTGGG	69	66	89	87	85	58
ASS1	TGACCTGATGGAGTACGCAA	70	56	46	22	40	32
ASS1	TGGAATCCTGGAGAACCCCA	54	35	28	91	86	36
ASTN1	AGGGCTGCAATGAAAAGTCG	89	103	112	67	58	56
ASTN1	CCTTACACAATATTTCAGCG	49	44	34	40	16	26
ASTN1	TGACGTGAGAGGAGCACACG	79	58	67	60	26	42
ASTN1	TGATGATCCTGTATACTCGC	36	52	45	36	29	37
SERPINC1	CAAGTTCCGTTATCGGCGCG	41	33	29	20	32	27
SERPINC1	CAGTTCCCAGACACGCCGGT	20	22	28	2	14	13
SERPINC1	GGCTTCCGAGGGAATGACAT	21	27	25	8	6	11
SERPINC1	GGGGAGCGGTAAATGCACAT	24	31	21	33	27	15
ZFHX3	AGTAGTTACACACCTCGCAG	43	49	34	62	51	57
ZFHX3	CCGTTCGTTTGTGACCCACG	28	31	18	25	13	25
ZFHX3	CGTCTGCAACAAGTTCACGA	48	43	58	40	34	59
ZFHX3	GAGCACGTTAGGCATTAAGG	25	25	23	21	16	17
ATF1	AAGTATCTGCTGTCCATCAG	28	46	21	11	22	25
ATF1	CAACTGTAAGGCTCCATTTG	34	14	16	27	23	21
ATF1	GCGCCGTGCTAGGATCCCGT	20	30	27	25	49	16
ATF1	TTATCTTCTGAAGATACACG	11	14	12	14	24	4
ATF3	CCAGCGCAGAGGACATCCGG	52	54	23	18	53	52
ATF3	GGCAGAAGCACTCACTTCCG	68	76	43	28	22	11
ATF3	TCAAACACCAGTGACCCAGG	14	19	11	42	9	12
ATF3	TGTCAGCGACAGACCCCTCG	43	34	22	43	31	16
ATF4	AGATGACCTTCTGACCACGT	27	37	24	22	22	49
ATF4	AGTCCCTCCAACAACAGCAA	51	50	69	25	22	31
ATF4	TAATAAGCAGCCCCCCCAGA	9	7	6	2	1	3
ATF4	TCTCTTAGATGATTACCTGG	0	0	0	0	0	0
ATIC	ACACCACTGTCACTCGAGCG	4	3	1	10	11	16
ATIC	AGTTGGTACATCACAAACAT	1	1	3	24	7	6
ATIC	GCACAAGTTTATAAATCCAG	1	5	1	10	0	1
ATIC	TGAATCTGGTCGCTTCCGGA	1	3	0	3	7	0
ATM	CCAAGGCTATTCAGTGTGCG	49	29	67	35	25	22
ATM	GACCTACCTGAATAACACAC	48	50	31	26	46	29
ATM	TCATCACCAAGTTCGCATGT	78	41	52	52	30	45
ATM	TCTACCCCAACAGCGACATG	70	82	57	22	50	21
RERE	CAGAGTGGTGTCATCCCGAG	16	23	18	11	18	9
RERE	CAGATGTCGACACTACGCAG	42	50	47	52	33	38
RERE	GTGTGTATATCGAGAGTCGG	9	15	15	24	15	12
RERE	TAGAGAGTTTAAAGCCCGAG	4	13	5	1	3	7
ATOH1	CTCGCCTGCAAAGTTGCAGG	25	19	42	28	59	24
ATOH1	GAGCTGCTACAAACGCCCAG	115	110	83	82	74	92
ATOH1	GCTGTGCAAGCTGAAAGGCG	11	35	25	68	29	22
ATOH1	GGAATGTAGCAAATACTGGG	54	29	60	48	23	24
ATOX1	TCAATGCAGACCTTCTTGTT	55	90	99	58	61	72
ATOX1	TCAGAAGCACGAGTTCTCTG	54	74	49	65	58	46
ATOX1	TCTCGGGTCCTCAATAAGCT	0	0	0	0	0	0
ATOX1	TTCTCTGTGGACATGACCTG	26	56	50	69	34	37
ATP1A1	ATCCATTCAGGAGTAGTGGG	13	26	14	16	25	41
ATP1A1	CCTGCCTCTTACCGTGACAG	1	1	8	2	4	4
ATP1A1	GCAACCAGTTATGATTACAA	0	4	13	3	0	10
ATP1A1	TGGTATTGTTGTCTACACTG	9	7	5	6	0	2
ATP1A2	CATGAGAAGAGATGATCCGG	91	82	79	53	74	70
ATP1A2	CTGAGGCGAGAGTAGCTATG	130	94	79	69	92	69
ATP1A2	GTTCGACAACCAAATCCATG	88	54	90	42	60	33
ATP1A2	TCGGGGCTTCAAATTCGACA	79	67	53	56	32	57
ATP1A3	ACATGTGGGCGACTGTCATG	20	17	24	16	43	30
ATP1A3	CACTCACGTTGTCACCAGAG	37	43	40	29	5	40
ATP1A3	CTCGGATTCGCCAGTCAGGG	18	22	17	15	32	7
ATP1A3	GCTCTCCATCCATGAGACCG	14	6	17	24	3	9
ATP12A	ACATCGCCTCAACATTGCTG	166	193	207	150	158	92
ATP12A	CACCATCATGATCAACGGCG	80	122	87	80	99	77
ATP12A	GTCGCTGACAGCAAAACGGA	86	99	71	37	53	52
ATP12A	TGGGTAAACTCAGAGGAGCG	103	67	84	117	64	50
ATP1A4	AAGGAAATCCTGACTCGAGG	49	51	43	38	28	34
ATP1A4	CGCCAGGCCTGACGTCAGGG	105	83	80	104	62	43
ATP1A4	GAGCATCGTACTGTCCGTCG	71	58	86	57	38	35
ATP1A4	TGATGAAGGGTGCTCCGGAG	88	70	49	17	43	24
ATP1B1	CCCAGTGAACCGAAAGAACG	89	97	100	82	93	93
ATP1B1	CTTGGGATCATTAGGACGAA	28	64	21	31	56	32
ATP1B1	TCCAAGGACTCATTCTTGGG	57	60	33	30	41	40
ATP1B1	TGTGGGCTTAAATTCACTGA	97	89	100	63	62	70
ATP1B2	AGGAGTTCGTGTGGAACCCG	43	48	52	24	43	21
ATP1B2	AGTGCTGTAACCATAGTGGG	131	79	93	60	85	59
ATP1B2	GTTCGTAATAGCGTCCAGGG	50	42	32	25	18	29
ATP1B2	TGAGGAACCCATAAAAAACG	45	43	46	29	22	40
ATP1B3	ACTGAATGTATATTCCAATG	21	8	13	23	4	12
ATP1B3	CCAGGAACCCATAAAAAACT	11	15	2	11	21	20
ATP1B3	CGACCACCGGAGAATTCCTG	35	50	41	29	29	27
ATP1B3	GCTTCAGACTCTCAACGATG	12	6	15	20	31	7
FXYD2	ACTGGGTTGTCGATGGACGG	52	47	44	47	36	43
FXYD2	CCAGGCTTACCATAGTAGAA	90	110	66	40	71	54
FXYD2	CTATGAGACCGTTCGCAATG	63	95	71	45	37	23
FXYD2	CTGGACTGGCCTTCATCGTG	80	78	126	67	49	56
ATP2A1	GCGGTCGATGACGCCCTCAG	43	35	31	23	28	34
ATP2A1	GGTGGTGAGTGCTGTCTCGG	74	55	77	73	21	52
ATP2A1	TCACCCGGATCCCGGCGTCA	68	84	69	49	35	36
ATP2A1	TTCAACGACCCCGTCCATGG	41	49	33	29	13	46
ATP2A2	AGATAACAGAAGTACAACCA	8	28	18	1	17	8
ATP2A2	GAGGCCACCTCGATTCTCGG	26	33	32	40	32	12
ATP2A2	GTACACCAAATAAACCAAGC	24	16	17	19	25	11
ATP2A2	GTTCAACTCGAGCAAAACAG	12	11	12	9	6	3
ATP2A3	ATGATCACGGGGGATAACAA	18	15	11	9	20	21
ATP2A3	CCTACTTACAAAGGAGACAA	41	35	30	15	9	21
ATP2A3	GCCGTGTGGGTCATCAACAT	25	80	44	5	9	25
ATP2A3	GGGTACCACGTATACCCCCG	18	13	11	1	2	3
ATP2B1	AGAGGGCTGGAATTACTGTG	119	99	112	116	97	118
ATP2B1	ATTGATGAAAGCTCATTGAC	54	47	58	57	45	46
ATP2B1	GGCAAAAGTATTCAGACCAA	59	84	82	70	84	56
ATP2B1	GGTGGATTACCTCGTCACGT	45	25	28	44	89	61
ATP2B2	CCCAACGGACAAGCATACCC	51	65	93	40	55	34
ATP2B2	CTGTACCACTGTCATGCGAT	99	115	66	45	66	47
ATP2B2	GCAGGAACAGAAATTTACCG	8	4	5	7	13	2
ATP2B2	TGGGCTCCGCACTATCTGCG	41	59	50	56	51	31
ATP2B3	AACAGCAATGGCGAACTCCG	28	44	39	36	36	44
ATP2B3	CTGGACCACGGTCATACGGT	44	22	20	17	28	23
ATP2B3	TCCCACCGACAAGCACACAC	18	18	48	41	34	14
ATP2B3	TGTCTGGGAATTCACGCCAA	79	60	73	25	7	26
ATP2B4	CCAGGAGGGAATCGACAATG	35	16	21	17	30	21
ATP2B4	CGATACAGGTCAGTTCGGTG	42	34	39	18	19	27
ATP2B4	TAGACTGAAAACCTCCCCTG	66	37	48	31	21	31
ATP2B4	TGTGCGTAATGAAGTGCCCG	33	25	35	45	13	13
ATP4A	GATCAACGCTGACCAACTGG	39	43	37	15	26	32
ATP4A	GGGATGGGCCCAACGCACTG	93	81	96	31	57	58
ATP4A	GGGGGCTTCACAGACCCTCA	59	68	58	40	77	58
ATP4A	TGGCTATGCCTTCGACGTAG	26	32	39	16	24	9
ATP4B	AGGCGTGGAGAGTCTGTGTG	59	73	84	58	51	39
ATP4B	CTTAAGGCCGGATGTTTACG	23	50	31	25	46	49
ATP4B	GACAGTGGACCCGTACACAC	86	35	86	55	63	47
ATP4B	GGCCTGGCGGATCCCAACTT	61	41	45	70	52	59
ATP5A1	AAATTCGAGGAATGATACCG	18	23	23	7	11	8
ATP5A1	ACCAACTGGAACGTCCACAA	18	25	35	18	18	31
ATP5A1	AGGATAGGCCTCACGACCAG	4	10	14	3	3	4
ATP5A1	TTATTGGTGACCGACAGACT	7	5	13	9	0	6
ALDH7A1	ACTCACCAGTCGCCTCGCAG	72	49	50	29	27	15
ALDH7A1	ATTCTTAATTTAGGCCAGTG	34	41	30	21	17	33
ALDH7A1	ATTGAGCAGTGGAATCCCGT	50	45	66	57	37	19
ALDH7A1	GGGCTCCGCGAGGAAAACGA	49	38	40	29	14	25
ATP5B	CTGCATAGTACCCATGTCAG	57	40	61	25	35	65
ATP5B	GCACCAATCAAAATTCCTGT	45	23	32	31	23	18
ATP5B	GGTGGACGTCCAGTTTGATG	1	0	0	0	3	1
ATP5B	GTTGGTGAGAGGACCCGTGA	19	15	18	8	2	5
ATP5C1	ACCACACAGTCCTCGATCTG	38	42	53	22	12	16
ATP5C1	ATGAAAAAGCTGATATCAAG	21	7	36	20	20	11
ATP5C1	CAAGTCTATGAAAATGGTAG	83	46	34	15	2	14
ATP5C1	TATTTCGAACTTGAATCCTG	20	28	23	11	20	37
ATP5D	CAACAACTGCACCGAAGAGT	30	13	43	28	12	24
ATP5D	CCACGCCCGTGCCTATGCCG	55	57	38	45	50	55
ATP5D	CCCATTCCCCCAGTGAGCAG	94	30	39	22	16	22
ATP5D	CGCAGCGCCCGAACCTGCGT	25	45	33	30	18	16
ATP5E	ACTGGAGACAGGCTGGACTC	12	15	13	28	4	5
ATP5E	GAGACAGGCTGGACTCAGGT	13	13	13	6	5	17
ATP5E	GAGTCCAGCCTGTCTCCAGT	5	3	0	3	1	3
ATP5E	TTGCACAGATCTGGGAGTAT	40	73	43	32	49	39
ATP5F1	AGCCCAGTTCCGAGTACATA	38	45	22	20	20	12
ATP5F1	CAACAAGGACCTTTCATACA	14	30	21	60	52	37
ATP5F1	CTTTGCTGATAAACTCAATG	26	42	32	7	35	13
ATP5F1	TCGTTATGGACTGATCCCTG	9	15	12	2	7	7
ATP5G1	AATGTCCCGGGAGACAACAC	0	0	1	1	0	0
ATP5G1	ATTCACTGGGCTATTCAAGA	53	46	39	12	22	19
ATP5G1	CAGATCCGCTGTTGTACCAG	22	18	16	7	18	11
ATP5G1	CAGCAACTTCCCACTCCAGG	19	24	20	13	16	25
ATP5G2	ACCGGAGATACTGACAGATG	31	27	39	22	27	31
ATP5G2	AGAACCAGCCACCCCAACTG	28	32	21	21	31	26
ATP5G2	GATGTCCCTTGAAATGGCGC	28	15	16	17	18	10
ATP5G2	GCACCACTGCAGATAGCGGA	30	32	26	22	23	10
ATP5G3	ATCAGTGTTATCTCGACCAG	23	28	18	19	25	10
ATP5G3	CATTAAATACCGTAGAGCCC	17	10	29	10	18	8
ATP5G3	GCCTGGGCTACGCACCAGAG	25	17	23	25	13	8
ATP5G3	TGTGTCTCAGCTAATCCAAA	30	60	35	20	16	12
ATP5I	AACAGATTACCTAAAACCTC	10	24	26	17	9	18
ATP5I	CGAGGAACAGGGCGGAGTAG	6	6	13	8	4	2
ATP5I	CGGTCACTCACTGTAGCGCG	82	95	88	45	46	47
ATP5I	GTAGGCCACACCGAGGAACA	34	51	44	13	29	24
ATP5J	CCTCCGCAAATGGACTGAGA	88	43	66	21	59	46
ATP5J	GACGGCTGACCGAATGACAG	26	16	15	3	10	7
ATP5J	TACTCTGAACTAGCATCAAC	49	38	22	24	28	28
ATP5J	TCCACAAAGAGTTTCTGTAT	28	60	55	45	36	31
ATP6V1A	AGTGGTTACAGCCTGTGACA	30	23	19	9	20	18
ATP6V1A	ATGTTACCCCCACGAAACAG	5	7	10	34	32	26
ATP6V1A	GTAATCATCTATGTAGGATG	3	4	1	2	0	3
ATP6V1A	TGACTGCTGATATCCGACAA	11	11	2	6	6	9
ATP6V1B1	AGCCCGAGAACACATGCAGG	91	73	100	62	69	76
ATP6V1B1	CCGTCTGAATCATCTCCTCG	94	73	64	38	30	44
ATP6V1B1	CCTCTGACACCGGAGTTCGT	78	5	24	22	19	11
ATP6V1B1	GCTACACCTCCAGGATCGAG	21	44	32	21	50	26
ATP6V1B2	CTCTGATACTCACTGAGGCG	9	6	2	13	12	2
ATP6V1B2	TCAATGTCGAATCTACCCAG	1	1	1	1	4	0
ATP6V1B2	TGCTGGGCTACCACACAATG	2	10	1	2	0	0
ATP6V1B2	TGGGGATATTCTCCGAACAC	0	1	1	0	1	0
ATP6V0C	CAAGAGCGGTACCGGCATTG	0	1	3	7	12	13
ATP6V0C	CATTCAGGGAGTTGGCGATG	4	3	6	0	0	3
ATP6V0C	TCGGCCGCCATGGTCTTCAG	5	15	11	14	11	14
ATP6V0C	TGATGCCAGCCATGACCACT	13	14	20	45	73	44
ATP6V1C1	ACTGCTTAATCCAGTCGTTG	12	9	7	7	1	5
ATP6V1C1	ATCAACTGCCTTCCTAAACA	6	10	21	24	31	17
ATP6V1C1	GAGAATCTGTTGGCTAATGG	4	4	9	7	8	9
ATP6V1C1	TAAGAAAGTAGCTCAATACA	13	14	13	3	1	3
ATP6V1E1	AGTTCAACATAGAGAAAGGT	3	2	7	7	6	12
ATP6V1E1	AGTTCTTTACCTTTACCAGA	15	42	23	8	17	20
ATP6V1E1	CTGCAACGAACAATCATTCG	10	6	10	7	3	4
ATP6V1E1	TAAGGTCATCTCTTGCTCTG	14	20	20	5	15	11
ATP6V0B	CCCAGGTTGGACCACATGAA	9	18	16	17	1	1
ATP6V0B	GCCGGTAATATAGATGCCCC	2	2	2	1	4	8
ATP6V0B	GGCCATCGGAACTACCATGC	10	5	17	5	5	3
ATP6V0B	TTTGGGCTTCCGCTTTGATG	46	46	53	51	27	16
ATP6V1G2	ATTCGTGCTCTCGCTCTCTG	37	22	34	42	36	6
ATP6V1G2	CAGAAGCTGCTGGATACCTT	59	98	72	34	51	52
ATP6V1G2	CCCAGGCCATGGGCTCCCAG	57	41	71	45	54	34
ATP6V1G2	GCGACTGAAGCAGGCAAAGG	16	11	16	39	4	8
ATP6V0A1	AAAGGTTCTGAATCAAACGG	30	37	69	36	44	47
ATP6V0A1	AACATTCCGATTATGGACAC	123	71	123	44	46	67
ATP6V0A1	ATTGCATCATCAGCAGATGG	27	33	38	24	32	9
ATP6V0A1	GTCCAATTATAAGTAAACAT	13	8	1	5	1	18
ATP6AP1	CGAAGATGTCCCATACACAG	9	23	5	30	7	16
ATP6AP1	GCCGCCAACGACAAAAACAC	1	5	4	0	0	5
ATP6AP1	GCTGACTGCATACCAGTCGA	3	4	17	10	18	23
ATP6AP1	GTTACAATGACACCGCTCCC	10	22	10	6	10	3
ATP7A	AAATTCATAACAGACAATCC	70	70	63	33	31	24
ATP7A	AATTACAATCCATACCAAGA	64	66	47	44	26	43
ATP7A	CAATAGAGGCTGTATCACCG	80	88	90	78	153	106
ATP7A	CTTTACTCTCCATACAGGGG	89	114	91	32	71	58
ATP5O	ACCATGATGAGTGTCCATCG	8	5	13	3	9	13
ATP5O	ATACCGTATACCTGAACAGG	25	54	31	31	31	13
ATP5O	CTGATCAGATTGGTAGTGAG	68	52	77	50	77	52
ATP5O	GGTCGATTAAGCAATACCCA	36	21	28	30	21	4
ATP7B	AGGGACCATGTAAATGACAT	90	67	117	32	9	22
ATP7B	ATGAACTGAGCTATCTCGAG	21	37	14	20	24	34
ATP7B	CTCACCAAGGGTCACAACGG	32	53	54	27	22	10
ATP7B	CTCATTAAAGCTACCCACGT	47	70	42	19	9	22
ATR	CTGTGTGAGATGGTCAAGCA	6	12	4	12	14	1
ATR	GATGCTTTGATTTATATGCA	24	18	14	5	27	21
ATR	GCCCAGGTCACCAATTGTGG	1	1	2	10	0	0
ATR	TGACGTGCGAAAACAAGATG	35	27	29	21	15	15
ATRX	AATTAGTGCGGAATAAGAGT	29	12	13	33	18	6
ATRX	ATGATTTAAAGACTCAGGCG	15	30	21	22	13	10
ATRX	CTTACCAAGGCCCATACAGT	50	44	8	14	24	7
ATRX	GAAAATCTCAAAAAACGCGG	42	36	21	14	21	18
KIF1A	AGGACCAGTACCGCCGCGAG	79	64	63	22	26	41
KIF1A	ATTGCCACACGGTGTACCAG	28	31	21	27	19	37
KIF1A	CAAACAAGATGCGCTCGTGG	2	12	3	5	12	12
KIF1A	GTCAACACGGAATCTCGGTA	35	37	26	44	32	34
AUH	AAAATGAGTTCCAGTGAAGT	76	53	65	54	56	74
AUH	ACCTGCTACTCGTATATCAC	68	24	28	30	35	7
AUH	ATACCAGCACAGAATATCCC	91	72	85	55	69	52
AUH	GAACTACTCATACCTCCACC	34	55	76	43	53	10
AUP1	CAGGGGTCTCTGAACTTGCA	30	25	27	42	20	25
AUP1	GACCAGCACACAAAGCTGGG	28	13	14	10	4	11
AUP1	GTGTCCCCAGATTCGTAGTG	69	44	56	29	49	38
AUP1	TCCTGTTCATCGCCAACTAG	1	8	2	4	3	3
AVP	CAAGAGGGCCATGTCCGACC	26	5	8	28	17	10
AVP	GCAGTTCTGGAAGTAGCACG	33	46	12	18	36	32
AVP	GTCGTTGCAGCAAACGCCGA	0	0	5	0	0	8
AVP	TCGTCCGCGCAGCAGATGCT	23	26	10	18	2	21
AVPR1A	ACCGAGGGACGTGCGCAACG	102	104	111	106	70	64
AVPR1A	GACAGCCGACCGCTACATCG	49	37	25	28	41	42
AVPR1A	GACATCACCTACCGCTTCCG	36	44	65	20	44	39
AVPR1A	TGCATGCGGGACGTCTTGCG	92	93	106	64	25	47
AVPR1B	AAAAAATGAAGACTTGAGGG	11	23	7	5	15	12
AVPR1B	AAACCTAAAAGTCAAGACAC	41	32	35	37	79	43
AVPR1B	CAGAACGAAGATAGCCAGGG	67	49	41	36	42	13
AVPR1B	GCAGCATCAACACCATCTCA	44	19	28	25	36	14
AVPR2	ATACTTCACGGCCCGACACA	65	90	76	72	116	72
AVPR2	CAGGCGGCGATACCCAGGGT	34	54	49	11	16	17
AVPR2	GGCGTACCGCCATGGAAGTG	91	90	100	63	67	60
AVPR2	TGGCCAATGAAGACGTGTAT	187	161	144	103	98	90
AXL	CCCGAAGCCAATGTACCTCG	36	48	45	8	25	28
AXL	CCTAGCAGTACATACCACCA	144	190	171	133	129	73
AXL	CGAAGCCCATAACGCCAAGG	82	102	89	53	52	41
AXL	CTGAGAACATTAGTGCTACG	61	82	53	56	26	49
AZGP1	GACAGGAAGTCTCAGCCCAT	68	62	48	62	25	35
AZGP1	GGAGGTCATTGAGTGAGCCA	50	37	33	40	65	28
AZGP1	GGTATTTCCGCAGAGTCGCA	14	17	12	8	1	3
AZGP1	TCAGGGTCTCACGTATTGCA	68	57	50	47	29	26
AZU1	CCGCCAACGATGTCCAAAAG	63	77	68	29	58	66
AZU1	GCACCACGGTGCTAACCCCG	11	8	26	38	17	6
AZU1	GCCTCTGCAGAACGCCACGG	35	83	40	55	43	45
AZU1	TGGCCGCGGTCATCACGAAG	91	66	52	30	22	26
B2M	AAGTCAACTTCAATGTCGGA	64	53	54	35	26	43
B2M	ACCCAGACACATAGCAATTC	39	38	39	24	29	34
B2M	CTGAATCTTTGGAGTACCTG	65	115	90	79	63	44
B2M	GAGTAGCGCGAGCACAGCTA	12	14	7	11	28	17
BAAT	CAAACAAATCAATTACCCCT	65	89	85	48	36	27
BAAT	GACTTTGGAGAGGTGGTATG	55	41	29	18	24	22
BAAT	GAGACCAGAAGAGACCCATG	16	7	3	8	19	23
BAAT	GGTCCCATTAATAAGTACCG	21	16	30	29	27	23
BACH1	AACTGACAGAGTCCGTACTG	42	28	7	14	8	21
BACH1	CCTGGCCTACGATTCTTGAG	80	55	88	63	45	25
BACH1	CTAATCCTGATACCTAACCA	98	125	90	50	76	67
BACH1	GAAATCCGACTTGGGCACCA	14	18	5	25	25	12
BAD	CATAGCGCTGTGCTGCCCAG	46	27	58	22	31	13
BAD	GCCACAGCTCCTACCCCGCG	33	23	25	17	30	22
BAD	GGTGACTGGCGTCCCACAGG	3	12	10	15	16	25
BAD	TGGGGTACTTACCTCCATGA	38	30	23	28	34	27
BAG1	GGAGTCGACCCGGAGCGAGG	26	33	23	15	26	109
BAG1	GGGCATGACCGACCCACCAG	54	56	71	30	35	29
BAG1	TGAACCAGTTGTCCAAGACC	32	32	31	13	48	25
BAG1	TGTATTCCAAGTGCTGACAA	20	15	10	29	13	2
ADGRB1	CAGGATGAGTACCGGCAGTG	107	83	86	42	62	42
ADGRB1	CCCACGATGAGCGTCACCGA	94	77	75	27	46	63
ADGRB1	CCTGTGGGGCGAATGCACGC	64	55	76	35	63	54
ADGRB1	GAAGCATCCGTGTTTGTGGT	79	67	56	56	51	52
ADGRB2	ATCATCAGCCGAGGGCACGT	74	80	60	52	35	45
ADGRB2	CAGCCACTGATAGCAAGTGG	69	59	43	35	14	24
ADGRB2	CTCTCTCGTAGGCGACCCGG	87	70	95	32	40	56
ADGRB2	TGAGCAAGACCTCGACAAAG	18	33	15	23	3	11
ADGRB3	AGGCGAATAAGGACCTGTCA	76	74	76	46	59	40
ADGRB3	AGGGTCAATAGAGTTAATGC	30	38	18	11	2	5
ADGRB3	CCAAGTCTGCAATCTTACCA	117	122	127	105	61	77
ADGRB3	TACAGTACACGGAGTATGGG	36	36	40	46	50	25
BAK1	AAGACCCTTACCAGAAGCAG	37	58	43	26	51	37
BAK1	ACGGCAGCTCGCCATCATCG	32	48	53	37	34	38
BAK1	GCTCACCTGCTAGGTTGCAG	12	14	14	11	38	15
BAK1	GGTAGACGTGTAGGGCCAGA	30	26	17	12	33	17
NKX3-2	AACAAGAAAGAGGAGCGCGG	16	15	28	22	12	9
NKX3-2	CCGGTACCAGAACAGCTGCG	59	27	46	14	25	40
NKX3-2	CGGACACGTGTGCACCTCTG	71	141	111	92	83	61
NKX3-2	GGCTCAAGGATCCCCCCGCA	12	13	12	24	11	10
BARD1	ATGTCCAGTGTGTTACACCC	54	52	56	54	39	61
BARD1	GACTGGAAAGTCTATTGTGA	9	24	23	16	17	26
BARD1	GCTGTGAAAAGAAATCATAG	12	22	14	5	3	12
BARD1	GTAAAGTTGGTGGTACATCA	45	56	26	53	50	36
BAX	AGTAGAAAAGGGCGACAACC	68	83	68	54	30	52
BAX	GGACGAACTGGACAGTAACA	140	122	88	90	71	54
BAX	GTTTCATCCAGGATCGAGCA	10	23	10	15	13	11
BAX	TCGGAAAAAGACCTCTCGGG	23	12	6	13	27	10
BBS1	AGCGCTGGCAGATTTACATG	38	71	70	51	87	54
BBS1	CAGAAACCTCTAGGAAGACG	9	13	14	2	6	3
BBS1	GCTGGAGCTAAGTGAAATGG	32	26	20	9	22	25
BBS1	TCTTATACACATAGACACAA	34	21	31	29	32	14
BBS2	AGAGAAACATCAGATTCCAG	38	39	32	21	32	32
BBS2	ATTGGCCAGTCCACTGAACG	4	12	11	20	26	12
BBS2	TGCTCGAAGTGACCGAACTG	27	30	17	34	42	22
BBS2	TTGCCACCAATAATCGCAAG	11	21	21	14	24	15
BBS4	AAATAGGAAACTCTGGAGCT	8	10	8	16	3	16
BBS4	GCTGCATGGTCAAATGGACA	28	19	28	5	3	22
BBS4	GGCAACATCAAAGTCCCCGT	40	25	13	13	10	15
BBS4	TTGAGGTTATCAGCACTCTG	30	54	7	23	14	13
BCAT1	ACCTCAGTTCCAATGAATGT	38	20	37	35	9	33
BCAT1	CACGGATCATATGCTGACGG	14	25	10	2	30	7
BCAT1	GTTTCAGCCAAACCTCAACA	34	30	46	35	52	39
BCAT1	TTGAAAAATAAGGTCCCACT	52	71	55	23	35	66
BCAT2	AAATGTCTTCCCAAACACCA	87	67	58	24	27	48
BCAT2	ACGAACAGGAGCGCGCGCGT	67	59	52	67	68	32
BCAT2	GGTCGGGCCCATACAGCCAG	97	121	52	48	60	85
BCAT2	TCGGCAACTACAAGTTAGGT	54	50	53	39	18	55
BCHE	AGTAAACTTTGGTCCGACCG	81	47	51	50	28	11
BCHE	AGTGTCAATGAACTATAGGG	38	21	26	23	18	39
BCHE	GATATAAACAGTCTTCACTG	29	28	32	33	14	15
BCHE	TTGAATCGAAGTCTACCAAG	53	61	43	67	54	19
BCKDHA	CATCTGTTACTTCGGCGAGG	39	59	41	52	43	43
BCKDHA	CATGACACTGCTTAACACCA	96	104	86	78	112	88
BCKDHA	CTTATCTATAAACTCCGCCG	68	43	32	14	30	10
BCKDHA	GGGCCATGAATAGTTCCAGG	32	37	32	17	15	54
BCKDHB	AATTCCTTGTTCACACAATG	109	102	71	44	60	62
BCKDHB	CAAGTATCGCTATCGCTCTG	82	56	29	31	15	20
BCKDHB	GGCCGCATCCTCGACAGTCG	59	55	29	33	13	40
BCKDHB	TTTGGCCAATGAGTTATCCA	109	75	132	19	22	98
CCND1	AGAGGCCACGAACATGCAAG	75	100	49	84	35	56
CCND1	CGTGCCTCCGTAGGTCTGCG	37	48	34	20	14	13
CCND1	GGTTGGCATCGGGGTACGCG	29	33	51	31	23	45
CCND1	GTGTTCAATGAAATCGTGCG	18	15	17	9	17	18
BCL2	CTGACGCCCTTCACCGCGCG	13	16	33	14	13	13
BCL2	GGCCTTCTTTGAGTTCGGTG	36	13	16	23	22	7
BCL2	TGGACATCTCGGCGAAGTCG	104	89	63	69	60	43
BCL2	TGTCGCAGAGGGGCTACGAG	20	13	10	17	25	7
BCL2A1	AACACTATTCAACCAAGTGA	72	64	79	88	66	85
BCL2A1	CTTATAGGTATCCACATCCG	82	41	26	37	47	42
BCL2A1	GAAGACGGCATCATTAACTG	35	29	56	54	54	51
BCL2A1	GTCCTACAGATACCACAACC	61	72	55	36	39	52
BCL2L1	CAGGCGACGAGTTTGAACTG	7	17	12	16	9	28
BCL2L1	CAGTGGCTCCATTCACCGCG	0	12	3	10	0	0
BCL2L1	CTCCGATTCAGTCCCTTCTG	17	12	7	18	14	9
BCL2L1	GACCCCAGTTTACCCCATCC	2	5	2	3	8	3
BCL2L2	ACTTTGTAGGTTATAAGCTG	38	42	58	32	66	59
BCL2L2	AGACAAAGAAGGCTACAAGG	44	26	58	48	58	35
BCL2L2	AGCCCAACAACGCTTCACCC	112	64	65	87	91	87
BCL2L2	GTGTGCTGAGAGTGTCAACA	52	43	57	36	41	25
BCL3	CAGGTTCACCAGAGGAAACG	87	46	69	45	52	64
BCL3	CGGTGCCGACATCGACGCAG	82	60	71	43	46	29
BCL3	CTGGAGGCCCGCAATTATGA	140	90	108	39	88	90
BCL3	GATCACCACATTACCGTCTG	49	79	69	36	53	59
BCL6	AAGTGATATGCACTACAGTG	93	56	71	43	34	32
BCL6	CAAGACATCATGGCCTATCG	81	73	66	67	73	74
BCL6	CATCTGCAGGTACATAGCCG	72	62	98	57	44	102
BCL6	TCCCTCACCTGCAGGCCATG	99	88	79	59	61	52
BCL7A	ATACTCACGTCATCAACCTT	43	69	70	54	78	49
BCL7A	TCGTAGGGATGTGTCACCAA	35	29	32	37	46	35
BCL7A	TGATATCAAGAGGGTCATGG	58	40	49	31	27	34
BCL7A	TGGCTCAGAGGTGACCACTC	31	76	74	19	17	51
BCL9	AGGTTTCGGATCATTCCGAA	55	42	44	23	14	28
BCL9	ATGCTGAAATTACGCCCAGG	70	41	70	54	93	46
BCL9	CGGGAGTCATATGGTCAAGG	43	94	55	41	29	14
BCL9	TCTCTGATCAAAGGAGTCGG	0	0	0	0	0	0
TNFRSF17	ATTCTTCCACCGTGTACTCG	47	73	97	63	60	64
TNFRSF17	GAAGAACATCGAAGTTGACA	101	80	115	73	72	75
TNFRSF17	TAACGCTGACATGTTAGAGG	123	99	87	53	85	75
TNFRSF17	TAATTAGGATCAGGTCTCCT	109	156	127	80	41	44
HCN2	AGTACAGTTCACTCCACGAG	175	149	89	49	90	60
HCN2	CACGTTGAACACGATCCACG	11	12	32	34	21	15
HCN2	GGTGACTACATCATCCGCGA	43	34	19	29	22	43
HCN2	TCTGCGCACGTGGTTCGTGG	88	32	65	44	49	31
OPN1SW	ACCACGTATAGGACTCGCTG	85	74	72	46	69	22
OPN1SW	CCACAGGTCTGGTTACAGGA	191	173	211	90	102	127
OPN1SW	CTGAAGCGGAAGTTGCCGAA	46	29	25	28	31	13
OPN1SW	GACGAAGTATCCGTTACAGC	41	59	8	18	17	12
BCR	AACTCCGTAGTTGTCCACGA	1	3	0	0	4	4
BCR	ATGAGGAGATCACACCCCGA	0	11	1	1	1	1
BCR	GCAATCCTCAAAACTCCGGG	0	0	4	0	7	0
BCR	TCCCCACAGAGGGCGAACAA	3	0	7	0	0	0
BCS1L	AATTCATCGATAACCCCAAG	0	12	6	6	10	18
BCS1L	AGATGATAGACTTGCAGACG	12	10	17	22	12	30
BCS1L	CAGAATTCAGTGGTCGCCGG	6	0	9	17	11	5
BCS1L	GGTACGAAGTCTCGACACTG	9	2	11	7	1	16
BDH1	CCGTCGGACTTATGCCAGTG	26	39	49	25	37	9
BDH1	CGGCATCTCAACGTTCGGGG	42	62	53	22	34	29
BDH1	CTTTCTCCCCCTCATCCGAA	41	52	119	9	62	29
BDH1	GTACTGCATCACCAAGTTCG	54	98	41	73	157	18
BDKRB1	AAGAAGACGATCGCAGCCAG	29	15	5	18	21	12
BDKRB1	ATGGATCGCAGCAGGAATGT	99	101	111	110	62	74
BDKRB1	CCTCTGCCGTGTCATCAACG	70	76	81	56	74	64
BDKRB1	GCCACGTTCAGTTGCCGCCG	11	6	22	5	12	14
BDKRB2	AGATAATGGCATTCACCACG	108	101	85	122	81	71
BDKRB2	CCAGAGCAAATGCCCCCAAG	104	67	62	30	48	31
BDKRB2	TGAAAACCATGTCCATGGGC	45	53	65	90	46	32
BDKRB2	TGGGTAGCTGATGACACAAG	92	86	76	55	58	71
CFB	CATGTACGACACCCCTCAAG	24	14	20	17	11	3
CFB	TATGACGGTTACACTCTCCG	10	10	20	12	7	18
CFB	TCTGCAGGATTGCACAACAT	18	46	29	29	16	12
CFB	TGTCTGATCCATCTAGCACC	64	51	53	59	89	69
BFSP1	CAGCATCCATTGTGACGAGT	27	18	24	35	10	18
BFSP1	CCCTCCCCAAGAATGTTCCA	38	39	42	22	59	30
BFSP1	TCTCGATGATACGATGATAC	0	0	0	0	0	0
BFSP1	TCTGCAAGATGATATCAGTG	18	12	21	17	8	0
BGLAP	CATTGATACAGGTAGCGCCT	33	34	27	38	37	19
BGLAP	CGGCCAGGGCCAATAGGGCG	117	56	119	67	52	59
BGLAP	CTGGCCAGCGATGCAAAGTG	80	95	61	70	70	39
BGLAP	GCTACCTGTATCAATGGCTG	40	38	23	48	18	13
BGN	AAGCTGACTGGCATCCCCAA	17	31	31	6	2	11
BGN	AGCACTGAACCACCCGCAGG	99	103	101	24	87	81
BGN	CGACATCTCCGAGCTCCGCA	61	127	63	44	46	42
BGN	GCCATTCATGATGAACGATG	39	40	36	14	22	33
CEACAM1	ACCCCAGGGCCCGCAAACAG	101	70	114	45	57	58
CEACAM1	CAGTGACTGAGTTATTGGCG	57	59	56	33	16	36
CEACAM1	GAATGTTCCATTGATAAGCC	6	38	17	12	20	14
CEACAM1	TGCCATTCAATGTTGCAGAG	52	59	68	23	6	13
BHMT	AAGAGGGGCTACGTAAAGGC	58	34	24	45	34	46
BHMT	GATAGCATCCGGTAAACCTG	15	13	21	14	24	14
BHMT	TCAGGAGTGTGGTAAGCCAA	43	44	22	44	23	11
BHMT	TGACGTTTGAGCCAGCTCTG	59	67	85	44	27	33
BICD1	ACCCCGCCTGGCTAATCGTG	89	69	86	102	119	84
BICD1	AGATGGACTCAAATTTGCCG	101	60	102	48	67	78
BICD1	ATACAGGGTGGCAGTAACTG	64	66	87	67	50	29
BICD1	ATGTACAGGCAGAAAACGAG	71	48	51	61	97	36
BID	ACATCATCCGGAATATTGCC	22	37	38	40	31	34
BID	CAACAACGGTTCCAGCCTCA	65	78	88	74	43	79
BID	CAGGAACACCAGCCGGTCGG	56	32	46	53	27	15
BID	TGGGAAGAATAGAGGCAGGT	21	6	26	16	26	25
BIK	AAGAATCGAAGTCCTCCATA	35	47	64	19	17	43
BIK	CCAAGAACCTCCATGGTCGG	38	74	71	26	29	27
BIK	GCAGTGACGCATTGGCCCTG	57	55	34	18	29	20
BIK	TTTCATCTACGACCAGACTG	36	53	64	62	40	25
PRDM1	AGGATGCGGATATGACTCTG	25	37	38	17	13	30
PRDM1	GGACGCGTTCAAGTAAGCGT	53	33	24	33	34	40
PRDM1	GGGGAGCGAGTGATGTACGT	27	21	39	25	30	16
PRDM1	TTTGGACAGATCTATTCCAG	41	37	60	11	29	15
BLK	ACTCGGGCCACAAAGTTACT	43	49	42	39	37	42
BLK	CAGGTCCCGATCATTCATAG	32	34	37	30	28	21
BLK	GCTGGTCCGACTCTACGCAG	13	11	19	5	22	3
BLK	GCTTCTTGCTCCAATCAACA	64	60	73	55	27	27
BLM	CCAACACCACAAATCAGCAA	92	105	77	60	45	70
BLM	CGTGCAACAACTTACACCTG	14	19	13	13	17	3
BLM	GCCTATCAACCCATCAAGGA	28	24	41	12	20	25
BLM	TCTACGATAAGTGATCTCAA	14	21	12	18	13	7
BLMH	ACTTAAGCAATATGGTTGGA	57	70	101	83	84	70
BLMH	GAGAATTCTGTATACGACTG	16	27	15	25	8	6
BLMH	TATTAACAAGCATATCCCAT	34	37	34	12	12	14
BLMH	TCCACCAGAGACATTCACCT	101	111	102	64	54	44
CXCR5	ATCTCTGCCCTGCCACAGAG	42	27	24	8	5	9
CXCR5	CTCCCGATTCCTCTACCATG	49	62	53	9	25	27
CXCR5	GTGGAACAGGAAGGTCTCCG	14	15	35	1	12	8
CXCR5	TCTTGGGAGAAGGTGCAACG	15	17	27	27	13	15
BLVRA	AGAGGAGCGACCCTTTCAGC	20	37	56	12	13	29
BLVRA	GCATGTTGAACTCTTGATGG	14	23	25	9	9	4
BLVRA	GTGTCATGGGGTATTCCACA	31	32	29	27	30	16
BLVRA	TGATTGGCTTCGTGTCGAGG	46	31	23	23	31	17
BLVRB	AACATCTCCCACTACCACGT	22	24	11	19	16	11
BLVRB	ATGATCCCACCACCCACCCG	53	33	33	31	36	31
BLVRB	ATGTGGACAAGACCGTGGCT	24	35	29	10	18	17
BLVRB	CGAGGGCGCCCGGAACATTG	21	21	25	4	9	5
BNC1	AATGACCCTATCAGTGCAGG	29	19	27	16	23	19
BNC1	ACTCAATTACTGATTCACGA	56	69	78	65	32	43
BNC1	GTACCTGCAGTACGTATCCA	11	34	30	7	36	25
BNC1	TGCATTGGTCACACTGACGG	80	18	31	42	27	10
BMI1	AATGGCTCTAATGAAGATAG	15	27	13	11	29	9
BMI1	CTCCACAAAGCACACACATC	24	46	60	24	3	19
BMI1	GATTGATGTCATGTATGAGG	22	28	9	18	9	3
BMI1	TTCTCTTTATTAGATTGGAT	88	49	57	26	37	35
BMP1	AGCAGGCTGTGGATCTCAGA	44	30	33	11	26	25
BMP1	CTGTGCCTACGACTATCTGG	71	69	57	53	47	40
BMP1	GTAGCCATTGGGGTATTCAG	25	44	41	13	21	10
BMP1	TCTCACGAACGATGGAAACG	0	0	0	0	0	0
BMP2	AGTCCACCGCATCACAGCGG	42	29	37	51	52	40
BMP2	GGGCCGCAGGAAGTTCGCGG	34	38	59	27	31	35
BMP2	TACAGGTCTAGCATGTAGGG	7	8	7	9	7	12
BMP2	TGAGGTGATAAACTCCTCCG	55	39	31	39	60	32
BMP3	AGTGTGGTATCAAGCTTACA	168	120	141	53	71	75
BMP3	CTCCAGACACTGGACAACTC	100	117	96	135	79	74
BMP3	GAGGAAGAAGCGCTCTACTG	77	71	62	45	49	39
BMP3	TATCACTCAACTCTTGAGGA	136	96	113	79	94	63
BMP4	ATTAGCCGATCGTTACCTCA	41	43	47	22	17	13
BMP4	CCTCATAAATGTTTATACGG	28	43	34	9	34	24
BMP4	GGGAGAAGCAGCCAAACTAT	54	55	67	15	45	53
BMP4	TGGTCCACCACAATGTGACA	89	86	100	75	51	42
BMP5	AAAGGCCCAAGCTTTAGATG	72	92	98	63	64	86
BMP5	AGCTGAATTCCGGATATACA	108	118	152	93	53	87
BMP5	CGAGATAACTGTATGCGACG	45	59	83	25	62	50
BMP5	CTAGTGGGTTATGCAAAAGG	126	134	119	80	76	83
BMP6	GGCGCGGACTTCAGTCGCCC	10	20	19	30	8	7
BMP6	GTGACTCCACAGCATAACAT	32	48	20	22	21	24
BMP6	TCTACAAGGACTGTGTTATG	41	25	27	4	7	4
BMP6	TCTTATAGTGGAGTACGACA	55	36	35	26	46	23
BMP7	ACCACTGGGTGGTCAATCCG	13	20	37	6	6	0
BMP7	CAAACCGGAACTCTCGATGG	88	85	74	28	42	37
BMP7	TACAGGTCCAGCATGAACAT	105	81	76	91	50	43
BMP7	TGACCATGTCGGCGTCGGTG	17	15	11	27	22	21
BMP8B	CATGGCCGGCGACGACGACG	71	55	53	30	52	27
BMP8B	CGGTGCTCGGGCTGCCTGGG	76	88	66	94	94	71
BMP8B	CTGAAGCGTCACAAGGACCT	60	44	40	16	27	30
BMP8B	GTCATGAGCTTCGTTAACAT	31	23	33	20	10	26
BMPR1A	ATAGCACTTTAAAAAAGGCA	82	65	79	33	56	58
BMPR1A	ATGGCGTGGCGAAAAAGTGG	72	42	52	34	35	35
BMPR1A	CAACTGGACAGGTTTCATAG	85	65	72	21	35	15
BMPR1A	TAACCTACCTATGACAACAG	39	29	48	49	46	25
BMPR1B	CATTGATTTAGCGTCTAGGG	41	34	41	55	70	26
BMPR1B	GATTGGAAAAGGTCGCTATG	42	73	51	27	36	70
BMPR1B	TCTAACCCAATGCTGTATCG	55	90	58	62	31	32
BMPR1B	TGATGGACCTATACACCACA	66	72	82	65	55	43
BMPR2	AGCAACTGGACGCTCATCCA	148	166	164	107	137	98
BMPR2	CAGCACACCTTTGACTATAG	87	80	63	44	48	33
BMPR2	CCTTTGGGAGAAATCAAAAG	69	46	34	10	23	11
BMPR2	GTGACTTTGGACTGTCCATG	15	27	34	19	19	17
BMX	GGGAAGACTTCCCTGACTGG	134	110	138	91	52	88
BMX	GGGGTTACCCCTTATCTCTG	24	20	24	21	11	5
BMX	GGTTAGAAATTCGAGCCAAG	57	98	67	49	44	49
BMX	TGTTGGCCTTTGTTGACACA	253	257	256	73	129	54
POLR3D	AGGGAACTGGGATAAGACAG	14	19	20	32	16	37
POLR3D	AGGTCCCTGGAACGGATGGA	80	52	47	37	27	16
POLR3D	CCACAGATACATCCTTCGGG	6	18	11	6	11	1
POLR3D	TCACCCCAAATATCATCAGT	8	0	2	2	2	3
BNIP1	AGAGATTGTCAAATTTGACC	22	32	32	22	18	15
BNIP1	CCAGCAATCAGGCCTCATGG	41	9	30	20	10	10
BNIP1	CCATCACTGAGAGCCTCATG	23	14	16	7	39	11
BNIP1	GTTGCGTCACAGAATACAGG	17	16	27	3	5	3
BNIP2	AACTCATTACTATTCTCTGA	22	10	25	21	8	16
BNIP2	CGGGATGTTATCACTTCCGC	20	23	22	3	7	15
BNIP2	GGTCTCCACCGCCGACCGAG	36	22	17	11	22	29
BNIP2	TCCAGACATTAGCCTGACAC	13	9	10	20	8	1
BNIP3	AAGCGGAGGTCGGAGCGCCG	39	16	19	43	6	21
BNIP3	TCTTGTGGTGTCTGCGAGCG	34	18	13	30	24	33
BNIP3	TTCAGCAATAATGGGAACGG	38	25	45	32	26	14
BNIP3	TTCTGCGACATGGCGCCAGA	54	39	42	30	31	53
BNIP3L	CCCGACACACCTGAGAGCTA	38	109	102	28	30	52
BNIP3L	GTTCATGGGTAGCTCCACCC	49	78	83	53	31	32
BNIP3L	TCAGGACAGAGTAGTTCCAG	44	45	67	25	36	42
BNIP3L	TCCTCATCCTCCATCCACAA	36	23	21	6	13	9
BOK	AGGAACGCATCGGTCACCAC	89	128	140	46	118	57
BOK	GCCCAGCGTCTACCGCAACG	110	145	135	80	73	89
BOK	GCCGGGAGTACGTGCACGCG	48	70	79	36	45	36
BOK	GGTGGTGTCCCTGTATGCGG	37	48	37	9	17	26
DST	ATTACAAACAATGACCTACC	26	37	60	22	30	39
DST	CAAAGAAGCTAAAATCAGTG	48	20	24	28	11	25
DST	GCCAGTGTGTCCGATCACAC	32	24	15	65	50	50
DST	TAGAATTCGAGCTAGCAATG	12	30	12	45	22	11
FOXL2	AGAGACCGGTCGCACAGTCA	137	133	117	94	117	103
FOXL2	CCTTGATGAAGCACTCGTTG	33	49	39	19	35	47
FOXL2	GAAGCCCCCGTACTCGTACG	90	90	76	105	73	79
FOXL2	GTAGCGGCCACGAGTTGTTG	108	88	71	259	33	37
BPGM	AAGAAATCTACAACGACCGG	83	64	74	28	22	26
BPGM	ACTCAACAGCGAAGGAATGG	111	53	64	34	22	17
BPGM	CTTGGATCAACTGCCACGGT	30	30	19	0	14	11
BPGM	GGCCTTGATCGGTCTCAACA	25	41	32	14	13	16
BPHL	AGATGCTGTTGATTTGATGA	124	138	138	80	103	81
BPHL	GAAGACAGCATGATATATGA	17	14	12	7	24	13
BPHL	GTGGTCGCCTGGGATCCTCG	4	15	1	3	1	1
BPHL	TGGCCGCCATTACCCGAACG	29	55	56	9	17	12
BPI	AGAGGCCCAGGTATACCATG	67	36	91	33	48	22
BPI	CTGGAAATAAGGTTGCAGCT	15	4	9	9	0	12
BPI	GATGACCCTTAGAGATGACA	16	5	13	7	20	0
BPI	TCACTGTAAAACTCCCCCTG	31	24	57	15	22	10
BRCA1	AAGGAGCCAACATAACAGAT	23	30	45	19	47	24
BRCA1	AGAAACCTACAACTCATGGA	14	25	35	9	40	11
BRCA1	GGCTCAGGGTTACCGAAGAG	46	64	53	21	37	40
BRCA1	TGGTACTGATTATGGCACTC	21	39	47	66	21	52
BRAF	ACAAATGATTAAGTTGACAC	16	30	7	17	21	37
BRAF	ATACCCAATAGAGTCCGAGG	18	18	20	30	7	11
BRAF	GGGGGTAGCAGACAAACCTG	49	23	38	37	62	23
BRAF	TCATAATTAACACACATCAG	16	10	17	14	7	11
BRCA2	AAAATGTCAGACAAGCTCAA	35	18	55	30	24	34
BRCA2	AATTATGGCAGGTTGTTACG	22	26	24	7	16	19
BRCA2	AGCACAGTAGAACTAAGGGT	24	25	24	12	27	1
BRCA2	GTCTACCTGACCAATCGATG	19	14	11	19	14	22
BRDT	AACTCCCTGGAGATAAACTT	31	54	54	42	41	6
BRDT	ATGGCCCTTTCAACGTCCTG	72	87	79	55	46	71
BRDT	CAACTCCAGTTCACAAACTG	102	77	90	43	40	49
BRDT	TGACGTTGTCAAAAATCCGA	25	20	38	14	2	9
ZFP36L1	AAACGGTGCCTGTAAGTACG	14	9	31	16	21	8
ZFP36L1	AGGGGCAAAAGCCGATGGTG	64	23	39	20	30	14
ZFP36L1	GCTGTCTCGCGAGCTCAGAG	23	4	15	35	37	20
ZFP36L1	GGGTGACTGAGTGCCTCCGA	14	28	6	3	25	18
ZFP36L2	CGCCGTTCTCGCTAAACGAG	67	51	50	26	22	34
ZFP36L2	GCTCGGTCTTGTACTTCGGA	38	13	18	21	17	26
ZFP36L2	TCATCCACAACGCGGACGAG	26	47	31	57	43	44
ZFP36L2	TGCCGGCCCTTCGAGGAGAG	54	64	62	46	64	40
BRS3	CACAAATAAAGGATGGAGCG	56	46	101	51	43	37
BRS3	CACCCTGAACATACCTACTG	36	24	58	52	35	55
BRS3	GCAACTCACTACCTTGCAGA	61	53	34	36	67	63
BRS3	TTGGAGGGCTGTCGCTCAAG	33	43	57	20	42	25
BSG	CATCTCCATCGACACGCTCG	79	139	105	81	79	50
BSG	GGATCGCAACCACCTGACCC	44	58	64	36	51	49
BSG	GTCGTCAGAACACATCAACG	39	21	26	22	23	22
BSG	GTGGACTCCGACGACCAGTG	68	82	65	15	44	25
BST1	ATAAAAAGGTCATAGTCTGA	52	43	64	21	28	23
BST1	CGCTCAGGGGCATAAAACGA	145	110	125	120	112	70
BST1	CTGAACCATTCAGCATGACG	97	88	85	71	72	62
BST1	TGTCGACAGAAAAATGACTC	32	27	30	39	18	12
BST2	CTCTTCTTAGATGGCCCTAA	21	36	20	6	8	3
BST2	CTGGATGCAGAGAAGGCCCA	61	71	69	58	40	54
BST2	GGCCCAAGGACAAAAGAAAG	35	20	20	20	10	16
BST2	GGCTTCCCTGGATGCAGAGA	4	2	4	7	5	15
BTC	ACCACACAATCAAAGCGGAA	10	63	28	19	29	41
BTC	AGGACACTCCACTTACACAC	29	26	33	34	17	12
BTC	AGTAATGCTTGTATTGCTTG	67	86	38	55	76	39
BTC	TCTAGTGATCCTTCACTGTG	41	57	53	23	30	18
BTD	ATGTTGTGTACCCAACTGCC	74	60	63	47	41	47
BTD	CTGAGTTGTATGGCCATCAG	18	17	8	18	12	21
BTD	GTACCAAAAGGACTCCAGAG	23	17	17	14	16	5
BTD	TTTACGGTAGCGGTCAACAA	37	19	65	13	26	22
KLF9	AGGACTCGACCCAGATTCGG	59	41	59	75	39	91
KLF9	CCAAGGAGCACGGTGACCCG	40	32	23	29	30	36
KLF9	CTTTCCCACAGCCACTGTAG	88	107	100	73	46	75
KLF9	GGGTCGCTCCGGACGCCGAG	39	37	42	44	45	17
KLF5	ACTGCAGTGAAACAATTCCA	111	115	108	85	89	58
KLF5	GAAGAACTGGTCTACGACTG	23	27	18	39	28	20
KLF5	GCTGTCTGATTTGTAGAACT	47	78	53	46	36	32
KLF5	GTCTTGATGTGTGTTACGCA	64	75	51	50	55	64
BTF3	AACTGCTCGCAGAAAGAAGA	10	14	27	16	14	23
BTF3	CTGCAGGCACAAGTGCGCAT	43	39	35	49	83	34
BTF3	TCAGCTGCTTTGTCTCAGCA	42	29	18	56	33	29
BTF3	TTAGGGGTAAACAATATCTC	9	29	11	26	24	14
BTG1	AATGGATCCTCTGATTGGAC	49	80	71	35	35	34
BTG1	CTCCAAGTTTCTCCGCACCA	93	107	77	48	44	28
BTG1	GATCTCGCCTATCATGGTGG	26	12	23	15	23	11
BTG1	TTCTGTAGGACACTTCATAG	23	30	47	25	18	10
BTK	ATAAGGAGTTACCGTATCCC	64	51	69	27	48	44
BTK	CTGTGTTTGCTAAATCCACA	19	19	23	20	10	28
BTK	GATGGTAGTTAATGAGCTCA	25	45	39	18	21	10
BTK	TATGAGTATGACTTTGAACG	31	49	37	13	16	13
BTN1A1	ACAGCCACAGCCACTATCCA	120	105	140	82	76	46
BTN1A1	CCCGTCCCTATGCACCAGCA	127	57	54	83	76	41
BTN1A1	TCCAGGACGGCATCGCCAAG	60	67	63	34	31	23
BTN1A1	TGAACTTGCATACTGATGTG	47	47	70	77	28	27
BUB1	CAAGGAGAAGCTTATTCGTG	9	0	15	17	12	3
BUB1	GGTAGCAAAACAGTGTACCC	8	5	2	18	3	4
BUB1	TCAGAGAGGAATTCAAAACC	8	5	6	9	8	13
BUB1	TGATGAATCTTGGGTCATTG	24	32	22	16	6	17
BUB1B	AAAATGGAGAAAGGTACACT	22	6	27	5	14	9
BUB1B	AGGAATTGAACCCTTGAGCG	10	5	6	14	2	9
BUB1B	AGTGAAGCTGTATTGCCACG	46	55	42	36	42	43
BUB1B	GCAGATGCGATATTTCAGGA	39	37	44	46	40	26
BYSL	GCAACGTCATCTCGTACTCG	57	65	56	27	30	36
BYSL	GGTTGAGACAGTCATGTCAG	17	18	16	11	19	18
BYSL	GTATTATCTAAGTACCGCAG	0	1	1	0	10	0
BYSL	TCAGGATGGATCAGATGACG	15	12	17	7	5	4
TSPO	GCACGCTCTACTCAGCCATG	37	48	49	27	38	26
TSPO	GGGGGGCCATGCCCAGTTCA	67	56	60	54	29	29
TSPO	TCTGCAGGCCGGCGTACCAG	39	30	41	10	29	17
TSPO	TGGTGCCCGACAAATGGGCT	36	94	70	42	10	42
C1QBP	ATAATGACAGTCCAACACAA	39	16	34	5	6	11
C1QBP	ATTAGTGCGGAAAGTTGCCG	152	115	168	66	83	53
C1QBP	GCGTGCGCGCAGGTTCCGAG	44	40	35	33	11	17
C1QBP	GGCCCGCTAAACCTCACCGT	19	18	25	11	1	6
SERPING1	CTTGGAGAGTCATTCAACAG	43	34	17	6	29	23
SERPING1	GAGCATCCTCTCTTACCCCA	22	31	11	35	27	21
SERPING1	GTTTGCAAGACAGAGGCGAA	36	29	33	10	22	13
SERPING1	TAAGGGCACCCTTACCACTC	78	84	97	50	44	58
C1QA	AAGGCCTTAAAGGAGACCAG	67	70	78	23	29	25
C1QA	CCGGCAAGGTGGGCTACCCA	80	98	91	45	57	67
C1QA	GAAACATCAAGGACCAGCCG	93	101	114	104	87	66
C1QA	GAACCGTACCAGAACCACTC	22	35	64	17	15	31
C1QB	AACAATTATGAGCCCCGCAG	7	8	11	10	7	10
C1QB	AGTCTCCCGATTCACCTTTG	94	73	69	65	96	40
C1QB	CCTGGGAATCCAGGAAAAGT	29	32	26	29	6	12
C1QB	GGGCCTAATCGATATCTCCC	25	16	5	9	13	16
C1QC	ATGGGTACGACGGACTGCCG	79	85	70	84	62	66
C1QC	CAGGCTGCTACGGGATCCCA	87	85	94	62	56	62
C1QC	CCAGCCATTCCCGGGATCCG	152	112	124	39	77	75
C1QC	GCGGTCCTCACCAACCCGCA	24	24	22	53	46	35
C1S	CACGCACAACTAAACTGTCA	49	56	49	60	28	27
C1S	CTGTGCGTATGACTCAGTGC	28	36	30	28	30	14
C1S	GATGACATGAAGAATTGCGG	33	31	35	8	7	10
C1S	TCTTCCAAACTGATCTAACA	10	12	27	29	17	35
C2	ACAGCTGTGTGTGATAATGG	86	85	122	57	94	58
C2	ACCAGACATCTATGCCATCG	229	117	153	96	76	87
C2	ACCTTAATAGTGACATGCCA	111	76	133	54	57	46
C2	TGCTCACGGGGTCTTCGGAG	203	214	170	169	201	197
C3	ACTGTGCAGTCTCTAACCCA	131	105	147	112	95	95
C3	GACATATGGAACGGACAACG	18	3	17	39	12	10
C3	GCTGGCACGAGAACCTCATG	75	61	51	23	25	28
C3	GTAATGCACAGCGATGACCG	76	87	50	32	38	44
C3AR1	AAAGCATCAGAGTTATCCAG	32	28	44	22	10	8
C3AR1	ACAGACAACCATAATAGATG	59	41	17	11	42	17
C3AR1	TACGAGTCTGAGCTACCACA	30	40	15	41	6	44
C3AR1	TGGAGGGGATGAGCTTGCAT	33	50	38	51	32	12
C4A	CAGGCCATGGATCTCCCACG	30	17	20	13	40	42
C4A	GCTCAATAGACAGAAACCCG	16	14	38	15	12	3
C4A	TCCCACAAGCCCCTCAACAT	16	24	24	4	23	6
C4A	TCCTGTCTAACACTGGACAG	19	9	24	21	12	11
C4B	AGAGTGTCCCCAACACGAGG	28	36	12	11	34	17
C4B	AGCTACGTCAGGGTTACAGG	43	62	44	26	24	31
C4B	TCCTATGTATCACTGGAGAG	10	13	21	7	26	2
C4B	TGCCAAGCAGTACCGGAACG	44	45	34	27	25	16
C4BPA	AGGCTTACACTTGACAACTG	133	146	142	62	71	25
C4BPA	AGTCAACGTAATATCCATCG	43	81	68	43	37	80
C4BPA	ATGGTGAAATCACTCAACAC	70	80	58	65	56	39
C4BPA	GTTTGTAGCCAGGATGACAG	74	54	51	26	37	43
C4BPB	AATATGCTATTGTCCACTGG	84	81	38	17	26	28
C4BPB	AGGTGTGGTCCTCTAGACAC	81	48	62	17	56	46
C4BPB	CTTACAGCGGCACTCAGTAG	10	25	35	29	21	24
[truncated: 75,442 more rows]

## Sheet: Supp. Fig. 2d - Volcano Plot
Gene	Ratio	p_value
WDR6	1.16906	0.999998
CCDC177	0.902902	0.999973
COL6A1	1.02775	0.999867
PHF7	0.991075	0.999821
RNF40	1.03155	0.999755
C5orf64	0.967917	0.999684
SLC4A10	1.13422	0.999642
PI4K2A	0.996546	0.999613
KMT2E	1.02788	0.999558
C17orf50	1.12063	0.999405
OR2M4	0.985422	0.999396
PGPEP1L	1.19295	0.999396
TCF24	1.08974	0.999396
TRMU	1.12684	0.999293
NEDD1	0.916247	0.99926
STOX2	1.10037	0.999164
SPINT3	1.07494	0.999082
NIPSNAP3B	1.03997	0.999
KCNE1	0.974957	0.998986
BRMS1L	1.08221	0.998685
SCFD2	0.985214	0.99867
OSTN	1.03604	0.998556
TMCO5A	1.04292	0.998517
OBSL1	1.09915	0.998473
TMEM91	0.967395	0.998472
OR6M1	1.01848	0.998422
TRNT1	1.0131	0.998356
JADE1	0.977426	0.998344
SOSTDC1	0.986155	0.998214
NLGN4X	1.12183	0.998093
FNDC5	1.02402	0.998004
C17orf96	1.05762	0.997977
SNRPN	1.05951	0.997918
DCDC5	0.871776	0.997863
DHDH	1.08153	0.997854
HDDC2	1.08683	0.997838
SNX12	1.07358	0.997821
THAP9	0.89544	0.997715
EN2	1.04532	0.997692
FAM136A	0.944082	0.997641
LY6K	1.12995	0.997505
ZNF577	0.894094	0.997375
GRPR	1.12633	0.997194
C1RL	1.12152	0.997105
FOXR2	1.06021	0.997105
FA2H	1.02461	0.997079
OR7A10	0.9692	0.997025
CNDP2	0.88791	0.996887
LCE3A	1.01132	0.996882
PPP2CB	0.989088	0.996567
MB21D2	1.02395	0.996476
TUBA1A	0.946981	0.996466
ZNF81	1.03857	0.996415
SWT1	1.17026	0.996354
OR2AP1	1.15952	0.996346
APPL1	1.01434	0.996219
TMEM110-MUSTN1	0.856531	0.996209
AP5Z1	1.07522	0.996169
ZNF684	0.969414	0.99608
CEP89	1.18854	0.996069
SLC25A26	1.06274	0.996054
PPP1R14B	1.09497	0.996031
GOT1L1	1.20188	0.995872
HIST1H2AD	1.11579	0.995798
HPCAL1	0.958058	0.995798
ATG4A	1.07742	0.99576
FAM58A	1.03026	0.995689
JAK3	1.16338	0.995623
MID2	0.948672	0.995617
PRSS35	1.0741	0.995505
ACTN4	0.953977	0.995459
PLTP	0.903576	0.995422
CREBBP	1.00768	0.995408
OR4D11	0.936623	0.99534
ACTRT3	1.07502	0.995316
KRT76	1.04827	0.995229
C1orf122	0.838531	0.995144
LRRC29	1.03158	0.994969
HSD17B1	0.924155	0.994948
GAGE1	1.01976	0.994929
HIST1H3D	1.11632	0.994802
ZNF414	1.04296	0.994769
GRINA	0.951811	0.994736
HDAC10	1.05698	0.994736
VIL1	1.14175	0.994697
RSAD1	0.974077	0.994418
WDR70	1.03846	0.994418
MS4A4A	1.01153	0.994387
GALM	1.11523	0.994373
VAPB	0.903822	0.994354
CDKN3	1.30592	0.994339
NOC2L	1.04496	0.994093
HS6ST3	1.08697	0.994089
ALOX15B	1.15049	0.994073
GYS1	1.20391	0.99407
TRIM41	1.09543	0.994031
LACRT	1.07033	0.994009
TEKT5	0.982761	0.993955
IRF4	1.07613	0.993937
IFNA17	1.05048	0.993633
JMJD1C	0.911778	0.993622
SPRY3	0.855334	0.993609
PFN3	1.00784	0.993377
TEX15	1.01048	0.993349
CMTM5	1.04256	0.993325
SQSTM1	1.00575	0.993303
FAM181A	0.988404	0.993217
ARAP3	0.892512	0.993038
HSFX2	0.97771	0.992959
ARV1	1.0033	0.992942
PTPRA	0.932542	0.992871
VWA3A	0.86057	0.992684
LSMEM1	0.960732	0.992659
ZBTB38	1.00937	0.992576
ADIG	0.99754	0.992317
CYP4Z1	1.00023	0.992294
KDM3B	1.2946	0.992261
TMEM52B	0.983151	0.992178
DENND1B	1.03501	0.992161
CXorf51B	1.02203	0.991935
SENP6	1.30737	0.991851
MYBL1	1.12993	0.99158
GATM	1.00783	0.991521
SLC17A2	1.03248	0.991461
DPYSL5	1.02346	0.991363
VHLL	0.985665	0.991295
SRP72	1.03436	0.991168
MILR1	0.88906	0.991141
CERS5	1.1028	0.99112
HIST1H4D	0.867709	0.99112
GNG7	1.23794	0.991077
RNF103-CHMP3	1.19655	0.991077
PDCD5	1.02691	0.990818
LYZ	1.33602	0.99064
NUBP2	1.02993	0.99064
SCD5	1.17722	0.990512
MOCS1	1.16994	0.990479
TIMM22	1.01576	0.990362
ZNF182	1.03678	0.990362
FNDC9	1.0769	0.990027
KRTAP26-1	0.898798	0.99001
CYTH3	0.877927	0.989677
ZBTB4	0.910218	0.989661
CCDC172	1.04922	0.989658
CAMKV	0.994289	0.989561
MS4A14	1.03193	0.989418
FICD	0.991277	0.989387
ITGB1	1.02031	0.989387
NLRP8	1.02456	0.989273
GNPAT	1.03432	0.989252
TBC1D3C	1.04742	0.989196
GTF2H2C	1.45105	0.989112
ADAM2	0.925416	0.989092
OCM	1.20051	0.989056
ATG14	0.972842	0.988998
TCIRG1	0.95581	0.988998
FAM71F2	1.03574	0.988962
PIH1D2	1.00477	0.988958
RQCD1	0.958356	0.988929
GPR89B	1.09971	0.988808
TMEM86A	1.16125	0.988765
TRIM43	1.03076	0.988505
GLS2	1.26535	0.988483
ITGB7	1.39533	0.988303
YWHAH	0.977808	0.988225
TSEN2	1.09162	0.987987
HIST1H1B	1.08381	0.98797
NFAT5	0.944487	0.98797
GUCY2C	1.06062	0.987826
CEND1	1.03979	0.987727
GATAD2B	1.01102	0.987584
KERA	1.09061	0.987549
AGT	1.08317	0.987518
NDUFB1	1.20602	0.9875
EIF2B3	1.04752	0.987425
RBPJ	1.19626	0.987312
HIP1R	0.857231	0.987194
EFCAB5	1.0253	0.987175
DIO1	1.05355	0.987146
HEATR5A	1.16485	0.987096
ADAL	0.863054	0.98703
DCAF17	1.00953	0.987027
DPP10	1.1155	0.986864
PLN	1.06006	0.986844
RAB43	1.09476	0.986768
OR52M1	0.964821	0.986643
PCDHGB7	1.07732	0.986477
MPV17L	1.0697	0.986465
SAMD7	0.989675	0.986458
GPX4	1.29073	0.986375
HMHA1	1.03254	0.986343
LMAN1L	1.2374	0.986321
PLIN4	0.854252	0.986279
GFI1	1.03567	0.986178
KRTAP3-1	0.982533	0.986178
CIT	1.09186	0.986056
APEH	1.03671	0.985973
PNCK	1.03235	0.985847
MRPL14	1.10412	0.985754
ZDHHC9	1.05376	0.985689
SIGLEC11	1.05136	0.985523
PRUNE	1.09228	0.985506
PROC	1.07952	0.985485
MTMR12	0.962952	0.985432
ACSM5	0.959105	0.985426
PLEKHO1	0.998654	0.985245
CYP4F12	0.90689	0.985226
ADAMTS3	0.893459	0.985101
SERPINB12	1.00285	0.98507
ATP5J	0.9172	0.985019
GALNT4	1.04997	0.984951
USP17L17	0.820781	0.984893
AQP6	1.02404	0.98474
ATN1	0.944396	0.984702
RAB20	1.134	0.984603
ZNF704	1.08385	0.984603
GPR63	1.13646	0.984522
CDS2	0.999196	0.98451
GPX6	1.01953	0.984471
GTSF1L	1.11437	0.984429
GLMP	1.03861	0.9844
TMX3	1.04491	0.984269
ZNF599	1.08992	0.984193
MMP24	1.03045	0.984145
PRAMEF1	1.03211	0.984118
PPP1R3E	1.14605	0.984016
EIF3K	0.929334	0.98397
TTLL10	1.14118	0.983951
RBM17	0.946331	0.983911
DMRTB1	1.0498	0.983834
KANSL3	1.12734	0.983802
SYTL5	0.914014	0.98372
OR2L13	1.14732	0.983678
ZNF416	1.00804	0.983488
RAB4A	1.07125	0.983341
PLAGL1	1.09393	0.983261
MSL3	1.07735	0.983124
NIPAL2	1.03159	0.982996
EFHD2	0.979697	0.982928
SPINT2	1.14817	0.982908
ZNF345	1.38149	0.982877
OR8U1	0.942081	0.982846
LRCH1	0.860373	0.982818
SRRM4	1.05979	0.982752
LACE1	1.0584	0.982688
SLC13A4	1.07426	0.982617
OR2Y1	1.02369	0.982609
ELMO3	1.12834	0.982591
SLC25A34	1.16402	0.982557
ZNF846	1.06177	0.982524
GYPC	0.949499	0.982506
HLA-G	0.803017	0.982497
HOGA1	1.27172	0.982497
ITGA5	1.02423	0.982422
KCTD11	1.15076	0.98234
ASPSCR1	0.814692	0.982276
SYT5	0.929783	0.982187
CFAP43	0.913356	0.981835
TFPI2	1.03846	0.981696
PUS3	1.09713	0.981655
PSMA7	1.18607	0.981609
RSPH6A	1.73858	0.981526
OR5M8	0.919097	0.981476
HOXC12	1.05754	0.981473
SIGMAR1	1.03369	0.981401
PCP4	1.03489	0.981396
APCDD1	0.992404	0.981287
FBP1	1.15647	0.981234
RABL2A	0.972207	0.981169
S100A12	1.38179	0.981168
CCDC54	1.05588	0.981132
DEFB105B	1.16649	0.981132
SLC17A9	1.40588	0.981067
INTS4	0.962289	0.980894
ITIH6	0.998218	0.980693
RPL12	0.938001	0.980638
ARHGEF18	0.882381	0.980626
GPR158	1.25092	0.980561
ALK	1.04631	0.980521
PROM1	1.1773	0.98047
GTPBP8	1.11036	0.980455
ZNF410	1.00919	0.980455
MLH1	0.938504	0.980444
WDPCP	0.974389	0.980343
SLC38A2	1.03171	0.980306
VWA7	1.00982	0.980295
C16orf46	0.955806	0.980197
SEC14L6	1.05089	0.980136
MRS2	1.01738	0.98011
TMEM92	1.14143	0.980062
SGCE	0.931839	0.979984
SLC25A52	0.982238	0.979908
GBX1	0.915465	0.979855
IHH	1.05118	0.979779
TMEM100	1.20022	0.97974
BIVM-ERCC5	1.039	0.979691
SSX1	1.10315	0.979678
WDR26	1.02052	0.979659
HKR1	0.971304	0.979642
TMEM257	0.984075	0.979586
HYOU1	0.984377	0.979512
STX1B	0.944276	0.979512
TRIB2	1.00127	0.979482
ZNF329	1.08217	0.979479
OR7C1	1.135	0.97939
NAA25	0.993712	0.979301
RNF112	1.12481	0.979299
SERPINA6	0.99253	0.979299
NOS1	1.12286	0.979259
OR8B3	1.14478	0.979135
ATP6V1B1	0.900029	0.979035
COL22A1	1.1438	0.979031
CTIF	0.991463	0.978985
ZG16B	0.977833	0.978914
PIK3CB	1.08053	0.978849
SPOCK2	0.921289	0.978826
TNFRSF9	0.93785	0.978798
SIM2	0.956434	0.978578
INTS6	0.949852	0.978548
NR3C2	1.00923	0.978537
OR51E1	1.07517	0.978537
LMF1	1.17812	0.978519
NOP10	0.97034	0.97842
SLITRK1	1.06901	0.978384
C1orf43	1.00029	0.978349
MRPS15	0.807048	0.977974
ZNF608	1.16371	0.977654
CCL7	0.969943	0.977635
OR6K3	1.24691	0.977492
FST	1.2212	0.977477
TMEM170A	1.13844	0.977434
TXNDC17	0.791845	0.977291
PNPLA6	1.11436	0.977271
OR2B6	1.04148	0.977221
ZNF100	1.29655	0.977179
CHAD	0.919806	0.977166
IL21	0.96457	0.977166
FAM3D	0.93546	0.977061
NME5	0.909164	0.977004
TP53INP1	1.03168	0.976932
BIRC8	0.976789	0.976908
BNC1	0.927106	0.976747
RABEP1	0.91	0.976701
LOC400927-CSNK1E	0.959247	0.97656
MUCL1	1.00016	0.976468
FKBP14	1.06796	0.976466
GFRA3	1.12433	0.976331
PON2	1.01421	0.976293
STRIP2	0.879252	0.976293
DNASE1	1.02905	0.976217
WISP3	1.17635	0.976159
HLA-E	0.929897	0.976094
EWSR1	0.86901	0.976017
LMOD1	0.931161	0.975991
DNASE1L1	0.964355	0.975954
SEC14L3	1.12148	0.975937
GREB1L	0.985548	0.975805
ATP5G1	0.981189	0.975709
GPATCH11	1.07273	0.975665
TPM1	1.09602	0.975556
DDIT4	1.14898	0.975541
SMPDL3B	0.947393	0.975487
CYP2J2	1.06033	0.975419
RPL37A	0.98725	0.975419
SLC43A1	0.937606	0.975371
CCDC176	1.12848	0.975193
C6orf229	1.08321	0.975075
DHX38	1.63981	0.974877
GPR3	0.933082	0.974823
ARHGAP15	1.0574	0.974745
MEF2B	0.955996	0.974688
CTNND2	1.08512	0.974671
COL28A1	1.07045	0.97457
RBMY1J	1.1844	0.974552
SOX7	0.906813	0.974486
PPAPDC2	1.01524	0.974485
SMIM7	1.01974	0.974411
ITGA1	1.1856	0.974203
LDLRAD2	0.946331	0.974074
SGSM3	1.18152	0.973861
FAM63B	1.11701	0.97381
BCAM	0.974236	0.973773
EVA1C	0.979836	0.97377
SYT16	1.05564	0.97377
KRTAP5-10	1.149	0.973713
ZNF514	1.01937	0.973668
MAPK7	1.34127	0.973609
KLF2	1.02664	0.973549
RGR	0.919821	0.97351
SLC1A1	1.00734	0.97351
SERINC4	1.09747	0.973484
TIMM9	1.058	0.97342
SMIM11	1.17724	0.97329
SSTR1	1.1177	0.973246
OR6C74	0.957947	0.973218
KIAA1524	1.04954	0.973183
PSTPIP1	0.943358	0.973177
PLXNA1	0.99625	0.973019
KIAA1217	1.29252	0.973
DZIP1	0.89664	0.972899
USF1	1.07146	0.972824
SPAG7	1.18848	0.972585
KIAA1522	1.15137	0.972565
SLC25A30	0.990985	0.972371
UPP1	1.12825	0.972334
FAM104A	0.947535	0.972281
FAM221B	0.884769	0.972264
C2orf40	1.09451	0.972201
GABRB1	1.0201	0.97214
KLK9	1.08288	0.972073
FTL	1.069	0.971954
SIPA1L3	1.16216	0.971943
BCAR3	0.982875	0.971816
SMIM5	0.880794	0.971755
LNX1	1.00184	0.971742
OTOP3	0.9327	0.97172
CUL9	1.03872	0.971682
FOXH1	1.16247	0.971487
EXO5	1.0025	0.971445
PTAR1	1.04181	0.971287
FAM101A	0.871729	0.971283
AVPR1A	0.900723	0.971268
GRK7	1.07765	0.971063
LHCGR	0.939766	0.970901
PARP3	1.02775	0.970871
PBDC1	0.907863	0.970871
C8orf87	1.03167	0.970766
CORIN	0.961759	0.970765
OR5M3	1.07596	0.970704
ZNF544	0.96512	0.970704
SHANK3	1.07804	0.970642
OCA2	0.974743	0.970565
GRIN2C	1.04013	0.970305
TTC21A	0.935317	0.970215
PCM1	1.13419	0.970176
RTCA	0.962461	0.970172
DBF4	0.883451	0.970056
ZNF572	0.912614	0.969755
MEF2A	0.984202	0.96971
TNFRSF17	1.05863	0.969691
KIAA0430	0.920866	0.969637
OR2G6	1.01851	0.969582
RNF39	0.970979	0.96948
FAM109A	0.923534	0.969313
SLC25A20	0.949013	0.969254
ATHL1	1.13284	0.969216
TPM2	1.13889	0.969197
ZNF12	1.04341	0.96911
SPG11	1.04808	0.969083
ZBTB7A	1.03806	0.96901
UQCC1	1.1258	0.968953
POMC	0.953304	0.968947
PRAC1	1.13669	0.96893
FAM131C	0.871943	0.968927
MAS1L	0.947281	0.968912
LRRC37A3	1.1241	0.968691
NDUFB2	0.928454	0.968624
NAPEPLD	1.10983	0.968523
CD151	0.986922	0.968447
MAP3K6	1.36139	0.968081
MRAP	1.13037	0.968073
ZNF180	0.977145	0.967958
PERP	0.999349	0.96782
LRRC27	0.963336	0.967731
JAG2	0.828568	0.96768
GABBR2	0.866937	0.96751
NYNRIN	0.903477	0.967413
ABHD5	1.35485	0.96739
NUAK1	1.0399	0.967323
TGFA	1.00345	0.967286
SBK3	1.1741	0.967264
MMP11	1.18893	0.967104
ZP2	1.21618	0.967062
CEP128	0.898373	0.966971
GRM2	0.947192	0.966958
METTL22	1.12937	0.966939
CNTNAP3	0.961787	0.966675
A1CF	1.09956	0.966408
SZT2	0.955757	0.966276
UGT2B15	1.0212	0.966146
MAS1	0.914723	0.96609
OR1J1	1.12205	0.966083
FREM1	1.18901	0.966045
SF3B5	1.20557	0.966008
FRAT1	0.982777	0.965947
RFC1	1.10124	0.965721
HDAC3	1.16058	0.965614
MC4R	1.02116	0.96558
LAMA5	1.00792	0.965488
DCAF12	1.16957	0.965389
ELF1	1.06317	0.965389
ARHGEF40	1.02079	0.965289
JAGN1	0.880789	0.96523
OR52W1	1.06148	0.965071
RNASEL	1.33913	0.965071
TRIM31	0.886485	0.965054
SPINK13	1.03525	0.96498
FGG	0.998356	0.964817
NRAS	1.07204	0.964683
C19orf48	1.08704	0.96464
TNFAIP8L2-SCNM1	1.46609	0.964639
NPR2	1.05662	0.964606
TDP1	0.985629	0.964578
DRD2	0.953142	0.964554
FAM185A	0.988305	0.964474
KLRC4	1.07478	0.964365
FAM71B	1.02434	0.964292
FAM156B	1.34279	0.964175
BIRC3	0.958875	0.964005
MACF1	0.925335	0.963992
KHNYN	0.997778	0.963875
IBSP	0.949227	0.963859
SLC45A3	1.08904	0.963794
C12orf42	1.11136	0.963681
CYP2B6	0.855076	0.963681
SLC44A4	0.955948	0.963643
RSPH3	1.03638	0.963577
BST1	0.991968	0.963513
FADD	1.00088	0.963425
EIF3J	1.18069	0.963351
LARP6	0.992208	0.963351
SPR	1.13134	0.96331
ACCS	1.47718	0.963086
CST1	0.964001	0.962855
GCGR	0.953472	0.962855
ZC3H7B	1.11619	0.962804
TUBG2	1.11967	0.962789
SLC35A4	1.37645	0.962773
LY9	1.078	0.962731
CD300A	1.00974	0.962714
EEFSEC	1.20941	0.962705
SLC12A4	0.965115	0.962705
TAF6L	1.07996	0.962639
ACBD5	0.961388	0.962496
UBA52	1.20588	0.962474
POLD4	1.11448	0.962425
TUBB4B	1.20774	0.962344
AGGF1	1.00516	0.962273
SAP30L	1.03361	0.962231
HSBP1L1	1.05664	0.962202
TSPAN17	1.15428	0.962172
TRIM44	0.866414	0.962092
PCDHAC2	1.05249	0.962089
RFX7	1.04425	0.961987
EID2B	1.03484	0.96166
PPP1R1C	1.10681	0.961625
PTX4	1.07086	0.961534
ESPL1	1.29152	0.961481
OR8I2	0.981855	0.961424
SYPL1	1.07802	0.961404
IQCF5	1.04869	0.961288
ISLR2	1.01797	0.961228
NAPSA	1.15922	0.961181
SLITRK2	0.978786	0.961068
TENM3	0.976396	0.961049
EIF4EBP1	1.10565	0.96103
CPB2	1.10958	0.960843
BNC2	0.955895	0.96021
CELF6	1.29066	0.960199
HEPN1	1.14893	0.960119
KLHL34	1.01672	0.959934
VTA1	1.12183	0.959895
SLC29A1	1.09078	0.959755
GNAI2	0.982535	0.959617
EXOC6	1.25965	0.959556
RAB15	1.19345	0.959504
ITGA8	0.927233	0.959295
MAF	0.964711	0.959246
FAT1	0.96683	0.959192
C6orf25	0.999137	0.959115
SLC35C2	1.03694	0.959058
DEFB132	1.21549	0.959017
MRVI1	1.04085	0.958967
PAPL	1.00095	0.958917
SCN4A	0.949941	0.958651
RNF130	1.1985	0.958447
ACTL7A	1.01114	0.958404
ARL10	1.07894	0.958347
MRPL22	1.33794	0.9583
MROH8	1.04137	0.958281
TAS2R30	1.06606	0.958231
PRDX4	1.02093	0.958157
ASCL3	1.07243	0.958069
FAM25A	1.04508	0.958012
CYBB	1.1184	0.957996
TNFSF12-TNFSF13	1.22105	0.957996
FHOD3	1.2355	0.957828
SGPP1	1.10169	0.957762
SLC17A7	1.21938	0.957682
JAG1	0.942265	0.957646
RBKS	1.18628	0.95755
SCAI	1.12693	0.957481
KDM5D	1.09787	0.9574
C1orf168	1.0179	0.957343
LCLAT1	1.04198	0.957205
SLAMF9	0.938915	0.957173
CACNA1B	0.988668	0.957018
SLFNL1	0.822456	0.957003
NMT2	0.988473	0.956948
ATP6V1G2	0.944761	0.95688
PLCD1	1.02747	0.956773
HIST1H1A	1.06456	0.956585
FOXN1	0.959094	0.956459
RTP5	1.08251	0.956281
ACE2	0.965756	0.956147
PCDH8	1.03287	0.956147
EHD2	0.887265	0.956053
FFAR2	1.00422	0.95605
CIDEA	0.875663	0.95603
TRAF7	1.0469	0.956012
SFR1	1.00203	0.955803
ZSWIM7	1.05729	0.955799
GPAT2	0.974829	0.955707
TMEM181	1.06061	0.955671
APOBEC3H	1.01599	0.955645
PIP4K2B	0.92854	0.955577
UBE2Q2L	1.35533	0.955565
TMSB15B	0.908013	0.95552
PRRT3	1.00543	0.955509
EEF1E1	1.05534	0.955486
SCGB1D1	1.14635	0.955384
SETD6	1.14751	0.955358
SOX12	1.11433	0.955178
HSD17B13	0.965501	0.955149
ANKRD65	1.11344	0.955148
EIF5AL1	0.951957	0.955065
PALMD	1.10664	0.955042
CDC34	1.03335	0.955008
MYL6B	1.0187	0.955008
OR6Q1	1.04655	0.95498
C16orf54	0.886475	0.954802
R3HDM2	1.06511	0.954794
LY6G5C	0.93073	0.954766
VGLL3	1.0118	0.954528
MLF2	1.22062	0.954393
NUDT4	1.03036	0.954238
ADRM1	1.02143	0.954212
RPUSD2	1.10654	0.954129
HNRNPCL2	0.966135	0.954107
TSSK3	1.04132	0.95405
SPATS2L	1.04999	0.954012
GLI2	1.02604	0.953945
PTPN2	1.00153	0.953916
MAGEB4	1.03623	0.953882
KIAA1161	0.889737	0.953753
MPP7	1.09549	0.953647
TBC1D3H	1.13855	0.953611
DEDD2	1.05697	0.953507
WDR78	1.00311	0.953466
ASB4	1.04368	0.953334
MRTO4	1.30839	0.953319
ZNF672	0.936425	0.953316
RBPMS2	1.04196	0.953266
OR10G9	1.0245	0.953243
ALS2	0.870556	0.953173
MGST1	0.91088	0.953102
MMP8	1.20882	0.953048
CYBA	0.958984	0.953025
PPP5D1	1.29945	0.952986
GTF3C4	1.27587	0.952966
STAP2	1.0003	0.952957
ANKRD34A	1.0582	0.952894
AUH	1.1069	0.952862
PROCA1	1.10809	0.952813
SCGN	0.884829	0.952667
CYP27C1	1.01546	0.952617
KIF20B	1.03573	0.952594
NRK	0.905688	0.952454
IL18R1	0.949823	0.952416
SLC35G5	1.01849	0.952369
EPB42	1.05726	0.952352
DCLRE1A	0.897297	0.952216
PEX14	1.14308	0.952195
ZNF770	0.863988	0.95211
OR52I1	1.06814	0.951998
SMYD5	0.9381	0.951921
NT5C1B-RDH14	0.932288	0.951837
KLHDC1	0.980693	0.951772
HSPA4L	0.967176	0.95155
CHMP6	1.04095	0.951509
UFSP1	0.980371	0.951406
OR51A4	0.961599	0.951382
PSMB1	1.11663	0.951334
CCDC101	1.01138	0.95125
UCK1	0.970885	0.951188
IRAK3	1.19818	0.951153
CAMK4	1.04446	0.951147
OR1J2	1.02407	0.951026
PDX1	1.12305	0.95098
ZNF578	1.08446	0.950973
DNAJC22	1.11395	0.950922
PPP1R14C	0.958311	0.950893
DDAH1	0.905653	0.950803
CTAG1A	1.03405	0.950794
CP	1.05554	0.950688
HBM	1.04687	0.950688
VEPH1	1.01321	0.950688
RNF19B	0.964984	0.950469
CALD1	1.08504	0.950434
NCAPD3	1.01261	0.950415
CDC42EP3	1.06504	0.950335
MTHFS	0.830146	0.950308
F13B	1.32512	0.950305
RPH3A	1.00657	0.950269
FAM98C	1.4232	0.950017
WNT10A	1.10332	0.950017
HOXB5	1.11031	0.949995
LOC554223	1.06141	0.949995
PALLD	1.03831	0.949976
MRPS22	0.927464	0.949902
SHC2	1.07246	0.949902
PXDN	0.996878	0.949826
AGR2	1.09742	0.949803
ZC2HC1B	1.06653	0.949583
TBC1D17	1.06109	0.949565
TMEM14E	1.10044	0.949565
R3HDM1	0.93357	0.949538
ACOT4	1.098	0.949491
TES	1.14233	0.949474
IL10	0.868224	0.949373
YAP1	1.17666	0.949311
ILVBL	0.964625	0.949205
BSG	0.952278	0.949146
CRNN	0.927156	0.94905
CCM2L	1.21704	0.949013
WDR37	0.911456	0.948986
SMIM14	0.981165	0.948984
VSTM2A	1.12427	0.948969
BCL2	1.0112	0.948962
FGF23	0.94777	0.94893
OR4D9	0.921767	0.948823
CCDC151	0.921497	0.948774
BFSP2	0.988532	0.948758
HIST1H2BA	1.06818	0.948711
ATP6V1A	1.0522	0.948676
FAM170B	1.21633	0.948533
LOC100505478	1.06225	0.948244
RPN2	1.44455	0.948086
KDM6B	1.16	0.947976
KRTAP4-3	1.14681	0.947863
MDM2	0.881719	0.947809
ZNHIT2	1.35937	0.94775
ZDHHC11	1.00144	0.947666
SLFN14	1.07483	0.947641
MCOLN1	1.04866	0.947465
ARF6	1.13928	0.94745
FHOD1	1.25289	0.947449
ZNF585B	1.02562	0.947391
CORO7-PAM16	0.868076	0.947372
FBLN2	0.985544	0.94731
TNNT1	0.981447	0.947162
HIST1H2AL	0.937192	0.947143
CEP131	0.879867	0.947128
XAGE3	0.943628	0.947058
OR4A15	1.12704	0.947048
IFIT1	1.05708	0.947002
GSC2	1.01953	0.946925
CDCA8	0.924421	0.9469
C1S	0.973464	0.946781
HRASLS	1.12482	0.946745
GAGE10	1.21251	0.946726
MAPK4	1.08097	0.946626
SPRR2A	1.04548	0.946626
C11orf1	0.962579	0.94654
C5AR1	1.08804	0.94654
ZNF728	1.10148	0.94653
VASH1	1.01334	0.946522
TCTEX1D4	1.12839	0.946478
FAM135A	1.1446	0.946426
WDR83OS	1.04329	0.946426
TAS2R10	1.28067	0.946416
BCHE	0.987506	0.946306
ENG	1.02267	0.946191
TMEM209	1.56412	0.946191
PSG11	1.01867	0.946151
DLC1	1.05821	0.946095
MTRNR2L9	1.07494	0.946016
PGK2	0.961301	0.946014
UGT2B10	1.04636	0.945849
MVB12B	0.951163	0.945791
INSL3	0.851762	0.945732
PCDHB15	0.977982	0.945583
OR8S1	0.954666	0.945353
PODN	0.962966	0.945191
RNASE2	1.13911	0.945086
RABEP2	1.01519	0.944992
RBCK1	0.91721	0.944944
TMEM221	1.13659	0.944871
MGAT2	0.961112	0.944855
NOM1	1.65657	0.944833
THOC3	1.52797	0.944821
CA13	0.963477	0.944793
STX3	1.20996	0.944793
NABP1	0.90507	0.94479
C6	1.01513	0.944676
MTFR1	1.10762	0.94466
SEMA6A	0.992766	0.944598
MTA3	0.936409	0.944512
GNAO1	1.15353	0.944403
ERP29	1.0019	0.944323
DEFB134	0.805511	0.944294
FAM126A	0.935237	0.944293
CSNK1G3	1.05207	0.944236
PALD1	0.98086	0.944182
NCR2	0.966784	0.944117
COL18A1	1.06614	0.944058
CYB561A3	1.08887	0.943946
CHST9	0.994096	0.94391
COLEC11	1.02534	0.943894
CLCNKB	1.01206	0.943769
CYP39A1	0.972889	0.943769
TTC7B	0.942795	0.943716
FAM209B	0.979737	0.943656
TCTE3	0.990557	0.943611
MNS1	1.03201	0.943516
OR10R2	1.26479	0.94347
CYP2R1	1.03523	0.943432
SPAG5	0.912651	0.943338
TBC1D1	0.966044	0.943208
TEK	1.04174	0.943064
SMIM4	0.987283	0.943022
ACTN2	0.951085	0.942978
RANBP6	1.20576	0.942926
TMEM120A	1.14354	0.942926
ZSCAN9	1.24159	0.942833
STON1	1.02303	0.942748
IL12A	0.925396	0.942546
RNF208	1.13224	0.942546
ABCB10	1.05406	0.942511
MICAL1	0.964388	0.942432
ATP10B	0.96179	0.94218
B3GNT2	1.15646	0.94218
ANXA8	1.0098	0.942128
EDN1	1.15662	0.942118
UBAC2	1.05347	0.942061
USP26	0.879901	0.942061
GAR1	1.08882	0.942021
DUS3L	1.10569	0.941975
SMTNL1	1.01208	0.941922
ZNF92	1.01537	0.941859
SPOCD1	0.881615	0.941774
FSCN3	1.05614	0.941745
GAREM	0.932053	0.941707
GALNT15	0.937486	0.941609
FBXO5	1.08419	0.941526
QTRT1	0.956913	0.941507
CCNDBP1	0.857055	0.941495
HRAS	0.937908	0.941426
EIF2AK2	0.989152	0.941357
ZNF160	1.03748	0.941293
NTNG2	1.04837	0.941288
LMAN2L	0.927885	0.941269
LPIN1	1.01705	0.941269
PAIP2B	1.27352	0.941054
SNAP25	0.94944	0.941016
CRLS1	1.37655	0.94087
SFTA2	1.12215	0.940717
NKX3-2	1.15936	0.940635
CALN1	0.988291	0.940593
PINLYP	1.05999	0.940586
GGN	1.07257	0.940561
C16orf58	1.05127	0.940516
RFPL2	1.00006	0.940472
GTF3C3	0.96766	0.940454
MRPL36	1.2021	0.940401
NAP1L1	1.17075	0.940401
LAPTM5	1.12041	0.940294
SLCO3A1	1.03493	0.94021
SLC16A3	1.06512	0.940119
USP32	1.00859	0.939764
PDE4C	0.983495	0.939638
HIST3H2BB	0.981768	0.939597
GRAMD3	1.04456	0.939559
KCNC4	1.0294	0.939532
DSC3	1.18111	0.939396
TRIM47	1.1005	0.939324
CANT1	1.08985	0.939283
GPC4	1.00283	0.93925
GRHL3	0.964654	0.939047
USP4	0.934881	0.939016
OGN	0.902972	0.938847
OGFRL1	1.12348	0.938836
SMARCC1	1.22406	0.938715
CCR3	1.01225	0.938555
AXIN1	1.06927	0.938358
NBPF12	1.14342	0.93831
CRP	1.02724	0.938272
OR11H2	0.905658	0.938237
TBC1D10A	1.12853	0.938214
NEIL3	1.03537	0.938197
NUDT2	0.915216	0.938197
DMBT1	1.00544	0.937922
RET	0.954366	0.937874
ZDHHC22	0.991202	0.937558
CCL2	0.924621	0.937515
RABL6	1.07485	0.937436
CSN1S1	1.12046	0.937379
LATS1	1.0847	0.937331
VRK1	1.03402	0.9373
BCL3	1.12384	0.937286
SIX6	0.979382	0.937252
HEYL	0.826323	0.937245
SLC41A2	0.975172	0.937213
HIBCH	1.13951	0.937129
BAIAP2	1.02769	0.936988
PLCB4	1.11631	0.936908
NCOR2	1.22175	0.936815
SHISA2	0.978425	0.936594
TSHR	0.929864	0.9365
ITGAX	1.0902	0.936398
ZNF662	0.926934	0.936384
PLXDC2	1.20704	0.93634
UTF1	1.13119	0.93622
POLR3D	1.52347	0.935993
MAPK9	0.863609	0.93596
EIF3D	0.984984	0.935861
DSCAML1	1.04579	0.935847
RPTN	1.03763	0.935748
OVOL2	0.883591	0.935719
INMT	1.09351	0.935706
MUSK	0.934521	0.935635
ATXN7L1	1.21067	0.935553
FAM89A	1.00761	0.935341
ZNF709	0.972019	0.935303
RNF214	1.02099	0.935237
USP17L1	0.959874	0.935237
BMPR1B	0.963904	0.93514
B4GALNT2	0.988616	0.934965
ASIC4	1.10196	0.934953
CHRNA2	0.994884	0.934661
NKX1-2	1.14488	0.934569
KCTD1	0.989549	0.93453
ENO2	0.962515	0.9344
S100A1	0.934476	0.934396
MRPS16	1.0995	0.934377
SOCS4	0.96189	0.934345
BGLAP	0.918368	0.93428
ITPR2	1.00352	0.934264
MKKS	0.903125	0.934248
PILRA	0.992396	0.934183
LOC391003	1.28111	0.934164
WDR20	0.967169	0.934148
NPFF	0.973952	0.934143
TMEM38B	1.02026	0.934106
RPS19	1.06112	0.934006
FAM188A	0.978278	0.933928
ZNF860	0.925454	0.933906
LMBRD1	1.09335	0.933809
UBE2J1	1.04762	0.933789
ZNF443	1.10195	0.933773
CLEC4E	1.0427	0.933723
ENKUR	1.01391	0.933616
LIPK	1.10436	0.933604
RBM25	0.959234	0.933514
CCDC86	0.9028	0.933508
RARRES3	1.06416	0.933489
DDB1	0.954367	0.9333
RASA2	1.09002	0.933243
TOR4A	1.17482	0.933233
GPBP1L1	1.01135	0.933206
ERICH6B	1.13576	0.933145
HGFAC	1.05052	0.93313
FAM179A	0.97756	0.933096
TCAIM	0.946102	0.933023
PPFIBP2	0.910515	0.932906
ARMC1	1.02062	0.932888
PIK3C2G	1.08676	0.932737
SSX4B	0.94323	0.932694
GRM6	1.23696	0.932521
ATAD3A	1.12171	0.932468
CD5L	0.95773	0.932372
OR5K4	1.09216	0.932347
RXFP3	1.03539	0.932126
FAM83E	1.05239	0.932111
PVRIG	0.969959	0.932085
TAF15	0.975076	0.932058
KBTBD12	1.04586	0.931847
MED10	1.16319	0.931806
DCLRE1B	0.889614	0.931689
SDHAF1	0.972449	0.931681
RASEF	1.03617	0.931643
OR5A1	0.905329	0.931526
SPRN	1.0821	0.931429
C8orf74	0.959877	0.931333
C10orf88	0.985297	0.931288
GGA1	1.00104	0.931246
B3GAT3	1.01925	0.931224
ERAS	0.868487	0.931159
BICC1	1.00765	0.931143
CRY2	1.04453	0.931092
TSPAN6	1.24173	0.931092
MBD3L4	0.848219	0.931019
CORO6	1.21978	0.930965
PLXNB1	1.02059	0.930959
WIPI2	1.0307	0.930937
RTN4RL2	1.02375	0.930914
SMAD9	0.967092	0.930907
LETMD1	1.04218	0.9308
ZMYND8	1.06646	0.9308
GPR119	1.12611	0.930752
PDE7A	1.07801	0.930701
TM4SF20	0.797639	0.930701
SULT6B1	1.2372	0.930575
DRD4	1.10214	0.930486
TEX36	1.05942	0.93045
HOXC11	1.09957	0.930429
IL17RC	1.06295	0.93041
LDAH	0.964139	0.930363
OR6B2	1.10454	0.930307
TSPO2	0.980194	0.930302
CENPW	1.19118	0.930232
SSPN	1.00293	0.930214
NDRG1	1.1111	0.930204
SAG	1.17126	0.930185
CPSF2	1.2355	0.930127
KDELR1	1.18841	0.930097
PCBD2	0.95156	0.929964
C11orf65	1.11766	0.929948
CCDC168	0.998599	0.929743
DUS4L	0.900736	0.929692
GTF3C2	1.23285	0.92965
SP5	1.02756	0.929521
CACNB2	0.959945	0.929222
CDKL2	0.945716	0.92919
BIN1	1.00535	0.929174
ANKRD36B	1.04486	0.929156
WDR38	1.06501	0.929148
EFS	1.2077	0.929071
TTL	0.99845	0.929067
CUX1	1.09465	0.928945
MYLK2	1.0631	0.928846
ZFAND2B	1.03585	0.928769
FOXJ1	1.37016	0.928615
ARF4	1.0235	0.928587
MMD2	1.03308	0.928565
KCTD9	1.08107	0.928553
SDCBP	1.19658	0.928478
CRYBB1	1.06589	0.928457
NT5C3A	1.39631	0.928374
SLFN5	1.04439	0.928084
PROK1	1.0807	0.92805
LRP4	1.16461	0.928008
TMEM95	1.08305	0.927885
ZNF35	1.0623	0.927874
RIBC1	1.0802	0.927869
GRIA3	1.03682	0.927773
PSMA4	1.10108	0.927761
ROCK2	1.03893	0.927618
LENG8	1.02431	0.927401
ALAS2	1.19268	0.927315
RNFT1	1.03173	0.927301
FERD3L	1.01676	0.927262
IPO8	0.992126	0.927108
RXRG	0.960672	0.926605
BTBD6	0.984679	0.926498
OR2H1	1.12226	0.926394
TFAP2E	1.05638	0.926371
LGI1	1.08708	0.926336
SMLR1	1.12716	0.926301
OR5T2	0.973186	0.926258
H1F0	1.20354	0.926232
RGAG4	1.18007	0.926199
TESK1	1.07522	0.925804
TSR3	1.13609	0.925796
LYSMD4	0.863247	0.925766
CASKIN1	0.981839	0.925705
PCDHA5	1.00731	0.925691
EYA4	1.15771	0.925622
CCDC60	1.04301	0.925576
GCK	0.989641	0.925576
WTH3DI	1.0261	0.925576
IQSEC3	1.00193	0.925487
P2RY8	1.01591	0.925458
MGA	1.17029	0.925301
EFCAB7	0.985291	0.925263
P2RX6	1.07733	0.925185
FAM26F	0.978862	0.925086
NUGGC	0.928091	0.925035
MEIS3	0.96657	0.925004
ZNF80	0.886089	0.924986
PLEKHA1	0.973229	0.924932
RHD	0.999618	0.924843
NME4	0.971516	0.924758
NXT1	0.950419	0.924718
HSF2	1.08633	0.924608
UBE2E2	1.13196	0.924541
PRIM2	1.11102	0.924506
UBA1	1.07117	0.924485
NUP35	1.25996	0.924482
HOXA6	0.949811	0.924474
BLOC1S3	1.04846	0.924446
SMR3B	1.07215	0.924357
RAPH1	1.09813	0.924313
DPH3P1	1.21157	0.924298
C1orf123	1.15167	0.924282
CYFIP1	1.04454	0.924244
FNDC7	1.09069	0.924227
SLC22A3	1.09916	0.924146
ZNF573	1.04035	0.924116
CCR10	1.16229	0.924107
MBNL3	1.02816	0.924064
GML	1.03977	0.92403
KCNH2	1.1728	0.924007
APITD1-CORT	1.12962	0.923997
LVRN	1.00078	0.923979
MPZL1	1.28622	0.923821
LYZL6	1.07354	0.923782
CLDN22	0.943489	0.923712
VTI1B	1.02948	0.923552
OCIAD2	1.04743	0.923443
YRDC	1.11389	0.923353
GEM	1.08325	0.923066
USH2A	1.0541	0.922955
CRLF2	1.25742	0.922742
MXRA5	0.912315	0.922654
ACSL1	1.38289	0.922613
CXCL2	1.03042	0.922594
MYOM1	1.25421	0.922449
MYO1H	1.01216	0.922429
TMC2	1.14063	0.922405
ZNF493	0.845554	0.922389
CELF2	0.954271	0.922329
KRTAP2-1	0.968477	0.922329
ORC1	0.966042	0.922151
HP1BP3	1.4574	0.922118
CIZ1	0.934426	0.922028
ZNF319	1.16453	0.922004
COL1A2	0.940657	0.921925
EMC9	1.27737	0.921901
CLVS2	1.21237	0.921629
ALKBH8	1.03204	0.921605
MAP1LC3B	1.08607	0.921584
SNIP1	0.951835	0.921566
BEND5	1.12539	0.921372
GAGE12H	0.966689	0.921372
RBP2	0.960499	0.921337
DERA	1.11861	0.921304
DLX3	0.962723	0.92129
MSX2	1.05041	0.921236
C1orf174	1.06874	0.921163
B2M	0.897011	0.921112
ZNF680	1.01594	0.921112
CAAP1	1.21777	0.921066
PCDHGA10	1.11268	0.920884
CHCHD4	1.00457	0.920806
UBE2V1	0.995539	0.920715
PAPD7	0.989864	0.920604
FAM212A	1.00219	0.920492
TIMM8B	0.972568	0.920335
ZNF333	1.05959	0.920324
PDLIM2	1.06414	0.920303
CCDC182	1.00291	0.92028
CCDC157	0.838562	0.920268
SLC10A5	1.02701	0.920229
MAMLD1	0.941759	0.920122
PHF13	0.857995	0.920103
CATSPERB	1.09162	0.920087
LOC100506388	1.08924	0.920085
FHL3	0.911525	0.919991
HHATL	0.948237	0.91997
SRSF4	1.06144	0.919806
ICMT	1.14143	0.919778
SNX16	1.06902	0.919716
CYSRT1	1.11359	0.919593
F2RL2	0.789655	0.919561
SLIT3	1.05066	0.919555
C19orf38	1.18813	0.919475
AHNAK2	1.06815	0.919407
LRRC72	1.09531	0.919407
TAS2R60	1.57357	0.919197
MED1	1.15498	0.919173
GOLGA6L9	0.982515	0.919094
S100A9	0.977297	0.918923
JMY	1.07137	0.918887
MBOAT7	0.99385	0.918837
OR1A1	1.11036	0.918707
SFXN5	1.19783	0.918645
MGAT5B	0.954343	0.918626
SLC32A1	0.950822	0.918626
FBXO11	1.13743	0.918524
SCRN1	1.07175	0.918524
ADORA2B	0.947857	0.918461
MYBPC3	1.01563	0.918413
EDC3	0.947478	0.918202
TBC1D22B	1.01972	0.917977
TMPRSS12	1.16145	0.917977
SLC39A14	1.0329	0.917963
VDAC3	1.05573	0.917925
TSSC4	1.12473	0.917864
IFNAR1	0.975024	0.917813
PRICKLE1	1.11238	0.917793
UHRF1BP1	1.09933	0.917793
INCENP	1.12103	0.917709
ZNF337	1.12218	0.917709
CASP8	0.982991	0.9176
CST3	0.984867	0.917583
SPINK1	0.994497	0.917583
BZW1	1.18896	0.917512
UCP1	1.03627	0.917494
TUSC2	1.09938	0.917407
ECHDC2	0.979463	0.91735
TRAPPC8	1.20526	0.917304
ZC3HAV1	1.17753	0.917268
FUT10	1.13717	0.917237
AHNAK	0.964094	0.917214
CEP112	1.05147	0.917092
AEBP1	1.19553	0.917026
SEPSECS	1.05421	0.916931
BPY2B	1.0233	0.916899
ERLEC1	0.983072	0.916899
CFHR1	1.1242	0.916828
PET100	1.03815	0.916639
ZWILCH	0.926666	0.916593
MAP7D1	0.956228	0.916546
CARD8	1.00189	0.91635
KIF21B	0.950774	0.916045
CNTN3	0.821069	0.916042
MTX2	0.908642	0.915984
C18orf25	1.15096	0.915912
SELP	1.13392	0.915842
THEMIS2	0.996533	0.915771
TCOF1	1.06005	0.915646
RIMS1	1.15273	0.915576
CPNE7	1.07317	0.915484
SLC14A2	0.973666	0.915484
NGRN	0.970452	0.915466
FAM47B	1.06111	0.915375
CIB2	1.04397	0.915297
SREBF2	1.17486	0.915248
POLR2K	1.0589	0.915179
SLC38A1	0.852492	0.915066
KIF13A	1.02722	0.915053
ALDH4A1	1.17655	0.915003
TFF3	0.901622	0.914901
SLC5A10	1.0609	0.914847
TECPR2	1.13534	0.914797
ASIC2	1.03673	0.914639
ZMYND11	1.31916	0.914522
ESAM	1.02265	0.91447
SC5D	1.24699	0.91447
USP17L18	0.902201	0.914454
TNS3	1.11442	0.914453
ATP9B	0.993704	0.914417
CD74	1.01051	0.914341
LILRA1	0.873435	0.914221
KIAA1324	0.921015	0.914206
LANCL3	1.03262	0.914102
SPP1	0.922399	0.914083
PEG10	0.982313	0.913961
ZNF543	1.16933	0.91362
TPT1	1.13958	0.91353
NBPF7	1.04227	0.913489
SEMG1	1.04954	0.913485
NUCKS1	0.986745	0.913434
SRD5A1	1.11157	0.913368
GNG8	1.29813	0.913239
TAAR8	0.964463	0.91317
REG1B	0.90465	0.913136
GUCY1A2	1.09385	0.913065
PI3	1.15185	0.912959
CACNA1E	1.02128	0.912955
AKAP4	1.0145	0.912884
ODF4	1.07606	0.912739
HLA-DQA2	1.20407	0.912721
KIAA1210	0.936311	0.912489
SLC38A9	1.19076	0.91246
VOPP1	1.0501	0.91246
BRCA2	1.0112	0.91231
PRAMEF10	1.17945	0.912126
KLF7	1.07667	0.912058
C16orf82	1.08954	0.911943
SNX21	1.06964	0.911907
GABRA3	0.995202	0.911884
CHST11	0.988118	0.911787
SLC30A5	1.10511	0.911787
ANXA13	0.99931	0.911541
LGALS2	0.978106	0.911473
PTN	0.939696	0.911351
ABCC4	1.0726	0.911334
ARMCX2	0.937136	0.911334
C10orf99	1.04324	0.911282
CTCF	0.968567	0.91081
ARHGAP26	1.07252	0.910732
TCP11L2	1.20639	0.910692
PLD4	1.08507	0.910665
CASP6	1.08784	0.910625
PCDHGA1	1.14369	0.910425
RNF113B	1.07221	0.910305
TRIM48	1.19304	0.910291
SEMA4F	0.913176	0.910262
RHOV	0.975917	0.910217
TAF1L	1.19011	0.910145
HSD17B6	0.92154	0.909991
C10orf76	1.00256	0.909921
HMGXB3	0.933529	0.90981
TNFRSF13C	1.00549	0.909764
ANGPTL2	0.958609	0.909745
LZTR1	1.103	0.909682
NET1	1.04682	0.909613
TNFAIP1	0.986165	0.909613
TMEM65	0.93551	0.909597
TMEM37	1.09698	0.909201
ZNF441	1.08087	0.909189
ICAM3	1.27685	0.909184
PPAPDC1B	0.924701	0.909184
PDLIM7	1.07992	0.909167
POTEA	1.17096	0.909144
RNF10	1.00881	0.909126
FAM124B	1.07463	0.909087
SPATA31E1	1.15538	0.909015
ZNF587	1.04488	0.908773
USP17L8	1.01342	0.908681
RASGEF1A	1.16559	0.908611
ZNF214	1.05137	0.908576
CD2	1.06753	0.90849
APOA1BP	1.02614	0.908452
UFM1	1.16738	0.908392
TDRD7	0.907175	0.908214
ADAM17	1.12541	0.908197
CD302	0.802549	0.90797
DCAF11	0.93076	0.90778
TADA2A	1.04067	0.907738
OR1G1	0.893443	0.907724
NDUFA4L2	1.0268	0.907637
ART4	1.15032	0.907553
KRT33B	1.16794	0.907485
SULT1A3	0.989486	0.907377
DDX5	1.11346	0.907292
P3H1	1.1253	0.907207
RBM15	1.10611	0.907
TARS2	1.27304	0.906924
IER3IP1	0.924401	0.906822
SNX15	1.20017	0.906698
ANAPC16	0.87363	0.906589
APEX1	1.00369	0.906575
INPP4A	0.889102	0.906496
THUMPD2	0.888972	0.906471
FAM126B	0.866116	0.906411
SEC16B	1.04045	0.906384
NLRP9	0.879073	0.906378
CLDN8	0.972079	0.906331
KCNAB3	1.01071	0.906199
MAGED2	1.15711	0.906163
INSC	1.00024	0.9061
IER5L	0.90717	0.906091
OR2V1	1.06784	0.906089
PYCR2	1.01618	0.906053
CLEC7A	1.15453	0.90602
SPANXB1	1.11854	0.905994
DERL1	1.00293	0.905979
RBM11	0.993098	0.905978
FBLN7	1.09349	0.905937
IGSF5	0.946023	0.905729
MAOB	1.03953	0.905721
GUCA2B	0.982592	0.905564
PCDHGA5	1.0959	0.905525
POM121C	1.06305	0.905523
CSMD1	1.09616	0.905485
NPAS3	0.988094	0.905485
BCL6	1.01879	0.905412
FOXD4L4	1.02445	0.905385
WDR13	1.04886	0.90535
POC5	1.11718	0.905306
SLC22A31	1.23902	0.905256
MYCT1	1.0184	0.905248
COL14A1	1.13084	0.905235
LTBP2	1.11055	0.905235
DMRT1	1.24943	0.905204
TMEM223	1.01225	0.905163
COMMD3-BMI1	0.914253	0.90504
LONRF3	1.24278	0.905016
PRNP	1.19886	0.90496
RAB21	1.05645	0.904946
LIF	1.08263	0.904944
MFAP1	0.976095	0.90491
TTC22	1.08412	0.904756
C16orf78	0.969814	0.904743
CD300C	1.10424	0.904696
ZXDC	1.12101	0.90447
FBXL22	0.983843	0.904427
SYNRG	1.01538	0.904226
PRKRIR	1.20191	0.904194
CHSY1	1.04568	0.904187
GAP43	0.963031	0.904027
TNFRSF6B	0.955284	0.904004
CCDC42	1.00319	0.903982
YWHAQ	0.933191	0.90397
CAPN5	1.03322	0.903869
LRP8	0.973036	0.903657
[truncated: 17,724 more rows]

## Sheet: Supp. Fig. 2e
Sample:	Round | Count	Round | Freq. of Parent	Round/BFP+orRFP+ | Count	Round/BFP+orRFP+ | Freq. of Parent	Cell Line	sgRNA	Treatment	Degrader Dose(uM)	Day	Rep
[truncated: 1,452 more rows]
