# Supplementary material for: Template-assisted covalent modification underlies activity of covalent molecular glues
Source: Nat Chem Biol. 2024 Jul 29;20(12):1640–9. doi: 10.1038/s41589-024-01668-4 (PMC11582070; doi:10.1038/s41589-024-01668-4)
Supplement: Supplementary file 8 — Source Data Supplementary Fig. 4 Raw data for alanine-scanning screens. [file 41589_2024_1668_MOESM8_ESM.xlsx]

## Sheet: Supp. Fig. 4b - Read Count
Mutant	Sequence	H_Rep1	L_Rep1	H_Rep2	L_Rep2	H_Rep3	L_Rep3
M1A	GCCGGGCCACGAAATCCGTCTCCCGACCATCTCTCTGAAAGCGAAAGTGAAGAAGAGGAAAATATTTCTTATTTGAATGAGTCTTCCGGAGAAGAATGGGATAGCTCAGAAGAAGAGGATAGCATGGTCCCTAATCTCTCACCGCTTGAATCTCTTGCCTGG	152	183	31	189	77	100
H10A	ATGGGGCCACGAAATCCGTCTCCCGACGCCCTCTCTGAAAGCGAAAGTGAAGAAGAGGAAAATATTTCTTATTTGAATGAGTCTTCCGGAGAAGAATGGGATAGCTCAGAAGAAGAGGATAGCATGGTCCCTAATCTCTCACCGCTTGAATCTCTTGCCTGG	101	321	30	358	83	239
C100A	CAAGTCAAATGTCTCCTCAAATATTCTACGACTTGGAAGCCCCTCAATCCCAACAGCTGGCTTTATCATGCCAAACTCTTGGATCCTTCAACTCCAGTCCATATTCTGCGCGAGATTGGCCTCAGGCTTAGTCATGCCAGCCACTGCGTCCCCAAGCTGGAG	318	46	95	97	167	60
S101A	CAAGTCAAATGTCTCCTCAAATATTCTACGACTTGGAAGCCCCTCAATCCCAACAGCTGGCTTTATCATGCCAAACTCTTGGATCCTTCAACTCCAGTCCATATTCTGCGCGAGATTGGCCTCAGGCTTAGTCATTGTGCCCACTGCGTCCCCAAGCTGGAG	48	384	10	357	27	240
H102A	CAAGTCAAATGTCTCCTCAAATATTCTACGACTTGGAAGCCCCTCAATCCCAACAGCTGGCTTTATCATGCCAAACTCTTGGATCCTTCAACTCCAGTCCATATTCTGCGCGAGATTGGCCTCAGGCTTAGTCATTGTAGCGCCTGCGTCCCCAAGCTGGAG	27	398	10	398	10	303
C103A	CAAGTCAAATGTCTCCTCAAATATTCTACGACTTGGAAGCCCCTCAATCCCAACAGCTGGCTTTATCATGCCAAACTCTTGGATCCTTCAACTCCAGTCCATATTCTGCGCGAGATTGGCCTCAGGCTTAGTCATTGTAGCCACGCCGTCCCCAAGCTGGAG	305	99	56	98	182	67
V104A	CAAGTCAAATGTCTCCTCAAATATTCTACGACTTGGAAGCCCCTCAATCCCAACAGCTGGCTTTATCATGCCAAACTCTTGGATCCTTCAACTCCAGTCCATATTCTGCGCGAGATTGGCCTCAGGCTTAGTCATTGTAGCCACTGCGCCCCCAAGCTGGAG	151	150	51	170	81	133
P105A	CAAGTCAAATGTCTCCTCAAATATTCTACGACTTGGAAGCCCCTCAATCCCAACAGCTGGCTTTATCATGCCAAACTCTTGGATCCTTCAACTCCAGTCCATATTCTGCGCGAGATTGGCCTCAGGCTTAGTCATTGTAGCCACTGCGTCGCCAAGCTGGAG	87	213	17	220	47	122
K106A	CAAGTCAAATGTCTCCTCAAATATTCTACGACTTGGAAGCCCCTCAATCCCAACAGCTGGCTTTATCATGCCAAACTCTTGGATCCTTCAACTCCAGTCCATATTCTGCGCGAGATTGGCCTCAGGCTTAGTCATTGTAGCCACTGCGTCCCCGCCCTGGAG	35	624	5	749	30	510
L107A	CAAGTCAAATGTCTCCTCAAATATTCTACGACTTGGAAGCCCCTCAATCCCAACAGCTGGCTTTATCATGCCAAACTCTTGGATCCTTCAACTCCAGTCCATATTCTGCGCGAGATTGGCCTCAGGCTTAGTCATTGTAGCCACTGCGTCCCCAAGGCCGAG	33	897	7	1063	16	773
E108A	CAAGTCAAATGTCTCCTCAAATATTCTACGACTTGGAAGCCCCTCAATCCCAACAGCTGGCTTTATCATGCCAAACTCTTGGATCCTTCAACTCCAGTCCATATTCTGCGCGAGATTGGCCTCAGGCTTAGTCATTGTAGCCACTGCGTCCCCAAGCTGGCC	13	253	5	324	15	236
P109A	GCCATTCCCGAATGGCCACCGCTTGCATCCTGTGGCGTGCCCCCATTTCAAAAGCCACTGACTTCCCCGAGCCGACTTTCAAGGGACCATGCAACACTGAATGGCGCCTTGCAATTCGCAACCAAGCAGCTTTCAAGAACTCTTAGTCGGGCTACGCCCATC	7	17	2	15	0	13
L11A	ATGGGGCCACGAAATCCGTCTCCCGACCATGCCTCTGAAAGCGAAAGTGAAGAAGAGGAAAATATTTCTTATTTGAATGAGTCTTCCGGAGAAGAATGGGATAGCTCAGAAGAAGAGGATAGCATGGTCCCTAATCTCTCACCGCTTGAATCTCTTGCCTGG	90	340	20	384	67	271
I110A	CCAGCCCCCGAATGGCCACCGCTTGCATCCTGTGGCGTGCCCCCATTTCAAAAGCCACTGACTTCCCCGAGCCGACTTTCAAGGGACCATGCAACACTGAATGGCGCCTTGCAATTCGCAACCAAGCAGCTTTCAAGAACTCTTAGTCGGGCTACGCCCATC	311	150	47	136	139	93
P111A	CCAATTGCCGAATGGCCACCGCTTGCATCCTGTGGCGTGCCCCCATTTCAAAAGCCACTGACTTCCCCGAGCCGACTTTCAAGGGACCATGCAACACTGAATGGCGCCTTGCAATTCGCAACCAAGCAGCTTTCAAGAACTCTTAGTCGGGCTACGCCCATC	299	147	45	164	155	102
E112A	CCAATTCCCGCCTGGCCACCGCTTGCATCCTGTGGCGTGCCCCCATTTCAAAAGCCACTGACTTCCCCGAGCCGACTTTCAAGGGACCATGCAACACTGAATGGCGCCTTGCAATTCGCAACCAAGCAGCTTTCAAGAACTCTTAGTCGGGCTACGCCCATC	32	183	9	167	15	132
W113A	CCAATTCCCGAAGCCCCACCGCTTGCATCCTGTGGCGTGCCCCCATTTCAAAAGCCACTGACTTCCCCGAGCCGACTTTCAAGGGACCATGCAACACTGAATGGCGCCTTGCAATTCGCAACCAAGCAGCTTTCAAGAACTCTTAGTCGGGCTACGCCCATC	536	53	89	48	275	45
P114A	CCAATTCCCGAATGGGCCCCGCTTGCATCCTGTGGCGTGCCCCCATTTCAAAAGCCACTGACTTCCCCGAGCCGACTTTCAAGGGACCATGCAACACTGAATGGCGCCTTGCAATTCGCAACCAAGCAGCTTTCAAGAACTCTTAGTCGGGCTACGCCCATC	472	46	90	67	235	29
P115A	CCAATTCCCGAATGGCCAGCCCTTGCATCCTGTGGCGTGCCCCCATTTCAAAAGCCACTGACTTCCCCGAGCCGACTTTCAAGGGACCATGCAACACTGAATGGCGCCTTGCAATTCGCAACCAAGCAGCTTTCAAGAACTCTTAGTCGGGCTACGCCCATC	699	84	140	68	375	60
L116A	CCAATTCCCGAATGGCCACCGGCCGCATCCTGTGGCGTGCCCCCATTTCAAAAGCCACTGACTTCCCCGAGCCGACTTTCAAGGGACCATGCAACACTGAATGGCGCCTTGCAATTCGCAACCAAGCAGCTTTCAAGAACTCTTAGTCGGGCTACGCCCATC	346	68	66	72	164	64
A117R	CCAATTCCCGAATGGCCACCGCTTCGGTCCTGTGGCGTGCCCCCATTTCAAAAGCCACTGACTTCCCCGAGCCGACTTTCAAGGGACCATGCAACACTGAATGGCGCCTTGCAATTCGCAACCAAGCAGCTTTCAAGAACTCTTAGTCGGGCTACGCCCATC	36	360	10	316	12	255
S118A	CCAATTCCCGAATGGCCACCGCTTGCAGCCTGTGGCGTGCCCCCATTTCAAAAGCCACTGACTTCCCCGAGCCGACTTTCAAGGGACCATGCAACACTGAATGGCGCCTTGCAATTCGCAACCAAGCAGCTTTCAAGAACTCTTAGTCGGGCTACGCCCATC	80	163	11	198	29	133
C119A	CCAATTCCCGAATGGCCACCGCTTGCATCCGCCGGCGTGCCCCCATTTCAAAAGCCACTGACTTCCCCGAGCCGACTTTCAAGGGACCATGCAACACTGAATGGCGCCTTGCAATTCGCAACCAAGCAGCTTTCAAGAACTCTTAGTCGGGCTACGCCCATC	245	59	36	72	128	60
S12A	ATGGGGCCACGAAATCCGTCTCCCGACCATCTCGCCGAAAGCGAAAGTGAAGAAGAGGAAAATATTTCTTATTTGAATGAGTCTTCCGGAGAAGAATGGGATAGCTCAGAAGAAGAGGATAGCATGGTCCCTAATCTCTCACCGCTTGAATCTCTTGCCTGG	234	581	68	535	175	385
G120A	CCAATTCCCGAATGGCCACCGCTTGCATCCTGTGCCGTGCCCCCATTTCAAAAGCCACTGACTTCCCCGAGCCGACTTTCAAGGGACCATGCAACACTGAATGGCGCCTTGCAATTCGCAACCAAGCAGCTTTCAAGAACTCTTAGTCGGGCTACGCCCATC	78	97	19	97	33	67
V121A	CCAATTCCCGAATGGCCACCGCTTGCATCCTGTGGCGCCCCCCCATTTCAAAAGCCACTGACTTCCCCGAGCCGACTTTCAAGGGACCATGCAACACTGAATGGCGCCTTGCAATTCGCAACCAAGCAGCTTTCAAGAACTCTTAGTCGGGCTACGCCCATC	114	112	15	96	55	97
P122A	CCAATTCCCGAATGGCCACCGCTTGCATCCTGTGGCGTGGCCCCATTTCAAAAGCCACTGACTTCCCCGAGCCGACTTTCAAGGGACCATGCAACACTGAATGGCGCCTTGCAATTCGCAACCAAGCAGCTTTCAAGAACTCTTAGTCGGGCTACGCCCATC	133	328	22	340	55	276
P123A	CCAATTCCCGAATGGCCACCGCTTGCATCCTGTGGCGTGCCCGCCTTTCAAAAGCCACTGACTTCCCCGAGCCGACTTTCAAGGGACCATGCAACACTGAATGGCGCCTTGCAATTCGCAACCAAGCAGCTTTCAAGAACTCTTAGTCGGGCTACGCCCATC	142	522	34	568	102	444
F124A	CCAATTCCCGAATGGCCACCGCTTGCATCCTGTGGCGTGCCCCCAGCCCAAAAGCCACTGACTTCCCCGAGCCGACTTTCAAGGGACCATGCAACACTGAATGGCGCCTTGCAATTCGCAACCAAGCAGCTTTCAAGAACTCTTAGTCGGGCTACGCCCATC	1992	213	334	244	947	169
Q125A	CCAATTCCCGAATGGCCACCGCTTGCATCCTGTGGCGTGCCCCCATTTGCCAAGCCACTGACTTCCCCGAGCCGACTTTCAAGGGACCATGCAACACTGAATGGCGCCTTGCAATTCGCAACCAAGCAGCTTTCAAGAACTCTTAGTCGGGCTACGCCCATC	71	637	12	652	35	515
K126A	CCAATTCCCGAATGGCCACCGCTTGCATCCTGTGGCGTGCCCCCATTTCAAGCCCCACTGACTTCCCCGAGCCGACTTTCAAGGGACCATGCAACACTGAATGGCGCCTTGCAATTCGCAACCAAGCAGCTTTCAAGAACTCTTAGTCGGGCTACGCCCATC	80	220	14	212	30	183
P127A	CCAATTCCCGAATGGCCACCGCTTGCATCCTGTGGCGTGCCCCCATTTCAAAAGGCCCTGACTTCCCCGAGCCGACTTTCAAGGGACCATGCAACACTGAATGGCGCCTTGCAATTCGCAACCAAGCAGCTTTCAAGAACTCTTAGTCGGGCTACGCCCATC	83	266	15	238	32	196
L128A	CCAATTCCCGAATGGCCACCGCTTGCATCCTGTGGCGTGCCCCCATTTCAAAAGCCAGCCACTTCCCCGAGCCGACTTTCAAGGGACCATGCAACACTGAATGGCGCCTTGCAATTCGCAACCAAGCAGCTTTCAAGAACTCTTAGTCGGGCTACGCCCATC	268	173	48	198	132	137
T129A	CCAATTCCCGAATGGCCACCGCTTGCATCCTGTGGCGTGCCCCCATTTCAAAAGCCACTGGCCTCCCCGAGCCGACTTTCAAGGGACCATGCAACACTGAATGGCGCCTTGCAATTCGCAACCAAGCAGCTTTCAAGAACTCTTAGTCGGGCTACGCCCATC	35	297	9	310	15	268
E13A	ATGGGGCCACGAAATCCGTCTCCCGACCATCTCTCTGCCAGCGAAAGTGAAGAAGAGGAAAATATTTCTTATTTGAATGAGTCTTCCGGAGAAGAATGGGATAGCTCAGAAGAAGAGGATAGCATGGTCCCTAATCTCTCACCGCTTGAATCTCTTGCCTGG	98	182	32	207	69	144
S130A	CCAATTCCCGAATGGCCACCGCTTGCATCCTGTGGCGTGCCCCCATTTCAAAAGCCACTGACTGCCCCGAGCCGACTTTCAAGGGACCATGCAACACTGAATGGCGCCTTGCAATTCGCAACCAAGCAGCTTTCAAGAACTCTTAGTCGGGCTACGCCCATC	61	304	11	296	33	232
P131A	CCAATTCCCGAATGGCCACCGCTTGCATCCTGTGGCGTGCCCCCATTTCAAAAGCCACTGACTTCCGCCAGCCGACTTTCAAGGGACCATGCAACACTGAATGGCGCCTTGCAATTCGCAACCAAGCAGCTTTCAAGAACTCTTAGTCGGGCTACGCCCATC	58	488	17	481	29	408
S132A	CCAATTCCCGAATGGCCACCGCTTGCATCCTGTGGCGTGCCCCCATTTCAAAAGCCACTGACTTCCCCGGCCCGACTTTCAAGGGACCATGCAACACTGAATGGCGCCTTGCAATTCGCAACCAAGCAGCTTTCAAGAACTCTTAGTCGGGCTACGCCCATC	50	375	7	363	20	256
R133A	CCAATTCCCGAATGGCCACCGCTTGCATCCTGTGGCGTGCCCCCATTTCAAAAGCCACTGACTTCCCCGAGCGCCCTTTCAAGGGACCATGCAACACTGAATGGCGCCTTGCAATTCGCAACCAAGCAGCTTTCAAGAACTCTTAGTCGGGCTACGCCCATC	77	143	23	118	43	101
L134A	CCAATTCCCGAATGGCCACCGCTTGCATCCTGTGGCGTGCCCCCATTTCAAAAGCCACTGACTTCCCCGAGCCGAGCCTCAAGGGACCATGCAACACTGAATGGCGCCTTGCAATTCGCAACCAAGCAGCTTTCAAGAACTCTTAGTCGGGCTACGCCCATC	74	180	10	231	27	162
S135A	CCAATTCCCGAATGGCCACCGCTTGCATCCTGTGGCGTGCCCCCATTTCAAAAGCCACTGACTTCCCCGAGCCGACTTGCCAGGGACCATGCAACACTGAATGGCGCCTTGCAATTCGCAACCAAGCAGCTTTCAAGAACTCTTAGTCGGGCTACGCCCATC	55	717	11	682	22	540
R136A	CCAATTCCCGAATGGCCACCGCTTGCATCCTGTGGCGTGCCCCCATTTCAAAAGCCACTGACTTCCCCGAGCCGACTTTCAGCCGACCATGCAACACTGAATGGCGCCTTGCAATTCGCAACCAAGCAGCTTTCAAGAACTCTTAGTCGGGCTACGCCCATC	31	254	6	295	9	213
D137A	CCAATTCCCGAATGGCCACCGCTTGCATCCTGTGGCGTGCCCCCATTTCAAAAGCCACTGACTTCCCCGAGCCGACTTTCAAGGGCCCATGCAACACTGAATGGCGCCTTGCAATTCGCAACCAAGCAGCTTTCAAGAACTCTTAGTCGGGCTACGCCCATC	123	302	14	325	55	251
H138A	CCAATTCCCGAATGGCCACCGCTTGCATCCTGTGGCGTGCCCCCATTTCAAAAGCCACTGACTTCCCCGAGCCGACTTTCAAGGGACGCCGCAACACTGAATGGCGCCTTGCAATTCGCAACCAAGCAGCTTTCAAGAACTCTTAGTCGGGCTACGCCCATC	35	234	6	286	11	178
A139R	CCAATTCCCGAATGGCCACCGCTTGCATCCTGTGGCGTGCCCCCATTTCAAAAGCCACTGACTTCCCCGAGCCGACTTTCAAGGGACCATCGGACACTGAATGGCGCCTTGCAATTCGCAACCAAGCAGCTTTCAAGAACTCTTAGTCGGGCTACGCCCATC	304	39	42	49	155	39
S14A	ATGGGGCCACGAAATCCGTCTCCCGACCATCTCTCTGAAGCCGAAAGTGAAGAAGAGGAAAATATTTCTTATTTGAATGAGTCTTCCGGAGAAGAATGGGATAGCTCAGAAGAAGAGGATAGCATGGTCCCTAATCTCTCACCGCTTGAATCTCTTGCCTGG	40	166	14	170	23	98
T140A	CCAATTCCCGAATGGCCACCGCTTGCATCCTGTGGCGTGCCCCCATTTCAAAAGCCACTGACTTCCCCGAGCCGACTTTCAAGGGACCATGCAGCCCTGAATGGCGCCTTGCAATTCGCAACCAAGCAGCTTTCAAGAACTCTTAGTCGGGCTACGCCCATC	76	232	9	202	31	154
L141A	CCAATTCCCGAATGGCCACCGCTTGCATCCTGTGGCGTGCCCCCATTTCAAAAGCCACTGACTTCCCCGAGCCGACTTTCAAGGGACCATGCAACAGCCAATGGCGCCTTGCAATTCGCAACCAAGCAGCTTTCAAGAACTCTTAGTCGGGCTACGCCCATC	403	80	54	80	168	81
N142A	CCAATTCCCGAATGGCCACCGCTTGCATCCTGTGGCGTGCCCCCATTTCAAAAGCCACTGACTTCCCCGAGCCGACTTTCAAGGGACCATGCAACACTGGCCGGCGCCTTGCAATTCGCAACCAAGCAGCTTTCAAGAACTCTTAGTCGGGCTACGCCCATC	542	63	98	53	231	54
G143A	CCAATTCCCGAATGGCCACCGCTTGCATCCTGTGGCGTGCCCCCATTTCAAAAGCCACTGACTTCCCCGAGCCGACTTTCAAGGGACCATGCAACACTGAATGCCGCCTTGCAATTCGCAACCAAGCAGCTTTCAAGAACTCTTAGTCGGGCTACGCCCATC	29	454	5	400	21	355
A144R	CCAATTCCCGAATGGCCACCGCTTGCATCCTGTGGCGTGCCCCCATTTCAAAAGCCACTGACTTCCCCGAGCCGACTTTCAAGGGACCATGCAACACTGAATGGCCGGTTGCAATTCGCAACCAAGCAGCTTTCAAGAACTCTTAGTCGGGCTACGCCCATC	360	29	71	41	173	27
L145A	CCAATTCCCGAATGGCCACCGCTTGCATCCTGTGGCGTGCCCCCATTTCAAAAGCCACTGACTTCCCCGAGCCGACTTTCAAGGGACCATGCAACACTGAATGGCGCCGCCCAATTCGCAACCAAGCAGCTTTCAAGAACTCTTAGTCGGGCTACGCCCATC	618	102	98	101	311	77
Q146A	CCAATTCCCGAATGGCCACCGCTTGCATCCTGTGGCGTGCCCCCATTTCAAAAGCCACTGACTTCCCCGAGCCGACTTTCAAGGGACCATGCAACACTGAATGGCGCCTTGGCCTTCGCAACCAAGCAGCTTTCAAGAACTCTTAGTCGGGCTACGCCCATC	108	368	19	397	46	285
F147A	CCAATTCCCGAATGGCCACCGCTTGCATCCTGTGGCGTGCCCCCATTTCAAAAGCCACTGACTTCCCCGAGCCGACTTTCAAGGGACCATGCAACACTGAATGGCGCCTTGCAAGCCGCAACCAAGCAGCTTTCAAGAACTCTTAGTCGGGCTACGCCCATC	54	90	7	79	15	62
A148R	CCAATTCCCGAATGGCCACCGCTTGCATCCTGTGGCGTGCCCCCATTTCAAAAGCCACTGACTTCCCCGAGCCGACTTTCAAGGGACCATGCAACACTGAATGGCGCCTTGCAATTCCGGACCAAGCAGCTTTCAAGAACTCTTAGTCGGGCTACGCCCATC	1151	125	220	137	554	106
T149A	CCAATTCCCGAATGGCCACCGCTTGCATCCTGTGGCGTGCCCCCATTTCAAAAGCCACTGACTTCCCCGAGCCGACTTTCAAGGGACCATGCAACACTGAATGGCGCCTTGCAATTCGCAGCCAAGCAGCTTTCAAGAACTCTTAGTCGGGCTACGCCCATC	112	281	22	314	44	215
E15A	ATGGGGCCACGAAATCCGTCTCCCGACCATCTCTCTGAAAGCGCCAGTGAAGAAGAGGAAAATATTTCTTATTTGAATGAGTCTTCCGGAGAAGAATGGGATAGCTCAGAAGAAGAGGATAGCATGGTCCCTAATCTCTCACCGCTTGAATCTCTTGCCTGG	73	111	21	123	44	84
K150A	CCAATTCCCGAATGGCCACCGCTTGCATCCTGTGGCGTGCCCCCATTTCAAAAGCCACTGACTTCCCCGAGCCGACTTTCAAGGGACCATGCAACACTGAATGGCGCCTTGCAATTCGCAACCGCCCAGCTTTCAAGAACTCTTAGTCGGGCTACGCCCATC	107	117	21	126	70	95
Q151A	CCAATTCCCGAATGGCCACCGCTTGCATCCTGTGGCGTGCCCCCATTTCAAAAGCCACTGACTTCCCCGAGCCGACTTTCAAGGGACCATGCAACACTGAATGGCGCCTTGCAATTCGCAACCAAGGCCCTTTCAAGAACTCTTAGTCGGGCTACGCCCATC	458	718	81	729	210	505
L152A	CCAATTCCCGAATGGCCACCGCTTGCATCCTGTGGCGTGCCCCCATTTCAAAAGCCACTGACTTCCCCGAGCCGACTTTCAAGGGACCATGCAACACTGAATGGCGCCTTGCAATTCGCAACCAAGCAGGCCTCAAGAACTCTTAGTCGGGCTACGCCCATC	1008	85	167	107	517	65
S153A	CCAATTCCCGAATGGCCACCGCTTGCATCCTGTGGCGTGCCCCCATTTCAAAAGCCACTGACTTCCCCGAGCCGACTTTCAAGGGACCATGCAACACTGAATGGCGCCTTGCAATTCGCAACCAAGCAGCTTGCCAGAACTCTTAGTCGGGCTACGCCCATC	55	620	11	644	26	475
R154A	CCAATTCCCGAATGGCCACCGCTTGCATCCTGTGGCGTGCCCCCATTTCAAAAGCCACTGACTTCCCCGAGCCGACTTTCAAGGGACCATGCAACACTGAATGGCGCCTTGCAATTCGCAACCAAGCAGCTTTCAGCCACTCTTAGTCGGGCTACGCCCATC	190	132	23	120	70	96
T155A	CCAATTCCCGAATGGCCACCGCTTGCATCCTGTGGCGTGCCCCCATTTCAAAAGCCACTGACTTCCCCGAGCCGACTTTCAAGGGACCATGCAACACTGAATGGCGCCTTGCAATTCGCAACCAAGCAGCTTTCAAGAGCCCTTAGTCGGGCTACGCCCATC	64	147	13	131	36	114
L156A	CCAATTCCCGAATGGCCACCGCTTGCATCCTGTGGCGTGCCCCCATTTCAAAAGCCACTGACTTCCCCGAGCCGACTTTCAAGGGACCATGCAACACTGAATGGCGCCTTGCAATTCGCAACCAAGCAGCTTTCAAGAACTGCCAGTCGGGCTACGCCCATC	976	104	171	116	456	88
S157A	CCAATTCCCGAATGGCCACCGCTTGCATCCTGTGGCGTGCCCCCATTTCAAAAGCCACTGACTTCCCCGAGCCGACTTTCAAGGGACCATGCAACACTGAATGGCGCCTTGCAATTCGCAACCAAGCAGCTTTCAAGAACTCTTGCCCGGGCTACGCCCATC	80	620	12	603	28	477
R158A	CCAATTCCCGAATGGCCACCGCTTGCATCCTGTGGCGTGCCCCCATTTCAAAAGCCACTGACTTCCCCGAGCCGACTTTCAAGGGACCATGCAACACTGAATGGCGCCTTGCAATTCGCAACCAAGCAGCTTTCAAGAACTCTTAGTGCCGCTACGCCCATC	108	387	26	410	58	345
A159R	CCAATTCCCGAATGGCCACCGCTTGCATCCTGTGGCGTGCCCCCATTTCAAAAGCCACTGACTTCCCCGAGCCGACTTTCAAGGGACCATGCAACACTGAATGGCGCCTTGCAATTCGCAACCAAGCAGCTTTCAAGAACTCTTAGTCGGCGGACGCCCATC	918	260	168	230	436	233
S16A	ATGGGGCCACGAAATCCGTCTCCCGACCATCTCTCTGAAAGCGAAGCCGAAGAAGAGGAAAATATTTCTTATTTGAATGAGTCTTCCGGAGAAGAATGGGATAGCTCAGAAGAAGAGGATAGCATGGTCCCTAATCTCTCACCGCTTGAATCTCTTGCCTGG	61	150	12	124	31	115
T160A	CCAATTCCCGAATGGCCACCGCTTGCATCCTGTGGCGTGCCCCCATTTCAAAAGCCACTGACTTCCCCGAGCCGACTTTCAAGGGACCATGCAACACTGAATGGCGCCTTGCAATTCGCAACCAAGCAGCTTTCAAGAACTCTTAGTCGGGCTGCCCCCATC	98	257	10	270	36	195
P161A	CCAATTCCCGAATGGCCACCGCTTGCATCCTGTGGCGTGCCCCCATTTCAAAAGCCACTGACTTCCCCGAGCCGACTTTCAAGGGACCATGCAACACTGAATGGCGCCTTGCAATTCGCAACCAAGCAGCTTTCAAGAACTCTTAGTCGGGCTACGGCCATC	127	181	28	182	40	123
I162A	CCAATTCCCGAATGGCCACCGCTTGCATCCTGTGGCGTGCCCCCATTTCAAAAGCCACTGACTTCCCCGAGCCGACTTTCAAGGGACCATGCAACACTGAATGGCGCCTTGCAATTCGCAACCAAGCAGCTTTCAAGAACTCTTAGTCGGGCTACGCCCGCC	15	82	2	77	15	49
P163A	GCCGAGTACCTGAAACAAATCCCAAATAGCTGCGTTTCTGGGTGTTGCTGTGGGTGGCTGACCAAAACCGTCAAGGAAACCACGCGGACGGAGCCCATCAACACCACCTATAGCTACACCGATTTTCAAAAGGCAGTGAACAAACTCCTGACAGCCAGTCTT	11	65	2	59	3	62
E164A	CCCGCCTACCTGAAACAAATCCCAAATAGCTGCGTTTCTGGGTGTTGCTGTGGGTGGCTGACCAAAACCGTCAAGGAAACCACGCGGACGGAGCCCATCAACACCACCTATAGCTACACCGATTTTCAAAAGGCAGTGAACAAACTCCTGACAGCCAGTCTT	28	101	11	100	16	71
Y165A	CCCGAGGCCCTGAAACAAATCCCAAATAGCTGCGTTTCTGGGTGTTGCTGTGGGTGGCTGACCAAAACCGTCAAGGAAACCACGCGGACGGAGCCCATCAACACCACCTATAGCTACACCGATTTTCAAAAGGCAGTGAACAAACTCCTGACAGCCAGTCTT	18	331	2	389	6	322
L166A	CCCGAGTACGCCAAACAAATCCCAAATAGCTGCGTTTCTGGGTGTTGCTGTGGGTGGCTGACCAAAACCGTCAAGGAAACCACGCGGACGGAGCCCATCAACACCACCTATAGCTACACCGATTTTCAAAAGGCAGTGAACAAACTCCTGACAGCCAGTCTT	100	238	19	284	47	256
K167A	CCCGAGTACCTGGCCCAAATCCCAAATAGCTGCGTTTCTGGGTGTTGCTGTGGGTGGCTGACCAAAACCGTCAAGGAAACCACGCGGACGGAGCCCATCAACACCACCTATAGCTACACCGATTTTCAAAAGGCAGTGAACAAACTCCTGACAGCCAGTCTT	11	259	11	279	11	306
Q168A	CCCGAGTACCTGAAAGCCATCCCAAATAGCTGCGTTTCTGGGTGTTGCTGTGGGTGGCTGACCAAAACCGTCAAGGAAACCACGCGGACGGAGCCCATCAACACCACCTATAGCTACACCGATTTTCAAAAGGCAGTGAACAAACTCCTGACAGCCAGTCTT	16	132	6	128	29	117
I169A	CCCGAGTACCTGAAACAAGCCCCAAATAGCTGCGTTTCTGGGTGTTGCTGTGGGTGGCTGACCAAAACCGTCAAGGAAACCACGCGGACGGAGCCCATCAACACCACCTATAGCTACACCGATTTTCAAAAGGCAGTGAACAAACTCCTGACAGCCAGTCTT	39	248	14	297	24	293
E17A	ATGGGGCCACGAAATCCGTCTCCCGACCATCTCTCTGAAAGCGAAAGTGCCGAAGAGGAAAATATTTCTTATTTGAATGAGTCTTCCGGAGAAGAATGGGATAGCTCAGAAGAAGAGGATAGCATGGTCCCTAATCTCTCACCGCTTGAATCTCTTGCCTGG	82	95	19	90	38	66
P170A	CCCGAGTACCTGAAACAAATCGCCAATAGCTGCGTTTCTGGGTGTTGCTGTGGGTGGCTGACCAAAACCGTCAAGGAAACCACGCGGACGGAGCCCATCAACACCACCTATAGCTACACCGATTTTCAAAAGGCAGTGAACAAACTCCTGACAGCCAGTCTT	72	96	18	81	37	93
N171A	CCCGAGTACCTGAAACAAATCCCAGCCAGCTGCGTTTCTGGGTGTTGCTGTGGGTGGCTGACCAAAACCGTCAAGGAAACCACGCGGACGGAGCCCATCAACACCACCTATAGCTACACCGATTTTCAAAAGGCAGTGAACAAACTCCTGACAGCCAGTCTT	62	298	17	336	34	310
S172A	CCCGAGTACCTGAAACAAATCCCAAATGCCTGCGTTTCTGGGTGTTGCTGTGGGTGGCTGACCAAAACCGTCAAGGAAACCACGCGGACGGAGCCCATCAACACCACCTATAGCTACACCGATTTTCAAAAGGCAGTGAACAAACTCCTGACAGCCAGTCTT	34	171	8	242	16	189
C173A	CCCGAGTACCTGAAACAAATCCCAAATAGCGCCGTTTCTGGGTGTTGCTGTGGGTGGCTGACCAAAACCGTCAAGGAAACCACGCGGACGGAGCCCATCAACACCACCTATAGCTACACCGATTTTCAAAAGGCAGTGAACAAACTCCTGACAGCCAGTCTT	33	879	13	1059	26	955
V174A	CCCGAGTACCTGAAACAAATCCCAAATAGCTGCGCCTCTGGGTGTTGCTGTGGGTGGCTGACCAAAACCGTCAAGGAAACCACGCGGACGGAGCCCATCAACACCACCTATAGCTACACCGATTTTCAAAAGGCAGTGAACAAACTCCTGACAGCCAGTCTT	26	109	10	137	11	138
S175A	CCCGAGTACCTGAAACAAATCCCAAATAGCTGCGTTGCCGGGTGTTGCTGTGGGTGGCTGACCAAAACCGTCAAGGAAACCACGCGGACGGAGCCCATCAACACCACCTATAGCTACACCGATTTTCAAAAGGCAGTGAACAAACTCCTGACAGCCAGTCTT	18	214	6	273	11	266
G176A	CCCGAGTACCTGAAACAAATCCCAAATAGCTGCGTTTCTGCCTGTTGCTGTGGGTGGCTGACCAAAACCGTCAAGGAAACCACGCGGACGGAGCCCATCAACACCACCTATAGCTACACCGATTTTCAAAAGGCAGTGAACAAACTCCTGACAGCCAGTCTT	30	197	4	255	14	260
C177A	CCCGAGTACCTGAAACAAATCCCAAATAGCTGCGTTTCTGGGGCCTGCTGTGGGTGGCTGACCAAAACCGTCAAGGAAACCACGCGGACGGAGCCCATCAACACCACCTATAGCTACACCGATTTTCAAAAGGCAGTGAACAAACTCCTGACAGCCAGTCTT	769	38	239	43	474	38
C178A	CCCGAGTACCTGAAACAAATCCCAAATAGCTGCGTTTCTGGGTGTGCCTGTGGGTGGCTGACCAAAACCGTCAAGGAAACCACGCGGACGGAGCCCATCAACACCACCTATAGCTACACCGATTTTCAAAAGGCAGTGAACAAACTCCTGACAGCCAGTCTT	68	56	18	72	41	64
C179A	CCCGAGTACCTGAAACAAATCCCAAATAGCTGCGTTTCTGGGTGTTGCGCCGGGTGGCTGACCAAAACCGTCAAGGAAACCACGCGGACGGAGCCCATCAACACCACCTATAGCTACACCGATTTTCAAAAGGCAGTGAACAAACTCCTGACAGCCAGTCTT	928	50	255	76	589	82
E18A	ATGGGGCCACGAAATCCGTCTCCCGACCATCTCTCTGAAAGCGAAAGTGAAGCCGAGGAAAATATTTCTTATTTGAATGAGTCTTCCGGAGAAGAATGGGATAGCTCAGAAGAAGAGGATAGCATGGTCCCTAATCTCTCACCGCTTGAATCTCTTGCCTGG	82	117	21	162	40	114
G180A	CCCGAGTACCTGAAACAAATCCCAAATAGCTGCGTTTCTGGGTGTTGCTGTGCCTGGCTGACCAAAACCGTCAAGGAAACCACGCGGACGGAGCCCATCAACACCACCTATAGCTACACCGATTTTCAAAAGGCAGTGAACAAACTCCTGACAGCCAGTCTT	16	156	3	174	13	140
W181A	CCCGAGTACCTGAAACAAATCCCAAATAGCTGCGTTTCTGGGTGTTGCTGTGGGGCCCTGACCAAAACCGTCAAGGAAACCACGCGGACGGAGCCCATCAACACCACCTATAGCTACACCGATTTTCAAAAGGCAGTGAACAAACTCCTGACAGCCAGTCTT	535	40	155	62	331	49
L182A	CCCGAGTACCTGAAACAAATCCCAAATAGCTGCGTTTCTGGGTGTTGCTGTGGGTGGGCCACCAAAACCGTCAAGGAAACCACGCGGACGGAGCCCATCAACACCACCTATAGCTACACCGATTTTCAAAAGGCAGTGAACAAACTCCTGACAGCCAGTCTT	438	59	126	63	288	71
T183A	CCCGAGTACCTGAAACAAATCCCAAATAGCTGCGTTTCTGGGTGTTGCTGTGGGTGGCTGGCCAAAACCGTCAAGGAAACCACGCGGACGGAGCCCATCAACACCACCTATAGCTACACCGATTTTCAAAAGGCAGTGAACAAACTCCTGACAGCCAGTCTT	92	109	20	111	47	116
K184A	CCCGAGTACCTGAAACAAATCCCAAATAGCTGCGTTTCTGGGTGTTGCTGTGGGTGGCTGACCGCCACCGTCAAGGAAACCACGCGGACGGAGCCCATCAACACCACCTATAGCTACACCGATTTTCAAAAGGCAGTGAACAAACTCCTGACAGCCAGTCTT	32	12	15	26	13	17
T185A	CCCGAGTACCTGAAACAAATCCCAAATAGCTGCGTTTCTGGGTGTTGCTGTGGGTGGCTGACCAAAGCCGTCAAGGAAACCACGCGGACGGAGCCCATCAACACCACCTATAGCTACACCGATTTTCAAAAGGCAGTGAACAAACTCCTGACAGCCAGTCTT	39	371	14	389	17	386
V186A	CCCGAGTACCTGAAACAAATCCCAAATAGCTGCGTTTCTGGGTGTTGCTGTGGGTGGCTGACCAAAACCGCCAAGGAAACCACGCGGACGGAGCCCATCAACACCACCTATAGCTACACCGATTTTCAAAAGGCAGTGAACAAACTCCTGACAGCCAGTCTT	134	44	26	58	80	64
K187A	CCCGAGTACCTGAAACAAATCCCAAATAGCTGCGTTTCTGGGTGTTGCTGTGGGTGGCTGACCAAAACCGTCGCCGAAACCACGCGGACGGAGCCCATCAACACCACCTATAGCTACACCGATTTTCAAAAGGCAGTGAACAAACTCCTGACAGCCAGTCTT	36	150	14	181	27	181
E188A	CCCGAGTACCTGAAACAAATCCCAAATAGCTGCGTTTCTGGGTGTTGCTGTGGGTGGCTGACCAAAACCGTCAAGGCCACCACGCGGACGGAGCCCATCAACACCACCTATAGCTACACCGATTTTCAAAAGGCAGTGAACAAACTCCTGACAGCCAGTCTT	51	203	14	228	19	218
T189A	CCCGAGTACCTGAAACAAATCCCAAATAGCTGCGTTTCTGGGTGTTGCTGTGGGTGGCTGACCAAAACCGTCAAGGAAGCCACGCGGACGGAGCCCATCAACACCACCTATAGCTACACCGATTTTCAAAAGGCAGTGAACAAACTCCTGACAGCCAGTCTT	29	1055	10	1289	20	1233
E19A	ATGGGGCCACGAAATCCGTCTCCCGACCATCTCTCTGAAAGCGAAAGTGAAGAAGCCGAAAATATTTCTTATTTGAATGAGTCTTCCGGAGAAGAATGGGATAGCTCAGAAGAAGAGGATAGCATGGTCCCTAATCTCTCACCGCTTGAATCTCTTGCCTGG	33	66	15	45	14	31
T190A	CCCGAGTACCTGAAACAAATCCCAAATAGCTGCGTTTCTGGGTGTTGCTGTGGGTGGCTGACCAAAACCGTCAAGGAAACCGCCCGGACGGAGCCCATCAACACCACCTATAGCTACACCGATTTTCAAAAGGCAGTGAACAAACTCCTGACAGCCAGTCTT	131	203	49	214	87	172
R191A	CCCGAGTACCTGAAACAAATCCCAAATAGCTGCGTTTCTGGGTGTTGCTGTGGGTGGCTGACCAAAACCGTCAAGGAAACCACGGCCACGGAGCCCATCAACACCACCTATAGCTACACCGATTTTCAAAAGGCAGTGAACAAACTCCTGACAGCCAGTCTT	36	160	10	192	12	160
T192A	CCCGAGTACCTGAAACAAATCCCAAATAGCTGCGTTTCTGGGTGTTGCTGTGGGTGGCTGACCAAAACCGTCAAGGAAACCACGCGGGCCGAGCCCATCAACACCACCTATAGCTACACCGATTTTCAAAAGGCAGTGAACAAACTCCTGACAGCCAGTCTT	48	266	9	326	32	271
E193A	CCCGAGTACCTGAAACAAATCCCAAATAGCTGCGTTTCTGGGTGTTGCTGTGGGTGGCTGACCAAAACCGTCAAGGAAACCACGCGGACGGCCCCCATCAACACCACCTATAGCTACACCGATTTTCAAAAGGCAGTGAACAAACTCCTGACAGCCAGTCTT	26	86	6	85	10	91
P194A	CCCGAGTACCTGAAACAAATCCCAAATAGCTGCGTTTCTGGGTGTTGCTGTGGGTGGCTGACCAAAACCGTCAAGGAAACCACGCGGACGGAGGCCATCAACACCACCTATAGCTACACCGATTTTCAAAAGGCAGTGAACAAACTCCTGACAGCCAGTCTT	41	327	11	403	38	350
I195A	CCCGAGTACCTGAAACAAATCCCAAATAGCTGCGTTTCTGGGTGTTGCTGTGGGTGGCTGACCAAAACCGTCAAGGAAACCACGCGGACGGAGCCCGCCAACACCACCTATAGCTACACCGATTTTCAAAAGGCAGTGAACAAACTCCTGACAGCCAGTCTT	29	193	5	204	20	192
N196A	CCCGAGTACCTGAAACAAATCCCAAATAGCTGCGTTTCTGGGTGTTGCTGTGGGTGGCTGACCAAAACCGTCAAGGAAACCACGCGGACGGAGCCCATCGCCACCACCTATAGCTACACCGATTTTCAAAAGGCAGTGAACAAACTCCTGACAGCCAGTCTT	35	322	7	403	24	350
T197A	CCCGAGTACCTGAAACAAATCCCAAATAGCTGCGTTTCTGGGTGTTGCTGTGGGTGGCTGACCAAAACCGTCAAGGAAACCACGCGGACGGAGCCCATCAACGCCACCTATAGCTACACCGATTTTCAAAAGGCAGTGAACAAACTCCTGACAGCCAGTCTT	28	268	10	327	20	270
T198A	CCCGAGTACCTGAAACAAATCCCAAATAGCTGCGTTTCTGGGTGTTGCTGTGGGTGGCTGACCAAAACCGTCAAGGAAACCACGCGGACGGAGCCCATCAACACCGCCTATAGCTACACCGATTTTCAAAAGGCAGTGAACAAACTCCTGACAGCCAGTCTT	44	221	15	292	32	260
Y199A	CCCGAGTACCTGAAACAAATCCCAAATAGCTGCGTTTCTGGGTGTTGCTGTGGGTGGCTGACCAAAACCGTCAAGGAAACCACGCGGACGGAGCCCATCAACACCACCGCCAGCTACACCGATTTTCAAAAGGCAGTGAACAAACTCCTGACAGCCAGTCTT	80	82	13	89	39	72
G2A	ATGGCCCCACGAAATCCGTCTCCCGACCATCTCTCTGAAAGCGAAAGTGAAGAAGAGGAAAATATTTCTTATTTGAATGAGTCTTCCGGAGAAGAATGGGATAGCTCAGAAGAAGAGGATAGCATGGTCCCTAATCTCTCACCGCTTGAATCTCTTGCCTGG	43	217	9	246	28	157
E20A	ATGGGGCCACGAAATCCGTCTCCCGACCATCTCTCTGAAAGCGAAAGTGAAGAAGAGGCCAATATTTCTTATTTGAATGAGTCTTCCGGAGAAGAATGGGATAGCTCAGAAGAAGAGGATAGCATGGTCCCTAATCTCTCACCGCTTGAATCTCTTGCCTGG	95	219	39	177	74	147
S200A	CCCGAGTACCTGAAACAAATCCCAAATAGCTGCGTTTCTGGGTGTTGCTGTGGGTGGCTGACCAAAACCGTCAAGGAAACCACGCGGACGGAGCCCATCAACACCACCTATGCCTACACCGATTTTCAAAAGGCAGTGAACAAACTCCTGACAGCCAGTCTT	160	92	48	113	97	133
Y201A	CCCGAGTACCTGAAACAAATCCCAAATAGCTGCGTTTCTGGGTGTTGCTGTGGGTGGCTGACCAAAACCGTCAAGGAAACCACGCGGACGGAGCCCATCAACACCACCTATAGCGCCACCGATTTTCAAAAGGCAGTGAACAAACTCCTGACAGCCAGTCTT	1506	120	451	118	978	122
T202A	CCCGAGTACCTGAAACAAATCCCAAATAGCTGCGTTTCTGGGTGTTGCTGTGGGTGGCTGACCAAAACCGTCAAGGAAACCACGCGGACGGAGCCCATCAACACCACCTATAGCTACGCCGATTTTCAAAAGGCAGTGAACAAACTCCTGACAGCCAGTCTT	97	157	22	202	47	149
D203A	CCCGAGTACCTGAAACAAATCCCAAATAGCTGCGTTTCTGGGTGTTGCTGTGGGTGGCTGACCAAAACCGTCAAGGAAACCACGCGGACGGAGCCCATCAACACCACCTATAGCTACACCGCCTTTCAAAAGGCAGTGAACAAACTCCTGACAGCCAGTCTT	277	66	66	84	145	78
F204A	CCCGAGTACCTGAAACAAATCCCAAATAGCTGCGTTTCTGGGTGTTGCTGTGGGTGGCTGACCAAAACCGTCAAGGAAACCACGCGGACGGAGCCCATCAACACCACCTATAGCTACACCGATGCCCAAAAGGCAGTGAACAAACTCCTGACAGCCAGTCTT	298	92	82	104	218	83
Q205A	CCCGAGTACCTGAAACAAATCCCAAATAGCTGCGTTTCTGGGTGTTGCTGTGGGTGGCTGACCAAAACCGTCAAGGAAACCACGCGGACGGAGCCCATCAACACCACCTATAGCTACACCGATTTTGCCAAGGCAGTGAACAAACTCCTGACAGCCAGTCTT	152	732	33	863	85	735
K206A	CCCGAGTACCTGAAACAAATCCCAAATAGCTGCGTTTCTGGGTGTTGCTGTGGGTGGCTGACCAAAACCGTCAAGGAAACCACGCGGACGGAGCCCATCAACACCACCTATAGCTACACCGATTTTCAAGCCGCAGTGAACAAACTCCTGACAGCCAGTCTT	98	287	20	309	47	258
A207R	CCCGAGTACCTGAAACAAATCCCAAATAGCTGCGTTTCTGGGTGTTGCTGTGGGTGGCTGACCAAAACCGTCAAGGAAACCACGCGGACGGAGCCCATCAACACCACCTATAGCTACACCGATTTTCAAAAGCGGGTGAACAAACTCCTGACAGCCAGTCTT	2288	179	659	225	1348	183
V208A	CCCGAGTACCTGAAACAAATCCCAAATAGCTGCGTTTCTGGGTGTTGCTGTGGGTGGCTGACCAAAACCGTCAAGGAAACCACGCGGACGGAGCCCATCAACACCACCTATAGCTACACCGATTTTCAAAAGGCAGCCAACAAACTCCTGACAGCCAGTCTT	931	101	289	119	676	110
N209A	CCCGAGTACCTGAAACAAATCCCAAATAGCTGCGTTTCTGGGTGTTGCTGTGGGTGGCTGACCAAAACCGTCAAGGAAACCACGCGGACGGAGCCCATCAACACCACCTATAGCTACACCGATTTTCAAAAGGCAGTGGCCAAACTCCTGACAGCCAGTCTT	66	391	18	454	34	420
N21A	ATGGGGCCACGAAATCCGTCTCCCGACCATCTCTCTGAAAGCGAAAGTGAAGAAGAGGAAGCCATTTCTTATTTGAATGAGTCTTCCGGAGAAGAATGGGATAGCTCAGAAGAAGAGGATAGCATGGTCCCTAATCTCTCACCGCTTGAATCTCTTGCCTGG	109	210	14	230	68	167
K210A	CCCGAGTACCTGAAACAAATCCCAAATAGCTGCGTTTCTGGGTGTTGCTGTGGGTGGCTGACCAAAACCGTCAAGGAAACCACGCGGACGGAGCCCATCAACACCACCTATAGCTACACCGATTTTCAAAAGGCAGTGAACGCCCTCCTGACAGCCAGTCTT	52	396	18	498	27	445
L211A	CCCGAGTACCTGAAACAAATCCCAAATAGCTGCGTTTCTGGGTGTTGCTGTGGGTGGCTGACCAAAACCGTCAAGGAAACCACGCGGACGGAGCCCATCAACACCACCTATAGCTACACCGATTTTCAAAAGGCAGTGAACAAAGCCCTGACAGCCAGTCTT	42	80	18	91	32	79
L212A	CCCGAGTACCTGAAACAAATCCCAAATAGCTGCGTTTCTGGGTGTTGCTGTGGGTGGCTGACCAAAACCGTCAAGGAAACCACGCGGACGGAGCCCATCAACACCACCTATAGCTACACCGATTTTCAAAAGGCAGTGAACAAACTCGCCACAGCCAGTCTT	1373	111	399	130	859	129
T213A	CCCGAGTACCTGAAACAAATCCCAAATAGCTGCGTTTCTGGGTGTTGCTGTGGGTGGCTGACCAAAACCGTCAAGGAAACCACGCGGACGGAGCCCATCAACACCACCTATAGCTACACCGATTTTCAAAAGGCAGTGAACAAACTCCTGGCCGCCAGTCTT	88	522	21	661	63	577
A214R	CCCGAGTACCTGAAACAAATCCCAAATAGCTGCGTTTCTGGGTGTTGCTGTGGGTGGCTGACCAAAACCGTCAAGGAAACCACGCGGACGGAGCCCATCAACACCACCTATAGCTACACCGATTTTCAAAAGGCAGTGAACAAACTCCTGACACGGAGTCTT	84	142	34	155	42	144
S215A	CCCGAGTACCTGAAACAAATCCCAAATAGCTGCGTTTCTGGGTGTTGCTGTGGGTGGCTGACCAAAACCGTCAAGGAAACCACGCGGACGGAGCCCATCAACACCACCTATAGCTACACCGATTTTCAAAAGGCAGTGAACAAACTCCTGACAGCCGCCCTT	124	322	40	378	78	305
L216A	CCCGAGTACCTGAAACAAATCCCAAATAGCTGCGTTTCTGGGTGTTGCTGTGGGTGGCTGACCAAAACCGTCAAGGAAACCACGCGGACGGAGCCCATCAACACCACCTATAGCTACACCGATTTTCAAAAGGCAGTGAACAAACTCCTGACAGCCAGTGCC	218	122	61	153	137	115
I22A	ATGGGGCCACGAAATCCGTCTCCCGACCATCTCTCTGAAAGCGAAAGTGAAGAAGAGGAAAATGCCTCTTATTTGAATGAGTCTTCCGGAGAAGAATGGGATAGCTCAGAAGAAGAGGATAGCATGGTCCCTAATCTCTCACCGCTTGAATCTCTTGCCTGG	112	431	24	442	58	314
S23A	ATGGGGCCACGAAATCCGTCTCCCGACCATCTCTCTGAAAGCGAAAGTGAAGAAGAGGAAAATATTGCCTATTTGAATGAGTCTTCCGGAGAAGAATGGGATAGCTCAGAAGAAGAGGATAGCATGGTCCCTAATCTCTCACCGCTTGAATCTCTTGCCTGG	119	301	34	326	92	235
Y24A	ATGGGGCCACGAAATCCGTCTCCCGACCATCTCTCTGAAAGCGAAAGTGAAGAAGAGGAAAATATTTCTGCCTTGAATGAGTCTTCCGGAGAAGAATGGGATAGCTCAGAAGAAGAGGATAGCATGGTCCCTAATCTCTCACCGCTTGAATCTCTTGCCTGG	87	362	20	317	78	210
L25A	ATGGGGCCACGAAATCCGTCTCCCGACCATCTCTCTGAAAGCGAAAGTGAAGAAGAGGAAAATATTTCTTATGCCAATGAGTCTTCCGGAGAAGAATGGGATAGCTCAGAAGAAGAGGATAGCATGGTCCCTAATCTCTCACCGCTTGAATCTCTTGCCTGG	174	865	42	792	111	546
N26A	ATGGGGCCACGAAATCCGTCTCCCGACCATCTCTCTGAAAGCGAAAGTGAAGAAGAGGAAAATATTTCTTATTTGGCCGAGTCTTCCGGAGAAGAATGGGATAGCTCAGAAGAAGAGGATAGCATGGTCCCTAATCTCTCACCGCTTGAATCTCTTGCCTGG	328	663	76	685	232	483
E27A	ATGGGGCCACGAAATCCGTCTCCCGACCATCTCTCTGAAAGCGAAAGTGAAGAAGAGGAAAATATTTCTTATTTGAATGCCTCTTCCGGAGAAGAATGGGATAGCTCAGAAGAAGAGGATAGCATGGTCCCTAATCTCTCACCGCTTGAATCTCTTGCCTGG	228	612	70	631	155	439
S28A	ATGGGGCCACGAAATCCGTCTCCCGACCATCTCTCTGAAAGCGAAAGTGAAGAAGAGGAAAATATTTCTTATTTGAATGAGGCCTCCGGAGAAGAATGGGATAGCTCAGAAGAAGAGGATAGCATGGTCCCTAATCTCTCACCGCTTGAATCTCTTGCCTGG	441	785	138	755	287	597
S29A	ATGGGGCCACGAAATCCGTCTCCCGACCATCTCTCTGAAAGCGAAAGTGAAGAAGAGGAAAATATTTCTTATTTGAATGAGTCTGCCGGAGAAGAATGGGATAGCTCAGAAGAAGAGGATAGCATGGTCCCTAATCTCTCACCGCTTGAATCTCTTGCCTGG	601	939	159	971	350	694
P3A	ATGGGGGCCCGAAATCCGTCTCCCGACCATCTCTCTGAAAGCGAAAGTGAAGAAGAGGAAAATATTTCTTATTTGAATGAGTCTTCCGGAGAAGAATGGGATAGCTCAGAAGAAGAGGATAGCATGGTCCCTAATCTCTCACCGCTTGAATCTCTTGCCTGG	194	293	31	319	93	211
G30A	ATGGGGCCACGAAATCCGTCTCCCGACCATCTCTCTGAAAGCGAAAGTGAAGAAGAGGAAAATATTTCTTATTTGAATGAGTCTTCCGCCGAAGAATGGGATAGCTCAGAAGAAGAGGATAGCATGGTCCCTAATCTCTCACCGCTTGAATCTCTTGCCTGG	170	539	61	547	112	403
E31A	ATGGGGCCACGAAATCCGTCTCCCGACCATCTCTCTGAAAGCGAAAGTGAAGAAGAGGAAAATATTTCTTATTTGAATGAGTCTTCCGGAGCCGAATGGGATAGCTCAGAAGAAGAGGATAGCATGGTCCCTAATCTCTCACCGCTTGAATCTCTTGCCTGG	84	211	14	188	48	151
E32A	ATGGGGCCACGAAATCCGTCTCCCGACCATCTCTCTGAAAGCGAAAGTGAAGAAGAGGAAAATATTTCTTATTTGAATGAGTCTTCCGGAGAAGCCTGGGATAGCTCAGAAGAAGAGGATAGCATGGTCCCTAATCTCTCACCGCTTGAATCTCTTGCCTGG	85	156	33	166	60	95
W33A	ATGGGGCCACGAAATCCGTCTCCCGACCATCTCTCTGAAAGCGAAAGTGAAGAAGAGGAAAATATTTCTTATTTGAATGAGTCTTCCGGAGAAGAAGCCGATAGCTCAGAAGAAGAGGATAGCATGGTCCCTAATCTCTCACCGCTTGAATCTCTTGCCTGG	105	246	17	231	54	168
D34A	ATGGGGCCACGAAATCCGTCTCCCGACCATCTCTCTGAAAGCGAAAGTGAAGAAGAGGAAAATATTTCTTATTTGAATGAGTCTTCCGGAGAAGAATGGGCCAGCTCAGAAGAAGAGGATAGCATGGTCCCTAATCTCTCACCGCTTGAATCTCTTGCCTGG	59	240	25	227	43	160
S35A	ATGGGGCCACGAAATCCGTCTCCCGACCATCTCTCTGAAAGCGAAAGTGAAGAAGAGGAAAATATTTCTTATTTGAATGAGTCTTCCGGAGAAGAATGGGATGCCTCAGAAGAAGAGGATAGCATGGTCCCTAATCTCTCACCGCTTGAATCTCTTGCCTGG	73	183	12	194	38	111
S36A	ATGGGGCCACGAAATCCGTCTCCCGACCATCTCTCTGAAAGCGAAAGTGAAGAAGAGGAAAATATTTCTTATTTGAATGAGTCTTCCGGAGAAGAATGGGATAGCGCCGAAGAAGAGGATAGCATGGTCCCTAATCTCTCACCGCTTGAATCTCTTGCCTGG	93	197	28	190	51	152
E37A	ATGGGGCCACGAAATCCGTCTCCCGACCATCTCTCTGAAAGCGAAAGTGAAGAAGAGGAAAATATTTCTTATTTGAATGAGTCTTCCGGAGAAGAATGGGATAGCTCAGCCGAAGAGGATAGCATGGTCCCTAATCTCTCACCGCTTGAATCTCTTGCCTGG	114	359	29	363	70	252
E38A	ATGGGGCCACGAAATCCGTCTCCCGACCATCTCTCTGAAAGCGAAAGTGAAGAAGAGGAAAATATTTCTTATTTGAATGAGTCTTCCGGAGAAGAATGGGATAGCTCAGAAGCCGAGGATAGCATGGTCCCTAATCTCTCACCGCTTGAATCTCTTGCCTGG	107	389	25	344	84	294
E39A	ATGGGGCCACGAAATCCGTCTCCCGACCATCTCTCTGAAAGCGAAAGTGAAGAAGAGGAAAATATTTCTTATTTGAATGAGTCTTCCGGAGAAGAATGGGATAGCTCAGAAGAAGCCGATAGCATGGTCCCTAATCTCTCACCGCTTGAATCTCTTGCCTGG	125	313	40	333	109	205
R4A	ATGGGGCCAGCCAATCCGTCTCCCGACCATCTCTCTGAAAGCGAAAGTGAAGAAGAGGAAAATATTTCTTATTTGAATGAGTCTTCCGGAGAAGAATGGGATAGCTCAGAAGAAGAGGATAGCATGGTCCCTAATCTCTCACCGCTTGAATCTCTTGCCTGG	160	429	44	431	89	284
D40A	ATGGGGCCACGAAATCCGTCTCCCGACCATCTCTCTGAAAGCGAAAGTGAAGAAGAGGAAAATATTTCTTATTTGAATGAGTCTTCCGGAGAAGAATGGGATAGCTCAGAAGAAGAGGCCAGCATGGTCCCTAATCTCTCACCGCTTGAATCTCTTGCCTGG	98	248	32	215	67	187
S41A	ATGGGGCCACGAAATCCGTCTCCCGACCATCTCTCTGAAAGCGAAAGTGAAGAAGAGGAAAATATTTCTTATTTGAATGAGTCTTCCGGAGAAGAATGGGATAGCTCAGAAGAAGAGGATGCCATGGTCCCTAATCTCTCACCGCTTGAATCTCTTGCCTGG	85	209	15	198	41	161
M42A	ATGGGGCCACGAAATCCGTCTCCCGACCATCTCTCTGAAAGCGAAAGTGAAGAAGAGGAAAATATTTCTTATTTGAATGAGTCTTCCGGAGAAGAATGGGATAGCTCAGAAGAAGAGGATAGCGCCGTCCCTAATCTCTCACCGCTTGAATCTCTTGCCTGG	62	202	15	210	47	157
V43A	ATGGGGCCACGAAATCCGTCTCCCGACCATCTCTCTGAAAGCGAAAGTGAAGAAGAGGAAAATATTTCTTATTTGAATGAGTCTTCCGGAGAAGAATGGGATAGCTCAGAAGAAGAGGATAGCATGGCCCCTAATCTCTCACCGCTTGAATCTCTTGCCTGG	21	95	10	83	15	64
P44A	ATGGGGCCACGAAATCCGTCTCCCGACCATCTCTCTGAAAGCGAAAGTGAAGAAGAGGAAAATATTTCTTATTTGAATGAGTCTTCCGGAGAAGAATGGGATAGCTCAGAAGAAGAGGATAGCATGGTCGCCAATCTCTCACCGCTTGAATCTCTTGCCTGG	71	64	21	67	49	52
N45A	ATGGGGCCACGAAATCCGTCTCCCGACCATCTCTCTGAAAGCGAAAGTGAAGAAGAGGAAAATATTTCTTATTTGAATGAGTCTTCCGGAGAAGAATGGGATAGCTCAGAAGAAGAGGATAGCATGGTCCCTGCCCTCTCACCGCTTGAATCTCTTGCCTGG	33	97	10	125	23	81
L46A	ATGGGGCCACGAAATCCGTCTCCCGACCATCTCTCTGAAAGCGAAAGTGAAGAAGAGGAAAATATTTCTTATTTGAATGAGTCTTCCGGAGAAGAATGGGATAGCTCAGAAGAAGAGGATAGCATGGTCCCTAATGCCTCACCGCTTGAATCTCTTGCCTGG	53	178	7	194	49	128
S47A	ATGGGGCCACGAAATCCGTCTCCCGACCATCTCTCTGAAAGCGAAAGTGAAGAAGAGGAAAATATTTCTTATTTGAATGAGTCTTCCGGAGAAGAATGGGATAGCTCAGAAGAAGAGGATAGCATGGTCCCTAATCTCGCCCCGCTTGAATCTCTTGCCTGG	84	142	39	144	66	87
P48A	ATGGGGCCACGAAATCCGTCTCCCGACCATCTCTCTGAAAGCGAAAGTGAAGAAGAGGAAAATATTTCTTATTTGAATGAGTCTTCCGGAGAAGAATGGGATAGCTCAGAAGAAGAGGATAGCATGGTCCCTAATCTCTCAGCCCTTGAATCTCTTGCCTGG	15	82	4	82	16	65
L49A	ATGGGGCCACGAAATCCGTCTCCCGACCATCTCTCTGAAAGCGAAAGTGAAGAAGAGGAAAATATTTCTTATTTGAATGAGTCTTCCGGAGAAGAATGGGATAGCTCAGAAGAAGAGGATAGCATGGTCCCTAATCTCTCACCGGCCGAATCTCTTGCCTGG	1291	94	331	119	765	72
N5A	ATGGGGCCACGAGCCCCGTCTCCCGACCATCTCTCTGAAAGCGAAAGTGAAGAAGAGGAAAATATTTCTTATTTGAATGAGTCTTCCGGAGAAGAATGGGATAGCTCAGAAGAAGAGGATAGCATGGTCCCTAATCTCTCACCGCTTGAATCTCTTGCCTGG	63	202	15	222	55	141
E50A	ATGGGGCCACGAAATCCGTCTCCCGACCATCTCTCTGAAAGCGAAAGTGAAGAAGAGGAAAATATTTCTTATTTGAATGAGTCTTCCGGAGAAGAATGGGATAGCTCAGAAGAAGAGGATAGCATGGTCCCTAATCTCTCACCGCTTGCCTCTCTTGCCTGG	921	81	247	66	568	52
S51A	ATGGGGCCACGAAATCCGTCTCCCGACCATCTCTCTGAAAGCGAAAGTGAAGAAGAGGAAAATATTTCTTATTTGAATGAGTCTTCCGGAGAAGAATGGGATAGCTCAGAAGAAGAGGATAGCATGGTCCCTAATCTCTCACCGCTTGAAGCCCTTGCCTGG	104	482	23	406	53	302
L52A	ATGGGGCCACGAAATCCGTCTCCCGACCATCTCTCTGAAAGCGAAAGTGAAGAAGAGGAAAATATTTCTTATTTGAATGAGTCTTCCGGAGAAGAATGGGATAGCTCAGAAGAAGAGGATAGCATGGTCCCTAATCTCTCACCGCTTGAATCTGCCGCCTGG	182	130	51	114	132	84
A53R	ATGGGGCCACGAAATCCGTCTCCCGACCATCTCTCTGAAAGCGAAAGTGAAGAAGAGGAAAATATTTCTTATTTGAATGAGTCTTCCGGAGAAGAATGGGATAGCTCAGAAGAAGAGGATAGCATGGTCCCTAATCTCTCACCGCTTGAATCTCTTCGGTGG	1590	67	413	61	952	40
W54A	ATGGGGCCACGAAATCCGTCTCCCGACCATCTCTCTGAAAGCGAAAGTGAAGAAGAGGAAAATATTTCTTATTTGAATGAGTCTTCCGGAGAAGAATGGGATAGCTCAGAAGAAGAGGATAGCATGGTCCCTAATCTCTCACCGCTTGAATCTCTTGCCGCC	47	574	15	532	24	409
Q55A	GCCGTCAAATGTCTCCTCAAATATTCTACGACTTGGAAGCCCCTCAATCCCAACAGCTGGCTTTATCATGCCAAACTCTTGGATCCTTCAACTCCAGTCCATATTCTGCGCGAGATTGGCCTCAGGCTTAGTCATTGTAGCCACTGCGTCCCCAAGCTGGAG	69	74	14	67	39	30
V56A	CAAGCCAAATGTCTCCTCAAATATTCTACGACTTGGAAGCCCCTCAATCCCAACAGCTGGCTTTATCATGCCAAACTCTTGGATCCTTCAACTCCAGTCCATATTCTGCGCGAGATTGGCCTCAGGCTTAGTCATTGTAGCCACTGCGTCCCCAAGCTGGAG	56	125	8	156	18	91
K57A	CAAGTCGCCTGTCTCCTCAAATATTCTACGACTTGGAAGCCCCTCAATCCCAACAGCTGGCTTTATCATGCCAAACTCTTGGATCCTTCAACTCCAGTCCATATTCTGCGCGAGATTGGCCTCAGGCTTAGTCATTGTAGCCACTGCGTCCCCAAGCTGGAG	33	88	7	92	26	77
C58A	CAAGTCAAAGCCCTCCTCAAATATTCTACGACTTGGAAGCCCCTCAATCCCAACAGCTGGCTTTATCATGCCAAACTCTTGGATCCTTCAACTCCAGTCCATATTCTGCGCGAGATTGGCCTCAGGCTTAGTCATTGTAGCCACTGCGTCCCCAAGCTGGAG	372	56	91	53	248	26
L59A	CAAGTCAAATGTGCCCTCAAATATTCTACGACTTGGAAGCCCCTCAATCCCAACAGCTGGCTTTATCATGCCAAACTCTTGGATCCTTCAACTCCAGTCCATATTCTGCGCGAGATTGGCCTCAGGCTTAGTCATTGTAGCCACTGCGTCCCCAAGCTGGAG	20	965	5	1082	13	794
P6A	ATGGGGCCACGAAATGCCTCTCCCGACCATCTCTCTGAAAGCGAAAGTGAAGAAGAGGAAAATATTTCTTATTTGAATGAGTCTTCCGGAGAAGAATGGGATAGCTCAGAAGAAGAGGATAGCATGGTCCCTAATCTCTCACCGCTTGAATCTCTTGCCTGG	160	133	38	148	84	106
L60A	CAAGTCAAATGTCTCGCCAAATATTCTACGACTTGGAAGCCCCTCAATCCCAACAGCTGGCTTTATCATGCCAAACTCTTGGATCCTTCAACTCCAGTCCATATTCTGCGCGAGATTGGCCTCAGGCTTAGTCATTGTAGCCACTGCGTCCCCAAGCTGGAG	47	50	16	58	31	39
K61A	CAAGTCAAATGTCTCCTCGCCTATTCTACGACTTGGAAGCCCCTCAATCCCAACAGCTGGCTTTATCATGCCAAACTCTTGGATCCTTCAACTCCAGTCCATATTCTGCGCGAGATTGGCCTCAGGCTTAGTCATTGTAGCCACTGCGTCCCCAAGCTGGAG	265	213	72	252	168	160
Y62A	CAAGTCAAATGTCTCCTCAAAGCCTCTACGACTTGGAAGCCCCTCAATCCCAACAGCTGGCTTTATCATGCCAAACTCTTGGATCCTTCAACTCCAGTCCATATTCTGCGCGAGATTGGCCTCAGGCTTAGTCATTGTAGCCACTGCGTCCCCAAGCTGGAG	1456	248	324	275	802	193
S63A	CAAGTCAAATGTCTCCTCAAATATGCCACGACTTGGAAGCCCCTCAATCCCAACAGCTGGCTTTATCATGCCAAACTCTTGGATCCTTCAACTCCAGTCCATATTCTGCGCGAGATTGGCCTCAGGCTTAGTCATTGTAGCCACTGCGTCCCCAAGCTGGAG	135	301	33	332	78	234
T64A	CAAGTCAAATGTCTCCTCAAATATTCTGCCACTTGGAAGCCCCTCAATCCCAACAGCTGGCTTTATCATGCCAAACTCTTGGATCCTTCAACTCCAGTCCATATTCTGCGCGAGATTGGCCTCAGGCTTAGTCATTGTAGCCACTGCGTCCCCAAGCTGGAG	41	1769	4	2070	18	1484
T65A	CAAGTCAAATGTCTCCTCAAATATTCTACGGCCTGGAAGCCCCTCAATCCCAACAGCTGGCTTTATCATGCCAAACTCTTGGATCCTTCAACTCCAGTCCATATTCTGCGCGAGATTGGCCTCAGGCTTAGTCATTGTAGCCACTGCGTCCCCAAGCTGGAG	80	923	16	997	36	665
W66A	CAAGTCAAATGTCTCCTCAAATATTCTACGACTGCCAAGCCCCTCAATCCCAACAGCTGGCTTTATCATGCCAAACTCTTGGATCCTTCAACTCCAGTCCATATTCTGCGCGAGATTGGCCTCAGGCTTAGTCATTGTAGCCACTGCGTCCCCAAGCTGGAG	652	145	140	162	359	111
K67A	CAAGTCAAATGTCTCCTCAAATATTCTACGACTTGGGCCCCCCTCAATCCCAACAGCTGGCTTTATCATGCCAAACTCTTGGATCCTTCAACTCCAGTCCATATTCTGCGCGAGATTGGCCTCAGGCTTAGTCATTGTAGCCACTGCGTCCCCAAGCTGGAG	224	363	45	399	131	292
P68A	CAAGTCAAATGTCTCCTCAAATATTCTACGACTTGGAAGGCCCTCAATCCCAACAGCTGGCTTTATCATGCCAAACTCTTGGATCCTTCAACTCCAGTCCATATTCTGCGCGAGATTGGCCTCAGGCTTAGTCATTGTAGCCACTGCGTCCCCAAGCTGGAG	81	1087	13	1100	42	808
L69A	CAAGTCAAATGTCTCCTCAAATATTCTACGACTTGGAAGCCCGCCAATCCCAACAGCTGGCTTTATCATGCCAAACTCTTGGATCCTTCAACTCCAGTCCATATTCTGCGCGAGATTGGCCTCAGGCTTAGTCATTGTAGCCACTGCGTCCCCAAGCTGGAG	1293	279	281	268	695	218
S7A	ATGGGGCCACGAAATCCGGCCCCCGACCATCTCTCTGAAAGCGAAAGTGAAGAAGAGGAAAATATTTCTTATTTGAATGAGTCTTCCGGAGAAGAATGGGATAGCTCAGAAGAAGAGGATAGCATGGTCCCTAATCTCTCACCGCTTGAATCTCTTGCCTGG	66	88	20	76	52	76
N70A	CAAGTCAAATGTCTCCTCAAATATTCTACGACTTGGAAGCCCCTCGCCCCCAACAGCTGGCTTTATCATGCCAAACTCTTGGATCCTTCAACTCCAGTCCATATTCTGCGCGAGATTGGCCTCAGGCTTAGTCATTGTAGCCACTGCGTCCCCAAGCTGGAG	59	656	11	778	37	511
P71A	CAAGTCAAATGTCTCCTCAAATATTCTACGACTTGGAAGCCCCTCAATGCCAACAGCTGGCTTTATCATGCCAAACTCTTGGATCCTTCAACTCCAGTCCATATTCTGCGCGAGATTGGCCTCAGGCTTAGTCATTGTAGCCACTGCGTCCCCAAGCTGGAG	84	789	8	904	36	629
N72A	CAAGTCAAATGTCTCCTCAAATATTCTACGACTTGGAAGCCCCTCAATCCCGCCAGCTGGCTTTATCATGCCAAACTCTTGGATCCTTCAACTCCAGTCCATATTCTGCGCGAGATTGGCCTCAGGCTTAGTCATTGTAGCCACTGCGTCCCCAAGCTGGAG	458	81	115	86	233	59
S73A	CAAGTCAAATGTCTCCTCAAATATTCTACGACTTGGAAGCCCCTCAATCCCAACGCCTGGCTTTATCATGCCAAACTCTTGGATCCTTCAACTCCAGTCCATATTCTGCGCGAGATTGGCCTCAGGCTTAGTCATTGTAGCCACTGCGTCCCCAAGCTGGAG	365	160	86	128	229	106
W74A	CAAGTCAAATGTCTCCTCAAATATTCTACGACTTGGAAGCCCCTCAATCCCAACAGCGCCCTTTATCATGCCAAACTCTTGGATCCTTCAACTCCAGTCCATATTCTGCGCGAGATTGGCCTCAGGCTTAGTCATTGTAGCCACTGCGTCCCCAAGCTGGAG	877	130	203	205	463	132
L75A	CAAGTCAAATGTCTCCTCAAATATTCTACGACTTGGAAGCCCCTCAATCCCAACAGCTGGGCCTATCATGCCAAACTCTTGGATCCTTCAACTCCAGTCCATATTCTGCGCGAGATTGGCCTCAGGCTTAGTCATTGTAGCCACTGCGTCCCCAAGCTGGAG	904	182	207	196	561	139
Y76A	CAAGTCAAATGTCTCCTCAAATATTCTACGACTTGGAAGCCCCTCAATCCCAACAGCTGGCTTGCCCATGCCAAACTCTTGGATCCTTCAACTCCAGTCCATATTCTGCGCGAGATTGGCCTCAGGCTTAGTCATTGTAGCCACTGCGTCCCCAAGCTGGAG	1130	279	256	295	635	223
H77A	CAAGTCAAATGTCTCCTCAAATATTCTACGACTTGGAAGCCCCTCAATCCCAACAGCTGGCTTTATGCCGCCAAACTCTTGGATCCTTCAACTCCAGTCCATATTCTGCGCGAGATTGGCCTCAGGCTTAGTCATTGTAGCCACTGCGTCCCCAAGCTGGAG	471	197	87	233	254	160
A78R	CAAGTCAAATGTCTCCTCAAATATTCTACGACTTGGAAGCCCCTCAATCCCAACAGCTGGCTTTATCATCGGAAACTCTTGGATCCTTCAACTCCAGTCCATATTCTGCGCGAGATTGGCCTCAGGCTTAGTCATTGTAGCCACTGCGTCCCCAAGCTGGAG	919	269	230	272	519	185
K79A	CAAGTCAAATGTCTCCTCAAATATTCTACGACTTGGAAGCCCCTCAATCCCAACAGCTGGCTTTATCATGCCGCCCTCTTGGATCCTTCAACTCCAGTCCATATTCTGCGCGAGATTGGCCTCAGGCTTAGTCATTGTAGCCACTGCGTCCCCAAGCTGGAG	128	144	27	132	91	99
P8A	ATGGGGCCACGAAATCCGTCTGCCGACCATCTCTCTGAAAGCGAAAGTGAAGAAGAGGAAAATATTTCTTATTTGAATGAGTCTTCCGGAGAAGAATGGGATAGCTCAGAAGAAGAGGATAGCATGGTCCCTAATCTCTCACCGCTTGAATCTCTTGCCTGG	231	783	45	791	113	523
L80A	CAAGTCAAATGTCTCCTCAAATATTCTACGACTTGGAAGCCCCTCAATCCCAACAGCTGGCTTTATCATGCCAAAGCCTTGGATCCTTCAACTCCAGTCCATATTCTGCGCGAGATTGGCCTCAGGCTTAGTCATTGTAGCCACTGCGTCCCCAAGCTGGAG	610	143	131	169	365	144
L81A	CAAGTCAAATGTCTCCTCAAATATTCTACGACTTGGAAGCCCCTCAATCCCAACAGCTGGCTTTATCATGCCAAACTCGCCGATCCTTCAACTCCAGTCCATATTCTGCGCGAGATTGGCCTCAGGCTTAGTCATTGTAGCCACTGCGTCCCCAAGCTGGAG	661	204	147	188	380	151
D82A	CAAGTCAAATGTCTCCTCAAATATTCTACGACTTGGAAGCCCCTCAATCCCAACAGCTGGCTTTATCATGCCAAACTCTTGGCCCCTTCAACTCCAGTCCATATTCTGCGCGAGATTGGCCTCAGGCTTAGTCATTGTAGCCACTGCGTCCCCAAGCTGGAG	520	113	118	147	264	99
P83A	CAAGTCAAATGTCTCCTCAAATATTCTACGACTTGGAAGCCCCTCAATCCCAACAGCTGGCTTTATCATGCCAAACTCTTGGATGCCTCAACTCCAGTCCATATTCTGCGCGAGATTGGCCTCAGGCTTAGTCATTGTAGCCACTGCGTCCCCAAGCTGGAG	50	1160	12	1266	33	907
S84A	CAAGTCAAATGTCTCCTCAAATATTCTACGACTTGGAAGCCCCTCAATCCCAACAGCTGGCTTTATCATGCCAAACTCTTGGATCCTGCCACTCCAGTCCATATTCTGCGCGAGATTGGCCTCAGGCTTAGTCATTGTAGCCACTGCGTCCCCAAGCTGGAG	33	353	6	366	17	237
T85A	CAAGTCAAATGTCTCCTCAAATATTCTACGACTTGGAAGCCCCTCAATCCCAACAGCTGGCTTTATCATGCCAAACTCTTGGATCCTTCAGCCCCAGTCCATATTCTGCGCGAGATTGGCCTCAGGCTTAGTCATTGTAGCCACTGCGTCCCCAAGCTGGAG	68	127	12	113	28	88
P86A	CAAGTCAAATGTCTCCTCAAATATTCTACGACTTGGAAGCCCCTCAATCCCAACAGCTGGCTTTATCATGCCAAACTCTTGGATCCTTCAACTGCCGTCCATATTCTGCGCGAGATTGGCCTCAGGCTTAGTCATTGTAGCCACTGCGTCCCCAAGCTGGAG	111	105	33	102	86	59
V87A	CAAGTCAAATGTCTCCTCAAATATTCTACGACTTGGAAGCCCCTCAATCCCAACAGCTGGCTTTATCATGCCAAACTCTTGGATCCTTCAACTCCAGCCCATATTCTGCGCGAGATTGGCCTCAGGCTTAGTCATTGTAGCCACTGCGTCCCCAAGCTGGAG	117	112	21	93	59	66
H88A	CAAGTCAAATGTCTCCTCAAATATTCTACGACTTGGAAGCCCCTCAATCCCAACAGCTGGCTTTATCATGCCAAACTCTTGGATCCTTCAACTCCAGTCGCCATTCTGCGCGAGATTGGCCTCAGGCTTAGTCATTGTAGCCACTGCGTCCCCAAGCTGGAG	103	130	17	166	48	103
I89A	CAAGTCAAATGTCTCCTCAAATATTCTACGACTTGGAAGCCCCTCAATCCCAACAGCTGGCTTTATCATGCCAAACTCTTGGATCCTTCAACTCCAGTCCATGCCCTGCGCGAGATTGGCCTCAGGCTTAGTCATTGTAGCCACTGCGTCCCCAAGCTGGAG	59	65	13	83	30	42
D9A	ATGGGGCCACGAAATCCGTCTCCCGCCCATCTCTCTGAAAGCGAAAGTGAAGAAGAGGAAAATATTTCTTATTTGAATGAGTCTTCCGGAGAAGAATGGGATAGCTCAGAAGAAGAGGATAGCATGGTCCCTAATCTCTCACCGCTTGAATCTCTTGCCTGG	108	177	16	167	77	127
L90A	CAAGTCAAATGTCTCCTCAAATATTCTACGACTTGGAAGCCCCTCAATCCCAACAGCTGGCTTTATCATGCCAAACTCTTGGATCCTTCAACTCCAGTCCATATTGCCCGCGAGATTGGCCTCAGGCTTAGTCATTGTAGCCACTGCGTCCCCAAGCTGGAG	199	30	38	23	117	18
R91A	CAAGTCAAATGTCTCCTCAAATATTCTACGACTTGGAAGCCCCTCAATCCCAACAGCTGGCTTTATCATGCCAAACTCTTGGATCCTTCAACTCCAGTCCATATTCTGGCCGAGATTGGCCTCAGGCTTAGTCATTGTAGCCACTGCGTCCCCAAGCTGGAG	414	62	106	49	231	57
E92A	CAAGTCAAATGTCTCCTCAAATATTCTACGACTTGGAAGCCCCTCAATCCCAACAGCTGGCTTTATCATGCCAAACTCTTGGATCCTTCAACTCCAGTCCATATTCTGCGCGCCATTGGCCTCAGGCTTAGTCATTGTAGCCACTGCGTCCCCAAGCTGGAG	702	215	147	241	370	142
I93A	CAAGTCAAATGTCTCCTCAAATATTCTACGACTTGGAAGCCCCTCAATCCCAACAGCTGGCTTTATCATGCCAAACTCTTGGATCCTTCAACTCCAGTCCATATTCTGCGCGAGGCCGGCCTCAGGCTTAGTCATTGTAGCCACTGCGTCCCCAAGCTGGAG	717	188	146	193	421	121
G94A	CAAGTCAAATGTCTCCTCAAATATTCTACGACTTGGAAGCCCCTCAATCCCAACAGCTGGCTTTATCATGCCAAACTCTTGGATCCTTCAACTCCAGTCCATATTCTGCGCGAGATTGCCCTCAGGCTTAGTCATTGTAGCCACTGCGTCCCCAAGCTGGAG	19	388	3	389	13	310
L95A	CAAGTCAAATGTCTCCTCAAATATTCTACGACTTGGAAGCCCCTCAATCCCAACAGCTGGCTTTATCATGCCAAACTCTTGGATCCTTCAACTCCAGTCCATATTCTGCGCGAGATTGGCGCCAGGCTTAGTCATTGTAGCCACTGCGTCCCCAAGCTGGAG	520	69	124	86	295	78
R96A	CAAGTCAAATGTCTCCTCAAATATTCTACGACTTGGAAGCCCCTCAATCCCAACAGCTGGCTTTATCATGCCAAACTCTTGGATCCTTCAACTCCAGTCCATATTCTGCGCGAGATTGGCCTCGCCCTTAGTCATTGTAGCCACTGCGTCCCCAAGCTGGAG	39	165	9	235	21	154
L97A	CAAGTCAAATGTCTCCTCAAATATTCTACGACTTGGAAGCCCCTCAATCCCAACAGCTGGCTTTATCATGCCAAACTCTTGGATCCTTCAACTCCAGTCCATATTCTGCGCGAGATTGGCCTCAGGGCCAGTCATTGTAGCCACTGCGTCCCCAAGCTGGAG	284	56	57	64	152	38
S98A	CAAGTCAAATGTCTCCTCAAATATTCTACGACTTGGAAGCCCCTCAATCCCAACAGCTGGCTTTATCATGCCAAACTCTTGGATCCTTCAACTCCAGTCCATATTCTGCGCGAGATTGGCCTCAGGCTTGCCCATTGTAGCCACTGCGTCCCCAAGCTGGAG	30	231	1	255	3	177
H99A	CAAGTCAAATGTCTCCTCAAATATTCTACGACTTGGAAGCCCCTCAATCCCAACAGCTGGCTTTATCATGCCAAACTCTTGGATCCTTCAACTCCAGTCCATATTCTGCGCGAGATTGGCCTCAGGCTTAGTGCCTGTAGCCACTGCGTCCCCAAGCTGGAG	7	202	0	178	6	152
WT	ATGGGGCCACGAAATCCGTCTCCCGACCATCTCTCTGAAAGCGAAAGTGAAGAAGAGGAAAATATTTCTTATTTGAATGAGTCTTCCGGAGAAGAATGGGATAGCTCAGAAGAAGAGGATAGCATGGTCCCTAATCTCTCACCGCTTGAATCTCTTGCCTGG	273	942	71	748	145	593
WT	CAAGTCAAATGTCTCCTCAAATATTCTACGACTTGGAAGCCCCTCAATCCCAACAGCTGGCTTTATCATGCCAAACTCTTGGATCCTTCAACTCCAGTCCATATTCTGCGCGAGATTGGCCTCAGGCTTAGTCATTGTAGCCACTGCGTCCCCAAGCTGGAG	268	1913	46	2071	112	1519
WT	CCAATTCCCGAATGGCCACCGCTTGCATCCTGTGGCGTGCCCCCATTTCAAAAGCCACTGACTTCCCCGAGCCGACTTTCAAGGGACCATGCAACACTGAATGGCGCCTTGCAATTCGCAACCAAGCAGCTTTCAAGAACTCTTAGTCGGGCTACGCCCATC	355	1212	36	1337	116	933
WT	CCCGAGTACCTGAAACAAATCCCAAATAGCTGCGTTTCTGGGTGTTGCTGTGGGTGGCTGACCAAAACCGTCAAGGAAACCACGCGGACGGAGCCCATCAACACCACCTATAGCTACACCGATTTTCAAAAGGCAGTGAACAAACTCCTGACAGCCAGTCTT	227	776	69	824	121	747

## Sheet: Supp. Fig. 4b - Volcano Plot
Mutant	Ratio	p_value
S63A	0.520455	0.973733
D40A	0.592456	0.963687
T85A	0.556045	0.963687
S23A	0.546096	0.95447
T155A	0.519612	0.920092
E27A	0.580866	0.914378
T202A	0.570268	0.907005
P105A	0.464329	0.899724
N21A	0.590056	0.891982
F147A	0.463958	0.872627
S36A	0.554817	0.872166
S12A	0.665522	0.852627
W33A	0.485221	0.818525
E39A	0.62896	0.8047
R4A	0.518197	0.780461
S16A	0.4623	0.780461
G30A	0.459553	0.765714
N26A	0.580939	0.76212
P3A	0.728825	0.755484
S215A	0.437776	0.754101
H10A	0.438779	0.747281
K57A	0.426302	0.747281
A214R	0.672476	0.731982
E31A	0.452567	0.726267
E18A	0.678753	0.721014
P161A	0.797647	0.721014
Q151A	0.687624	0.713825
D9A	0.693643	0.707189
K67A	0.701499	0.693917
S35A	0.453479	0.6847
S41A	0.421096	0.6847
H88A	0.770596	0.674009
N5A	0.354548	0.671797
L211A	0.669801	0.653641
E13A	0.792336	0.647097
N45A	0.418888	0.645069
R133A	0.703996	0.630415
E37A	0.418311	0.615576
D34A	0.444397	0.597512
P109A	0.468096	0.597512
E20A	0.83241	0.584608
S28A	0.794933	0.572442
E164A	0.372636	0.55788
M42A	0.374007	0.55788
S118A	0.360553	0.552074
V43A	0.387556	0.541014
S29A	0.833934	0.536313
L166A	0.350302	0.535207
T183A	0.94344	0.530415
T149A	0.36686	0.523687
Y24A	0.330353	0.506083
P122A	0.338806	0.501567
E38A	0.38053	0.495576
E15A	0.866156	0.494009
E19A	0.746774	0.494009
P170A	0.852603	0.494009
E32A	1.04091	0.475484
V56A	0.32708	0.46
G120A	0.914131	0.448295
Y199A	0.895684	0.448295
S14A	0.388083	0.443502
T190A	0.836399	0.421751
L46A	0.338487	0.416406
D137A	0.362336	0.411429
V121A	0.937592	0.405622
K206A	0.338906	0.399908
I89A	1.03187	0.394931
K126A	0.34578	0.384793
M1A	0.944231	0.374286
E17A	0.981242	0.365253
K150A	1.03964	0.360184
S47A	1.25443	0.356682
L134A	0.275595	0.348018
P8A	0.335379	0.342212
P123A	0.313428	0.329493
S7A	1.13139	0.3247
L11A	0.300919	0.320737
P127A	0.330006	0.320737
T140A	0.332862	0.301935
K187A	0.272833	0.297788
R158A	0.317248	0.297788
K79A	1.07102	0.293088
E193A	0.343685	0.292627
R154A	1.20573	0.288479
T160A	0.305275	0.277696
V104A	1.14438	0.257327
I22A	0.295411	0.256866
C178A	1.30902	0.254009
Q55A	1.09411	0.249585
V87A	1.18755	0.236774
WT	0.269067	0.230046
L60A	1.31438	0.22682
L25A	0.277672	0.220369
P48A	0.255419	0.220369
Q146A	0.266892	0.220369
P6A	1.3444	0.220276
S51A	0.290196	0.214931
V174A	0.271164	0.202212
L128A	1.59322	0.195023
P44A	1.55817	0.189493
E188A	0.285601	0.187558
K61A	1.49603	0.182212
S200A	1.97705	0.179171
P86A	1.69403	0.173825
I162A	0.207952	0.173456
Q168A	0.245442	0.161567
P111A	2.31228	0.155207
T198A	0.226332	0.148111
L216A	2.03134	0.148111
R96A	0.225487	0.14341
K184A	3.02082	0.14212
N171A	0.236516	0.138433
I110A	2.35697	0.137512
L52A	2.34246	0.137512
E112A	0.198785	0.1353
G2A	0.225265	0.132442
R191A	0.255781	0.125346
H77A	2.62504	0.12341
V186A	2.34721	0.12341
S130A	0.228109	0.122488
Q205A	0.200221	0.117235
S73A	3.518	0.0948387
I169A	0.178772	0.0836866
C119A	3.52762	0.08
A159R	3.82463	0.0779723
C103A	3.50228	0.0779723
N209A	0.19189	0.0752074
E92A	3.7118	0.0748387
L81A	4.09418	0.0719816
S172A	0.173094	0.0710599
T192A	0.195256	0.0710599
D203A	4.11407	0.0663594
T213A	0.180546	0.06553
F204A	4.12846	0.0630415
L141A	3.53436	0.0618433
L80A	4.19134	0.0592627
A78R	4.42758	0.0510599
I93A	4.33558	0.0510599
S101A	0.146669	0.0465438
D82A	4.40952	0.0460829
Y76A	4.60426	0.0423963
I195A	0.170815	0.0423963
P194A	0.142921	0.0401843
L116A	4.79975	0.037788
W66A	5.1117	0.037788
K210A	0.149277	0.0368664
P131A	0.135112	0.0311521
P163A	0.177495	0.0303226
L69A	5.27171	0.0300461
S132A	0.129185	0.0273733
L97A	5.76522	0.0262673
T197A	0.122487	0.0258986
C100A	5.12813	0.024424
H138A	0.109848	0.0230415
L75A	5.64654	0.0221198
A139R	6.57189	0.0200922
L145A	6.67871	0.0200922
N72A	6.5302	0.0200922
W74A	5.80003	0.0200922
G180A	0.116595	0.0189862
T129A	0.133967	0.0186175
S157A	0.104201	0.0157604
T185A	0.119502	0.0157604
Y62A	6.67414	0.015023
Q125A	0.112379	0.0143779
N196A	0.113388	0.0141935
A117R	0.11368	0.0129954
G176A	0.0890384	0.0122581
W54A	0.0970311	0.0122581
L95A	7.54972	0.0120737
S84A	0.106273	0.0101382
R136A	0.106497	0.00866359
N70A	0.102243	0.00718894
R91A	7.59092	0.00691244
K167A	0.0594421	0.00654378
L182A	8.43933	0.00626728
L90A	8.65094	0.00626728
A148R	8.64225	0.00552995
F124A	9.26587	0.00552995
L156A	8.56851	0.00552995
N142A	9.68184	0.00497696
S153A	0.0905113	0.00470046
P71A	0.09464	0.0040553
S175A	0.0956191	0.00396313
C58A	8.99028	0.0037788
T65A	0.0895166	0.0035023
P115A	10.3348	0.00341014
E108A	0.0808039	0.00331797
W113A	10.1052	0.00313364
G143A	0.0726153	0.00304148
P114A	11.6646	0.00285714
V208A	10.4789	0.00285714
H102A	0.0771199	0.00276498
A144R	10.5951	0.00202765
L152A	13.1523	0.00202765
K106A	0.0637631	0.00147465
P68A	0.0847113	0.00147465
S135A	0.0844531	0.00147465
S98A	0.0280266	0.00110599
L212A	14.0616	0.000737
W181A	13.0902	0.000645
A207R	14.5308	0.000276
G94A	0.0556683	0.000276
C179A	17.5685	0.000184
E50A	18.0621	0.000184
Y201A	14.2669	0.000184
L49A	15.6129	9.22e-05
A53R	35.4509	9.22e-05
C173A	0.0450187	9.22e-05
C177A	23.0053	9.22e-05
H99A	0.0393942	9.22e-05
L107A	0.0344804	9.22e-05
L59A	0.0241964	9.22e-05
P83A	0.0496312	9.22e-05
T189A	0.0312486	9.22e-05
T64A	0.0200568	9.22e-05
Y165A	0.0308119	9.22e-05

## Sheet: Supp. Fig. 4c - Read Count
Mutant	Sequence	H_Rep1	L_Rep1	H_Rep2	L_Rep2	H_Rep3	L_Rep3
M1A	GCCGGGCCACGAAATCCGTCTCCCGACCATCTCTCTGAAAGCGAAAGTGAAGAAGAGGAAAATATTTCTTATTTGAATGAGTCTTCCGGAGAAGAATGGGATAGCTCAGAAGAAGAGGATAGCATGGTCCCTAATCTCTCACCGCTTGAATCTCTTGCCTGG	245	291	161	380	83	475
H10A	ATGGGGCCACGAAATCCGTCTCCCGACGCCCTCTCTGAAAGCGAAAGTGAAGAAGAGGAAAATATTTCTTATTTGAATGAGTCTTCCGGAGAAGAATGGGATAGCTCAGAAGAAGAGGATAGCATGGTCCCTAATCTCTCACCGCTTGAATCTCTTGCCTGG	305	470	223	551	172	771
C100A	CAAGTCAAATGTCTCCTCAAATATTCTACGACTTGGAAGCCCCTCAATCCCAACAGCTGGCTTTATCATGCCAAACTCTTGGATCCTTCAACTCCAGTCCATATTCTGCGCGAGATTGGCCTCAGGCTTAGTCATGCCAGCCACTGCGTCCCCAAGCTGGAG	1981	169	1146	208	1296	177
S101A	CAAGTCAAATGTCTCCTCAAATATTCTACGACTTGGAAGCCCCTCAATCCCAACAGCTGGCTTTATCATGCCAAACTCTTGGATCCTTCAACTCCAGTCCATATTCTGCGCGAGATTGGCCTCAGGCTTAGTCATTGTGCCCACTGCGTCCCCAAGCTGGAG	168	653	77	902	82	858
H102A	CAAGTCAAATGTCTCCTCAAATATTCTACGACTTGGAAGCCCCTCAATCCCAACAGCTGGCTTTATCATGCCAAACTCTTGGATCCTTCAACTCCAGTCCATATTCTGCGCGAGATTGGCCTCAGGCTTAGTCATTGTAGCGCCTGCGTCCCCAAGCTGGAG	123	1054	78	1406	81	1343
C103A	CAAGTCAAATGTCTCCTCAAATATTCTACGACTTGGAAGCCCCTCAATCCCAACAGCTGGCTTTATCATGCCAAACTCTTGGATCCTTCAACTCCAGTCCATATTCTGCGCGAGATTGGCCTCAGGCTTAGTCATTGTAGCCACGCCGTCCCCAAGCTGGAG	2593	191	1471	250	1600	237
V104A	CAAGTCAAATGTCTCCTCAAATATTCTACGACTTGGAAGCCCCTCAATCCCAACAGCTGGCTTTATCATGCCAAACTCTTGGATCCTTCAACTCCAGTCCATATTCTGCGCGAGATTGGCCTCAGGCTTAGTCATTGTAGCCACTGCGCCCCCAAGCTGGAG	315	441	169	531	238	536
P105A	CAAGTCAAATGTCTCCTCAAATATTCTACGACTTGGAAGCCCCTCAATCCCAACAGCTGGCTTTATCATGCCAAACTCTTGGATCCTTCAACTCCAGTCCATATTCTGCGCGAGATTGGCCTCAGGCTTAGTCATTGTAGCCACTGCGTCGCCAAGCTGGAG	304	533	207	751	180	754
K106A	CAAGTCAAATGTCTCCTCAAATATTCTACGACTTGGAAGCCCCTCAATCCCAACAGCTGGCTTTATCATGCCAAACTCTTGGATCCTTCAACTCCAGTCCATATTCTGCGCGAGATTGGCCTCAGGCTTAGTCATTGTAGCCACTGCGTCCCCGCCCTGGAG	165	896	106	1154	153	1224
L107A	CAAGTCAAATGTCTCCTCAAATATTCTACGACTTGGAAGCCCCTCAATCCCAACAGCTGGCTTTATCATGCCAAACTCTTGGATCCTTCAACTCCAGTCCATATTCTGCGCGAGATTGGCCTCAGGCTTAGTCATTGTAGCCACTGCGTCCCCAAGGCCGAG	189	1173	94	1492	122	1601
E108A	CAAGTCAAATGTCTCCTCAAATATTCTACGACTTGGAAGCCCCTCAATCCCAACAGCTGGCTTTATCATGCCAAACTCTTGGATCCTTCAACTCCAGTCCATATTCTGCGCGAGATTGGCCTCAGGCTTAGTCATTGTAGCCACTGCGTCCCCAAGCTGGCC	126	543	56	790	69	755
P109A	GCCATTCCCGAATGGCCACCGCTTGCATCCTGTGGCGTGCCCCCATTTCAAAAGCCACTGACTTCCCCGAGCCGACTTTCAAGGGACCATGCAACACTGAATGGCGCCTTGCAATTCGCAACCAAGCAGCTTTCAAGAACTCTTAGTCGGGCTACGCCCATC	8	14	5	14	7	39
L11A	ATGGGGCCACGAAATCCGTCTCCCGACCATGCCTCTGAAAGCGAAAGTGAAGAAGAGGAAAATATTTCTTATTTGAATGAGTCTTCCGGAGAAGAATGGGATAGCTCAGAAGAAGAGGATAGCATGGTCCCTAATCTCTCACCGCTTGAATCTCTTGCCTGG	311	491	181	581	170	762
I110A	CCAGCCCCCGAATGGCCACCGCTTGCATCCTGTGGCGTGCCCCCATTTCAAAAGCCACTGACTTCCCCGAGCCGACTTTCAAGGGACCATGCAACACTGAATGGCGCCTTGCAATTCGCAACCAAGCAGCTTTCAAGAACTCTTAGTCGGGCTACGCCCATC	106	99	85	100	114	248
P111A	CCAATTGCCGAATGGCCACCGCTTGCATCCTGTGGCGTGCCCCCATTTCAAAAGCCACTGACTTCCCCGAGCCGACTTTCAAGGGACCATGCAACACTGAATGGCGCCTTGCAATTCGCAACCAAGCAGCTTTCAAGAACTCTTAGTCGGGCTACGCCCATC	130	111	131	119	178	280
E112A	CCAATTCCCGCCTGGCCACCGCTTGCATCCTGTGGCGTGCCCCCATTTCAAAAGCCACTGACTTCCCCGAGCCGACTTTCAAGGGACCATGCAACACTGAATGGCGCCTTGCAATTCGCAACCAAGCAGCTTTCAAGAACTCTTAGTCGGGCTACGCCCATC	66	146	84	111	99	301
W113A	CCAATTCCCGAAGCCCCACCGCTTGCATCCTGTGGCGTGCCCCCATTTCAAAAGCCACTGACTTCCCCGAGCCGACTTTCAAGGGACCATGCAACACTGAATGGCGCCTTGCAATTCGCAACCAAGCAGCTTTCAAGAACTCTTAGTCGGGCTACGCCCATC	1390	53	1280	50	1634	133
P114A	CCAATTCCCGAATGGGCCCCGCTTGCATCCTGTGGCGTGCCCCCATTTCAAAAGCCACTGACTTCCCCGAGCCGACTTTCAAGGGACCATGCAACACTGAATGGCGCCTTGCAATTCGCAACCAAGCAGCTTTCAAGAACTCTTAGTCGGGCTACGCCCATC	246	34	215	26	302	69
P115A	CCAATTCCCGAATGGCCAGCCCTTGCATCCTGTGGCGTGCCCCCATTTCAAAAGCCACTGACTTCCCCGAGCCGACTTTCAAGGGACCATGCAACACTGAATGGCGCCTTGCAATTCGCAACCAAGCAGCTTTCAAGAACTCTTAGTCGGGCTACGCCCATC	174	58	157	49	176	134
L116A	CCAATTCCCGAATGGCCACCGGCCGCATCCTGTGGCGTGCCCCCATTTCAAAAGCCACTGACTTCCCCGAGCCGACTTTCAAGGGACCATGCAACACTGAATGGCGCCTTGCAATTCGCAACCAAGCAGCTTTCAAGAACTCTTAGTCGGGCTACGCCCATC	70	80	78	52	115	159
A117R	CCAATTCCCGAATGGCCACCGCTTCGGTCCTGTGGCGTGCCCCCATTTCAAAAGCCACTGACTTCCCCGAGCCGACTTTCAAGGGACCATGCAACACTGAATGGCGCCTTGCAATTCGCAACCAAGCAGCTTTCAAGAACTCTTAGTCGGGCTACGCCCATC	84	312	81	246	124	746
S118A	CCAATTCCCGAATGGCCACCGCTTGCAGCCTGTGGCGTGCCCCCATTTCAAAAGCCACTGACTTCCCCGAGCCGACTTTCAAGGGACCATGCAACACTGAATGGCGCCTTGCAATTCGCAACCAAGCAGCTTTCAAGAACTCTTAGTCGGGCTACGCCCATC	105	205	92	164	124	455
C119A	CCAATTCCCGAATGGCCACCGCTTGCATCCGCCGGCGTGCCCCCATTTCAAAAGCCACTGACTTCCCCGAGCCGACTTTCAAGGGACCATGCAACACTGAATGGCGCCTTGCAATTCGCAACCAAGCAGCTTTCAAGAACTCTTAGTCGGGCTACGCCCATC	58	78	55	74	71	169
S12A	ATGGGGCCACGAAATCCGTCTCCCGACCATCTCGCCGAAAGCGAAAGTGAAGAAGAGGAAAATATTTCTTATTTGAATGAGTCTTCCGGAGAAGAATGGGATAGCTCAGAAGAAGAGGATAGCATGGTCCCTAATCTCTCACCGCTTGAATCTCTTGCCTGG	597	859	452	915	293	1317
G120A	CCAATTCCCGAATGGCCACCGCTTGCATCCTGTGCCGTGCCCCCATTTCAAAAGCCACTGACTTCCCCGAGCCGACTTTCAAGGGACCATGCAACACTGAATGGCGCCTTGCAATTCGCAACCAAGCAGCTTTCAAGAACTCTTAGTCGGGCTACGCCCATC	66	89	63	68	68	196
V121A	CCAATTCCCGAATGGCCACCGCTTGCATCCTGTGGCGCCCCCCCATTTCAAAAGCCACTGACTTCCCCGAGCCGACTTTCAAGGGACCATGCAACACTGAATGGCGCCTTGCAATTCGCAACCAAGCAGCTTTCAAGAACTCTTAGTCGGGCTACGCCCATC	110	141	104	140	159	338
P122A	CCAATTCCCGAATGGCCACCGCTTGCATCCTGTGGCGTGGCCCCATTTCAAAAGCCACTGACTTCCCCGAGCCGACTTTCAAGGGACCATGCAACACTGAATGGCGCCTTGCAATTCGCAACCAAGCAGCTTTCAAGAACTCTTAGTCGGGCTACGCCCATC	131	344	118	323	162	885
P123A	CCAATTCCCGAATGGCCACCGCTTGCATCCTGTGGCGTGCCCGCCTTTCAAAAGCCACTGACTTCCCCGAGCCGACTTTCAAGGGACCATGCAACACTGAATGGCGCCTTGCAATTCGCAACCAAGCAGCTTTCAAGAACTCTTAGTCGGGCTACGCCCATC	214	539	219	430	284	1244
F124A	CCAATTCCCGAATGGCCACCGCTTGCATCCTGTGGCGTGCCCCCAGCCCAAAAGCCACTGACTTCCCCGAGCCGACTTTCAAGGGACCATGCAACACTGAATGGCGCCTTGCAATTCGCAACCAAGCAGCTTTCAAGAACTCTTAGTCGGGCTACGCCCATC	507	149	581	143	731	404
Q125A	CCAATTCCCGAATGGCCACCGCTTGCATCCTGTGGCGTGCCCCCATTTGCCAAGCCACTGACTTCCCCGAGCCGACTTTCAAGGGACCATGCAACACTGAATGGCGCCTTGCAATTCGCAACCAAGCAGCTTTCAAGAACTCTTAGTCGGGCTACGCCCATC	120	515	129	487	163	1245
K126A	CCAATTCCCGAATGGCCACCGCTTGCATCCTGTGGCGTGCCCCCATTTCAAGCCCCACTGACTTCCCCGAGCCGACTTTCAAGGGACCATGCAACACTGAATGGCGCCTTGCAATTCGCAACCAAGCAGCTTTCAAGAACTCTTAGTCGGGCTACGCCCATC	103	338	116	324	112	773
P127A	CCAATTCCCGAATGGCCACCGCTTGCATCCTGTGGCGTGCCCCCATTTCAAAAGGCCCTGACTTCCCCGAGCCGACTTTCAAGGGACCATGCAACACTGAATGGCGCCTTGCAATTCGCAACCAAGCAGCTTTCAAGAACTCTTAGTCGGGCTACGCCCATC	92	272	112	259	145	716
L128A	CCAATTCCCGAATGGCCACCGCTTGCATCCTGTGGCGTGCCCCCATTTCAAAAGCCAGCCACTTCCCCGAGCCGACTTTCAAGGGACCATGCAACACTGAATGGCGCCTTGCAATTCGCAACCAAGCAGCTTTCAAGAACTCTTAGTCGGGCTACGCCCATC	183	150	174	132	230	387
T129A	CCAATTCCCGAATGGCCACCGCTTGCATCCTGTGGCGTGCCCCCATTTCAAAAGCCACTGGCCTCCCCGAGCCGACTTTCAAGGGACCATGCAACACTGAATGGCGCCTTGCAATTCGCAACCAAGCAGCTTTCAAGAACTCTTAGTCGGGCTACGCCCATC	97	289	108	297	128	737
E13A	ATGGGGCCACGAAATCCGTCTCCCGACCATCTCTCTGCCAGCGAAAGTGAAGAAGAGGAAAATATTTCTTATTTGAATGAGTCTTCCGGAGAAGAATGGGATAGCTCAGAAGAAGAGGATAGCATGGTCCCTAATCTCTCACCGCTTGAATCTCTTGCCTGG	233	325	148	346	108	550
S130A	CCAATTCCCGAATGGCCACCGCTTGCATCCTGTGGCGTGCCCCCATTTCAAAAGCCACTGACTGCCCCGAGCCGACTTTCAAGGGACCATGCAACACTGAATGGCGCCTTGCAATTCGCAACCAAGCAGCTTTCAAGAACTCTTAGTCGGGCTACGCCCATC	130	328	146	276	171	752
P131A	CCAATTCCCGAATGGCCACCGCTTGCATCCTGTGGCGTGCCCCCATTTCAAAAGCCACTGACTTCCGCCAGCCGACTTTCAAGGGACCATGCAACACTGAATGGCGCCTTGCAATTCGCAACCAAGCAGCTTTCAAGAACTCTTAGTCGGGCTACGCCCATC	78	334	59	322	124	780
S132A	CCAATTCCCGAATGGCCACCGCTTGCATCCTGTGGCGTGCCCCCATTTCAAAAGCCACTGACTTCCCCGGCCCGACTTTCAAGGGACCATGCAACACTGAATGGCGCCTTGCAATTCGCAACCAAGCAGCTTTCAAGAACTCTTAGTCGGGCTACGCCCATC	76	181	80	185	67	492
R133A	CCAATTCCCGAATGGCCACCGCTTGCATCCTGTGGCGTGCCCCCATTTCAAAAGCCACTGACTTCCCCGAGCGCCCTTTCAAGGGACCATGCAACACTGAATGGCGCCTTGCAATTCGCAACCAAGCAGCTTTCAAGAACTCTTAGTCGGGCTACGCCCATC	62	164	65	95	87	312
L134A	CCAATTCCCGAATGGCCACCGCTTGCATCCTGTGGCGTGCCCCCATTTCAAAAGCCACTGACTTCCCCGAGCCGAGCCTCAAGGGACCATGCAACACTGAATGGCGCCTTGCAATTCGCAACCAAGCAGCTTTCAAGAACTCTTAGTCGGGCTACGCCCATC	73	239	70	180	106	529
S135A	CCAATTCCCGAATGGCCACCGCTTGCATCCTGTGGCGTGCCCCCATTTCAAAAGCCACTGACTTCCCCGAGCCGACTTGCCAGGGACCATGCAACACTGAATGGCGCCTTGCAATTCGCAACCAAGCAGCTTTCAAGAACTCTTAGTCGGGCTACGCCCATC	112	484	113	361	113	1017
R136A	CCAATTCCCGAATGGCCACCGCTTGCATCCTGTGGCGTGCCCCCATTTCAAAAGCCACTGACTTCCCCGAGCCGACTTTCAGCCGACCATGCAACACTGAATGGCGCCTTGCAATTCGCAACCAAGCAGCTTTCAAGAACTCTTAGTCGGGCTACGCCCATC	41	178	52	156	56	401
D137A	CCAATTCCCGAATGGCCACCGCTTGCATCCTGTGGCGTGCCCCCATTTCAAAAGCCACTGACTTCCCCGAGCCGACTTTCAAGGGCCCATGCAACACTGAATGGCGCCTTGCAATTCGCAACCAAGCAGCTTTCAAGAACTCTTAGTCGGGCTACGCCCATC	73	215	71	197	95	500
H138A	CCAATTCCCGAATGGCCACCGCTTGCATCCTGTGGCGTGCCCCCATTTCAAAAGCCACTGACTTCCCCGAGCCGACTTTCAAGGGACGCCGCAACACTGAATGGCGCCTTGCAATTCGCAACCAAGCAGCTTTCAAGAACTCTTAGTCGGGCTACGCCCATC	58	212	44	193	66	478
A139R	CCAATTCCCGAATGGCCACCGCTTGCATCCTGTGGCGTGCCCCCATTTCAAAAGCCACTGACTTCCCCGAGCCGACTTTCAAGGGACCATCGGACACTGAATGGCGCCTTGCAATTCGCAACCAAGCAGCTTTCAAGAACTCTTAGTCGGGCTACGCCCATC	77	43	83	48	91	89
S14A	ATGGGGCCACGAAATCCGTCTCCCGACCATCTCTCTGAAGCCGAAAGTGAAGAAGAGGAAAATATTTCTTATTTGAATGAGTCTTCCGGAGAAGAATGGGATAGCTCAGAAGAAGAGGATAGCATGGTCCCTAATCTCTCACCGCTTGAATCTCTTGCCTGG	154	219	138	262	88	359
T140A	CCAATTCCCGAATGGCCACCGCTTGCATCCTGTGGCGTGCCCCCATTTCAAAAGCCACTGACTTCCCCGAGCCGACTTTCAAGGGACCATGCAGCCCTGAATGGCGCCTTGCAATTCGCAACCAAGCAGCTTTCAAGAACTCTTAGTCGGGCTACGCCCATC	64	196	89	156	93	480
L141A	CCAATTCCCGAATGGCCACCGCTTGCATCCTGTGGCGTGCCCCCATTTCAAAAGCCACTGACTTCCCCGAGCCGACTTTCAAGGGACCATGCAACAGCCAATGGCGCCTTGCAATTCGCAACCAAGCAGCTTTCAAGAACTCTTAGTCGGGCTACGCCCATC	78	62	64	51	88	149
N142A	CCAATTCCCGAATGGCCACCGCTTGCATCCTGTGGCGTGCCCCCATTTCAAAAGCCACTGACTTCCCCGAGCCGACTTTCAAGGGACCATGCAACACTGGCCGGCGCCTTGCAATTCGCAACCAAGCAGCTTTCAAGAACTCTTAGTCGGGCTACGCCCATC	89	42	106	49	144	137
G143A	CCAATTCCCGAATGGCCACCGCTTGCATCCTGTGGCGTGCCCCCATTTCAAAAGCCACTGACTTCCCCGAGCCGACTTTCAAGGGACCATGCAACACTGAATGCCGCCTTGCAATTCGCAACCAAGCAGCTTTCAAGAACTCTTAGTCGGGCTACGCCCATC	38	201	49	170	49	520
A144R	CCAATTCCCGAATGGCCACCGCTTGCATCCTGTGGCGTGCCCCCATTTCAAAAGCCACTGACTTCCCCGAGCCGACTTTCAAGGGACCATGCAACACTGAATGGCCGGTTGCAATTCGCAACCAAGCAGCTTTCAAGAACTCTTAGTCGGGCTACGCCCATC	396	21	387	20	508	49
L145A	CCAATTCCCGAATGGCCACCGCTTGCATCCTGTGGCGTGCCCCCATTTCAAAAGCCACTGACTTCCCCGAGCCGACTTTCAAGGGACCATGCAACACTGAATGGCGCCGCCCAATTCGCAACCAAGCAGCTTTCAAGAACTCTTAGTCGGGCTACGCCCATC	101	80	84	79	109	178
Q146A	CCAATTCCCGAATGGCCACCGCTTGCATCCTGTGGCGTGCCCCCATTTCAAAAGCCACTGACTTCCCCGAGCCGACTTTCAAGGGACCATGCAACACTGAATGGCGCCTTGGCCTTCGCAACCAAGCAGCTTTCAAGAACTCTTAGTCGGGCTACGCCCATC	76	237	70	212	98	737
F147A	CCAATTCCCGAATGGCCACCGCTTGCATCCTGTGGCGTGCCCCCATTTCAAAAGCCACTGACTTCCCCGAGCCGACTTTCAAGGGACCATGCAACACTGAATGGCGCCTTGCAAGCCGCAACCAAGCAGCTTTCAAGAACTCTTAGTCGGGCTACGCCCATC	58	88	59	79	64	156
A148R	CCAATTCCCGAATGGCCACCGCTTGCATCCTGTGGCGTGCCCCCATTTCAAAAGCCACTGACTTCCCCGAGCCGACTTTCAAGGGACCATGCAACACTGAATGGCGCCTTGCAATTCCGGACCAAGCAGCTTTCAAGAACTCTTAGTCGGGCTACGCCCATC	2323	109	2261	94	2739	263
T149A	CCAATTCCCGAATGGCCACCGCTTGCATCCTGTGGCGTGCCCCCATTTCAAAAGCCACTGACTTCCCCGAGCCGACTTTCAAGGGACCATGCAACACTGAATGGCGCCTTGCAATTCGCAGCCAAGCAGCTTTCAAGAACTCTTAGTCGGGCTACGCCCATC	107	289	124	259	155	689
E15A	ATGGGGCCACGAAATCCGTCTCCCGACCATCTCTCTGAAAGCGCCAGTGAAGAAGAGGAAAATATTTCTTATTTGAATGAGTCTTCCGGAGAAGAATGGGATAGCTCAGAAGAAGAGGATAGCATGGTCCCTAATCTCTCACCGCTTGAATCTCTTGCCTGG	185	173	112	242	96	287
K150A	CCAATTCCCGAATGGCCACCGCTTGCATCCTGTGGCGTGCCCCCATTTCAAAAGCCACTGACTTCCCCGAGCCGACTTTCAAGGGACCATGCAACACTGAATGGCGCCTTGCAATTCGCAACCGCCCAGCTTTCAAGAACTCTTAGTCGGGCTACGCCCATC	94	122	130	122	148	352
Q151A	CCAATTCCCGAATGGCCACCGCTTGCATCCTGTGGCGTGCCCCCATTTCAAAAGCCACTGACTTCCCCGAGCCGACTTTCAAGGGACCATGCAACACTGAATGGCGCCTTGCAATTCGCAACCAAGGCCCTTTCAAGAACTCTTAGTCGGGCTACGCCCATC	706	761	716	760	865	1898
L152A	CCAATTCCCGAATGGCCACCGCTTGCATCCTGTGGCGTGCCCCCATTTCAAAAGCCACTGACTTCCCCGAGCCGACTTTCAAGGGACCATGCAACACTGAATGGCGCCTTGCAATTCGCAACCAAGCAGGCCTCAAGAACTCTTAGTCGGGCTACGCCCATC	1707	99	1845	83	2342	196
S153A	CCAATTCCCGAATGGCCACCGCTTGCATCCTGTGGCGTGCCCCCATTTCAAAAGCCACTGACTTCCCCGAGCCGACTTTCAAGGGACCATGCAACACTGAATGGCGCCTTGCAATTCGCAACCAAGCAGCTTGCCAGAACTCTTAGTCGGGCTACGCCCATC	175	412	206	375	263	1020
R154A	CCAATTCCCGAATGGCCACCGCTTGCATCCTGTGGCGTGCCCCCATTTCAAAAGCCACTGACTTCCCCGAGCCGACTTTCAAGGGACCATGCAACACTGAATGGCGCCTTGCAATTCGCAACCAAGCAGCTTTCAGCCACTCTTAGTCGGGCTACGCCCATC	148	160	187	115	206	373
T155A	CCAATTCCCGAATGGCCACCGCTTGCATCCTGTGGCGTGCCCCCATTTCAAAAGCCACTGACTTCCCCGAGCCGACTTTCAAGGGACCATGCAACACTGAATGGCGCCTTGCAATTCGCAACCAAGCAGCTTTCAAGAGCCCTTAGTCGGGCTACGCCCATC	93	161	103	138	144	368
L156A	CCAATTCCCGAATGGCCACCGCTTGCATCCTGTGGCGTGCCCCCATTTCAAAAGCCACTGACTTCCCCGAGCCGACTTTCAAGGGACCATGCAACACTGAATGGCGCCTTGCAATTCGCAACCAAGCAGCTTTCAAGAACTGCCAGTCGGGCTACGCCCATC	2198	83	2114	75	2665	197
S157A	CCAATTCCCGAATGGCCACCGCTTGCATCCTGTGGCGTGCCCCCATTTCAAAAGCCACTGACTTCCCCGAGCCGACTTTCAAGGGACCATGCAACACTGAATGGCGCCTTGCAATTCGCAACCAAGCAGCTTTCAAGAACTCTTGCCCGGGCTACGCCCATC	128	438	173	452	209	1061
R158A	CCAATTCCCGAATGGCCACCGCTTGCATCCTGTGGCGTGCCCCCATTTCAAAAGCCACTGACTTCCCCGAGCCGACTTTCAAGGGACCATGCAACACTGAATGGCGCCTTGCAATTCGCAACCAAGCAGCTTTCAAGAACTCTTAGTGCCGCTACGCCCATC	156	326	164	327	188	809
A159R	CCAATTCCCGAATGGCCACCGCTTGCATCCTGTGGCGTGCCCCCATTTCAAAAGCCACTGACTTCCCCGAGCCGACTTTCAAGGGACCATGCAACACTGAATGGCGCCTTGCAATTCGCAACCAAGCAGCTTTCAAGAACTCTTAGTCGGCGGACGCCCATC	262	122	249	106	351	280
S16A	ATGGGGCCACGAAATCCGTCTCCCGACCATCTCTCTGAAAGCGAAGCCGAAGAAGAGGAAAATATTTCTTATTTGAATGAGTCTTCCGGAGAAGAATGGGATAGCTCAGAAGAAGAGGATAGCATGGTCCCTAATCTCTCACCGCTTGAATCTCTTGCCTGG	179	237	104	311	91	377
T160A	CCAATTCCCGAATGGCCACCGCTTGCATCCTGTGGCGTGCCCCCATTTCAAAAGCCACTGACTTCCCCGAGCCGACTTTCAAGGGACCATGCAACACTGAATGGCGCCTTGCAATTCGCAACCAAGCAGCTTTCAAGAACTCTTAGTCGGGCTGCCCCCATC	115	264	144	263	179	625
P161A	CCAATTCCCGAATGGCCACCGCTTGCATCCTGTGGCGTGCCCCCATTTCAAAAGCCACTGACTTCCCCGAGCCGACTTTCAAGGGACCATGCAACACTGAATGGCGCCTTGCAATTCGCAACCAAGCAGCTTTCAAGAACTCTTAGTCGGGCTACGGCCATC	170	258	159	201	181	599
I162A	CCAATTCCCGAATGGCCACCGCTTGCATCCTGTGGCGTGCCCCCATTTCAAAAGCCACTGACTTCCCCGAGCCGACTTTCAAGGGACCATGCAACACTGAATGGCGCCTTGCAATTCGCAACCAAGCAGCTTTCAAGAACTCTTAGTCGGGCTACGCCCGCC	28	56	26	75	42	165
P163A	GCCGAGTACCTGAAACAAATCCCAAATAGCTGCGTTTCTGGGTGTTGCTGTGGGTGGCTGACCAAAACCGTCAAGGAAACCACGCGGACGGAGCCCATCAACACCACCTATAGCTACACCGATTTTCAAAAGGCAGTGAACAAACTCCTGACAGCCAGTCTT	82	128	80	82	96	252
E164A	CCCGCCTACCTGAAACAAATCCCAAATAGCTGCGTTTCTGGGTGTTGCTGTGGGTGGCTGACCAAAACCGTCAAGGAAACCACGCGGACGGAGCCCATCAACACCACCTATAGCTACACCGATTTTCAAAAGGCAGTGAACAAACTCCTGACAGCCAGTCTT	88	181	107	104	126	226
Y165A	CCCGAGGCCCTGAAACAAATCCCAAATAGCTGCGTTTCTGGGTGTTGCTGTGGGTGGCTGACCAAAACCGTCAAGGAAACCACGCGGACGGAGCCCATCAACACCACCTATAGCTACACCGATTTTCAAAAGGCAGTGAACAAACTCCTGACAGCCAGTCTT	113	336	67	206	97	480
L166A	CCCGAGTACGCCAAACAAATCCCAAATAGCTGCGTTTCTGGGTGTTGCTGTGGGTGGCTGACCAAAACCGTCAAGGAAACCACGCGGACGGAGCCCATCAACACCACCTATAGCTACACCGATTTTCAAAAGGCAGTGAACAAACTCCTGACAGCCAGTCTT	108	354	105	262	106	515
K167A	CCCGAGTACCTGGCCCAAATCCCAAATAGCTGCGTTTCTGGGTGTTGCTGTGGGTGGCTGACCAAAACCGTCAAGGAAACCACGCGGACGGAGCCCATCAACACCACCTATAGCTACACCGATTTTCAAAAGGCAGTGAACAAACTCCTGACAGCCAGTCTT	127	391	101	266	91	609
Q168A	CCCGAGTACCTGAAAGCCATCCCAAATAGCTGCGTTTCTGGGTGTTGCTGTGGGTGGCTGACCAAAACCGTCAAGGAAACCACGCGGACGGAGCCCATCAACACCACCTATAGCTACACCGATTTTCAAAAGGCAGTGAACAAACTCCTGACAGCCAGTCTT	91	241	94	139	70	309
I169A	CCCGAGTACCTGAAACAAGCCCCAAATAGCTGCGTTTCTGGGTGTTGCTGTGGGTGGCTGACCAAAACCGTCAAGGAAACCACGCGGACGGAGCCCATCAACACCACCTATAGCTACACCGATTTTCAAAAGGCAGTGAACAAACTCCTGACAGCCAGTCTT	143	429	132	280	135	609
E17A	ATGGGGCCACGAAATCCGTCTCCCGACCATCTCTCTGAAAGCGAAAGTGCCGAAGAGGAAAATATTTCTTATTTGAATGAGTCTTCCGGAGAAGAATGGGATAGCTCAGAAGAAGAGGATAGCATGGTCCCTAATCTCTCACCGCTTGAATCTCTTGCCTGG	156	165	113	220	75	233
P170A	CCCGAGTACCTGAAACAAATCGCCAATAGCTGCGTTTCTGGGTGTTGCTGTGGGTGGCTGACCAAAACCGTCAAGGAAACCACGCGGACGGAGCCCATCAACACCACCTATAGCTACACCGATTTTCAAAAGGCAGTGAACAAACTCCTGACAGCCAGTCTT	185	175	154	124	185	310
N171A	CCCGAGTACCTGAAACAAATCCCAGCCAGCTGCGTTTCTGGGTGTTGCTGTGGGTGGCTGACCAAAACCGTCAAGGAAACCACGCGGACGGAGCCCATCAACACCACCTATAGCTACACCGATTTTCAAAAGGCAGTGAACAAACTCCTGACAGCCAGTCTT	187	605	185	396	210	845
S172A	CCCGAGTACCTGAAACAAATCCCAAATGCCTGCGTTTCTGGGTGTTGCTGTGGGTGGCTGACCAAAACCGTCAAGGAAACCACGCGGACGGAGCCCATCAACACCACCTATAGCTACACCGATTTTCAAAAGGCAGTGAACAAACTCCTGACAGCCAGTCTT	143	418	136	251	144	607
C173A	CCCGAGTACCTGAAACAAATCCCAAATAGCGCCGTTTCTGGGTGTTGCTGTGGGTGGCTGACCAAAACCGTCAAGGAAACCACGCGGACGGAGCCCATCAACACCACCTATAGCTACACCGATTTTCAAAAGGCAGTGAACAAACTCCTGACAGCCAGTCTT	229	676	143	489	201	998
V174A	CCCGAGTACCTGAAACAAATCCCAAATAGCTGCGCCTCTGGGTGTTGCTGTGGGTGGCTGACCAAAACCGTCAAGGAAACCACGCGGACGGAGCCCATCAACACCACCTATAGCTACACCGATTTTCAAAAGGCAGTGAACAAACTCCTGACAGCCAGTCTT	103	169	83	85	87	170
S175A	CCCGAGTACCTGAAACAAATCCCAAATAGCTGCGTTGCCGGGTGTTGCTGTGGGTGGCTGACCAAAACCGTCAAGGAAACCACGCGGACGGAGCCCATCAACACCACCTATAGCTACACCGATTTTCAAAAGGCAGTGAACAAACTCCTGACAGCCAGTCTT	78	260	98	165	105	382
G176A	CCCGAGTACCTGAAACAAATCCCAAATAGCTGCGTTTCTGCCTGTTGCTGTGGGTGGCTGACCAAAACCGTCAAGGAAACCACGCGGACGGAGCCCATCAACACCACCTATAGCTACACCGATTTTCAAAAGGCAGTGAACAAACTCCTGACAGCCAGTCTT	153	256	126	151	148	322
C177A	CCCGAGTACCTGAAACAAATCCCAAATAGCTGCGTTTCTGGGGCCTGCTGTGGGTGGCTGACCAAAACCGTCAAGGAAACCACGCGGACGGAGCCCATCAACACCACCTATAGCTACACCGATTTTCAAAAGGCAGTGAACAAACTCCTGACAGCCAGTCTT	3265	113	3089	47	3558	133
C178A	CCCGAGTACCTGAAACAAATCCCAAATAGCTGCGTTTCTGGGTGTGCCTGTGGGTGGCTGACCAAAACCGTCAAGGAAACCACGCGGACGGAGCCCATCAACACCACCTATAGCTACACCGATTTTCAAAAGGCAGTGAACAAACTCCTGACAGCCAGTCTT	132	174	111	127	124	238
C179A	CCCGAGTACCTGAAACAAATCCCAAATAGCTGCGTTTCTGGGTGTTGCGCCGGGTGGCTGACCAAAACCGTCAAGGAAACCACGCGGACGGAGCCCATCAACACCACCTATAGCTACACCGATTTTCAAAAGGCAGTGAACAAACTCCTGACAGCCAGTCTT	3876	114	3660	63	4306	176
E18A	ATGGGGCCACGAAATCCGTCTCCCGACCATCTCTCTGAAAGCGAAAGTGAAGCCGAGGAAAATATTTCTTATTTGAATGAGTCTTCCGGAGAAGAATGGGATAGCTCAGAAGAAGAGGATAGCATGGTCCCTAATCTCTCACCGCTTGAATCTCTTGCCTGG	149	238	112	335	94	353
G180A	CCCGAGTACCTGAAACAAATCCCAAATAGCTGCGTTTCTGGGTGTTGCTGTGCCTGGCTGACCAAAACCGTCAAGGAAACCACGCGGACGGAGCCCATCAACACCACCTATAGCTACACCGATTTTCAAAAGGCAGTGAACAAACTCCTGACAGCCAGTCTT	113	245	93	159	99	345
W181A	CCCGAGTACCTGAAACAAATCCCAAATAGCTGCGTTTCTGGGTGTTGCTGTGGGGCCCTGACCAAAACCGTCAAGGAAACCACGCGGACGGAGCCCATCAACACCACCTATAGCTACACCGATTTTCAAAAGGCAGTGAACAAACTCCTGACAGCCAGTCTT	102	178	107	88	125	230
L182A	CCCGAGTACCTGAAACAAATCCCAAATAGCTGCGTTTCTGGGTGTTGCTGTGGGTGGGCCACCAAAACCGTCAAGGAAACCACGCGGACGGAGCCCATCAACACCACCTATAGCTACACCGATTTTCAAAAGGCAGTGAACAAACTCCTGACAGCCAGTCTT	178	130	144	76	178	202
T183A	CCCGAGTACCTGAAACAAATCCCAAATAGCTGCGTTTCTGGGTGTTGCTGTGGGTGGCTGGCCAAAACCGTCAAGGAAACCACGCGGACGGAGCCCATCAACACCACCTATAGCTACACCGATTTTCAAAAGGCAGTGAACAAACTCCTGACAGCCAGTCTT	162	229	173	164	217	281
K184A	CCCGAGTACCTGAAACAAATCCCAAATAGCTGCGTTTCTGGGTGTTGCTGTGGGTGGCTGACCGCCACCGTCAAGGAAACCACGCGGACGGAGCCCATCAACACCACCTATAGCTACACCGATTTTCAAAAGGCAGTGAACAAACTCCTGACAGCCAGTCTT	35	72	37	49	61	108
T185A	CCCGAGTACCTGAAACAAATCCCAAATAGCTGCGTTTCTGGGTGTTGCTGTGGGTGGCTGACCAAAGCCGTCAAGGAAACCACGCGGACGGAGCCCATCAACACCACCTATAGCTACACCGATTTTCAAAAGGCAGTGAACAAACTCCTGACAGCCAGTCTT	100	581	74	449	105	914
V186A	CCCGAGTACCTGAAACAAATCCCAAATAGCTGCGTTTCTGGGTGTTGCTGTGGGTGGCTGACCAAAACCGCCAAGGAAACCACGCGGACGGAGCCCATCAACACCACCTATAGCTACACCGATTTTCAAAAGGCAGTGAACAAACTCCTGACAGCCAGTCTT	152	64	150	48	159	111
K187A	CCCGAGTACCTGAAACAAATCCCAAATAGCTGCGTTTCTGGGTGTTGCTGTGGGTGGCTGACCAAAACCGTCGCCGAAACCACGCGGACGGAGCCCATCAACACCACCTATAGCTACACCGATTTTCAAAAGGCAGTGAACAAACTCCTGACAGCCAGTCTT	168	445	135	277	195	678
E188A	CCCGAGTACCTGAAACAAATCCCAAATAGCTGCGTTTCTGGGTGTTGCTGTGGGTGGCTGACCAAAACCGTCAAGGCCACCACGCGGACGGAGCCCATCAACACCACCTATAGCTACACCGATTTTCAAAAGGCAGTGAACAAACTCCTGACAGCCAGTCTT	189	342	214	238	225	476
T189A	CCCGAGTACCTGAAACAAATCCCAAATAGCTGCGTTTCTGGGTGTTGCTGTGGGTGGCTGACCAAAACCGTCAAGGAAGCCACGCGGACGGAGCCCATCAACACCACCTATAGCTACACCGATTTTCAAAAGGCAGTGAACAAACTCCTGACAGCCAGTCTT	269	1435	227	906	261	2088
E19A	ATGGGGCCACGAAATCCGTCTCCCGACCATCTCTCTGAAAGCGAAAGTGAAGAAGCCGAAAATATTTCTTATTTGAATGAGTCTTCCGGAGAAGAATGGGATAGCTCAGAAGAAGAGGATAGCATGGTCCCTAATCTCTCACCGCTTGAATCTCTTGCCTGG	70	91	54	123	35	140
T190A	CCCGAGTACCTGAAACAAATCCCAAATAGCTGCGTTTCTGGGTGTTGCTGTGGGTGGCTGACCAAAACCGTCAAGGAAACCGCCCGGACGGAGCCCATCAACACCACCTATAGCTACACCGATTTTCAAAAGGCAGTGAACAAACTCCTGACAGCCAGTCTT	205	518	171	282	193	656
R191A	CCCGAGTACCTGAAACAAATCCCAAATAGCTGCGTTTCTGGGTGTTGCTGTGGGTGGCTGACCAAAACCGTCAAGGAAACCACGGCCACGGAGCCCATCAACACCACCTATAGCTACACCGATTTTCAAAAGGCAGTGAACAAACTCCTGACAGCCAGTCTT	149	384	104	263	138	615
T192A	CCCGAGTACCTGAAACAAATCCCAAATAGCTGCGTTTCTGGGTGTTGCTGTGGGTGGCTGACCAAAACCGTCAAGGAAACCACGCGGGCCGAGCCCATCAACACCACCTATAGCTACACCGATTTTCAAAAGGCAGTGAACAAACTCCTGACAGCCAGTCTT	165	594	133	368	198	791
E193A	CCCGAGTACCTGAAACAAATCCCAAATAGCTGCGTTTCTGGGTGTTGCTGTGGGTGGCTGACCAAAACCGTCAAGGAAACCACGCGGACGGCCCCCATCAACACCACCTATAGCTACACCGATTTTCAAAAGGCAGTGAACAAACTCCTGACAGCCAGTCTT	142	214	110	127	143	300
P194A	CCCGAGTACCTGAAACAAATCCCAAATAGCTGCGTTTCTGGGTGTTGCTGTGGGTGGCTGACCAAAACCGTCAAGGAAACCACGCGGACGGAGGCCATCAACACCACCTATAGCTACACCGATTTTCAAAAGGCAGTGAACAAACTCCTGACAGCCAGTCTT	220	606	164	387	205	871
I195A	CCCGAGTACCTGAAACAAATCCCAAATAGCTGCGTTTCTGGGTGTTGCTGTGGGTGGCTGACCAAAACCGTCAAGGAAACCACGCGGACGGAGCCCGCCAACACCACCTATAGCTACACCGATTTTCAAAAGGCAGTGAACAAACTCCTGACAGCCAGTCTT	121	293	106	172	131	435
N196A	CCCGAGTACCTGAAACAAATCCCAAATAGCTGCGTTTCTGGGTGTTGCTGTGGGTGGCTGACCAAAACCGTCAAGGAAACCACGCGGACGGAGCCCATCGCCACCACCTATAGCTACACCGATTTTCAAAAGGCAGTGAACAAACTCCTGACAGCCAGTCTT	194	629	180	399	216	922
T197A	CCCGAGTACCTGAAACAAATCCCAAATAGCTGCGTTTCTGGGTGTTGCTGTGGGTGGCTGACCAAAACCGTCAAGGAAACCACGCGGACGGAGCCCATCAACGCCACCTATAGCTACACCGATTTTCAAAAGGCAGTGAACAAACTCCTGACAGCCAGTCTT	141	426	122	274	170	631
T198A	CCCGAGTACCTGAAACAAATCCCAAATAGCTGCGTTTCTGGGTGTTGCTGTGGGTGGCTGACCAAAACCGTCAAGGAAACCACGCGGACGGAGCCCATCAACACCGCCTATAGCTACACCGATTTTCAAAAGGCAGTGAACAAACTCCTGACAGCCAGTCTT	214	489	186	320	254	686
Y199A	CCCGAGTACCTGAAACAAATCCCAAATAGCTGCGTTTCTGGGTGTTGCTGTGGGTGGCTGACCAAAACCGTCAAGGAAACCACGCGGACGGAGCCCATCAACACCACCGCCAGCTACACCGATTTTCAAAAGGCAGTGAACAAACTCCTGACAGCCAGTCTT	146	246	144	148	204	317
G2A	ATGGCCCCACGAAATCCGTCTCCCGACCATCTCTCTGAAAGCGAAAGTGAAGAAGAGGAAAATATTTCTTATTTGAATGAGTCTTCCGGAGAAGAATGGGATAGCTCAGAAGAAGAGGATAGCATGGTCCCTAATCTCTCACCGCTTGAATCTCTTGCCTGG	131	271	95	420	68	466
E20A	ATGGGGCCACGAAATCCGTCTCCCGACCATCTCTCTGAAAGCGAAAGTGAAGAAGAGGCCAATATTTCTTATTTGAATGAGTCTTCCGGAGAAGAATGGGATAGCTCAGAAGAAGAGGATAGCATGGTCCCTAATCTCTCACCGCTTGAATCTCTTGCCTGG	194	280	136	412	109	497
S200A	CCCGAGTACCTGAAACAAATCCCAAATAGCTGCGTTTCTGGGTGTTGCTGTGGGTGGCTGACCAAAACCGTCAAGGAAACCACGCGGACGGAGCCCATCAACACCACCTATGCCTACACCGATTTTCAAAAGGCAGTGAACAAACTCCTGACAGCCAGTCTT	233	308	228	194	265	381
Y201A	CCCGAGTACCTGAAACAAATCCCAAATAGCTGCGTTTCTGGGTGTTGCTGTGGGTGGCTGACCAAAACCGTCAAGGAAACCACGCGGACGGAGCCCATCAACACCACCTATAGCGCCACCGATTTTCAAAAGGCAGTGAACAAACTCCTGACAGCCAGTCTT	871	181	743	116	1069	271
T202A	CCCGAGTACCTGAAACAAATCCCAAATAGCTGCGTTTCTGGGTGTTGCTGTGGGTGGCTGACCAAAACCGTCAAGGAAACCACGCGGACGGAGCCCATCAACACCACCTATAGCTACGCCGATTTTCAAAAGGCAGTGAACAAACTCCTGACAGCCAGTCTT	238	500	235	300	259	670
D203A	CCCGAGTACCTGAAACAAATCCCAAATAGCTGCGTTTCTGGGTGTTGCTGTGGGTGGCTGACCAAAACCGTCAAGGAAACCACGCGGACGGAGCCCATCAACACCACCTATAGCTACACCGCCTTTCAAAAGGCAGTGAACAAACTCCTGACAGCCAGTCTT	180	116	190	99	211	182
F204A	CCCGAGTACCTGAAACAAATCCCAAATAGCTGCGTTTCTGGGTGTTGCTGTGGGTGGCTGACCAAAACCGTCAAGGAAACCACGCGGACGGAGCCCATCAACACCACCTATAGCTACACCGATGCCCAAAAGGCAGTGAACAAACTCCTGACAGCCAGTCTT	287	200	277	113	332	289
Q205A	CCCGAGTACCTGAAACAAATCCCAAATAGCTGCGTTTCTGGGTGTTGCTGTGGGTGGCTGACCAAAACCGTCAAGGAAACCACGCGGACGGAGCCCATCAACACCACCTATAGCTACACCGATTTTGCCAAGGCAGTGAACAAACTCCTGACAGCCAGTCTT	258	1035	219	747	269	1518
K206A	CCCGAGTACCTGAAACAAATCCCAAATAGCTGCGTTTCTGGGTGTTGCTGTGGGTGGCTGACCAAAACCGTCAAGGAAACCACGCGGACGGAGCCCATCAACACCACCTATAGCTACACCGATTTTCAAGCCGCAGTGAACAAACTCCTGACAGCCAGTCTT	327	506	288	315	328	665
A207R	CCCGAGTACCTGAAACAAATCCCAAATAGCTGCGTTTCTGGGTGTTGCTGTGGGTGGCTGACCAAAACCGTCAAGGAAACCACGCGGACGGAGCCCATCAACACCACCTATAGCTACACCGATTTTCAAAAGCGGGTGAACAAACTCCTGACAGCCAGTCTT	862	343	762	204	950	481
V208A	CCCGAGTACCTGAAACAAATCCCAAATAGCTGCGTTTCTGGGTGTTGCTGTGGGTGGCTGACCAAAACCGTCAAGGAAACCACGCGGACGGAGCCCATCAACACCACCTATAGCTACACCGATTTTCAAAAGGCAGCCAACAAACTCCTGACAGCCAGTCTT	368	163	273	120	355	269
N209A	CCCGAGTACCTGAAACAAATCCCAAATAGCTGCGTTTCTGGGTGTTGCTGTGGGTGGCTGACCAAAACCGTCAAGGAAACCACGCGGACGGAGCCCATCAACACCACCTATAGCTACACCGATTTTCAAAAGGCAGTGGCCAAACTCCTGACAGCCAGTCTT	155	825	178	515	187	1136
N21A	ATGGGGCCACGAAATCCGTCTCCCGACCATCTCTCTGAAAGCGAAAGTGAAGAAGAGGAAGCCATTTCTTATTTGAATGAGTCTTCCGGAGAAGAATGGGATAGCTCAGAAGAAGAGGATAGCATGGTCCCTAATCTCTCACCGCTTGAATCTCTTGCCTGG	177	305	118	356	91	516
K210A	CCCGAGTACCTGAAACAAATCCCAAATAGCTGCGTTTCTGGGTGTTGCTGTGGGTGGCTGACCAAAACCGTCAAGGAAACCACGCGGACGGAGCCCATCAACACCACCTATAGCTACACCGATTTTCAAAAGGCAGTGAACGCCCTCCTGACAGCCAGTCTT	230	668	200	425	293	960
L211A	CCCGAGTACCTGAAACAAATCCCAAATAGCTGCGTTTCTGGGTGTTGCTGTGGGTGGCTGACCAAAACCGTCAAGGAAACCACGCGGACGGAGCCCATCAACACCACCTATAGCTACACCGATTTTCAAAAGGCAGTGAACAAAGCCCTGACAGCCAGTCTT	204	251	162	182	223	347
L212A	CCCGAGTACCTGAAACAAATCCCAAATAGCTGCGTTTCTGGGTGTTGCTGTGGGTGGCTGACCAAAACCGTCAAGGAAACCACGCGGACGGAGCCCATCAACACCACCTATAGCTACACCGATTTTCAAAAGGCAGTGAACAAACTCGCCACAGCCAGTCTT	1022	175	1013	116	1160	261
T213A	CCCGAGTACCTGAAACAAATCCCAAATAGCTGCGTTTCTGGGTGTTGCTGTGGGTGGCTGACCAAAACCGTCAAGGAAACCACGCGGACGGAGCCCATCAACACCACCTATAGCTACACCGATTTTCAAAAGGCAGTGAACAAACTCCTGGCCGCCAGTCTT	240	785	213	536	289	1071
A214R	CCCGAGTACCTGAAACAAATCCCAAATAGCTGCGTTTCTGGGTGTTGCTGTGGGTGGCTGACCAAAACCGTCAAGGAAACCACGCGGACGGAGCCCATCAACACCACCTATAGCTACACCGATTTTCAAAAGGCAGTGAACAAACTCCTGACACGGAGTCTT	149	270	150	190	160	433
S215A	CCCGAGTACCTGAAACAAATCCCAAATAGCTGCGTTTCTGGGTGTTGCTGTGGGTGGCTGACCAAAACCGTCAAGGAAACCACGCGGACGGAGCCCATCAACACCACCTATAGCTACACCGATTTTCAAAAGGCAGTGAACAAACTCCTGACAGCCGCCCTT	167	525	210	344	192	700
L216A	CCCGAGTACCTGAAACAAATCCCAAATAGCTGCGTTTCTGGGTGTTGCTGTGGGTGGCTGACCAAAACCGTCAAGGAAACCACGCGGACGGAGCCCATCAACACCACCTATAGCTACACCGATTTTCAAAAGGCAGTGAACAAACTCCTGACAGCCAGTGCC	293	302	288	169	322	418
I22A	ATGGGGCCACGAAATCCGTCTCCCGACCATCTCTCTGAAAGCGAAAGTGAAGAAGAGGAAAATGCCTCTTATTTGAATGAGTCTTCCGGAGAAGAATGGGATAGCTCAGAAGAAGAGGATAGCATGGTCCCTAATCTCTCACCGCTTGAATCTCTTGCCTGG	222	447	173	565	104	764
S23A	ATGGGGCCACGAAATCCGTCTCCCGACCATCTCTCTGAAAGCGAAAGTGAAGAAGAGGAAAATATTGCCTATTTGAATGAGTCTTCCGGAGAAGAATGGGATAGCTCAGAAGAAGAGGATAGCATGGTCCCTAATCTCTCACCGCTTGAATCTCTTGCCTGG	327	509	174	752	147	829
Y24A	ATGGGGCCACGAAATCCGTCTCCCGACCATCTCTCTGAAAGCGAAAGTGAAGAAGAGGAAAATATTTCTGCCTTGAATGAGTCTTCCGGAGAAGAATGGGATAGCTCAGAAGAAGAGGATAGCATGGTCCCTAATCTCTCACCGCTTGAATCTCTTGCCTGG	224	445	169	532	115	684
L25A	ATGGGGCCACGAAATCCGTCTCCCGACCATCTCTCTGAAAGCGAAAGTGAAGAAGAGGAAAATATTTCTTATGCCAATGAGTCTTCCGGAGAAGAATGGGATAGCTCAGAAGAAGAGGATAGCATGGTCCCTAATCTCTCACCGCTTGAATCTCTTGCCTGG	545	978	398	1222	249	1596
N26A	ATGGGGCCACGAAATCCGTCTCCCGACCATCTCTCTGAAAGCGAAAGTGAAGAAGAGGAAAATATTTCTTATTTGGCCGAGTCTTCCGGAGAAGAATGGGATAGCTCAGAAGAAGAGGATAGCATGGTCCCTAATCTCTCACCGCTTGAATCTCTTGCCTGG	636	806	468	1057	346	1346
E27A	ATGGGGCCACGAAATCCGTCTCCCGACCATCTCTCTGAAAGCGAAAGTGAAGAAGAGGAAAATATTTCTTATTTGAATGCCTCTTCCGGAGAAGAATGGGATAGCTCAGAAGAAGAGGATAGCATGGTCCCTAATCTCTCACCGCTTGAATCTCTTGCCTGG	644	843	467	1058	334	1486
S28A	ATGGGGCCACGAAATCCGTCTCCCGACCATCTCTCTGAAAGCGAAAGTGAAGAAGAGGAAAATATTTCTTATTTGAATGAGGCCTCCGGAGAAGAATGGGATAGCTCAGAAGAAGAGGATAGCATGGTCCCTAATCTCTCACCGCTTGAATCTCTTGCCTGG	863	1024	630	1500	403	1759
S29A	ATGGGGCCACGAAATCCGTCTCCCGACCATCTCTCTGAAAGCGAAAGTGAAGAAGAGGAAAATATTTCTTATTTGAATGAGTCTGCCGGAGAAGAATGGGATAGCTCAGAAGAAGAGGATAGCATGGTCCCTAATCTCTCACCGCTTGAATCTCTTGCCTGG	1039	1442	800	1688	495	2177
P3A	ATGGGGGCCCGAAATCCGTCTCCCGACCATCTCTCTGAAAGCGAAAGTGAAGAAGAGGAAAATATTTCTTATTTGAATGAGTCTTCCGGAGAAGAATGGGATAGCTCAGAAGAAGAGGATAGCATGGTCCCTAATCTCTCACCGCTTGAATCTCTTGCCTGG	308	526	204	638	147	863
G30A	ATGGGGCCACGAAATCCGTCTCCCGACCATCTCTCTGAAAGCGAAAGTGAAGAAGAGGAAAATATTTCTTATTTGAATGAGTCTTCCGCCGAAGAATGGGATAGCTCAGAAGAAGAGGATAGCATGGTCCCTAATCTCTCACCGCTTGAATCTCTTGCCTGG	528	708	367	879	268	1184
E31A	ATGGGGCCACGAAATCCGTCTCCCGACCATCTCTCTGAAAGCGAAAGTGAAGAAGAGGAAAATATTTCTTATTTGAATGAGTCTTCCGGAGCCGAATGGGATAGCTCAGAAGAAGAGGATAGCATGGTCCCTAATCTCTCACCGCTTGAATCTCTTGCCTGG	200	261	122	304	90	471
E32A	ATGGGGCCACGAAATCCGTCTCCCGACCATCTCTCTGAAAGCGAAAGTGAAGAAGAGGAAAATATTTCTTATTTGAATGAGTCTTCCGGAGAAGCCTGGGATAGCTCAGAAGAAGAGGATAGCATGGTCCCTAATCTCTCACCGCTTGAATCTCTTGCCTGG	169	199	136	247	93	360
W33A	ATGGGGCCACGAAATCCGTCTCCCGACCATCTCTCTGAAAGCGAAAGTGAAGAAGAGGAAAATATTTCTTATTTGAATGAGTCTTCCGGAGAAGAAGCCGATAGCTCAGAAGAAGAGGATAGCATGGTCCCTAATCTCTCACCGCTTGAATCTCTTGCCTGG	184	270	139	292	89	437
D34A	ATGGGGCCACGAAATCCGTCTCCCGACCATCTCTCTGAAAGCGAAAGTGAAGAAGAGGAAAATATTTCTTATTTGAATGAGTCTTCCGGAGAAGAATGGGCCAGCTCAGAAGAAGAGGATAGCATGGTCCCTAATCTCTCACCGCTTGAATCTCTTGCCTGG	224	307	149	297	112	476
S35A	ATGGGGCCACGAAATCCGTCTCCCGACCATCTCTCTGAAAGCGAAAGTGAAGAAGAGGAAAATATTTCTTATTTGAATGAGTCTTCCGGAGAAGAATGGGATGCCTCAGAAGAAGAGGATAGCATGGTCCCTAATCTCTCACCGCTTGAATCTCTTGCCTGG	167	205	72	230	42	344
S36A	ATGGGGCCACGAAATCCGTCTCCCGACCATCTCTCTGAAAGCGAAAGTGAAGAAGAGGAAAATATTTCTTATTTGAATGAGTCTTCCGGAGAAGAATGGGATAGCGCCGAAGAAGAGGATAGCATGGTCCCTAATCTCTCACCGCTTGAATCTCTTGCCTGG	166	207	117	289	74	322
E37A	ATGGGGCCACGAAATCCGTCTCCCGACCATCTCTCTGAAAGCGAAAGTGAAGAAGAGGAAAATATTTCTTATTTGAATGAGTCTTCCGGAGAAGAATGGGATAGCTCAGCCGAAGAGGATAGCATGGTCCCTAATCTCTCACCGCTTGAATCTCTTGCCTGG	291	439	188	534	151	757
E38A	ATGGGGCCACGAAATCCGTCTCCCGACCATCTCTCTGAAAGCGAAAGTGAAGAAGAGGAAAATATTTCTTATTTGAATGAGTCTTCCGGAGAAGAATGGGATAGCTCAGAAGCCGAGGATAGCATGGTCCCTAATCTCTCACCGCTTGAATCTCTTGCCTGG	294	452	218	601	181	787
E39A	ATGGGGCCACGAAATCCGTCTCCCGACCATCTCTCTGAAAGCGAAAGTGAAGAAGAGGAAAATATTTCTTATTTGAATGAGTCTTCCGGAGAAGAATGGGATAGCTCAGAAGAAGCCGATAGCATGGTCCCTAATCTCTCACCGCTTGAATCTCTTGCCTGG	322	419	213	446	171	636
R4A	ATGGGGCCAGCCAATCCGTCTCCCGACCATCTCTCTGAAAGCGAAAGTGAAGAAGAGGAAAATATTTCTTATTTGAATGAGTCTTCCGGAGAAGAATGGGATAGCTCAGAAGAAGAGGATAGCATGGTCCCTAATCTCTCACCGCTTGAATCTCTTGCCTGG	356	705	282	833	180	1125
D40A	ATGGGGCCACGAAATCCGTCTCCCGACCATCTCTCTGAAAGCGAAAGTGAAGAAGAGGAAAATATTTCTTATTTGAATGAGTCTTCCGGAGAAGAATGGGATAGCTCAGAAGAAGAGGCCAGCATGGTCCCTAATCTCTCACCGCTTGAATCTCTTGCCTGG	241	313	160	361	140	546
S41A	ATGGGGCCACGAAATCCGTCTCCCGACCATCTCTCTGAAAGCGAAAGTGAAGAAGAGGAAAATATTTCTTATTTGAATGAGTCTTCCGGAGAAGAATGGGATAGCTCAGAAGAAGAGGATGCCATGGTCCCTAATCTCTCACCGCTTGAATCTCTTGCCTGG	170	289	115	367	79	457
M42A	ATGGGGCCACGAAATCCGTCTCCCGACCATCTCTCTGAAAGCGAAAGTGAAGAAGAGGAAAATATTTCTTATTTGAATGAGTCTTCCGGAGAAGAATGGGATAGCTCAGAAGAAGAGGATAGCGCCGTCCCTAATCTCTCACCGCTTGAATCTCTTGCCTGG	112	258	106	328	59	563
V43A	ATGGGGCCACGAAATCCGTCTCCCGACCATCTCTCTGAAAGCGAAAGTGAAGAAGAGGAAAATATTTCTTATTTGAATGAGTCTTCCGGAGAAGAATGGGATAGCTCAGAAGAAGAGGATAGCATGGCCCCTAATCTCTCACCGCTTGAATCTCTTGCCTGG	74	97	32	151	30	176
P44A	ATGGGGCCACGAAATCCGTCTCCCGACCATCTCTCTGAAAGCGAAAGTGAAGAAGAGGAAAATATTTCTTATTTGAATGAGTCTTCCGGAGAAGAATGGGATAGCTCAGAAGAAGAGGATAGCATGGTCGCCAATCTCTCACCGCTTGAATCTCTTGCCTGG	102	109	53	141	39	219
N45A	ATGGGGCCACGAAATCCGTCTCCCGACCATCTCTCTGAAAGCGAAAGTGAAGAAGAGGAAAATATTTCTTATTTGAATGAGTCTTCCGGAGAAGAATGGGATAGCTCAGAAGAAGAGGATAGCATGGTCCCTGCCCTCTCACCGCTTGAATCTCTTGCCTGG	100	154	52	182	47	230
L46A	ATGGGGCCACGAAATCCGTCTCCCGACCATCTCTCTGAAAGCGAAAGTGAAGAAGAGGAAAATATTTCTTATTTGAATGAGTCTTCCGGAGAAGAATGGGATAGCTCAGAAGAAGAGGATAGCATGGTCCCTAATGCCTCACCGCTTGAATCTCTTGCCTGG	121	323	113	355	82	577
S47A	ATGGGGCCACGAAATCCGTCTCCCGACCATCTCTCTGAAAGCGAAAGTGAAGAAGAGGAAAATATTTCTTATTTGAATGAGTCTTCCGGAGAAGAATGGGATAGCTCAGAAGAAGAGGATAGCATGGTCCCTAATCTCGCCCCGCTTGAATCTCTTGCCTGG	142	301	117	350	97	478
P48A	ATGGGGCCACGAAATCCGTCTCCCGACCATCTCTCTGAAAGCGAAAGTGAAGAAGAGGAAAATATTTCTTATTTGAATGAGTCTTCCGGAGAAGAATGGGATAGCTCAGAAGAAGAGGATAGCATGGTCCCTAATCTCTCAGCCCTTGAATCTCTTGCCTGG	36	156	19	165	24	246
L49A	ATGGGGCCACGAAATCCGTCTCCCGACCATCTCTCTGAAAGCGAAAGTGAAGAAGAGGAAAATATTTCTTATTTGAATGAGTCTTCCGGAGAAGAATGGGATAGCTCAGAAGAAGAGGATAGCATGGTCCCTAATCTCTCACCGGCCGAATCTCTTGCCTGG	478	163	286	216	167	249
N5A	ATGGGGCCACGAGCCCCGTCTCCCGACCATCTCTCTGAAAGCGAAAGTGAAGAAGAGGAAAATATTTCTTATTTGAATGAGTCTTCCGGAGAAGAATGGGATAGCTCAGAAGAAGAGGATAGCATGGTCCCTAATCTCTCACCGCTTGAATCTCTTGCCTGG	212	267	176	370	131	493
E50A	ATGGGGCCACGAAATCCGTCTCCCGACCATCTCTCTGAAAGCGAAAGTGAAGAAGAGGAAAATATTTCTTATTTGAATGAGTCTTCCGGAGAAGAATGGGATAGCTCAGAAGAAGAGGATAGCATGGTCCCTAATCTCTCACCGCTTGCCTCTCTTGCCTGG	475	142	299	143	193	191
S51A	ATGGGGCCACGAAATCCGTCTCCCGACCATCTCTCTGAAAGCGAAAGTGAAGAAGAGGAAAATATTTCTTATTTGAATGAGTCTTCCGGAGAAGAATGGGATAGCTCAGAAGAAGAGGATAGCATGGTCCCTAATCTCTCACCGCTTGAAGCCCTTGCCTGG	304	687	215	711	153	990
L52A	ATGGGGCCACGAAATCCGTCTCCCGACCATCTCTCTGAAAGCGAAAGTGAAGAAGAGGAAAATATTTCTTATTTGAATGAGTCTTCCGGAGAAGAATGGGATAGCTCAGAAGAAGAGGATAGCATGGTCCCTAATCTCTCACCGCTTGAATCTGCCGCCTGG	366	253	225	347	145	456
A53R	ATGGGGCCACGAAATCCGTCTCCCGACCATCTCTCTGAAAGCGAAAGTGAAGAAGAGGAAAATATTTCTTATTTGAATGAGTCTTCCGGAGAAGAATGGGATAGCTCAGAAGAAGAGGATAGCATGGTCCCTAATCTCTCACCGCTTGAATCTCTTCGGTGG	4637	103	3428	128	2698	143
W54A	ATGGGGCCACGAAATCCGTCTCCCGACCATCTCTCTGAAAGCGAAAGTGAAGAAGAGGAAAATATTTCTTATTTGAATGAGTCTTCCGGAGAAGAATGGGATAGCTCAGAAGAAGAGGATAGCATGGTCCCTAATCTCTCACCGCTTGAATCTCTTGCCGCC	156	248	100	272	83	410
Q55A	GCCGTCAAATGTCTCCTCAAATATTCTACGACTTGGAAGCCCCTCAATCCCAACAGCTGGCTTTATCATGCCAAACTCTTGGATCCTTCAACTCCAGTCCATATTCTGCGCGAGATTGGCCTCAGGCTTAGTCATTGTAGCCACTGCGTCCCCAAGCTGGAG	108	182	49	203	58	235
V56A	CAAGCCAAATGTCTCCTCAAATATTCTACGACTTGGAAGCCCCTCAATCCCAACAGCTGGCTTTATCATGCCAAACTCTTGGATCCTTCAACTCCAGTCCATATTCTGCGCGAGATTGGCCTCAGGCTTAGTCATTGTAGCCACTGCGTCCCCAAGCTGGAG	136	207	63	252	95	269
K57A	CAAGTCGCCTGTCTCCTCAAATATTCTACGACTTGGAAGCCCCTCAATCCCAACAGCTGGCTTTATCATGCCAAACTCTTGGATCCTTCAACTCCAGTCCATATTCTGCGCGAGATTGGCCTCAGGCTTAGTCATTGTAGCCACTGCGTCCCCAAGCTGGAG	145	222	80	309	83	373
C58A	CAAGTCAAAGCCCTCCTCAAATATTCTACGACTTGGAAGCCCCTCAATCCCAACAGCTGGCTTTATCATGCCAAACTCTTGGATCCTTCAACTCCAGTCCATATTCTGCGCGAGATTGGCCTCAGGCTTAGTCATTGTAGCCACTGCGTCCCCAAGCTGGAG	763	82	420	139	502	129
L59A	CAAGTCAAATGTGCCCTCAAATATTCTACGACTTGGAAGCCCCTCAATCCCAACAGCTGGCTTTATCATGCCAAACTCTTGGATCCTTCAACTCCAGTCCATATTCTGCGCGAGATTGGCCTCAGGCTTAGTCATTGTAGCCACTGCGTCCCCAAGCTGGAG	70	590	34	792	46	762
P6A	ATGGGGCCACGAAATGCCTCTCCCGACCATCTCTCTGAAAGCGAAAGTGAAGAAGAGGAAAATATTTCTTATTTGAATGAGTCTTCCGGAGAAGAATGGGATAGCTCAGAAGAAGAGGATAGCATGGTCCCTAATCTCTCACCGCTTGAATCTCTTGCCTGG	181	272	127	313	110	436
L60A	CAAGTCAAATGTCTCGCCAAATATTCTACGACTTGGAAGCCCCTCAATCCCAACAGCTGGCTTTATCATGCCAAACTCTTGGATCCTTCAACTCCAGTCCATATTCTGCGCGAGATTGGCCTCAGGCTTAGTCATTGTAGCCACTGCGTCCCCAAGCTGGAG	106	289	48	364	49	453
K61A	CAAGTCAAATGTCTCCTCGCCTATTCTACGACTTGGAAGCCCCTCAATCCCAACAGCTGGCTTTATCATGCCAAACTCTTGGATCCTTCAACTCCAGTCCATATTCTGCGCGAGATTGGCCTCAGGCTTAGTCATTGTAGCCACTGCGTCCCCAAGCTGGAG	452	650	255	1004	253	971
Y62A	CAAGTCAAATGTCTCCTCAAAGCCTCTACGACTTGGAAGCCCCTCAATCCCAACAGCTGGCTTTATCATGCCAAACTCTTGGATCCTTCAACTCCAGTCCATATTCTGCGCGAGATTGGCCTCAGGCTTAGTCATTGTAGCCACTGCGTCCCCAAGCTGGAG	726	786	345	1085	479	1067
S63A	CAAGTCAAATGTCTCCTCAAATATGCCACGACTTGGAAGCCCCTCAATCCCAACAGCTGGCTTTATCATGCCAAACTCTTGGATCCTTCAACTCCAGTCCATATTCTGCGCGAGATTGGCCTCAGGCTTAGTCATTGTAGCCACTGCGTCCCCAAGCTGGAG	380	725	197	1030	239	994
T64A	CAAGTCAAATGTCTCCTCAAATATTCTGCCACTTGGAAGCCCCTCAATCCCAACAGCTGGCTTTATCATGCCAAACTCTTGGATCCTTCAACTCCAGTCCATATTCTGCGCGAGATTGGCCTCAGGCTTAGTCATTGTAGCCACTGCGTCCCCAAGCTGGAG	234	1793	111	2464	136	2385
T65A	CAAGTCAAATGTCTCCTCAAATATTCTACGGCCTGGAAGCCCCTCAATCCCAACAGCTGGCTTTATCATGCCAAACTCTTGGATCCTTCAACTCCAGTCCATATTCTGCGCGAGATTGGCCTCAGGCTTAGTCATTGTAGCCACTGCGTCCCCAAGCTGGAG	220	1406	115	1927	134	1798
W66A	CAAGTCAAATGTCTCCTCAAATATTCTACGACTGCCAAGCCCCTCAATCCCAACAGCTGGCTTTATCATGCCAAACTCTTGGATCCTTCAACTCCAGTCCATATTCTGCGCGAGATTGGCCTCAGGCTTAGTCATTGTAGCCACTGCGTCCCCAAGCTGGAG	3686	279	1999	486	2222	473
K67A	CAAGTCAAATGTCTCCTCAAATATTCTACGACTTGGGCCCCCCTCAATCCCAACAGCTGGCTTTATCATGCCAAACTCTTGGATCCTTCAACTCCAGTCCATATTCTGCGCGAGATTGGCCTCAGGCTTAGTCATTGTAGCCACTGCGTCCCCAAGCTGGAG	674	876	303	1213	390	1172
P68A	CAAGTCAAATGTCTCCTCAAATATTCTACGACTTGGAAGGCCCTCAATCCCAACAGCTGGCTTTATCATGCCAAACTCTTGGATCCTTCAACTCCAGTCCATATTCTGCGCGAGATTGGCCTCAGGCTTAGTCATTGTAGCCACTGCGTCCCCAAGCTGGAG	341	2165	190	2788	195	2548
L69A	CAAGTCAAATGTCTCCTCAAATATTCTACGACTTGGAAGCCCGCCAATCCCAACAGCTGGCTTTATCATGCCAAACTCTTGGATCCTTCAACTCCAGTCCATATTCTGCGCGAGATTGGCCTCAGGCTTAGTCATTGTAGCCACTGCGTCCCCAAGCTGGAG	2925	594	1615	799	1726	854
S7A	ATGGGGCCACGAAATCCGGCCCCCGACCATCTCTCTGAAAGCGAAAGTGAAGAAGAGGAAAATATTTCTTATTTGAATGAGTCTTCCGGAGAAGAATGGGATAGCTCAGAAGAAGAGGATAGCATGGTCCCTAATCTCTCACCGCTTGAATCTCTTGCCTGG	121	153	100	154	58	194
N70A	CAAGTCAAATGTCTCCTCAAATATTCTACGACTTGGAAGCCCCTCGCCCCCAACAGCTGGCTTTATCATGCCAAACTCTTGGATCCTTCAACTCCAGTCCATATTCTGCGCGAGATTGGCCTCAGGCTTAGTCATTGTAGCCACTGCGTCCCCAAGCTGGAG	315	1422	156	2034	174	1965
P71A	CAAGTCAAATGTCTCCTCAAATATTCTACGACTTGGAAGCCCCTCAATGCCAACAGCTGGCTTTATCATGCCAAACTCTTGGATCCTTCAACTCCAGTCCATATTCTGCGCGAGATTGGCCTCAGGCTTAGTCATTGTAGCCACTGCGTCCCCAAGCTGGAG	369	1568	176	2350	221	2236
N72A	CAAGTCAAATGTCTCCTCAAATATTCTACGACTTGGAAGCCCCTCAATCCCGCCAGCTGGCTTTATCATGCCAAACTCTTGGATCCTTCAACTCCAGTCCATATTCTGCGCGAGATTGGCCTCAGGCTTAGTCATTGTAGCCACTGCGTCCCCAAGCTGGAG	322	239	171	300	181	321
S73A	CAAGTCAAATGTCTCCTCAAATATTCTACGACTTGGAAGCCCCTCAATCCCAACGCCTGGCTTTATCATGCCAAACTCTTGGATCCTTCAACTCCAGTCCATATTCTGCGCGAGATTGGCCTCAGGCTTAGTCATTGTAGCCACTGCGTCCCCAAGCTGGAG	309	211	183	324	221	333
W74A	CAAGTCAAATGTCTCCTCAAATATTCTACGACTTGGAAGCCCCTCAATCCCAACAGCGCCCTTTATCATGCCAAACTCTTGGATCCTTCAACTCCAGTCCATATTCTGCGCGAGATTGGCCTCAGGCTTAGTCATTGTAGCCACTGCGTCCCCAAGCTGGAG	5385	397	2791	486	3294	556
L75A	CAAGTCAAATGTCTCCTCAAATATTCTACGACTTGGAAGCCCCTCAATCCCAACAGCTGGGCCTATCATGCCAAACTCTTGGATCCTTCAACTCCAGTCCATATTCTGCGCGAGATTGGCCTCAGGCTTAGTCATTGTAGCCACTGCGTCCCCAAGCTGGAG	1943	359	1063	501	1201	509
Y76A	CAAGTCAAATGTCTCCTCAAATATTCTACGACTTGGAAGCCCCTCAATCCCAACAGCTGGCTTGCCCATGCCAAACTCTTGGATCCTTCAACTCCAGTCCATATTCTGCGCGAGATTGGCCTCAGGCTTAGTCATTGTAGCCACTGCGTCCCCAAGCTGGAG	5244	480	2992	670	3324	680
H77A	CAAGTCAAATGTCTCCTCAAATATTCTACGACTTGGAAGCCCCTCAATCCCAACAGCTGGCTTTATGCCGCCAAACTCTTGGATCCTTCAACTCCAGTCCATATTCTGCGCGAGATTGGCCTCAGGCTTAGTCATTGTAGCCACTGCGTCCCCAAGCTGGAG	311	369	196	460	296	480
A78R	CAAGTCAAATGTCTCCTCAAATATTCTACGACTTGGAAGCCCCTCAATCCCAACAGCTGGCTTTATCATCGGAAACTCTTGGATCCTTCAACTCCAGTCCATATTCTGCGCGAGATTGGCCTCAGGCTTAGTCATTGTAGCCACTGCGTCCCCAAGCTGGAG	5926	490	3369	621	3711	621
K79A	CAAGTCAAATGTCTCCTCAAATATTCTACGACTTGGAAGCCCCTCAATCCCAACAGCTGGCTTTATCATGCCGCCCTCTTGGATCCTTCAACTCCAGTCCATATTCTGCGCGAGATTGGCCTCAGGCTTAGTCATTGTAGCCACTGCGTCCCCAAGCTGGAG	216	326	138	465	161	478
P8A	ATGGGGCCACGAAATCCGTCTGCCGACCATCTCTCTGAAAGCGAAAGTGAAGAAGAGGAAAATATTTCTTATTTGAATGAGTCTTCCGGAGAAGAATGGGATAGCTCAGAAGAAGAGGATAGCATGGTCCCTAATCTCTCACCGCTTGAATCTCTTGCCTGG	525	727	406	895	252	1114
L80A	CAAGTCAAATGTCTCCTCAAATATTCTACGACTTGGAAGCCCCTCAATCCCAACAGCTGGCTTTATCATGCCAAAGCCTTGGATCCTTCAACTCCAGTCCATATTCTGCGCGAGATTGGCCTCAGGCTTAGTCATTGTAGCCACTGCGTCCCCAAGCTGGAG	558	291	344	377	316	377
L81A	CAAGTCAAATGTCTCCTCAAATATTCTACGACTTGGAAGCCCCTCAATCCCAACAGCTGGCTTTATCATGCCAAACTCGCCGATCCTTCAACTCCAGTCCATATTCTGCGCGAGATTGGCCTCAGGCTTAGTCATTGTAGCCACTGCGTCCCCAAGCTGGAG	2701	351	1364	421	1653	440
D82A	CAAGTCAAATGTCTCCTCAAATATTCTACGACTTGGAAGCCCCTCAATCCCAACAGCTGGCTTTATCATGCCAAACTCTTGGCCCCTTCAACTCCAGTCCATATTCTGCGCGAGATTGGCCTCAGGCTTAGTCATTGTAGCCACTGCGTCCCCAAGCTGGAG	590	192	286	311	360	320
P83A	CAAGTCAAATGTCTCCTCAAATATTCTACGACTTGGAAGCCCCTCAATCCCAACAGCTGGCTTTATCATGCCAAACTCTTGGATGCCTCAACTCCAGTCCATATTCTGCGCGAGATTGGCCTCAGGCTTAGTCATTGTAGCCACTGCGTCCCCAAGCTGGAG	281	1699	118	2391	152	2330
S84A	CAAGTCAAATGTCTCCTCAAATATTCTACGACTTGGAAGCCCCTCAATCCCAACAGCTGGCTTTATCATGCCAAACTCTTGGATCCTGCCACTCCAGTCCATATTCTGCGCGAGATTGGCCTCAGGCTTAGTCATTGTAGCCACTGCGTCCCCAAGCTGGAG	177	787	99	1059	88	1021
T85A	CAAGTCAAATGTCTCCTCAAATATTCTACGACTTGGAAGCCCCTCAATCCCAACAGCTGGCTTTATCATGCCAAACTCTTGGATCCTTCAGCCCCAGTCCATATTCTGCGCGAGATTGGCCTCAGGCTTAGTCATTGTAGCCACTGCGTCCCCAAGCTGGAG	191	301	54	371	96	405
P86A	CAAGTCAAATGTCTCCTCAAATATTCTACGACTTGGAAGCCCCTCAATCCCAACAGCTGGCTTTATCATGCCAAACTCTTGGATCCTTCAACTGCCGTCCATATTCTGCGCGAGATTGGCCTCAGGCTTAGTCATTGTAGCCACTGCGTCCCCAAGCTGGAG	175	221	102	323	85	295
V87A	CAAGTCAAATGTCTCCTCAAATATTCTACGACTTGGAAGCCCCTCAATCCCAACAGCTGGCTTTATCATGCCAAACTCTTGGATCCTTCAACTCCAGCCCATATTCTGCGCGAGATTGGCCTCAGGCTTAGTCATTGTAGCCACTGCGTCCCCAAGCTGGAG	210	180	93	243	94	276
H88A	CAAGTCAAATGTCTCCTCAAATATTCTACGACTTGGAAGCCCCTCAATCCCAACAGCTGGCTTTATCATGCCAAACTCTTGGATCCTTCAACTCCAGTCGCCATTCTGCGCGAGATTGGCCTCAGGCTTAGTCATTGTAGCCACTGCGTCCCCAAGCTGGAG	174	296	109	479	124	421
I89A	CAAGTCAAATGTCTCCTCAAATATTCTACGACTTGGAAGCCCCTCAATCCCAACAGCTGGCTTTATCATGCCAAACTCTTGGATCCTTCAACTCCAGTCCATGCCCTGCGCGAGATTGGCCTCAGGCTTAGTCATTGTAGCCACTGCGTCCCCAAGCTGGAG	145	287	92	378	83	418
D9A	ATGGGGCCACGAAATCCGTCTCCCGCCCATCTCTCTGAAAGCGAAAGTGAAGAAGAGGAAAATATTTCTTATTTGAATGAGTCTTCCGGAGAAGAATGGGATAGCTCAGAAGAAGAGGATAGCATGGTCCCTAATCTCTCACCGCTTGAATCTCTTGCCTGG	235	297	155	338	112	410
L90A	CAAGTCAAATGTCTCCTCAAATATTCTACGACTTGGAAGCCCCTCAATCCCAACAGCTGGCTTTATCATGCCAAACTCTTGGATCCTTCAACTCCAGTCCATATTGCCCGCGAGATTGGCCTCAGGCTTAGTCATTGTAGCCACTGCGTCCCCAAGCTGGAG	88	68	55	143	68	97
R91A	CAAGTCAAATGTCTCCTCAAATATTCTACGACTTGGAAGCCCCTCAATCCCAACAGCTGGCTTTATCATGCCAAACTCTTGGATCCTTCAACTCCAGTCCATATTCTGGCCGAGATTGGCCTCAGGCTTAGTCATTGTAGCCACTGCGTCCCCAAGCTGGAG	417	175	228	252	267	254
E92A	CAAGTCAAATGTCTCCTCAAATATTCTACGACTTGGAAGCCCCTCAATCCCAACAGCTGGCTTTATCATGCCAAACTCTTGGATCCTTCAACTCCAGTCCATATTCTGCGCGCCATTGGCCTCAGGCTTAGTCATTGTAGCCACTGCGTCCCCAAGCTGGAG	398	342	253	540	304	443
I93A	CAAGTCAAATGTCTCCTCAAATATTCTACGACTTGGAAGCCCCTCAATCCCAACAGCTGGCTTTATCATGCCAAACTCTTGGATCCTTCAACTCCAGTCCATATTCTGCGCGAGGCCGGCCTCAGGCTTAGTCATTGTAGCCACTGCGTCCCCAAGCTGGAG	507	286	220	434	294	495
G94A	CAAGTCAAATGTCTCCTCAAATATTCTACGACTTGGAAGCCCCTCAATCCCAACAGCTGGCTTTATCATGCCAAACTCTTGGATCCTTCAACTCCAGTCCATATTCTGCGCGAGATTGCCCTCAGGCTTAGTCATTGTAGCCACTGCGTCCCCAAGCTGGAG	118	852	54	1133	71	1137
L95A	CAAGTCAAATGTCTCCTCAAATATTCTACGACTTGGAAGCCCCTCAATCCCAACAGCTGGCTTTATCATGCCAAACTCTTGGATCCTTCAACTCCAGTCCATATTCTGCGCGAGATTGGCGCCAGGCTTAGTCATTGTAGCCACTGCGTCCCCAAGCTGGAG	581	241	315	285	334	310
R96A	CAAGTCAAATGTCTCCTCAAATATTCTACGACTTGGAAGCCCCTCAATCCCAACAGCTGGCTTTATCATGCCAAACTCTTGGATCCTTCAACTCCAGTCCATATTCTGCGCGAGATTGGCCTCGCCCTTAGTCATTGTAGCCACTGCGTCCCCAAGCTGGAG	112	261	42	305	72	288
L97A	CAAGTCAAATGTCTCCTCAAATATTCTACGACTTGGAAGCCCCTCAATCCCAACAGCTGGCTTTATCATGCCAAACTCTTGGATCCTTCAACTCCAGTCCATATTCTGCGCGAGATTGGCCTCAGGGCCAGTCATTGTAGCCACTGCGTCCCCAAGCTGGAG	209	132	102	196	127	180
S98A	CAAGTCAAATGTCTCCTCAAATATTCTACGACTTGGAAGCCCCTCAATCCCAACAGCTGGCTTTATCATGCCAAACTCTTGGATCCTTCAACTCCAGTCCATATTCTGCGCGAGATTGGCCTCAGGCTTGCCCATTGTAGCCACTGCGTCCCCAAGCTGGAG	71	375	47	493	63	519
H99A	CAAGTCAAATGTCTCCTCAAATATTCTACGACTTGGAAGCCCCTCAATCCCAACAGCTGGCTTTATCATGCCAAACTCTTGGATCCTTCAACTCCAGTCCATATTCTGCGCGAGATTGGCCTCAGGCTTAGTGCCTGTAGCCACTGCGTCCCCAAGCTGGAG	49	240	35	338	35	347
WT	ATGGGGCCACGAAATCCGTCTCCCGACCATCTCTCTGAAAGCGAAAGTGAAGAAGAGGAAAATATTTCTTATTTGAATGAGTCTTCCGGAGAAGAATGGGATAGCTCAGAAGAAGAGGATAGCATGGTCCCTAATCTCTCACCGCTTGAATCTCTTGCCTGG	619	1004	548	1329	321	1735
WT	CAAGTCAAATGTCTCCTCAAATATTCTACGACTTGGAAGCCCCTCAATCCCAACAGCTGGCTTTATCATGCCAAACTCTTGGATCCTTCAACTCCAGTCCATATTCTGCGCGAGATTGGCCTCAGGCTTAGTCATTGTAGCCACTGCGTCCCCAAGCTGGAG	1040	2909	465	4450	581	4253
WT	CCAATTCCCGAATGGCCACCGCTTGCATCCTGTGGCGTGCCCCCATTTCAAAAGCCACTGACTTCCCCGAGCCGACTTTCAAGGGACCATGCAACACTGAATGGCGCCTTGCAATTCGCAACCAAGCAGCTTTCAAGAACTCTTAGTCGGGCTACGCCCATC	365	895	317	780	566	2469
WT	CCCGAGTACCTGAAACAAATCCCAAATAGCTGCGTTTCTGGGTGTTGCTGTGGGTGGCTGACCAAAACCGTCAAGGAAACCACGCGGACGGAGCCCATCAACACCACCTATAGCTACACCGATTTTCAAAAGGCAGTGAACAAACTCCTGACAGCCAGTCTT	566	1196	574	826	687	1754

## Sheet: Supp. Fig. 4c - Volcano Plot
Mutant	Ratio	p_value
I195A	0.539348	0.998341
G180A	0.513929	0.995115
S118A	0.488087	0.990138
S28A	0.570844	0.98341
S36A	0.550245	0.968479
V104A	0.631442	0.968479
S29A	0.636959	0.94765
T190A	0.526915	0.942304
P86A	0.516041	0.936129
R133A	0.499403	0.929124
D34A	0.645017	0.927465
E19A	0.596701	0.920829
T160A	0.512932	0.908111
T198A	0.663127	0.905806
E27A	0.599928	0.902212
P8A	0.616554	0.888479
S14A	0.621639	0.886267
S12A	0.614388	0.881751
P6A	0.551477	0.875392
D40A	0.602394	0.858433
E112A	0.589055	0.836774
N26A	0.601781	0.836774
K67A	0.595969	0.831336
G30A	0.567473	0.823687
Y62A	0.804004	0.809585
S153A	0.461788	0.802028
W33A	0.602442	0.802028
S16A	0.454507	0.757143
K187A	0.5151	0.750876
M1A	0.575851	0.750876
K79A	0.58573	0.744516
S215A	0.491236	0.744516
E39A	0.649101	0.741751
T202A	0.692328	0.736037
D9A	0.623279	0.72424
P44A	0.510887	0.721198
K210A	0.546617	0.71447
N5A	0.646515	0.703594
S175A	0.492281	0.695576
R158A	0.423027	0.689493
V56A	0.580804	0.68341
E13A	0.581371	0.670507
A214R	0.661788	0.667926
E31A	0.545449	0.66341
Q168A	0.40572	0.65871
E18A	0.476914	0.645714
T155A	0.700812	0.633641
V87A	0.609966	0.633641
E38A	0.493003	0.611152
H10A	0.550074	0.598433
S130A	0.407254	0.591889
K184A	1.01156	0.591336
S172A	0.424875	0.5847
P123A	0.40887	0.577972
K61A	0.466647	0.571336
E32A	0.748359	0.559263
P161A	0.582493	0.554194
E188A	0.846569	0.523502
T197A	0.48251	0.516313
G176A	0.823176	0.500922
E15A	0.629029	0.488756
I162A	0.455882	0.487834
E164A	0.998502	0.477512
F147A	0.734755	0.477512
E20A	0.448652	0.471152
H88A	0.51966	0.455484
T149A	0.402902	0.455484
E37A	0.478503	0.450323
P163A	0.682272	0.445991
S7A	0.699126	0.445991
N171A	0.445092	0.439355
W54A	0.499688	0.439355
E17A	0.69811	0.435392
WT	0.477796	0.430046
H77A	0.745067	0.420553
P194A	0.421524	0.405622
C119A	0.752417	0.392995
V174A	0.916552	0.388664
K206A	0.883363	0.384424
W181A	0.97335	0.384424
T213A	0.483276	0.380184
E193A	0.853693	0.370507
T140A	0.346999	0.369585
N196A	0.419575	0.365438
L90A	1.14402	0.365069
G120A	0.655564	0.355853
Q55A	0.442025	0.345438
I169A	0.397012	0.341751
L11A	0.423419	0.341751
Y199A	1.15254	0.338618
P105A	0.427551	0.32765
S35A	0.425473	0.32765
K57A	0.398526	0.324608
T85A	0.424525	0.316406
R191A	0.401875	0.31106
N45A	0.388329	0.306912
V121A	0.842495	0.304424
P109A	0.485411	0.28341
L52A	0.881294	0.282212
P127A	0.362695	0.27235
C178A	0.933107	0.269032
E92A	1.02877	0.269032
S63A	0.430624	0.255023
V43A	0.305278	0.255023
T192A	0.448307	0.24765
N21A	0.450505	0.244424
S47A	0.417045	0.244424
K150A	0.753019	0.224055
I93A	1.06372	0.209954
P3A	0.434588	0.205991
S132A	0.37119	0.205991
N72A	1.00986	0.202488
S41A	0.425892	0.199724
R4A	0.446398	0.19318
R96A	0.379349	0.19318
L166A	0.368626	0.190046
P122A	0.336647	0.186544
S23A	0.317577	0.186544
I110A	0.946525	0.185622
Q151A	0.820128	0.178249
T183A	1.38306	0.178249
L25A	0.44267	0.17659
L211A	1.15097	0.164055
L97A	1.26362	0.161751
S73A	1.1886	0.158894
L134A	0.35887	0.157788
S200A	1.24568	0.150507
I89A	0.355622	0.149862
Y24A	0.43176	0.149862
D137A	0.340283	0.146452
S157A	0.352791	0.133641
T129A	0.311049	0.123041
Y165A	0.361924	0.123041
R154A	0.989112	0.111889
P170A	1.0688	0.0989862
K167A	0.287136	0.0973272
I22A	0.416165	0.0953917
L145A	1.11607	0.0924424
S51A	0.391181	0.0924424
P111A	1.13854	0.0906912
C173A	0.360705	0.0903226
L141A	1.11215	0.0891244
L128A	1.0785	0.0848848
L116A	1.29535	0.081659
M42A	0.38376	0.0736406
L46A	0.331165	0.0717051
G2A	0.307427	0.0694009
K126A	0.26939	0.0669124
L216A	1.37964	0.0651613
L80A	1.50118	0.0651613
A117R	0.297694	0.0514286
R91A	1.88263	0.0505069
Q146A	0.283483	0.0500461
N209A	0.294815	0.0423041
L182A	1.57818	0.0400922
D82A	2.01483	0.0380645
L49A	1.79962	0.0380645
Q205A	0.317371	0.0374194
R136A	0.25011	0.0334562
A139R	1.83121	0.0323502
L95A	1.92962	0.0323502
D203A	2.07634	0.0292166
F204A	2.05744	0.0265438
N142A	1.88247	0.0252535
E50A	2.84186	0.0204608
A159R	2.2451	0.0186175
V208A	2.36354	0.0173272
L60A	0.193725	0.0158525
V186A	2.56544	0.0130876
H138A	0.247288	0.0129954
S135A	0.204566	0.0129954
P131A	0.249037	0.0120737
Q125A	0.23448	0.0120737
P115A	2.65206	0.0107834
L69A	3.61968	0.0106912
A207R	3.53725	0.00912442
L75A	4.22583	0.00866359
F124A	3.24058	0.00718894
T189A	0.223871	0.00645161
C58A	6.96949	0.00562212
L81A	6.72833	0.00543779
G143A	0.168764	0.00534562
Y201A	7.06473	0.00423963
P114A	7.83871	0.00304148
Y76A	8.75465	0.00304148
L212A	7.95984	0.00276498
W66A	8.41337	0.00276498
P48A	0.174728	0.00248848
S101A	0.171164	0.00248848
T185A	0.205745	0.00248848
S98A	0.167374	0.00221198
A78R	10.6912	0.00193548
P71A	0.177014	0.00175115
C100A	10.3624	0.00175115
W74A	10.6105	0.00138249
H99A	0.180487	0.00138249
K106A	0.162794	0.00110599
C103A	12.0014	0.000829
E108A	0.163678	0.000645
N70A	0.158589	0.000461
S84A	0.154363	0.000461
A144R	18.5675	0.000369
L152A	21.4002	0.000184
A148R	18.8401	9.22e-05
A53R	36.3998	9.22e-05
C177A	47.9117	9.22e-05
C179A	43.8176	9.22e-05
G94A	0.111837	9.22e-05
H102A	0.103163	9.22e-05
L107A	0.136476	9.22e-05
L156A	24.228	9.22e-05
L59A	0.104884	9.22e-05
P68A	0.137064	9.22e-05
P83A	0.116835	9.22e-05
T64A	0.102126	9.22e-05
T65A	0.133476	9.22e-05
W113A	23.1846	9.22e-05

## Sheet: Supp. Fig. 4d - Read Count
Mutant	Sequence	H_Rep1	L_Rep1	H_Rep2	L_Rep2	H_Rep3	L_Rep3
M1A	GCCGGGCCACGAAATCCGTCTCCCGACCATCTCTCTGAAAGCGAAAGTGAAGAAGAGGAAAATATTTCTTATTTGAATGAGTCTTCCGGAGAAGAATGGGATAGCTCAGAAGAAGAGGATAGCATGGTCCCTAATCTCTCACCGCTTGAATCTCTTGCCTGG	1043	1338	438	1352	564	551
H10A	ATGGGGCCACGAAATCCGTCTCCCGACGCCCTCTCTGAAAGCGAAAGTGAAGAAGAGGAAAATATTTCTTATTTGAATGAGTCTTCCGGAGAAGAATGGGATAGCTCAGAAGAAGAGGATAGCATGGTCCCTAATCTCTCACCGCTTGAATCTCTTGCCTGG	1424	2036	716	2168	787	824
C100A	CAAGTCAAATGTCTCCTCAAATATTCTACGACTTGGAAGCCCCTCAATCCCAACAGCTGGCTTTATCATGCCAAACTCTTGGATCCTTCAACTCCAGTCCATATTCTGCGCGAGATTGGCCTCAGGCTTAGTCATGCCAGCCACTGCGTCCCCAAGCTGGAG	4289	579	2815	609	3744	406
S101A	CAAGTCAAATGTCTCCTCAAATATTCTACGACTTGGAAGCCCCTCAATCCCAACAGCTGGCTTTATCATGCCAAACTCTTGGATCCTTCAACTCCAGTCCATATTCTGCGCGAGATTGGCCTCAGGCTTAGTCATTGTGCCCACTGCGTCCCCAAGCTGGAG	303	2094	219	2014	295	1382
H102A	CAAGTCAAATGTCTCCTCAAATATTCTACGACTTGGAAGCCCCTCAATCCCAACAGCTGGCTTTATCATGCCAAACTCTTGGATCCTTCAACTCCAGTCCATATTCTGCGCGAGATTGGCCTCAGGCTTAGTCATTGTAGCGCCTGCGTCCCCAAGCTGGAG	295	1774	198	1922	230	1237
C103A	CAAGTCAAATGTCTCCTCAAATATTCTACGACTTGGAAGCCCCTCAATCCCAACAGCTGGCTTTATCATGCCAAACTCTTGGATCCTTCAACTCCAGTCCATATTCTGCGCGAGATTGGCCTCAGGCTTAGTCATTGTAGCCACGCCGTCCCCAAGCTGGAG	5117	790	3346	828	4496	577
V104A	CAAGTCAAATGTCTCCTCAAATATTCTACGACTTGGAAGCCCCTCAATCCCAACAGCTGGCTTTATCATGCCAAACTCTTGGATCCTTCAACTCCAGTCCATATTCTGCGCGAGATTGGCCTCAGGCTTAGTCATTGTAGCCACTGCGCCCCCAAGCTGGAG	684	1616	475	1667	590	1140
P105A	CAAGTCAAATGTCTCCTCAAATATTCTACGACTTGGAAGCCCCTCAATCCCAACAGCTGGCTTTATCATGCCAAACTCTTGGATCCTTCAACTCCAGTCCATATTCTGCGCGAGATTGGCCTCAGGCTTAGTCATTGTAGCCACTGCGTCGCCAAGCTGGAG	629	2344	448	2192	483	1572
K106A	CAAGTCAAATGTCTCCTCAAATATTCTACGACTTGGAAGCCCCTCAATCCCAACAGCTGGCTTTATCATGCCAAACTCTTGGATCCTTCAACTCCAGTCCATATTCTGCGCGAGATTGGCCTCAGGCTTAGTCATTGTAGCCACTGCGTCCCCGCCCTGGAG	432	2186	235	2183	368	1483
L107A	CAAGTCAAATGTCTCCTCAAATATTCTACGACTTGGAAGCCCCTCAATCCCAACAGCTGGCTTTATCATGCCAAACTCTTGGATCCTTCAACTCCAGTCCATATTCTGCGCGAGATTGGCCTCAGGCTTAGTCATTGTAGCCACTGCGTCCCCAAGGCCGAG	358	2095	268	2002	332	1360
E108A	CAAGTCAAATGTCTCCTCAAATATTCTACGACTTGGAAGCCCCTCAATCCCAACAGCTGGCTTTATCATGCCAAACTCTTGGATCCTTCAACTCCAGTCCATATTCTGCGCGAGATTGGCCTCAGGCTTAGTCATTGTAGCCACTGCGTCCCCAAGCTGGCC	248	1674	161	1573	203	1134
P109A	GCCATTCCCGAATGGCCACCGCTTGCATCCTGTGGCGTGCCCCCATTTCAAAAGCCACTGACTTCCCCGAGCCGACTTTCAAGGGACCATGCAACACTGAATGGCGCCTTGCAATTCGCAACCAAGCAGCTTTCAAGAACTCTTAGTCGGGCTACGCCCATC	19	98	23	108	11	65
L11A	ATGGGGCCACGAAATCCGTCTCCCGACCATGCCTCTGAAAGCGAAAGTGAAGAAGAGGAAAATATTTCTTATTTGAATGAGTCTTCCGGAGAAGAATGGGATAGCTCAGAAGAAGAGGATAGCATGGTCCCTAATCTCTCACCGCTTGAATCTCTTGCCTGG	1224	1759	662	1980	663	701
I110A	CCAGCCCCCGAATGGCCACCGCTTGCATCCTGTGGCGTGCCCCCATTTCAAAAGCCACTGACTTCCCCGAGCCGACTTTCAAGGGACCATGCAACACTGAATGGCGCCTTGCAATTCGCAACCAAGCAGCTTTCAAGAACTCTTAGTCGGGCTACGCCCATC	337	949	398	1061	278	575
P111A	CCAATTGCCGAATGGCCACCGCTTGCATCCTGTGGCGTGCCCCCATTTCAAAAGCCACTGACTTCCCCGAGCCGACTTTCAAGGGACCATGCAACACTGAATGGCGCCTTGCAATTCGCAACCAAGCAGCTTTCAAGAACTCTTAGTCGGGCTACGCCCATC	411	1100	422	1180	279	622
E112A	CCAATTCCCGCCTGGCCACCGCTTGCATCCTGTGGCGTGCCCCCATTTCAAAAGCCACTGACTTCCCCGAGCCGACTTTCAAGGGACCATGCAACACTGAATGGCGCCTTGCAATTCGCAACCAAGCAGCTTTCAAGAACTCTTAGTCGGGCTACGCCCATC	253	1201	253	1298	164	671
W113A	CCAATTCCCGAAGCCCCACCGCTTGCATCCTGTGGCGTGCCCCCATTTCAAAAGCCACTGACTTCCCCGAGCCGACTTTCAAGGGACCATGCAACACTGAATGGCGCCTTGCAATTCGCAACCAAGCAGCTTTCAAGAACTCTTAGTCGGGCTACGCCCATC	3978	523	4668	558	3094	308
P114A	CCAATTCCCGAATGGGCCCCGCTTGCATCCTGTGGCGTGCCCCCATTTCAAAAGCCACTGACTTCCCCGAGCCGACTTTCAAGGGACCATGCAACACTGAATGGCGCCTTGCAATTCGCAACCAAGCAGCTTTCAAGAACTCTTAGTCGGGCTACGCCCATC	823	404	871	408	471	172
P115A	CCAATTCCCGAATGGCCAGCCCTTGCATCCTGTGGCGTGCCCCCATTTCAAAAGCCACTGACTTCCCCGAGCCGACTTTCAAGGGACCATGCAACACTGAATGGCGCCTTGCAATTCGCAACCAAGCAGCTTTCAAGAACTCTTAGTCGGGCTACGCCCATC	471	645	545	701	359	394
L116A	CCAATTCCCGAATGGCCACCGGCCGCATCCTGTGGCGTGCCCCCATTTCAAAAGCCACTGACTTCCCCGAGCCGACTTTCAAGGGACCATGCAACACTGAATGGCGCCTTGCAATTCGCAACCAAGCAGCTTTCAAGAACTCTTAGTCGGGCTACGCCCATC	263	709	272	757	151	354
A117R	CCAATTCCCGAATGGCCACCGCTTCGGTCCTGTGGCGTGCCCCCATTTCAAAAGCCACTGACTTCCCCGAGCCGACTTTCAAGGGACCATGCAACACTGAATGGCGCCTTGCAATTCGCAACCAAGCAGCTTTCAAGAACTCTTAGTCGGGCTACGCCCATC	296	1781	337	1918	244	971
S118A	CCAATTCCCGAATGGCCACCGCTTGCAGCCTGTGGCGTGCCCCCATTTCAAAAGCCACTGACTTCCCCGAGCCGACTTTCAAGGGACCATGCAACACTGAATGGCGCCTTGCAATTCGCAACCAAGCAGCTTTCAAGAACTCTTAGTCGGGCTACGCCCATC	330	1803	369	1962	239	1060
C119A	CCAATTCCCGAATGGCCACCGCTTGCATCCGCCGGCGTGCCCCCATTTCAAAAGCCACTGACTTCCCCGAGCCGACTTTCAAGGGACCATGCAACACTGAATGGCGCCTTGCAATTCGCAACCAAGCAGCTTTCAAGAACTCTTAGTCGGGCTACGCCCATC	239	680	237	641	203	410
S12A	ATGGGGCCACGAAATCCGTCTCCCGACCATCTCGCCGAAAGCGAAAGTGAAGAAGAGGAAAATATTTCTTATTTGAATGAGTCTTCCGGAGAAGAATGGGATAGCTCAGAAGAAGAGGATAGCATGGTCCCTAATCTCTCACCGCTTGAATCTCTTGCCTGG	2736	3818	1301	3751	1361	1312
G120A	CCAATTCCCGAATGGCCACCGCTTGCATCCTGTGCCGTGCCCCCATTTCAAAAGCCACTGACTTCCCCGAGCCGACTTTCAAGGGACCATGCAACACTGAATGGCGCCTTGCAATTCGCAACCAAGCAGCTTTCAAGAACTCTTAGTCGGGCTACGCCCATC	249	761	223	831	135	459
V121A	CCAATTCCCGAATGGCCACCGCTTGCATCCTGTGGCGCCCCCCCATTTCAAAAGCCACTGACTTCCCCGAGCCGACTTTCAAGGGACCATGCAACACTGAATGGCGCCTTGCAATTCGCAACCAAGCAGCTTTCAAGAACTCTTAGTCGGGCTACGCCCATC	303	1227	326	1529	190	732
P122A	CCAATTCCCGAATGGCCACCGCTTGCATCCTGTGGCGTGGCCCCATTTCAAAAGCCACTGACTTCCCCGAGCCGACTTTCAAGGGACCATGCAACACTGAATGGCGCCTTGCAATTCGCAACCAAGCAGCTTTCAAGAACTCTTAGTCGGGCTACGCCCATC	470	2511	515	2772	296	1508
P123A	CCAATTCCCGAATGGCCACCGCTTGCATCCTGTGGCGTGCCCGCCTTTCAAAAGCCACTGACTTCCCCGAGCCGACTTTCAAGGGACCATGCAACACTGAATGGCGCCTTGCAATTCGCAACCAAGCAGCTTTCAAGAACTCTTAGTCGGGCTACGCCCATC	650	4008	767	4366	440	2235
F124A	CCAATTCCCGAATGGCCACCGCTTGCATCCTGTGGCGTGCCCCCAGCCCAAAAGCCACTGACTTCCCCGAGCCGACTTTCAAGGGACCATGCAACACTGAATGGCGCCTTGCAATTCGCAACCAAGCAGCTTTCAAGAACTCTTAGTCGGGCTACGCCCATC	1909	1590	2144	1733	1313	907
Q125A	CCAATTCCCGAATGGCCACCGCTTGCATCCTGTGGCGTGCCCCCATTTGCCAAGCCACTGACTTCCCCGAGCCGACTTTCAAGGGACCATGCAACACTGAATGGCGCCTTGCAATTCGCAACCAAGCAGCTTTCAAGAACTCTTAGTCGGGCTACGCCCATC	384	3029	522	3171	262	1787
K126A	CCAATTCCCGAATGGCCACCGCTTGCATCCTGTGGCGTGCCCCCATTTCAAGCCCCACTGACTTCCCCGAGCCGACTTTCAAGGGACCATGCAACACTGAATGGCGCCTTGCAATTCGCAACCAAGCAGCTTTCAAGAACTCTTAGTCGGGCTACGCCCATC	337	2177	371	2204	200	1196
P127A	CCAATTCCCGAATGGCCACCGCTTGCATCCTGTGGCGTGCCCCCATTTCAAAAGGCCCTGACTTCCCCGAGCCGACTTTCAAGGGACCATGCAACACTGAATGGCGCCTTGCAATTCGCAACCAAGCAGCTTTCAAGAACTCTTAGTCGGGCTACGCCCATC	301	1743	330	2005	187	1140
L128A	CCAATTCCCGAATGGCCACCGCTTGCATCCTGTGGCGTGCCCCCATTTCAAAAGCCAGCCACTTCCCCGAGCCGACTTTCAAGGGACCATGCAACACTGAATGGCGCCTTGCAATTCGCAACCAAGCAGCTTTCAAGAACTCTTAGTCGGGCTACGCCCATC	548	1447	601	1462	417	776
T129A	CCAATTCCCGAATGGCCACCGCTTGCATCCTGTGGCGTGCCCCCATTTCAAAAGCCACTGGCCTCCCCGAGCCGACTTTCAAGGGACCATGCAACACTGAATGGCGCCTTGCAATTCGCAACCAAGCAGCTTTCAAGAACTCTTAGTCGGGCTACGCCCATC	354	2218	377	2259	201	1289
E13A	ATGGGGCCACGAAATCCGTCTCCCGACCATCTCTCTGCCAGCGAAAGTGAAGAAGAGGAAAATATTTCTTATTTGAATGAGTCTTCCGGAGAAGAATGGGATAGCTCAGAAGAAGAGGATAGCATGGTCCCTAATCTCTCACCGCTTGAATCTCTTGCCTGG	1106	1441	495	1493	635	541
S130A	CCAATTCCCGAATGGCCACCGCTTGCATCCTGTGGCGTGCCCCCATTTCAAAAGCCACTGACTGCCCCGAGCCGACTTTCAAGGGACCATGCAACACTGAATGGCGCCTTGCAATTCGCAACCAAGCAGCTTTCAAGAACTCTTAGTCGGGCTACGCCCATC	403	2073	478	2249	278	1310
P131A	CCAATTCCCGAATGGCCACCGCTTGCATCCTGTGGCGTGCCCCCATTTCAAAAGCCACTGACTTCCGCCAGCCGACTTTCAAGGGACCATGCAACACTGAATGGCGCCTTGCAATTCGCAACCAAGCAGCTTTCAAGAACTCTTAGTCGGGCTACGCCCATC	260	1664	267	1749	215	896
S132A	CCAATTCCCGAATGGCCACCGCTTGCATCCTGTGGCGTGCCCCCATTTCAAAAGCCACTGACTTCCCCGGCCCGACTTTCAAGGGACCATGCAACACTGAATGGCGCCTTGCAATTCGCAACCAAGCAGCTTTCAAGAACTCTTAGTCGGGCTACGCCCATC	201	854	146	988	94	534
R133A	CCAATTCCCGAATGGCCACCGCTTGCATCCTGTGGCGTGCCCCCATTTCAAAAGCCACTGACTTCCCCGAGCGCCCTTTCAAGGGACCATGCAACACTGAATGGCGCCTTGCAATTCGCAACCAAGCAGCTTTCAAGAACTCTTAGTCGGGCTACGCCCATC	241	1098	278	1213	164	643
L134A	CCAATTCCCGAATGGCCACCGCTTGCATCCTGTGGCGTGCCCCCATTTCAAAAGCCACTGACTTCCCCGAGCCGAGCCTCAAGGGACCATGCAACACTGAATGGCGCCTTGCAATTCGCAACCAAGCAGCTTTCAAGAACTCTTAGTCGGGCTACGCCCATC	224	1473	259	1572	174	859
S135A	CCAATTCCCGAATGGCCACCGCTTGCATCCTGTGGCGTGCCCCCATTTCAAAAGCCACTGACTTCCCCGAGCCGACTTGCCAGGGACCATGCAACACTGAATGGCGCCTTGCAATTCGCAACCAAGCAGCTTTCAAGAACTCTTAGTCGGGCTACGCCCATC	307	2073	344	2321	230	1236
R136A	CCAATTCCCGAATGGCCACCGCTTGCATCCTGTGGCGTGCCCCCATTTCAAAAGCCACTGACTTCCCCGAGCCGACTTTCAGCCGACCATGCAACACTGAATGGCGCCTTGCAATTCGCAACCAAGCAGCTTTCAAGAACTCTTAGTCGGGCTACGCCCATC	122	928	198	1001	82	582
D137A	CCAATTCCCGAATGGCCACCGCTTGCATCCTGTGGCGTGCCCCCATTTCAAAAGCCACTGACTTCCCCGAGCCGACTTTCAAGGGCCCATGCAACACTGAATGGCGCCTTGCAATTCGCAACCAAGCAGCTTTCAAGAACTCTTAGTCGGGCTACGCCCATC	151	1271	216	1372	132	723
H138A	CCAATTCCCGAATGGCCACCGCTTGCATCCTGTGGCGTGCCCCCATTTCAAAAGCCACTGACTTCCCCGAGCCGACTTTCAAGGGACGCCGCAACACTGAATGGCGCCTTGCAATTCGCAACCAAGCAGCTTTCAAGAACTCTTAGTCGGGCTACGCCCATC	170	1355	178	1396	129	680
A139R	CCAATTCCCGAATGGCCACCGCTTGCATCCTGTGGCGTGCCCCCATTTCAAAAGCCACTGACTTCCCCGAGCCGACTTTCAAGGGACCATCGGACACTGAATGGCGCCTTGCAATTCGCAACCAAGCAGCTTTCAAGAACTCTTAGTCGGGCTACGCCCATC	218	487	256	400	168	247
S14A	ATGGGGCCACGAAATCCGTCTCCCGACCATCTCTCTGAAGCCGAAAGTGAAGAAGAGGAAAATATTTCTTATTTGAATGAGTCTTCCGGAGAAGAATGGGATAGCTCAGAAGAAGAGGATAGCATGGTCCCTAATCTCTCACCGCTTGAATCTCTTGCCTGG	753	1022	389	963	440	386
T140A	CCAATTCCCGAATGGCCACCGCTTGCATCCTGTGGCGTGCCCCCATTTCAAAAGCCACTGACTTCCCCGAGCCGACTTTCAAGGGACCATGCAGCCCTGAATGGCGCCTTGCAATTCGCAACCAAGCAGCTTTCAAGAACTCTTAGTCGGGCTACGCCCATC	205	1212	177	1386	143	772
L141A	CCAATTCCCGAATGGCCACCGCTTGCATCCTGTGGCGTGCCCCCATTTCAAAAGCCACTGACTTCCCCGAGCCGACTTTCAAGGGACCATGCAACAGCCAATGGCGCCTTGCAATTCGCAACCAAGCAGCTTTCAAGAACTCTTAGTCGGGCTACGCCCATC	280	576	388	617	196	297
N142A	CCAATTCCCGAATGGCCACCGCTTGCATCCTGTGGCGTGCCCCCATTTCAAAAGCCACTGACTTCCCCGAGCCGACTTTCAAGGGACCATGCAACACTGGCCGGCGCCTTGCAATTCGCAACCAAGCAGCTTTCAAGAACTCTTAGTCGGGCTACGCCCATC	362	536	416	490	253	266
G143A	CCAATTCCCGAATGGCCACCGCTTGCATCCTGTGGCGTGCCCCCATTTCAAAAGCCACTGACTTCCCCGAGCCGACTTTCAAGGGACCATGCAACACTGAATGCCGCCTTGCAATTCGCAACCAAGCAGCTTTCAAGAACTCTTAGTCGGGCTACGCCCATC	116	783	104	896	114	527
A144R	CCAATTCCCGAATGGCCACCGCTTGCATCCTGTGGCGTGCCCCCATTTCAAAAGCCACTGACTTCCCCGAGCCGACTTTCAAGGGACCATGCAACACTGAATGGCCGGTTGCAATTCGCAACCAAGCAGCTTTCAAGAACTCTTAGTCGGGCTACGCCCATC	1076	208	1321	226	773	143
L145A	CCAATTCCCGAATGGCCACCGCTTGCATCCTGTGGCGTGCCCCCATTTCAAAAGCCACTGACTTCCCCGAGCCGACTTTCAAGGGACCATGCAACACTGAATGGCGCCGCCCAATTCGCAACCAAGCAGCTTTCAAGAACTCTTAGTCGGGCTACGCCCATC	290	665	359	752	258	392
Q146A	CCAATTCCCGAATGGCCACCGCTTGCATCCTGTGGCGTGCCCCCATTTCAAAAGCCACTGACTTCCCCGAGCCGACTTTCAAGGGACCATGCAACACTGAATGGCGCCTTGGCCTTCGCAACCAAGCAGCTTTCAAGAACTCTTAGTCGGGCTACGCCCATC	258	1723	273	1915	205	955
F147A	CCAATTCCCGAATGGCCACCGCTTGCATCCTGTGGCGTGCCCCCATTTCAAAAGCCACTGACTTCCCCGAGCCGACTTTCAAGGGACCATGCAACACTGAATGGCGCCTTGCAAGCCGCAACCAAGCAGCTTTCAAGAACTCTTAGTCGGGCTACGCCCATC	180	742	166	754	106	406
A148R	CCAATTCCCGAATGGCCACCGCTTGCATCCTGTGGCGTGCCCCCATTTCAAAAGCCACTGACTTCCCCGAGCCGACTTTCAAGGGACCATGCAACACTGAATGGCGCCTTGCAATTCCGGACCAAGCAGCTTTCAAGAACTCTTAGTCGGGCTACGCCCATC	6245	949	7400	959	4570	531
T149A	CCAATTCCCGAATGGCCACCGCTTGCATCCTGTGGCGTGCCCCCATTTCAAAAGCCACTGACTTCCCCGAGCCGACTTTCAAGGGACCATGCAACACTGAATGGCGCCTTGCAATTCGCAGCCAAGCAGCTTTCAAGAACTCTTAGTCGGGCTACGCCCATC	391	2216	450	2299	218	1316
E15A	ATGGGGCCACGAAATCCGTCTCCCGACCATCTCTCTGAAAGCGCCAGTGAAGAAGAGGAAAATATTTCTTATTTGAATGAGTCTTCCGGAGAAGAATGGGATAGCTCAGAAGAAGAGGATAGCATGGTCCCTAATCTCTCACCGCTTGAATCTCTTGCCTGG	678	865	342	872	394	279
K150A	CCAATTCCCGAATGGCCACCGCTTGCATCCTGTGGCGTGCCCCCATTTCAAAAGCCACTGACTTCCCCGAGCCGACTTTCAAGGGACCATGCAACACTGAATGGCGCCTTGCAATTCGCAACCGCCCAGCTTTCAAGAACTCTTAGTCGGGCTACGCCCATC	296	1319	382	1330	202	678
Q151A	CCAATTCCCGAATGGCCACCGCTTGCATCCTGTGGCGTGCCCCCATTTCAAAAGCCACTGACTTCCCCGAGCCGACTTTCAAGGGACCATGCAACACTGAATGGCGCCTTGCAATTCGCAACCAAGGCCCTTTCAAGAACTCTTAGTCGGGCTACGCCCATC	2042	6971	2264	7126	1401	3820
L152A	CCAATTCCCGAATGGCCACCGCTTGCATCCTGTGGCGTGCCCCCATTTCAAAAGCCACTGACTTCCCCGAGCCGACTTTCAAGGGACCATGCAACACTGAATGGCGCCTTGCAATTCGCAACCAAGCAGGCCTCAAGAACTCTTAGTCGGGCTACGCCCATC	5276	912	6096	964	3851	468
S153A	CCAATTCCCGAATGGCCACCGCTTGCATCCTGTGGCGTGCCCCCATTTCAAAAGCCACTGACTTCCCCGAGCCGACTTTCAAGGGACCATGCAACACTGAATGGCGCCTTGCAATTCGCAACCAAGCAGCTTGCCAGAACTCTTAGTCGGGCTACGCCCATC	608	2147	616	2333	457	1123
R154A	CCAATTCCCGAATGGCCACCGCTTGCATCCTGTGGCGTGCCCCCATTTCAAAAGCCACTGACTTCCCCGAGCCGACTTTCAAGGGACCATGCAACACTGAATGGCGCCTTGCAATTCGCAACCAAGCAGCTTTCAGCCACTCTTAGTCGGGCTACGCCCATC	514	1327	544	1340	356	655
T155A	CCAATTCCCGAATGGCCACCGCTTGCATCCTGTGGCGTGCCCCCATTTCAAAAGCCACTGACTTCCCCGAGCCGACTTTCAAGGGACCATGCAACACTGAATGGCGCCTTGCAATTCGCAACCAAGCAGCTTTCAAGAGCCCTTAGTCGGGCTACGCCCATC	293	997	364	989	173	588
L156A	CCAATTCCCGAATGGCCACCGCTTGCATCCTGTGGCGTGCCCCCATTTCAAAAGCCACTGACTTCCCCGAGCCGACTTTCAAGGGACCATGCAACACTGAATGGCGCCTTGCAATTCGCAACCAAGCAGCTTTCAAGAACTGCCAGTCGGGCTACGCCCATC	5228	777	6058	795	3714	397
S157A	CCAATTCCCGAATGGCCACCGCTTGCATCCTGTGGCGTGCCCCCATTTCAAAAGCCACTGACTTCCCCGAGCCGACTTTCAAGGGACCATGCAACACTGAATGGCGCCTTGCAATTCGCAACCAAGCAGCTTTCAAGAACTCTTGCCCGGGCTACGCCCATC	451	2267	570	2452	268	1406
R158A	CCAATTCCCGAATGGCCACCGCTTGCATCCTGTGGCGTGCCCCCATTTCAAAAGCCACTGACTTCCCCGAGCCGACTTTCAAGGGACCATGCAACACTGAATGGCGCCTTGCAATTCGCAACCAAGCAGCTTTCAAGAACTCTTAGTGCCGCTACGCCCATC	446	2078	548	2038	327	1296
A159R	CCAATTCCCGAATGGCCACCGCTTGCATCCTGTGGCGTGCCCCCATTTCAAAAGCCACTGACTTCCCCGAGCCGACTTTCAAGGGACCATGCAACACTGAATGGCGCCTTGCAATTCGCAACCAAGCAGCTTTCAAGAACTCTTAGTCGGCGGACGCCCATC	768	1165	784	1297	505	741
S16A	ATGGGGCCACGAAATCCGTCTCCCGACCATCTCTCTGAAAGCGAAGCCGAAGAAGAGGAAAATATTTCTTATTTGAATGAGTCTTCCGGAGAAGAATGGGATAGCTCAGAAGAAGAGGATAGCATGGTCCCTAATCTCTCACCGCTTGAATCTCTTGCCTGG	632	976	378	1043	358	376
T160A	CCAATTCCCGAATGGCCACCGCTTGCATCCTGTGGCGTGCCCCCATTTCAAAAGCCACTGACTTCCCCGAGCCGACTTTCAAGGGACCATGCAACACTGAATGGCGCCTTGCAATTCGCAACCAAGCAGCTTTCAAGAACTCTTAGTCGGGCTGCCCCCATC	426	2068	489	2104	287	1119
P161A	CCAATTCCCGAATGGCCACCGCTTGCATCCTGTGGCGTGCCCCCATTTCAAAAGCCACTGACTTCCCCGAGCCGACTTTCAAGGGACCATGCAACACTGAATGGCGCCTTGCAATTCGCAACCAAGCAGCTTTCAAGAACTCTTAGTCGGGCTACGGCCATC	406	2021	459	2132	292	1080
I162A	CCAATTCCCGAATGGCCACCGCTTGCATCCTGTGGCGTGCCCCCATTTCAAAAGCCACTGACTTCCCCGAGCCGACTTTCAAGGGACCATGCAACACTGAATGGCGCCTTGCAATTCGCAACCAAGCAGCTTTCAAGAACTCTTAGTCGGGCTACGCCCGCC	82	473	112	538	59	292
P163A	GCCGAGTACCTGAAACAAATCCCAAATAGCTGCGTTTCTGGGTGTTGCTGTGGGTGGCTGACCAAAACCGTCAAGGAAACCACGCGGACGGAGCCCATCAACACCACCTATAGCTACACCGATTTTCAAAAGGCAGTGAACAAACTCCTGACAGCCAGTCTT	180	697	111	40	21	346
E164A	CCCGCCTACCTGAAACAAATCCCAAATAGCTGCGTTTCTGGGTGTTGCTGTGGGTGGCTGACCAAAACCGTCAAGGAAACCACGCGGACGGAGCCCATCAACACCACCTATAGCTACACCGATTTTCAAAAGGCAGTGAACAAACTCCTGACAGCCAGTCTT	265	750	168	33	24	365
Y165A	CCCGAGGCCCTGAAACAAATCCCAAATAGCTGCGTTTCTGGGTGTTGCTGTGGGTGGCTGACCAAAACCGTCAAGGAAACCACGCGGACGGAGCCCATCAACACCACCTATAGCTACACCGATTTTCAAAAGGCAGTGAACAAACTCCTGACAGCCAGTCTT	211	798	138	65	30	417
L166A	CCCGAGTACGCCAAACAAATCCCAAATAGCTGCGTTTCTGGGTGTTGCTGTGGGTGGCTGACCAAAACCGTCAAGGAAACCACGCGGACGGAGCCCATCAACACCACCTATAGCTACACCGATTTTCAAAAGGCAGTGAACAAACTCCTGACAGCCAGTCTT	339	972	196	89	49	604
K167A	CCCGAGTACCTGGCCCAAATCCCAAATAGCTGCGTTTCTGGGTGTTGCTGTGGGTGGCTGACCAAAACCGTCAAGGAAACCACGCGGACGGAGCCCATCAACACCACCTATAGCTACACCGATTTTCAAAAGGCAGTGAACAAACTCCTGACAGCCAGTCTT	253	880	169	34	26	584
Q168A	CCCGAGTACCTGAAAGCCATCCCAAATAGCTGCGTTTCTGGGTGTTGCTGTGGGTGGCTGACCAAAACCGTCAAGGAAACCACGCGGACGGAGCCCATCAACACCACCTATAGCTACACCGATTTTCAAAAGGCAGTGAACAAACTCCTGACAGCCAGTCTT	171	647	139	39	18	382
I169A	CCCGAGTACCTGAAACAAGCCCCAAATAGCTGCGTTTCTGGGTGTTGCTGTGGGTGGCTGACCAAAACCGTCAAGGAAACCACGCGGACGGAGCCCATCAACACCACCTATAGCTACACCGATTTTCAAAAGGCAGTGAACAAACTCCTGACAGCCAGTCTT	405	1364	202	70	42	765
E17A	ATGGGGCCACGAAATCCGTCTCCCGACCATCTCTCTGAAAGCGAAAGTGCCGAAGAGGAAAATATTTCTTATTTGAATGAGTCTTCCGGAGAAGAATGGGATAGCTCAGAAGAAGAGGATAGCATGGTCCCTAATCTCTCACCGCTTGAATCTCTTGCCTGG	647	841	271	933	378	313
P170A	CCCGAGTACCTGAAACAAATCGCCAATAGCTGCGTTTCTGGGTGTTGCTGTGGGTGGCTGACCAAAACCGTCAAGGAAACCACGCGGACGGAGCCCATCAACACCACCTATAGCTACACCGATTTTCAAAAGGCAGTGAACAAACTCCTGACAGCCAGTCTT	408	930	257	42	50	589
N171A	CCCGAGTACCTGAAACAAATCCCAGCCAGCTGCGTTTCTGGGTGTTGCTGTGGGTGGCTGACCAAAACCGTCAAGGAAACCACGCGGACGGAGCCCATCAACACCACCTATAGCTACACCGATTTTCAAAAGGCAGTGAACAAACTCCTGACAGCCAGTCTT	424	1522	334	88	48	870
S172A	CCCGAGTACCTGAAACAAATCCCAAATGCCTGCGTTTCTGGGTGTTGCTGTGGGTGGCTGACCAAAACCGTCAAGGAAACCACGCGGACGGAGCCCATCAACACCACCTATAGCTACACCGATTTTCAAAAGGCAGTGAACAAACTCCTGACAGCCAGTCTT	371	1270	228	81	44	707
C173A	CCCGAGTACCTGAAACAAATCCCAAATAGCGCCGTTTCTGGGTGTTGCTGTGGGTGGCTGACCAAAACCGTCAAGGAAACCACGCGGACGGAGCCCATCAACACCACCTATAGCTACACCGATTTTCAAAAGGCAGTGAACAAACTCCTGACAGCCAGTCTT	369	1433	266	53	60	787
V174A	CCCGAGTACCTGAAACAAATCCCAAATAGCTGCGCCTCTGGGTGTTGCTGTGGGTGGCTGACCAAAACCGTCAAGGAAACCACGCGGACGGAGCCCATCAACACCACCTATAGCTACACCGATTTTCAAAAGGCAGTGAACAAACTCCTGACAGCCAGTCTT	167	571	151	37	21	390
S175A	CCCGAGTACCTGAAACAAATCCCAAATAGCTGCGTTGCCGGGTGTTGCTGTGGGTGGCTGACCAAAACCGTCAAGGAAACCACGCGGACGGAGCCCATCAACACCACCTATAGCTACACCGATTTTCAAAAGGCAGTGAACAAACTCCTGACAGCCAGTCTT	226	745	185	44	36	413
G176A	CCCGAGTACCTGAAACAAATCCCAAATAGCTGCGTTTCTGCCTGTTGCTGTGGGTGGCTGACCAAAACCGTCAAGGAAACCACGCGGACGGAGCCCATCAACACCACCTATAGCTACACCGATTTTCAAAAGGCAGTGAACAAACTCCTGACAGCCAGTCTT	357	1086	286	65	52	602
C177A	CCCGAGTACCTGAAACAAATCCCAAATAGCTGCGTTTCTGGGGCCTGCTGTGGGTGGCTGACCAAAACCGTCAAGGAAACCACGCGGACGGAGCCCATCAACACCACCTATAGCTACACCGATTTTCAAAAGGCAGTGAACAAACTCCTGACAGCCAGTCTT	6313	451	4276	29	399	280
C178A	CCCGAGTACCTGAAACAAATCCCAAATAGCTGCGTTTCTGGGTGTGCCTGTGGGTGGCTGACCAAAACCGTCAAGGAAACCACGCGGACGGAGCCCATCAACACCACCTATAGCTACACCGATTTTCAAAAGGCAGTGAACAAACTCCTGACAGCCAGTCTT	282	864	187	33	43	527
C179A	CCCGAGTACCTGAAACAAATCCCAAATAGCTGCGTTTCTGGGTGTTGCGCCGGGTGGCTGACCAAAACCGTCAAGGAAACCACGCGGACGGAGCCCATCAACACCACCTATAGCTACACCGATTTTCAAAAGGCAGTGAACAAACTCCTGACAGCCAGTCTT	8253	535	5471	44	608	322
E18A	ATGGGGCCACGAAATCCGTCTCCCGACCATCTCTCTGAAAGCGAAAGTGAAGCCGAGGAAAATATTTCTTATTTGAATGAGTCTTCCGGAGAAGAATGGGATAGCTCAGAAGAAGAGGATAGCATGGTCCCTAATCTCTCACCGCTTGAATCTCTTGCCTGG	609	998	324	991	341	377
G180A	CCCGAGTACCTGAAACAAATCCCAAATAGCTGCGTTTCTGGGTGTTGCTGTGCCTGGCTGACCAAAACCGTCAAGGAAACCACGCGGACGGAGCCCATCAACACCACCTATAGCTACACCGATTTTCAAAAGGCAGTGAACAAACTCCTGACAGCCAGTCTT	262	739	142	33	7	401
W181A	CCCGAGTACCTGAAACAAATCCCAAATAGCTGCGTTTCTGGGTGTTGCTGTGGGGCCCTGACCAAAACCGTCAAGGAAACCACGCGGACGGAGCCCATCAACACCACCTATAGCTACACCGATTTTCAAAAGGCAGTGAACAAACTCCTGACAGCCAGTCTT	1012	448	687	37	81	232
L182A	CCCGAGTACCTGAAACAAATCCCAAATAGCTGCGTTTCTGGGTGTTGCTGTGGGTGGGCCACCAAAACCGTCAAGGAAACCACGCGGACGGAGCCCATCAACACCACCTATAGCTACACCGATTTTCAAAAGGCAGTGAACAAACTCCTGACAGCCAGTCTT	423	652	279	54	62	396
T183A	CCCGAGTACCTGAAACAAATCCCAAATAGCTGCGTTTCTGGGTGTTGCTGTGGGTGGCTGGCCAAAACCGTCAAGGAAACCACGCGGACGGAGCCCATCAACACCACCTATAGCTACACCGATTTTCAAAAGGCAGTGAACAAACTCCTGACAGCCAGTCTT	497	1058	326	57	74	651
K184A	CCCGAGTACCTGAAACAAATCCCAAATAGCTGCGTTTCTGGGTGTTGCTGTGGGTGGCTGACCGCCACCGTCAAGGAAACCACGCGGACGGAGCCCATCAACACCACCTATAGCTACACCGATTTTCAAAAGGCAGTGAACAAACTCCTGACAGCCAGTCTT	178	294	83	20	18	183
T185A	CCCGAGTACCTGAAACAAATCCCAAATAGCTGCGTTTCTGGGTGTTGCTGTGGGTGGCTGACCAAAGCCGTCAAGGAAACCACGCGGACGGAGCCCATCAACACCACCTATAGCTACACCGATTTTCAAAAGGCAGTGAACAAACTCCTGACAGCCAGTCTT	273	890	163	26	24	512
V186A	CCCGAGTACCTGAAACAAATCCCAAATAGCTGCGTTTCTGGGTGTTGCTGTGGGTGGCTGACCAAAACCGCCAAGGAAACCACGCGGACGGAGCCCATCAACACCACCTATAGCTACACCGATTTTCAAAAGGCAGTGAACAAACTCCTGACAGCCAGTCTT	319	388	215	22	28	253
K187A	CCCGAGTACCTGAAACAAATCCCAAATAGCTGCGTTTCTGGGTGTTGCTGTGGGTGGCTGACCAAAACCGTCGCCGAAACCACGCGGACGGAGCCCATCAACACCACCTATAGCTACACCGATTTTCAAAAGGCAGTGAACAAACTCCTGACAGCCAGTCTT	456	1299	280	71	43	764
E188A	CCCGAGTACCTGAAACAAATCCCAAATAGCTGCGTTTCTGGGTGTTGCTGTGGGTGGCTGACCAAAACCGTCAAGGCCACCACGCGGACGGAGCCCATCAACACCACCTATAGCTACACCGATTTTCAAAAGGCAGTGAACAAACTCCTGACAGCCAGTCTT	364	1354	303	91	52	804
T189A	CCCGAGTACCTGAAACAAATCCCAAATAGCTGCGTTTCTGGGTGTTGCTGTGGGTGGCTGACCAAAACCGTCAAGGAAGCCACGCGGACGGAGCCCATCAACACCACCTATAGCTACACCGATTTTCAAAAGGCAGTGAACAAACTCCTGACAGCCAGTCTT	504	1672	410	74	60	1075
E19A	ATGGGGCCACGAAATCCGTCTCCCGACCATCTCTCTGAAAGCGAAAGTGAAGAAGCCGAAAATATTTCTTATTTGAATGAGTCTTCCGGAGAAGAATGGGATAGCTCAGAAGAAGAGGATAGCATGGTCCCTAATCTCTCACCGCTTGAATCTCTTGCCTGG	336	430	135	384	146	158
T190A	CCCGAGTACCTGAAACAAATCCCAAATAGCTGCGTTTCTGGGTGTTGCTGTGGGTGGCTGACCAAAACCGTCAAGGAAACCGCCCGGACGGAGCCCATCAACACCACCTATAGCTACACCGATTTTCAAAAGGCAGTGAACAAACTCCTGACAGCCAGTCTT	442	1153	338	63	55	748
R191A	CCCGAGTACCTGAAACAAATCCCAAATAGCTGCGTTTCTGGGTGTTGCTGTGGGTGGCTGACCAAAACCGTCAAGGAAACCACGGCCACGGAGCCCATCAACACCACCTATAGCTACACCGATTTTCAAAAGGCAGTGAACAAACTCCTGACAGCCAGTCTT	317	1065	206	55	20	644
T192A	CCCGAGTACCTGAAACAAATCCCAAATAGCTGCGTTTCTGGGTGTTGCTGTGGGTGGCTGACCAAAACCGTCAAGGAAACCACGCGGGCCGAGCCCATCAACACCACCTATAGCTACACCGATTTTCAAAAGGCAGTGAACAAACTCCTGACAGCCAGTCTT	359	1224	299	57	36	721
E193A	CCCGAGTACCTGAAACAAATCCCAAATAGCTGCGTTTCTGGGTGTTGCTGTGGGTGGCTGACCAAAACCGTCAAGGAAACCACGCGGACGGCCCCCATCAACACCACCTATAGCTACACCGATTTTCAAAAGGCAGTGAACAAACTCCTGACAGCCAGTCTT	289	760	192	29	35	406
P194A	CCCGAGTACCTGAAACAAATCCCAAATAGCTGCGTTTCTGGGTGTTGCTGTGGGTGGCTGACCAAAACCGTCAAGGAAACCACGCGGACGGAGGCCATCAACACCACCTATAGCTACACCGATTTTCAAAAGGCAGTGAACAAACTCCTGACAGCCAGTCTT	534	1490	366	52	62	817
I195A	CCCGAGTACCTGAAACAAATCCCAAATAGCTGCGTTTCTGGGTGTTGCTGTGGGTGGCTGACCAAAACCGTCAAGGAAACCACGCGGACGGAGCCCGCCAACACCACCTATAGCTACACCGATTTTCAAAAGGCAGTGAACAAACTCCTGACAGCCAGTCTT	279	970	156	47	39	521
N196A	CCCGAGTACCTGAAACAAATCCCAAATAGCTGCGTTTCTGGGTGTTGCTGTGGGTGGCTGACCAAAACCGTCAAGGAAACCACGCGGACGGAGCCCATCGCCACCACCTATAGCTACACCGATTTTCAAAAGGCAGTGAACAAACTCCTGACAGCCAGTCTT	454	1601	344	59	52	1068
T197A	CCCGAGTACCTGAAACAAATCCCAAATAGCTGCGTTTCTGGGTGTTGCTGTGGGTGGCTGACCAAAACCGTCAAGGAAACCACGCGGACGGAGCCCATCAACGCCACCTATAGCTACACCGATTTTCAAAAGGCAGTGAACAAACTCCTGACAGCCAGTCTT	321	1087	215	52	47	636
T198A	CCCGAGTACCTGAAACAAATCCCAAATAGCTGCGTTTCTGGGTGTTGCTGTGGGTGGCTGACCAAAACCGTCAAGGAAACCACGCGGACGGAGCCCATCAACACCGCCTATAGCTACACCGATTTTCAAAAGGCAGTGAACAAACTCCTGACAGCCAGTCTT	561	1492	337	86	60	901
Y199A	CCCGAGTACCTGAAACAAATCCCAAATAGCTGCGTTTCTGGGTGTTGCTGTGGGTGGCTGACCAAAACCGTCAAGGAAACCACGCGGACGGAGCCCATCAACACCACCGCCAGCTACACCGATTTTCAAAAGGCAGTGAACAAACTCCTGACAGCCAGTCTT	480	1065	315	52	41	622
G2A	ATGGCCCCACGAAATCCGTCTCCCGACCATCTCTCTGAAAGCGAAAGTGAAGAAGAGGAAAATATTTCTTATTTGAATGAGTCTTCCGGAGAAGAATGGGATAGCTCAGAAGAAGAGGATAGCATGGTCCCTAATCTCTCACCGCTTGAATCTCTTGCCTGG	671	1081	348	1068	382	422
E20A	ATGGGGCCACGAAATCCGTCTCCCGACCATCTCTCTGAAAGCGAAAGTGAAGAAGAGGCCAATATTTCTTATTTGAATGAGTCTTCCGGAGAAGAATGGGATAGCTCAGAAGAAGAGGATAGCATGGTCCCTAATCTCTCACCGCTTGAATCTCTTGCCTGG	1096	1283	514	1366	538	459
S200A	CCCGAGTACCTGAAACAAATCCCAAATAGCTGCGTTTCTGGGTGTTGCTGTGGGTGGCTGACCAAAACCGTCAAGGAAACCACGCGGACGGAGCCCATCAACACCACCTATGCCTACACCGATTTTCAAAAGGCAGTGAACAAACTCCTGACAGCCAGTCTT	554	1420	393	88	62	795
Y201A	CCCGAGTACCTGAAACAAATCCCAAATAGCTGCGTTTCTGGGTGTTGCTGTGGGTGGCTGACCAAAACCGTCAAGGAAACCACGCGGACGGAGCCCATCAACACCACCTATAGCGCCACCGATTTTCAAAAGGCAGTGAACAAACTCCTGACAGCCAGTCTT	3707	933	2433	70	316	540
T202A	CCCGAGTACCTGAAACAAATCCCAAATAGCTGCGTTTCTGGGTGTTGCTGTGGGTGGCTGACCAAAACCGTCAAGGAAACCACGCGGACGGAGCCCATCAACACCACCTATAGCTACGCCGATTTTCAAAAGGCAGTGAACAAACTCCTGACAGCCAGTCTT	712	1853	425	90	42	1112
D203A	CCCGAGTACCTGAAACAAATCCCAAATAGCTGCGTTTCTGGGTGTTGCTGTGGGTGGCTGACCAAAACCGTCAAGGAAACCACGCGGACGGAGCCCATCAACACCACCTATAGCTACACCGCCTTTCAAAAGGCAGTGAACAAACTCCTGACAGCCAGTCTT	538	832	334	42	68	448
F204A	CCCGAGTACCTGAAACAAATCCCAAATAGCTGCGTTTCTGGGTGTTGCTGTGGGTGGCTGACCAAAACCGTCAAGGAAACCACGCGGACGGAGCCCATCAACACCACCTATAGCTACACCGATGCCCAAAAGGCAGTGAACAAACTCCTGACAGCCAGTCTT	626	1088	454	71	101	650
Q205A	CCCGAGTACCTGAAACAAATCCCAAATAGCTGCGTTTCTGGGTGTTGCTGTGGGTGGCTGACCAAAACCGTCAAGGAAACCACGCGGACGGAGCCCATCAACACCACCTATAGCTACACCGATTTTGCCAAGGCAGTGAACAAACTCCTGACAGCCAGTCTT	772	2283	493	100	56	1244
K206A	CCCGAGTACCTGAAACAAATCCCAAATAGCTGCGTTTCTGGGTGTTGCTGTGGGTGGCTGACCAAAACCGTCAAGGAAACCACGCGGACGGAGCCCATCAACACCACCTATAGCTACACCGATTTTCAAGCCGCAGTGAACAAACTCCTGACAGCCAGTCTT	754	2450	449	140	104	1454
A207R	CCCGAGTACCTGAAACAAATCCCAAATAGCTGCGTTTCTGGGTGTTGCTGTGGGTGGCTGACCAAAACCGTCAAGGAAACCACGCGGACGGAGCCCATCAACACCACCTATAGCTACACCGATTTTCAAAAGCGGGTGAACAAACTCCTGACAGCCAGTCTT	3251	1530	2279	103	300	968
V208A	CCCGAGTACCTGAAACAAATCCCAAATAGCTGCGTTTCTGGGTGTTGCTGTGGGTGGCTGACCAAAACCGTCAAGGAAACCACGCGGACGGAGCCCATCAACACCACCTATAGCTACACCGATTTTCAAAAGGCAGCCAACAAACTCCTGACAGCCAGTCTT	1005	954	663	43	122	540
N209A	CCCGAGTACCTGAAACAAATCCCAAATAGCTGCGTTTCTGGGTGTTGCTGTGGGTGGCTGACCAAAACCGTCAAGGAAACCACGCGGACGGAGCCCATCAACACCACCTATAGCTACACCGATTTTCAAAAGGCAGTGGCCAAACTCCTGACAGCCAGTCTT	456	1657	303	59	29	975
N21A	ATGGGGCCACGAAATCCGTCTCCCGACCATCTCTCTGAAAGCGAAAGTGAAGAAGAGGAAGCCATTTCTTATTTGAATGAGTCTTCCGGAGAAGAATGGGATAGCTCAGAAGAAGAGGATAGCATGGTCCCTAATCTCTCACCGCTTGAATCTCTTGCCTGG	797	1136	419	1164	521	390
K210A	CCCGAGTACCTGAAACAAATCCCAAATAGCTGCGTTTCTGGGTGTTGCTGTGGGTGGCTGACCAAAACCGTCAAGGAAACCACGCGGACGGAGCCCATCAACACCACCTATAGCTACACCGATTTTCAAAAGGCAGTGAACGCCCTCCTGACAGCCAGTCTT	594	1860	349	85	71	1055
L211A	CCCGAGTACCTGAAACAAATCCCAAATAGCTGCGTTTCTGGGTGTTGCTGTGGGTGGCTGACCAAAACCGTCAAGGAAACCACGCGGACGGAGCCCATCAACACCACCTATAGCTACACCGATTTTCAAAAGGCAGTGAACAAAGCCCTGACAGCCAGTCTT	469	1189	322	35	46	708
L212A	CCCGAGTACCTGAAACAAATCCCAAATAGCTGCGTTTCTGGGTGTTGCTGTGGGTGGCTGACCAAAACCGTCAAGGAAACCACGCGGACGGAGCCCATCAACACCACCTATAGCTACACCGATTTTCAAAAGGCAGTGAACAAACTCGCCACAGCCAGTCTT	4871	936	3275	95	384	558
T213A	CCCGAGTACCTGAAACAAATCCCAAATAGCTGCGTTTCTGGGTGTTGCTGTGGGTGGCTGACCAAAACCGTCAAGGAAACCACGCGGACGGAGCCCATCAACACCACCTATAGCTACACCGATTTTCAAAAGGCAGTGAACAAACTCCTGGCCGCCAGTCTT	631	2055	426	122	83	1214
A214R	CCCGAGTACCTGAAACAAATCCCAAATAGCTGCGTTTCTGGGTGTTGCTGTGGGTGGCTGACCAAAACCGTCAAGGAAACCACGCGGACGGAGCCCATCAACACCACCTATAGCTACACCGATTTTCAAAAGGCAGTGAACAAACTCCTGACACGGAGTCTT	445	1225	295	54	66	722
S215A	CCCGAGTACCTGAAACAAATCCCAAATAGCTGCGTTTCTGGGTGTTGCTGTGGGTGGCTGACCAAAACCGTCAAGGAAACCACGCGGACGGAGCCCATCAACACCACCTATAGCTACACCGATTTTCAAAAGGCAGTGAACAAACTCCTGACAGCCGCCCTT	578	1655	330	109	51	1052
L216A	CCCGAGTACCTGAAACAAATCCCAAATAGCTGCGTTTCTGGGTGTTGCTGTGGGTGGCTGACCAAAACCGTCAAGGAAACCACGCGGACGGAGCCCATCAACACCACCTATAGCTACACCGATTTTCAAAAGGCAGTGAACAAACTCCTGACAGCCAGTGCC	695	1247	481	60	68	690
I22A	ATGGGGCCACGAAATCCGTCTCCCGACCATCTCTCTGAAAGCGAAAGTGAAGAAGAGGAAAATGCCTCTTATTTGAATGAGTCTTCCGGAGAAGAATGGGATAGCTCAGAAGAAGAGGATAGCATGGTCCCTAATCTCTCACCGCTTGAATCTCTTGCCTGG	1132	1804	526	1859	592	667
S23A	ATGGGGCCACGAAATCCGTCTCCCGACCATCTCTCTGAAAGCGAAAGTGAAGAAGAGGAAAATATTGCCTATTTGAATGAGTCTTCCGGAGAAGAATGGGATAGCTCAGAAGAAGAGGATAGCATGGTCCCTAATCTCTCACCGCTTGAATCTCTTGCCTGG	1437	1969	658	2016	742	757
Y24A	ATGGGGCCACGAAATCCGTCTCCCGACCATCTCTCTGAAAGCGAAAGTGAAGAAGAGGAAAATATTTCTGCCTTGAATGAGTCTTCCGGAGAAGAATGGGATAGCTCAGAAGAAGAGGATAGCATGGTCCCTAATCTCTCACCGCTTGAATCTCTTGCCTGG	1222	1505	548	1671	558	611
L25A	ATGGGGCCACGAAATCCGTCTCCCGACCATCTCTCTGAAAGCGAAAGTGAAGAAGAGGAAAATATTTCTTATGCCAATGAGTCTTCCGGAGAAGAATGGGATAGCTCAGAAGAAGAGGATAGCATGGTCCCTAATCTCTCACCGCTTGAATCTCTTGCCTGG	2639	3537	1236	3836	1372	1404
N26A	ATGGGGCCACGAAATCCGTCTCCCGACCATCTCTCTGAAAGCGAAAGTGAAGAAGAGGAAAATATTTCTTATTTGGCCGAGTCTTCCGGAGAAGAATGGGATAGCTCAGAAGAAGAGGATAGCATGGTCCCTAATCTCTCACCGCTTGAATCTCTTGCCTGG	2581	3349	1420	3571	1529	1244
E27A	ATGGGGCCACGAAATCCGTCTCCCGACCATCTCTCTGAAAGCGAAAGTGAAGAAGAGGAAAATATTTCTTATTTGAATGCCTCTTCCGGAGAAGAATGGGATAGCTCAGAAGAAGAGGATAGCATGGTCCCTAATCTCTCACCGCTTGAATCTCTTGCCTGG	2739	3535	1297	3892	1522	1449
S28A	ATGGGGCCACGAAATCCGTCTCCCGACCATCTCTCTGAAAGCGAAAGTGAAGAAGAGGAAAATATTTCTTATTTGAATGAGGCCTCCGGAGAAGAATGGGATAGCTCAGAAGAAGAGGATAGCATGGTCCCTAATCTCTCACCGCTTGAATCTCTTGCCTGG	3361	4851	1674	5249	2001	1988
S29A	ATGGGGCCACGAAATCCGTCTCCCGACCATCTCTCTGAAAGCGAAAGTGAAGAAGAGGAAAATATTTCTTATTTGAATGAGTCTGCCGGAGAAGAATGGGATAGCTCAGAAGAAGAGGATAGCATGGTCCCTAATCTCTCACCGCTTGAATCTCTTGCCTGG	4584	5926	2262	6416	2680	2295
P3A	ATGGGGGCCCGAAATCCGTCTCCCGACCATCTCTCTGAAAGCGAAAGTGAAGAAGAGGAAAATATTTCTTATTTGAATGAGTCTTCCGGAGAAGAATGGGATAGCTCAGAAGAAGAGGATAGCATGGTCCCTAATCTCTCACCGCTTGAATCTCTTGCCTGG	1452	1809	633	1947	723	690
G30A	ATGGGGCCACGAAATCCGTCTCCCGACCATCTCTCTGAAAGCGAAAGTGAAGAAGAGGAAAATATTTCTTATTTGAATGAGTCTTCCGCCGAAGAATGGGATAGCTCAGAAGAAGAGGATAGCATGGTCCCTAATCTCTCACCGCTTGAATCTCTTGCCTGG	2101	2752	1154	3102	1192	1117
E31A	ATGGGGCCACGAAATCCGTCTCCCGACCATCTCTCTGAAAGCGAAAGTGAAGAAGAGGAAAATATTTCTTATTTGAATGAGTCTTCCGGAGCCGAATGGGATAGCTCAGAAGAAGAGGATAGCATGGTCCCTAATCTCTCACCGCTTGAATCTCTTGCCTGG	919	1127	418	1196	407	483
E32A	ATGGGGCCACGAAATCCGTCTCCCGACCATCTCTCTGAAAGCGAAAGTGAAGAAGAGGAAAATATTTCTTATTTGAATGAGTCTTCCGGAGAAGCCTGGGATAGCTCAGAAGAAGAGGATAGCATGGTCCCTAATCTCTCACCGCTTGAATCTCTTGCCTGG	776	1016	364	1052	381	347
W33A	ATGGGGCCACGAAATCCGTCTCCCGACCATCTCTCTGAAAGCGAAAGTGAAGAAGAGGAAAATATTTCTTATTTGAATGAGTCTTCCGGAGAAGAAGCCGATAGCTCAGAAGAAGAGGATAGCATGGTCCCTAATCTCTCACCGCTTGAATCTCTTGCCTGG	698	1100	406	1139	440	429
D34A	ATGGGGCCACGAAATCCGTCTCCCGACCATCTCTCTGAAAGCGAAAGTGAAGAAGAGGAAAATATTTCTTATTTGAATGAGTCTTCCGGAGAAGAATGGGCCAGCTCAGAAGAAGAGGATAGCATGGTCCCTAATCTCTCACCGCTTGAATCTCTTGCCTGG	898	1184	552	1205	483	500
S35A	ATGGGGCCACGAAATCCGTCTCCCGACCATCTCTCTGAAAGCGAAAGTGAAGAAGAGGAAAATATTTCTTATTTGAATGAGTCTTCCGGAGAAGAATGGGATGCCTCAGAAGAAGAGGATAGCATGGTCCCTAATCTCTCACCGCTTGAATCTCTTGCCTGG	562	892	285	855	343	298
S36A	ATGGGGCCACGAAATCCGTCTCCCGACCATCTCTCTGAAAGCGAAAGTGAAGAAGAGGAAAATATTTCTTATTTGAATGAGTCTTCCGGAGAAGAATGGGATAGCGCCGAAGAAGAGGATAGCATGGTCCCTAATCTCTCACCGCTTGAATCTCTTGCCTGG	685	1016	333	1074	417	354
E37A	ATGGGGCCACGAAATCCGTCTCCCGACCATCTCTCTGAAAGCGAAAGTGAAGAAGAGGAAAATATTTCTTATTTGAATGAGTCTTCCGGAGAAGAATGGGATAGCTCAGCCGAAGAGGATAGCATGGTCCCTAATCTCTCACCGCTTGAATCTCTTGCCTGG	1389	2051	669	2262	864	829
E38A	ATGGGGCCACGAAATCCGTCTCCCGACCATCTCTCTGAAAGCGAAAGTGAAGAAGAGGAAAATATTTCTTATTTGAATGAGTCTTCCGGAGAAGAATGGGATAGCTCAGAAGCCGAGGATAGCATGGTCCCTAATCTCTCACCGCTTGAATCTCTTGCCTGG	1562	2082	743	2266	798	862
E39A	ATGGGGCCACGAAATCCGTCTCCCGACCATCTCTCTGAAAGCGAAAGTGAAGAAGAGGAAAATATTTCTTATTTGAATGAGTCTTCCGGAGAAGAATGGGATAGCTCAGAAGAAGCCGATAGCATGGTCCCTAATCTCTCACCGCTTGAATCTCTTGCCTGG	1265	1893	655	1935	714	711
R4A	ATGGGGCCAGCCAATCCGTCTCCCGACCATCTCTCTGAAAGCGAAAGTGAAGAAGAGGAAAATATTTCTTATTTGAATGAGTCTTCCGGAGAAGAATGGGATAGCTCAGAAGAAGAGGATAGCATGGTCCCTAATCTCTCACCGCTTGAATCTCTTGCCTGG	1742	2147	812	2362	876	898
D40A	ATGGGGCCACGAAATCCGTCTCCCGACCATCTCTCTGAAAGCGAAAGTGAAGAAGAGGAAAATATTTCTTATTTGAATGAGTCTTCCGGAGAAGAATGGGATAGCTCAGAAGAAGAGGCCAGCATGGTCCCTAATCTCTCACCGCTTGAATCTCTTGCCTGG	1011	1448	538	1592	515	630
S41A	ATGGGGCCACGAAATCCGTCTCCCGACCATCTCTCTGAAAGCGAAAGTGAAGAAGAGGAAAATATTTCTTATTTGAATGAGTCTTCCGGAGAAGAATGGGATAGCTCAGAAGAAGAGGATGCCATGGTCCCTAATCTCTCACCGCTTGAATCTCTTGCCTGG	942	1179	390	1322	465	441
M42A	ATGGGGCCACGAAATCCGTCTCCCGACCATCTCTCTGAAAGCGAAAGTGAAGAAGAGGAAAATATTTCTTATTTGAATGAGTCTTCCGGAGAAGAATGGGATAGCTCAGAAGAAGAGGATAGCGCCGTCCCTAATCTCTCACCGCTTGAATCTCTTGCCTGG	638	943	335	960	355	414
V43A	ATGGGGCCACGAAATCCGTCTCCCGACCATCTCTCTGAAAGCGAAAGTGAAGAAGAGGAAAATATTTCTTATTTGAATGAGTCTTCCGGAGAAGAATGGGATAGCTCAGAAGAAGAGGATAGCATGGCCCCTAATCTCTCACCGCTTGAATCTCTTGCCTGG	322	328	148	354	152	153
P44A	ATGGGGCCACGAAATCCGTCTCCCGACCATCTCTCTGAAAGCGAAAGTGAAGAAGAGGAAAATATTTCTTATTTGAATGAGTCTTCCGGAGAAGAATGGGATAGCTCAGAAGAAGAGGATAGCATGGTCGCCAATCTCTCACCGCTTGAATCTCTTGCCTGG	486	558	231	607	233	204
N45A	ATGGGGCCACGAAATCCGTCTCCCGACCATCTCTCTGAAAGCGAAAGTGAAGAAGAGGAAAATATTTCTTATTTGAATGAGTCTTCCGGAGAAGAATGGGATAGCTCAGAAGAAGAGGATAGCATGGTCCCTGCCCTCTCACCGCTTGAATCTCTTGCCTGG	429	724	240	752	269	292
L46A	ATGGGGCCACGAAATCCGTCTCCCGACCATCTCTCTGAAAGCGAAAGTGAAGAAGAGGAAAATATTTCTTATTTGAATGAGTCTTCCGGAGAAGAATGGGATAGCTCAGAAGAAGAGGATAGCATGGTCCCTAATGCCTCACCGCTTGAATCTCTTGCCTGG	805	1059	415	1128	417	422
S47A	ATGGGGCCACGAAATCCGTCTCCCGACCATCTCTCTGAAAGCGAAAGTGAAGAAGAGGAAAATATTTCTTATTTGAATGAGTCTTCCGGAGAAGAATGGGATAGCTCAGAAGAAGAGGATAGCATGGTCCCTAATCTCGCCCCGCTTGAATCTCTTGCCTGG	756	795	366	983	454	387
P48A	ATGGGGCCACGAAATCCGTCTCCCGACCATCTCTCTGAAAGCGAAAGTGAAGAAGAGGAAAATATTTCTTATTTGAATGAGTCTTCCGGAGAAGAATGGGATAGCTCAGAAGAAGAGGATAGCATGGTCCCTAATCTCTCAGCCCTTGAATCTCTTGCCTGG	223	361	107	358	103	121
L49A	ATGGGGCCACGAAATCCGTCTCCCGACCATCTCTCTGAAAGCGAAAGTGAAGAAGAGGAAAATATTTCTTATTTGAATGAGTCTTCCGGAGAAGAATGGGATAGCTCAGAAGAAGAGGATAGCATGGTCCCTAATCTCTCACCGGCCGAATCTCTTGCCTGG	2145	923	1032	986	1173	439
N5A	ATGGGGCCACGAGCCCCGTCTCCCGACCATCTCTCTGAAAGCGAAAGTGAAGAAGAGGAAAATATTTCTTATTTGAATGAGTCTTCCGGAGAAGAATGGGATAGCTCAGAAGAAGAGGATAGCATGGTCCCTAATCTCTCACCGCTTGAATCTCTTGCCTGG	969	1232	472	1362	424	497
E50A	ATGGGGCCACGAAATCCGTCTCCCGACCATCTCTCTGAAAGCGAAAGTGAAGAAGAGGAAAATATTTCTTATTTGAATGAGTCTTCCGGAGAAGAATGGGATAGCTCAGAAGAAGAGGATAGCATGGTCCCTAATCTCTCACCGCTTGCCTCTCTTGCCTGG	1116	790	456	891	628	312
S51A	ATGGGGCCACGAAATCCGTCTCCCGACCATCTCTCTGAAAGCGAAAGTGAAGAAGAGGAAAATATTTCTTATTTGAATGAGTCTTCCGGAGAAGAATGGGATAGCTCAGAAGAAGAGGATAGCATGGTCCCTAATCTCTCACCGCTTGAAGCCCTTGCCTGG	1446	1918	684	2058	735	758
L52A	ATGGGGCCACGAAATCCGTCTCCCGACCATCTCTCTGAAAGCGAAAGTGAAGAAGAGGAAAATATTTCTTATTTGAATGAGTCTTCCGGAGAAGAATGGGATAGCTCAGAAGAAGAGGATAGCATGGTCCCTAATCTCTCACCGCTTGAATCTGCCGCCTGG	1321	1389	631	1411	776	537
A53R	ATGGGGCCACGAAATCCGTCTCCCGACCATCTCTCTGAAAGCGAAAGTGAAGAAGAGGAAAATATTTCTTATTTGAATGAGTCTTCCGGAGAAGAATGGGATAGCTCAGAAGAAGAGGATAGCATGGTCCCTAATCTCTCACCGCTTGAATCTCTTCGGTGG	11275	548	6285	754	6484	237
W54A	ATGGGGCCACGAAATCCGTCTCCCGACCATCTCTCTGAAAGCGAAAGTGAAGAAGAGGAAAATATTTCTTATTTGAATGAGTCTTCCGGAGAAGAATGGGATAGCTCAGAAGAAGAGGATAGCATGGTCCCTAATCTCTCACCGCTTGAATCTCTTGCCGCC	766	879	381	852	405	282
Q55A	GCCGTCAAATGTCTCCTCAAATATTCTACGACTTGGAAGCCCCTCAATCCCAACAGCTGGCTTTATCATGCCAAACTCTTGGATCCTTCAACTCCAGTCCATATTCTGCGCGAGATTGGCCTCAGGCTTAGTCATTGTAGCCACTGCGTCCCCAAGCTGGAG	149	634	120	682	190	378
V56A	CAAGCCAAATGTCTCCTCAAATATTCTACGACTTGGAAGCCCCTCAATCCCAACAGCTGGCTTTATCATGCCAAACTCTTGGATCCTTCAACTCCAGTCCATATTCTGCGCGAGATTGGCCTCAGGCTTAGTCATTGTAGCCACTGCGTCCCCAAGCTGGAG	376	765	239	666	298	507
K57A	CAAGTCGCCTGTCTCCTCAAATATTCTACGACTTGGAAGCCCCTCAATCCCAACAGCTGGCTTTATCATGCCAAACTCTTGGATCCTTCAACTCCAGTCCATATTCTGCGCGAGATTGGCCTCAGGCTTAGTCATTGTAGCCACTGCGTCCCCAAGCTGGAG	330	1184	229	1317	267	822
C58A	CAAGTCAAAGCCCTCCTCAAATATTCTACGACTTGGAAGCCCCTCAATCCCAACAGCTGGCTTTATCATGCCAAACTCTTGGATCCTTCAACTCCAGTCCATATTCTGCGCGAGATTGGCCTCAGGCTTAGTCATTGTAGCCACTGCGTCCCCAAGCTGGAG	1394	522	899	532	1312	314
L59A	CAAGTCAAATGTGCCCTCAAATATTCTACGACTTGGAAGCCCCTCAATCCCAACAGCTGGCTTTATCATGCCAAACTCTTGGATCCTTCAACTCCAGTCCATATTCTGCGCGAGATTGGCCTCAGGCTTAGTCATTGTAGCCACTGCGTCCCCAAGCTGGAG	182	740	131	833	171	449
P6A	ATGGGGCCACGAAATGCCTCTCCCGACCATCTCTCTGAAAGCGAAAGTGAAGAAGAGGAAAATATTTCTTATTTGAATGAGTCTTCCGGAGAAGAATGGGATAGCTCAGAAGAAGAGGATAGCATGGTCCCTAATCTCTCACCGCTTGAATCTCTTGCCTGG	802	1130	357	1141	474	384
L60A	CAAGTCAAATGTCTCGCCAAATATTCTACGACTTGGAAGCCCCTCAATCCCAACAGCTGGCTTTATCATGCCAAACTCTTGGATCCTTCAACTCCAGTCCATATTCTGCGCGAGATTGGCCTCAGGCTTAGTCATTGTAGCCACTGCGTCCCCAAGCTGGAG	149	420	140	412	151	238
K61A	CAAGTCAAATGTCTCCTCGCCTATTCTACGACTTGGAAGCCCCTCAATCCCAACAGCTGGCTTTATCATGCCAAACTCTTGGATCCTTCAACTCCAGTCCATATTCTGCGCGAGATTGGCCTCAGGCTTAGTCATTGTAGCCACTGCGTCCCCAAGCTGGAG	1044	4449	661	4531	872	2951
Y62A	CAAGTCAAATGTCTCCTCAAAGCCTCTACGACTTGGAAGCCCCTCAATCCCAACAGCTGGCTTTATCATGCCAAACTCTTGGATCCTTCAACTCCAGTCCATATTCTGCGCGAGATTGGCCTCAGGCTTAGTCATTGTAGCCACTGCGTCCCCAAGCTGGAG	1566	2913	995	2955	1214	1935
S63A	CAAGTCAAATGTCTCCTCAAATATGCCACGACTTGGAAGCCCCTCAATCCCAACAGCTGGCTTTATCATGCCAAACTCTTGGATCCTTCAACTCCAGTCCATATTCTGCGCGAGATTGGCCTCAGGCTTAGTCATTGTAGCCACTGCGTCCCCAAGCTGGAG	941	4552	617	4416	821	2649
T64A	CAAGTCAAATGTCTCCTCAAATATTCTGCCACTTGGAAGCCCCTCAATCCCAACAGCTGGCTTTATCATGCCAAACTCTTGGATCCTTCAACTCCAGTCCATATTCTGCGCGAGATTGGCCTCAGGCTTAGTCATTGTAGCCACTGCGTCCCCAAGCTGGAG	471	3580	284	3401	373	2141
T65A	CAAGTCAAATGTCTCCTCAAATATTCTACGGCCTGGAAGCCCCTCAATCCCAACAGCTGGCTTTATCATGCCAAACTCTTGGATCCTTCAACTCCAGTCCATATTCTGCGCGAGATTGGCCTCAGGCTTAGTCATTGTAGCCACTGCGTCCCCAAGCTGGAG	476	3078	323	3227	419	2079
W66A	CAAGTCAAATGTCTCCTCAAATATTCTACGACTGCCAAGCCCCTCAATCCCAACAGCTGGCTTTATCATGCCAAACTCTTGGATCCTTCAACTCCAGTCCATATTCTGCGCGAGATTGGCCTCAGGCTTAGTCATTGTAGCCACTGCGTCCCCAAGCTGGAG	8212	1279	5171	1195	7017	789
K67A	CAAGTCAAATGTCTCCTCAAATATTCTACGACTTGGGCCCCCCTCAATCCCAACAGCTGGCTTTATCATGCCAAACTCTTGGATCCTTCAACTCCAGTCCATATTCTGCGCGAGATTGGCCTCAGGCTTAGTCATTGTAGCCACTGCGTCCCCAAGCTGGAG	1472	4442	1032	4839	1120	3216
P68A	CAAGTCAAATGTCTCCTCAAATATTCTACGACTTGGAAGGCCCTCAATCCCAACAGCTGGCTTTATCATGCCAAACTCTTGGATCCTTCAACTCCAGTCCATATTCTGCGCGAGATTGGCCTCAGGCTTAGTCATTGTAGCCACTGCGTCCCCAAGCTGGAG	740	4917	512	5029	604	3407
L69A	CAAGTCAAATGTCTCCTCAAATATTCTACGACTTGGAAGCCCGCCAATCCCAACAGCTGGCTTTATCATGCCAAACTCTTGGATCCTTCAACTCCAGTCCATATTCTGCGCGAGATTGGCCTCAGGCTTAGTCATTGTAGCCACTGCGTCCCCAAGCTGGAG	5106	2424	3726	2500	4113	1746
S7A	ATGGGGCCACGAAATCCGGCCCCCGACCATCTCTCTGAAAGCGAAAGTGAAGAAGAGGAAAATATTTCTTATTTGAATGAGTCTTCCGGAGAAGAATGGGATAGCTCAGAAGAAGAGGATAGCATGGTCCCTAATCTCTCACCGCTTGAATCTCTTGCCTGG	469	570	234	709	273	251
N70A	CAAGTCAAATGTCTCCTCAAATATTCTACGACTTGGAAGCCCCTCGCCCCCAACAGCTGGCTTTATCATGCCAAACTCTTGGATCCTTCAACTCCAGTCCATATTCTGCGCGAGATTGGCCTCAGGCTTAGTCATTGTAGCCACTGCGTCCCCAAGCTGGAG	713	4246	421	4420	457	2706
P71A	CAAGTCAAATGTCTCCTCAAATATTCTACGACTTGGAAGCCCCTCAATGCCAACAGCTGGCTTTATCATGCCAAACTCTTGGATCCTTCAACTCCAGTCCATATTCTGCGCGAGATTGGCCTCAGGCTTAGTCATTGTAGCCACTGCGTCCCCAAGCTGGAG	800	4870	459	4702	655	3152
N72A	CAAGTCAAATGTCTCCTCAAATATTCTACGACTTGGAAGCCCCTCAATCCCGCCAGCTGGCTTTATCATGCCAAACTCTTGGATCCTTCAACTCCAGTCCATATTCTGCGCGAGATTGGCCTCAGGCTTAGTCATTGTAGCCACTGCGTCCCCAAGCTGGAG	537	983	384	1073	443	619
S73A	CAAGTCAAATGTCTCCTCAAATATTCTACGACTTGGAAGCCCCTCAATCCCAACGCCTGGCTTTATCATGCCAAACTCTTGGATCCTTCAACTCCAGTCCATATTCTGCGCGAGATTGGCCTCAGGCTTAGTCATTGTAGCCACTGCGTCCCCAAGCTGGAG	547	881	385	997	544	651
W74A	CAAGTCAAATGTCTCCTCAAATATTCTACGACTTGGAAGCCCCTCAATCCCAACAGCGCCCTTTATCATGCCAAACTCTTGGATCCTTCAACTCCAGTCCATATTCTGCGCGAGATTGGCCTCAGGCTTAGTCATTGTAGCCACTGCGTCCCCAAGCTGGAG	10696	1700	7241	1647	9356	1065
L75A	CAAGTCAAATGTCTCCTCAAATATTCTACGACTTGGAAGCCCCTCAATCCCAACAGCTGGGCCTATCATGCCAAACTCTTGGATCCTTCAACTCCAGTCCATATTCTGCGCGAGATTGGCCTCAGGCTTAGTCATTGTAGCCACTGCGTCCCCAAGCTGGAG	2528	1704	1999	1655	2316	1061
Y76A	CAAGTCAAATGTCTCCTCAAATATTCTACGACTTGGAAGCCCCTCAATCCCAACAGCTGGCTTGCCCATGCCAAACTCTTGGATCCTTCAACTCCAGTCCATATTCTGCGCGAGATTGGCCTCAGGCTTAGTCATTGTAGCCACTGCGTCCCCAAGCTGGAG	10363	1909	6974	2145	8838	1383
H77A	CAAGTCAAATGTCTCCTCAAATATTCTACGACTTGGAAGCCCCTCAATCCCAACAGCTGGCTTTATGCCGCCAAACTCTTGGATCCTTCAACTCCAGTCCATATTCTGCGCGAGATTGGCCTCAGGCTTAGTCATTGTAGCCACTGCGTCCCCAAGCTGGAG	703	1474	490	1570	543	958
A78R	CAAGTCAAATGTCTCCTCAAATATTCTACGACTTGGAAGCCCCTCAATCCCAACAGCTGGCTTTATCATCGGAAACTCTTGGATCCTTCAACTCCAGTCCATATTCTGCGCGAGATTGGCCTCAGGCTTAGTCATTGTAGCCACTGCGTCCCCAAGCTGGAG	12087	1847	7849	1903	10266	1258
K79A	CAAGTCAAATGTCTCCTCAAATATTCTACGACTTGGAAGCCCCTCAATCCCAACAGCTGGCTTTATCATGCCGCCCTCTTGGATCCTTCAACTCCAGTCCATATTCTGCGCGAGATTGGCCTCAGGCTTAGTCATTGTAGCCACTGCGTCCCCAAGCTGGAG	510	1289	352	1433	396	831
P8A	ATGGGGCCACGAAATCCGTCTGCCGACCATCTCTCTGAAAGCGAAAGTGAAGAAGAGGAAAATATTTCTTATTTGAATGAGTCTTCCGGAGAAGAATGGGATAGCTCAGAAGAAGAGGATAGCATGGTCCCTAATCTCTCACCGCTTGAATCTCTTGCCTGG	2281	3132	1150	3271	1262	1264
L80A	CAAGTCAAATGTCTCCTCAAATATTCTACGACTTGGAAGCCCCTCAATCCCAACAGCTGGCTTTATCATGCCAAAGCCTTGGATCCTTCAACTCCAGTCCATATTCTGCGCGAGATTGGCCTCAGGCTTAGTCATTGTAGCCACTGCGTCCCCAAGCTGGAG	732	1268	515	1179	664	759
L81A	CAAGTCAAATGTCTCCTCAAATATTCTACGACTTGGAAGCCCCTCAATCCCAACAGCTGGCTTTATCATGCCAAACTCGCCGATCCTTCAACTCCAGTCCATATTCTGCGCGAGATTGGCCTCAGGCTTAGTCATTGTAGCCACTGCGTCCCCAAGCTGGAG	4929	1296	3697	1467	4457	831
D82A	CAAGTCAAATGTCTCCTCAAATATTCTACGACTTGGAAGCCCCTCAATCCCAACAGCTGGCTTTATCATGCCAAACTCTTGGCCCCTTCAACTCCAGTCCATATTCTGCGCGAGATTGGCCTCAGGCTTAGTCATTGTAGCCACTGCGTCCCCAAGCTGGAG	696	996	555	1043	642	636
P83A	CAAGTCAAATGTCTCCTCAAATATTCTACGACTTGGAAGCCCCTCAATCCCAACAGCTGGCTTTATCATGCCAAACTCTTGGATGCCTCAACTCCAGTCCATATTCTGCGCGAGATTGGCCTCAGGCTTAGTCATTGTAGCCACTGCGTCCCCAAGCTGGAG	533	4008	386	3871	429	2509
S84A	CAAGTCAAATGTCTCCTCAAATATTCTACGACTTGGAAGCCCCTCAATCCCAACAGCTGGCTTTATCATGCCAAACTCTTGGATCCTGCCACTCCAGTCCATATTCTGCGCGAGATTGGCCTCAGGCTTAGTCATTGTAGCCACTGCGTCCCCAAGCTGGAG	394	2298	226	2161	312	1481
T85A	CAAGTCAAATGTCTCCTCAAATATTCTACGACTTGGAAGCCCCTCAATCCCAACAGCTGGCTTTATCATGCCAAACTCTTGGATCCTTCAGCCCCAGTCCATATTCTGCGCGAGATTGGCCTCAGGCTTAGTCATTGTAGCCACTGCGTCCCCAAGCTGGAG	296	1060	250	1057	284	662
P86A	CAAGTCAAATGTCTCCTCAAATATTCTACGACTTGGAAGCCCCTCAATCCCAACAGCTGGCTTTATCATGCCAAACTCTTGGATCCTTCAACTGCCGTCCATATTCTGCGCGAGATTGGCCTCAGGCTTAGTCATTGTAGCCACTGCGTCCCCAAGCTGGAG	330	950	264	976	250	622
V87A	CAAGTCAAATGTCTCCTCAAATATTCTACGACTTGGAAGCCCCTCAATCCCAACAGCTGGCTTTATCATGCCAAACTCTTGGATCCTTCAACTCCAGCCCATATTCTGCGCGAGATTGGCCTCAGGCTTAGTCATTGTAGCCACTGCGTCCCCAAGCTGGAG	423	805	222	822	259	521
H88A	CAAGTCAAATGTCTCCTCAAATATTCTACGACTTGGAAGCCCCTCAATCCCAACAGCTGGCTTTATCATGCCAAACTCTTGGATCCTTCAACTCCAGTCGCCATTCTGCGCGAGATTGGCCTCAGGCTTAGTCATTGTAGCCACTGCGTCCCCAAGCTGGAG	451	1173	252	1170	295	751
I89A	CAAGTCAAATGTCTCCTCAAATATTCTACGACTTGGAAGCCCCTCAATCCCAACAGCTGGCTTTATCATGCCAAACTCTTGGATCCTTCAACTCCAGTCCATGCCCTGCGCGAGATTGGCCTCAGGCTTAGTCATTGTAGCCACTGCGTCCCCAAGCTGGAG	283	962	170	949	249	597
D9A	ATGGGGCCACGAAATCCGTCTCCCGCCCATCTCTCTGAAAGCGAAAGTGAAGAAGAGGAAAATATTTCTTATTTGAATGAGTCTTCCGGAGAAGAATGGGATAGCTCAGAAGAAGAGGATAGCATGGTCCCTAATCTCTCACCGCTTGAATCTCTTGCCTGG	917	1297	500	1302	509	501
L90A	CAAGTCAAATGTCTCCTCAAATATTCTACGACTTGGAAGCCCCTCAATCCCAACAGCTGGCTTTATCATGCCAAACTCTTGGATCCTTCAACTCCAGTCCATATTGCCCGCGAGATTGGCCTCAGGCTTAGTCATTGTAGCCACTGCGTCCCCAAGCTGGAG	478	379	353	360	494	209
R91A	CAAGTCAAATGTCTCCTCAAATATTCTACGACTTGGAAGCCCCTCAATCCCAACAGCTGGCTTTATCATGCCAAACTCTTGGATCCTTCAACTCCAGTCCATATTCTGGCCGAGATTGGCCTCAGGCTTAGTCATTGTAGCCACTGCGTCCCCAAGCTGGAG	494	755	396	755	482	495
E92A	CAAGTCAAATGTCTCCTCAAATATTCTACGACTTGGAAGCCCCTCAATCCCAACAGCTGGCTTTATCATGCCAAACTCTTGGATCCTTCAACTCCAGTCCATATTCTGCGCGCCATTGGCCTCAGGCTTAGTCATTGTAGCCACTGCGTCCCCAAGCTGGAG	947	1404	601	1589	765	995
I93A	CAAGTCAAATGTCTCCTCAAATATTCTACGACTTGGAAGCCCCTCAATCCCAACAGCTGGCTTTATCATGCCAAACTCTTGGATCCTTCAACTCCAGTCCATATTCTGCGCGAGGCCGGCCTCAGGCTTAGTCATTGTAGCCACTGCGTCCCCAAGCTGGAG	878	1545	590	1528	745	1002
G94A	CAAGTCAAATGTCTCCTCAAATATTCTACGACTTGGAAGCCCCTCAATCCCAACAGCTGGCTTTATCATGCCAAACTCTTGGATCCTTCAACTCCAGTCCATATTCTGCGCGAGATTGCCCTCAGGCTTAGTCATTGTAGCCACTGCGTCCCCAAGCTGGAG	293	1874	194	1812	267	1272
L95A	CAAGTCAAATGTCTCCTCAAATATTCTACGACTTGGAAGCCCCTCAATCCCAACAGCTGGCTTTATCATGCCAAACTCTTGGATCCTTCAACTCCAGTCCATATTCTGCGCGAGATTGGCGCCAGGCTTAGTCATTGTAGCCACTGCGTCCCCAAGCTGGAG	550	863	472	992	476	597
R96A	CAAGTCAAATGTCTCCTCAAATATTCTACGACTTGGAAGCCCCTCAATCCCAACAGCTGGCTTTATCATGCCAAACTCTTGGATCCTTCAACTCCAGTCCATATTCTGCGCGAGATTGGCCTCGCCCTTAGTCATTGTAGCCACTGCGTCCCCAAGCTGGAG	216	1407	135	1254	196	874
L97A	CAAGTCAAATGTCTCCTCAAATATTCTACGACTTGGAAGCCCCTCAATCCCAACAGCTGGCTTTATCATGCCAAACTCTTGGATCCTTCAACTCCAGTCCATATTCTGCGCGAGATTGGCCTCAGGGCCAGTCATTGTAGCCACTGCGTCCCCAAGCTGGAG	310	537	228	561	300	333
S98A	CAAGTCAAATGTCTCCTCAAATATTCTACGACTTGGAAGCCCCTCAATCCCAACAGCTGGCTTTATCATGCCAAACTCTTGGATCCTTCAACTCCAGTCCATATTCTGCGCGAGATTGGCCTCAGGCTTGCCCATTGTAGCCACTGCGTCCCCAAGCTGGAG	123	1035	115	1029	149	731
H99A	CAAGTCAAATGTCTCCTCAAATATTCTACGACTTGGAAGCCCCTCAATCCCAACAGCTGGCTTTATCATGCCAAACTCTTGGATCCTTCAACTCCAGTCCATATTCTGCGCGAGATTGGCCTCAGGCTTAGTGCCTGTAGCCACTGCGTCCCCAAGCTGGAG	118	612	83	625	100	414
WT	ATGGGGCCACGAAATCCGTCTCCCGACCATCTCTCTGAAAGCGAAAGTGAAGAAGAGGAAAATATTTCTTATTTGAATGAGTCTTCCGGAGAAGAATGGGATAGCTCAGAAGAAGAGGATAGCATGGTCCCTAATCTCTCACCGCTTGAATCTCTTGCCTGG	3041	4055	1380	4347	1449	1449
WT	CAAGTCAAATGTCTCCTCAAATATTCTACGACTTGGAAGCCCCTCAATCCCAACAGCTGGCTTTATCATGCCAAACTCTTGGATCCTTCAACTCCAGTCCATATTCTGCGCGAGATTGGCCTCAGGCTTAGTCATTGTAGCCACTGCGTCCCCAAGCTGGAG	2227	2632	2271	2007	542	548
WT	CCAATTCCCGAATGGCCACCGCTTGCATCCTGTGGCGTGCCCCCATTTCAAAAGCCACTGACTTCCCCGAGCCGACTTTCAAGGGACCATGCAACACTGAATGGCGCCTTGCAATTCGCAACCAAGCAGCTTTCAAGAACTCTTAGTCGGGCTACGCCCATC	1813	1267	1893	1515	1313	1615
WT	CCCGAGTACCTGAAACAAATCCCAAATAGCTGCGTTTCTGGGTGTTGCTGTGGGTGGCTGACCAAAACCGTCAAGGAAACCACGCGGACGGAGCCCATCAACACCACCTATAGCTACACCGATTTTCAAAAGGCAGTGAACAAACTCCTGACAGCCAGTCTT	1716	1657	1910	1787	1457	1307

## Sheet: Supp. Fig. 4d - Volcano Plot
Mutant	Ratio	p_value
I22A	0.792718	0.996774
P48A	0.78038	0.995853
L211A	0.49831	0.989217
Y62A	0.679141	0.983594
Y199A	0.569377	0.977327
E193A	0.480389	0.970968
P194A	0.452755	0.958894
K184A	0.764859	0.956866
A214R	0.458915	0.944516
P170A	0.554225	0.9353
L128A	0.629204	0.928571
V56A	0.620919	0.928571
I110A	0.566101	0.916406
N45A	0.748561	0.906452
R154A	0.626402	0.899539
T190A	0.484286	0.896129
S200A	0.492867	0.889677
T183A	0.593444	0.887005
E18A	0.770895	0.879724
C119A	0.570492	0.877327
G2A	0.784161	0.872258
N72A	0.690128	0.856498
L116A	0.499449	0.8553
P111A	0.525208	0.8553
L60A	0.524312	0.837512
C178A	0.412329	0.824885
H77A	0.602513	0.800737
G176A	0.415286	0.765714
L145A	0.736607	0.757143
L216A	0.704088	0.757143
E164A	0.446368	0.752627
F204A	0.726866	0.744516
I93A	0.717918	0.731521
V87A	0.582075	0.719816
D40A	0.882046	0.71788
L182A	0.819599	0.71788
S175A	0.383231	0.701475
T198A	0.47501	0.693548
T202A	0.485415	0.693548
V104A	0.534716	0.693548
A139R	0.796397	0.690138
L141A	0.77271	0.678065
M42A	0.854708	0.667465
T185A	0.387509	0.657696
E37A	0.85555	0.654931
T189A	0.380805	0.651705
S28A	0.875278	0.643871
D203A	0.816898	0.636406
L11A	0.879072	0.636406
S73A	0.784368	0.636406
H10A	0.88357	0.630138
K79A	0.499834	0.61447
T155A	0.371263	0.61447
E92A	0.852102	0.613548
K210A	0.403443	0.608018
E38A	0.947783	0.606728
L97A	0.729283	0.606728
L166A	0.440598	0.601935
Q205A	0.427189	0.601935
T197A	0.373065	0.601935
L25A	0.942569	0.600369
K187A	0.44347	0.595945
L80A	0.72929	0.594654
S23A	0.921976	0.589124
S36A	0.851737	0.576406
C173A	0.325304	0.574654
G180A	0.447884	0.574654
T192A	0.370529	0.574654
E39A	0.844206	0.569677
S16A	0.818043	0.569677
N196A	0.358239	0.567465
L95A	0.80512	0.558065
T213A	0.387906	0.554839
K206A	0.388789	0.543871
S35A	0.79594	0.538618
S51A	0.95242	0.534194
A159R	0.832806	0.528848
W33A	0.801625	0.518525
H88A	0.459938	0.513364
Y24A	1.02575	0.512903
N5A	0.993623	0.500829
I195A	0.363363	0.498802
S215A	0.441203	0.492166
P6A	0.896612	0.480276
K167A	0.363201	0.479539
P86A	0.438833	0.479539
E31A	0.986653	0.469493
S41A	1.00936	0.464516
M1A	0.984775	0.458157
V174A	0.369478	0.454101
P8A	0.920052	0.446359
N209A	0.347657	0.441751
E17A	0.97189	0.440369
E19A	0.987142	0.433733
S12A	0.905292	0.428479
Q151A	0.42943	0.424147
I169A	0.375102	0.419355
R191A	0.376026	0.413272
S172A	0.369045	0.404055
P3A	1.014	0.402212
N171A	0.351933	0.398525
E188A	0.339619	0.393917
R4A	1.025	0.392074
R91A	0.826587	0.386544
E27A	0.978839	0.376959
V186A	1.03865	0.371705
G120A	0.413355	0.369677
K67A	0.407774	0.369677
Y165A	0.334032	0.369677
L46A	0.960304	0.366728
N142A	1.11367	0.356129
E13A	0.969616	0.346452
D9A	0.893178	0.342212
E32A	0.964887	0.342212
Q168A	0.333888	0.33659
S153A	0.407404	0.33659
T85A	0.364942	0.33659
P163A	0.326248	0.332442
S7A	1.03946	0.329401
P115A	1.06688	0.32553
D34A	0.95815	0.300184
N21A	0.886316	0.294747
I89A	0.371638	0.292995
D82A	0.882792	0.284147
G30A	0.964465	0.279816
S29A	0.977218	0.275945
K150A	0.34885	0.250876
S14A	0.930792	0.249585
Q55A	0.296897	0.227834
P105A	0.339002	0.217051
K57A	0.352104	0.207465
F147A	0.306462	0.200645
R158A	0.295434	0.194654
V121A	0.311966	0.191982
V43A	1.16324	0.189677
N26A	0.973602	0.183871
R133A	0.298641	0.181014
V208A	1.33084	0.176406
T160A	0.300309	0.174009
E20A	1.07918	0.173456
P44A	1.1003	0.173456
WT	1.23318	0.173456
L59A	0.310705	0.168664
P161A	0.316575	0.168664
S47A	1.20133	0.166636
E15A	0.990198	0.160737
E112A	0.286179	0.131429
K61A	0.296447	0.124885
S63A	0.261154	0.117051
S157A	0.251324	0.107742
W54A	1.1009	0.107005
S130A	0.24848	0.10553
A207R	2.68432	0.105069
L52A	1.20146	0.0986175
S118A	0.264003	0.097235
W181A	2.85372	0.0962212
A117R	0.271107	0.0846083
I162A	0.236585	0.0809217
E50A	1.78462	0.0745622
P122A	0.236461	0.0707834
H99A	0.243579	0.0674654
P109A	0.244927	0.0674654
K106A	0.249656	0.0659908
F124A	1.69502	0.0608295
L90A	1.5933	0.0596313
L107A	0.215878	0.0584332
S132A	0.228011	0.0554839
Y201A	5.01937	0.0529954
P131A	0.235549	0.0517972
L75A	1.8742	0.0517051
T149A	0.222903	0.0494009
P123A	0.230511	0.0475576
L49A	2.93585	0.043871
L69A	2.66107	0.0424885
L212A	6.57432	0.0389862
L134A	0.237177	0.0384332
P114A	3.20634	0.035576
S84A	0.216598	0.0354839
Q146A	0.219965	0.0345622
C58A	3.37366	0.0317972
P127A	0.218161	0.0306912
R96A	0.19394	0.0297696
T140A	0.213678	0.0284793
G143A	0.187156	0.0282028
G94A	0.197518	0.0266359
K126A	0.195801	0.0257143
L81A	4.80466	0.02553
T129A	0.201628	0.0239631
P71A	0.207525	0.0225806
S101A	0.182799	0.0225806
S135A	0.217885	0.021659
H102A	0.210076	0.0210138
R136A	0.166081	0.019447
T65A	0.195365	0.0182488
D137A	0.213773	0.017788
Y76A	6.85785	0.0170507
S98A	0.172441	0.0167742
H138A	0.196741	0.0145622
N70A	0.197745	0.0129032
Q125A	0.17167	0.0121659
E108A	0.187156	0.0116129
P68A	0.190125	0.0116129
C103A	8.18271	0.00995392
A78R	8.26724	0.0083871
P83A	0.168	0.00682028
W74A	7.94843	0.00626728
W66A	8.11124	0.00608295
T64A	0.166206	0.00589862
A144R	6.53518	0.0040553
C100A	9.35807	0.00331797
L152A	9.63485	0.00184332
C177A	17.6835	0.000737
A148R	10.0772	0.000645
C179A	19.488	0.000553
L156A	10.9539	0.000461
A53R	25.9923	0.000184
W113A	11.7622	0.000184

## Sheet: Supp. Fig. 4e - Read Count
Mutant	Sequence	H_Rep1	L_Rep1	H_Rep2	L_Rep2	H_Rep3	L_Rep3
M1A	GCCGGGCCACGAAATCCGTCTCCCGACCATCTCTCTGAAAGCGAAAGTGAAGAAGAGGAAAATATTTCTTATTTGAATGAGTCTTCCGGAGAAGAATGGGATAGCTCAGAAGAAGAGGATAGCATGGTCCCTAATCTCTCACCGCTTGAATCTCTTGCCTGG	410	1022	471	526	256	1131
H10A	ATGGGGCCACGAAATCCGTCTCCCGACGCCCTCTCTGAAAGCGAAAGTGAAGAAGAGGAAAATATTTCTTATTTGAATGAGTCTTCCGGAGAAGAATGGGATAGCTCAGAAGAAGAGGATAGCATGGTCCCTAATCTCTCACCGCTTGAATCTCTTGCCTGG	496	1440	544	889	434	1660
C100A	CAAGTCAAATGTCTCCTCAAATATTCTACGACTTGGAAGCCCCTCAATCCCAACAGCTGGCTTTATCATGCCAAACTCTTGGATCCTTCAACTCCAGTCCATATTCTGCGCGAGATTGGCCTCAGGCTTAGTCATGCCAGCCACTGCGTCCCCAAGCTGGAG	69	40	2443	293	807	491
S101A	CAAGTCAAATGTCTCCTCAAATATTCTACGACTTGGAAGCCCCTCAATCCCAACAGCTGGCTTTATCATGCCAAACTCTTGGATCCTTCAACTCCAGTCCATATTCTGCGCGAGATTGGCCTCAGGCTTAGTCATTGTGCCCACTGCGTCCCCAAGCTGGAG	7	144	207	948	62	1700
H102A	CAAGTCAAATGTCTCCTCAAATATTCTACGACTTGGAAGCCCCTCAATCCCAACAGCTGGCTTTATCATGCCAAACTCTTGGATCCTTCAACTCCAGTCCATATTCTGCGCGAGATTGGCCTCAGGCTTAGTCATTGTAGCGCCTGCGTCCCCAAGCTGGAG	12	151	163	770	68	1375
C103A	CAAGTCAAATGTCTCCTCAAATATTCTACGACTTGGAAGCCCCTCAATCCCAACAGCTGGCTTTATCATGCCAAACTCTTGGATCCTTCAACTCCAGTCCATATTCTGCGCGAGATTGGCCTCAGGCTTAGTCATTGTAGCCACGCCGTCCCCAAGCTGGAG	60	50	3025	380	904	656
V104A	CAAGTCAAATGTCTCCTCAAATATTCTACGACTTGGAAGCCCCTCAATCCCAACAGCTGGCTTTATCATGCCAAACTCTTGGATCCTTCAACTCCAGTCCATATTCTGCGCGAGATTGGCCTCAGGCTTAGTCATTGTAGCCACTGCGCCCCCAAGCTGGAG	7	120	401	871	155	1482
P105A	CAAGTCAAATGTCTCCTCAAATATTCTACGACTTGGAAGCCCCTCAATCCCAACAGCTGGCTTTATCATGCCAAACTCTTGGATCCTTCAACTCCAGTCCATATTCTGCGCGAGATTGGCCTCAGGCTTAGTCATTGTAGCCACTGCGTCGCCAAGCTGGAG	22	173	370	1150	193	1931
K106A	CAAGTCAAATGTCTCCTCAAATATTCTACGACTTGGAAGCCCCTCAATCCCAACAGCTGGCTTTATCATGCCAAACTCTTGGATCCTTCAACTCCAGTCCATATTCTGCGCGAGATTGGCCTCAGGCTTAGTCATTGTAGCCACTGCGTCCCCGCCCTGGAG	9	154	254	901	84	1587
L107A	CAAGTCAAATGTCTCCTCAAATATTCTACGACTTGGAAGCCCCTCAATCCCAACAGCTGGCTTTATCATGCCAAACTCTTGGATCCTTCAACTCCAGTCCATATTCTGCGCGAGATTGGCCTCAGGCTTAGTCATTGTAGCCACTGCGTCCCCAAGGCCGAG	21	131	220	902	98	1594
E108A	CAAGTCAAATGTCTCCTCAAATATTCTACGACTTGGAAGCCCCTCAATCCCAACAGCTGGCTTTATCATGCCAAACTCTTGGATCCTTCAACTCCAGTCCATATTCTGCGCGAGATTGGCCTCAGGCTTAGTCATTGTAGCCACTGCGTCCCCAAGCTGGCC	16	101	185	764	61	1352
P109A	GCCATTCCCGAATGGCCACCGCTTGCATCCTGTGGCGTGCCCCCATTTCAAAAGCCACTGACTTCCCCGAGCCGACTTTCAAGGGACCATGCAACACTGAATGGCGCCTTGCAATTCGCAACCAAGCAGCTTTCAAGAACTCTTAGTCGGGCTACGCCCATC	19	78	7	44	1	56
L11A	ATGGGGCCACGAAATCCGTCTCCCGACCATGCCTCTGAAAGCGAAAGTGAAGAAGAGGAAAATATTTCTTATTTGAATGAGTCTTCCGGAGAAGAATGGGATAGCTCAGAAGAAGAGGATAGCATGGTCCCTAATCTCTCACCGCTTGAATCTCTTGCCTGG	374	1325	468	772	339	1494
I110A	CCAGCCCCCGAATGGCCACCGCTTGCATCCTGTGGCGTGCCCCCATTTCAAAAGCCACTGACTTCCCCGAGCCGACTTTCAAGGGACCATGCAACACTGAATGGCGCCTTGCAATTCGCAACCAAGCAGCTTTCAAGAACTCTTAGTCGGGCTACGCCCATC	200	678	137	445	78	653
P111A	CCAATTGCCGAATGGCCACCGCTTGCATCCTGTGGCGTGCCCCCATTTCAAAAGCCACTGACTTCCCCGAGCCGACTTTCAAGGGACCATGCAACACTGAATGGCGCCTTGCAATTCGCAACCAAGCAGCTTTCAAGAACTCTTAGTCGGGCTACGCCCATC	240	764	163	502	103	752
E112A	CCAATTCCCGCCTGGCCACCGCTTGCATCCTGTGGCGTGCCCCCATTTCAAAAGCCACTGACTTCCCCGAGCCGACTTTCAAGGGACCATGCAACACTGAATGGCGCCTTGCAATTCGCAACCAAGCAGCTTTCAAGAACTCTTAGTCGGGCTACGCCCATC	147	851	69	531	64	836
W113A	CCAATTCCCGAAGCCCCACCGCTTGCATCCTGTGGCGTGCCCCCATTTCAAAAGCCACTGACTTCCCCGAGCCGACTTTCAAGGGACCATGCAACACTGAATGGCGCCTTGCAATTCGCAACCAAGCAGCTTTCAAGAACTCTTAGTCGGGCTACGCCCATC	2505	357	1638	205	761	336
P114A	CCAATTCCCGAATGGGCCCCGCTTGCATCCTGTGGCGTGCCCCCATTTCAAAAGCCACTGACTTCCCCGAGCCGACTTTCAAGGGACCATGCAACACTGAATGGCGCCTTGCAATTCGCAACCAAGCAGCTTTCAAGAACTCTTAGTCGGGCTACGCCCATC	930	290	639	198	286	258
P115A	CCAATTCCCGAATGGCCAGCCCTTGCATCCTGTGGCGTGCCCCCATTTCAAAAGCCACTGACTTCCCCGAGCCGACTTTCAAGGGACCATGCAACACTGAATGGCGCCTTGCAATTCGCAACCAAGCAGCTTTCAAGAACTCTTAGTCGGGCTACGCCCATC	881	437	550	364	246	404
L116A	CCAATTCCCGAATGGCCACCGGCCGCATCCTGTGGCGTGCCCCCATTTCAAAAGCCACTGACTTCCCCGAGCCGACTTTCAAGGGACCATGCAACACTGAATGGCGCCTTGCAATTCGCAACCAAGCAGCTTTCAAGAACTCTTAGTCGGGCTACGCCCATC	148	475	100	384	69	474
A117R	CCAATTCCCGAATGGCCACCGCTTCGGTCCTGTGGCGTGCCCCCATTTCAAAAGCCACTGACTTCCCCGAGCCGACTTTCAAGGGACCATGCAACACTGAATGGCGCCTTGCAATTCGCAACCAAGCAGCTTTCAAGAACTCTTAGTCGGGCTACGCCCATC	199	1192	101	709	69	1221
S118A	CCAATTCCCGAATGGCCACCGCTTGCAGCCTGTGGCGTGCCCCCATTTCAAAAGCCACTGACTTCCCCGAGCCGACTTTCAAGGGACCATGCAACACTGAATGGCGCCTTGCAATTCGCAACCAAGCAGCTTTCAAGAACTCTTAGTCGGGCTACGCCCATC	191	1293	130	771	50	1318
C119A	CCAATTCCCGAATGGCCACCGCTTGCATCCGCCGGCGTGCCCCCATTTCAAAAGCCACTGACTTCCCCGAGCCGACTTTCAAGGGACCATGCAACACTGAATGGCGCCTTGCAATTCGCAACCAAGCAGCTTTCAAGAACTCTTAGTCGGGCTACGCCCATC	156	446	90	300	46	485
S12A	ATGGGGCCACGAAATCCGTCTCCCGACCATCTCGCCGAAAGCGAAAGTGAAGAAGAGGAAAATATTTCTTATTTGAATGAGTCTTCCGGAGAAGAATGGGATAGCTCAGAAGAAGAGGATAGCATGGTCCCTAATCTCTCACCGCTTGAATCTCTTGCCTGG	949	2465	1182	1494	713	2934
G120A	CCAATTCCCGAATGGCCACCGCTTGCATCCTGTGCCGTGCCCCCATTTCAAAAGCCACTGACTTCCCCGAGCCGACTTTCAAGGGACCATGCAACACTGAATGGCGCCTTGCAATTCGCAACCAAGCAGCTTTCAAGAACTCTTAGTCGGGCTACGCCCATC	138	605	85	350	45	552
V121A	CCAATTCCCGAATGGCCACCGCTTGCATCCTGTGGCGCCCCCCCATTTCAAAAGCCACTGACTTCCCCGAGCCGACTTTCAAGGGACCATGCAACACTGAATGGCGCCTTGCAATTCGCAACCAAGCAGCTTTCAAGAACTCTTAGTCGGGCTACGCCCATC	237	956	117	651	65	958
P122A	CCAATTCCCGAATGGCCACCGCTTGCATCCTGTGGCGTGGCCCCATTTCAAAAGCCACTGACTTCCCCGAGCCGACTTTCAAGGGACCATGCAACACTGAATGGCGCCTTGCAATTCGCAACCAAGCAGCTTTCAAGAACTCTTAGTCGGGCTACGCCCATC	222	1780	198	1169	103	1716
P123A	CCAATTCCCGAATGGCCACCGCTTGCATCCTGTGGCGTGCCCGCCTTTCAAAAGCCACTGACTTCCCCGAGCCGACTTTCAAGGGACCATGCAACACTGAATGGCGCCTTGCAATTCGCAACCAAGCAGCTTTCAAGAACTCTTAGTCGGGCTACGCCCATC	410	2822	273	1686	187	2985
F124A	CCAATTCCCGAATGGCCACCGCTTGCATCCTGTGGCGTGCCCCCAGCCCAAAAGCCACTGACTTCCCCGAGCCGACTTTCAAGGGACCATGCAACACTGAATGGCGCCTTGCAATTCGCAACCAAGCAGCTTTCAAGAACTCTTAGTCGGGCTACGCCCATC	3076	1076	1988	781	852	1177
Q125A	CCAATTCCCGAATGGCCACCGCTTGCATCCTGTGGCGTGCCCCCATTTGCCAAGCCACTGACTTCCCCGAGCCGACTTTCAAGGGACCATGCAACACTGAATGGCGCCTTGCAATTCGCAACCAAGCAGCTTTCAAGAACTCTTAGTCGGGCTACGCCCATC	247	2076	186	1328	74	2079
K126A	CCAATTCCCGAATGGCCACCGCTTGCATCCTGTGGCGTGCCCCCATTTCAAGCCCCACTGACTTCCCCGAGCCGACTTTCAAGGGACCATGCAACACTGAATGGCGCCTTGCAATTCGCAACCAAGCAGCTTTCAAGAACTCTTAGTCGGGCTACGCCCATC	238	1476	143	958	70	1557
P127A	CCAATTCCCGAATGGCCACCGCTTGCATCCTGTGGCGTGCCCCCATTTCAAAAGGCCCTGACTTCCCCGAGCCGACTTTCAAGGGACCATGCAACACTGAATGGCGCCTTGCAATTCGCAACCAAGCAGCTTTCAAGAACTCTTAGTCGGGCTACGCCCATC	171	1295	131	841	65	1322
L128A	CCAATTCCCGAATGGCCACCGCTTGCATCCTGTGGCGTGCCCCCATTTCAAAAGCCAGCCACTTCCCCGAGCCGACTTTCAAGGGACCATGCAACACTGAATGGCGCCTTGCAATTCGCAACCAAGCAGCTTTCAAGAACTCTTAGTCGGGCTACGCCCATC	371	984	211	651	164	1044
T129A	CCAATTCCCGAATGGCCACCGCTTGCATCCTGTGGCGTGCCCCCATTTCAAAAGCCACTGGCCTCCCCGAGCCGACTTTCAAGGGACCATGCAACACTGAATGGCGCCTTGCAATTCGCAACCAAGCAGCTTTCAAGAACTCTTAGTCGGGCTACGCCCATC	206	1397	137	912	73	1526
E13A	ATGGGGCCACGAAATCCGTCTCCCGACCATCTCTCTGCCAGCGAAAGTGAAGAAGAGGAAAATATTTCTTATTTGAATGAGTCTTCCGGAGAAGAATGGGATAGCTCAGAAGAAGAGGATAGCATGGTCCCTAATCTCTCACCGCTTGAATCTCTTGCCTGG	400	965	419	603	271	1175
S130A	CCAATTCCCGAATGGCCACCGCTTGCATCCTGTGGCGTGCCCCCATTTCAAAAGCCACTGACTGCCCCGAGCCGACTTTCAAGGGACCATGCAACACTGAATGGCGCCTTGCAATTCGCAACCAAGCAGCTTTCAAGAACTCTTAGTCGGGCTACGCCCATC	241	1446	122	1024	95	1524
P131A	CCAATTCCCGAATGGCCACCGCTTGCATCCTGTGGCGTGCCCCCATTTCAAAAGCCACTGACTTCCGCCAGCCGACTTTCAAGGGACCATGCAACACTGAATGGCGCCTTGCAATTCGCAACCAAGCAGCTTTCAAGAACTCTTAGTCGGGCTACGCCCATC	166	1064	84	695	63	1085
S132A	CCAATTCCCGAATGGCCACCGCTTGCATCCTGTGGCGTGCCCCCATTTCAAAAGCCACTGACTTCCCCGGCCCGACTTTCAAGGGACCATGCAACACTGAATGGCGCCTTGCAATTCGCAACCAAGCAGCTTTCAAGAACTCTTAGTCGGGCTACGCCCATC	107	633	67	418	25	646
R133A	CCAATTCCCGAATGGCCACCGCTTGCATCCTGTGGCGTGCCCCCATTTCAAAAGCCACTGACTTCCCCGAGCGCCCTTTCAAGGGACCATGCAACACTGAATGGCGCCTTGCAATTCGCAACCAAGCAGCTTTCAAGAACTCTTAGTCGGGCTACGCCCATC	156	812	84	478	51	856
L134A	CCAATTCCCGAATGGCCACCGCTTGCATCCTGTGGCGTGCCCCCATTTCAAAAGCCACTGACTTCCCCGAGCCGAGCCTCAAGGGACCATGCAACACTGAATGGCGCCTTGCAATTCGCAACCAAGCAGCTTTCAAGAACTCTTAGTCGGGCTACGCCCATC	102	1151	65	688	66	1085
S135A	CCAATTCCCGAATGGCCACCGCTTGCATCCTGTGGCGTGCCCCCATTTCAAAAGCCACTGACTTCCCCGAGCCGACTTGCCAGGGACCATGCAACACTGAATGGCGCCTTGCAATTCGCAACCAAGCAGCTTTCAAGAACTCTTAGTCGGGCTACGCCCATC	150	1384	77	862	63	1253
R136A	CCAATTCCCGAATGGCCACCGCTTGCATCCTGTGGCGTGCCCCCATTTCAAAAGCCACTGACTTCCCCGAGCCGACTTTCAGCCGACCATGCAACACTGAATGGCGCCTTGCAATTCGCAACCAAGCAGCTTTCAAGAACTCTTAGTCGGGCTACGCCCATC	72	610	70	436	23	595
D137A	CCAATTCCCGAATGGCCACCGCTTGCATCCTGTGGCGTGCCCCCATTTCAAAAGCCACTGACTTCCCCGAGCCGACTTTCAAGGGCCCATGCAACACTGAATGGCGCCTTGCAATTCGCAACCAAGCAGCTTTCAAGAACTCTTAGTCGGGCTACGCCCATC	155	841	70	570	43	892
H138A	CCAATTCCCGAATGGCCACCGCTTGCATCCTGTGGCGTGCCCCCATTTCAAAAGCCACTGACTTCCCCGAGCCGACTTTCAAGGGACGCCGCAACACTGAATGGCGCCTTGCAATTCGCAACCAAGCAGCTTTCAAGAACTCTTAGTCGGGCTACGCCCATC	85	760	52	516	24	797
A139R	CCAATTCCCGAATGGCCACCGCTTGCATCCTGTGGCGTGCCCCCATTTCAAAAGCCACTGACTTCCCCGAGCCGACTTTCAAGGGACCATCGGACACTGAATGGCGCCTTGCAATTCGCAACCAAGCAGCTTTCAAGAACTCTTAGTCGGGCTACGCCCATC	253	347	198	196	110	275
S14A	ATGGGGCCACGAAATCCGTCTCCCGACCATCTCTCTGAAGCCGAAAGTGAAGAAGAGGAAAATATTTCTTATTTGAATGAGTCTTCCGGAGAAGAATGGGATAGCTCAGAAGAAGAGGATAGCATGGTCCCTAATCTCTCACCGCTTGAATCTCTTGCCTGG	303	692	315	388	228	832
T140A	CCAATTCCCGAATGGCCACCGCTTGCATCCTGTGGCGTGCCCCCATTTCAAAAGCCACTGACTTCCCCGAGCCGACTTTCAAGGGACCATGCAGCCCTGAATGGCGCCTTGCAATTCGCAACCAAGCAGCTTTCAAGAACTCTTAGTCGGGCTACGCCCATC	142	897	70	576	48	791
L141A	CCAATTCCCGAATGGCCACCGCTTGCATCCTGTGGCGTGCCCCCATTTCAAAAGCCACTGACTTCCCCGAGCCGACTTTCAAGGGACCATGCAACAGCCAATGGCGCCTTGCAATTCGCAACCAAGCAGCTTTCAAGAACTCTTAGTCGGGCTACGCCCATC	275	323	226	253	94	416
N142A	CCAATTCCCGAATGGCCACCGCTTGCATCCTGTGGCGTGCCCCCATTTCAAAAGCCACTGACTTCCCCGAGCCGACTTTCAAGGGACCATGCAACACTGGCCGGCGCCTTGCAATTCGCAACCAAGCAGCTTTCAAGAACTCTTAGTCGGGCTACGCCCATC	577	334	372	222	175	363
G143A	CCAATTCCCGAATGGCCACCGCTTGCATCCTGTGGCGTGCCCCCATTTCAAAAGCCACTGACTTCCCCGAGCCGACTTTCAAGGGACCATGCAACACTGAATGCCGCCTTGCAATTCGCAACCAAGCAGCTTTCAAGAACTCTTAGTCGGGCTACGCCCATC	65	521	69	333	20	550
A144R	CCAATTCCCGAATGGCCACCGCTTGCATCCTGTGGCGTGCCCCCATTTCAAAAGCCACTGACTTCCCCGAGCCGACTTTCAAGGGACCATGCAACACTGAATGGCCGGTTGCAATTCGCAACCAAGCAGCTTTCAAGAACTCTTAGTCGGGCTACGCCCATC	824	139	630	85	230	168
L145A	CCAATTCCCGAATGGCCACCGCTTGCATCCTGTGGCGTGCCCCCATTTCAAAAGCCACTGACTTCCCCGAGCCGACTTTCAAGGGACCATGCAACACTGAATGGCGCCGCCCAATTCGCAACCAAGCAGCTTTCAAGAACTCTTAGTCGGGCTACGCCCATC	399	485	265	313	120	501
Q146A	CCAATTCCCGAATGGCCACCGCTTGCATCCTGTGGCGTGCCCCCATTTCAAAAGCCACTGACTTCCCCGAGCCGACTTTCAAGGGACCATGCAACACTGAATGGCGCCTTGGCCTTCGCAACCAAGCAGCTTTCAAGAACTCTTAGTCGGGCTACGCCCATC	147	1252	114	819	62	1221
F147A	CCAATTCCCGAATGGCCACCGCTTGCATCCTGTGGCGTGCCCCCATTTCAAAAGCCACTGACTTCCCCGAGCCGACTTTCAAGGGACCATGCAACACTGAATGGCGCCTTGCAAGCCGCAACCAAGCAGCTTTCAAGAACTCTTAGTCGGGCTACGCCCATC	93	491	72	355	49	516
A148R	CCAATTCCCGAATGGCCACCGCTTGCATCCTGTGGCGTGCCCCCATTTCAAAAGCCACTGACTTCCCCGAGCCGACTTTCAAGGGACCATGCAACACTGAATGGCGCCTTGCAATTCCGGACCAAGCAGCTTTCAAGAACTCTTAGTCGGGCTACGCCCATC	4345	748	2765	423	1287	668
T149A	CCAATTCCCGAATGGCCACCGCTTGCATCCTGTGGCGTGCCCCCATTTCAAAAGCCACTGACTTCCCCGAGCCGACTTTCAAGGGACCATGCAACACTGAATGGCGCCTTGCAATTCGCAGCCAAGCAGCTTTCAAGAACTCTTAGTCGGGCTACGCCCATC	247	1582	150	1029	138	1395
E15A	ATGGGGCCACGAAATCCGTCTCCCGACCATCTCTCTGAAAGCGCCAGTGAAGAAGAGGAAAATATTTCTTATTTGAATGAGTCTTCCGGAGAAGAATGGGATAGCTCAGAAGAAGAGGATAGCATGGTCCCTAATCTCTCACCGCTTGAATCTCTTGCCTGG	235	580	331	345	154	669
K150A	CCAATTCCCGAATGGCCACCGCTTGCATCCTGTGGCGTGCCCCCATTTCAAAAGCCACTGACTTCCCCGAGCCGACTTTCAAGGGACCATGCAACACTGAATGGCGCCTTGCAATTCGCAACCGCCCAGCTTTCAAGAACTCTTAGTCGGGCTACGCCCATC	203	933	137	649	52	896
Q151A	CCAATTCCCGAATGGCCACCGCTTGCATCCTGTGGCGTGCCCCCATTTCAAAAGCCACTGACTTCCCCGAGCCGACTTTCAAGGGACCATGCAACACTGAATGGCGCCTTGCAATTCGCAACCAAGGCCCTTTCAAGAACTCTTAGTCGGGCTACGCCCATC	1215	4788	791	3173	421	4692
L152A	CCAATTCCCGAATGGCCACCGCTTGCATCCTGTGGCGTGCCCCCATTTCAAAAGCCACTGACTTCCCCGAGCCGACTTTCAAGGGACCATGCAACACTGAATGGCGCCTTGCAATTCGCAACCAAGCAGGCCTCAAGAACTCTTAGTCGGGCTACGCCCATC	3620	597	2252	380	1006	680
S153A	CCAATTCCCGAATGGCCACCGCTTGCATCCTGTGGCGTGCCCCCATTTCAAAAGCCACTGACTTCCCCGAGCCGACTTTCAAGGGACCATGCAACACTGAATGGCGCCTTGCAATTCGCAACCAAGCAGCTTGCCAGAACTCTTAGTCGGGCTACGCCCATC	387	1358	282	872	121	1465
R154A	CCAATTCCCGAATGGCCACCGCTTGCATCCTGTGGCGTGCCCCCATTTCAAAAGCCACTGACTTCCCCGAGCCGACTTTCAAGGGACCATGCAACACTGAATGGCGCCTTGCAATTCGCAACCAAGCAGCTTTCAGCCACTCTTAGTCGGGCTACGCCCATC	314	859	198	583	87	963
T155A	CCAATTCCCGAATGGCCACCGCTTGCATCCTGTGGCGTGCCCCCATTTCAAAAGCCACTGACTTCCCCGAGCCGACTTTCAAGGGACCATGCAACACTGAATGGCGCCTTGCAATTCGCAACCAAGCAGCTTTCAAGAGCCCTTAGTCGGGCTACGCCCATC	182	662	112	464	58	671
L156A	CCAATTCCCGAATGGCCACCGCTTGCATCCTGTGGCGTGCCCCCATTTCAAAAGCCACTGACTTCCCCGAGCCGACTTTCAAGGGACCATGCAACACTGAATGGCGCCTTGCAATTCGCAACCAAGCAGCTTTCAAGAACTGCCAGTCGGGCTACGCCCATC	3400	526	2219	327	1038	504
S157A	CCAATTCCCGAATGGCCACCGCTTGCATCCTGTGGCGTGCCCCCATTTCAAAAGCCACTGACTTCCCCGAGCCGACTTTCAAGGGACCATGCAACACTGAATGGCGCCTTGCAATTCGCAACCAAGCAGCTTTCAAGAACTCTTGCCCGGGCTACGCCCATC	275	1618	156	1081	100	1591
R158A	CCAATTCCCGAATGGCCACCGCTTGCATCCTGTGGCGTGCCCCCATTTCAAAAGCCACTGACTTCCCCGAGCCGACTTTCAAGGGACCATGCAACACTGAATGGCGCCTTGCAATTCGCAACCAAGCAGCTTTCAAGAACTCTTAGTGCCGCTACGCCCATC	278	1376	222	915	94	1431
A159R	CCAATTCCCGAATGGCCACCGCTTGCATCCTGTGGCGTGCCCCCATTTCAAAAGCCACTGACTTCCCCGAGCCGACTTTCAAGGGACCATGCAACACTGAATGGCGCCTTGCAATTCGCAACCAAGCAGCTTTCAAGAACTCTTAGTCGGCGGACGCCCATC	876	862	579	570	250	762
S16A	ATGGGGCCACGAAATCCGTCTCCCGACCATCTCTCTGAAAGCGAAGCCGAAGAAGAGGAAAATATTTCTTATTTGAATGAGTCTTCCGGAGAAGAATGGGATAGCTCAGAAGAAGAGGATAGCATGGTCCCTAATCTCTCACCGCTTGAATCTCTTGCCTGG	269	722	307	386	165	824
T160A	CCAATTCCCGAATGGCCACCGCTTGCATCCTGTGGCGTGCCCCCATTTCAAAAGCCACTGACTTCCCCGAGCCGACTTTCAAGGGACCATGCAACACTGAATGGCGCCTTGCAATTCGCAACCAAGCAGCTTTCAAGAACTCTTAGTCGGGCTGCCCCCATC	288	1348	164	839	114	1360
P161A	CCAATTCCCGAATGGCCACCGCTTGCATCCTGTGGCGTGCCCCCATTTCAAAAGCCACTGACTTCCCCGAGCCGACTTTCAAGGGACCATGCAACACTGAATGGCGCCTTGCAATTCGCAACCAAGCAGCTTTCAAGAACTCTTAGTCGGGCTACGGCCATC	332	1489	170	970	111	1328
I162A	CCAATTCCCGAATGGCCACCGCTTGCATCCTGTGGCGTGCCCCCATTTCAAAAGCCACTGACTTCCCCGAGCCGACTTTCAAGGGACCATGCAACACTGAATGGCGCCTTGCAATTCGCAACCAAGCAGCTTTCAAGAACTCTTAGTCGGGCTACGCCCGCC	39	346	36	187	13	314
P163A	GCCGAGTACCTGAAACAAATCCCAAATAGCTGCGTTTCTGGGTGTTGCTGTGGGTGGCTGACCAAAACCGTCAAGGAAACCACGCGGACGGAGCCCATCAACACCACCTATAGCTACACCGATTTTCAAAAGGCAGTGAACAAACTCCTGACAGCCAGTCTT	75	490	79	347	100	76
E164A	CCCGCCTACCTGAAACAAATCCCAAATAGCTGCGTTTCTGGGTGTTGCTGTGGGTGGCTGACCAAAACCGTCAAGGAAACCACGCGGACGGAGCCCATCAACACCACCTATAGCTACACCGATTTTCAAAAGGCAGTGAACAAACTCCTGACAGCCAGTCTT	171	472	110	336	118	104
Y165A	CCCGAGGCCCTGAAACAAATCCCAAATAGCTGCGTTTCTGGGTGTTGCTGTGGGTGGCTGACCAAAACCGTCAAGGAAACCACGCGGACGGAGCCCATCAACACCACCTATAGCTACACCGATTTTCAAAAGGCAGTGAACAAACTCCTGACAGCCAGTCTT	109	544	84	349	76	74
L166A	CCCGAGTACGCCAAACAAATCCCAAATAGCTGCGTTTCTGGGTGTTGCTGTGGGTGGCTGACCAAAACCGTCAAGGAAACCACGCGGACGGAGCCCATCAACACCACCTATAGCTACACCGATTTTCAAAAGGCAGTGAACAAACTCCTGACAGCCAGTCTT	127	665	109	420	134	146
K167A	CCCGAGTACCTGGCCCAAATCCCAAATAGCTGCGTTTCTGGGTGTTGCTGTGGGTGGCTGACCAAAACCGTCAAGGAAACCACGCGGACGGAGCCCATCAACACCACCTATAGCTACACCGATTTTCAAAAGGCAGTGAACAAACTCCTGACAGCCAGTCTT	146	633	101	421	83	123
Q168A	CCCGAGTACCTGAAAGCCATCCCAAATAGCTGCGTTTCTGGGTGTTGCTGTGGGTGGCTGACCAAAACCGTCAAGGAAACCACGCGGACGGAGCCCATCAACACCACCTATAGCTACACCGATTTTCAAAAGGCAGTGAACAAACTCCTGACAGCCAGTCTT	94	446	90	304	69	72
I169A	CCCGAGTACCTGAAACAAGCCCCAAATAGCTGCGTTTCTGGGTGTTGCTGTGGGTGGCTGACCAAAACCGTCAAGGAAACCACGCGGACGGAGCCCATCAACACCACCTATAGCTACACCGATTTTCAAAAGGCAGTGAACAAACTCCTGACAGCCAGTCTT	195	929	167	591	110	155
E17A	ATGGGGCCACGAAATCCGTCTCCCGACCATCTCTCTGAAAGCGAAAGTGCCGAAGAGGAAAATATTTCTTATTTGAATGAGTCTTCCGGAGAAGAATGGGATAGCTCAGAAGAAGAGGATAGCATGGTCCCTAATCTCTCACCGCTTGAATCTCTTGCCTGG	227	628	307	341	172	603
P170A	CCCGAGTACCTGAAACAAATCGCCAATAGCTGCGTTTCTGGGTGTTGCTGTGGGTGGCTGACCAAAACCGTCAAGGAAACCACGCGGACGGAGCCCATCAACACCACCTATAGCTACACCGATTTTCAAAAGGCAGTGAACAAACTCCTGACAGCCAGTCTT	247	744	129	474	135	141
N171A	CCCGAGTACCTGAAACAAATCCCAGCCAGCTGCGTTTCTGGGTGTTGCTGTGGGTGGCTGACCAAAACCGTCAAGGAAACCACGCGGACGGAGCCCATCAACACCACCTATAGCTACACCGATTTTCAAAAGGCAGTGAACAAACTCCTGACAGCCAGTCTT	234	1093	197	704	211	211
S172A	CCCGAGTACCTGAAACAAATCCCAAATGCCTGCGTTTCTGGGTGTTGCTGTGGGTGGCTGACCAAAACCGTCAAGGAAACCACGCGGACGGAGCCCATCAACACCACCTATAGCTACACCGATTTTCAAAAGGCAGTGAACAAACTCCTGACAGCCAGTCTT	184	820	172	539	128	147
C173A	CCCGAGTACCTGAAACAAATCCCAAATAGCGCCGTTTCTGGGTGTTGCTGTGGGTGGCTGACCAAAACCGTCAAGGAAACCACGCGGACGGAGCCCATCAACACCACCTATAGCTACACCGATTTTCAAAAGGCAGTGAACAAACTCCTGACAGCCAGTCTT	182	978	184	656	139	165
V174A	CCCGAGTACCTGAAACAAATCCCAAATAGCTGCGCCTCTGGGTGTTGCTGTGGGTGGCTGACCAAAACCGTCAAGGAAACCACGCGGACGGAGCCCATCAACACCACCTATAGCTACACCGATTTTCAAAAGGCAGTGAACAAACTCCTGACAGCCAGTCTT	90	441	89	271	54	88
S175A	CCCGAGTACCTGAAACAAATCCCAAATAGCTGCGTTGCCGGGTGTTGCTGTGGGTGGCTGACCAAAACCGTCAAGGAAACCACGCGGACGGAGCCCATCAACACCACCTATAGCTACACCGATTTTCAAAAGGCAGTGAACAAACTCCTGACAGCCAGTCTT	148	548	129	341	126	95
G176A	CCCGAGTACCTGAAACAAATCCCAAATAGCTGCGTTTCTGCCTGTTGCTGTGGGTGGCTGACCAAAACCGTCAAGGAAACCACGCGGACGGAGCCCATCAACACCACCTATAGCTACACCGATTTTCAAAAGGCAGTGAACAAACTCCTGACAGCCAGTCTT	181	765	152	524	92	147
C177A	CCCGAGTACCTGAAACAAATCCCAAATAGCTGCGTTTCTGGGGCCTGCTGTGGGTGGCTGACCAAAACCGTCAAGGAAACCACGCGGACGGAGCCCATCAACACCACCTATAGCTACACCGATTTTCAAAAGGCAGTGAACAAACTCCTGACAGCCAGTCTT	3333	341	2987	197	2415	65
C178A	CCCGAGTACCTGAAACAAATCCCAAATAGCTGCGTTTCTGGGTGTGCCTGTGGGTGGCTGACCAAAACCGTCAAGGAAACCACGCGGACGGAGCCCATCAACACCACCTATAGCTACACCGATTTTCAAAAGGCAGTGAACAAACTCCTGACAGCCAGTCTT	169	618	168	406	110	146
C179A	CCCGAGTACCTGAAACAAATCCCAAATAGCTGCGTTTCTGGGTGTTGCGCCGGGTGGCTGACCAAAACCGTCAAGGAAACCACGCGGACGGAGCCCATCAACACCACCTATAGCTACACCGATTTTCAAAAGGCAGTGAACAAACTCCTGACAGCCAGTCTT	4309	397	3828	327	3310	50
E18A	ATGGGGCCACGAAATCCGTCTCCCGACCATCTCTCTGAAAGCGAAAGTGAAGCCGAGGAAAATATTTCTTATTTGAATGAGTCTTCCGGAGAAGAATGGGATAGCTCAGAAGAAGAGGATAGCATGGTCCCTAATCTCTCACCGCTTGAATCTCTTGCCTGG	309	685	334	408	175	754
G180A	CCCGAGTACCTGAAACAAATCCCAAATAGCTGCGTTTCTGGGTGTTGCTGTGCCTGGCTGACCAAAACCGTCAAGGAAACCACGCGGACGGAGCCCATCAACACCACCTATAGCTACACCGATTTTCAAAAGGCAGTGAACAAACTCCTGACAGCCAGTCTT	141	620	103	326	86	89
W181A	CCCGAGTACCTGAAACAAATCCCAAATAGCTGCGTTTCTGGGTGTTGCTGTGGGGCCCTGACCAAAACCGTCAAGGAAACCACGCGGACGGAGCCCATCAACACCACCTATAGCTACACCGATTTTCAAAAGGCAGTGAACAAACTCCTGACAGCCAGTCTT	1027	372	936	233	790	62
L182A	CCCGAGTACCTGAAACAAATCCCAAATAGCTGCGTTTCTGGGTGTTGCTGTGGGTGGGCCACCAAAACCGTCAAGGAAACCACGCGGACGGAGCCCATCAACACCACCTATAGCTACACCGATTTTCAAAAGGCAGTGAACAAACTCCTGACAGCCAGTCTT	305	456	260	299	213	106
T183A	CCCGAGTACCTGAAACAAATCCCAAATAGCTGCGTTTCTGGGTGTTGCTGTGGGTGGCTGGCCAAAACCGTCAAGGAAACCACGCGGACGGAGCCCATCAACACCACCTATAGCTACACCGATTTTCAAAAGGCAGTGAACAAACTCCTGACAGCCAGTCTT	242	798	208	535	232	142
K184A	CCCGAGTACCTGAAACAAATCCCAAATAGCTGCGTTTCTGGGTGTTGCTGTGGGTGGCTGACCGCCACCGTCAAGGAAACCACGCGGACGGAGCCCATCAACACCACCTATAGCTACACCGATTTTCAAAAGGCAGTGAACAAACTCCTGACAGCCAGTCTT	71	296	58	168	47	45
T185A	CCCGAGTACCTGAAACAAATCCCAAATAGCTGCGTTTCTGGGTGTTGCTGTGGGTGGCTGACCAAAGCCGTCAAGGAAACCACGCGGACGGAGCCCATCAACACCACCTATAGCTACACCGATTTTCAAAAGGCAGTGAACAAACTCCTGACAGCCAGTCTT	141	735	154	412	126	148
V186A	CCCGAGTACCTGAAACAAATCCCAAATAGCTGCGTTTCTGGGTGTTGCTGTGGGTGGCTGACCAAAACCGCCAAGGAAACCACGCGGACGGAGCCCATCAACACCACCTATAGCTACACCGATTTTCAAAAGGCAGTGAACAAACTCCTGACAGCCAGTCTT	231	333	196	216	175	52
K187A	CCCGAGTACCTGAAACAAATCCCAAATAGCTGCGTTTCTGGGTGTTGCTGTGGGTGGCTGACCAAAACCGTCGCCGAAACCACGCGGACGGAGCCCATCAACACCACCTATAGCTACACCGATTTTCAAAAGGCAGTGAACAAACTCCTGACAGCCAGTCTT	239	946	192	600	159	215
E188A	CCCGAGTACCTGAAACAAATCCCAAATAGCTGCGTTTCTGGGTGTTGCTGTGGGTGGCTGACCAAAACCGTCAAGGCCACCACGCGGACGGAGCCCATCAACACCACCTATAGCTACACCGATTTTCAAAAGGCAGTGAACAAACTCCTGACAGCCAGTCTT	200	939	248	631	160	265
T189A	CCCGAGTACCTGAAACAAATCCCAAATAGCTGCGTTTCTGGGTGTTGCTGTGGGTGGCTGACCAAAACCGTCAAGGAAGCCACGCGGACGGAGCCCATCAACACCACCTATAGCTACACCGATTTTCAAAAGGCAGTGAACAAACTCCTGACAGCCAGTCTT	318	1325	341	853	227	251
E19A	ATGGGGCCACGAAATCCGTCTCCCGACCATCTCTCTGAAAGCGAAAGTGAAGAAGCCGAAAATATTTCTTATTTGAATGAGTCTTCCGGAGAAGAATGGGATAGCTCAGAAGAAGAGGATAGCATGGTCCCTAATCTCTCACCGCTTGAATCTCTTGCCTGG	115	223	120	158	100	309
T190A	CCCGAGTACCTGAAACAAATCCCAAATAGCTGCGTTTCTGGGTGTTGCTGTGGGTGGCTGACCAAAACCGTCAAGGAAACCGCCCGGACGGAGCCCATCAACACCACCTATAGCTACACCGATTTTCAAAAGGCAGTGAACAAACTCCTGACAGCCAGTCTT	231	912	163	555	167	169
R191A	CCCGAGTACCTGAAACAAATCCCAAATAGCTGCGTTTCTGGGTGTTGCTGTGGGTGGCTGACCAAAACCGTCAAGGAAACCACGGCCACGGAGCCCATCAACACCACCTATAGCTACACCGATTTTCAAAAGGCAGTGAACAAACTCCTGACAGCCAGTCTT	162	860	156	483	132	116
T192A	CCCGAGTACCTGAAACAAATCCCAAATAGCTGCGTTTCTGGGTGTTGCTGTGGGTGGCTGACCAAAACCGTCAAGGAAACCACGCGGGCCGAGCCCATCAACACCACCTATAGCTACACCGATTTTCAAAAGGCAGTGAACAAACTCCTGACAGCCAGTCTT	192	936	121	619	173	185
E193A	CCCGAGTACCTGAAACAAATCCCAAATAGCTGCGTTTCTGGGTGTTGCTGTGGGTGGCTGACCAAAACCGTCAAGGAAACCACGCGGACGGCCCCCATCAACACCACCTATAGCTACACCGATTTTCAAAAGGCAGTGAACAAACTCCTGACAGCCAGTCTT	121	611	115	345	110	88
P194A	CCCGAGTACCTGAAACAAATCCCAAATAGCTGCGTTTCTGGGTGTTGCTGTGGGTGGCTGACCAAAACCGTCAAGGAAACCACGCGGACGGAGGCCATCAACACCACCTATAGCTACACCGATTTTCAAAAGGCAGTGAACAAACTCCTGACAGCCAGTCTT	236	1079	267	680	208	185
I195A	CCCGAGTACCTGAAACAAATCCCAAATAGCTGCGTTTCTGGGTGTTGCTGTGGGTGGCTGACCAAAACCGTCAAGGAAACCACGCGGACGGAGCCCGCCAACACCACCTATAGCTACACCGATTTTCAAAAGGCAGTGAACAAACTCCTGACAGCCAGTCTT	143	665	146	423	98	114
N196A	CCCGAGTACCTGAAACAAATCCCAAATAGCTGCGTTTCTGGGTGTTGCTGTGGGTGGCTGACCAAAACCGTCAAGGAAACCACGCGGACGGAGCCCATCGCCACCACCTATAGCTACACCGATTTTCAAAAGGCAGTGAACAAACTCCTGACAGCCAGTCTT	243	1205	179	762	176	208
T197A	CCCGAGTACCTGAAACAAATCCCAAATAGCTGCGTTTCTGGGTGTTGCTGTGGGTGGCTGACCAAAACCGTCAAGGAAACCACGCGGACGGAGCCCATCAACGCCACCTATAGCTACACCGATTTTCAAAAGGCAGTGAACAAACTCCTGACAGCCAGTCTT	163	734	123	489	157	134
T198A	CCCGAGTACCTGAAACAAATCCCAAATAGCTGCGTTTCTGGGTGTTGCTGTGGGTGGCTGACCAAAACCGTCAAGGAAACCACGCGGACGGAGCCCATCAACACCGCCTATAGCTACACCGATTTTCAAAAGGCAGTGAACAAACTCCTGACAGCCAGTCTT	270	1103	233	732	188	188
Y199A	CCCGAGTACCTGAAACAAATCCCAAATAGCTGCGTTTCTGGGTGTTGCTGTGGGTGGCTGACCAAAACCGTCAAGGAAACCACGCGGACGGAGCCCATCAACACCACCGCCAGCTACACCGATTTTCAAAAGGCAGTGAACAAACTCCTGACAGCCAGTCTT	249	795	259	512	171	181
G2A	ATGGCCCCACGAAATCCGTCTCCCGACCATCTCTCTGAAAGCGAAAGTGAAGAAGAGGAAAATATTTCTTATTTGAATGAGTCTTCCGGAGAAGAATGGGATAGCTCAGAAGAAGAGGATAGCATGGTCCCTAATCTCTCACCGCTTGAATCTCTTGCCTGG	254	790	281	433	204	858
E20A	ATGGGGCCACGAAATCCGTCTCCCGACCATCTCTCTGAAAGCGAAAGTGAAGAAGAGGCCAATATTTCTTATTTGAATGAGTCTTCCGGAGAAGAATGGGATAGCTCAGAAGAAGAGGATAGCATGGTCCCTAATCTCTCACCGCTTGAATCTCTTGCCTGG	455	956	411	499	200	1185
S200A	CCCGAGTACCTGAAACAAATCCCAAATAGCTGCGTTTCTGGGTGTTGCTGTGGGTGGCTGACCAAAACCGTCAAGGAAACCACGCGGACGGAGCCCATCAACACCACCTATGCCTACACCGATTTTCAAAAGGCAGTGAACAAACTCCTGACAGCCAGTCTT	361	1158	268	691	251	160
Y201A	CCCGAGTACCTGAAACAAATCCCAAATAGCTGCGTTTCTGGGTGTTGCTGTGGGTGGCTGACCAAAACCGTCAAGGAAACCACGCGGACGGAGCCCATCAACACCACCTATAGCGCCACCGATTTTCAAAAGGCAGTGAACAAACTCCTGACAGCCAGTCTT	3090	662	2571	386	2293	203
T202A	CCCGAGTACCTGAAACAAATCCCAAATAGCTGCGTTTCTGGGTGTTGCTGTGGGTGGCTGACCAAAACCGTCAAGGAAACCACGCGGACGGAGCCCATCAACACCACCTATAGCTACGCCGATTTTCAAAAGGCAGTGAACAAACTCCTGACAGCCAGTCTT	357	1356	331	880	270	258
D203A	CCCGAGTACCTGAAACAAATCCCAAATAGCTGCGTTTCTGGGTGTTGCTGTGGGTGGCTGACCAAAACCGTCAAGGAAACCACGCGGACGGAGCCCATCAACACCACCTATAGCTACACCGCCTTTCAAAAGGCAGTGAACAAACTCCTGACAGCCAGTCTT	315	536	354	365	301	100
F204A	CCCGAGTACCTGAAACAAATCCCAAATAGCTGCGTTTCTGGGTGTTGCTGTGGGTGGCTGACCAAAACCGTCAAGGAAACCACGCGGACGGAGCCCATCAACACCACCTATAGCTACACCGATGCCCAAAAGGCAGTGAACAAACTCCTGACAGCCAGTCTT	374	683	356	474	324	114
Q205A	CCCGAGTACCTGAAACAAATCCCAAATAGCTGCGTTTCTGGGTGTTGCTGTGGGTGGCTGACCAAAACCGTCAAGGAAACCACGCGGACGGAGCCCATCAACACCACCTATAGCTACACCGATTTTGCCAAGGCAGTGAACAAACTCCTGACAGCCAGTCTT	336	1642	299	1002	255	322
K206A	CCCGAGTACCTGAAACAAATCCCAAATAGCTGCGTTTCTGGGTGTTGCTGTGGGTGGCTGACCAAAACCGTCAAGGAAACCACGCGGACGGAGCCCATCAACACCACCTATAGCTACACCGATTTTCAAGCCGCAGTGAACAAACTCCTGACAGCCAGTCTT	397	1726	364	1084	330	375
A207R	CCCGAGTACCTGAAACAAATCCCAAATAGCTGCGTTTCTGGGTGTTGCTGTGGGTGGCTGACCAAAACCGTCAAGGAAACCACGCGGACGGAGCCCATCAACACCACCTATAGCTACACCGATTTTCAAAAGCGGGTGAACAAACTCCTGACAGCCAGTCTT	2818	1224	2450	802	2208	223
V208A	CCCGAGTACCTGAAACAAATCCCAAATAGCTGCGTTTCTGGGTGTTGCTGTGGGTGGCTGACCAAAACCGTCAAGGAAACCACGCGGACGGAGCCCATCAACACCACCTATAGCTACACCGATTTTCAAAAGGCAGCCAACAAACTCCTGACAGCCAGTCTT	947	737	866	397	769	145
N209A	CCCGAGTACCTGAAACAAATCCCAAATAGCTGCGTTTCTGGGTGTTGCTGTGGGTGGCTGACCAAAACCGTCAAGGAAACCACGCGGACGGAGCCCATCAACACCACCTATAGCTACACCGATTTTCAAAAGGCAGTGGCCAAACTCCTGACAGCCAGTCTT	225	1072	244	767	200	197
N21A	ATGGGGCCACGAAATCCGTCTCCCGACCATCTCTCTGAAAGCGAAAGTGAAGAAGAGGAAGCCATTTCTTATTTGAATGAGTCTTCCGGAGAAGAATGGGATAGCTCAGAAGAAGAGGATAGCATGGTCCCTAATCTCTCACCGCTTGAATCTCTTGCCTGG	343	803	369	460	251	848
K210A	CCCGAGTACCTGAAACAAATCCCAAATAGCTGCGTTTCTGGGTGTTGCTGTGGGTGGCTGACCAAAACCGTCAAGGAAACCACGCGGACGGAGCCCATCAACACCACCTATAGCTACACCGATTTTCAAAAGGCAGTGAACGCCCTCCTGACAGCCAGTCTT	204	1238	224	843	217	228
L211A	CCCGAGTACCTGAAACAAATCCCAAATAGCTGCGTTTCTGGGTGTTGCTGTGGGTGGCTGACCAAAACCGTCAAGGAAACCACGCGGACGGAGCCCATCAACACCACCTATAGCTACACCGATTTTCAAAAGGCAGTGAACAAAGCCCTGACAGCCAGTCTT	243	909	203	595	177	174
L212A	CCCGAGTACCTGAAACAAATCCCAAATAGCTGCGTTTCTGGGTGTTGCTGTGGGTGGCTGACCAAAACCGTCAAGGAAACCACGCGGACGGAGCCCATCAACACCACCTATAGCTACACCGATTTTCAAAAGGCAGTGAACAAACTCGCCACAGCCAGTCTT	3924	707	3587	472	3055	127
T213A	CCCGAGTACCTGAAACAAATCCCAAATAGCTGCGTTTCTGGGTGTTGCTGTGGGTGGCTGACCAAAACCGTCAAGGAAACCACGCGGACGGAGCCCATCAACACCACCTATAGCTACACCGATTTTCAAAAGGCAGTGAACAAACTCCTGGCCGCCAGTCTT	404	1538	293	918	216	297
A214R	CCCGAGTACCTGAAACAAATCCCAAATAGCTGCGTTTCTGGGTGTTGCTGTGGGTGGCTGACCAAAACCGTCAAGGAAACCACGCGGACGGAGCCCATCAACACCACCTATAGCTACACCGATTTTCAAAAGGCAGTGAACAAACTCCTGACACGGAGTCTT	228	918	183	582	150	206
S215A	CCCGAGTACCTGAAACAAATCCCAAATAGCTGCGTTTCTGGGTGTTGCTGTGGGTGGCTGACCAAAACCGTCAAGGAAACCACGCGGACGGAGCCCATCAACACCACCTATAGCTACACCGATTTTCAAAAGGCAGTGAACAAACTCCTGACAGCCGCCCTT	272	1332	245	836	231	312
L216A	CCCGAGTACCTGAAACAAATCCCAAATAGCTGCGTTTCTGGGTGTTGCTGTGGGTGGCTGACCAAAACCGTCAAGGAAACCACGCGGACGGAGCCCATCAACACCACCTATAGCTACACCGATTTTCAAAAGGCAGTGAACAAACTCCTGACAGCCAGTGCC	403	920	378	608	330	182
I22A	ATGGGGCCACGAAATCCGTCTCCCGACCATCTCTCTGAAAGCGAAAGTGAAGAAGAGGAAAATGCCTCTTATTTGAATGAGTCTTCCGGAGAAGAATGGGATAGCTCAGAAGAAGAGGATAGCATGGTCCCTAATCTCTCACCGCTTGAATCTCTTGCCTGG	384	1281	434	676	286	1325
S23A	ATGGGGCCACGAAATCCGTCTCCCGACCATCTCTCTGAAAGCGAAAGTGAAGAAGAGGAAAATATTGCCTATTTGAATGAGTCTTCCGGAGAAGAATGGGATAGCTCAGAAGAAGAGGATAGCATGGTCCCTAATCTCTCACCGCTTGAATCTCTTGCCTGG	511	1385	519	760	325	1534
Y24A	ATGGGGCCACGAAATCCGTCTCCCGACCATCTCTCTGAAAGCGAAAGTGAAGAAGAGGAAAATATTTCTGCCTTGAATGAGTCTTCCGGAGAAGAATGGGATAGCTCAGAAGAAGAGGATAGCATGGTCCCTAATCTCTCACCGCTTGAATCTCTTGCCTGG	524	1084	472	585	261	1248
L25A	ATGGGGCCACGAAATCCGTCTCCCGACCATCTCTCTGAAAGCGAAAGTGAAGAAGAGGAAAATATTTCTTATGCCAATGAGTCTTCCGGAGAAGAATGGGATAGCTCAGAAGAAGAGGATAGCATGGTCCCTAATCTCTCACCGCTTGAATCTCTTGCCTGG	940	2270	1092	1467	712	2885
N26A	ATGGGGCCACGAAATCCGTCTCCCGACCATCTCTCTGAAAGCGAAAGTGAAGAAGAGGAAAATATTTCTTATTTGGCCGAGTCTTCCGGAGAAGAATGGGATAGCTCAGAAGAAGAGGATAGCATGGTCCCTAATCTCTCACCGCTTGAATCTCTTGCCTGG	1045	2365	1190	1438	799	2972
E27A	ATGGGGCCACGAAATCCGTCTCCCGACCATCTCTCTGAAAGCGAAAGTGAAGAAGAGGAAAATATTTCTTATTTGAATGCCTCTTCCGGAGAAGAATGGGATAGCTCAGAAGAAGAGGATAGCATGGTCCCTAATCTCTCACCGCTTGAATCTCTTGCCTGG	1030	2908	1082	1520	772	3049
S28A	ATGGGGCCACGAAATCCGTCTCCCGACCATCTCTCTGAAAGCGAAAGTGAAGAAGAGGAAAATATTTCTTATTTGAATGAGGCCTCCGGAGAAGAATGGGATAGCTCAGAAGAAGAGGATAGCATGGTCCCTAATCTCTCACCGCTTGAATCTCTTGCCTGG	1297	3493	1625	1853	918	3950
S29A	ATGGGGCCACGAAATCCGTCTCCCGACCATCTCTCTGAAAGCGAAAGTGAAGAAGAGGAAAATATTTCTTATTTGAATGAGTCTGCCGGAGAAGAATGGGATAGCTCAGAAGAAGAGGATAGCATGGTCCCTAATCTCTCACCGCTTGAATCTCTTGCCTGG	1721	4511	1944	2585	1218	5061
P3A	ATGGGGGCCCGAAATCCGTCTCCCGACCATCTCTCTGAAAGCGAAAGTGAAGAAGAGGAAAATATTTCTTATTTGAATGAGTCTTCCGGAGAAGAATGGGATAGCTCAGAAGAAGAGGATAGCATGGTCCCTAATCTCTCACCGCTTGAATCTCTTGCCTGG	511	1233	537	761	416	1436
G30A	ATGGGGCCACGAAATCCGTCTCCCGACCATCTCTCTGAAAGCGAAAGTGAAGAAGAGGAAAATATTTCTTATTTGAATGAGTCTTCCGCCGAAGAATGGGATAGCTCAGAAGAAGAGGATAGCATGGTCCCTAATCTCTCACCGCTTGAATCTCTTGCCTGG	856	1981	950	1204	627	2220
E31A	ATGGGGCCACGAAATCCGTCTCCCGACCATCTCTCTGAAAGCGAAAGTGAAGAAGAGGAAAATATTTCTTATTTGAATGAGTCTTCCGGAGCCGAATGGGATAGCTCAGAAGAAGAGGATAGCATGGTCCCTAATCTCTCACCGCTTGAATCTCTTGCCTGG	335	811	328	520	230	933
E32A	ATGGGGCCACGAAATCCGTCTCCCGACCATCTCTCTGAAAGCGAAAGTGAAGAAGAGGAAAATATTTCTTATTTGAATGAGTCTTCCGGAGAAGCCTGGGATAGCTCAGAAGAAGAGGATAGCATGGTCCCTAATCTCTCACCGCTTGAATCTCTTGCCTGG	278	727	338	380	179	753
W33A	ATGGGGCCACGAAATCCGTCTCCCGACCATCTCTCTGAAAGCGAAAGTGAAGAAGAGGAAAATATTTCTTATTTGAATGAGTCTTCCGGAGAAGAAGCCGATAGCTCAGAAGAAGAGGATAGCATGGTCCCTAATCTCTCACCGCTTGAATCTCTTGCCTGG	286	714	284	395	191	846
D34A	ATGGGGCCACGAAATCCGTCTCCCGACCATCTCTCTGAAAGCGAAAGTGAAGAAGAGGAAAATATTTCTTATTTGAATGAGTCTTCCGGAGAAGAATGGGCCAGCTCAGAAGAAGAGGATAGCATGGTCCCTAATCTCTCACCGCTTGAATCTCTTGCCTGG	429	788	510	546	305	947
S35A	ATGGGGCCACGAAATCCGTCTCCCGACCATCTCTCTGAAAGCGAAAGTGAAGAAGAGGAAAATATTTCTTATTTGAATGAGTCTTCCGGAGAAGAATGGGATGCCTCAGAAGAAGAGGATAGCATGGTCCCTAATCTCTCACCGCTTGAATCTCTTGCCTGG	224	569	257	364	165	693
S36A	ATGGGGCCACGAAATCCGTCTCCCGACCATCTCTCTGAAAGCGAAAGTGAAGAAGAGGAAAATATTTCTTATTTGAATGAGTCTTCCGGAGAAGAATGGGATAGCGCCGAAGAAGAGGATAGCATGGTCCCTAATCTCTCACCGCTTGAATCTCTTGCCTGG	265	618	271	457	168	805
E37A	ATGGGGCCACGAAATCCGTCTCCCGACCATCTCTCTGAAAGCGAAAGTGAAGAAGAGGAAAATATTTCTTATTTGAATGAGTCTTCCGGAGAAGAATGGGATAGCTCAGCCGAAGAGGATAGCATGGTCCCTAATCTCTCACCGCTTGAATCTCTTGCCTGG	517	1445	556	883	424	1700
E38A	ATGGGGCCACGAAATCCGTCTCCCGACCATCTCTCTGAAAGCGAAAGTGAAGAAGAGGAAAATATTTCTTATTTGAATGAGTCTTCCGGAGAAGAATGGGATAGCTCAGAAGCCGAGGATAGCATGGTCCCTAATCTCTCACCGCTTGAATCTCTTGCCTGG	574	1435	609	860	416	1677
E39A	ATGGGGCCACGAAATCCGTCTCCCGACCATCTCTCTGAAAGCGAAAGTGAAGAAGAGGAAAATATTTCTTATTTGAATGAGTCTTCCGGAGAAGAATGGGATAGCTCAGAAGAAGCCGATAGCATGGTCCCTAATCTCTCACCGCTTGAATCTCTTGCCTGG	511	1329	562	778	303	1566
R4A	ATGGGGCCAGCCAATCCGTCTCCCGACCATCTCTCTGAAAGCGAAAGTGAAGAAGAGGAAAATATTTCTTATTTGAATGAGTCTTCCGGAGAAGAATGGGATAGCTCAGAAGAAGAGGATAGCATGGTCCCTAATCTCTCACCGCTTGAATCTCTTGCCTGG	540	1578	671	894	408	1873
D40A	ATGGGGCCACGAAATCCGTCTCCCGACCATCTCTCTGAAAGCGAAAGTGAAGAAGAGGAAAATATTTCTTATTTGAATGAGTCTTCCGGAGAAGAATGGGATAGCTCAGAAGAAGAGGCCAGCATGGTCCCTAATCTCTCACCGCTTGAATCTCTTGCCTGG	412	1097	416	584	215	1277
S41A	ATGGGGCCACGAAATCCGTCTCCCGACCATCTCTCTGAAAGCGAAAGTGAAGAAGAGGAAAATATTTCTTATTTGAATGAGTCTTCCGGAGAAGAATGGGATAGCTCAGAAGAAGAGGATGCCATGGTCCCTAATCTCTCACCGCTTGAATCTCTTGCCTGG	289	836	292	470	217	1055
M42A	ATGGGGCCACGAAATCCGTCTCCCGACCATCTCTCTGAAAGCGAAAGTGAAGAAGAGGAAAATATTTCTTATTTGAATGAGTCTTCCGGAGAAGAATGGGATAGCTCAGAAGAAGAGGATAGCGCCGTCCCTAATCTCTCACCGCTTGAATCTCTTGCCTGG	260	619	281	365	182	769
V43A	ATGGGGCCACGAAATCCGTCTCCCGACCATCTCTCTGAAAGCGAAAGTGAAGAAGAGGAAAATATTTCTTATTTGAATGAGTCTTCCGGAGAAGAATGGGATAGCTCAGAAGAAGAGGATAGCATGGCCCCTAATCTCTCACCGCTTGAATCTCTTGCCTGG	105	246	132	138	68	273
P44A	ATGGGGCCACGAAATCCGTCTCCCGACCATCTCTCTGAAAGCGAAAGTGAAGAAGAGGAAAATATTTCTTATTTGAATGAGTCTTCCGGAGAAGAATGGGATAGCTCAGAAGAAGAGGATAGCATGGTCGCCAATCTCTCACCGCTTGAATCTCTTGCCTGG	126	399	193	224	105	427
N45A	ATGGGGCCACGAAATCCGTCTCCCGACCATCTCTCTGAAAGCGAAAGTGAAGAAGAGGAAAATATTTCTTATTTGAATGAGTCTTCCGGAGAAGAATGGGATAGCTCAGAAGAAGAGGATAGCATGGTCCCTGCCCTCTCACCGCTTGAATCTCTTGCCTGG	223	467	173	264	124	585
L46A	ATGGGGCCACGAAATCCGTCTCCCGACCATCTCTCTGAAAGCGAAAGTGAAGAAGAGGAAAATATTTCTTATTTGAATGAGTCTTCCGGAGAAGAATGGGATAGCTCAGAAGAAGAGGATAGCATGGTCCCTAATGCCTCACCGCTTGAATCTCTTGCCTGG	250	710	309	433	250	853
S47A	ATGGGGCCACGAAATCCGTCTCCCGACCATCTCTCTGAAAGCGAAAGTGAAGAAGAGGAAAATATTTCTTATTTGAATGAGTCTTCCGGAGAAGAATGGGATAGCTCAGAAGAAGAGGATAGCATGGTCCCTAATCTCGCCCCGCTTGAATCTCTTGCCTGG	258	629	306	377	159	694
P48A	ATGGGGCCACGAAATCCGTCTCCCGACCATCTCTCTGAAAGCGAAAGTGAAGAAGAGGAAAATATTTCTTATTTGAATGAGTCTTCCGGAGAAGAATGGGATAGCTCAGAAGAAGAGGATAGCATGGTCCCTAATCTCTCAGCCCTTGAATCTCTTGCCTGG	78	245	85	148	42	286
L49A	ATGGGGCCACGAAATCCGTCTCCCGACCATCTCTCTGAAAGCGAAAGTGAAGAAGAGGAAAATATTTCTTATTTGAATGAGTCTTCCGGAGAAGAATGGGATAGCTCAGAAGAAGAGGATAGCATGGTCCCTAATCTCTCACCGGCCGAATCTCTTGCCTGG	3471	627	4061	387	2286	881
N5A	ATGGGGCCACGAGCCCCGTCTCCCGACCATCTCTCTGAAAGCGAAAGTGAAGAAGAGGAAAATATTTCTTATTTGAATGAGTCTTCCGGAGAAGAATGGGATAGCTCAGAAGAAGAGGATAGCATGGTCCCTAATCTCTCACCGCTTGAATCTCTTGCCTGG	291	942	378	529	217	998
E50A	ATGGGGCCACGAAATCCGTCTCCCGACCATCTCTCTGAAAGCGAAAGTGAAGAAGAGGAAAATATTTCTTATTTGAATGAGTCTTCCGGAGAAGAATGGGATAGCTCAGAAGAAGAGGATAGCATGGTCCCTAATCTCTCACCGCTTGCCTCTCTTGCCTGG	509	579	553	364	385	720
S51A	ATGGGGCCACGAAATCCGTCTCCCGACCATCTCTCTGAAAGCGAAAGTGAAGAAGAGGAAAATATTTCTTATTTGAATGAGTCTTCCGGAGAAGAATGGGATAGCTCAGAAGAAGAGGATAGCATGGTCCCTAATCTCTCACCGCTTGAAGCCCTTGCCTGG	531	1418	667	726	377	1635
L52A	ATGGGGCCACGAAATCCGTCTCCCGACCATCTCTCTGAAAGCGAAAGTGAAGAAGAGGAAAATATTTCTTATTTGAATGAGTCTTCCGGAGAAGAATGGGATAGCTCAGAAGAAGAGGATAGCATGGTCCCTAATCTCTCACCGCTTGAATCTGCCGCCTGG	553	1032	510	541	327	1172
A53R	ATGGGGCCACGAAATCCGTCTCCCGACCATCTCTCTGAAAGCGAAAGTGAAGAAGAGGAAAATATTTCTTATTTGAATGAGTCTTCCGGAGAAGAATGGGATAGCTCAGAAGAAGAGGATAGCATGGTCCCTAATCTCTCACCGCTTGAATCTCTTCGGTGG	5536	423	6317	271	3618	480
W54A	ATGGGGCCACGAAATCCGTCTCCCGACCATCTCTCTGAAAGCGAAAGTGAAGAAGAGGAAAATATTTCTTATTTGAATGAGTCTTCCGGAGAAGAATGGGATAGCTCAGAAGAAGAGGATAGCATGGTCCCTAATCTCTCACCGCTTGAATCTCTTGCCGCC	277	609	327	375	223	706
Q55A	GCCGTCAAATGTCTCCTCAAATATTCTACGACTTGGAAGCCCCTCAATCCCAACAGCTGGCTTTATCATGCCAAACTCTTGGATCCTTCAACTCCAGTCCATATTCTGCGCGAGATTGGCCTCAGGCTTAGTCATTGTAGCCACTGCGTCCCCAAGCTGGAG	12	70	113	326	44	489
V56A	CAAGCCAAATGTCTCCTCAAATATTCTACGACTTGGAAGCCCCTCAATCCCAACAGCTGGCTTTATCATGCCAAACTCTTGGATCCTTCAACTCCAGTCCATATTCTGCGCGAGATTGGCCTCAGGCTTAGTCATTGTAGCCACTGCGTCCCCAAGCTGGAG	12	53	162	352	89	582
K57A	CAAGTCGCCTGTCTCCTCAAATATTCTACGACTTGGAAGCCCCTCAATCCCAACAGCTGGCTTTATCATGCCAAACTCTTGGATCCTTCAACTCCAGTCCATATTCTGCGCGAGATTGGCCTCAGGCTTAGTCATTGTAGCCACTGCGTCCCCAAGCTGGAG	14	80	162	594	88	1052
C58A	CAAGTCAAAGCCCTCCTCAAATATTCTACGACTTGGAAGCCCCTCAATCCCAACAGCTGGCTTTATCATGCCAAACTCTTGGATCCTTCAACTCCAGTCCATATTCTGCGCGAGATTGGCCTCAGGCTTAGTCATTGTAGCCACTGCGTCCCCAAGCTGGAG	21	36	175	294	50	469
L59A	CAAGTCAAATGTGCCCTCAAATATTCTACGACTTGGAAGCCCCTCAATCCCAACAGCTGGCTTTATCATGCCAAACTCTTGGATCCTTCAACTCCAGTCCATATTCTGCGCGAGATTGGCCTCAGGCTTAGTCATTGTAGCCACTGCGTCCCCAAGCTGGAG	0	24	131	191	22	323
P6A	ATGGGGCCACGAAATGCCTCTCCCGACCATCTCTCTGAAAGCGAAAGTGAAGAAGAGGAAAATATTTCTTATTTGAATGAGTCTTCCGGAGAAGAATGGGATAGCTCAGAAGAAGAGGATAGCATGGTCCCTAATCTCTCACCGCTTGAATCTCTTGCCTGG	336	807	337	424	222	976
L60A	CAAGTCAAATGTCTCGCCAAATATTCTACGACTTGGAAGCCCCTCAATCCCAACAGCTGGCTTTATCATGCCAAACTCTTGGATCCTTCAACTCCAGTCCATATTCTGCGCGAGATTGGCCTCAGGCTTAGTCATTGTAGCCACTGCGTCCCCAAGCTGGAG	11	32	59	188	48	356
K61A	CAAGTCAAATGTCTCCTCGCCTATTCTACGACTTGGAAGCCCCTCAATCCCAACAGCTGGCTTTATCATGCCAAACTCTTGGATCCTTCAACTCCAGTCCATATTCTGCGCGAGATTGGCCTCAGGCTTAGTCATTGTAGCCACTGCGTCCCCAAGCTGGAG	37	306	564	2186	266	3979
Y62A	CAAGTCAAATGTCTCCTCAAAGCCTCTACGACTTGGAAGCCCCTCAATCCCAACAGCTGGCTTTATCATGCCAAACTCTTGGATCCTTCAACTCCAGTCCATATTCTGCGCGAGATTGGCCTCAGGCTTAGTCATTGTAGCCACTGCGTCCCCAAGCTGGAG	42	247	840	1356	339	2647
S63A	CAAGTCAAATGTCTCCTCAAATATGCCACGACTTGGAAGCCCCTCAATCCCAACAGCTGGCTTTATCATGCCAAACTCTTGGATCCTTCAACTCCAGTCCATATTCTGCGCGAGATTGGCCTCAGGCTTAGTCATTGTAGCCACTGCGTCCCCAAGCTGGAG	20	344	469	1924	272	3460
T64A	CAAGTCAAATGTCTCCTCAAATATTCTGCCACTTGGAAGCCCCTCAATCCCAACAGCTGGCTTTATCATGCCAAACTCTTGGATCCTTCAACTCCAGTCCATATTCTGCGCGAGATTGGCCTCAGGCTTAGTCATTGTAGCCACTGCGTCCCCAAGCTGGAG	22	206	233	1527	112	2716
T65A	CAAGTCAAATGTCTCCTCAAATATTCTACGGCCTGGAAGCCCCTCAATCCCAACAGCTGGCTTTATCATGCCAAACTCTTGGATCCTTCAACTCCAGTCCATATTCTGCGCGAGATTGGCCTCAGGCTTAGTCATTGTAGCCACTGCGTCCCCAAGCTGGAG	15	206	284	1307	127	2371
W66A	CAAGTCAAATGTCTCCTCAAATATTCTACGACTGCCAAGCCCCTCAATCCCAACAGCTGGCTTTATCATGCCAAACTCTTGGATCCTTCAACTCCAGTCCATATTCTGCGCGAGATTGGCCTCAGGCTTAGTCATTGTAGCCACTGCGTCCCCAAGCTGGAG	104	99	4413	576	1315	1082
K67A	CAAGTCAAATGTCTCCTCAAATATTCTACGACTTGGGCCCCCCTCAATCCCAACAGCTGGCTTTATCATGCCAAACTCTTGGATCCTTCAACTCCAGTCCATATTCTGCGCGAGATTGGCCTCAGGCTTAGTCATTGTAGCCACTGCGTCCCCAAGCTGGAG	50	332	789	2352	403	3995
P68A	CAAGTCAAATGTCTCCTCAAATATTCTACGACTTGGAAGGCCCTCAATCCCAACAGCTGGCTTTATCATGCCAAACTCTTGGATCCTTCAACTCCAGTCCATATTCTGCGCGAGATTGGCCTCAGGCTTAGTCATTGTAGCCACTGCGTCCCCAAGCTGGAG	27	373	399	2347	151	4117
L69A	CAAGTCAAATGTCTCCTCAAATATTCTACGACTTGGAAGCCCGCCAATCCCAACAGCTGGCTTTATCATGCCAAACTCTTGGATCCTTCAACTCCAGTCCATATTCTGCGCGAGATTGGCCTCAGGCTTAGTCATTGTAGCCACTGCGTCCCCAAGCTGGAG	129	210	5112	1200	1764	2075
S7A	ATGGGGCCACGAAATCCGGCCCCCGACCATCTCTCTGAAAGCGAAAGTGAAGAAGAGGAAAATATTTCTTATTTGAATGAGTCTTCCGGAGAAGAATGGGATAGCTCAGAAGAAGAGGATAGCATGGTCCCTAATCTCTCACCGCTTGAATCTCTTGCCTGG	188	463	187	283	134	482
N70A	CAAGTCAAATGTCTCCTCAAATATTCTACGACTTGGAAGCCCCTCGCCCCCAACAGCTGGCTTTATCATGCCAAACTCTTGGATCCTTCAACTCCAGTCCATATTCTGCGCGAGATTGGCCTCAGGCTTAGTCATTGTAGCCACTGCGTCCCCAAGCTGGAG	24	319	394	1926	169	3568
P71A	CAAGTCAAATGTCTCCTCAAATATTCTACGACTTGGAAGCCCCTCAATGCCAACAGCTGGCTTTATCATGCCAAACTCTTGGATCCTTCAACTCCAGTCCATATTCTGCGCGAGATTGGCCTCAGGCTTAGTCATTGTAGCCACTGCGTCCCCAAGCTGGAG	25	304	443	2063	172	3746
N72A	CAAGTCAAATGTCTCCTCAAATATTCTACGACTTGGAAGCCCCTCAATCCCGCCAGCTGGCTTTATCATGCCAAACTCTTGGATCCTTCAACTCCAGTCCATATTCTGCGCGAGATTGGCCTCAGGCTTAGTCATTGTAGCCACTGCGTCCCCAAGCTGGAG	18	72	555	469	235	824
S73A	CAAGTCAAATGTCTCCTCAAATATTCTACGACTTGGAAGCCCCTCAATCCCAACGCCTGGCTTTATCATGCCAAACTCTTGGATCCTTCAACTCCAGTCCATATTCTGCGCGAGATTGGCCTCAGGCTTAGTCATTGTAGCCACTGCGTCCCCAAGCTGGAG	15	95	583	409	201	808
W74A	CAAGTCAAATGTCTCCTCAAATATTCTACGACTTGGAAGCCCCTCAATCCCAACAGCGCCCTTTATCATGCCAAACTCTTGGATCCTTCAACTCCAGTCCATATTCTGCGCGAGATTGGCCTCAGGCTTAGTCATTGTAGCCACTGCGTCCCCAAGCTGGAG	142	141	6417	832	2040	1381
L75A	CAAGTCAAATGTCTCCTCAAATATTCTACGACTTGGAAGCCCCTCAATCCCAACAGCTGGGCCTATCATGCCAAACTCTTGGATCCTTCAACTCCAGTCCATATTCTGCGCGAGATTGGCCTCAGGCTTAGTCATTGTAGCCACTGCGTCCCCAAGCTGGAG	67	124	3275	772	1148	1346
Y76A	CAAGTCAAATGTCTCCTCAAATATTCTACGACTTGGAAGCCCCTCAATCCCAACAGCTGGCTTGCCCATGCCAAACTCTTGGATCCTTCAACTCCAGTCCATATTCTGCGCGAGATTGGCCTCAGGCTTAGTCATTGTAGCCACTGCGTCCCCAAGCTGGAG	135	137	6450	918	2002	1636
H77A	CAAGTCAAATGTCTCCTCAAATATTCTACGACTTGGAAGCCCCTCAATCCCAACAGCTGGCTTTATGCCGCCAAACTCTTGGATCCTTCAACTCCAGTCCATATTCTGCGCGAGATTGGCCTCAGGCTTAGTCATTGTAGCCACTGCGTCCCCAAGCTGGAG	22	119	494	683	175	1244
A78R	CAAGTCAAATGTCTCCTCAAATATTCTACGACTTGGAAGCCCCTCAATCCCAACAGCTGGCTTTATCATCGGAAACTCTTGGATCCTTCAACTCCAGTCCATATTCTGCGCGAGATTGGCCTCAGGCTTAGTCATTGTAGCCACTGCGTCCCCAAGCTGGAG	124	143	7018	887	2217	1647
K79A	CAAGTCAAATGTCTCCTCAAATATTCTACGACTTGGAAGCCCCTCAATCCCAACAGCTGGCTTTATCATGCCGCCCTCTTGGATCCTTCAACTCCAGTCCATATTCTGCGCGAGATTGGCCTCAGGCTTAGTCATTGTAGCCACTGCGTCCCCAAGCTGGAG	13	108	265	593	161	1074
P8A	ATGGGGCCACGAAATCCGTCTGCCGACCATCTCTCTGAAAGCGAAAGTGAAGAAGAGGAAAATATTTCTTATTTGAATGAGTCTTCCGGAGAAGAATGGGATAGCTCAGAAGAAGAGGATAGCATGGTCCCTAATCTCTCACCGCTTGAATCTCTTGCCTGG	859	2118	906	1256	615	2472
L80A	CAAGTCAAATGTCTCCTCAAATATTCTACGACTTGGAAGCCCCTCAATCCCAACAGCTGGCTTTATCATGCCAAAGCCTTGGATCCTTCAACTCCAGTCCATATTCTGCGCGAGATTGGCCTCAGGCTTAGTCATTGTAGCCACTGCGTCCCCAAGCTGGAG	18	39	1105	606	399	1057
L81A	CAAGTCAAATGTCTCCTCAAATATTCTACGACTTGGAAGCCCCTCAATCCCAACAGCTGGCTTTATCATGCCAAACTCGCCGATCCTTCAACTCCAGTCCATATTCTGCGCGAGATTGGCCTCAGGCTTAGTCATTGTAGCCACTGCGTCCCCAAGCTGGAG	89	106	3907	602	1204	1079
D82A	CAAGTCAAATGTCTCCTCAAATATTCTACGACTTGGAAGCCCCTCAATCCCAACAGCTGGCTTTATCATGCCAAACTCTTGGCCCCTTCAACTCCAGTCCATATTCTGCGCGAGATTGGCCTCAGGCTTAGTCATTGTAGCCACTGCGTCCCCAAGCTGGAG	33	80	1189	501	418	797
P83A	CAAGTCAAATGTCTCCTCAAATATTCTACGACTTGGAAGCCCCTCAATCCCAACAGCTGGCTTTATCATGCCAAACTCTTGGATGCCTCAACTCCAGTCCATATTCTGCGCGAGATTGGCCTCAGGCTTAGTCATTGTAGCCACTGCGTCCCCAAGCTGGAG	24	253	310	1707	128	2942
S84A	CAAGTCAAATGTCTCCTCAAATATTCTACGACTTGGAAGCCCCTCAATCCCAACAGCTGGCTTTATCATGCCAAACTCTTGGATCCTGCCACTCCAGTCCATATTCTGCGCGAGATTGGCCTCAGGCTTAGTCATTGTAGCCACTGCGTCCCCAAGCTGGAG	13	157	217	1018	70	1817
T85A	CAAGTCAAATGTCTCCTCAAATATTCTACGACTTGGAAGCCCCTCAATCCCAACAGCTGGCTTTATCATGCCAAACTCTTGGATCCTTCAGCCCCAGTCCATATTCTGCGCGAGATTGGCCTCAGGCTTAGTCATTGTAGCCACTGCGTCCCCAAGCTGGAG	9	72	201	513	103	976
P86A	CAAGTCAAATGTCTCCTCAAATATTCTACGACTTGGAAGCCCCTCAATCCCAACAGCTGGCTTTATCATGCCAAACTCTTGGATCCTTCAACTGCCGTCCATATTCTGCGCGAGATTGGCCTCAGGCTTAGTCATTGTAGCCACTGCGTCCCCAAGCTGGAG	6	75	270	465	82	836
V87A	CAAGTCAAATGTCTCCTCAAATATTCTACGACTTGGAAGCCCCTCAATCCCAACAGCTGGCTTTATCATGCCAAACTCTTGGATCCTTCAACTCCAGCCCATATTCTGCGCGAGATTGGCCTCAGGCTTAGTCATTGTAGCCACTGCGTCCCCAAGCTGGAG	4	63	189	404	68	748
H88A	CAAGTCAAATGTCTCCTCAAATATTCTACGACTTGGAAGCCCCTCAATCCCAACAGCTGGCTTTATCATGCCAAACTCTTGGATCCTTCAACTCCAGTCGCCATTCTGCGCGAGATTGGCCTCAGGCTTAGTCATTGTAGCCACTGCGTCCCCAAGCTGGAG	9	63	260	570	104	1013
I89A	CAAGTCAAATGTCTCCTCAAATATTCTACGACTTGGAAGCCCCTCAATCCCAACAGCTGGCTTTATCATGCCAAACTCTTGGATCCTTCAACTCCAGTCCATGCCCTGCGCGAGATTGGCCTCAGGCTTAGTCATTGTAGCCACTGCGTCCCCAAGCTGGAG	11	66	146	375	77	818
D9A	ATGGGGCCACGAAATCCGTCTCCCGCCCATCTCTCTGAAAGCGAAAGTGAAGAAGAGGAAAATATTTCTTATTTGAATGAGTCTTCCGGAGAAGAATGGGATAGCTCAGAAGAAGAGGATAGCATGGTCCCTAATCTCTCACCGCTTGAATCTCTTGCCTGG	438	858	409	489	253	1071
L90A	CAAGTCAAATGTCTCCTCAAATATTCTACGACTTGGAAGCCCCTCAATCCCAACAGCTGGCTTTATCATGCCAAACTCTTGGATCCTTCAACTCCAGTCCATATTGCCCGCGAGATTGGCCTCAGGCTTAGTCATTGTAGCCACTGCGTCCCCAAGCTGGAG	19	19	825	159	221	261
R91A	CAAGTCAAATGTCTCCTCAAATATTCTACGACTTGGAAGCCCCTCAATCCCAACAGCTGGCTTTATCATGCCAAACTCTTGGATCCTTCAACTCCAGTCCATATTCTGGCCGAGATTGGCCTCAGGCTTAGTCATTGTAGCCACTGCGTCCCCAAGCTGGAG	19	64	775	321	247	627
E92A	CAAGTCAAATGTCTCCTCAAATATTCTACGACTTGGAAGCCCCTCAATCCCAACAGCTGGCTTTATCATGCCAAACTCTTGGATCCTTCAACTCCAGTCCATATTCTGCGCGCCATTGGCCTCAGGCTTAGTCATTGTAGCCACTGCGTCCCCAAGCTGGAG	34	123	1014	729	378	1341
I93A	CAAGTCAAATGTCTCCTCAAATATTCTACGACTTGGAAGCCCCTCAATCCCAACAGCTGGCTTTATCATGCCAAACTCTTGGATCCTTCAACTCCAGTCCATATTCTGCGCGAGGCCGGCCTCAGGCTTAGTCATTGTAGCCACTGCGTCCCCAAGCTGGAG	40	128	932	751	318	1326
G94A	CAAGTCAAATGTCTCCTCAAATATTCTACGACTTGGAAGCCCCTCAATCCCAACAGCTGGCTTTATCATGCCAAACTCTTGGATCCTTCAACTCCAGTCCATATTCTGCGCGAGATTGCCCTCAGGCTTAGTCATTGTAGCCACTGCGTCCCCAAGCTGGAG	14	93	158	832	72	1457
L95A	CAAGTCAAATGTCTCCTCAAATATTCTACGACTTGGAAGCCCCTCAATCCCAACAGCTGGCTTTATCATGCCAAACTCTTGGATCCTTCAACTCCAGTCCATATTCTGCGCGAGATTGGCGCCAGGCTTAGTCATTGTAGCCACTGCGTCCCCAAGCTGGAG	20	63	823	434	272	720
R96A	CAAGTCAAATGTCTCCTCAAATATTCTACGACTTGGAAGCCCCTCAATCCCAACAGCTGGCTTTATCATGCCAAACTCTTGGATCCTTCAACTCCAGTCCATATTCTGCGCGAGATTGGCCTCGCCCTTAGTCATTGTAGCCACTGCGTCCCCAAGCTGGAG	11	73	98	525	49	931
L97A	CAAGTCAAATGTCTCCTCAAATATTCTACGACTTGGAAGCCCCTCAATCCCAACAGCTGGCTTTATCATGCCAAACTCTTGGATCCTTCAACTCCAGTCCATATTCTGCGCGAGATTGGCCTCAGGGCCAGTCATTGTAGCCACTGCGTCCCCAAGCTGGAG	14	29	449	260	172	484
S98A	CAAGTCAAATGTCTCCTCAAATATTCTACGACTTGGAAGCCCCTCAATCCCAACAGCTGGCTTTATCATGCCAAACTCTTGGATCCTTCAACTCCAGTCCATATTCTGCGCGAGATTGGCCTCAGGCTTGCCCATTGTAGCCACTGCGTCCCCAAGCTGGAG	5	86	102	501	51	824
H99A	CAAGTCAAATGTCTCCTCAAATATTCTACGACTTGGAAGCCCCTCAATCCCAACAGCTGGCTTTATCATGCCAAACTCTTGGATCCTTCAACTCCAGTCCATATTCTGCGCGAGATTGGCCTCAGGCTTAGTGCCTGTAGCCACTGCGTCCCCAAGCTGGAG	7	46	63	299	29	479
WT	ATGGGGCCACGAAATCCGTCTCCCGACCATCTCTCTGAAAGCGAAAGTGAAGAAGAGGAAAATATTTCTTATTTGAATGAGTCTTCCGGAGAAGAATGGGATAGCTCAGAAGAAGAGGATAGCATGGTCCCTAATCTCTCACCGCTTGAATCTCTTGCCTGG	1115	2865	1160	1649	795	3289
WT	CAAGTCAAATGTCTCCTCAAATATTCTACGACTTGGAAGCCCCTCAATCCCAACAGCTGGCTTTATCATGCCAAACTCTTGGATCCTTCAACTCCAGTCCATATTCTGCGCGAGATTGGCCTCAGGCTTAGTCATTGTAGCCACTGCGTCCCCAAGCTGGAG	2665	2293	2028	2059	2064	1825
WT	CCAATTCCCGAATGGCCACCGCTTGCATCCTGTGGCGTGCCCCCATTTCAAAAGCCACTGACTTCCCCGAGCCGACTTTCAAGGGACCATGCAACACTGAATGGCGCCTTGCAATTCGCAACCAAGCAGCTTTCAAGAACTCTTAGTCGGGCTACGCCCATC	1677	1324	1655	1603	787	803
WT	CCCGAGTACCTGAAACAAATCCCAAATAGCTGCGTTTCTGGGTGTTGCTGTGGGTGGCTGACCAAAACCGTCAAGGAAACCACGCGGACGGAGCCCATCAACACCACCTATAGCTACACCGATTTTCAAAAGGCAGTGAACAAACTCCTGACAGCCAGTCTT	1588	2221	1349	1623	809	1122

## Sheet: Supp. Fig. 4e - Volcano Plot
Mutant	Ratio	p_value
G180A	0.389638	0.997512
I195A	0.368424	0.991613
K187A	0.432853	0.983134
T213A	0.450048	0.983134
R191A	0.325555	0.975484
S41A	0.592278	0.968295
N5A	0.595475	0.963963
N209A	0.359601	0.954839
S73A	0.681269	0.950415
S172A	0.384448	0.948203
T197A	0.380474	0.948203
T190A	0.433961	0.944424
K206A	0.394079	0.937512
E188A	0.396159	0.927558
E193A	0.339295	0.924055
A214R	0.425526	0.920276
I22A	0.591132	0.920276
T185A	0.376765	0.907558
S23A	0.632128	0.90424
T198A	0.419394	0.90424
L11A	0.611049	0.884516
N171A	0.3668	0.884516
G2A	0.651144	0.883502
Q168A	0.361099	0.877788
D40A	0.643464	0.868756
P170A	0.568798	0.853641
R4A	0.596563	0.839539
P48A	0.545459	0.817143
S36A	0.597723	0.810968
T189A	0.411192	0.796959
C58A	0.599982	0.791521
E39A	0.658764	0.791521
H10A	0.6168	0.791521
C178A	0.468524	0.778525
K184A	0.410961	0.778525
G176A	0.405369	0.773364
L128A	0.430207	0.766636
V174A	0.349653	0.766636
P194A	0.395776	0.76129
S16A	0.638335	0.755023
E37A	0.634689	0.749032
Q205A	0.35059	0.740553
L211A	0.458011	0.729401
Y165A	0.34329	0.717235
W33A	0.68628	0.710876
S215A	0.349863	0.706636
T202A	0.451068	0.683871
I169A	0.359627	0.679816
L166A	0.327202	0.67447
E27A	0.693416	0.663502
N45A	0.660525	0.663502
S35A	0.674481	0.663502
E13A	0.700396	0.650599
K167A	0.395169	0.648664
R154A	0.342329	0.633733
E31A	0.675119	0.626636
C173A	0.318835	0.626452
P44A	0.673435	0.607834
K210A	0.282321	0.606175
P163A	0.26224	0.606175
E38A	0.68532	0.59447
S29A	0.659091	0.59447
P111A	0.375106	0.591705
L46A	0.719313	0.588295
S175A	0.462716	0.588295
T192A	0.351446	0.580092
H77A	0.385258	0.574286
Y199A	0.536619	0.572074
N196A	0.345504	0.567834
V56A	0.418795	0.561567
L60A	0.369254	0.556498
S28A	0.636473	0.555484
S7A	0.695682	0.555484
S47A	0.702753	0.54894
P6A	0.713345	0.54129
S12A	0.665524	0.54129
N72A	0.781043	0.534747
I93A	0.656777	0.528756
E164A	0.620709	0.52424
P8A	0.694866	0.52424
S51A	0.641582	0.52424
E20A	0.815431	0.518249
M1A	0.687332	0.506267
M42A	0.719642	0.506267
E32A	0.655155	0.493456
L25A	0.709473	0.493456
Y24A	0.813267	0.493456
C119A	0.302391	0.490783
T183A	0.519573	0.483041
E92A	0.771964	0.477143
S200A	0.534112	0.477143
P3A	0.711274	0.462028
I110A	0.327126	0.449309
E15A	0.694182	0.439263
L116A	0.398662	0.429677
E18A	0.772861	0.428479
Y62A	0.350736	0.402212
S153A	0.325972	0.396682
E17A	0.781169	0.395484
D9A	0.843066	0.359631
G30A	0.773479	0.350507
R91A	1.07886	0.332903
S14A	0.750491	0.332903
N21A	0.808567	0.317696
N26A	0.75704	0.314009
L141A	0.900399	0.305806
L95A	1.0346	0.305806
V43A	0.731287	0.289124
L145A	0.853392	0.276959
E19A	0.883541	0.271797
I89A	0.28555	0.249124
Q151A	0.251278	0.249124
K79A	0.41054	0.245899
T155A	0.243303	0.245899
W54A	0.865036	0.239078
H88A	0.281163	0.235115
Q55A	0.293709	0.235115
T85A	0.289016	0.21023
L52A	0.918077	0.207097
K67A	0.276263	0.187005
P86A	0.268622	0.178986
D34A	0.932749	0.176498
G120A	0.244792	0.176037
D82A	1.43632	0.165991
V104A	0.286429	0.160461
L216A	0.7505	0.160461
L80A	1.03379	0.144424
L59A	0.186532	0.142396
V87A	0.248967	0.142396
L97A	0.973234	0.142028
P105A	0.273722	0.136406
K57A	0.274901	0.12553
A139R	1.09545	0.121382
V121A	0.185816	0.117235
A159R	1.02388	0.110323
R158A	0.244556	0.1047
T160A	0.229562	0.1047
P161A	0.228907	0.0981567
F147A	0.260064	0.0924424
E50A	1.50617	0.0850691
K150A	0.212776	0.0824885
WT	1.60813	0.0779723
N142A	1.68903	0.0678341
F204A	0.938177	0.0635023
P115A	1.66758	0.0635023
L107A	0.245846	0.0614747
L75A	2.33577	0.0564055
L69A	2.32817	0.0523502
K61A	0.207164	0.0459908
F124A	2.56574	0.042212
R133A	0.177133	0.0412903
L182A	1.14596	0.041106
L90A	2.31892	0.0390783
T149A	0.2675	0.035023
P109A	0.160359	0.0327189
E108A	0.244076	0.0288479
H99A	0.212381	0.0288479
E112A	0.209656	0.0273733
V186A	1.18851	0.0261751
D203A	1.00688	0.024424
S157A	0.172133	0.0234101
S63A	0.215292	0.0224885
K106A	0.144956	0.0192627
L81A	3.0559	0.0188018
P123A	0.171566	0.0164055
R96A	0.188154	0.0160369
S130A	0.170715	0.0158525
A117R	0.154763	0.0148387
G94A	0.191417	0.0132719
P114A	3.25299	0.0120737
D137A	0.132019	0.0117972
T140A	0.166188	0.0117972
Y76A	3.35131	0.0110599
P122A	0.170725	0.0107834
S132A	0.161564	0.00995392
T65A	0.146692	0.00958525
S98A	0.169503	0.00847926
P131A	0.159018	0.0081106
W66A	3.32838	0.00801843
K126A	0.150459	0.00764977
A78R	3.68643	0.0075576
H102A	0.136156	0.00746544
P71A	0.140896	0.00617512
W74A	4.04549	0.00552995
V208A	2.20149	0.00525346
G143A	0.208858	0.00506912
P127A	0.157008	0.00497696
T129A	0.151416	0.00488479
I162A	0.193118	0.00423963
N70A	0.129717	0.00423963
S118A	0.169956	0.00423963
S84A	0.141866	0.00423963
C103A	3.77397	0.00396313
A207R	3.94451	0.00313364
L152A	5.97354	0.00313364
P83A	0.162527	0.00304148
A144R	7.47083	0.00267281
Q146A	0.140303	0.00239631
C100A	4.50118	0.00202765
L134A	0.15183	0.00193548
R136A	0.16183	0.00193548
S101A	0.0998796	0.00193548
A148R	6.58873	0.00184332
W181A	4.73	0.00184332
L156A	6.84001	0.00147465
Y201A	7.99713	0.00110599
T64A	0.153803	0.00110599
S135A	0.137697	0.000829
L49A	9.48464	0.000553
L212A	9.50918	0.000369
W113A	8.05392	0.000369
P68A	0.124019	0.000276
Q125A	0.141176	0.000276
A53R	22.4228	9.22e-05
C177A	16.7461	9.22e-05
C179A	18.596	9.22e-05
H138A	0.101578	9.22e-05

## Sheet: Supp. Fig. 4f - Read Count
Mutant	Sequence	H_Rep1	L_Rep1	H_Rep2	L_Rep2	H_Rep3	L_Rep3
M1A	GCCGGGCCACGAAATCCGTCTCCCGACCATCTCTCTGAAAGCGAAAGTGAAGAAGAGGAAAATATTTCTTATTTGAATGAGTCTTCCGGAGAAGAATGGGATAGCTCAGAAGAAGAGGATAGCATGGTCCCTAATCTCTCACCGCTTGAATCTCTTGCCTGG	244	829	49	1123	201	852
H10A	ATGGGGCCACGAAATCCGTCTCCCGACGCCCTCTCTGAAAGCGAAAGTGAAGAAGAGGAAAATATTTCTTATTTGAATGAGTCTTCCGGAGAAGAATGGGATAGCTCAGAAGAAGAGGATAGCATGGTCCCTAATCTCTCACCGCTTGAATCTCTTGCCTGG	476	635	112	751	336	551
C100A	CAAGTCAAATGTCTCCTCAAATATTCTACGACTTGGAAGCCCCTCAATCCCAACAGCTGGCTTTATCATGCCAAACTCTTGGATCCTTCAACTCCAGTCCATATTCTGCGCGAGATTGGCCTCAGGCTTAGTCATGCCAGCCACTGCGTCCCCAAGCTGGAG	818	203	199	211	705	148
S101A	CAAGTCAAATGTCTCCTCAAATATTCTACGACTTGGAAGCCCCTCAATCCCAACAGCTGGCTTTATCATGCCAAACTCTTGGATCCTTCAACTCCAGTCCATATTCTGCGCGAGATTGGCCTCAGGCTTAGTCATTGTGCCCACTGCGTCCCCAAGCTGGAG	158	1001	41	1180	135	1022
H102A	CAAGTCAAATGTCTCCTCAAATATTCTACGACTTGGAAGCCCCTCAATCCCAACAGCTGGCTTTATCATGCCAAACTCTTGGATCCTTCAACTCCAGTCCATATTCTGCGCGAGATTGGCCTCAGGCTTAGTCATTGTAGCGCCTGCGTCCCCAAGCTGGAG	125	576	31	776	135	564
C103A	CAAGTCAAATGTCTCCTCAAATATTCTACGACTTGGAAGCCCCTCAATCCCAACAGCTGGCTTTATCATGCCAAACTCTTGGATCCTTCAACTCCAGTCCATATTCTGCGCGAGATTGGCCTCAGGCTTAGTCATTGTAGCCACGCCGTCCCCAAGCTGGAG	1087	241	279	272	1024	195
V104A	CAAGTCAAATGTCTCCTCAAATATTCTACGACTTGGAAGCCCCTCAATCCCAACAGCTGGCTTTATCATGCCAAACTCTTGGATCCTTCAACTCCAGTCCATATTCTGCGCGAGATTGGCCTCAGGCTTAGTCATTGTAGCCACTGCGCCCCCAAGCTGGAG	373	467	81	596	296	472
P105A	CAAGTCAAATGTCTCCTCAAATATTCTACGACTTGGAAGCCCCTCAATCCCAACAGCTGGCTTTATCATGCCAAACTCTTGGATCCTTCAACTCCAGTCCATATTCTGCGCGAGATTGGCCTCAGGCTTAGTCATTGTAGCCACTGCGTCGCCAAGCTGGAG	280	601	88	738	319	643
K106A	CAAGTCAAATGTCTCCTCAAATATTCTACGACTTGGAAGCCCCTCAATCCCAACAGCTGGCTTTATCATGCCAAACTCTTGGATCCTTCAACTCCAGTCCATATTCTGCGCGAGATTGGCCTCAGGCTTAGTCATTGTAGCCACTGCGTCCCCGCCCTGGAG	140	889	49	874	152	790
L107A	CAAGTCAAATGTCTCCTCAAATATTCTACGACTTGGAAGCCCCTCAATCCCAACAGCTGGCTTTATCATGCCAAACTCTTGGATCCTTCAACTCCAGTCCATATTCTGCGCGAGATTGGCCTCAGGCTTAGTCATTGTAGCCACTGCGTCCCCAAGGCCGAG	158	894	41	981	135	885
E108A	CAAGTCAAATGTCTCCTCAAATATTCTACGACTTGGAAGCCCCTCAATCCCAACAGCTGGCTTTATCATGCCAAACTCTTGGATCCTTCAACTCCAGTCCATATTCTGCGCGAGATTGGCCTCAGGCTTAGTCATTGTAGCCACTGCGTCCCCAAGCTGGCC	117	814	22	915	113	829
P109A	GCCATTCCCGAATGGCCACCGCTTGCATCCTGTGGCGTGCCCCCATTTCAAAAGCCACTGACTTCCCCGAGCCGACTTTCAAGGGACCATGCAACACTGAATGGCGCCTTGCAATTCGCAACCAAGCAGCTTTCAAGAACTCTTAGTCGGGCTACGCCCATC	20	43	7	52	11	32
L11A	ATGGGGCCACGAAATCCGTCTCCCGACCATGCCTCTGAAAGCGAAAGTGAAGAAGAGGAAAATATTTCTTATTTGAATGAGTCTTCCGGAGAAGAATGGGATAGCTCAGAAGAAGAGGATAGCATGGTCCCTAATCTCTCACCGCTTGAATCTCTTGCCTGG	391	738	85	922	349	717
I110A	CCAGCCCCCGAATGGCCACCGCTTGCATCCTGTGGCGTGCCCCCATTTCAAAAGCCACTGACTTCCCCGAGCCGACTTTCAAGGGACCATGCAACACTGAATGGCGCCTTGCAATTCGCAACCAAGCAGCTTTCAAGAACTCTTAGTCGGGCTACGCCCATC	516	354	428	314	389	173
P111A	CCAATTGCCGAATGGCCACCGCTTGCATCCTGTGGCGTGCCCCCATTTCAAAAGCCACTGACTTCCCCGAGCCGACTTTCAAGGGACCATGCAACACTGAATGGCGCCTTGCAATTCGCAACCAAGCAGCTTTCAAGAACTCTTAGTCGGGCTACGCCCATC	883	334	787	340	730	190
E112A	CCAATTCCCGCCTGGCCACCGCTTGCATCCTGTGGCGTGCCCCCATTTCAAAAGCCACTGACTTCCCCGAGCCGACTTTCAAGGGACCATGCAACACTGAATGGCGCCTTGCAATTCGCAACCAAGCAGCTTTCAAGAACTCTTAGTCGGGCTACGCCCATC	177	568	141	504	155	315
W113A	CCAATTCCCGAAGCCCCACCGCTTGCATCCTGTGGCGTGCCCCCATTTCAAAAGCCACTGACTTCCCCGAGCCGACTTTCAAGGGACCATGCAACACTGAATGGCGCCTTGCAATTCGCAACCAAGCAGCTTTCAAGAACTCTTAGTCGGGCTACGCCCATC	1144	143	1021	142	939	87
P114A	CCAATTCCCGAATGGGCCCCGCTTGCATCCTGTGGCGTGCCCCCATTTCAAAAGCCACTGACTTCCCCGAGCCGACTTTCAAGGGACCATGCAACACTGAATGGCGCCTTGCAATTCGCAACCAAGCAGCTTTCAAGAACTCTTAGTCGGGCTACGCCCATC	861	134	650	103	677	61
P115A	CCAATTCCCGAATGGCCAGCCCTTGCATCCTGTGGCGTGCCCCCATTTCAAAAGCCACTGACTTCCCCGAGCCGACTTTCAAGGGACCATGCAACACTGAATGGCGCCTTGCAATTCGCAACCAAGCAGCTTTCAAGAACTCTTAGTCGGGCTACGCCCATC	1131	240	1020	222	987	120
L116A	CCAATTCCCGAATGGCCACCGGCCGCATCCTGTGGCGTGCCCCCATTTCAAAAGCCACTGACTTCCCCGAGCCGACTTTCAAGGGACCATGCAACACTGAATGGCGCCTTGCAATTCGCAACCAAGCAGCTTTCAAGAACTCTTAGTCGGGCTACGCCCATC	528	270	452	241	414	120
A117R	CCAATTCCCGAATGGCCACCGCTTCGGTCCTGTGGCGTGCCCCCATTTCAAAAGCCACTGACTTCCCCGAGCCGACTTTCAAGGGACCATGCAACACTGAATGGCGCCTTGCAATTCGCAACCAAGCAGCTTTCAAGAACTCTTAGTCGGGCTACGCCCATC	196	1111	163	1023	171	531
S118A	CCAATTCCCGAATGGCCACCGCTTGCAGCCTGTGGCGTGCCCCCATTTCAAAAGCCACTGACTTCCCCGAGCCGACTTTCAAGGGACCATGCAACACTGAATGGCGCCTTGCAATTCGCAACCAAGCAGCTTTCAAGAACTCTTAGTCGGGCTACGCCCATC	297	668	266	543	207	295
C119A	CCAATTCCCGAATGGCCACCGCTTGCATCCGCCGGCGTGCCCCCATTTCAAAAGCCACTGACTTCCCCGAGCCGACTTTCAAGGGACCATGCAACACTGAATGGCGCCTTGCAATTCGCAACCAAGCAGCTTTCAAGAACTCTTAGTCGGGCTACGCCCATC	440	251	377	249	308	157
S12A	ATGGGGCCACGAAATCCGTCTCCCGACCATCTCGCCGAAAGCGAAAGTGAAGAAGAGGAAAATATTTCTTATTTGAATGAGTCTTCCGGAGAAGAATGGGATAGCTCAGAAGAAGAGGATAGCATGGTCCCTAATCTCTCACCGCTTGAATCTCTTGCCTGG	873	1076	251	1286	804	1022
G120A	CCAATTCCCGAATGGCCACCGCTTGCATCCTGTGCCGTGCCCCCATTTCAAAAGCCACTGACTTCCCCGAGCCGACTTTCAAGGGACCATGCAACACTGAATGGCGCCTTGCAATTCGCAACCAAGCAGCTTTCAAGAACTCTTAGTCGGGCTACGCCCATC	231	313	177	280	191	156
V121A	CCAATTCCCGAATGGCCACCGCTTGCATCCTGTGGCGCCCCCCCATTTCAAAAGCCACTGACTTCCCCGAGCCGACTTTCAAGGGACCATGCAACACTGAATGGCGCCTTGCAATTCGCAACCAAGCAGCTTTCAAGAACTCTTAGTCGGGCTACGCCCATC	301	488	274	402	288	277
P122A	CCAATTCCCGAATGGCCACCGCTTGCATCCTGTGGCGTGGCCCCATTTCAAAAGCCACTGACTTCCCCGAGCCGACTTTCAAGGGACCATGCAACACTGAATGGCGCCTTGCAATTCGCAACCAAGCAGCTTTCAAGAACTCTTAGTCGGGCTACGCCCATC	384	1232	325	1106	282	616
P123A	CCAATTCCCGAATGGCCACCGCTTGCATCCTGTGGCGTGCCCGCCTTTCAAAAGCCACTGACTTCCCCGAGCCGACTTTCAAGGGACCATGCAACACTGAATGGCGCCTTGCAATTCGCAACCAAGCAGCTTTCAAGAACTCTTAGTCGGGCTACGCCCATC	618	1869	489	1716	480	1017
F124A	CCAATTCCCGAATGGCCACCGCTTGCATCCTGTGGCGTGCCCCCAGCCCAAAAGCCACTGACTTCCCCGAGCCGACTTTCAAGGGACCATGCAACACTGAATGGCGCCTTGCAATTCGCAACCAAGCAGCTTTCAAGAACTCTTAGTCGGGCTACGCCCATC	1916	548	1640	508	1420	293
Q125A	CCAATTCCCGAATGGCCACCGCTTGCATCCTGTGGCGTGCCCCCATTTGCCAAGCCACTGACTTCCCCGAGCCGACTTTCAAGGGACCATGCAACACTGAATGGCGCCTTGCAATTCGCAACCAAGCAGCTTTCAAGAACTCTTAGTCGGGCTACGCCCATC	275	1685	270	1585	251	915
K126A	CCAATTCCCGAATGGCCACCGCTTGCATCCTGTGGCGTGCCCCCATTTCAAGCCCCACTGACTTCCCCGAGCCGACTTTCAAGGGACCATGCAACACTGAATGGCGCCTTGCAATTCGCAACCAAGCAGCTTTCAAGAACTCTTAGTCGGGCTACGCCCATC	289	1050	295	968	244	504
P127A	CCAATTCCCGAATGGCCACCGCTTGCATCCTGTGGCGTGCCCCCATTTCAAAAGGCCCTGACTTCCCCGAGCCGACTTTCAAGGGACCATGCAACACTGAATGGCGCCTTGCAATTCGCAACCAAGCAGCTTTCAAGAACTCTTAGTCGGGCTACGCCCATC	235	1090	259	923	217	548
L128A	CCAATTCCCGAATGGCCACCGCTTGCATCCTGTGGCGTGCCCCCATTTCAAAAGCCAGCCACTTCCCCGAGCCGACTTTCAAGGGACCATGCAACACTGAATGGCGCCTTGCAATTCGCAACCAAGCAGCTTTCAAGAACTCTTAGTCGGGCTACGCCCATC	740	562	573	518	573	323
T129A	CCAATTCCCGAATGGCCACCGCTTGCATCCTGTGGCGTGCCCCCATTTCAAAAGCCACTGGCCTCCCCGAGCCGACTTTCAAGGGACCATGCAACACTGAATGGCGCCTTGCAATTCGCAACCAAGCAGCTTTCAAGAACTCTTAGTCGGGCTACGCCCATC	302	1095	296	959	234	552
E13A	ATGGGGCCACGAAATCCGTCTCCCGACCATCTCTCTGCCAGCGAAAGTGAAGAAGAGGAAAATATTTCTTATTTGAATGAGTCTTCCGGAGAAGAATGGGATAGCTCAGAAGAAGAGGATAGCATGGTCCCTAATCTCTCACCGCTTGAATCTCTTGCCTGG	256	468	56	613	249	423
S130A	CCAATTCCCGAATGGCCACCGCTTGCATCCTGTGGCGTGCCCCCATTTCAAAAGCCACTGACTGCCCCGAGCCGACTTTCAAGGGACCATGCAACACTGAATGGCGCCTTGCAATTCGCAACCAAGCAGCTTTCAAGAACTCTTAGTCGGGCTACGCCCATC	313	1118	251	1069	228	622
P131A	CCAATTCCCGAATGGCCACCGCTTGCATCCTGTGGCGTGCCCCCATTTCAAAAGCCACTGACTTCCGCCAGCCGACTTTCAAGGGACCATGCAACACTGAATGGCGCCTTGCAATTCGCAACCAAGCAGCTTTCAAGAACTCTTAGTCGGGCTACGCCCATC	176	1210	156	1127	135	586
S132A	CCAATTCCCGAATGGCCACCGCTTGCATCCTGTGGCGTGCCCCCATTTCAAAAGCCACTGACTTCCCCGGCCCGACTTTCAAGGGACCATGCAACACTGAATGGCGCCTTGCAATTCGCAACCAAGCAGCTTTCAAGAACTCTTAGTCGGGCTACGCCCATC	125	649	93	623	91	342
R133A	CCAATTCCCGAATGGCCACCGCTTGCATCCTGTGGCGTGCCCCCATTTCAAAAGCCACTGACTTCCCCGAGCGCCCTTTCAAGGGACCATGCAACACTGAATGGCGCCTTGCAATTCGCAACCAAGCAGCTTTCAAGAACTCTTAGTCGGGCTACGCCCATC	232	399	205	415	195	241
L134A	CCAATTCCCGAATGGCCACCGCTTGCATCCTGTGGCGTGCCCCCATTTCAAAAGCCACTGACTTCCCCGAGCCGAGCCTCAAGGGACCATGCAACACTGAATGGCGCCTTGCAATTCGCAACCAAGCAGCTTTCAAGAACTCTTAGTCGGGCTACGCCCATC	179	871	178	760	187	456
S135A	CCAATTCCCGAATGGCCACCGCTTGCATCCTGTGGCGTGCCCCCATTTCAAAAGCCACTGACTTCCCCGAGCCGACTTGCCAGGGACCATGCAACACTGAATGGCGCCTTGCAATTCGCAACCAAGCAGCTTTCAAGAACTCTTAGTCGGGCTACGCCCATC	233	1570	197	1468	188	828
R136A	CCAATTCCCGAATGGCCACCGCTTGCATCCTGTGGCGTGCCCCCATTTCAAAAGCCACTGACTTCCCCGAGCCGACTTTCAGCCGACCATGCAACACTGAATGGCGCCTTGCAATTCGCAACCAAGCAGCTTTCAAGAACTCTTAGTCGGGCTACGCCCATC	110	538	102	525	65	303
D137A	CCAATTCCCGAATGGCCACCGCTTGCATCCTGTGGCGTGCCCCCATTTCAAAAGCCACTGACTTCCCCGAGCCGACTTTCAAGGGCCCATGCAACACTGAATGGCGCCTTGCAATTCGCAACCAAGCAGCTTTCAAGAACTCTTAGTCGGGCTACGCCCATC	149	725	91	677	126	380
H138A	CCAATTCCCGAATGGCCACCGCTTGCATCCTGTGGCGTGCCCCCATTTCAAAAGCCACTGACTTCCCCGAGCCGACTTTCAAGGGACGCCGCAACACTGAATGGCGCCTTGCAATTCGCAACCAAGCAGCTTTCAAGAACTCTTAGTCGGGCTACGCCCATC	138	805	119	678	115	441
A139R	CCAATTCCCGAATGGCCACCGCTTGCATCCTGTGGCGTGCCCCCATTTCAAAAGCCACTGACTTCCCCGAGCCGACTTTCAAGGGACCATCGGACACTGAATGGCGCCTTGCAATTCGCAACCAAGCAGCTTTCAAGAACTCTTAGTCGGGCTACGCCCATC	469	178	427	155	353	94
S14A	ATGGGGCCACGAAATCCGTCTCCCGACCATCTCTCTGAAGCCGAAAGTGAAGAAGAGGAAAATATTTCTTATTTGAATGAGTCTTCCGGAGAAGAATGGGATAGCTCAGAAGAAGAGGATAGCATGGTCCCTAATCTCTCACCGCTTGAATCTCTTGCCTGG	259	302	61	309	214	272
T140A	CCAATTCCCGAATGGCCACCGCTTGCATCCTGTGGCGTGCCCCCATTTCAAAAGCCACTGACTTCCCCGAGCCGACTTTCAAGGGACCATGCAGCCCTGAATGGCGCCTTGCAATTCGCAACCAAGCAGCTTTCAAGAACTCTTAGTCGGGCTACGCCCATC	151	739	121	646	126	394
L141A	CCAATTCCCGAATGGCCACCGCTTGCATCCTGTGGCGTGCCCCCATTTCAAAAGCCACTGACTTCCCCGAGCCGACTTTCAAGGGACCATGCAACAGCCAATGGCGCCTTGCAATTCGCAACCAAGCAGCTTTCAAGAACTCTTAGTCGGGCTACGCCCATC	537	230	392	222	413	111
N142A	CCAATTCCCGAATGGCCACCGCTTGCATCCTGTGGCGTGCCCCCATTTCAAAAGCCACTGACTTCCCCGAGCCGACTTTCAAGGGACCATGCAACACTGGCCGGCGCCTTGCAATTCGCAACCAAGCAGCTTTCAAGAACTCTTAGTCGGGCTACGCCCATC	621	179	533	221	536	104
G143A	CCAATTCCCGAATGGCCACCGCTTGCATCCTGTGGCGTGCCCCCATTTCAAAAGCCACTGACTTCCCCGAGCCGACTTTCAAGGGACCATGCAACACTGAATGCCGCCTTGCAATTCGCAACCAAGCAGCTTTCAAGAACTCTTAGTCGGGCTACGCCCATC	87	663	64	588	77	370
A144R	CCAATTCCCGAATGGCCACCGCTTGCATCCTGTGGCGTGCCCCCATTTCAAAAGCCACTGACTTCCCCGAGCCGACTTTCAAGGGACCATGCAACACTGAATGGCCGGTTGCAATTCGCAACCAAGCAGCTTTCAAGAACTCTTAGTCGGGCTACGCCCATC	550	72	561	66	515	26
L145A	CCAATTCCCGAATGGCCACCGCTTGCATCCTGTGGCGTGCCCCCATTTCAAAAGCCACTGACTTCCCCGAGCCGACTTTCAAGGGACCATGCAACACTGAATGGCGCCGCCCAATTCGCAACCAAGCAGCTTTCAAGAACTCTTAGTCGGGCTACGCCCATC	690	295	576	236	568	136
Q146A	CCAATTCCCGAATGGCCACCGCTTGCATCCTGTGGCGTGCCCCCATTTCAAAAGCCACTGACTTCCCCGAGCCGACTTTCAAGGGACCATGCAACACTGAATGGCGCCTTGGCCTTCGCAACCAAGCAGCTTTCAAGAACTCTTAGTCGGGCTACGCCCATC	177	1047	160	1032	147	569
F147A	CCAATTCCCGAATGGCCACCGCTTGCATCCTGTGGCGTGCCCCCATTTCAAAAGCCACTGACTTCCCCGAGCCGACTTTCAAGGGACCATGCAACACTGAATGGCGCCTTGCAAGCCGCAACCAAGCAGCTTTCAAGAACTCTTAGTCGGGCTACGCCCATC	161	264	187	237	133	130
A148R	CCAATTCCCGAATGGCCACCGCTTGCATCCTGTGGCGTGCCCCCATTTCAAAAGCCACTGACTTCCCCGAGCCGACTTTCAAGGGACCATGCAACACTGAATGGCGCCTTGCAATTCCGGACCAAGCAGCTTTCAAGAACTCTTAGTCGGGCTACGCCCATC	2310	325	2144	276	1971	144
T149A	CCAATTCCCGAATGGCCACCGCTTGCATCCTGTGGCGTGCCCCCATTTCAAAAGCCACTGACTTCCCCGAGCCGACTTTCAAGGGACCATGCAACACTGAATGGCGCCTTGCAATTCGCAGCCAAGCAGCTTTCAAGAACTCTTAGTCGGGCTACGCCCATC	267	967	276	923	214	511
E15A	ATGGGGCCACGAAATCCGTCTCCCGACCATCTCTCTGAAAGCGCCAGTGAAGAAGAGGAAAATATTTCTTATTTGAATGAGTCTTCCGGAGAAGAATGGGATAGCTCAGAAGAAGAGGATAGCATGGTCCCTAATCTCTCACCGCTTGAATCTCTTGCCTGG	208	273	54	336	146	234
K150A	CCAATTCCCGAATGGCCACCGCTTGCATCCTGTGGCGTGCCCCCATTTCAAAAGCCACTGACTTCCCCGAGCCGACTTTCAAGGGACCATGCAACACTGAATGGCGCCTTGCAATTCGCAACCGCCCAGCTTTCAAGAACTCTTAGTCGGGCTACGCCCATC	289	487	225	492	233	264
Q151A	CCAATTCCCGAATGGCCACCGCTTGCATCCTGTGGCGTGCCCCCATTTCAAAAGCCACTGACTTCCCCGAGCCGACTTTCAAGGGACCATGCAACACTGAATGGCGCCTTGCAATTCGCAACCAAGGCCCTTTCAAGAACTCTTAGTCGGGCTACGCCCATC	1419	2533	1259	2318	1170	1323
L152A	CCAATTCCCGAATGGCCACCGCTTGCATCCTGTGGCGTGCCCCCATTTCAAAAGCCACTGACTTCCCCGAGCCGACTTTCAAGGGACCATGCAACACTGAATGGCGCCTTGCAATTCGCAACCAAGCAGGCCTCAAGAACTCTTAGTCGGGCTACGCCCATC	2166	314	1782	262	1765	159
S153A	CCAATTCCCGAATGGCCACCGCTTGCATCCTGTGGCGTGCCCCCATTTCAAAAGCCACTGACTTCCCCGAGCCGACTTTCAAGGGACCATGCAACACTGAATGGCGCCTTGCAATTCGCAACCAAGCAGCTTGCCAGAACTCTTAGTCGGGCTACGCCCATC	296	1375	292	1359	272	692
R154A	CCAATTCCCGAATGGCCACCGCTTGCATCCTGTGGCGTGCCCCCATTTCAAAAGCCACTGACTTCCCCGAGCCGACTTTCAAGGGACCATGCAACACTGAATGGCGCCTTGCAATTCGCAACCAAGCAGCTTTCAGCCACTCTTAGTCGGGCTACGCCCATC	340	502	305	486	272	288
T155A	CCAATTCCCGAATGGCCACCGCTTGCATCCTGTGGCGTGCCCCCATTTCAAAAGCCACTGACTTCCCCGAGCCGACTTTCAAGGGACCATGCAACACTGAATGGCGCCTTGCAATTCGCAACCAAGCAGCTTTCAAGAGCCCTTAGTCGGGCTACGCCCATC	158	562	128	554	140	299
L156A	CCAATTCCCGAATGGCCACCGCTTGCATCCTGTGGCGTGCCCCCATTTCAAAAGCCACTGACTTCCCCGAGCCGACTTTCAAGGGACCATGCAACACTGAATGGCGCCTTGCAATTCGCAACCAAGCAGCTTTCAAGAACTGCCAGTCGGGCTACGCCCATC	1752	189	1548	235	1524	145
S157A	CCAATTCCCGAATGGCCACCGCTTGCATCCTGTGGCGTGCCCCCATTTCAAAAGCCACTGACTTCCCCGAGCCGACTTTCAAGGGACCATGCAACACTGAATGGCGCCTTGCAATTCGCAACCAAGCAGCTTTCAAGAACTCTTGCCCGGGCTACGCCCATC	323	1499	239	1377	243	794
R158A	CCAATTCCCGAATGGCCACCGCTTGCATCCTGTGGCGTGCCCCCATTTCAAAAGCCACTGACTTCCCCGAGCCGACTTTCAAGGGACCATGCAACACTGAATGGCGCCTTGCAATTCGCAACCAAGCAGCTTTCAAGAACTCTTAGTGCCGCTACGCCCATC	313	1325	304	1281	287	706
A159R	CCAATTCCCGAATGGCCACCGCTTGCATCCTGTGGCGTGCCCCCATTTCAAAAGCCACTGACTTCCCCGAGCCGACTTTCAAGGGACCATGCAACACTGAATGGCGCCTTGCAATTCGCAACCAAGCAGCTTTCAAGAACTCTTAGTCGGCGGACGCCCATC	2290	361	1715	368	1692	199
S16A	ATGGGGCCACGAAATCCGTCTCCCGACCATCTCTCTGAAAGCGAAGCCGAAGAAGAGGAAAATATTTCTTATTTGAATGAGTCTTCCGGAGAAGAATGGGATAGCTCAGAAGAAGAGGATAGCATGGTCCCTAATCTCTCACCGCTTGAATCTCTTGCCTGG	236	330	55	371	181	290
T160A	CCAATTCCCGAATGGCCACCGCTTGCATCCTGTGGCGTGCCCCCATTTCAAAAGCCACTGACTTCCCCGAGCCGACTTTCAAGGGACCATGCAACACTGAATGGCGCCTTGCAATTCGCAACCAAGCAGCTTTCAAGAACTCTTAGTCGGGCTGCCCCCATC	375	824	269	687	279	400
P161A	CCAATTCCCGAATGGCCACCGCTTGCATCCTGTGGCGTGCCCCCATTTCAAAAGCCACTGACTTCCCCGAGCCGACTTTCAAGGGACCATGCAACACTGAATGGCGCCTTGCAATTCGCAACCAAGCAGCTTTCAAGAACTCTTAGTCGGGCTACGGCCATC	451	692	384	640	333	368
I162A	CCAATTCCCGAATGGCCACCGCTTGCATCCTGTGGCGTGCCCCCATTTCAAAAGCCACTGACTTCCCCGAGCCGACTTTCAAGGGACCATGCAACACTGAATGGCGCCTTGCAATTCGCAACCAAGCAGCTTTCAAGAACTCTTAGTCGGGCTACGCCCGCC	45	266	42	266	37	156
P163A	GCCGAGTACCTGAAACAAATCCCAAATAGCTGCGTTTCTGGGTGTTGCTGTGGGTGGCTGACCAAAACCGTCAAGGAAACCACGCGGACGGAGCCCATCAACACCACCTATAGCTACACCGATTTTCAAAAGGCAGTGAACAAACTCCTGACAGCCAGTCTT	102	337	92	415	138	215
E164A	CCCGCCTACCTGAAACAAATCCCAAATAGCTGCGTTTCTGGGTGTTGCTGTGGGTGGCTGACCAAAACCGTCAAGGAAACCACGCGGACGGAGCCCATCAACACCACCTATAGCTACACCGATTTTCAAAAGGCAGTGAACAAACTCCTGACAGCCAGTCTT	171	254	162	299	195	171
Y165A	CCCGAGGCCCTGAAACAAATCCCAAATAGCTGCGTTTCTGGGTGTTGCTGTGGGTGGCTGACCAAAACCGTCAAGGAAACCACGCGGACGGAGCCCATCAACACCACCTATAGCTACACCGATTTTCAAAAGGCAGTGAACAAACTCCTGACAGCCAGTCTT	112	842	88	1085	114	535
L166A	CCCGAGTACGCCAAACAAATCCCAAATAGCTGCGTTTCTGGGTGTTGCTGTGGGTGGCTGACCAAAACCGTCAAGGAAACCACGCGGACGGAGCCCATCAACACCACCTATAGCTACACCGATTTTCAAAAGGCAGTGAACAAACTCCTGACAGCCAGTCTT	144	784	105	1034	160	473
K167A	CCCGAGTACCTGGCCCAAATCCCAAATAGCTGCGTTTCTGGGTGTTGCTGTGGGTGGCTGACCAAAACCGTCAAGGAAACCACGCGGACGGAGCCCATCAACACCACCTATAGCTACACCGATTTTCAAAAGGCAGTGAACAAACTCCTGACAGCCAGTCTT	134	1314	107	1616	130	824
Q168A	CCCGAGTACCTGAAAGCCATCCCAAATAGCTGCGTTTCTGGGTGTTGCTGTGGGTGGCTGACCAAAACCGTCAAGGAAACCACGCGGACGGAGCCCATCAACACCACCTATAGCTACACCGATTTTCAAAAGGCAGTGAACAAACTCCTGACAGCCAGTCTT	113	302	116	355	125	181
I169A	CCCGAGTACCTGAAACAAGCCCCAAATAGCTGCGTTTCTGGGTGTTGCTGTGGGTGGCTGACCAAAACCGTCAAGGAAACCACGCGGACGGAGCCCATCAACACCACCTATAGCTACACCGATTTTCAAAAGGCAGTGAACAAACTCCTGACAGCCAGTCTT	215	512	187	613	278	347
E17A	ATGGGGCCACGAAATCCGTCTCCCGACCATCTCTCTGAAAGCGAAAGTGCCGAAGAGGAAAATATTTCTTATTTGAATGAGTCTTCCGGAGAAGAATGGGATAGCTCAGAAGAAGAGGATAGCATGGTCCCTAATCTCTCACCGCTTGAATCTCTTGCCTGG	234	237	54	306	171	211
P170A	CCCGAGTACCTGAAACAAATCGCCAATAGCTGCGTTTCTGGGTGTTGCTGTGGGTGGCTGACCAAAACCGTCAAGGAAACCACGCGGACGGAGCCCATCAACACCACCTATAGCTACACCGATTTTCAAAAGGCAGTGAACAAACTCCTGACAGCCAGTCTT	303	342	261	433	367	203
N171A	CCCGAGTACCTGAAACAAATCCCAGCCAGCTGCGTTTCTGGGTGTTGCTGTGGGTGGCTGACCAAAACCGTCAAGGAAACCACGCGGACGGAGCCCATCAACACCACCTATAGCTACACCGATTTTCAAAAGGCAGTGAACAAACTCCTGACAGCCAGTCTT	257	578	266	672	327	385
S172A	CCCGAGTACCTGAAACAAATCCCAAATGCCTGCGTTTCTGGGTGTTGCTGTGGGTGGCTGACCAAAACCGTCAAGGAAACCACGCGGACGGAGCCCATCAACACCACCTATAGCTACACCGATTTTCAAAAGGCAGTGAACAAACTCCTGACAGCCAGTCTT	352	260	316	333	390	183
C173A	CCCGAGTACCTGAAACAAATCCCAAATAGCGCCGTTTCTGGGTGTTGCTGTGGGTGGCTGACCAAAACCGTCAAGGAAACCACGCGGACGGAGCCCATCAACACCACCTATAGCTACACCGATTTTCAAAAGGCAGTGAACAAACTCCTGACAGCCAGTCTT	1260	193	1190	261	1535	126
V174A	CCCGAGTACCTGAAACAAATCCCAAATAGCTGCGCCTCTGGGTGTTGCTGTGGGTGGCTGACCAAAACCGTCAAGGAAACCACGCGGACGGAGCCCATCAACACCACCTATAGCTACACCGATTTTCAAAAGGCAGTGAACAAACTCCTGACAGCCAGTCTT	104	422	94	510	133	240
S175A	CCCGAGTACCTGAAACAAATCCCAAATAGCTGCGTTGCCGGGTGTTGCTGTGGGTGGCTGACCAAAACCGTCAAGGAAACCACGCGGACGGAGCCCATCAACACCACCTATAGCTACACCGATTTTCAAAAGGCAGTGAACAAACTCCTGACAGCCAGTCTT	147	600	130	663	154	367
G176A	CCCGAGTACCTGAAACAAATCCCAAATAGCTGCGTTTCTGCCTGTTGCTGTGGGTGGCTGACCAAAACCGTCAAGGAAACCACGCGGACGGAGCCCATCAACACCACCTATAGCTACACCGATTTTCAAAAGGCAGTGAACAAACTCCTGACAGCCAGTCTT	186	937	225	1137	201	635
C177A	CCCGAGTACCTGAAACAAATCCCAAATAGCTGCGTTTCTGGGGCCTGCTGTGGGTGGCTGACCAAAACCGTCAAGGAAACCACGCGGACGGAGCCCATCAACACCACCTATAGCTACACCGATTTTCAAAAGGCAGTGAACAAACTCCTGACAGCCAGTCTT	1907	164	1735	199	2080	106
C178A	CCCGAGTACCTGAAACAAATCCCAAATAGCTGCGTTTCTGGGTGTGCCTGTGGGTGGCTGACCAAAACCGTCAAGGAAACCACGCGGACGGAGCCCATCAACACCACCTATAGCTACACCGATTTTCAAAAGGCAGTGAACAAACTCCTGACAGCCAGTCTT	264	285	224	382	291	211
C179A	CCCGAGTACCTGAAACAAATCCCAAATAGCTGCGTTTCTGGGTGTTGCGCCGGGTGGCTGACCAAAACCGTCAAGGAAACCACGCGGACGGAGCCCATCAACACCACCTATAGCTACACCGATTTTCAAAAGGCAGTGAACAAACTCCTGACAGCCAGTCTT	2275	180	2083	251	2805	129
E18A	ATGGGGCCACGAAATCCGTCTCCCGACCATCTCTCTGAAAGCGAAAGTGAAGCCGAGGAAAATATTTCTTATTTGAATGAGTCTTCCGGAGAAGAATGGGATAGCTCAGAAGAAGAGGATAGCATGGTCCCTAATCTCTCACCGCTTGAATCTCTTGCCTGG	255	252	68	351	234	275
G180A	CCCGAGTACCTGAAACAAATCCCAAATAGCTGCGTTTCTGGGTGTTGCTGTGCCTGGCTGACCAAAACCGTCAAGGAAACCACGCGGACGGAGCCCATCAACACCACCTATAGCTACACCGATTTTCAAAAGGCAGTGAACAAACTCCTGACAGCCAGTCTT	104	510	119	646	133	356
W181A	CCCGAGTACCTGAAACAAATCCCAAATAGCTGCGTTTCTGGGTGTTGCTGTGGGGCCCTGACCAAAACCGTCAAGGAAACCACGCGGACGGAGCCCATCAACACCACCTATAGCTACACCGATTTTCAAAAGGCAGTGAACAAACTCCTGACAGCCAGTCTT	765	143	636	133	822	64
L182A	CCCGAGTACCTGAAACAAATCCCAAATAGCTGCGTTTCTGGGTGTTGCTGTGGGTGGGCCACCAAAACCGTCAAGGAAACCACGCGGACGGAGCCCATCAACACCACCTATAGCTACACCGATTTTCAAAAGGCAGTGAACAAACTCCTGACAGCCAGTCTT	2041	159	1895	211	2476	82
T183A	CCCGAGTACCTGAAACAAATCCCAAATAGCTGCGTTTCTGGGTGTTGCTGTGGGTGGCTGGCCAAAACCGTCAAGGAAACCACGCGGACGGAGCCCATCAACACCACCTATAGCTACACCGATTTTCAAAAGGCAGTGAACAAACTCCTGACAGCCAGTCTT	455	333	363	455	514	190
K184A	CCCGAGTACCTGAAACAAATCCCAAATAGCTGCGTTTCTGGGTGTTGCTGTGGGTGGCTGACCGCCACCGTCAAGGAAACCACGCGGACGGAGCCCATCAACACCACCTATAGCTACACCGATTTTCAAAAGGCAGTGAACAAACTCCTGACAGCCAGTCTT	107	118	114	143	124	66
T185A	CCCGAGTACCTGAAACAAATCCCAAATAGCTGCGTTTCTGGGTGTTGCTGTGGGTGGCTGACCAAAGCCGTCAAGGAAACCACGCGGACGGAGCCCATCAACACCACCTATAGCTACACCGATTTTCAAAAGGCAGTGAACAAACTCCTGACAGCCAGTCTT	111	805	123	971	107	519
V186A	CCCGAGTACCTGAAACAAATCCCAAATAGCTGCGTTTCTGGGTGTTGCTGTGGGTGGCTGACCAAAACCGCCAAGGAAACCACGCGGACGGAGCCCATCAACACCACCTATAGCTACACCGATTTTCAAAAGGCAGTGAACAAACTCCTGACAGCCAGTCTT	433	124	360	138	513	90
K187A	CCCGAGTACCTGAAACAAATCCCAAATAGCTGCGTTTCTGGGTGTTGCTGTGGGTGGCTGACCAAAACCGTCGCCGAAACCACGCGGACGGAGCCCATCAACACCACCTATAGCTACACCGATTTTCAAAAGGCAGTGAACAAACTCCTGACAGCCAGTCTT	260	837	194	1099	295	538
E188A	CCCGAGTACCTGAAACAAATCCCAAATAGCTGCGTTTCTGGGTGTTGCTGTGGGTGGCTGACCAAAACCGTCAAGGCCACCACGCGGACGGAGCCCATCAACACCACCTATAGCTACACCGATTTTCAAAAGGCAGTGAACAAACTCCTGACAGCCAGTCTT	314	838	306	1027	367	562
T189A	CCCGAGTACCTGAAACAAATCCCAAATAGCTGCGTTTCTGGGTGTTGCTGTGGGTGGCTGACCAAAACCGTCAAGGAAGCCACGCGGACGGAGCCCATCAACACCACCTATAGCTACACCGATTTTCAAAAGGCAGTGAACAAACTCCTGACAGCCAGTCTT	271	2469	244	3023	300	1694
E19A	ATGGGGCCACGAAATCCGTCTCCCGACCATCTCTCTGAAAGCGAAAGTGAAGAAGCCGAAAATATTTCTTATTTGAATGAGTCTTCCGGAGAAGAATGGGATAGCTCAGAAGAAGAGGATAGCATGGTCCCTAATCTCTCACCGCTTGAATCTCTTGCCTGG	109	129	25	170	100	138
T190A	CCCGAGTACCTGAAACAAATCCCAAATAGCTGCGTTTCTGGGTGTTGCTGTGGGTGGCTGACCAAAACCGTCAAGGAAACCGCCCGGACGGAGCCCATCAACACCACCTATAGCTACACCGATTTTCAAAAGGCAGTGAACAAACTCCTGACAGCCAGTCTT	261	1093	246	1254	278	648
R191A	CCCGAGTACCTGAAACAAATCCCAAATAGCTGCGTTTCTGGGTGTTGCTGTGGGTGGCTGACCAAAACCGTCAAGGAAACCACGGCCACGGAGCCCATCAACACCACCTATAGCTACACCGATTTTCAAAAGGCAGTGAACAAACTCCTGACAGCCAGTCTT	167	1156	178	1506	178	750
T192A	CCCGAGTACCTGAAACAAATCCCAAATAGCTGCGTTTCTGGGTGTTGCTGTGGGTGGCTGACCAAAACCGTCAAGGAAACCACGCGGGCCGAGCCCATCAACACCACCTATAGCTACACCGATTTTCAAAAGGCAGTGAACAAACTCCTGACAGCCAGTCTT	233	1094	191	1387	228	735
E193A	CCCGAGTACCTGAAACAAATCCCAAATAGCTGCGTTTCTGGGTGTTGCTGTGGGTGGCTGACCAAAACCGTCAAGGAAACCACGCGGACGGCCCCCATCAACACCACCTATAGCTACACCGATTTTCAAAAGGCAGTGAACAAACTCCTGACAGCCAGTCTT	178	328	172	376	227	192
P194A	CCCGAGTACCTGAAACAAATCCCAAATAGCTGCGTTTCTGGGTGTTGCTGTGGGTGGCTGACCAAAACCGTCAAGGAAACCACGCGGACGGAGGCCATCAACACCACCTATAGCTACACCGATTTTCAAAAGGCAGTGAACAAACTCCTGACAGCCAGTCTT	252	1112	236	1394	250	688
I195A	CCCGAGTACCTGAAACAAATCCCAAATAGCTGCGTTTCTGGGTGTTGCTGTGGGTGGCTGACCAAAACCGTCAAGGAAACCACGCGGACGGAGCCCGCCAACACCACCTATAGCTACACCGATTTTCAAAAGGCAGTGAACAAACTCCTGACAGCCAGTCTT	160	626	133	802	189	324
N196A	CCCGAGTACCTGAAACAAATCCCAAATAGCTGCGTTTCTGGGTGTTGCTGTGGGTGGCTGACCAAAACCGTCAAGGAAACCACGCGGACGGAGCCCATCGCCACCACCTATAGCTACACCGATTTTCAAAAGGCAGTGAACAAACTCCTGACAGCCAGTCTT	250	943	234	1129	348	653
T197A	CCCGAGTACCTGAAACAAATCCCAAATAGCTGCGTTTCTGGGTGTTGCTGTGGGTGGCTGACCAAAACCGTCAAGGAAACCACGCGGACGGAGCCCATCAACGCCACCTATAGCTACACCGATTTTCAAAAGGCAGTGAACAAACTCCTGACAGCCAGTCTT	182	851	145	1000	218	494
T198A	CCCGAGTACCTGAAACAAATCCCAAATAGCTGCGTTTCTGGGTGTTGCTGTGGGTGGCTGACCAAAACCGTCAAGGAAACCACGCGGACGGAGCCCATCAACACCGCCTATAGCTACACCGATTTTCAAAAGGCAGTGAACAAACTCCTGACAGCCAGTCTT	255	891	246	1019	315	569
Y199A	CCCGAGTACCTGAAACAAATCCCAAATAGCTGCGTTTCTGGGTGTTGCTGTGGGTGGCTGACCAAAACCGTCAAGGAAACCACGCGGACGGAGCCCATCAACACCACCGCCAGCTACACCGATTTTCAAAAGGCAGTGAACAAACTCCTGACAGCCAGTCTT	321	436	243	576	303	284
G2A	ATGGCCCCACGAAATCCGTCTCCCGACCATCTCTCTGAAAGCGAAAGTGAAGAAGAGGAAAATATTTCTTATTTGAATGAGTCTTCCGGAGAAGAATGGGATAGCTCAGAAGAAGAGGATAGCATGGTCCCTAATCTCTCACCGCTTGAATCTCTTGCCTGG	245	335	49	398	186	291
E20A	ATGGGGCCACGAAATCCGTCTCCCGACCATCTCTCTGAAAGCGAAAGTGAAGAAGAGGCCAATATTTCTTATTTGAATGAGTCTTCCGGAGAAGAATGGGATAGCTCAGAAGAAGAGGATAGCATGGTCCCTAATCTCTCACCGCTTGAATCTCTTGCCTGG	353	374	72	541	268	366
S200A	CCCGAGTACCTGAAACAAATCCCAAATAGCTGCGTTTCTGGGTGTTGCTGTGGGTGGCTGACCAAAACCGTCAAGGAAACCACGCGGACGGAGCCCATCAACACCACCTATGCCTACACCGATTTTCAAAAGGCAGTGAACAAACTCCTGACAGCCAGTCTT	487	459	407	568	563	337
Y201A	CCCGAGTACCTGAAACAAATCCCAAATAGCTGCGTTTCTGGGTGTTGCTGTGGGTGGCTGACCAAAACCGTCAAGGAAACCACGCGGACGGAGCCCATCAACACCACCTATAGCGCCACCGATTTTCAAAAGGCAGTGAACAAACTCCTGACAGCCAGTCTT	3028	343	2809	353	3554	183
T202A	CCCGAGTACCTGAAACAAATCCCAAATAGCTGCGTTTCTGGGTGTTGCTGTGGGTGGCTGACCAAAACCGTCAAGGAAACCACGCGGACGGAGCCCATCAACACCACCTATAGCTACGCCGATTTTCAAAAGGCAGTGAACAAACTCCTGACAGCCAGTCTT	455	717	388	771	506	458
D203A	CCCGAGTACCTGAAACAAATCCCAAATAGCTGCGTTTCTGGGTGTTGCTGTGGGTGGCTGACCAAAACCGTCAAGGAAACCACGCGGACGGAGCCCATCAACACCACCTATAGCTACACCGCCTTTCAAAAGGCAGTGAACAAACTCCTGACAGCCAGTCTT	870	243	813	278	1044	150
F204A	CCCGAGTACCTGAAACAAATCCCAAATAGCTGCGTTTCTGGGTGTTGCTGTGGGTGGCTGACCAAAACCGTCAAGGAAACCACGCGGACGGAGCCCATCAACACCACCTATAGCTACACCGATGCCCAAAAGGCAGTGAACAAACTCCTGACAGCCAGTCTT	734	383	592	422	820	190
Q205A	CCCGAGTACCTGAAACAAATCCCAAATAGCTGCGTTTCTGGGTGTTGCTGTGGGTGGCTGACCAAAACCGTCAAGGAAACCACGCGGACGGAGCCCATCAACACCACCTATAGCTACACCGATTTTGCCAAGGCAGTGAACAAACTCCTGACAGCCAGTCTT	366	2398	294	3042	374	1538
K206A	CCCGAGTACCTGAAACAAATCCCAAATAGCTGCGTTTCTGGGTGTTGCTGTGGGTGGCTGACCAAAACCGTCAAGGAAACCACGCGGACGGAGCCCATCAACACCACCTATAGCTACACCGATTTTCAAGCCGCAGTGAACAAACTCCTGACAGCCAGTCTT	957	548	771	674	1180	366
A207R	CCCGAGTACCTGAAACAAATCCCAAATAGCTGCGTTTCTGGGTGTTGCTGTGGGTGGCTGACCAAAACCGTCAAGGAAACCACGCGGACGGAGCCCATCAACACCACCTATAGCTACACCGATTTTCAAAAGCGGGTGAACAAACTCCTGACAGCCAGTCTT	2716	561	2553	643	3246	402
V208A	CCCGAGTACCTGAAACAAATCCCAAATAGCTGCGTTTCTGGGTGTTGCTGTGGGTGGCTGACCAAAACCGTCAAGGAAACCACGCGGACGGAGCCCATCAACACCACCTATAGCTACACCGATTTTCAAAAGGCAGCCAACAAACTCCTGACAGCCAGTCTT	1627	369	1394	395	1842	220
N209A	CCCGAGTACCTGAAACAAATCCCAAATAGCTGCGTTTCTGGGTGTTGCTGTGGGTGGCTGACCAAAACCGTCAAGGAAACCACGCGGACGGAGCCCATCAACACCACCTATAGCTACACCGATTTTCAAAAGGCAGTGGCCAAACTCCTGACAGCCAGTCTT	311	899	308	1134	338	618
N21A	ATGGGGCCACGAAATCCGTCTCCCGACCATCTCTCTGAAAGCGAAAGTGAAGAAGAGGAAGCCATTTCTTATTTGAATGAGTCTTCCGGAGAAGAATGGGATAGCTCAGAAGAAGAGGATAGCATGGTCCCTAATCTCTCACCGCTTGAATCTCTTGCCTGG	239	313	54	465	255	305
K210A	CCCGAGTACCTGAAACAAATCCCAAATAGCTGCGTTTCTGGGTGTTGCTGTGGGTGGCTGACCAAAACCGTCAAGGAAACCACGCGGACGGAGCCCATCAACACCACCTATAGCTACACCGATTTTCAAAAGGCAGTGAACGCCCTCCTGACAGCCAGTCTT	312	945	252	1275	355	682
L211A	CCCGAGTACCTGAAACAAATCCCAAATAGCTGCGTTTCTGGGTGTTGCTGTGGGTGGCTGACCAAAACCGTCAAGGAAACCACGCGGACGGAGCCCATCAACACCACCTATAGCTACACCGATTTTCAAAAGGCAGTGAACAAAGCCCTGACAGCCAGTCTT	291	613	244	860	357	433
L212A	CCCGAGTACCTGAAACAAATCCCAAATAGCTGCGTTTCTGGGTGTTGCTGTGGGTGGCTGACCAAAACCGTCAAGGAAACCACGCGGACGGAGCCCATCAACACCACCTATAGCTACACCGATTTTCAAAAGGCAGTGAACAAACTCGCCACAGCCAGTCTT	2942	335	2728	372	3423	211
T213A	CCCGAGTACCTGAAACAAATCCCAAATAGCTGCGTTTCTGGGTGTTGCTGTGGGTGGCTGACCAAAACCGTCAAGGAAACCACGCGGACGGAGCCCATCAACACCACCTATAGCTACACCGATTTTCAAAAGGCAGTGAACAAACTCCTGGCCGCCAGTCTT	401	1154	356	1580	408	803
A214R	CCCGAGTACCTGAAACAAATCCCAAATAGCTGCGTTTCTGGGTGTTGCTGTGGGTGGCTGACCAAAACCGTCAAGGAAACCACGCGGACGGAGCCCATCAACACCACCTATAGCTACACCGATTTTCAAAAGGCAGTGAACAAACTCCTGACACGGAGTCTT	360	468	322	614	355	278
S215A	CCCGAGTACCTGAAACAAATCCCAAATAGCTGCGTTTCTGGGTGTTGCTGTGGGTGGCTGACCAAAACCGTCAAGGAAACCACGCGGACGGAGCCCATCAACACCACCTATAGCTACACCGATTTTCAAAAGGCAGTGAACAAACTCCTGACAGCCGCCCTT	356	709	365	882	391	423
L216A	CCCGAGTACCTGAAACAAATCCCAAATAGCTGCGTTTCTGGGTGTTGCTGTGGGTGGCTGACCAAAACCGTCAAGGAAACCACGCGGACGGAGCCCATCAACACCACCTATAGCTACACCGATTTTCAAAAGGCAGTGAACAAACTCCTGACAGCCAGTGCC	899	460	766	498	1009	267
I22A	ATGGGGCCACGAAATCCGTCTCCCGACCATCTCTCTGAAAGCGAAAGTGAAGAAGAGGAAAATGCCTCTTATTTGAATGAGTCTTCCGGAGAAGAATGGGATAGCTCAGAAGAAGAGGATAGCATGGTCCCTAATCTCTCACCGCTTGAATCTCTTGCCTGG	295	723	74	860	211	629
S23A	ATGGGGCCACGAAATCCGTCTCCCGACCATCTCTCTGAAAGCGAAAGTGAAGAAGAGGAAAATATTGCCTATTTGAATGAGTCTTCCGGAGAAGAATGGGATAGCTCAGAAGAAGAGGATAGCATGGTCCCTAATCTCTCACCGCTTGAATCTCTTGCCTGG	415	640	86	803	356	564
Y24A	ATGGGGCCACGAAATCCGTCTCCCGACCATCTCTCTGAAAGCGAAAGTGAAGAAGAGGAAAATATTTCTGCCTTGAATGAGTCTTCCGGAGAAGAATGGGATAGCTCAGAAGAAGAGGATAGCATGGTCCCTAATCTCTCACCGCTTGAATCTCTTGCCTGG	287	798	73	1073	275	755
L25A	ATGGGGCCACGAAATCCGTCTCCCGACCATCTCTCTGAAAGCGAAAGTGAAGAAGAGGAAAATATTTCTTATGCCAATGAGTCTTCCGGAGAAGAATGGGATAGCTCAGAAGAAGAGGATAGCATGGTCCCTAATCTCTCACCGCTTGAATCTCTTGCCTGG	714	1543	157	2025	527	1544
N26A	ATGGGGCCACGAAATCCGTCTCCCGACCATCTCTCTGAAAGCGAAAGTGAAGAAGAGGAAAATATTTCTTATTTGGCCGAGTCTTCCGGAGAAGAATGGGATAGCTCAGAAGAAGAGGATAGCATGGTCCCTAATCTCTCACCGCTTGAATCTCTTGCCTGG	811	1105	181	1392	707	1048
E27A	ATGGGGCCACGAAATCCGTCTCCCGACCATCTCTCTGAAAGCGAAAGTGAAGAAGAGGAAAATATTTCTTATTTGAATGCCTCTTCCGGAGAAGAATGGGATAGCTCAGAAGAAGAGGATAGCATGGTCCCTAATCTCTCACCGCTTGAATCTCTTGCCTGG	990	935	227	1288	818	895
S28A	ATGGGGCCACGAAATCCGTCTCCCGACCATCTCTCTGAAAGCGAAAGTGAAGAAGAGGAAAATATTTCTTATTTGAATGAGGCCTCCGGAGAAGAATGGGATAGCTCAGAAGAAGAGGATAGCATGGTCCCTAATCTCTCACCGCTTGAATCTCTTGCCTGG	1398	1213	358	1484	1149	1172
S29A	ATGGGGCCACGAAATCCGTCTCCCGACCATCTCTCTGAAAGCGAAAGTGAAGAAGAGGAAAATATTTCTTATTTGAATGAGTCTGCCGGAGAAGAATGGGATAGCTCAGAAGAAGAGGATAGCATGGTCCCTAATCTCTCACCGCTTGAATCTCTTGCCTGG	1739	1557	417	1837	1501	1369
P3A	ATGGGGGCCCGAAATCCGTCTCCCGACCATCTCTCTGAAAGCGAAAGTGAAGAAGAGGAAAATATTTCTTATTTGAATGAGTCTTCCGGAGAAGAATGGGATAGCTCAGAAGAAGAGGATAGCATGGTCCCTAATCTCTCACCGCTTGAATCTCTTGCCTGG	446	540	111	601	386	502
G30A	ATGGGGCCACGAAATCCGTCTCCCGACCATCTCTCTGAAAGCGAAAGTGAAGAAGAGGAAAATATTTCTTATTTGAATGAGTCTTCCGCCGAAGAATGGGATAGCTCAGAAGAAGAGGATAGCATGGTCCCTAATCTCTCACCGCTTGAATCTCTTGCCTGG	729	918	189	1289	579	822
E31A	ATGGGGCCACGAAATCCGTCTCCCGACCATCTCTCTGAAAGCGAAAGTGAAGAAGAGGAAAATATTTCTTATTTGAATGAGTCTTCCGGAGCCGAATGGGATAGCTCAGAAGAAGAGGATAGCATGGTCCCTAATCTCTCACCGCTTGAATCTCTTGCCTGG	297	305	75	396	214	284
E32A	ATGGGGCCACGAAATCCGTCTCCCGACCATCTCTCTGAAAGCGAAAGTGAAGAAGAGGAAAATATTTCTTATTTGAATGAGTCTTCCGGAGAAGCCTGGGATAGCTCAGAAGAAGAGGATAGCATGGTCCCTAATCTCTCACCGCTTGAATCTCTTGCCTGG	252	200	62	262	220	224
W33A	ATGGGGCCACGAAATCCGTCTCCCGACCATCTCTCTGAAAGCGAAAGTGAAGAAGAGGAAAATATTTCTTATTTGAATGAGTCTTCCGGAGAAGAAGCCGATAGCTCAGAAGAAGAGGATAGCATGGTCCCTAATCTCTCACCGCTTGAATCTCTTGCCTGG	208	436	50	511	164	444
D34A	ATGGGGCCACGAAATCCGTCTCCCGACCATCTCTCTGAAAGCGAAAGTGAAGAAGAGGAAAATATTTCTTATTTGAATGAGTCTTCCGGAGAAGAATGGGCCAGCTCAGAAGAAGAGGATAGCATGGTCCCTAATCTCTCACCGCTTGAATCTCTTGCCTGG	301	350	71	482	243	320
S35A	ATGGGGCCACGAAATCCGTCTCCCGACCATCTCTCTGAAAGCGAAAGTGAAGAAGAGGAAAATATTTCTTATTTGAATGAGTCTTCCGGAGAAGAATGGGATGCCTCAGAAGAAGAGGATAGCATGGTCCCTAATCTCTCACCGCTTGAATCTCTTGCCTGG	211	233	64	223	209	218
S36A	ATGGGGCCACGAAATCCGTCTCCCGACCATCTCTCTGAAAGCGAAAGTGAAGAAGAGGAAAATATTTCTTATTTGAATGAGTCTTCCGGAGAAGAATGGGATAGCGCCGAAGAAGAGGATAGCATGGTCCCTAATCTCTCACCGCTTGAATCTCTTGCCTGG	261	245	52	277	209	219
E37A	ATGGGGCCACGAAATCCGTCTCCCGACCATCTCTCTGAAAGCGAAAGTGAAGAAGAGGAAAATATTTCTTATTTGAATGAGTCTTCCGGAGAAGAATGGGATAGCTCAGCCGAAGAGGATAGCATGGTCCCTAATCTCTCACCGCTTGAATCTCTTGCCTGG	533	481	122	633	423	493
E38A	ATGGGGCCACGAAATCCGTCTCCCGACCATCTCTCTGAAAGCGAAAGTGAAGAAGAGGAAAATATTTCTTATTTGAATGAGTCTTCCGGAGAAGAATGGGATAGCTCAGAAGCCGAGGATAGCATGGTCCCTAATCTCTCACCGCTTGAATCTCTTGCCTGG	522	498	255	575	383	541
E39A	ATGGGGCCACGAAATCCGTCTCCCGACCATCTCTCTGAAAGCGAAAGTGAAGAAGAGGAAAATATTTCTTATTTGAATGAGTCTTCCGGAGAAGAATGGGATAGCTCAGAAGAAGCCGATAGCATGGTCCCTAATCTCTCACCGCTTGAATCTCTTGCCTGG	572	439	162	523	495	410
R4A	ATGGGGCCAGCCAATCCGTCTCCCGACCATCTCTCTGAAAGCGAAAGTGAAGAAGAGGAAAATATTTCTTATTTGAATGAGTCTTCCGGAGAAGAATGGGATAGCTCAGAAGAAGAGGATAGCATGGTCCCTAATCTCTCACCGCTTGAATCTCTTGCCTGG	398	913	116	1214	373	876
D40A	ATGGGGCCACGAAATCCGTCTCCCGACCATCTCTCTGAAAGCGAAAGTGAAGAAGAGGAAAATATTTCTTATTTGAATGAGTCTTCCGGAGAAGAATGGGATAGCTCAGAAGAAGAGGCCAGCATGGTCCCTAATCTCTCACCGCTTGAATCTCTTGCCTGG	481	300	117	356	414	270
S41A	ATGGGGCCACGAAATCCGTCTCCCGACCATCTCTCTGAAAGCGAAAGTGAAGAAGAGGAAAATATTTCTTATTTGAATGAGTCTTCCGGAGAAGAATGGGATAGCTCAGAAGAAGAGGATGCCATGGTCCCTAATCTCTCACCGCTTGAATCTCTTGCCTGG	262	303	94	460	295	305
M42A	ATGGGGCCACGAAATCCGTCTCCCGACCATCTCTCTGAAAGCGAAAGTGAAGAAGAGGAAAATATTTCTTATTTGAATGAGTCTTCCGGAGAAGAATGGGATAGCTCAGAAGAAGAGGATAGCGCCGTCCCTAATCTCTCACCGCTTGAATCTCTTGCCTGG	226	351	41	392	151	297
V43A	ATGGGGCCACGAAATCCGTCTCCCGACCATCTCTCTGAAAGCGAAAGTGAAGAAGAGGAAAATATTTCTTATTTGAATGAGTCTTCCGGAGAAGAATGGGATAGCTCAGAAGAAGAGGATAGCATGGCCCCTAATCTCTCACCGCTTGAATCTCTTGCCTGG	66	123	18	152	75	123
P44A	ATGGGGCCACGAAATCCGTCTCCCGACCATCTCTCTGAAAGCGAAAGTGAAGAAGAGGAAAATATTTCTTATTTGAATGAGTCTTCCGGAGAAGAATGGGATAGCTCAGAAGAAGAGGATAGCATGGTCGCCAATCTCTCACCGCTTGAATCTCTTGCCTGG	113	226	32	261	101	218
N45A	ATGGGGCCACGAAATCCGTCTCCCGACCATCTCTCTGAAAGCGAAAGTGAAGAAGAGGAAAATATTTCTTATTTGAATGAGTCTTCCGGAGAAGAATGGGATAGCTCAGAAGAAGAGGATAGCATGGTCCCTGCCCTCTCACCGCTTGAATCTCTTGCCTGG	83	782	17	937	70	705
L46A	ATGGGGCCACGAAATCCGTCTCCCGACCATCTCTCTGAAAGCGAAAGTGAAGAAGAGGAAAATATTTCTTATTTGAATGAGTCTTCCGGAGAAGAATGGGATAGCTCAGAAGAAGAGGATAGCATGGTCCCTAATGCCTCACCGCTTGAATCTCTTGCCTGG	127	1258	27	1560	107	1172
S47A	ATGGGGCCACGAAATCCGTCTCCCGACCATCTCTCTGAAAGCGAAAGTGAAGAAGAGGAAAATATTTCTTATTTGAATGAGTCTTCCGGAGAAGAATGGGATAGCTCAGAAGAAGAGGATAGCATGGTCCCTAATCTCGCCCCGCTTGAATCTCTTGCCTGG	349	151	85	245	292	180
P48A	ATGGGGCCACGAAATCCGTCTCCCGACCATCTCTCTGAAAGCGAAAGTGAAGAAGAGGAAAATATTTCTTATTTGAATGAGTCTTCCGGAGAAGAATGGGATAGCTCAGAAGAAGAGGATAGCATGGTCCCTAATCTCTCAGCCCTTGAATCTCTTGCCTGG	79	223	13	239	35	196
L49A	ATGGGGCCACGAAATCCGTCTCCCGACCATCTCTCTGAAAGCGAAAGTGAAGAAGAGGAAAATATTTCTTATTTGAATGAGTCTTCCGGAGAAGAATGGGATAGCTCAGAAGAAGAGGATAGCATGGTCCCTAATCTCTCACCGGCCGAATCTCTTGCCTGG	1346	177	306	281	1201	179
N5A	ATGGGGCCACGAGCCCCGTCTCCCGACCATCTCTCTGAAAGCGAAAGTGAAGAAGAGGAAAATATTTCTTATTTGAATGAGTCTTCCGGAGAAGAATGGGATAGCTCAGAAGAAGAGGATAGCATGGTCCCTAATCTCTCACCGCTTGAATCTCTTGCCTGG	339	355	69	464	275	308
E50A	ATGGGGCCACGAAATCCGTCTCCCGACCATCTCTCTGAAAGCGAAAGTGAAGAAGAGGAAAATATTTCTTATTTGAATGAGTCTTCCGGAGAAGAATGGGATAGCTCAGAAGAAGAGGATAGCATGGTCCCTAATCTCTCACCGCTTGCCTCTCTTGCCTGG	1976	125	441	126	1645	106
S51A	ATGGGGCCACGAAATCCGTCTCCCGACCATCTCTCTGAAAGCGAAAGTGAAGAAGAGGAAAATATTTCTTATTTGAATGAGTCTTCCGGAGAAGAATGGGATAGCTCAGAAGAAGAGGATAGCATGGTCCCTAATCTCTCACCGCTTGAAGCCCTTGCCTGG	346	1257	64	1644	273	1245
L52A	ATGGGGCCACGAAATCCGTCTCCCGACCATCTCTCTGAAAGCGAAAGTGAAGAAGAGGAAAATATTTCTTATTTGAATGAGTCTTCCGGAGAAGAATGGGATAGCTCAGAAGAAGAGGATAGCATGGTCCCTAATCTCTCACCGCTTGAATCTGCCGCCTGG	216	831	69	1095	195	853
A53R	ATGGGGCCACGAAATCCGTCTCCCGACCATCTCTCTGAAAGCGAAAGTGAAGAAGAGGAAAATATTTCTTATTTGAATGAGTCTTCCGGAGAAGAATGGGATAGCTCAGAAGAAGAGGATAGCATGGTCCCTAATCTCTCACCGCTTGAATCTCTTCGGTGG	2849	126	701	161	2266	134
W54A	ATGGGGCCACGAAATCCGTCTCCCGACCATCTCTCTGAAAGCGAAAGTGAAGAAGAGGAAAATATTTCTTATTTGAATGAGTCTTCCGGAGAAGAATGGGATAGCTCAGAAGAAGAGGATAGCATGGTCCCTAATCTCTCACCGCTTGAATCTCTTGCCGCC	236	205	50	272	195	188
Q55A	GCCGTCAAATGTCTCCTCAAATATTCTACGACTTGGAAGCCCCTCAATCCCAACAGCTGGCTTTATCATGCCAAACTCTTGGATCCTTCAACTCCAGTCCATATTCTGCGCGAGATTGGCCTCAGGCTTAGTCATTGTAGCCACTGCGTCCCCAAGCTGGAG	206	158	38	209	173	145
V56A	CAAGCCAAATGTCTCCTCAAATATTCTACGACTTGGAAGCCCCTCAATCCCAACAGCTGGCTTTATCATGCCAAACTCTTGGATCCTTCAACTCCAGTCCATATTCTGCGCGAGATTGGCCTCAGGCTTAGTCATTGTAGCCACTGCGTCCCCAAGCTGGAG	220	251	32	271	216	243
K57A	CAAGTCGCCTGTCTCCTCAAATATTCTACGACTTGGAAGCCCCTCAATCCCAACAGCTGGCTTTATCATGCCAAACTCTTGGATCCTTCAACTCCAGTCCATATTCTGCGCGAGATTGGCCTCAGGCTTAGTCATTGTAGCCACTGCGTCCCCAAGCTGGAG	182	363	50	348	187	335
C58A	CAAGTCAAAGCCCTCCTCAAATATTCTACGACTTGGAAGCCCCTCAATCCCAACAGCTGGCTTTATCATGCCAAACTCTTGGATCCTTCAACTCCAGTCCATATTCTGCGCGAGATTGGCCTCAGGCTTAGTCATTGTAGCCACTGCGTCCCCAAGCTGGAG	109	676	22	810	74	663
L59A	CAAGTCAAATGTGCCCTCAAATATTCTACGACTTGGAAGCCCCTCAATCCCAACAGCTGGCTTTATCATGCCAAACTCTTGGATCCTTCAACTCCAGTCCATATTCTGCGCGAGATTGGCCTCAGGCTTAGTCATTGTAGCCACTGCGTCCCCAAGCTGGAG	92	172	22	206	87	165
P6A	ATGGGGCCACGAAATGCCTCTCCCGACCATCTCTCTGAAAGCGAAAGTGAAGAAGAGGAAAATATTTCTTATTTGAATGAGTCTTCCGGAGAAGAATGGGATAGCTCAGAAGAAGAGGATAGCATGGTCCCTAATCTCTCACCGCTTGAATCTCTTGCCTGG	223	435	57	530	196	426
L60A	CAAGTCAAATGTCTCGCCAAATATTCTACGACTTGGAAGCCCCTCAATCCCAACAGCTGGCTTTATCATGCCAAACTCTTGGATCCTTCAACTCCAGTCCATATTCTGCGCGAGATTGGCCTCAGGCTTAGTCATTGTAGCCACTGCGTCCCCAAGCTGGAG	113	144	26	143	118	113
K61A	CAAGTCAAATGTCTCCTCGCCTATTCTACGACTTGGAAGCCCCTCAATCCCAACAGCTGGCTTTATCATGCCAAACTCTTGGATCCTTCAACTCCAGTCCATATTCTGCGCGAGATTGGCCTCAGGCTTAGTCATTGTAGCCACTGCGTCCCCAAGCTGGAG	280	5419	76	5899	316	4973
Y62A	CAAGTCAAATGTCTCCTCAAAGCCTCTACGACTTGGAAGCCCCTCAATCCCAACAGCTGGCTTTATCATGCCAAACTCTTGGATCCTTCAACTCCAGTCCATATTCTGCGCGAGATTGGCCTCAGGCTTAGTCATTGTAGCCACTGCGTCCCCAAGCTGGAG	666	1420	152	1539	591	1333
S63A	CAAGTCAAATGTCTCCTCAAATATGCCACGACTTGGAAGCCCCTCAATCCCAACAGCTGGCTTTATCATGCCAAACTCTTGGATCCTTCAACTCCAGTCCATATTCTGCGCGAGATTGGCCTCAGGCTTAGTCATTGTAGCCACTGCGTCCCCAAGCTGGAG	332	2078	106	2262	368	1944
T64A	CAAGTCAAATGTCTCCTCAAATATTCTGCCACTTGGAAGCCCCTCAATCCCAACAGCTGGCTTTATCATGCCAAACTCTTGGATCCTTCAACTCCAGTCCATATTCTGCGCGAGATTGGCCTCAGGCTTAGTCATTGTAGCCACTGCGTCCCCAAGCTGGAG	215	1438	43	1527	191	1432
T65A	CAAGTCAAATGTCTCCTCAAATATTCTACGGCCTGGAAGCCCCTCAATCCCAACAGCTGGCTTTATCATGCCAAACTCTTGGATCCTTCAACTCCAGTCCATATTCTGCGCGAGATTGGCCTCAGGCTTAGTCATTGTAGCCACTGCGTCCCCAAGCTGGAG	181	1483	55	1610	179	1344
W66A	CAAGTCAAATGTCTCCTCAAATATTCTACGACTGCCAAGCCCCTCAATCCCAACAGCTGGCTTTATCATGCCAAACTCTTGGATCCTTCAACTCCAGTCCATATTCTGCGCGAGATTGGCCTCAGGCTTAGTCATTGTAGCCACTGCGTCCCCAAGCTGGAG	1583	355	435	329	1641	383
K67A	CAAGTCAAATGTCTCCTCAAATATTCTACGACTTGGGCCCCCCTCAATCCCAACAGCTGGCTTTATCATGCCAAACTCTTGGATCCTTCAACTCCAGTCCATATTCTGCGCGAGATTGGCCTCAGGCTTAGTCATTGTAGCCACTGCGTCCCCAAGCTGGAG	740	1398	182	1556	793	1358
P68A	CAAGTCAAATGTCTCCTCAAATATTCTACGACTTGGAAGGCCCTCAATCCCAACAGCTGGCTTTATCATGCCAAACTCTTGGATCCTTCAACTCCAGTCCATATTCTGCGCGAGATTGGCCTCAGGCTTAGTCATTGTAGCCACTGCGTCCCCAAGCTGGAG	387	2257	100	2596	341	2144
L69A	CAAGTCAAATGTCTCCTCAAATATTCTACGACTTGGAAGCCCGCCAATCCCAACAGCTGGCTTTATCATGCCAAACTCTTGGATCCTTCAACTCCAGTCCATATTCTGCGCGAGATTGGCCTCAGGCTTAGTCATTGTAGCCACTGCGTCCCCAAGCTGGAG	3231	707	729	835	3085	657
S7A	ATGGGGCCACGAAATCCGGCCCCCGACCATCTCTCTGAAAGCGAAAGTGAAGAAGAGGAAAATATTTCTTATTTGAATGAGTCTTCCGGAGAAGAATGGGATAGCTCAGAAGAAGAGGATAGCATGGTCCCTAATCTCTCACCGCTTGAATCTCTTGCCTGG	178	216	29	336	128	224
N70A	CAAGTCAAATGTCTCCTCAAATATTCTACGACTTGGAAGCCCCTCGCCCCCAACAGCTGGCTTTATCATGCCAAACTCTTGGATCCTTCAACTCCAGTCCATATTCTGCGCGAGATTGGCCTCAGGCTTAGTCATTGTAGCCACTGCGTCCCCAAGCTGGAG	304	1947	69	1983	332	1767
P71A	CAAGTCAAATGTCTCCTCAAATATTCTACGACTTGGAAGCCCCTCAATGCCAACAGCTGGCTTTATCATGCCAAACTCTTGGATCCTTCAACTCCAGTCCATATTCTGCGCGAGATTGGCCTCAGGCTTAGTCATTGTAGCCACTGCGTCCCCAAGCTGGAG	332	2298	90	2616	314	2229
N72A	CAAGTCAAATGTCTCCTCAAATATTCTACGACTTGGAAGCCCCTCAATCCCGCCAGCTGGCTTTATCATGCCAAACTCTTGGATCCTTCAACTCCAGTCCATATTCTGCGCGAGATTGGCCTCAGGCTTAGTCATTGTAGCCACTGCGTCCCCAAGCTGGAG	1046	247	254	297	1032	255
S73A	CAAGTCAAATGTCTCCTCAAATATTCTACGACTTGGAAGCCCCTCAATCCCAACGCCTGGCTTTATCATGCCAAACTCTTGGATCCTTCAACTCCAGTCCATATTCTGCGCGAGATTGGCCTCAGGCTTAGTCATTGTAGCCACTGCGTCCCCAAGCTGGAG	873	250	215	337	900	275
W74A	CAAGTCAAATGTCTCCTCAAATATTCTACGACTTGGAAGCCCCTCAATCCCAACAGCGCCCTTTATCATGCCAAACTCTTGGATCCTTCAACTCCAGTCCATATTCTGCGCGAGATTGGCCTCAGGCTTAGTCATTGTAGCCACTGCGTCCCCAAGCTGGAG	2233	456	552	544	2165	446
L75A	CAAGTCAAATGTCTCCTCAAATATTCTACGACTTGGAAGCCCCTCAATCCCAACAGCTGGGCCTATCATGCCAAACTCTTGGATCCTTCAACTCCAGTCCATATTCTGCGCGAGATTGGCCTCAGGCTTAGTCATTGTAGCCACTGCGTCCCCAAGCTGGAG	2219	408	524	461	2064	438
Y76A	CAAGTCAAATGTCTCCTCAAATATTCTACGACTTGGAAGCCCCTCAATCCCAACAGCTGGCTTGCCCATGCCAAACTCTTGGATCCTTCAACTCCAGTCCATATTCTGCGCGAGATTGGCCTCAGGCTTAGTCATTGTAGCCACTGCGTCCCCAAGCTGGAG	2791	632	682	641	2741	591
H77A	CAAGTCAAATGTCTCCTCAAATATTCTACGACTTGGAAGCCCCTCAATCCCAACAGCTGGCTTTATGCCGCCAAACTCTTGGATCCTTCAACTCCAGTCCATATTCTGCGCGAGATTGGCCTCAGGCTTAGTCATTGTAGCCACTGCGTCCCCAAGCTGGAG	1046	417	248	484	972	405
A78R	CAAGTCAAATGTCTCCTCAAATATTCTACGACTTGGAAGCCCCTCAATCCCAACAGCTGGCTTTATCATCGGAAACTCTTGGATCCTTCAACTCCAGTCCATATTCTGCGCGAGATTGGCCTCAGGCTTAGTCATTGTAGCCACTGCGTCCCCAAGCTGGAG	2458	523	607	555	2281	555
K79A	CAAGTCAAATGTCTCCTCAAATATTCTACGACTTGGAAGCCCCTCAATCCCAACAGCTGGCTTTATCATGCCGCCCTCTTGGATCCTTCAACTCCAGTCCATATTCTGCGCGAGATTGGCCTCAGGCTTAGTCATTGTAGCCACTGCGTCCCCAAGCTGGAG	318	527	87	497	318	467
P8A	ATGGGGCCACGAAATCCGTCTGCCGACCATCTCTCTGAAAGCGAAAGTGAAGAAGAGGAAAATATTTCTTATTTGAATGAGTCTTCCGGAGAAGAATGGGATAGCTCAGAAGAAGAGGATAGCATGGTCCCTAATCTCTCACCGCTTGAATCTCTTGCCTGG	900	787	230	960	726	753
L80A	CAAGTCAAATGTCTCCTCAAATATTCTACGACTTGGAAGCCCCTCAATCCCAACAGCTGGCTTTATCATGCCAAAGCCTTGGATCCTTCAACTCCAGTCCATATTCTGCGCGAGATTGGCCTCAGGCTTAGTCATTGTAGCCACTGCGTCCCCAAGCTGGAG	1177	333	301	313	1183	295
L81A	CAAGTCAAATGTCTCCTCAAATATTCTACGACTTGGAAGCCCCTCAATCCCAACAGCTGGCTTTATCATGCCAAACTCGCCGATCCTTCAACTCCAGTCCATATTCTGCGCGAGATTGGCCTCAGGCTTAGTCATTGTAGCCACTGCGTCCCCAAGCTGGAG	1821	372	448	398	1677	363
D82A	CAAGTCAAATGTCTCCTCAAATATTCTACGACTTGGAAGCCCCTCAATCCCAACAGCTGGCTTTATCATGCCAAACTCTTGGCCCCTTCAACTCCAGTCCATATTCTGCGCGAGATTGGCCTCAGGCTTAGTCATTGTAGCCACTGCGTCCCCAAGCTGGAG	1125	356	269	375	1135	258
P83A	CAAGTCAAATGTCTCCTCAAATATTCTACGACTTGGAAGCCCCTCAATCCCAACAGCTGGCTTTATCATGCCAAACTCTTGGATGCCTCAACTCCAGTCCATATTCTGCGCGAGATTGGCCTCAGGCTTAGTCATTGTAGCCACTGCGTCCCCAAGCTGGAG	218	2206	67	2464	213	1952
S84A	CAAGTCAAATGTCTCCTCAAATATTCTACGACTTGGAAGCCCCTCAATCCCAACAGCTGGCTTTATCATGCCAAACTCTTGGATCCTGCCACTCCAGTCCATATTCTGCGCGAGATTGGCCTCAGGCTTAGTCATTGTAGCCACTGCGTCCCCAAGCTGGAG	189	798	47	879	162	782
T85A	CAAGTCAAATGTCTCCTCAAATATTCTACGACTTGGAAGCCCCTCAATCCCAACAGCTGGCTTTATCATGCCAAACTCTTGGATCCTTCAGCCCCAGTCCATATTCTGCGCGAGATTGGCCTCAGGCTTAGTCATTGTAGCCACTGCGTCCCCAAGCTGGAG	199	330	33	419	190	305
P86A	CAAGTCAAATGTCTCCTCAAATATTCTACGACTTGGAAGCCCCTCAATCCCAACAGCTGGCTTTATCATGCCAAACTCTTGGATCCTTCAACTGCCGTCCATATTCTGCGCGAGATTGGCCTCAGGCTTAGTCATTGTAGCCACTGCGTCCCCAAGCTGGAG	295	256	86	297	323	282
V87A	CAAGTCAAATGTCTCCTCAAATATTCTACGACTTGGAAGCCCCTCAATCCCAACAGCTGGCTTTATCATGCCAAACTCTTGGATCCTTCAACTCCAGCCCATATTCTGCGCGAGATTGGCCTCAGGCTTAGTCATTGTAGCCACTGCGTCCCCAAGCTGGAG	448	187	96	238	483	226
H88A	CAAGTCAAATGTCTCCTCAAATATTCTACGACTTGGAAGCCCCTCAATCCCAACAGCTGGCTTTATCATGCCAAACTCTTGGATCCTTCAACTCCAGTCGCCATTCTGCGCGAGATTGGCCTCAGGCTTAGTCATTGTAGCCACTGCGTCCCCAAGCTGGAG	257	394	81	357	241	395
I89A	CAAGTCAAATGTCTCCTCAAATATTCTACGACTTGGAAGCCCCTCAATCCCAACAGCTGGCTTTATCATGCCAAACTCTTGGATCCTTCAACTCCAGTCCATGCCCTGCGCGAGATTGGCCTCAGGCTTAGTCATTGTAGCCACTGCGTCCCCAAGCTGGAG	161	417	36	476	160	415
D9A	ATGGGGCCACGAAATCCGTCTCCCGCCCATCTCTCTGAAAGCGAAAGTGAAGAAGAGGAAAATATTTCTTATTTGAATGAGTCTTCCGGAGAAGAATGGGATAGCTCAGAAGAAGAGGATAGCATGGTCCCTAATCTCTCACCGCTTGAATCTCTTGCCTGG	287	381	72	466	259	304
L90A	CAAGTCAAATGTCTCCTCAAATATTCTACGACTTGGAAGCCCCTCAATCCCAACAGCTGGCTTTATCATGCCAAACTCTTGGATCCTTCAACTCCAGTCCATATTGCCCGCGAGATTGGCCTCAGGCTTAGTCATTGTAGCCACTGCGTCCCCAAGCTGGAG	396	108	82	96	337	90
R91A	CAAGTCAAATGTCTCCTCAAATATTCTACGACTTGGAAGCCCCTCAATCCCAACAGCTGGCTTTATCATGCCAAACTCTTGGATCCTTCAACTCCAGTCCATATTCTGGCCGAGATTGGCCTCAGGCTTAGTCATTGTAGCCACTGCGTCCCCAAGCTGGAG	839	262	212	239	789	209
E92A	CAAGTCAAATGTCTCCTCAAATATTCTACGACTTGGAAGCCCCTCAATCCCAACAGCTGGCTTTATCATGCCAAACTCTTGGATCCTTCAACTCCAGTCCATATTCTGCGCGCCATTGGCCTCAGGCTTAGTCATTGTAGCCACTGCGTCCCCAAGCTGGAG	1575	451	376	500	1507	391
I93A	CAAGTCAAATGTCTCCTCAAATATTCTACGACTTGGAAGCCCCTCAATCCCAACAGCTGGCTTTATCATGCCAAACTCTTGGATCCTTCAACTCCAGTCCATATTCTGCGCGAGGCCGGCCTCAGGCTTAGTCATTGTAGCCACTGCGTCCCCAAGCTGGAG	1755	418	386	518	1525	387
G94A	CAAGTCAAATGTCTCCTCAAATATTCTACGACTTGGAAGCCCCTCAATCCCAACAGCTGGCTTTATCATGCCAAACTCTTGGATCCTTCAACTCCAGTCCATATTCTGCGCGAGATTGCCCTCAGGCTTAGTCATTGTAGCCACTGCGTCCCCAAGCTGGAG	124	1127	33	1287	118	962
L95A	CAAGTCAAATGTCTCCTCAAATATTCTACGACTTGGAAGCCCCTCAATCCCAACAGCTGGCTTTATCATGCCAAACTCTTGGATCCTTCAACTCCAGTCCATATTCTGCGCGAGATTGGCGCCAGGCTTAGTCATTGTAGCCACTGCGTCCCCAAGCTGGAG	999	266	274	304	892	258
R96A	CAAGTCAAATGTCTCCTCAAATATTCTACGACTTGGAAGCCCCTCAATCCCAACAGCTGGCTTTATCATGCCAAACTCTTGGATCCTTCAACTCCAGTCCATATTCTGCGCGAGATTGGCCTCGCCCTTAGTCATTGTAGCCACTGCGTCCCCAAGCTGGAG	160	201	36	182	184	205
L97A	CAAGTCAAATGTCTCCTCAAATATTCTACGACTTGGAAGCCCCTCAATCCCAACAGCTGGCTTTATCATGCCAAACTCTTGGATCCTTCAACTCCAGTCCATATTCTGCGCGAGATTGGCCTCAGGGCCAGTCATTGTAGCCACTGCGTCCCCAAGCTGGAG	470	191	117	191	467	183
S98A	CAAGTCAAATGTCTCCTCAAATATTCTACGACTTGGAAGCCCCTCAATCCCAACAGCTGGCTTTATCATGCCAAACTCTTGGATCCTTCAACTCCAGTCCATATTCTGCGCGAGATTGGCCTCAGGCTTGCCCATTGTAGCCACTGCGTCCCCAAGCTGGAG	105	531	15	601	76	532
H99A	CAAGTCAAATGTCTCCTCAAATATTCTACGACTTGGAAGCCCCTCAATCCCAACAGCTGGCTTTATCATGCCAAACTCTTGGATCCTTCAACTCCAGTCCATATTCTGCGCGAGATTGGCCTCAGGCTTAGTGCCTGTAGCCACTGCGTCCCCAAGCTGGAG	35	183	15	149	60	160
WT	ATGGGGCCACGAAATCCGTCTCCCGACCATCTCTCTGAAAGCGAAAGTGAAGAAGAGGAAAATATTTCTTATTTGAATGAGTCTTCCGGAGAAGAATGGGATAGCTCAGAAGAAGAGGATAGCATGGTCCCTAATCTCTCACCGCTTGAATCTCTTGCCTGG	1171	1367	196	1749	863	1361
WT	CAAGTCAAATGTCTCCTCAAATATTCTACGACTTGGAAGCCCCTCAATCCCAACAGCTGGCTTTATCATGCCAAACTCTTGGATCCTTCAACTCCAGTCCATATTCTGCGCGAGATTGGCCTCAGGCTTAGTCATTGTAGCCACTGCGTCCCCAAGCTGGAG	672	4287	202	4506	933	3796
WT	CCAATTCCCGAATGGCCACCGCTTGCATCCTGTGGCGTGCCCCCATTTCAAAAGCCACTGACTTCCCCGAGCCGACTTTCAAGGGACCATGCAACACTGAATGGCGCCTTGCAATTCGCAACCAAGCAGCTTTCAAGAACTCTTAGTCGGGCTACGCCCATC	958	3301	663	2803	547	1651
WT	CCCGAGTACCTGAAACAAATCCCAAATAGCTGCGTTTCTGGGTGTTGCTGTGGGTGGCTGACCAAAACCGTCAAGGAAACCACGCGGACGGAGCCCATCAACACCACCTATAGCTACACCGATTTTCAAAAGGCAGTGAACAAACTCCTGACAGCCAGTCTT	927	2145	957	2329	1106	1479

## Sheet: Supp. Fig. 4f - Volcano Plot
Mutant	Ratio	p_value
L211A	0.674059	0.98977
I169A	0.724749	0.979263
S118A	0.667361	0.973088
T160A	0.663371	0.972442
P3A	0.731301	0.965161
N5A	0.84917	0.934747
S12A	0.7482	0.92765
N171A	0.807792	0.914194
D9A	0.810287	0.902857
D34A	0.722219	0.888664
E17A	0.770773	0.887097
H88A	0.580273	0.882581
Q168A	0.656816	0.882581
V56A	0.845396	0.876129
E31A	0.716652	0.871982
S14A	0.748268	0.864147
E20A	0.696412	0.840369
E19A	0.689181	0.832442
L60A	0.931194	0.829954
E188A	0.621073	0.825899
R96A	0.853644	0.803871
E27A	0.869246	0.784516
E18A	0.809274	0.772627
G30A	0.669914	0.770599
R133A	0.769538	0.751705
S215A	0.879122	0.751705
E15A	0.593403	0.730968
E37A	0.81603	0.730968
N21A	0.795157	0.716682
K150A	0.839392	0.71106
K79A	0.647624	0.709032
S36A	0.907642	0.683318
S41A	0.919888	0.677051
V104A	0.596434	0.675207
Q151A	0.841083	0.665346
H10A	0.579963	0.656959
W54A	0.986482	0.64682
S16A	0.593599	0.638525
N26A	0.641609	0.610599
N209A	0.520165	0.603779
P163A	0.526679	0.603779
G2A	0.607901	0.574194
E193A	1.08679	0.573917
Q55A	1.13473	0.568203
P123A	0.448883	0.562396
P161A	0.860615	0.562028
T198A	0.526515	0.555945
E38A	1.05361	0.551797
E112A	0.467987	0.542581
P122A	0.435393	0.542581
S35A	0.911806	0.540092
T202A	1.05075	0.522673
K126A	0.460439	0.519078
R154A	0.898233	0.510599
Y199A	1.00228	0.510599
T213A	0.483234	0.505714
P8A	0.916968	0.498986
S29A	1.04277	0.491889
T129A	0.403171	0.480645
V121A	0.988838	0.480184
E164A	1.08455	0.469493
E32A	0.934087	0.469493
F147A	0.973018	0.469493
S28A	0.932406	0.464332
K210A	0.469566	0.457512
S23A	0.600321	0.457512
T149A	0.398296	0.457512
WT	0.473726	0.457512
S7A	0.543469	0.448111
T155A	0.445317	0.427189
N196A	0.492412	0.417051
K57A	0.530896	0.410783
V43A	0.579921	0.399631
A214R	1.2145	0.384977
G120A	1.16445	0.374839
P86A	1.08935	0.374839
K187A	0.419383	0.374378
K67A	0.555375	0.359447
M42A	0.483541	0.341751
V174A	0.437889	0.341751
P127A	0.37661	0.337512
S130A	0.348624	0.337512
T85A	0.59247	0.332719
R158A	0.386625	0.327189
E13A	0.55985	0.318157
E39A	1.14824	0.316037
I195A	0.393988	0.303502
L59A	0.501473	0.303502
T190A	0.408021	0.289401
C178A	1.31167	0.288203
P105A	0.471837	0.285069
P44A	0.440633	0.280553
L134A	0.390022	0.276959
S175A	0.399087	0.276959
P170A	1.43205	0.274101
D40A	1.45831	0.264885
S153A	0.373831	0.257604
P6A	0.437582	0.254009
L11A	0.462934	0.242673
S47A	1.54285	0.235023
K184A	1.78686	0.218986
S200A	1.58888	0.216682
P109A	0.32693	0.212811
Y62A	0.421667	0.20553
V87A	2.0326	0.190507
G176A	0.301047	0.167834
G180A	0.355316	0.165438
R4A	0.404965	0.165438
W33A	0.351296	0.165438
P194A	0.345592	0.155115
H77A	2.28257	0.149677
T197A	0.344488	0.145899
T140A	0.304149	0.143226
L97A	2.42705	0.13106
T183A	1.8954	0.13106
S172A	2.02687	0.129585
S157A	0.291071	0.125161
L128A	1.68719	0.1247
L25A	0.32462	0.115668
R136A	0.242624	0.115668
I89A	0.366678	0.113364
I22A	0.319039	0.104516
S73A	3.11259	0.0976959
Y24A	0.346416	0.0946544
I110A	2.13853	0.0914286
A117R	0.306277	0.0909677
C119A	2.08019	0.0879263
H138A	0.248012	0.0873733
K206A	2.7177	0.0836866
D137A	0.315355	0.0834101
T192A	0.295026	0.0814747
Q125A	0.260895	0.0793548
S132A	0.253063	0.0793548
E92A	3.66563	0.0701382
R91A	3.5904	0.0701382
D82A	3.74996	0.0686636
Q146A	0.245707	0.0666359
L90A	3.56123	0.0648848
I162A	0.225574	0.0619355
L116A	3.28119	0.0614747
L95A	3.2882	0.0598157
I93A	3.74776	0.0582488
L141A	3.53867	0.056129
L216A	3.59412	0.056129
H99A	0.239173	0.0549309
F204A	3.33285	0.0482949
L80A	3.81395	0.0470968
N72A	3.84904	0.0461751
L166A	0.241254	0.044977
A139R	3.57157	0.0401843
P111A	3.65411	0.0401843
M1A	0.224372	0.0370507
P48A	0.169834	0.0370507
L145A	3.97212	0.036682
C100A	4.53044	0.0333641
P131A	0.219103	0.0320737
L69A	4.46583	0.0312442
L52A	0.217419	0.0309677
A78R	3.90881	0.0277419
Y76A	4.41097	0.0277419
S135A	0.215943	0.0267281
W66A	4.07495	0.0252535
S51A	0.208548	0.0243318
C103A	4.99434	0.0221198
N142A	4.90167	0.0221198
H102A	0.22765	0.0219355
R191A	0.225721	0.0219355
S84A	0.197025	0.02
L81A	4.39379	0.0199078
W74A	4.61674	0.0193548
V186A	5.4211	0.018341
F124A	4.60928	0.0171429
Q205A	0.229612	0.016682
T185A	0.196078	0.0162212
L75A	4.48176	0.0156682
D203A	6.61945	0.0133641
L49A	6.3812	0.0107834
G143A	0.197925	0.0105069
V208A	7.96305	0.00764977
A207R	7.67954	0.00562212
Y165A	0.19269	0.00525346
P115A	7.82255	0.00488479
K106A	0.182991	0.0046083
S63A	0.180038	0.00414747
L107A	0.145079	0.0037788
P68A	0.151266	0.00322581
A159R	8.08649	0.00248848
S98A	0.135867	0.00211982
T189A	0.16843	0.00211982
C173A	10.8321	0.00184332
W181A	11.3609	0.00184332
P114A	10.5553	0.00175115
N70A	0.178696	0.00147465
K167A	0.150047	0.00110599
S101A	0.125631	0.000922
L152A	10.5575	0.000922
E50A	14.7595	0.000737
L156A	11.0001	0.000737
W113A	10.265	0.000737
C58A	0.106153	0.000645
P71A	0.133978	0.000645
A148R	13.0178	0.000645
T64A	0.126854	0.000553
A53R	16.083	0.000276
E108A	0.129639	0.000276
T65A	0.126668	0.000276
A144R	18.8385	0.000184
C177A	18.6625	0.000184
C179A	19.7161	0.000184
G94A	0.116659	0.000184
K61A	0.060434	0.000184
L182A	21.337	0.000184
L212A	15.429	0.000184
L46A	0.0868298	0.000184
N45A	0.0944325	0.000184
P83A	0.10378	0.000184
Y201A	18.4705	0.000184

[truncated: 2 more sheets: Supp. Fig. 4g - Read Count, Supp. Fig. 4g - Volcano Plot]
