# Supplementary material for: Template-assisted covalent modification underlies activity of covalent molecular glues
Source: Nat Chem Biol. 2024 Jul 29;20(12):1640–9. doi: 10.1038/s41589-024-01668-4 (PMC11582070; doi:10.1038/s41589-024-01668-4)
Supplement: Supplementary file 9 — Source Data Supplementary Fig. 6 Raw data for TR-FRET. [file 41589_2024_1668_MOESM9_ESM.xlsx]

## Sheet: Supp. Fig. 6d-6f
DCAF16	Treatment	Dose(uM)	TR-FRET(520/490)
DCAF16(C58S)	GNE11	100	0.11
DCAF16(C58S)	GNE11	31.6228	0.104
DCAF16(C58S)	GNE11	10	0.108
DCAF16(C58S)	GNE11	3.16228	0.102
DCAF16(C58S)	GNE11	1	0.106
DCAF16(C58S)	GNE11	0.316228	0.1
DCAF16(C58S)	GNE11	0.1	0.102
DCAF16(C58S)	GNE11	0.0316228	0.1
DCAF16(C58S)	GNE11	0.01	0.092
DCAF16(C58S)	GNE11	0.00316228	0.088
DCAF16(C58S)	GNE11	0.001	0.092
DCAF16(C58S)	GNE11	0	0.09
DCAF16(C58S)	GNE11	100	0.104
DCAF16(C58S)	GNE11	31.6228	0.104
DCAF16(C58S)	GNE11	10	0.098
DCAF16(C58S)	GNE11	3.16228	0.1
DCAF16(C58S)	GNE11	1	0.1
DCAF16(C58S)	GNE11	0.316228	0.102
DCAF16(C58S)	GNE11	0.1	0.1
DCAF16(C58S)	GNE11	0.0316228	0.098
DCAF16(C58S)	GNE11	0.01	0.098
DCAF16(C58S)	GNE11	0.00316228	0.092
DCAF16(C58S)	GNE11	0.001	0.096
DCAF16(C58S)	GNE11	0	0.088
DCAF16(C58S)	GNE11	100	0.108
DCAF16(C58S)	GNE11	31.6228	0.104
DCAF16(C58S)	GNE11	10	0.104
DCAF16(C58S)	GNE11	3.16228	0.106
DCAF16(C58S)	GNE11	1	0.102
DCAF16(C58S)	GNE11	0.316228	0.106
DCAF16(C58S)	GNE11	0.1	0.104
DCAF16(C58S)	GNE11	0.0316228	0.102
DCAF16(C58S)	GNE11	0.01	0.1
DCAF16(C58S)	GNE11	0.00316228	0.092
DCAF16(C58S)	GNE11	0.001	0.094
DCAF16(C58S)	GNE11	0	0.088
DCAF16(C58S)	MMH1	100	0.166
DCAF16(C58S)	MMH1	31.6228	0.136
DCAF16(C58S)	MMH1	10	0.124
DCAF16(C58S)	MMH1	3.16228	0.12
DCAF16(C58S)	MMH1	1	0.118
DCAF16(C58S)	MMH1	0.316228	0.116
DCAF16(C58S)	MMH1	0.1	0.11
DCAF16(C58S)	MMH1	0.0316228	0.106
DCAF16(C58S)	MMH1	0.01	0.096
DCAF16(C58S)	MMH1	0.00316228	0.094
DCAF16(C58S)	MMH1	0.001	0.09
DCAF16(C58S)	MMH1	0	0.094
DCAF16(C58S)	MMH1	100	0.168
DCAF16(C58S)	MMH1	31.6228	0.13
DCAF16(C58S)	MMH1	10	0.126
DCAF16(C58S)	MMH1	3.16228	0.118
DCAF16(C58S)	MMH1	1	0.116
DCAF16(C58S)	MMH1	0.316228	0.116
DCAF16(C58S)	MMH1	0.1	0.11
DCAF16(C58S)	MMH1	0.0316228	0.104
DCAF16(C58S)	MMH1	0.01	0.096
DCAF16(C58S)	MMH1	0.00316228	0.096
DCAF16(C58S)	MMH1	0.001	0.092
DCAF16(C58S)	MMH1	0	0.092
DCAF16(C58S)	MMH1	100	0.176
DCAF16(C58S)	MMH1	31.6228	0.124
DCAF16(C58S)	MMH1	10	0.122
DCAF16(C58S)	MMH1	3.16228	0.116
DCAF16(C58S)	MMH1	1	0.126
DCAF16(C58S)	MMH1	0.316228	0.118
DCAF16(C58S)	MMH1	0.1	0.11
DCAF16(C58S)	MMH1	0.0316228	0.1
DCAF16(C58S)	MMH1	0.01	0.094
DCAF16(C58S)	MMH1	0.00316228	0.092
DCAF16(C58S)	MMH1	0.001	0.09
DCAF16(C58S)	MMH1	0	0.09
DCAF16(C58S)	MMH2	100	0.12
DCAF16(C58S)	MMH2	31.6228	0.106
DCAF16(C58S)	MMH2	10	0.13
DCAF16(C58S)	MMH2	3.16228	0.162
DCAF16(C58S)	MMH2	1	0.174
DCAF16(C58S)	MMH2	0.316228	0.156
DCAF16(C58S)	MMH2	0.1	0.118
DCAF16(C58S)	MMH2	0.0316228	0.1
DCAF16(C58S)	MMH2	0.01	0.092
DCAF16(C58S)	MMH2	0.00316228	0.094
DCAF16(C58S)	MMH2	0.001	0.096
DCAF16(C58S)	MMH2	0	0.094
DCAF16(C58S)	MMH2	100	0.118
DCAF16(C58S)	MMH2	31.6228	0.11
DCAF16(C58S)	MMH2	10	0.132
DCAF16(C58S)	MMH2	3.16228	0.166
DCAF16(C58S)	MMH2	1	0.178
DCAF16(C58S)	MMH2	0.316228	0.154
DCAF16(C58S)	MMH2	0.1	0.114
DCAF16(C58S)	MMH2	0.0316228	0.1
DCAF16(C58S)	MMH2	0.01	0.09
DCAF16(C58S)	MMH2	0.00316228	0.092
DCAF16(C58S)	MMH2	0.001	0.092
DCAF16(C58S)	MMH2	0	0.094
DCAF16(C58S)	MMH2	100	0.12
DCAF16(C58S)	MMH2	31.6228	0.118
DCAF16(C58S)	MMH2	10	0.132
DCAF16(C58S)	MMH2	3.16228	0.162
DCAF16(C58S)	MMH2	1	0.176
DCAF16(C58S)	MMH2	0.316228	0.154
DCAF16(C58S)	MMH2	0.1	0.12
DCAF16(C58S)	MMH2	0.0316228	0.098
DCAF16(C58S)	MMH2	0.01	0.098
DCAF16(C58S)	MMH2	0.00316228	0.098
DCAF16(C58S)	MMH2	0.001	0.09
DCAF16(C58S)	MMH2	0	0.09
DCAF16(WT)	GNE11	100	0.274
DCAF16(WT)	GNE11	31.6228	0.296
DCAF16(WT)	GNE11	10	0.274
DCAF16(WT)	GNE11	3.16228	0.274
DCAF16(WT)	GNE11	1	0.274
DCAF16(WT)	GNE11	0.316228	0.262
DCAF16(WT)	GNE11	0.1	0.234
DCAF16(WT)	GNE11	0.0316228	0.182
DCAF16(WT)	GNE11	0.01	0.146
DCAF16(WT)	GNE11	0.00316228	0.148
DCAF16(WT)	GNE11	0.001	0.136
DCAF16(WT)	GNE11	0	0.138
DCAF16(WT)	GNE11	100	0.286
DCAF16(WT)	GNE11	31.6228	0.272
DCAF16(WT)	GNE11	10	0.28
DCAF16(WT)	GNE11	3.16228	0.26
DCAF16(WT)	GNE11	1	0.254
DCAF16(WT)	GNE11	0.316228	0.26
DCAF16(WT)	GNE11	0.1	0.232
DCAF16(WT)	GNE11	0.0316228	0.182
DCAF16(WT)	GNE11	0.01	0.154
DCAF16(WT)	GNE11	0.00316228	0.134
DCAF16(WT)	GNE11	0.001	0.138
DCAF16(WT)	GNE11	0	0.132
DCAF16(WT)	MMH1	100	0.426
DCAF16(WT)	MMH1	31.6228	1.124
DCAF16(WT)	MMH1	10	1.678
DCAF16(WT)	MMH1	3.16228	1.67
DCAF16(WT)	MMH1	1	1.596
DCAF16(WT)	MMH1	0.316228	1.498
DCAF16(WT)	MMH1	0.1	1.318
DCAF16(WT)	MMH1	0.0316228	0.914
DCAF16(WT)	MMH1	0.01	0.378
DCAF16(WT)	MMH1	0.00316228	0.18
DCAF16(WT)	MMH1	0.001	0.11
DCAF16(WT)	MMH1	0	0.108
DCAF16(WT)	MMH1	100	0.452
DCAF16(WT)	MMH1	31.6228	1.122
DCAF16(WT)	MMH1	10	1.708
DCAF16(WT)	MMH1	3.16228	1.778
DCAF16(WT)	MMH1	1	1.664
DCAF16(WT)	MMH1	0.316228	1.594
DCAF16(WT)	MMH1	0.1	1.388
DCAF16(WT)	MMH1	0.0316228	1.002
DCAF16(WT)	MMH1	0.01	0.41
DCAF16(WT)	MMH1	0.00316228	0.2
DCAF16(WT)	MMH1	0.001	0.106
DCAF16(WT)	MMH1	0	0.108
DCAF16(WT)	MMH1	100	0.45
DCAF16(WT)	MMH1	31.6228	1.138
DCAF16(WT)	MMH1	10	1.742
DCAF16(WT)	MMH1	3.16228	1.792
DCAF16(WT)	MMH1	1	1.674
DCAF16(WT)	MMH1	0.316228	1.572
DCAF16(WT)	MMH1	0.1	1.408
DCAF16(WT)	MMH1	0.0316228	0.97
DCAF16(WT)	MMH1	0.01	0.396
DCAF16(WT)	MMH1	0.00316228	0.184
DCAF16(WT)	MMH1	0.001	0.108
DCAF16(WT)	MMH1	0	0.108
DCAF16(WT)	MMH2	100	0.414
DCAF16(WT)	MMH2	31.6228	1.05
DCAF16(WT)	MMH2	10	2.456
DCAF16(WT)	MMH2	3.16228	3.4
DCAF16(WT)	MMH2	1	3.754
DCAF16(WT)	MMH2	0.316228	3.468
DCAF16(WT)	MMH2	0.1	2.804
DCAF16(WT)	MMH2	0.0316228	1.63
DCAF16(WT)	MMH2	0.01	0.564
DCAF16(WT)	MMH2	0.00316228	0.212
DCAF16(WT)	MMH2	0.001	0.104
DCAF16(WT)	MMH2	0	0.112
DCAF16(WT)	MMH2	100	0.442
DCAF16(WT)	MMH2	31.6228	1.04
DCAF16(WT)	MMH2	10	2.504
DCAF16(WT)	MMH2	3.16228	3.416
DCAF16(WT)	MMH2	1	3.796
DCAF16(WT)	MMH2	0.316228	3.608
DCAF16(WT)	MMH2	0.1	2.85
DCAF16(WT)	MMH2	0.0316228	1.722
DCAF16(WT)	MMH2	0.01	0.596
DCAF16(WT)	MMH2	0.00316228	0.23
DCAF16(WT)	MMH2	0.001	0.106
DCAF16(WT)	MMH2	0	0.106
DCAF16(WT)	MMH2	100	0.444
DCAF16(WT)	MMH2	31.6228	1.212
DCAF16(WT)	MMH2	10	2.628
DCAF16(WT)	MMH2	3.16228	3.514
DCAF16(WT)	MMH2	1	3.724
DCAF16(WT)	MMH2	0.316228	3.584
DCAF16(WT)	MMH2	0.1	2.898
DCAF16(WT)	MMH2	0.0316228	1.636
DCAF16(WT)	MMH2	0.01	0.562
DCAF16(WT)	MMH2	0.00316228	0.214
DCAF16(WT)	MMH2	0.001	0.106
DCAF16(WT)	MMH2	0	0.106
