# Supplementary material for: Template-assisted covalent modification underlies activity of covalent molecular glues
Source: Nat Chem Biol. 2024 Jul 29;20(12):1640–9. doi: 10.1038/s41589-024-01668-4 (PMC11582070; doi:10.1038/s41589-024-01668-4)
Supplement: Supplementary file 10 — Source Data Supplementary Fig. 7 Raw data for alanine-scanning screens. [file 41589_2024_1668_MOESM10_ESM.xlsx]

## Sheet: Supp. Fig. 7b - Read Count
Mutant	Sequence	H_Rep1	L_Rep1	H_Rep2	L_Rep2
K349A	GCCGTCTCGGAGCAGCTCAAGTGCTGCAGCGGCATCCTCAAGGAGATGTTTGCCAAGAAGCACGCCGCCTACGCCTGGCCCTTCTACAAGCCTGTGGACGTGGAGGCACTGGGCCTACACGACTACTGTGACATCATCAAGCACCCCATGGACATGAGCACAATCAAGTCT	65	19	115	136
V350A	AAGGCCTCGGAGCAGCTCAAGTGCTGCAGCGGCATCCTCAAGGAGATGTTTGCCAAGAAGCACGCCGCCTACGCCTGGCCCTTCTACAAGCCTGTGGACGTGGAGGCACTGGGCCTACACGACTACTGTGACATCATCAAGCACCCCATGGACATGAGCACAATCAAGTCT	87	20	134	131
S351A	AAGGTCGCCGAGCAGCTCAAGTGCTGCAGCGGCATCCTCAAGGAGATGTTTGCCAAGAAGCACGCCGCCTACGCCTGGCCCTTCTACAAGCCTGTGGACGTGGAGGCACTGGGCCTACACGACTACTGTGACATCATCAAGCACCCCATGGACATGAGCACAATCAAGTCT	64	25	138	149
E352A	AAGGTCTCGGCCCAGCTCAAGTGCTGCAGCGGCATCCTCAAGGAGATGTTTGCCAAGAAGCACGCCGCCTACGCCTGGCCCTTCTACAAGCCTGTGGACGTGGAGGCACTGGGCCTACACGACTACTGTGACATCATCAAGCACCCCATGGACATGAGCACAATCAAGTCT	52	17	93	146
Q353A	AAGGTCTCGGAGGCCCTCAAGTGCTGCAGCGGCATCCTCAAGGAGATGTTTGCCAAGAAGCACGCCGCCTACGCCTGGCCCTTCTACAAGCCTGTGGACGTGGAGGCACTGGGCCTACACGACTACTGTGACATCATCAAGCACCCCATGGACATGAGCACAATCAAGTCT	57	30	121	205
L354A	AAGGTCTCGGAGCAGGCCAAGTGCTGCAGCGGCATCCTCAAGGAGATGTTTGCCAAGAAGCACGCCGCCTACGCCTGGCCCTTCTACAAGCCTGTGGACGTGGAGGCACTGGGCCTACACGACTACTGTGACATCATCAAGCACCCCATGGACATGAGCACAATCAAGTCT	43	19	56	145
K355A	AAGGTCTCGGAGCAGCTCGCCTGCTGCAGCGGCATCCTCAAGGAGATGTTTGCCAAGAAGCACGCCGCCTACGCCTGGCCCTTCTACAAGCCTGTGGACGTGGAGGCACTGGGCCTACACGACTACTGTGACATCATCAAGCACCCCATGGACATGAGCACAATCAAGTCT	69	11	118	97
C356A	AAGGTCTCGGAGCAGCTCAAGGCCTGCAGCGGCATCCTCAAGGAGATGTTTGCCAAGAAGCACGCCGCCTACGCCTGGCCCTTCTACAAGCCTGTGGACGTGGAGGCACTGGGCCTACACGACTACTGTGACATCATCAAGCACCCCATGGACATGAGCACAATCAAGTCT	59	15	149	176
C357A	AAGGTCTCGGAGCAGCTCAAGTGCGCCAGCGGCATCCTCAAGGAGATGTTTGCCAAGAAGCACGCCGCCTACGCCTGGCCCTTCTACAAGCCTGTGGACGTGGAGGCACTGGGCCTACACGACTACTGTGACATCATCAAGCACCCCATGGACATGAGCACAATCAAGTCT	311	118	535	1075
S358A	AAGGTCTCGGAGCAGCTCAAGTGCTGCGCCGGCATCCTCAAGGAGATGTTTGCCAAGAAGCACGCCGCCTACGCCTGGCCCTTCTACAAGCCTGTGGACGTGGAGGCACTGGGCCTACACGACTACTGTGACATCATCAAGCACCCCATGGACATGAGCACAATCAAGTCT	245	85	378	662
G359A	AAGGTCTCGGAGCAGCTCAAGTGCTGCAGCGCCATCCTCAAGGAGATGTTTGCCAAGAAGCACGCCGCCTACGCCTGGCCCTTCTACAAGCCTGTGGACGTGGAGGCACTGGGCCTACACGACTACTGTGACATCATCAAGCACCCCATGGACATGAGCACAATCAAGTCT	75	49	204	318
I360A	AAGGTCTCGGAGCAGCTCAAGTGCTGCAGCGGCGCCCTCAAGGAGATGTTTGCCAAGAAGCACGCCGCCTACGCCTGGCCCTTCTACAAGCCTGTGGACGTGGAGGCACTGGGCCTACACGACTACTGTGACATCATCAAGCACCCCATGGACATGAGCACAATCAAGTCT	41	31	92	234
L361A	AAGGTCTCGGAGCAGCTCAAGTGCTGCAGCGGCATCGCCAAGGAGATGTTTGCCAAGAAGCACGCCGCCTACGCCTGGCCCTTCTACAAGCCTGTGGACGTGGAGGCACTGGGCCTACACGACTACTGTGACATCATCAAGCACCCCATGGACATGAGCACAATCAAGTCT	61	47	111	359
K362A	AAGGTCTCGGAGCAGCTCAAGTGCTGCAGCGGCATCCTCGCCGAGATGTTTGCCAAGAAGCACGCCGCCTACGCCTGGCCCTTCTACAAGCCTGTGGACGTGGAGGCACTGGGCCTACACGACTACTGTGACATCATCAAGCACCCCATGGACATGAGCACAATCAAGTCT	311	25	594	140
E363A	AAGGTCTCGGAGCAGCTCAAGTGCTGCAGCGGCATCCTCAAGGCCATGTTTGCCAAGAAGCACGCCGCCTACGCCTGGCCCTTCTACAAGCCTGTGGACGTGGAGGCACTGGGCCTACACGACTACTGTGACATCATCAAGCACCCCATGGACATGAGCACAATCAAGTCT	50	76	98	600
M364A	AAGGTCTCGGAGCAGCTCAAGTGCTGCAGCGGCATCCTCAAGGAGGCCTTTGCCAAGAAGCACGCCGCCTACGCCTGGCCCTTCTACAAGCCTGTGGACGTGGAGGCACTGGGCCTACACGACTACTGTGACATCATCAAGCACCCCATGGACATGAGCACAATCAAGTCT	78	32	119	188
F365A	AAGGTCTCGGAGCAGCTCAAGTGCTGCAGCGGCATCCTCAAGGAGATGGCCGCCAAGAAGCACGCCGCCTACGCCTGGCCCTTCTACAAGCCTGTGGACGTGGAGGCACTGGGCCTACACGACTACTGTGACATCATCAAGCACCCCATGGACATGAGCACAATCAAGTCT	70	17	113	259
A366R	AAGGTCTCGGAGCAGCTCAAGTGCTGCAGCGGCATCCTCAAGGAGATGTTTCGGAAGAAGCACGCCGCCTACGCCTGGCCCTTCTACAAGCCTGTGGACGTGGAGGCACTGGGCCTACACGACTACTGTGACATCATCAAGCACCCCATGGACATGAGCACAATCAAGTCT	31	76	71	464
K367A	AAGGTCTCGGAGCAGCTCAAGTGCTGCAGCGGCATCCTCAAGGAGATGTTTGCCGCCAAGCACGCCGCCTACGCCTGGCCCTTCTACAAGCCTGTGGACGTGGAGGCACTGGGCCTACACGACTACTGTGACATCATCAAGCACCCCATGGACATGAGCACAATCAAGTCT	108	17	181	105
K368A	AAGGTCTCGGAGCAGCTCAAGTGCTGCAGCGGCATCCTCAAGGAGATGTTTGCCAAGGCCCACGCCGCCTACGCCTGGCCCTTCTACAAGCCTGTGGACGTGGAGGCACTGGGCCTACACGACTACTGTGACATCATCAAGCACCCCATGGACATGAGCACAATCAAGTCT	77	12	155	57
H369A	AAGGTCTCGGAGCAGCTCAAGTGCTGCAGCGGCATCCTCAAGGAGATGTTTGCCAAGAAGGCCGCCGCCTACGCCTGGCCCTTCTACAAGCCTGTGGACGTGGAGGCACTGGGCCTACACGACTACTGTGACATCATCAAGCACCCCATGGACATGAGCACAATCAAGTCT	21	11	40	102
A370R	AAGGTCTCGGAGCAGCTCAAGTGCTGCAGCGGCATCCTCAAGGAGATGTTTGCCAAGAAGCACCGGGCCTACGCCTGGCCCTTCTACAAGCCTGTGGACGTGGAGGCACTGGGCCTACACGACTACTGTGACATCATCAAGCACCCCATGGACATGAGCACAATCAAGTCT	67	48	132	315
A371R	AAGGTCTCGGAGCAGCTCAAGTGCTGCAGCGGCATCCTCAAGGAGATGTTTGCCAAGAAGCACGCCCGGTACGCCTGGCCCTTCTACAAGCCTGTGGACGTGGAGGCACTGGGCCTACACGACTACTGTGACATCATCAAGCACCCCATGGACATGAGCACAATCAAGTCT	67	37	115	363
Y372A	AAGGTCTCGGAGCAGCTCAAGTGCTGCAGCGGCATCCTCAAGGAGATGTTTGCCAAGAAGCACGCCGCCGCCGCCTGGCCCTTCTACAAGCCTGTGGACGTGGAGGCACTGGGCCTACACGACTACTGTGACATCATCAAGCACCCCATGGACATGAGCACAATCAAGTCT	22	10	32	66
A373R	AAGGTCTCGGAGCAGCTCAAGTGCTGCAGCGGCATCCTCAAGGAGATGTTTGCCAAGAAGCACGCCGCCTACCGGTGGCCCTTCTACAAGCCTGTGGACGTGGAGGCACTGGGCCTACACGACTACTGTGACATCATCAAGCACCCCATGGACATGAGCACAATCAAGTCT	69	34	129	237
W374A	AAGGTCTCGGAGCAGCTCAAGTGCTGCAGCGGCATCCTCAAGGAGATGTTTGCCAAGAAGCACGCCGCCTACGCCGCCCCCTTCTACAAGCCTGTGGACGTGGAGGCACTGGGCCTACACGACTACTGTGACATCATCAAGCACCCCATGGACATGAGCACAATCAAGTCT	151	4	289	89
P375A	AAGGTCTCGGAGCAGCTCAAGTGCTGCAGCGGCATCCTCAAGGAGATGTTTGCCAAGAAGCACGCCGCCTACGCCTGGGCCTTCTACAAGCCTGTGGACGTGGAGGCACTGGGCCTACACGACTACTGTGACATCATCAAGCACCCCATGGACATGAGCACAATCAAGTCT	93	40	170	212
F376A	AAGGTCTCGGAGCAGCTCAAGTGCTGCAGCGGCATCCTCAAGGAGATGTTTGCCAAGAAGCACGCCGCCTACGCCTGGCCCGCCTACAAGCCTGTGGACGTGGAGGCACTGGGCCTACACGACTACTGTGACATCATCAAGCACCCCATGGACATGAGCACAATCAAGTCT	51	32	79	230
Y377A	AAGGTCTCGGAGCAGCTCAAGTGCTGCAGCGGCATCCTCAAGGAGATGTTTGCCAAGAAGCACGCCGCCTACGCCTGGCCCTTCGCCAAGCCTGTGGACGTGGAGGCACTGGGCCTACACGACTACTGTGACATCATCAAGCACCCCATGGACATGAGCACAATCAAGTCT	62	31	130	174
K378A	AAGGTCTCGGAGCAGCTCAAGTGCTGCAGCGGCATCCTCAAGGAGATGTTTGCCAAGAAGCACGCCGCCTACGCCTGGCCCTTCTACGCCCCTGTGGACGTGGAGGCACTGGGCCTACACGACTACTGTGACATCATCAAGCACCCCATGGACATGAGCACAATCAAGTCT	60	21	98	156
P379A	AAGGTCTCGGAGCAGCTCAAGTGCTGCAGCGGCATCCTCAAGGAGATGTTTGCCAAGAAGCACGCCGCCTACGCCTGGCCCTTCTACAAGGCCGTGGACGTGGAGGCACTGGGCCTACACGACTACTGTGACATCATCAAGCACCCCATGGACATGAGCACAATCAAGTCT	84	28	135	296
V380A	AAGGTCTCGGAGCAGCTCAAGTGCTGCAGCGGCATCCTCAAGGAGATGTTTGCCAAGAAGCACGCCGCCTACGCCTGGCCCTTCTACAAGCCTGCCGACGTGGAGGCACTGGGCCTACACGACTACTGTGACATCATCAAGCACCCCATGGACATGAGCACAATCAAGTCT	93	37	142	268
D381A	AAGGTCTCGGAGCAGCTCAAGTGCTGCAGCGGCATCCTCAAGGAGATGTTTGCCAAGAAGCACGCCGCCTACGCCTGGCCCTTCTACAAGCCTGTGGCCGTGGAGGCACTGGGCCTACACGACTACTGTGACATCATCAAGCACCCCATGGACATGAGCACAATCAAGTCT	53	26	115	172
V382A	AAGGTCTCGGAGCAGCTCAAGTGCTGCAGCGGCATCCTCAAGGAGATGTTTGCCAAGAAGCACGCCGCCTACGCCTGGCCCTTCTACAAGCCTGTGGACGCCGAGGCACTGGGCCTACACGACTACTGTGACATCATCAAGCACCCCATGGACATGAGCACAATCAAGTCT	65	49	116	443
E383A	AAGGTCTCGGAGCAGCTCAAGTGCTGCAGCGGCATCCTCAAGGAGATGTTTGCCAAGAAGCACGCCGCCTACGCCTGGCCCTTCTACAAGCCTGTGGACGTGGCCGCACTGGGCCTACACGACTACTGTGACATCATCAAGCACCCCATGGACATGAGCACAATCAAGTCT	110	38	225	340
A384R	AAGGTCTCGGAGCAGCTCAAGTGCTGCAGCGGCATCCTCAAGGAGATGTTTGCCAAGAAGCACGCCGCCTACGCCTGGCCCTTCTACAAGCCTGTGGACGTGGAGCGGCTGGGCCTACACGACTACTGTGACATCATCAAGCACCCCATGGACATGAGCACAATCAAGTCT	169	14	301	70
L385A	AAGGTCTCGGAGCAGCTCAAGTGCTGCAGCGGCATCCTCAAGGAGATGTTTGCCAAGAAGCACGCCGCCTACGCCTGGCCCTTCTACAAGCCTGTGGACGTGGAGGCAGCCGGCCTACACGACTACTGTGACATCATCAAGCACCCCATGGACATGAGCACAATCAAGTCT	540	15	1018	79
G386A	AAGGTCTCGGAGCAGCTCAAGTGCTGCAGCGGCATCCTCAAGGAGATGTTTGCCAAGAAGCACGCCGCCTACGCCTGGCCCTTCTACAAGCCTGTGGACGTGGAGGCACTGGCCCTACACGACTACTGTGACATCATCAAGCACCCCATGGACATGAGCACAATCAAGTCT	179	13	348	115
L387A	AAGGTCTCGGAGCAGCTCAAGTGCTGCAGCGGCATCCTCAAGGAGATGTTTGCCAAGAAGCACGCCGCCTACGCCTGGCCCTTCTACAAGCCTGTGGACGTGGAGGCACTGGGCGCCCACGACTACTGTGACATCATCAAGCACCCCATGGACATGAGCACAATCAAGTCT	318	21	616	119
H388A	AAGGTCTCGGAGCAGCTCAAGTGCTGCAGCGGCATCCTCAAGGAGATGTTTGCCAAGAAGCACGCCGCCTACGCCTGGCCCTTCTACAAGCCTGTGGACGTGGAGGCACTGGGCCTAGCCGACTACTGTGACATCATCAAGCACCCCATGGACATGAGCACAATCAAGTCT	67	33	112	169
D389A	AAGGTCTCGGAGCAGCTCAAGTGCTGCAGCGGCATCCTCAAGGAGATGTTTGCCAAGAAGCACGCCGCCTACGCCTGGCCCTTCTACAAGCCTGTGGACGTGGAGGCACTGGGCCTACACGCCTACTGTGACATCATCAAGCACCCCATGGACATGAGCACAATCAAGTCT	46	26	103	159
Y390A	AAGGTCTCGGAGCAGCTCAAGTGCTGCAGCGGCATCCTCAAGGAGATGTTTGCCAAGAAGCACGCCGCCTACGCCTGGCCCTTCTACAAGCCTGTGGACGTGGAGGCACTGGGCCTACACGACGCCTGTGACATCATCAAGCACCCCATGGACATGAGCACAATCAAGTCT	116	34	249	190
C391A	AAGGTCTCGGAGCAGCTCAAGTGCTGCAGCGGCATCCTCAAGGAGATGTTTGCCAAGAAGCACGCCGCCTACGCCTGGCCCTTCTACAAGCCTGTGGACGTGGAGGCACTGGGCCTACACGACTACGCCGACATCATCAAGCACCCCATGGACATGAGCACAATCAAGTCT	108	45	214	304
D392A	AAGGTCTCGGAGCAGCTCAAGTGCTGCAGCGGCATCCTCAAGGAGATGTTTGCCAAGAAGCACGCCGCCTACGCCTGGCCCTTCTACAAGCCTGTGGACGTGGAGGCACTGGGCCTACACGACTACTGTGCCATCATCAAGCACCCCATGGACATGAGCACAATCAAGTCT	82	14	186	121
I393A	AAGGTCTCGGAGCAGCTCAAGTGCTGCAGCGGCATCCTCAAGGAGATGTTTGCCAAGAAGCACGCCGCCTACGCCTGGCCCTTCTACAAGCCTGTGGACGTGGAGGCACTGGGCCTACACGACTACTGTGACGCCATCAAGCACCCCATGGACATGAGCACAATCAAGTCT	44	46	78	269
I394A	AAGGTCTCGGAGCAGCTCAAGTGCTGCAGCGGCATCCTCAAGGAGATGTTTGCCAAGAAGCACGCCGCCTACGCCTGGCCCTTCTACAAGCCTGTGGACGTGGAGGCACTGGGCCTACACGACTACTGTGACATCGCCAAGCACCCCATGGACATGAGCACAATCAAGTCT	59	73	125	555
K395A	AAGGTCTCGGAGCAGCTCAAGTGCTGCAGCGGCATCCTCAAGGAGATGTTTGCCAAGAAGCACGCCGCCTACGCCTGGCCCTTCTACAAGCCTGTGGACGTGGAGGCACTGGGCCTACACGACTACTGTGACATCATCGCCCACCCCATGGACATGAGCACAATCAAGTCT	407	9	760	86
H396A	AAGGTCTCGGAGCAGCTCAAGTGCTGCAGCGGCATCCTCAAGGAGATGTTTGCCAAGAAGCACGCCGCCTACGCCTGGCCCTTCTACAAGCCTGTGGACGTGGAGGCACTGGGCCTACACGACTACTGTGACATCATCAAGGCCCCCATGGACATGAGCACAATCAAGTCT	141	28	212	306
P397A	AAGGTCTCGGAGCAGCTCAAGTGCTGCAGCGGCATCCTCAAGGAGATGTTTGCCAAGAAGCACGCCGCCTACGCCTGGCCCTTCTACAAGCCTGTGGACGTGGAGGCACTGGGCCTACACGACTACTGTGACATCATCAAGCACGCCATGGACATGAGCACAATCAAGTCT	64	53	160	468
M398A	AAGGTCTCGGAGCAGCTCAAGTGCTGCAGCGGCATCCTCAAGGAGATGTTTGCCAAGAAGCACGCCGCCTACGCCTGGCCCTTCTACAAGCCTGTGGACGTGGAGGCACTGGGCCTACACGACTACTGTGACATCATCAAGCACCCCGCCGACATGAGCACAATCAAGTCT	43	17	92	191
D399A	AAGGTCTCGGAGCAGCTCAAGTGCTGCAGCGGCATCCTCAAGGAGATGTTTGCCAAGAAGCACGCCGCCTACGCCTGGCCCTTCTACAAGCCTGTGGACGTGGAGGCACTGGGCCTACACGACTACTGTGACATCATCAAGCACCCCATGGCCATGAGCACAATCAAGTCT	80	67	197	455
M400A	AAGGTCTCGGAGCAGCTCAAGTGCTGCAGCGGCATCCTCAAGGAGATGTTTGCCAAGAAGCACGCCGCCTACGCCTGGCCCTTCTACAAGCCTGTGGACGTGGAGGCACTGGGCCTACACGACTACTGTGACATCATCAAGCACCCCATGGACGCCAGCACAATCAAGTCT	93	76	170	510
S401A	AAGGTCTCGGAGCAGCTCAAGTGCTGCAGCGGCATCCTCAAGGAGATGTTTGCCAAGAAGCACGCCGCCTACGCCTGGCCCTTCTACAAGCCTGTGGACGTGGAGGCACTGGGCCTACACGACTACTGTGACATCATCAAGCACCCCATGGACATGGCCACAATCAAGTCT	131	69	280	496
T402A	AAGGTCTCGGAGCAGCTCAAGTGCTGCAGCGGCATCCTCAAGGAGATGTTTGCCAAGAAGCACGCCGCCTACGCCTGGCCCTTCTACAAGCCTGTGGACGTGGAGGCACTGGGCCTACACGACTACTGTGACATCATCAAGCACCCCATGGACATGAGCGCCATCAAGTCT	115	47	254	454
I403A	AAGGTCTCGGAGCAGCTCAAGTGCTGCAGCGGCATCCTCAAGGAGATGTTTGCCAAGAAGCACGCCGCCTACGCCTGGCCCTTCTACAAGCCTGTGGACGTGGAGGCACTGGGCCTACACGACTACTGTGACATCATCAAGCACCCCATGGACATGAGCACAGCCAAGTCT	58	36	123	225
K404A	AAGGTCTCGGAGCAGCTCAAGTGCTGCAGCGGCATCCTCAAGGAGATGTTTGCCAAGAAGCACGCCGCCTACGCCTGGCCCTTCTACAAGCCTGTGGACGTGGAGGCACTGGGCCTACACGACTACTGTGACATCATCAAGCACCCCATGGACATGAGCACAATCGCCTCT	211	21	374	170
S405A	AAGGTCTCGGAGCAGCTCAAGTGCTGCAGCGGCATCCTCAAGGAGATGTTTGCCAAGAAGCACGCCGCCTACGCCTGGCCCTTCTACAAGCCTGTGGACGTGGAGGCACTGGGCCTACACGACTACTGTGACATCATCAAGCACCCCATGGACATGAGCACAATCAAGGCC	132	40	254	338
K406A	AGGCTCGTCCGGCATCTTGGCAAAGCGCATTTCGAACACATCCTGGAGCTTGCGGGCCATGGCCACCACCTCATGGTCAGGAGGGTTGTACTTATAGCAGTTGGAGAACATCAATCGGACGTCAGCACCAAACTCCTGAGCATCACGGTACTCACGGGCCTCCAGGGC	564	738	451	622
L407A	AGGCTCGTCCGGCATCTTGGCAAAGCGCATTTCGAACACATCCTGGAGCTTGCGGGCCATGGCCACCACCTCATGGTCAGGAGGGTTGTACTTATAGCAGTTGGAGAACATCAATCGGACGTCAGCACCAAACTCCTGAGCATCACGGTACTCACGGGCCTCGGCTTT	496	517	474	470
E408A	AGGCTCGTCCGGCATCTTGGCAAAGCGCATTTCGAACACATCCTGGAGCTTGCGGGCCATGGCCACCACCTCATGGTCAGGAGGGTTGTACTTATAGCAGTTGGAGAACATCAATCGGACGTCAGCACCAAACTCCTGAGCATCACGGTACTCACGGGCGGCCAGTTT	587	998	459	822
A409R	AGGCTCGTCCGGCATCTTGGCAAAGCGCATTTCGAACACATCCTGGAGCTTGCGGGCCATGGCCACCACCTCATGGTCAGGAGGGTTGTACTTATAGCAGTTGGAGAACATCAATCGGACGTCAGCACCAAACTCCTGAGCATCACGGTACTCACGCCGCTCCAGTTT	894	737	802	552
R410A	AGGCTCGTCCGGCATCTTGGCAAAGCGCATTTCGAACACATCCTGGAGCTTGCGGGCCATGGCCACCACCTCATGGTCAGGAGGGTTGTACTTATAGCAGTTGGAGAACATCAATCGGACGTCAGCACCAAACTCCTGAGCATCACGGTACTCGGCGGCCTCCAGTTT	855	783	680	657
E411A	AGGCTCGTCCGGCATCTTGGCAAAGCGCATTTCGAACACATCCTGGAGCTTGCGGGCCATGGCCACCACCTCATGGTCAGGAGGGTTGTACTTATAGCAGTTGGAGAACATCAATCGGACGTCAGCACCAAACTCCTGAGCATCACGGTAGGCACGGGCCTCCAGTTT	731	570	726	464
Y412A	AGGCTCGTCCGGCATCTTGGCAAAGCGCATTTCGAACACATCCTGGAGCTTGCGGGCCATGGCCACCACCTCATGGTCAGGAGGGTTGTACTTATAGCAGTTGGAGAACATCAATCGGACGTCAGCACCAAACTCCTGAGCATCACGGGCCTCACGGGCCTCCAGTTT	267	771	209	576
R413A	AGGCTCGTCCGGCATCTTGGCAAAGCGCATTTCGAACACATCCTGGAGCTTGCGGGCCATGGCCACCACCTCATGGTCAGGAGGGTTGTACTTATAGCAGTTGGAGAACATCAATCGGACGTCAGCACCAAACTCCTGAGCATCGGCGTACTCACGGGCCTCCAGTTT	613	786	600	634
D414A	AGGCTCGTCCGGCATCTTGGCAAAGCGCATTTCGAACACATCCTGGAGCTTGCGGGCCATGGCCACCACCTCATGGTCAGGAGGGTTGTACTTATAGCAGTTGGAGAACATCAATCGGACGTCAGCACCAAACTCCTGAGCGGCACGGTACTCACGGGCCTCCAGTTT	436	558	380	414
A415R	AGGCTCGTCCGGCATCTTGGCAAAGCGCATTTCGAACACATCCTGGAGCTTGCGGGCCATGGCCACCACCTCATGGTCAGGAGGGTTGTACTTATAGCAGTTGGAGAACATCAATCGGACGTCAGCACCAAACTCCTGCCGATCACGGTACTCACGGGCCTCCAGTTT	437	479	322	358
Q416A	AGGCTCGTCCGGCATCTTGGCAAAGCGCATTTCGAACACATCCTGGAGCTTGCGGGCCATGGCCACCACCTCATGGTCAGGAGGGTTGTACTTATAGCAGTTGGAGAACATCAATCGGACGTCAGCACCAAACTCGGCAGCATCACGGTACTCACGGGCCTCCAGTTT	599	495	444	427
E417A	AGGCTCGTCCGGCATCTTGGCAAAGCGCATTTCGAACACATCCTGGAGCTTGCGGGCCATGGCCACCACCTCATGGTCAGGAGGGTTGTACTTATAGCAGTTGGAGAACATCAATCGGACGTCAGCACCAAAGGCCTGAGCATCACGGTACTCACGGGCCTCCAGTTT	720	644	640	482
F418A	AGGCTCGTCCGGCATCTTGGCAAAGCGCATTTCGAACACATCCTGGAGCTTGCGGGCCATGGCCACCACCTCATGGTCAGGAGGGTTGTACTTATAGCAGTTGGAGAACATCAATCGGACGTCAGCACCGGCCTCCTGAGCATCACGGTACTCACGGGCCTCCAGTTT	470	865	364	738
G419A	AGGCTCGTCCGGCATCTTGGCAAAGCGCATTTCGAACACATCCTGGAGCTTGCGGGCCATGGCCACCACCTCATGGTCAGGAGGGTTGTACTTATAGCAGTTGGAGAACATCAATCGGACGTCAGCGGCAAACTCCTGAGCATCACGGTACTCACGGGCCTCCAGTTT	701	505	587	429
A420R	AGGCTCGTCCGGCATCTTGGCAAAGCGCATTTCGAACACATCCTGGAGCTTGCGGGCCATGGCCACCACCTCATGGTCAGGAGGGTTGTACTTATAGCAGTTGGAGAACATCAATCGGACGTCCCGACCAAACTCCTGAGCATCACGGTACTCACGGGCCTCCAGTTT	804	730	663	535
D421A	AGGCTCGTCCGGCATCTTGGCAAAGCGCATTTCGAACACATCCTGGAGCTTGCGGGCCATGGCCACCACCTCATGGTCAGGAGGGTTGTACTTATAGCAGTTGGAGAACATCAATCGGACGGCAGCACCAAACTCCTGAGCATCACGGTACTCACGGGCCTCCAGTTT	478	679	354	526
V422A	AGGCTCGTCCGGCATCTTGGCAAAGCGCATTTCGAACACATCCTGGAGCTTGCGGGCCATGGCCACCACCTCATGGTCAGGAGGGTTGTACTTATAGCAGTTGGAGAACATCAATCGGGCGTCAGCACCAAACTCCTGAGCATCACGGTACTCACGGGCCTCCAGTTT	398	526	340	345
R423A	AGGCTCGTCCGGCATCTTGGCAAAGCGCATTTCGAACACATCCTGGAGCTTGCGGGCCATGGCCACCACCTCATGGTCAGGAGGGTTGTACTTATAGCAGTTGGAGAACATCAAGGCGACGTCAGCACCAAACTCCTGAGCATCACGGTACTCACGGGCCTCCAGTTT	528	548	411	493
L424A	AGGCTCGTCCGGCATCTTGGCAAAGCGCATTTCGAACACATCCTGGAGCTTGCGGGCCATGGCCACCACCTCATGGTCAGGAGGGTTGTACTTATAGCAGTTGGAGAACATGGCTCGGACGTCAGCACCAAACTCCTGAGCATCACGGTACTCACGGGCCTCCAGTTT	521	922	389	682
M425A	AGGCTCGTCCGGCATCTTGGCAAAGCGCATTTCGAACACATCCTGGAGCTTGCGGGCCATGGCCACCACCTCATGGTCAGGAGGGTTGTACTTATAGCAGTTGGAGAAGGCCAATCGGACGTCAGCACCAAACTCCTGAGCATCACGGTACTCACGGGCCTCCAGTTT	391	504	342	417
F426A	AGGCTCGTCCGGCATCTTGGCAAAGCGCATTTCGAACACATCCTGGAGCTTGCGGGCCATGGCCACCACCTCATGGTCAGGAGGGTTGTACTTATAGCAGTTGGAGGCCATCAATCGGACGTCAGCACCAAACTCCTGAGCATCACGGTACTCACGGGCCTCCAGTTT	287	545	236	405
S427A	AGGCTCGTCCGGCATCTTGGCAAAGCGCATTTCGAACACATCCTGGAGCTTGCGGGCCATGGCCACCACCTCATGGTCAGGAGGGTTGTACTTATAGCAGTTGGCGAACATCAATCGGACGTCAGCACCAAACTCCTGAGCATCACGGTACTCACGGGCCTCCAGTTT	530	362	443	229
N428A	AGGCTCGTCCGGCATCTTGGCAAAGCGCATTTCGAACACATCCTGGAGCTTGCGGGCCATGGCCACCACCTCATGGTCAGGAGGGTTGTACTTATAGCAGGCGGAGAACATCAATCGGACGTCAGCACCAAACTCCTGAGCATCACGGTACTCACGGGCCTCCAGTTT	485	820	355	665
C429A	AGGCTCGTCCGGCATCTTGGCAAAGCGCATTTCGAACACATCCTGGAGCTTGCGGGCCATGGCCACCACCTCATGGTCAGGAGGGTTGTACTTATAGGCGTTGGAGAACATCAATCGGACGTCAGCACCAAACTCCTGAGCATCACGGTACTCACGGGCCTCCAGTTT	815	1017	694	790
Y430A	AGGCTCGTCCGGCATCTTGGCAAAGCGCATTTCGAACACATCCTGGAGCTTGCGGGCCATGGCCACCACCTCATGGTCAGGAGGGTTGTACTTGGCGCAGTTGGAGAACATCAATCGGACGTCAGCACCAAACTCCTGAGCATCACGGTACTCACGGGCCTCCAGTTT	985	2149	811	1624
K431A	AGGCTCGTCCGGCATCTTGGCAAAGCGCATTTCGAACACATCCTGGAGCTTGCGGGCCATGGCCACCACCTCATGGTCAGGAGGGTTGTAGGCATAGCAGTTGGAGAACATCAATCGGACGTCAGCACCAAACTCCTGAGCATCACGGTACTCACGGGCCTCCAGTTT	1164	591	948	448
Y432A	AGGCTCGTCCGGCATCTTGGCAAAGCGCATTTCGAACACATCCTGGAGCTTGCGGGCCATGGCCACCACCTCATGGTCAGGAGGGTTGGCCTTATAGCAGTTGGAGAACATCAATCGGACGTCAGCACCAAACTCCTGAGCATCACGGTACTCACGGGCCTCCAGTTT	467	862	381	659
N433A	AGGCTCGTCCGGCATCTTGGCAAAGCGCATTTCGAACACATCCTGGAGCTTGCGGGCCATGGCCACCACCTCATGGTCAGGAGGGGCGTACTTATAGCAGTTGGAGAACATCAATCGGACGTCAGCACCAAACTCCTGAGCATCACGGTACTCACGGGCCTCCAGTTT	1134	826	1052	737
P434A	AGGCTCGTCCGGCATCTTGGCAAAGCGCATTTCGAACACATCCTGGAGCTTGCGGGCCATGGCCACCACCTCATGGTCAGGGGCGTTGTACTTATAGCAGTTGGAGAACATCAATCGGACGTCAGCACCAAACTCCTGAGCATCACGGTACTCACGGGCCTCCAGTTT	526	496	488	335
P435A	AGGCTCGTCCGGCATCTTGGCAAAGCGCATTTCGAACACATCCTGGAGCTTGCGGGCCATGGCCACCACCTCATGGTCGGCAGGGTTGTACTTATAGCAGTTGGAGAACATCAATCGGACGTCAGCACCAAACTCCTGAGCATCACGGTACTCACGGGCCTCCAGTTT	370	399	296	330
D436A	AGGCTCGTCCGGCATCTTGGCAAAGCGCATTTCGAACACATCCTGGAGCTTGCGGGCCATGGCCACCACCTCATGGGCAGGAGGGTTGTACTTATAGCAGTTGGAGAACATCAATCGGACGTCAGCACCAAACTCCTGAGCATCACGGTACTCACGGGCCTCCAGTTT	698	521	569	388
H437A	AGGCTCGTCCGGCATCTTGGCAAAGCGCATTTCGAACACATCCTGGAGCTTGCGGGCCATGGCCACCACCTCGGCGTCAGGAGGGTTGTACTTATAGCAGTTGGAGAACATCAATCGGACGTCAGCACCAAACTCCTGAGCATCACGGTACTCACGGGCCTCCAGTTT	4115	186	3851	148
E438A	AGGCTCGTCCGGCATCTTGGCAAAGCGCATTTCGAACACATCCTGGAGCTTGCGGGCCATGGCCACCACGGCATGGTCAGGAGGGTTGTACTTATAGCAGTTGGAGAACATCAATCGGACGTCAGCACCAAACTCCTGAGCATCACGGTACTCACGGGCCTCCAGTTT	775	513	690	420
V439A	AGGCTCGTCCGGCATCTTGGCAAAGCGCATTTCGAACACATCCTGGAGCTTGCGGGCCATGGCCACGGCCTCATGGTCAGGAGGGTTGTACTTATAGCAGTTGGAGAACATCAATCGGACGTCAGCACCAAACTCCTGAGCATCACGGTACTCACGGGCCTCCAGTTT	515	697	445	532
V440A	AGGCTCGTCCGGCATCTTGGCAAAGCGCATTTCGAACACATCCTGGAGCTTGCGGGCCATGGCGGCCACCTCATGGTCAGGAGGGTTGTACTTATAGCAGTTGGAGAACATCAATCGGACGTCAGCACCAAACTCCTGAGCATCACGGTACTCACGGGCCTCCAGTTT	449	783	419	713
A441R	AGGCTCGTCCGGCATCTTGGCAAAGCGCATTTCGAACACATCCTGGAGCTTGCGGGCCATCCGCACCACCTCATGGTCAGGAGGGTTGTACTTATAGCAGTTGGAGAACATCAATCGGACGTCAGCACCAAACTCCTGAGCATCACGGTACTCACGGGCCTCCAGTTT	671	517	611	453
M442A	AGGCTCGTCCGGCATCTTGGCAAAGCGCATTTCGAACACATCCTGGAGCTTGCGGGCGGCGGCCACCACCTCATGGTCAGGAGGGTTGTACTTATAGCAGTTGGAGAACATCAATCGGACGTCAGCACCAAACTCCTGAGCATCACGGTACTCACGGGCCTCCAGTTT	363	1048	490	842
A443R	AGGCTCGTCCGGCATCTTGGCAAAGCGCATTTCGAACACATCCTGGAGCTTGCGCCGCATGGCCACCACCTCATGGTCAGGAGGGTTGTACTTATAGCAGTTGGAGAACATCAATCGGACGTCAGCACCAAACTCCTGAGCATCACGGTACTCACGGGCCTCCAGTTT	266	998	206	757
R444A	AGGCTCGTCCGGCATCTTGGCAAAGCGCATTTCGAACACATCCTGGAGCTTGGCGGCCATGGCCACCACCTCATGGTCAGGAGGGTTGTACTTATAGCAGTTGGAGAACATCAATCGGACGTCAGCACCAAACTCCTGAGCATCACGGTACTCACGGGCCTCCAGTTT	452	817	381	665
K445A	AGGCTCGTCCGGCATCTTGGCAAAGCGCATTTCGAACACATCCTGGAGGGCGCGGGCCATGGCCACCACCTCATGGTCAGGAGGGTTGTACTTATAGCAGTTGGAGAACATCAATCGGACGTCAGCACCAAACTCCTGAGCATCACGGTACTCACGGGCCTCCAGTTT	348	649	416	503
L446A	AGGCTCGTCCGGCATCTTGGCAAAGCGCATTTCGAACACATCCTGGGCCTTGCGGGCCATGGCCACCACCTCATGGTCAGGAGGGTTGTACTTATAGCAGTTGGAGAACATCAATCGGACGTCAGCACCAAACTCCTGAGCATCACGGTACTCACGGGCCTCCAGTTT	310	380	297	256
Q447A	AGGCTCGTCCGGCATCTTGGCAAAGCGCATTTCGAACACATCGGCGAGCTTGCGGGCCATGGCCACCACCTCATGGTCAGGAGGGTTGTACTTATAGCAGTTGGAGAACATCAATCGGACGTCAGCACCAAACTCCTGAGCATCACGGTACTCACGGGCCTCCAGTTT	452	899	443	668
D448A	AGGCTCGTCCGGCATCTTGGCAAAGCGCATTTCGAACACGGCCTGGAGCTTGCGGGCCATGGCCACCACCTCATGGTCAGGAGGGTTGTACTTATAGCAGTTGGAGAACATCAATCGGACGTCAGCACCAAACTCCTGAGCATCACGGTACTCACGGGCCTCCAGTTT	405	965	701	768
V449A	AGGCTCGTCCGGCATCTTGGCAAAGCGCATTTCGAAGGCATCCTGGAGCTTGCGGGCCATGGCCACCACCTCATGGTCAGGAGGGTTGTACTTATAGCAGTTGGAGAACATCAATCGGACGTCAGCACCAAACTCCTGAGCATCACGGTACTCACGGGCCTCCAGTTT	558	735	492	663
F450A	AGGCTCGTCCGGCATCTTGGCAAAGCGCATTTCGGCCACATCCTGGAGCTTGCGGGCCATGGCCACCACCTCATGGTCAGGAGGGTTGTACTTATAGCAGTTGGAGAACATCAATCGGACGTCAGCACCAAACTCCTGAGCATCACGGTACTCACGGGCCTCCAGTTT	419	789	536	592
E451A	AGGCTCGTCCGGCATCTTGGCAAAGCGCATGGCGAACACATCCTGGAGCTTGCGGGCCATGGCCACCACCTCATGGTCAGGAGGGTTGTACTTATAGCAGTTGGAGAACATCAATCGGACGTCAGCACCAAACTCCTGAGCATCACGGTACTCACGGGCCTCCAGTTT	405	870	503	624
M452A	AGGCTCGTCCGGCATCTTGGCAAAGCGGGCTTCGAACACATCCTGGAGCTTGCGGGCCATGGCCACCACCTCATGGTCAGGAGGGTTGTACTTATAGCAGTTGGAGAACATCAATCGGACGTCAGCACCAAACTCCTGAGCATCACGGTACTCACGGGCCTCCAGTTT	436	507	594	419
R453A	AGGCTCGTCCGGCATCTTGGCAAAGGCCATTTCGAACACATCCTGGAGCTTGCGGGCCATGGCCACCACCTCATGGTCAGGAGGGTTGTACTTATAGCAGTTGGAGAACATCAATCGGACGTCAGCACCAAACTCCTGAGCATCACGGTACTCACGGGCCTCCAGTTT	1807	594	1485	453
F454A	AGGCTCGTCCGGCATCTTGGCGGCGCGCATTTCGAACACATCCTGGAGCTTGCGGGCCATGGCCACCACCTCATGGTCAGGAGGGTTGTACTTATAGCAGTTGGAGAACATCAATCGGACGTCAGCACCAAACTCCTGAGCATCACGGTACTCACGGGCCTCCAGTTT	NA	20	33	28
A455R	AGGCTCGTCCGGCATCTTCCGAAAGCGCATTTCGAACACATCCTGGAGCTTGCGGGCCATGGCCACCACCTCATGGTCAGGAGGGTTGTACTTATAGCAGTTGGAGAACATCAATCGGACGTCAGCACCAAACTCCTGAGCATCACGGTACTCACGGGCCTCCAGTTT	612	662	445	575
K456A	AGGCTCGTCCGGCATGGCGGCAAAGCGCATTTCGAACACATCCTGGAGCTTGCGGGCCATGGCCACCACCTCATGGTCAGGAGGGTTGTACTTATAGCAGTTGGAGAACATCAATCGGACGTCAGCACCAAACTCCTGAGCATCACGGTACTCACGGGCCTCCAGTTT	31	241	264	203
M457A	AGGCTCGTCCGGGGCCTTGGCAAAGCGCATTTCGAACACATCCTGGAGCTTGCGGGCCATGGCCACCACCTCATGGTCAGGAGGGTTGTACTTATAGCAGTTGGAGAACATCAATCGGACGTCAGCACCAAACTCCTGAGCATCACGGTACTCACGGGCCTCCAGTTT	142	886	578	628
P458A	AGGCTCGTCGGCCATCTTGGCAAAGCGCATTTCGAACACATCCTGGAGCTTGCGGGCCATGGCCACCACCTCATGGTCAGGAGGGTTGTACTTATAGCAGTTGGAGAACATCAATCGGACGTCAGCACCAAACTCCTGAGCATCACGGTACTCACGGGCCTCCAGTTT	1032	526	859	400
D459A	AGGCTCGGCCGGCATCTTGGCAAAGCGCATTTCGAACACATCCTGGAGCTTGCGGGCCATGGCCACCACCTCATGGTCAGGAGGGTTGTACTTATAGCAGTTGGAGAACATCAATCGGACGTCAGCACCAAACTCCTGAGCATCACGGTACTCACGGGCCTCCAGTTT	111	592	484	500
E460A	AGGGGCGTCCGGCATCTTGGCAAAGCGCATTTCGAACACATCCTGGAGCTTGCGGGCCATGGCCACCACCTCATGGTCAGGAGGGTTGTACTTATAGCAGTTGGAGAACATCAATCGGACGTCAGCACCAAACTCCTGAGCATCACGGTACTCACGGGCCTCCAGTTT	238	295	299	239
P461A	GGCCTCGTCCGGCATCTTGGCAAAGCGCATTTCGAACACATCCTGGAGCTTGCGGGCCATGGCCACCACCTCATGGTCAGGAGGGTTGTACTTATAGCAGTTGGAGAACATCAATCGGACGTCAGCACCAAACTCCTGAGCATCACGGTACTCACGGGCCTCCAGTTT	141	351	381	272
WT	AAGGTCTCGGAGCAGCTCAAGTGCTGCAGCGGCATCCTCAAGGAGATGTTTGCCAAGAAGCACGCCGCCTACGCCTGGCCCTTCTACAAGCCTGTGGACGTGGAGGCACTGGGCCTACACGACTACTGTGACATCATCAAGCACCCCATGGACATGAGCACAATCAAGTCT	488	181	956	1386
WT	AGGCTCGTCCGGCATCTTGGCAAAGCGCATTTCGAACACATCCTGGAGCTTGCGGGCCATGGCCACCACCTCATGGTCAGGAGGGTTGTACTTATAGCAGTTGGAGAACATCAATCGGACGTCAGCACCAAACTCCTGAGCATCACGGTACTCACGGGCCTCCAGTTT	4201	3974	3622	3219

## Sheet: Supp. Fig. 7b - Volcano Plot
Mutant	Ratio	p_value
F365A	2.22113	0.992105
L446A	0.98804	0.992105
L407A	0.980336	0.975263
E460A	1.03005	0.958246
T402A	1.47307	0.937719
H388A	1.32362	0.908772
D389A	1.18929	0.904912
P379A	1.68879	0.904912
M364A	1.50607	0.89193
S358A	1.69034	0.89193
C357A	1.53316	0.888421
Q353A	1.22339	0.874035
V380A	1.49033	0.874035
R410A	1.0582	0.872281
D381A	1.33058	0.854561
G359A	1.07027	0.840526
P435A	0.907848	0.827018
A415R	0.901828	0.809649
M398A	1.47346	0.809649
R413A	0.861512	0.79386
R423A	0.893105	0.79386
K378A	1.7073	0.791404
M452A	1.1409	0.791404
Y377A	1.35199	0.791404
Q416A	1.118	0.776316
A420R	1.16701	0.759649
WT	1.37395	0.759649
A373R	1.26275	0.759298
D414A	0.847678	0.759298
V422A	0.870204	0.759298
S401A	1.20955	0.731053
C391A	1.52409	0.730877
P461A	0.909853	0.714737
Y372A	1.3152	0.714737
C429A	0.837287	0.7
E352A	1.80967	0.685789
E383A	1.74267	0.685789
E417A	1.22028	0.685789
P375A	1.53767	0.657193
A455R	0.843662	0.65193
I403A	1.06094	0.635614
P434A	1.25815	0.624386
L354A	1.29551	0.610702
M425A	0.795097	0.568772
A441R	1.31828	0.554912
K456A	0.726157	0.554912
V439A	0.785512	0.554912
A409R	1.33024	0.543509
H369A	1.1267	0.516667
F450A	0.719829	0.492105
F454A	0.62577	0.492105
G419A	1.37204	0.48
S405A	1.98515	0.48
K406A	0.740967	0.46614
V449A	0.747195	0.46614
E411A	1.42097	0.46614
H396A	2.79762	0.46614
N433A	1.39482	0.456491
D448A	0.669534	0.442456
D459A	0.585035	0.433333
D436A	1.39867	0.430702
A370R	0.891322	0.421228
A371R	1.04055	0.407895
F376A	0.948811	0.407895
K445A	0.682336	0.407895
M457A	0.547518	0.385614
S351A	1.71516	0.383333
D421A	0.685146	0.374386
K349A	2.09193	0.361404
I360A	0.842558	0.355614
E451A	0.637335	0.34386
C356A	2.34108	0.340175
E438A	1.57167	0.340175
S427A	1.69788	0.332105
D399A	0.800482	0.295263
L361A	0.787711	0.268596
M400A	0.764025	0.260702
V382A	0.777459	0.260702
P397A	0.760555	0.243333
Q447A	0.582481	0.243333
V440A	0.578232	0.234035
K431A	2.03587	0.221579
P458A	2.04824	0.221579
V350A	2.63328	0.207544
R444A	0.560916	0.186316
L424A	0.565357	0.175965
Y432A	0.558007	0.175965
E408A	0.570451	0.167544
F426A	0.552981	0.167544
Y390A	2.32471	0.162982
N428A	0.559512	0.15386
K355A	3.66526	0.141404
I393A	0.612226	0.140702
M442A	0.465116	0.11807
F418A	0.515436	0.0989474
I394A	0.507209	0.0887719
Y430A	0.477326	0.0754386
D392A	3.62724	0.072807
R453A	3.1495	0.0642105
K367A	3.96311	0.0512281
E363A	0.402663	0.0394737
K368A	4.5021	0.0277193
K404A	5.99932	0.0277193
G386A	8.22717	0.0164912
Y412A	0.35326	0.0163158
A384R	8.05332	0.0112281
K362A	8.20304	0.0112281
W374A	19.9789	0.00666667
L387A	9.99133	0.00526316
A366R	0.276063	0.00315789
A443R	0.268243	0.00315789
H437A	24.0174	0.000877
L385A	24.0489	0.000877
K395A	26.4584	0.000702

## Sheet: Supp. Fig. 7c - Read Count
Mutant	Sequence	H_Rep1	L_Rep1	H_Rep2	L_Rep2
K349A	GCCGTCTCGGAGCAGCTCAAGTGCTGCAGCGGCATCCTCAAGGAGATGTTTGCCAAGAAGCACGCCGCCTACGCCTGGCCCTTCTACAAGCCTGTGGACGTGGAGGCACTGGGCCTACACGACTACTGTGACATCATCAAGCACCCCATGGACATGAGCACAATCAAGTCT	317	178	211	202
V350A	AAGGCCTCGGAGCAGCTCAAGTGCTGCAGCGGCATCCTCAAGGAGATGTTTGCCAAGAAGCACGCCGCCTACGCCTGGCCCTTCTACAAGCCTGTGGACGTGGAGGCACTGGGCCTACACGACTACTGTGACATCATCAAGCACCCCATGGACATGAGCACAATCAAGTCT	303	215	242	214
S351A	AAGGTCGCCGAGCAGCTCAAGTGCTGCAGCGGCATCCTCAAGGAGATGTTTGCCAAGAAGCACGCCGCCTACGCCTGGCCCTTCTACAAGCCTGTGGACGTGGAGGCACTGGGCCTACACGACTACTGTGACATCATCAAGCACCCCATGGACATGAGCACAATCAAGTCT	316	188	243	226
E352A	AAGGTCTCGGCCCAGCTCAAGTGCTGCAGCGGCATCCTCAAGGAGATGTTTGCCAAGAAGCACGCCGCCTACGCCTGGCCCTTCTACAAGCCTGTGGACGTGGAGGCACTGGGCCTACACGACTACTGTGACATCATCAAGCACCCCATGGACATGAGCACAATCAAGTCT	230	179	199	196
Q353A	AAGGTCTCGGAGGCCCTCAAGTGCTGCAGCGGCATCCTCAAGGAGATGTTTGCCAAGAAGCACGCCGCCTACGCCTGGCCCTTCTACAAGCCTGTGGACGTGGAGGCACTGGGCCTACACGACTACTGTGACATCATCAAGCACCCCATGGACATGAGCACAATCAAGTCT	298	188	209	234
L354A	AAGGTCTCGGAGCAGGCCAAGTGCTGCAGCGGCATCCTCAAGGAGATGTTTGCCAAGAAGCACGCCGCCTACGCCTGGCCCTTCTACAAGCCTGTGGACGTGGAGGCACTGGGCCTACACGACTACTGTGACATCATCAAGCACCCCATGGACATGAGCACAATCAAGTCT	209	191	168	170
K355A	AAGGTCTCGGAGCAGCTCGCCTGCTGCAGCGGCATCCTCAAGGAGATGTTTGCCAAGAAGCACGCCGCCTACGCCTGGCCCTTCTACAAGCCTGTGGACGTGGAGGCACTGGGCCTACACGACTACTGTGACATCATCAAGCACCCCATGGACATGAGCACAATCAAGTCT	283	146	234	158
C356A	AAGGTCTCGGAGCAGCTCAAGGCCTGCAGCGGCATCCTCAAGGAGATGTTTGCCAAGAAGCACGCCGCCTACGCCTGGCCCTTCTACAAGCCTGTGGACGTGGAGGCACTGGGCCTACACGACTACTGTGACATCATCAAGCACCCCATGGACATGAGCACAATCAAGTCT	270	226	198	234
C357A	AAGGTCTCGGAGCAGCTCAAGTGCGCCAGCGGCATCCTCAAGGAGATGTTTGCCAAGAAGCACGCCGCCTACGCCTGGCCCTTCTACAAGCCTGTGGACGTGGAGGCACTGGGCCTACACGACTACTGTGACATCATCAAGCACCCCATGGACATGAGCACAATCAAGTCT	1594	1231	1120	1236
S358A	AAGGTCTCGGAGCAGCTCAAGTGCTGCGCCGGCATCCTCAAGGAGATGTTTGCCAAGAAGCACGCCGCCTACGCCTGGCCCTTCTACAAGCCTGTGGACGTGGAGGCACTGGGCCTACACGACTACTGTGACATCATCAAGCACCCCATGGACATGAGCACAATCAAGTCT	1092	751	732	736
G359A	AAGGTCTCGGAGCAGCTCAAGTGCTGCAGCGCCATCCTCAAGGAGATGTTTGCCAAGAAGCACGCCGCCTACGCCTGGCCCTTCTACAAGCCTGTGGACGTGGAGGCACTGGGCCTACACGACTACTGTGACATCATCAAGCACCCCATGGACATGAGCACAATCAAGTCT	520	353	333	352
I360A	AAGGTCTCGGAGCAGCTCAAGTGCTGCAGCGGCGCCCTCAAGGAGATGTTTGCCAAGAAGCACGCCGCCTACGCCTGGCCCTTCTACAAGCCTGTGGACGTGGAGGCACTGGGCCTACACGACTACTGTGACATCATCAAGCACCCCATGGACATGAGCACAATCAAGTCT	288	243	207	301
L361A	AAGGTCTCGGAGCAGCTCAAGTGCTGCAGCGGCATCGCCAAGGAGATGTTTGCCAAGAAGCACGCCGCCTACGCCTGGCCCTTCTACAAGCCTGTGGACGTGGAGGCACTGGGCCTACACGACTACTGTGACATCATCAAGCACCCCATGGACATGAGCACAATCAAGTCT	366	414	256	537
K362A	AAGGTCTCGGAGCAGCTCAAGTGCTGCAGCGGCATCCTCGCCGAGATGTTTGCCAAGAAGCACGCCGCCTACGCCTGGCCCTTCTACAAGCCTGTGGACGTGGAGGCACTGGGCCTACACGACTACTGTGACATCATCAAGCACCCCATGGACATGAGCACAATCAAGTCT	696	411	526	443
E363A	AAGGTCTCGGAGCAGCTCAAGTGCTGCAGCGGCATCCTCAAGGCCATGTTTGCCAAGAAGCACGCCGCCTACGCCTGGCCCTTCTACAAGCCTGTGGACGTGGAGGCACTGGGCCTACACGACTACTGTGACATCATCAAGCACCCCATGGACATGAGCACAATCAAGTCT	367	293	266	356
M364A	AAGGTCTCGGAGCAGCTCAAGTGCTGCAGCGGCATCCTCAAGGAGGCCTTTGCCAAGAAGCACGCCGCCTACGCCTGGCCCTTCTACAAGCCTGTGGACGTGGAGGCACTGGGCCTACACGACTACTGTGACATCATCAAGCACCCCATGGACATGAGCACAATCAAGTCT	306	257	248	309
F365A	AAGGTCTCGGAGCAGCTCAAGTGCTGCAGCGGCATCCTCAAGGAGATGGCCGCCAAGAAGCACGCCGCCTACGCCTGGCCCTTCTACAAGCCTGTGGACGTGGAGGCACTGGGCCTACACGACTACTGTGACATCATCAAGCACCCCATGGACATGAGCACAATCAAGTCT	332	277	236	297
A366R	AAGGTCTCGGAGCAGCTCAAGTGCTGCAGCGGCATCCTCAAGGAGATGTTTCGGAAGAAGCACGCCGCCTACGCCTGGCCCTTCTACAAGCCTGTGGACGTGGAGGCACTGGGCCTACACGACTACTGTGACATCATCAAGCACCCCATGGACATGAGCACAATCAAGTCT	283	250	212	235
K367A	AAGGTCTCGGAGCAGCTCAAGTGCTGCAGCGGCATCCTCAAGGAGATGTTTGCCGCCAAGCACGCCGCCTACGCCTGGCCCTTCTACAAGCCTGTGGACGTGGAGGCACTGGGCCTACACGACTACTGTGACATCATCAAGCACCCCATGGACATGAGCACAATCAAGTCT	264	187	174	194
K368A	AAGGTCTCGGAGCAGCTCAAGTGCTGCAGCGGCATCCTCAAGGAGATGTTTGCCAAGGCCCACGCCGCCTACGCCTGGCCCTTCTACAAGCCTGTGGACGTGGAGGCACTGGGCCTACACGACTACTGTGACATCATCAAGCACCCCATGGACATGAGCACAATCAAGTCT	224	146	164	173
H369A	AAGGTCTCGGAGCAGCTCAAGTGCTGCAGCGGCATCCTCAAGGAGATGTTTGCCAAGAAGGCCGCCGCCTACGCCTGGCCCTTCTACAAGCCTGTGGACGTGGAGGCACTGGGCCTACACGACTACTGTGACATCATCAAGCACCCCATGGACATGAGCACAATCAAGTCT	122	174	87	148
A370R	AAGGTCTCGGAGCAGCTCAAGTGCTGCAGCGGCATCCTCAAGGAGATGTTTGCCAAGAAGCACCGGGCCTACGCCTGGCCCTTCTACAAGCCTGTGGACGTGGAGGCACTGGGCCTACACGACTACTGTGACATCATCAAGCACCCCATGGACATGAGCACAATCAAGTCT	428	284	312	272
A371R	AAGGTCTCGGAGCAGCTCAAGTGCTGCAGCGGCATCCTCAAGGAGATGTTTGCCAAGAAGCACGCCCGGTACGCCTGGCCCTTCTACAAGCCTGTGGACGTGGAGGCACTGGGCCTACACGACTACTGTGACATCATCAAGCACCCCATGGACATGAGCACAATCAAGTCT	381	340	276	376
Y372A	AAGGTCTCGGAGCAGCTCAAGTGCTGCAGCGGCATCCTCAAGGAGATGTTTGCCAAGAAGCACGCCGCCGCCGCCTGGCCCTTCTACAAGCCTGTGGACGTGGAGGCACTGGGCCTACACGACTACTGTGACATCATCAAGCACCCCATGGACATGAGCACAATCAAGTCT	101	87	71	93
A373R	AAGGTCTCGGAGCAGCTCAAGTGCTGCAGCGGCATCCTCAAGGAGATGTTTGCCAAGAAGCACGCCGCCTACCGGTGGCCCTTCTACAAGCCTGTGGACGTGGAGGCACTGGGCCTACACGACTACTGTGACATCATCAAGCACCCCATGGACATGAGCACAATCAAGTCT	360	330	287	306
W374A	AAGGTCTCGGAGCAGCTCAAGTGCTGCAGCGGCATCCTCAAGGAGATGTTTGCCAAGAAGCACGCCGCCTACGCCGCCCCCTTCTACAAGCCTGTGGACGTGGAGGCACTGGGCCTACACGACTACTGTGACATCATCAAGCACCCCATGGACATGAGCACAATCAAGTCT	1097	85	875	91
P375A	AAGGTCTCGGAGCAGCTCAAGTGCTGCAGCGGCATCCTCAAGGAGATGTTTGCCAAGAAGCACGCCGCCTACGCCTGGGCCTTCTACAAGCCTGTGGACGTGGAGGCACTGGGCCTACACGACTACTGTGACATCATCAAGCACCCCATGGACATGAGCACAATCAAGTCT	275	296	244	315
F376A	AAGGTCTCGGAGCAGCTCAAGTGCTGCAGCGGCATCCTCAAGGAGATGTTTGCCAAGAAGCACGCCGCCTACGCCTGGCCCGCCTACAAGCCTGTGGACGTGGAGGCACTGGGCCTACACGACTACTGTGACATCATCAAGCACCCCATGGACATGAGCACAATCAAGTCT	221	268	157	252
Y377A	AAGGTCTCGGAGCAGCTCAAGTGCTGCAGCGGCATCCTCAAGGAGATGTTTGCCAAGAAGCACGCCGCCTACGCCTGGCCCTTCGCCAAGCCTGTGGACGTGGAGGCACTGGGCCTACACGACTACTGTGACATCATCAAGCACCCCATGGACATGAGCACAATCAAGTCT	321	227	256	294
K378A	AAGGTCTCGGAGCAGCTCAAGTGCTGCAGCGGCATCCTCAAGGAGATGTTTGCCAAGAAGCACGCCGCCTACGCCTGGCCCTTCTACGCCCCTGTGGACGTGGAGGCACTGGGCCTACACGACTACTGTGACATCATCAAGCACCCCATGGACATGAGCACAATCAAGTCT	267	158	214	176
P379A	AAGGTCTCGGAGCAGCTCAAGTGCTGCAGCGGCATCCTCAAGGAGATGTTTGCCAAGAAGCACGCCGCCTACGCCTGGCCCTTCTACAAGGCCGTGGACGTGGAGGCACTGGGCCTACACGACTACTGTGACATCATCAAGCACCCCATGGACATGAGCACAATCAAGTCT	347	376	301	329
V380A	AAGGTCTCGGAGCAGCTCAAGTGCTGCAGCGGCATCCTCAAGGAGATGTTTGCCAAGAAGCACGCCGCCTACGCCTGGCCCTTCTACAAGCCTGCCGACGTGGAGGCACTGGGCCTACACGACTACTGTGACATCATCAAGCACCCCATGGACATGAGCACAATCAAGTCT	457	292	369	319
D381A	AAGGTCTCGGAGCAGCTCAAGTGCTGCAGCGGCATCCTCAAGGAGATGTTTGCCAAGAAGCACGCCGCCTACGCCTGGCCCTTCTACAAGCCTGTGGCCGTGGAGGCACTGGGCCTACACGACTACTGTGACATCATCAAGCACCCCATGGACATGAGCACAATCAAGTCT	265	238	207	276
V382A	AAGGTCTCGGAGCAGCTCAAGTGCTGCAGCGGCATCCTCAAGGAGATGTTTGCCAAGAAGCACGCCGCCTACGCCTGGCCCTTCTACAAGCCTGTGGACGCCGAGGCACTGGGCCTACACGACTACTGTGACATCATCAAGCACCCCATGGACATGAGCACAATCAAGTCT	446	376	304	378
E383A	AAGGTCTCGGAGCAGCTCAAGTGCTGCAGCGGCATCCTCAAGGAGATGTTTGCCAAGAAGCACGCCGCCTACGCCTGGCCCTTCTACAAGCCTGTGGACGTGGCCGCACTGGGCCTACACGACTACTGTGACATCATCAAGCACCCCATGGACATGAGCACAATCAAGTCT	529	362	413	414
A384R	AAGGTCTCGGAGCAGCTCAAGTGCTGCAGCGGCATCCTCAAGGAGATGTTTGCCAAGAAGCACGCCGCCTACGCCTGGCCCTTCTACAAGCCTGTGGACGTGGAGCGGCTGGGCCTACACGACTACTGTGACATCATCAAGCACCCCATGGACATGAGCACAATCAAGTCT	337	196	235	200
L385A	AAGGTCTCGGAGCAGCTCAAGTGCTGCAGCGGCATCCTCAAGGAGATGTTTGCCAAGAAGCACGCCGCCTACGCCTGGCCCTTCTACAAGCCTGTGGACGTGGAGGCAGCCGGCCTACACGACTACTGTGACATCATCAAGCACCCCATGGACATGAGCACAATCAAGTCT	749	330	526	329
G386A	AAGGTCTCGGAGCAGCTCAAGTGCTGCAGCGGCATCCTCAAGGAGATGTTTGCCAAGAAGCACGCCGCCTACGCCTGGCCCTTCTACAAGCCTGTGGACGTGGAGGCACTGGCCCTACACGACTACTGTGACATCATCAAGCACCCCATGGACATGAGCACAATCAAGTCT	426	280	356	337
L387A	AAGGTCTCGGAGCAGCTCAAGTGCTGCAGCGGCATCCTCAAGGAGATGTTTGCCAAGAAGCACGCCGCCTACGCCTGGCCCTTCTACAAGCCTGTGGACGTGGAGGCACTGGGCGCCCACGACTACTGTGACATCATCAAGCACCCCATGGACATGAGCACAATCAAGTCT	611	229	447	239
H388A	AAGGTCTCGGAGCAGCTCAAGTGCTGCAGCGGCATCCTCAAGGAGATGTTTGCCAAGAAGCACGCCGCCTACGCCTGGCCCTTCTACAAGCCTGTGGACGTGGAGGCACTGGGCCTAGCCGACTACTGTGACATCATCAAGCACCCCATGGACATGAGCACAATCAAGTCT	300	221	199	240
D389A	AAGGTCTCGGAGCAGCTCAAGTGCTGCAGCGGCATCCTCAAGGAGATGTTTGCCAAGAAGCACGCCGCCTACGCCTGGCCCTTCTACAAGCCTGTGGACGTGGAGGCACTGGGCCTACACGCCTACTGTGACATCATCAAGCACCCCATGGACATGAGCACAATCAAGTCT	254	178	207	181
Y390A	AAGGTCTCGGAGCAGCTCAAGTGCTGCAGCGGCATCCTCAAGGAGATGTTTGCCAAGAAGCACGCCGCCTACGCCTGGCCCTTCTACAAGCCTGTGGACGTGGAGGCACTGGGCCTACACGACGCCTGTGACATCATCAAGCACCCCATGGACATGAGCACAATCAAGTCT	811	206	614	206
C391A	AAGGTCTCGGAGCAGCTCAAGTGCTGCAGCGGCATCCTCAAGGAGATGTTTGCCAAGAAGCACGCCGCCTACGCCTGGCCCTTCTACAAGCCTGTGGACGTGGAGGCACTGGGCCTACACGACTACGCCGACATCATCAAGCACCCCATGGACATGAGCACAATCAAGTCT	495	444	388	421
D392A	AAGGTCTCGGAGCAGCTCAAGTGCTGCAGCGGCATCCTCAAGGAGATGTTTGCCAAGAAGCACGCCGCCTACGCCTGGCCCTTCTACAAGCCTGTGGACGTGGAGGCACTGGGCCTACACGACTACTGTGCCATCATCAAGCACCCCATGGACATGAGCACAATCAAGTCT	368	286	292	306
I393A	AAGGTCTCGGAGCAGCTCAAGTGCTGCAGCGGCATCCTCAAGGAGATGTTTGCCAAGAAGCACGCCGCCTACGCCTGGCCCTTCTACAAGCCTGTGGACGTGGAGGCACTGGGCCTACACGACTACTGTGACGCCATCAAGCACCCCATGGACATGAGCACAATCAAGTCT	262	226	167	258
I394A	AAGGTCTCGGAGCAGCTCAAGTGCTGCAGCGGCATCCTCAAGGAGATGTTTGCCAAGAAGCACGCCGCCTACGCCTGGCCCTTCTACAAGCCTGTGGACGTGGAGGCACTGGGCCTACACGACTACTGTGACATCGCCAAGCACCCCATGGACATGAGCACAATCAAGTCT	377	408	304	460
K395A	AAGGTCTCGGAGCAGCTCAAGTGCTGCAGCGGCATCCTCAAGGAGATGTTTGCCAAGAAGCACGCCGCCTACGCCTGGCCCTTCTACAAGCCTGTGGACGTGGAGGCACTGGGCCTACACGACTACTGTGACATCATCGCCCACCCCATGGACATGAGCACAATCAAGTCT	491	288	417	274
H396A	AAGGTCTCGGAGCAGCTCAAGTGCTGCAGCGGCATCCTCAAGGAGATGTTTGCCAAGAAGCACGCCGCCTACGCCTGGCCCTTCTACAAGCCTGTGGACGTGGAGGCACTGGGCCTACACGACTACTGTGACATCATCAAGGCCCCCATGGACATGAGCACAATCAAGTCT	537	468	413	443
P397A	AAGGTCTCGGAGCAGCTCAAGTGCTGCAGCGGCATCCTCAAGGAGATGTTTGCCAAGAAGCACGCCGCCTACGCCTGGCCCTTCTACAAGCCTGTGGACGTGGAGGCACTGGGCCTACACGACTACTGTGACATCATCAAGCACGCCATGGACATGAGCACAATCAAGTCT	489	402	383	452
M398A	AAGGTCTCGGAGCAGCTCAAGTGCTGCAGCGGCATCCTCAAGGAGATGTTTGCCAAGAAGCACGCCGCCTACGCCTGGCCCTTCTACAAGCCTGTGGACGTGGAGGCACTGGGCCTACACGACTACTGTGACATCATCAAGCACCCCGCCGACATGAGCACAATCAAGTCT	221	218	172	220
D399A	AAGGTCTCGGAGCAGCTCAAGTGCTGCAGCGGCATCCTCAAGGAGATGTTTGCCAAGAAGCACGCCGCCTACGCCTGGCCCTTCTACAAGCCTGTGGACGTGGAGGCACTGGGCCTACACGACTACTGTGACATCATCAAGCACCCCATGGCCATGAGCACAATCAAGTCT	546	498	438	491
M400A	AAGGTCTCGGAGCAGCTCAAGTGCTGCAGCGGCATCCTCAAGGAGATGTTTGCCAAGAAGCACGCCGCCTACGCCTGGCCCTTCTACAAGCCTGTGGACGTGGAGGCACTGGGCCTACACGACTACTGTGACATCATCAAGCACCCCATGGACGCCAGCACAATCAAGTCT	352	725	300	761
S401A	AAGGTCTCGGAGCAGCTCAAGTGCTGCAGCGGCATCCTCAAGGAGATGTTTGCCAAGAAGCACGCCGCCTACGCCTGGCCCTTCTACAAGCCTGTGGACGTGGAGGCACTGGGCCTACACGACTACTGTGACATCATCAAGCACCCCATGGACATGGCCACAATCAAGTCT	705	586	540	656
T402A	AAGGTCTCGGAGCAGCTCAAGTGCTGCAGCGGCATCCTCAAGGAGATGTTTGCCAAGAAGCACGCCGCCTACGCCTGGCCCTTCTACAAGCCTGTGGACGTGGAGGCACTGGGCCTACACGACTACTGTGACATCATCAAGCACCCCATGGACATGAGCGCCATCAAGTCT	595	523	412	485
I403A	AAGGTCTCGGAGCAGCTCAAGTGCTGCAGCGGCATCCTCAAGGAGATGTTTGCCAAGAAGCACGCCGCCTACGCCTGGCCCTTCTACAAGCCTGTGGACGTGGAGGCACTGGGCCTACACGACTACTGTGACATCATCAAGCACCCCATGGACATGAGCACAGCCAAGTCT	286	387	252	476
K404A	AAGGTCTCGGAGCAGCTCAAGTGCTGCAGCGGCATCCTCAAGGAGATGTTTGCCAAGAAGCACGCCGCCTACGCCTGGCCCTTCTACAAGCCTGTGGACGTGGAGGCACTGGGCCTACACGACTACTGTGACATCATCAAGCACCCCATGGACATGAGCACAATCGCCTCT	593	531	429	493
S405A	AAGGTCTCGGAGCAGCTCAAGTGCTGCAGCGGCATCCTCAAGGAGATGTTTGCCAAGAAGCACGCCGCCTACGCCTGGCCCTTCTACAAGCCTGTGGACGTGGAGGCACTGGGCCTACACGACTACTGTGACATCATCAAGCACCCCATGGACATGAGCACAATCAAGGCC	639	492	476	471
K406A	AGGCTCGTCCGGCATCTTGGCAAAGCGCATTTCGAACACATCCTGGAGCTTGCGGGCCATGGCCACCACCTCATGGTCAGGAGGGTTGTACTTATAGCAGTTGGAGAACATCAATCGGACGTCAGCACCAAACTCCTGAGCATCACGGTACTCACGGGCCTCCAGGGC	503	639	606	479
L407A	AGGCTCGTCCGGCATCTTGGCAAAGCGCATTTCGAACACATCCTGGAGCTTGCGGGCCATGGCCACCACCTCATGGTCAGGAGGGTTGTACTTATAGCAGTTGGAGAACATCAATCGGACGTCAGCACCAAACTCCTGAGCATCACGGTACTCACGGGCCTCGGCTTT	505	591	606	465
E408A	AGGCTCGTCCGGCATCTTGGCAAAGCGCATTTCGAACACATCCTGGAGCTTGCGGGCCATGGCCACCACCTCATGGTCAGGAGGGTTGTACTTATAGCAGTTGGAGAACATCAATCGGACGTCAGCACCAAACTCCTGAGCATCACGGTACTCACGGGCGGCCAGTTT	420	787	443	649
A409R	AGGCTCGTCCGGCATCTTGGCAAAGCGCATTTCGAACACATCCTGGAGCTTGCGGGCCATGGCCACCACCTCATGGTCAGGAGGGTTGTACTTATAGCAGTTGGAGAACATCAATCGGACGTCAGCACCAAACTCCTGAGCATCACGGTACTCACGCCGCTCCAGTTT	555	799	587	573
R410A	AGGCTCGTCCGGCATCTTGGCAAAGCGCATTTCGAACACATCCTGGAGCTTGCGGGCCATGGCCACCACCTCATGGTCAGGAGGGTTGTACTTATAGCAGTTGGAGAACATCAATCGGACGTCAGCACCAAACTCCTGAGCATCACGGTACTCGGCGGCCTCCAGTTT	500	691	530	511
E411A	AGGCTCGTCCGGCATCTTGGCAAAGCGCATTTCGAACACATCCTGGAGCTTGCGGGCCATGGCCACCACCTCATGGTCAGGAGGGTTGTACTTATAGCAGTTGGAGAACATCAATCGGACGTCAGCACCAAACTCCTGAGCATCACGGTAGGCACGGGCCTCCAGTTT	431	728	443	556
Y412A	AGGCTCGTCCGGCATCTTGGCAAAGCGCATTTCGAACACATCCTGGAGCTTGCGGGCCATGGCCACCACCTCATGGTCAGGAGGGTTGTACTTATAGCAGTTGGAGAACATCAATCGGACGTCAGCACCAAACTCCTGAGCATCACGGGCCTCACGGGCCTCCAGTTT	192	554	208	441
R413A	AGGCTCGTCCGGCATCTTGGCAAAGCGCATTTCGAACACATCCTGGAGCTTGCGGGCCATGGCCACCACCTCATGGTCAGGAGGGTTGTACTTATAGCAGTTGGAGAACATCAATCGGACGTCAGCACCAAACTCCTGAGCATCGGCGTACTCACGGGCCTCCAGTTT	412	751	409	607
D414A	AGGCTCGTCCGGCATCTTGGCAAAGCGCATTTCGAACACATCCTGGAGCTTGCGGGCCATGGCCACCACCTCATGGTCAGGAGGGTTGTACTTATAGCAGTTGGAGAACATCAATCGGACGTCAGCACCAAACTCCTGAGCGGCACGGTACTCACGGGCCTCCAGTTT	309	499	356	424
A415R	AGGCTCGTCCGGCATCTTGGCAAAGCGCATTTCGAACACATCCTGGAGCTTGCGGGCCATGGCCACCACCTCATGGTCAGGAGGGTTGTACTTATAGCAGTTGGAGAACATCAATCGGACGTCAGCACCAAACTCCTGCCGATCACGGTACTCACGGGCCTCCAGTTT	237	475	328	370
Q416A	AGGCTCGTCCGGCATCTTGGCAAAGCGCATTTCGAACACATCCTGGAGCTTGCGGGCCATGGCCACCACCTCATGGTCAGGAGGGTTGTACTTATAGCAGTTGGAGAACATCAATCGGACGTCAGCACCAAACTCGGCAGCATCACGGTACTCACGGGCCTCCAGTTT	317	521	294	512
E417A	AGGCTCGTCCGGCATCTTGGCAAAGCGCATTTCGAACACATCCTGGAGCTTGCGGGCCATGGCCACCACCTCATGGTCAGGAGGGTTGTACTTATAGCAGTTGGAGAACATCAATCGGACGTCAGCACCAAAGGCCTGAGCATCACGGTACTCACGGGCCTCCAGTTT	426	720	466	559
F418A	AGGCTCGTCCGGCATCTTGGCAAAGCGCATTTCGAACACATCCTGGAGCTTGCGGGCCATGGCCACCACCTCATGGTCAGGAGGGTTGTACTTATAGCAGTTGGAGAACATCAATCGGACGTCAGCACCGGCCTCCTGAGCATCACGGTACTCACGGGCCTCCAGTTT	380	693	358	608
G419A	AGGCTCGTCCGGCATCTTGGCAAAGCGCATTTCGAACACATCCTGGAGCTTGCGGGCCATGGCCACCACCTCATGGTCAGGAGGGTTGTACTTATAGCAGTTGGAGAACATCAATCGGACGTCAGCGGCAAACTCCTGAGCATCACGGTACTCACGGGCCTCCAGTTT	402	666	381	540
A420R	AGGCTCGTCCGGCATCTTGGCAAAGCGCATTTCGAACACATCCTGGAGCTTGCGGGCCATGGCCACCACCTCATGGTCAGGAGGGTTGTACTTATAGCAGTTGGAGAACATCAATCGGACGTCCCGACCAAACTCCTGAGCATCACGGTACTCACGGGCCTCCAGTTT	448	849	454	743
D421A	AGGCTCGTCCGGCATCTTGGCAAAGCGCATTTCGAACACATCCTGGAGCTTGCGGGCCATGGCCACCACCTCATGGTCAGGAGGGTTGTACTTATAGCAGTTGGAGAACATCAATCGGACGGCAGCACCAAACTCCTGAGCATCACGGTACTCACGGGCCTCCAGTTT	388	659	483	465
V422A	AGGCTCGTCCGGCATCTTGGCAAAGCGCATTTCGAACACATCCTGGAGCTTGCGGGCCATGGCCACCACCTCATGGTCAGGAGGGTTGTACTTATAGCAGTTGGAGAACATCAATCGGGCGTCAGCACCAAACTCCTGAGCATCACGGTACTCACGGGCCTCCAGTTT	355	503	411	376
R423A	AGGCTCGTCCGGCATCTTGGCAAAGCGCATTTCGAACACATCCTGGAGCTTGCGGGCCATGGCCACCACCTCATGGTCAGGAGGGTTGTACTTATAGCAGTTGGAGAACATCAAGGCGACGTCAGCACCAAACTCCTGAGCATCACGGTACTCACGGGCCTCCAGTTT	439	510	494	410
L424A	AGGCTCGTCCGGCATCTTGGCAAAGCGCATTTCGAACACATCCTGGAGCTTGCGGGCCATGGCCACCACCTCATGGTCAGGAGGGTTGTACTTATAGCAGTTGGAGAACATGGCTCGGACGTCAGCACCAAACTCCTGAGCATCACGGTACTCACGGGCCTCCAGTTT	384	643	401	506
M425A	AGGCTCGTCCGGCATCTTGGCAAAGCGCATTTCGAACACATCCTGGAGCTTGCGGGCCATGGCCACCACCTCATGGTCAGGAGGGTTGTACTTATAGCAGTTGGAGAAGGCCAATCGGACGTCAGCACCAAACTCCTGAGCATCACGGTACTCACGGGCCTCCAGTTT	371	343	398	293
F426A	AGGCTCGTCCGGCATCTTGGCAAAGCGCATTTCGAACACATCCTGGAGCTTGCGGGCCATGGCCACCACCTCATGGTCAGGAGGGTTGTACTTATAGCAGTTGGAGGCCATCAATCGGACGTCAGCACCAAACTCCTGAGCATCACGGTACTCACGGGCCTCCAGTTT	230	408	207	309
S427A	AGGCTCGTCCGGCATCTTGGCAAAGCGCATTTCGAACACATCCTGGAGCTTGCGGGCCATGGCCACCACCTCATGGTCAGGAGGGTTGTACTTATAGCAGTTGGCGAACATCAATCGGACGTCAGCACCAAACTCCTGAGCATCACGGTACTCACGGGCCTCCAGTTT	288	475	327	386
N428A	AGGCTCGTCCGGCATCTTGGCAAAGCGCATTTCGAACACATCCTGGAGCTTGCGGGCCATGGCCACCACCTCATGGTCAGGAGGGTTGTACTTATAGCAGGCGGAGAACATCAATCGGACGTCAGCACCAAACTCCTGAGCATCACGGTACTCACGGGCCTCCAGTTT	388	627	384	502
C429A	AGGCTCGTCCGGCATCTTGGCAAAGCGCATTTCGAACACATCCTGGAGCTTGCGGGCCATGGCCACCACCTCATGGTCAGGAGGGTTGTACTTATAGGCGTTGGAGAACATCAATCGGACGTCAGCACCAAACTCCTGAGCATCACGGTACTCACGGGCCTCCAGTTT	419	1119	496	901
Y430A	AGGCTCGTCCGGCATCTTGGCAAAGCGCATTTCGAACACATCCTGGAGCTTGCGGGCCATGGCCACCACCTCATGGTCAGGAGGGTTGTACTTGGCGCAGTTGGAGAACATCAATCGGACGTCAGCACCAAACTCCTGAGCATCACGGTACTCACGGGCCTCCAGTTT	794	1464	808	1158
K431A	AGGCTCGTCCGGCATCTTGGCAAAGCGCATTTCGAACACATCCTGGAGCTTGCGGGCCATGGCCACCACCTCATGGTCAGGAGGGTTGTAGGCATAGCAGTTGGAGAACATCAATCGGACGTCAGCACCAAACTCCTGAGCATCACGGTACTCACGGGCCTCCAGTTT	464	916	457	642
Y432A	AGGCTCGTCCGGCATCTTGGCAAAGCGCATTTCGAACACATCCTGGAGCTTGCGGGCCATGGCCACCACCTCATGGTCAGGAGGGTTGGCCTTATAGCAGTTGGAGAACATCAATCGGACGTCAGCACCAAACTCCTGAGCATCACGGTACTCACGGGCCTCCAGTTT	305	653	321	547
N433A	AGGCTCGTCCGGCATCTTGGCAAAGCGCATTTCGAACACATCCTGGAGCTTGCGGGCCATGGCCACCACCTCATGGTCAGGAGGGGCGTACTTATAGCAGTTGGAGAACATCAATCGGACGTCAGCACCAAACTCCTGAGCATCACGGTACTCACGGGCCTCCAGTTT	808	640	937	454
P434A	AGGCTCGTCCGGCATCTTGGCAAAGCGCATTTCGAACACATCCTGGAGCTTGCGGGCCATGGCCACCACCTCATGGTCAGGGGCGTTGTACTTATAGCAGTTGGAGAACATCAATCGGACGTCAGCACCAAACTCCTGAGCATCACGGTACTCACGGGCCTCCAGTTT	309	553	280	424
P435A	AGGCTCGTCCGGCATCTTGGCAAAGCGCATTTCGAACACATCCTGGAGCTTGCGGGCCATGGCCACCACCTCATGGTCGGCAGGGTTGTACTTATAGCAGTTGGAGAACATCAATCGGACGTCAGCACCAAACTCCTGAGCATCACGGTACTCACGGGCCTCCAGTTT	204	426	225	330
D436A	AGGCTCGTCCGGCATCTTGGCAAAGCGCATTTCGAACACATCCTGGAGCTTGCGGGCCATGGCCACCACCTCATGGGCAGGAGGGTTGTACTTATAGCAGTTGGAGAACATCAATCGGACGTCAGCACCAAACTCCTGAGCATCACGGTACTCACGGGCCTCCAGTTT	443	675	413	572
H437A	AGGCTCGTCCGGCATCTTGGCAAAGCGCATTTCGAACACATCCTGGAGCTTGCGGGCCATGGCCACCACCTCGGCGTCAGGAGGGTTGTACTTATAGCAGTTGGAGAACATCAATCGGACGTCAGCACCAAACTCCTGAGCATCACGGTACTCACGGGCCTCCAGTTT	2532	318	2722	233
E438A	AGGCTCGTCCGGCATCTTGGCAAAGCGCATTTCGAACACATCCTGGAGCTTGCGGGCCATGGCCACCACGGCATGGTCAGGAGGGTTGTACTTATAGCAGTTGGAGAACATCAATCGGACGTCAGCACCAAACTCCTGAGCATCACGGTACTCACGGGCCTCCAGTTT	401	795	396	616
V439A	AGGCTCGTCCGGCATCTTGGCAAAGCGCATTTCGAACACATCCTGGAGCTTGCGGGCCATGGCCACGGCCTCATGGTCAGGAGGGTTGTACTTATAGCAGTTGGAGAACATCAATCGGACGTCAGCACCAAACTCCTGAGCATCACGGTACTCACGGGCCTCCAGTTT	325	736	339	602
V440A	AGGCTCGTCCGGCATCTTGGCAAAGCGCATTTCGAACACATCCTGGAGCTTGCGGGCCATGGCGGCCACCTCATGGTCAGGAGGGTTGTACTTATAGCAGTTGGAGAACATCAATCGGACGTCAGCACCAAACTCCTGAGCATCACGGTACTCACGGGCCTCCAGTTT	269	641	319	542
A441R	AGGCTCGTCCGGCATCTTGGCAAAGCGCATTTCGAACACATCCTGGAGCTTGCGGGCCATCCGCACCACCTCATGGTCAGGAGGGTTGTACTTATAGCAGTTGGAGAACATCAATCGGACGTCAGCACCAAACTCCTGAGCATCACGGTACTCACGGGCCTCCAGTTT	328	699	380	603
M442A	AGGCTCGTCCGGCATCTTGGCAAAGCGCATTTCGAACACATCCTGGAGCTTGCGGGCGGCGGCCACCACCTCATGGTCAGGAGGGTTGTACTTATAGCAGTTGGAGAACATCAATCGGACGTCAGCACCAAACTCCTGAGCATCACGGTACTCACGGGCCTCCAGTTT	260	940	273	665
A443R	AGGCTCGTCCGGCATCTTGGCAAAGCGCATTTCGAACACATCCTGGAGCTTGCGCCGCATGGCCACCACCTCATGGTCAGGAGGGTTGTACTTATAGCAGTTGGAGAACATCAATCGGACGTCAGCACCAAACTCCTGAGCATCACGGTACTCACGGGCCTCCAGTTT	175	743	216	557
R444A	AGGCTCGTCCGGCATCTTGGCAAAGCGCATTTCGAACACATCCTGGAGCTTGGCGGCCATGGCCACCACCTCATGGTCAGGAGGGTTGTACTTATAGCAGTTGGAGAACATCAATCGGACGTCAGCACCAAACTCCTGAGCATCACGGTACTCACGGGCCTCCAGTTT	273	684	307	521
K445A	AGGCTCGTCCGGCATCTTGGCAAAGCGCATTTCGAACACATCCTGGAGGGCGCGGGCCATGGCCACCACCTCATGGTCAGGAGGGTTGTACTTATAGCAGTTGGAGAACATCAATCGGACGTCAGCACCAAACTCCTGAGCATCACGGTACTCACGGGCCTCCAGTTT	323	560	307	476
L446A	AGGCTCGTCCGGCATCTTGGCAAAGCGCATTTCGAACACATCCTGGGCCTTGCGGGCCATGGCCACCACCTCATGGTCAGGAGGGTTGTACTTATAGCAGTTGGAGAACATCAATCGGACGTCAGCACCAAACTCCTGAGCATCACGGTACTCACGGGCCTCCAGTTT	338	359	415	312
Q447A	AGGCTCGTCCGGCATCTTGGCAAAGCGCATTTCGAACACATCGGCGAGCTTGCGGGCCATGGCCACCACCTCATGGTCAGGAGGGTTGTACTTATAGCAGTTGGAGAACATCAATCGGACGTCAGCACCAAACTCCTGAGCATCACGGTACTCACGGGCCTCCAGTTT	392	794	436	621
D448A	AGGCTCGTCCGGCATCTTGGCAAAGCGCATTTCGAACACGGCCTGGAGCTTGCGGGCCATGGCCACCACCTCATGGTCAGGAGGGTTGTACTTATAGCAGTTGGAGAACATCAATCGGACGTCAGCACCAAACTCCTGAGCATCACGGTACTCACGGGCCTCCAGTTT	701	988	800	743
V449A	AGGCTCGTCCGGCATCTTGGCAAAGCGCATTTCGAAGGCATCCTGGAGCTTGCGGGCCATGGCCACCACCTCATGGTCAGGAGGGTTGTACTTATAGCAGTTGGAGAACATCAATCGGACGTCAGCACCAAACTCCTGAGCATCACGGTACTCACGGGCCTCCAGTTT	380	813	424	620
F450A	AGGCTCGTCCGGCATCTTGGCAAAGCGCATTTCGGCCACATCCTGGAGCTTGCGGGCCATGGCCACCACCTCATGGTCAGGAGGGTTGTACTTATAGCAGTTGGAGAACATCAATCGGACGTCAGCACCAAACTCCTGAGCATCACGGTACTCACGGGCCTCCAGTTT	621	700	570	574
E451A	AGGCTCGTCCGGCATCTTGGCAAAGCGCATGGCGAACACATCCTGGAGCTTGCGGGCCATGGCCACCACCTCATGGTCAGGAGGGTTGTACTTATAGCAGTTGGAGAACATCAATCGGACGTCAGCACCAAACTCCTGAGCATCACGGTACTCACGGGCCTCCAGTTT	649	755	701	567
M452A	AGGCTCGTCCGGCATCTTGGCAAAGCGGGCTTCGAACACATCCTGGAGCTTGCGGGCCATGGCCACCACCTCATGGTCAGGAGGGTTGTACTTATAGCAGTTGGAGAACATCAATCGGACGTCAGCACCAAACTCCTGAGCATCACGGTACTCACGGGCCTCCAGTTT	408	580	453	485
R453A	AGGCTCGTCCGGCATCTTGGCAAAGGCCATTTCGAACACATCCTGGAGCTTGCGGGCCATGGCCACCACCTCATGGTCAGGAGGGTTGTACTTATAGCAGTTGGAGAACATCAATCGGACGTCAGCACCAAACTCCTGAGCATCACGGTACTCACGGGCCTCCAGTTT	636	1246	621	1008
F454A	AGGCTCGTCCGGCATCTTGGCGGCGCGCATTTCGAACACATCCTGGAGCTTGCGGGCCATGGCCACCACCTCATGGTCAGGAGGGTTGTACTTATAGCAGTTGGAGAACATCAATCGGACGTCAGCACCAAACTCCTGAGCATCACGGTACTCACGGGCCTCCAGTTT	52	39	42	57
A455R	AGGCTCGTCCGGCATCTTCCGAAAGCGCATTTCGAACACATCCTGGAGCTTGCGGGCCATGGCCACCACCTCATGGTCAGGAGGGTTGTACTTATAGCAGTTGGAGAACATCAATCGGACGTCAGCACCAAACTCCTGAGCATCACGGTACTCACGGGCCTCCAGTTT	349	660	405	555
K456A	AGGCTCGTCCGGCATGGCGGCAAAGCGCATTTCGAACACATCCTGGAGCTTGCGGGCCATGGCCACCACCTCATGGTCAGGAGGGTTGTACTTATAGCAGTTGGAGAACATCAATCGGACGTCAGCACCAAACTCCTGAGCATCACGGTACTCACGGGCCTCCAGTTT	183	282	179	247
M457A	AGGCTCGTCCGGGGCCTTGGCAAAGCGCATTTCGAACACATCCTGGAGCTTGCGGGCCATGGCCACCACCTCATGGTCAGGAGGGTTGTACTTATAGCAGTTGGAGAACATCAATCGGACGTCAGCACCAAACTCCTGAGCATCACGGTACTCACGGGCCTCCAGTTT	663	1103	654	843
P458A	AGGCTCGTCGGCCATCTTGGCAAAGCGCATTTCGAACACATCCTGGAGCTTGCGGGCCATGGCCACCACCTCATGGTCAGGAGGGTTGTACTTATAGCAGTTGGAGAACATCAATCGGACGTCAGCACCAAACTCCTGAGCATCACGGTACTCACGGGCCTCCAGTTT	647	672	636	518
D459A	AGGCTCGGCCGGCATCTTGGCAAAGCGCATTTCGAACACATCCTGGAGCTTGCGGGCCATGGCCACCACCTCATGGTCAGGAGGGTTGTACTTATAGCAGTTGGAGAACATCAATCGGACGTCAGCACCAAACTCCTGAGCATCACGGTACTCACGGGCCTCCAGTTT	409	1001	367	738
E460A	AGGGGCGTCCGGCATCTTGGCAAAGCGCATTTCGAACACATCCTGGAGCTTGCGGGCCATGGCCACCACCTCATGGTCAGGAGGGTTGTACTTATAGCAGTTGGAGAACATCAATCGGACGTCAGCACCAAACTCCTGAGCATCACGGTACTCACGGGCCTCCAGTTT	235	403	239	274
P461A	GGCCTCGTCCGGCATCTTGGCAAAGCGCATTTCGAACACATCCTGGAGCTTGCGGGCCATGGCCACCACCTCATGGTCAGGAGGGTTGTACTTATAGCAGTTGGAGAACATCAATCGGACGTCAGCACCAAACTCCTGAGCATCACGGTACTCACGGGCCTCCAGTTT	321	439	283	356
WT	AAGGTCTCGGAGCAGCTCAAGTGCTGCAGCGGCATCCTCAAGGAGATGTTTGCCAAGAAGCACGCCGCCTACGCCTGGCCCTTCTACAAGCCTGTGGACGTGGAGGCACTGGGCCTACACGACTACTGTGACATCATCAAGCACCCCATGGACATGAGCACAATCAAGTCT	2415	1615	1784	1843
WT	AGGCTCGTCCGGCATCTTGGCAAAGCGCATTTCGAACACATCCTGGAGCTTGCGGGCCATGGCCACCACCTCATGGTCAGGAGGGTTGTACTTATAGCAGTTGGAGAACATCAATCGGACGTCAGCACCAAACTCCTGAGCATCACGGTACTCACGGGCCTCCAGTTT	2413	4477	2573	3532

## Sheet: Supp. Fig. 7c - Volcano Plot
Mutant	Ratio	p_value
D421A	0.914773	0.999123
M452A	0.922512	0.999123
WT	1.05505	0.999123
Y372A	1.09054	0.999123
E363A	1.13414	0.89807
A371R	1.05105	0.856667
D381A	1.05581	0.856667
M398A	1.01623	0.856667
A409R	0.967634	0.832632
P379A	1.03791	0.832632
F365A	1.12945	0.815263
F454A	1.17478	0.815263
I360A	1.06243	0.805263
M364A	1.12935	0.799298
V382A	1.12768	0.799298
K404A	1.12443	0.781404
P375A	0.963574	0.776842
D399A	1.12488	0.76614
T402A	1.12495	0.746842
R410A	0.991349	0.732632
S401A	1.1479	0.71807
C356A	1.15585	0.693509
F450A	1.06077	0.693509
P461A	0.861244	0.68807
D448A	1.00521	0.678421
V422A	1.01215	0.678421
D414A	0.821745	0.663333
I393A	1.02512	0.663333
A373R	1.14719	0.662632
A366R	1.15092	0.648246
C391A	1.1519	0.648246
S427A	0.818503	0.647719
P397A	1.16899	0.622105
E460A	0.819127	0.620175
H388A	1.2399	0.58193
L354A	1.17704	0.58193
H396A	1.17652	0.565263
E417A	0.802585	0.540175
E411A	0.782327	0.485965
I394A	0.897543	0.474561
N428A	0.780044	0.474561
L424A	0.782923	0.46386
K406A	1.15441	0.459123
R423A	1.16324	0.459123
A415R	0.77868	0.452281
M457A	0.77589	0.452281
E451A	1.18002	0.436842
Y377A	1.29551	0.436842
C357A	1.24669	0.424737
L407A	1.21422	0.424737
D436A	0.777744	0.405965
K456A	0.774998	0.405965
K367A	1.30869	0.39
P458A	1.23455	0.357368
D392A	1.26871	0.348421
L446A	1.27913	0.327193
F376A	0.819447	0.327018
G419A	0.738338	0.314737
E352A	1.30157	0.289123
M425A	1.37528	0.289123
Q353A	1.40616	0.289123
S405A	1.30693	0.270877
G359A	1.37117	0.262105
L361A	0.772363	0.247193
A455R	0.708793	0.229123
S358A	1.38719	0.227368
K368A	1.40738	0.218421
I403A	0.718318	0.212632
E383A	1.39304	0.21
H369A	0.729006	0.203684
Y430A	0.69883	0.196842
F426A	0.695644	0.182807
K431A	0.686089	0.173333
R413A	0.689125	0.173333
V350A	1.43714	0.165263
E408A	0.685427	0.158947
K445A	0.689296	0.158947
P434A	0.68751	0.158947
Q416A	0.668206	0.149123
Q447A	0.673301	0.143333
D389A	1.4544	0.136667
G386A	1.4602	0.131404
A370R	1.50228	0.104035
S351A	1.56221	0.104035
P435A	0.653529	0.102105
V449A	0.648082	0.102105
N433A	1.87082	0.0982456
F418A	0.641792	0.0973684
E438A	0.64656	0.0882456
K349A	1.60265	0.0864912
A420R	0.642263	0.082807
R453A	0.635154	0.082807
V380A	1.54098	0.0822807
A441R	0.619331	0.0608772
K362A	1.63169	0.0559649
A384R	1.63974	0.0519298
K378A	1.6455	0.0519298
R444A	0.55634	0.0238596
V440A	0.567749	0.0238596
Y432A	0.594024	0.0238596
K395A	1.82398	0.0161404
V439A	0.566215	0.0159649
M400A	0.497681	0.0117544
K355A	1.93538	0.0114035
L385A	2.19104	0.00719298
C429A	0.520652	0.00596491
D459A	0.510724	0.00596491
L387A	2.57058	0.00473684
Y390A	3.91561	0.00175439
Y412A	0.460875	0.000877
M442A	0.386753	0.000351
A443R	0.350549	0.000351
H437A	11.0582	0.000351
W374A	12.7498	0.000351

## Sheet: Supp. Fig. 7d - Read Count
Mutant	Sequence	H_Rep1	L_Rep1	H_Rep2	L_Rep2	H_Rep3	L_Rep3
K349A	GCCGTCTCGGAGCAGCTCAAGTGCTGCAGCGGCATCCTCAAGGAGATGTTTGCCAAGAAGCACGCCGCCTACGCCTGGCCCTTCTACAAGCCTGTGGACGTGGAGGCACTGGGCCTACACGACTACTGTGACATCATCAAGCACCCCATGGACATGAGCACAATCAAGTCT	194	210	170	384	98	382
V350A	AAGGCCTCGGAGCAGCTCAAGTGCTGCAGCGGCATCCTCAAGGAGATGTTTGCCAAGAAGCACGCCGCCTACGCCTGGCCCTTCTACAAGCCTGTGGACGTGGAGGCACTGGGCCTACACGACTACTGTGACATCATCAAGCACCCCATGGACATGAGCACAATCAAGTCT	231	255	200	320	119	418
S351A	AAGGTCGCCGAGCAGCTCAAGTGCTGCAGCGGCATCCTCAAGGAGATGTTTGCCAAGAAGCACGCCGCCTACGCCTGGCCCTTCTACAAGCCTGTGGACGTGGAGGCACTGGGCCTACACGACTACTGTGACATCATCAAGCACCCCATGGACATGAGCACAATCAAGTCT	203	218	175	341	130	431
E352A	AAGGTCTCGGCCCAGCTCAAGTGCTGCAGCGGCATCCTCAAGGAGATGTTTGCCAAGAAGCACGCCGCCTACGCCTGGCCCTTCTACAAGCCTGTGGACGTGGAGGCACTGGGCCTACACGACTACTGTGACATCATCAAGCACCCCATGGACATGAGCACAATCAAGTCT	204	171	153	296	101	370
Q353A	AAGGTCTCGGAGGCCCTCAAGTGCTGCAGCGGCATCCTCAAGGAGATGTTTGCCAAGAAGCACGCCGCCTACGCCTGGCCCTTCTACAAGCCTGTGGACGTGGAGGCACTGGGCCTACACGACTACTGTGACATCATCAAGCACCCCATGGACATGAGCACAATCAAGTCT	241	223	211	351	138	450
L354A	AAGGTCTCGGAGCAGGCCAAGTGCTGCAGCGGCATCCTCAAGGAGATGTTTGCCAAGAAGCACGCCGCCTACGCCTGGCCCTTCTACAAGCCTGTGGACGTGGAGGCACTGGGCCTACACGACTACTGTGACATCATCAAGCACCCCATGGACATGAGCACAATCAAGTCT	186	173	161	267	96	326
K355A	AAGGTCTCGGAGCAGCTCGCCTGCTGCAGCGGCATCCTCAAGGAGATGTTTGCCAAGAAGCACGCCGCCTACGCCTGGCCCTTCTACAAGCCTGTGGACGTGGAGGCACTGGGCCTACACGACTACTGTGACATCATCAAGCACCCCATGGACATGAGCACAATCAAGTCT	208	182	137	227	108	268
C356A	AAGGTCTCGGAGCAGCTCAAGGCCTGCAGCGGCATCCTCAAGGAGATGTTTGCCAAGAAGCACGCCGCCTACGCCTGGCCCTTCTACAAGCCTGTGGACGTGGAGGCACTGGGCCTACACGACTACTGTGACATCATCAAGCACCCCATGGACATGAGCACAATCAAGTCT	182	229	192	361	128	471
C357A	AAGGTCTCGGAGCAGCTCAAGTGCGCCAGCGGCATCCTCAAGGAGATGTTTGCCAAGAAGCACGCCGCCTACGCCTGGCCCTTCTACAAGCCTGTGGACGTGGAGGCACTGGGCCTACACGACTACTGTGACATCATCAAGCACCCCATGGACATGAGCACAATCAAGTCT	1196	1228	1113	1913	724	2522
S358A	AAGGTCTCGGAGCAGCTCAAGTGCTGCGCCGGCATCCTCAAGGAGATGTTTGCCAAGAAGCACGCCGCCTACGCCTGGCCCTTCTACAAGCCTGTGGACGTGGAGGCACTGGGCCTACACGACTACTGTGACATCATCAAGCACCCCATGGACATGAGCACAATCAAGTCT	650	746	609	1232	412	1455
G359A	AAGGTCTCGGAGCAGCTCAAGTGCTGCAGCGCCATCCTCAAGGAGATGTTTGCCAAGAAGCACGCCGCCTACGCCTGGCCCTTCTACAAGCCTGTGGACGTGGAGGCACTGGGCCTACACGACTACTGTGACATCATCAAGCACCCCATGGACATGAGCACAATCAAGTCT	344	351	347	561	202	704
I360A	AAGGTCTCGGAGCAGCTCAAGTGCTGCAGCGGCGCCCTCAAGGAGATGTTTGCCAAGAAGCACGCCGCCTACGCCTGGCCCTTCTACAAGCCTGTGGACGTGGAGGCACTGGGCCTACACGACTACTGTGACATCATCAAGCACCCCATGGACATGAGCACAATCAAGTCT	265	282	254	437	152	506
L361A	AAGGTCTCGGAGCAGCTCAAGTGCTGCAGCGGCATCGCCAAGGAGATGTTTGCCAAGAAGCACGCCGCCTACGCCTGGCCCTTCTACAAGCCTGTGGACGTGGAGGCACTGGGCCTACACGACTACTGTGACATCATCAAGCACCCCATGGACATGAGCACAATCAAGTCT	381	406	316	554	211	706
K362A	AAGGTCTCGGAGCAGCTCAAGTGCTGCAGCGGCATCCTCGCCGAGATGTTTGCCAAGAAGCACGCCGCCTACGCCTGGCCCTTCTACAAGCCTGTGGACGTGGAGGCACTGGGCCTACACGACTACTGTGACATCATCAAGCACCCCATGGACATGAGCACAATCAAGTCT	422	436	384	691	230	884
E363A	AAGGTCTCGGAGCAGCTCAAGTGCTGCAGCGGCATCCTCAAGGCCATGTTTGCCAAGAAGCACGCCGCCTACGCCTGGCCCTTCTACAAGCCTGTGGACGTGGAGGCACTGGGCCTACACGACTACTGTGACATCATCAAGCACCCCATGGACATGAGCACAATCAAGTCT	351	315	274	539	201	643
M364A	AAGGTCTCGGAGCAGCTCAAGTGCTGCAGCGGCATCCTCAAGGAGGCCTTTGCCAAGAAGCACGCCGCCTACGCCTGGCCCTTCTACAAGCCTGTGGACGTGGAGGCACTGGGCCTACACGACTACTGTGACATCATCAAGCACCCCATGGACATGAGCACAATCAAGTCT	474	260	448	414	311	474
F365A	AAGGTCTCGGAGCAGCTCAAGTGCTGCAGCGGCATCCTCAAGGAGATGGCCGCCAAGAAGCACGCCGCCTACGCCTGGCCCTTCTACAAGCCTGTGGACGTGGAGGCACTGGGCCTACACGACTACTGTGACATCATCAAGCACCCCATGGACATGAGCACAATCAAGTCT	281	261	241	460	134	498
A366R	AAGGTCTCGGAGCAGCTCAAGTGCTGCAGCGGCATCCTCAAGGAGATGTTTCGGAAGAAGCACGCCGCCTACGCCTGGCCCTTCTACAAGCCTGTGGACGTGGAGGCACTGGGCCTACACGACTACTGTGACATCATCAAGCACCCCATGGACATGAGCACAATCAAGTCT	237	215	180	392	123	509
K367A	AAGGTCTCGGAGCAGCTCAAGTGCTGCAGCGGCATCCTCAAGGAGATGTTTGCCGCCAAGCACGCCGCCTACGCCTGGCCCTTCTACAAGCCTGTGGACGTGGAGGCACTGGGCCTACACGACTACTGTGACATCATCAAGCACCCCATGGACATGAGCACAATCAAGTCT	209	153	183	298	107	328
K368A	AAGGTCTCGGAGCAGCTCAAGTGCTGCAGCGGCATCCTCAAGGAGATGTTTGCCAAGGCCCACGCCGCCTACGCCTGGCCCTTCTACAAGCCTGTGGACGTGGAGGCACTGGGCCTACACGACTACTGTGACATCATCAAGCACCCCATGGACATGAGCACAATCAAGTCT	185	138	134	240	125	299
H369A	AAGGTCTCGGAGCAGCTCAAGTGCTGCAGCGGCATCCTCAAGGAGATGTTTGCCAAGAAGGCCGCCGCCTACGCCTGGCCCTTCTACAAGCCTGTGGACGTGGAGGCACTGGGCCTACACGACTACTGTGACATCATCAAGCACCCCATGGACATGAGCACAATCAAGTCT	98	127	94	165	85	220
A370R	AAGGTCTCGGAGCAGCTCAAGTGCTGCAGCGGCATCCTCAAGGAGATGTTTGCCAAGAAGCACCGGGCCTACGCCTGGCCCTTCTACAAGCCTGTGGACGTGGAGGCACTGGGCCTACACGACTACTGTGACATCATCAAGCACCCCATGGACATGAGCACAATCAAGTCT	242	321	194	491	127	569
A371R	AAGGTCTCGGAGCAGCTCAAGTGCTGCAGCGGCATCCTCAAGGAGATGTTTGCCAAGAAGCACGCCCGGTACGCCTGGCCCTTCTACAAGCCTGTGGACGTGGAGGCACTGGGCCTACACGACTACTGTGACATCATCAAGCACCCCATGGACATGAGCACAATCAAGTCT	369	307	280	506	186	628
Y372A	AAGGTCTCGGAGCAGCTCAAGTGCTGCAGCGGCATCCTCAAGGAGATGTTTGCCAAGAAGCACGCCGCCGCCGCCTGGCCCTTCTACAAGCCTGTGGACGTGGAGGCACTGGGCCTACACGACTACTGTGACATCATCAAGCACCCCATGGACATGAGCACAATCAAGTCT	85	75	97	119	51	163
A373R	AAGGTCTCGGAGCAGCTCAAGTGCTGCAGCGGCATCCTCAAGGAGATGTTTGCCAAGAAGCACGCCGCCTACCGGTGGCCCTTCTACAAGCCTGTGGACGTGGAGGCACTGGGCCTACACGACTACTGTGACATCATCAAGCACCCCATGGACATGAGCACAATCAAGTCT	703	174	591	289	491	316
W374A	AAGGTCTCGGAGCAGCTCAAGTGCTGCAGCGGCATCCTCAAGGAGATGTTTGCCAAGAAGCACGCCGCCTACGCCGCCCCCTTCTACAAGCCTGTGGACGTGGAGGCACTGGGCCTACACGACTACTGTGACATCATCAAGCACCCCATGGACATGAGCACAATCAAGTCT	190	153	154	250	74	296
P375A	AAGGTCTCGGAGCAGCTCAAGTGCTGCAGCGGCATCCTCAAGGAGATGTTTGCCAAGAAGCACGCCGCCTACGCCTGGGCCTTCTACAAGCCTGTGGACGTGGAGGCACTGGGCCTACACGACTACTGTGACATCATCAAGCACCCCATGGACATGAGCACAATCAAGTCT	306	331	299	551	171	603
F376A	AAGGTCTCGGAGCAGCTCAAGTGCTGCAGCGGCATCCTCAAGGAGATGTTTGCCAAGAAGCACGCCGCCTACGCCTGGCCCGCCTACAAGCCTGTGGACGTGGAGGCACTGGGCCTACACGACTACTGTGACATCATCAAGCACCCCATGGACATGAGCACAATCAAGTCT	300	160	264	260	158	358
Y377A	AAGGTCTCGGAGCAGCTCAAGTGCTGCAGCGGCATCCTCAAGGAGATGTTTGCCAAGAAGCACGCCGCCTACGCCTGGCCCTTCGCCAAGCCTGTGGACGTGGAGGCACTGGGCCTACACGACTACTGTGACATCATCAAGCACCCCATGGACATGAGCACAATCAAGTCT	339	180	336	302	184	401
K378A	AAGGTCTCGGAGCAGCTCAAGTGCTGCAGCGGCATCCTCAAGGAGATGTTTGCCAAGAAGCACGCCGCCTACGCCTGGCCCTTCTACGCCCCTGTGGACGTGGAGGCACTGGGCCTACACGACTACTGTGACATCATCAAGCACCCCATGGACATGAGCACAATCAAGTCT	212	204	183	325	110	423
P379A	AAGGTCTCGGAGCAGCTCAAGTGCTGCAGCGGCATCCTCAAGGAGATGTTTGCCAAGAAGCACGCCGCCTACGCCTGGCCCTTCTACAAGGCCGTGGACGTGGAGGCACTGGGCCTACACGACTACTGTGACATCATCAAGCACCCCATGGACATGAGCACAATCAAGTCT	270	296	258	484	166	652
V380A	AAGGTCTCGGAGCAGCTCAAGTGCTGCAGCGGCATCCTCAAGGAGATGTTTGCCAAGAAGCACGCCGCCTACGCCTGGCCCTTCTACAAGCCTGCCGACGTGGAGGCACTGGGCCTACACGACTACTGTGACATCATCAAGCACCCCATGGACATGAGCACAATCAAGTCT	364	319	314	494	187	665
D381A	AAGGTCTCGGAGCAGCTCAAGTGCTGCAGCGGCATCCTCAAGGAGATGTTTGCCAAGAAGCACGCCGCCTACGCCTGGCCCTTCTACAAGCCTGTGGCCGTGGAGGCACTGGGCCTACACGACTACTGTGACATCATCAAGCACCCCATGGACATGAGCACAATCAAGTCT	230	251	216	418	131	544
V382A	AAGGTCTCGGAGCAGCTCAAGTGCTGCAGCGGCATCCTCAAGGAGATGTTTGCCAAGAAGCACGCCGCCTACGCCTGGCCCTTCTACAAGCCTGTGGACGCCGAGGCACTGGGCCTACACGACTACTGTGACATCATCAAGCACCCCATGGACATGAGCACAATCAAGTCT	346	326	240	523	176	650
E383A	AAGGTCTCGGAGCAGCTCAAGTGCTGCAGCGGCATCCTCAAGGAGATGTTTGCCAAGAAGCACGCCGCCTACGCCTGGCCCTTCTACAAGCCTGTGGACGTGGCCGCACTGGGCCTACACGACTACTGTGACATCATCAAGCACCCCATGGACATGAGCACAATCAAGTCT	407	476	338	651	222	744
A384R	AAGGTCTCGGAGCAGCTCAAGTGCTGCAGCGGCATCCTCAAGGAGATGTTTGCCAAGAAGCACGCCGCCTACGCCTGGCCCTTCTACAAGCCTGTGGACGTGGAGCGGCTGGGCCTACACGACTACTGTGACATCATCAAGCACCCCATGGACATGAGCACAATCAAGTCT	299	164	266	286	108	317
L385A	AAGGTCTCGGAGCAGCTCAAGTGCTGCAGCGGCATCCTCAAGGAGATGTTTGCCAAGAAGCACGCCGCCTACGCCTGGCCCTTCTACAAGCCTGTGGACGTGGAGGCAGCCGGCCTACACGACTACTGTGACATCATCAAGCACCCCATGGACATGAGCACAATCAAGTCT	682	200	685	362	225	440
G386A	AAGGTCTCGGAGCAGCTCAAGTGCTGCAGCGGCATCCTCAAGGAGATGTTTGCCAAGAAGCACGCCGCCTACGCCTGGCCCTTCTACAAGCCTGTGGACGTGGAGGCACTGGCCCTACACGACTACTGTGACATCATCAAGCACCCCATGGACATGAGCACAATCAAGTCT	471	200	460	377	191	465
L387A	AAGGTCTCGGAGCAGCTCAAGTGCTGCAGCGGCATCCTCAAGGAGATGTTTGCCAAGAAGCACGCCGCCTACGCCTGGCCCTTCTACAAGCCTGTGGACGTGGAGGCACTGGGCGCCCACGACTACTGTGACATCATCAAGCACCCCATGGACATGAGCACAATCAAGTCT	389	207	322	379	181	411
H388A	AAGGTCTCGGAGCAGCTCAAGTGCTGCAGCGGCATCCTCAAGGAGATGTTTGCCAAGAAGCACGCCGCCTACGCCTGGCCCTTCTACAAGCCTGTGGACGTGGAGGCACTGGGCCTAGCCGACTACTGTGACATCATCAAGCACCCCATGGACATGAGCACAATCAAGTCT	223	254	157	400	123	412
D389A	AAGGTCTCGGAGCAGCTCAAGTGCTGCAGCGGCATCCTCAAGGAGATGTTTGCCAAGAAGCACGCCGCCTACGCCTGGCCCTTCTACAAGCCTGTGGACGTGGAGGCACTGGGCCTACACGCCTACTGTGACATCATCAAGCACCCCATGGACATGAGCACAATCAAGTCT	276	177	249	249	183	323
Y390A	AAGGTCTCGGAGCAGCTCAAGTGCTGCAGCGGCATCCTCAAGGAGATGTTTGCCAAGAAGCACGCCGCCTACGCCTGGCCCTTCTACAAGCCTGTGGACGTGGAGGCACTGGGCCTACACGACGCCTGTGACATCATCAAGCACCCCATGGACATGAGCACAATCAAGTCT	719	221	785	398	251	459
C391A	AAGGTCTCGGAGCAGCTCAAGTGCTGCAGCGGCATCCTCAAGGAGATGTTTGCCAAGAAGCACGCCGCCTACGCCTGGCCCTTCTACAAGCCTGTGGACGTGGAGGCACTGGGCCTACACGACTACGCCGACATCATCAAGCACCCCATGGACATGAGCACAATCAAGTCT	361	449	306	701	216	865
D392A	AAGGTCTCGGAGCAGCTCAAGTGCTGCAGCGGCATCCTCAAGGAGATGTTTGCCAAGAAGCACGCCGCCTACGCCTGGCCCTTCTACAAGCCTGTGGACGTGGAGGCACTGGGCCTACACGACTACTGTGCCATCATCAAGCACCCCATGGACATGAGCACAATCAAGTCT	234	299	210	497	153	611
I393A	AAGGTCTCGGAGCAGCTCAAGTGCTGCAGCGGCATCCTCAAGGAGATGTTTGCCAAGAAGCACGCCGCCTACGCCTGGCCCTTCTACAAGCCTGTGGACGTGGAGGCACTGGGCCTACACGACTACTGTGACGCCATCAAGCACCCCATGGACATGAGCACAATCAAGTCT	227	288	202	431	116	495
I394A	AAGGTCTCGGAGCAGCTCAAGTGCTGCAGCGGCATCCTCAAGGAGATGTTTGCCAAGAAGCACGCCGCCTACGCCTGGCCCTTCTACAAGCCTGTGGACGTGGAGGCACTGGGCCTACACGACTACTGTGACATCGCCAAGCACCCCATGGACATGAGCACAATCAAGTCT	336	379	292	648	170	841
K395A	AAGGTCTCGGAGCAGCTCAAGTGCTGCAGCGGCATCCTCAAGGAGATGTTTGCCAAGAAGCACGCCGCCTACGCCTGGCCCTTCTACAAGCCTGTGGACGTGGAGGCACTGGGCCTACACGACTACTGTGACATCATCGCCCACCCCATGGACATGAGCACAATCAAGTCT	456	270	377	400	250	481
H396A	AAGGTCTCGGAGCAGCTCAAGTGCTGCAGCGGCATCCTCAAGGAGATGTTTGCCAAGAAGCACGCCGCCTACGCCTGGCCCTTCTACAAGCCTGTGGACGTGGAGGCACTGGGCCTACACGACTACTGTGACATCATCAAGGCCCCCATGGACATGAGCACAATCAAGTCT	448	403	350	596	223	777
P397A	AAGGTCTCGGAGCAGCTCAAGTGCTGCAGCGGCATCCTCAAGGAGATGTTTGCCAAGAAGCACGCCGCCTACGCCTGGCCCTTCTACAAGCCTGTGGACGTGGAGGCACTGGGCCTACACGACTACTGTGACATCATCAAGCACGCCATGGACATGAGCACAATCAAGTCT	385	381	397	650	270	815
M398A	AAGGTCTCGGAGCAGCTCAAGTGCTGCAGCGGCATCCTCAAGGAGATGTTTGCCAAGAAGCACGCCGCCTACGCCTGGCCCTTCTACAAGCCTGTGGACGTGGAGGCACTGGGCCTACACGACTACTGTGACATCATCAAGCACCCCGCCGACATGAGCACAATCAAGTCT	202	196	183	352	124	478
D399A	AAGGTCTCGGAGCAGCTCAAGTGCTGCAGCGGCATCCTCAAGGAGATGTTTGCCAAGAAGCACGCCGCCTACGCCTGGCCCTTCTACAAGCCTGTGGACGTGGAGGCACTGGGCCTACACGACTACTGTGACATCATCAAGCACCCCATGGCCATGAGCACAATCAAGTCT	476	493	410	855	272	1047
M400A	AAGGTCTCGGAGCAGCTCAAGTGCTGCAGCGGCATCCTCAAGGAGATGTTTGCCAAGAAGCACGCCGCCTACGCCTGGCCCTTCTACAAGCCTGTGGACGTGGAGGCACTGGGCCTACACGACTACTGTGACATCATCAAGCACCCCATGGACGCCAGCACAATCAAGTCT	611	503	472	825	295	941
S401A	AAGGTCTCGGAGCAGCTCAAGTGCTGCAGCGGCATCCTCAAGGAGATGTTTGCCAAGAAGCACGCCGCCTACGCCTGGCCCTTCTACAAGCCTGTGGACGTGGAGGCACTGGGCCTACACGACTACTGTGACATCATCAAGCACCCCATGGACATGGCCACAATCAAGTCT	497	651	448	877	276	1164
T402A	AAGGTCTCGGAGCAGCTCAAGTGCTGCAGCGGCATCCTCAAGGAGATGTTTGCCAAGAAGCACGCCGCCTACGCCTGGCCCTTCTACAAGCCTGTGGACGTGGAGGCACTGGGCCTACACGACTACTGTGACATCATCAAGCACCCCATGGACATGAGCGCCATCAAGTCT	417	547	381	869	245	1073
I403A	AAGGTCTCGGAGCAGCTCAAGTGCTGCAGCGGCATCCTCAAGGAGATGTTTGCCAAGAAGCACGCCGCCTACGCCTGGCCCTTCTACAAGCCTGTGGACGTGGAGGCACTGGGCCTACACGACTACTGTGACATCATCAAGCACCCCATGGACATGAGCACAGCCAAGTCT	323	319	334	462	186	607
K404A	AAGGTCTCGGAGCAGCTCAAGTGCTGCAGCGGCATCCTCAAGGAGATGTTTGCCAAGAAGCACGCCGCCTACGCCTGGCCCTTCTACAAGCCTGTGGACGTGGAGGCACTGGGCCTACACGACTACTGTGACATCATCAAGCACCCCATGGACATGAGCACAATCGCCTCT	622	459	402	701	253	815
S405A	AAGGTCTCGGAGCAGCTCAAGTGCTGCAGCGGCATCCTCAAGGAGATGTTTGCCAAGAAGCACGCCGCCTACGCCTGGCCCTTCTACAAGCCTGTGGACGTGGAGGCACTGGGCCTACACGACTACTGTGACATCATCAAGCACCCCATGGACATGAGCACAATCAAGGCC	562	467	418	779	278	886
K406A	AGGCTCGTCCGGCATCTTGGCAAAGCGCATTTCGAACACATCCTGGAGCTTGCGGGCCATGGCCACCACCTCATGGTCAGGAGGGTTGTACTTATAGCAGTTGGAGAACATCAATCGGACGTCAGCACCAAACTCCTGAGCATCACGGTACTCACGGGCCTCCAGGGC	580	564	558	960	501	263
L407A	AGGCTCGTCCGGCATCTTGGCAAAGCGCATTTCGAACACATCCTGGAGCTTGCGGGCCATGGCCACCACCTCATGGTCAGGAGGGTTGTACTTATAGCAGTTGGAGAACATCAATCGGACGTCAGCACCAAACTCCTGAGCATCACGGTACTCACGGGCCTCGGCTTT	591	628	607	963	598	235
E408A	AGGCTCGTCCGGCATCTTGGCAAAGCGCATTTCGAACACATCCTGGAGCTTGCGGGCCATGGCCACCACCTCATGGTCAGGAGGGTTGTACTTATAGCAGTTGGAGAACATCAATCGGACGTCAGCACCAAACTCCTGAGCATCACGGTACTCACGGGCGGCCAGTTT	618	535	600	931	487	261
A409R	AGGCTCGTCCGGCATCTTGGCAAAGCGCATTTCGAACACATCCTGGAGCTTGCGGGCCATGGCCACCACCTCATGGTCAGGAGGGTTGTACTTATAGCAGTTGGAGAACATCAATCGGACGTCAGCACCAAACTCCTGAGCATCACGGTACTCACGCCGCTCCAGTTT	636	568	662	894	511	231
R410A	AGGCTCGTCCGGCATCTTGGCAAAGCGCATTTCGAACACATCCTGGAGCTTGCGGGCCATGGCCACCACCTCATGGTCAGGAGGGTTGTACTTATAGCAGTTGGAGAACATCAATCGGACGTCAGCACCAAACTCCTGAGCATCACGGTACTCGGCGGCCTCCAGTTT	581	523	680	791	535	170
E411A	AGGCTCGTCCGGCATCTTGGCAAAGCGCATTTCGAACACATCCTGGAGCTTGCGGGCCATGGCCACCACCTCATGGTCAGGAGGGTTGTACTTATAGCAGTTGGAGAACATCAATCGGACGTCAGCACCAAACTCCTGAGCATCACGGTAGGCACGGGCCTCCAGTTT	454	549	407	925	375	182
Y412A	AGGCTCGTCCGGCATCTTGGCAAAGCGCATTTCGAACACATCCTGGAGCTTGCGGGCCATGGCCACCACCTCATGGTCAGGAGGGTTGTACTTATAGCAGTTGGAGAACATCAATCGGACGTCAGCACCAAACTCCTGAGCATCACGGGCCTCACGGGCCTCCAGTTT	435	363	384	512	390	119
R413A	AGGCTCGTCCGGCATCTTGGCAAAGCGCATTTCGAACACATCCTGGAGCTTGCGGGCCATGGCCACCACCTCATGGTCAGGAGGGTTGTACTTATAGCAGTTGGAGAACATCAATCGGACGTCAGCACCAAACTCCTGAGCATCGGCGTACTCACGGGCCTCCAGTTT	405	562	467	978	445	205
D414A	AGGCTCGTCCGGCATCTTGGCAAAGCGCATTTCGAACACATCCTGGAGCTTGCGGGCCATGGCCACCACCTCATGGTCAGGAGGGTTGTACTTATAGCAGTTGGAGAACATCAATCGGACGTCAGCACCAAACTCCTGAGCGGCACGGTACTCACGGGCCTCCAGTTT	355	494	404	757	312	144
A415R	AGGCTCGTCCGGCATCTTGGCAAAGCGCATTTCGAACACATCCTGGAGCTTGCGGGCCATGGCCACCACCTCATGGTCAGGAGGGTTGTACTTATAGCAGTTGGAGAACATCAATCGGACGTCAGCACCAAACTCCTGCCGATCACGGTACTCACGGGCCTCCAGTTT	313	405	279	576	268	131
Q416A	AGGCTCGTCCGGCATCTTGGCAAAGCGCATTTCGAACACATCCTGGAGCTTGCGGGCCATGGCCACCACCTCATGGTCAGGAGGGTTGTACTTATAGCAGTTGGAGAACATCAATCGGACGTCAGCACCAAACTCGGCAGCATCACGGTACTCACGGGCCTCCAGTTT	361	512	334	785	301	173
E417A	AGGCTCGTCCGGCATCTTGGCAAAGCGCATTTCGAACACATCCTGGAGCTTGCGGGCCATGGCCACCACCTCATGGTCAGGAGGGTTGTACTTATAGCAGTTGGAGAACATCAATCGGACGTCAGCACCAAAGGCCTGAGCATCACGGTACTCACGGGCCTCCAGTTT	473	599	578	894	448	161
F418A	AGGCTCGTCCGGCATCTTGGCAAAGCGCATTTCGAACACATCCTGGAGCTTGCGGGCCATGGCCACCACCTCATGGTCAGGAGGGTTGTACTTATAGCAGTTGGAGAACATCAATCGGACGTCAGCACCGGCCTCCTGAGCATCACGGTACTCACGGGCCTCCAGTTT	732	548	846	908	664	191
G419A	AGGCTCGTCCGGCATCTTGGCAAAGCGCATTTCGAACACATCCTGGAGCTTGCGGGCCATGGCCACCACCTCATGGTCAGGAGGGTTGTACTTATAGCAGTTGGAGAACATCAATCGGACGTCAGCGGCAAACTCCTGAGCATCACGGTACTCACGGGCCTCCAGTTT	385	500	355	807	302	196
A420R	AGGCTCGTCCGGCATCTTGGCAAAGCGCATTTCGAACACATCCTGGAGCTTGCGGGCCATGGCCACCACCTCATGGTCAGGAGGGTTGTACTTATAGCAGTTGGAGAACATCAATCGGACGTCCCGACCAAACTCCTGAGCATCACGGTACTCACGGGCCTCCAGTTT	503	680	534	1223	432	301
D421A	AGGCTCGTCCGGCATCTTGGCAAAGCGCATTTCGAACACATCCTGGAGCTTGCGGGCCATGGCCACCACCTCATGGTCAGGAGGGTTGTACTTATAGCAGTTGGAGAACATCAATCGGACGGCAGCACCAAACTCCTGAGCATCACGGTACTCACGGGCCTCCAGTTT	360	611	372	1045	366	228
V422A	AGGCTCGTCCGGCATCTTGGCAAAGCGCATTTCGAACACATCCTGGAGCTTGCGGGCCATGGCCACCACCTCATGGTCAGGAGGGTTGTACTTATAGCAGTTGGAGAACATCAATCGGGCGTCAGCACCAAACTCCTGAGCATCACGGTACTCACGGGCCTCCAGTTT	444	531	470	757	345	176
R423A	AGGCTCGTCCGGCATCTTGGCAAAGCGCATTTCGAACACATCCTGGAGCTTGCGGGCCATGGCCACCACCTCATGGTCAGGAGGGTTGTACTTATAGCAGTTGGAGAACATCAAGGCGACGTCAGCACCAAACTCCTGAGCATCACGGTACTCACGGGCCTCCAGTTT	550	427	548	686	498	156
L424A	AGGCTCGTCCGGCATCTTGGCAAAGCGCATTTCGAACACATCCTGGAGCTTGCGGGCCATGGCCACCACCTCATGGTCAGGAGGGTTGTACTTATAGCAGTTGGAGAACATGGCTCGGACGTCAGCACCAAACTCCTGAGCATCACGGTACTCACGGGCCTCCAGTTT	465	610	551	969	414	268
M425A	AGGCTCGTCCGGCATCTTGGCAAAGCGCATTTCGAACACATCCTGGAGCTTGCGGGCCATGGCCACCACCTCATGGTCAGGAGGGTTGTACTTATAGCAGTTGGAGAAGGCCAATCGGACGTCAGCACCAAACTCCTGAGCATCACGGTACTCACGGGCCTCCAGTTT	724	349	691	464	598	83
F426A	AGGCTCGTCCGGCATCTTGGCAAAGCGCATTTCGAACACATCCTGGAGCTTGCGGGCCATGGCCACCACCTCATGGTCAGGAGGGTTGTACTTATAGCAGTTGGAGGCCATCAATCGGACGTCAGCACCAAACTCCTGAGCATCACGGTACTCACGGGCCTCCAGTTT	497	297	554	509	471	105
S427A	AGGCTCGTCCGGCATCTTGGCAAAGCGCATTTCGAACACATCCTGGAGCTTGCGGGCCATGGCCACCACCTCATGGTCAGGAGGGTTGTACTTATAGCAGTTGGCGAACATCAATCGGACGTCAGCACCAAACTCCTGAGCATCACGGTACTCACGGGCCTCCAGTTT	320	373	330	490	295	126
N428A	AGGCTCGTCCGGCATCTTGGCAAAGCGCATTTCGAACACATCCTGGAGCTTGCGGGCCATGGCCACCACCTCATGGTCAGGAGGGTTGTACTTATAGCAGGCGGAGAACATCAATCGGACGTCAGCACCAAACTCCTGAGCATCACGGTACTCACGGGCCTCCAGTTT	414	492	447	783	379	195
C429A	AGGCTCGTCCGGCATCTTGGCAAAGCGCATTTCGAACACATCCTGGAGCTTGCGGGCCATGGCCACCACCTCATGGTCAGGAGGGTTGTACTTATAGGCGTTGGAGAACATCAATCGGACGTCAGCACCAAACTCCTGAGCATCACGGTACTCACGGGCCTCCAGTTT	730	694	746	1124	611	295
Y430A	AGGCTCGTCCGGCATCTTGGCAAAGCGCATTTCGAACACATCCTGGAGCTTGCGGGCCATGGCCACCACCTCATGGTCAGGAGGGTTGTACTTGGCGCAGTTGGAGAACATCAATCGGACGTCAGCACCAAACTCCTGAGCATCACGGTACTCACGGGCCTCCAGTTT	1207	1105	1156	1842	1080	420
K431A	AGGCTCGTCCGGCATCTTGGCAAAGCGCATTTCGAACACATCCTGGAGCTTGCGGGCCATGGCCACCACCTCATGGTCAGGAGGGTTGTAGGCATAGCAGTTGGAGAACATCAATCGGACGTCAGCACCAAACTCCTGAGCATCACGGTACTCACGGGCCTCCAGTTT	479	626	536	1075	476	222
Y432A	AGGCTCGTCCGGCATCTTGGCAAAGCGCATTTCGAACACATCCTGGAGCTTGCGGGCCATGGCCACCACCTCATGGTCAGGAGGGTTGGCCTTATAGCAGTTGGAGAACATCAATCGGACGTCAGCACCAAACTCCTGAGCATCACGGTACTCACGGGCCTCCAGTTT	475	476	533	793	467	158
N433A	AGGCTCGTCCGGCATCTTGGCAAAGCGCATTTCGAACACATCCTGGAGCTTGCGGGCCATGGCCACCACCTCATGGTCAGGAGGGGCGTACTTATAGCAGTTGGAGAACATCAATCGGACGTCAGCACCAAACTCCTGAGCATCACGGTACTCACGGGCCTCCAGTTT	578	687	619	1102	526	271
P434A	AGGCTCGTCCGGCATCTTGGCAAAGCGCATTTCGAACACATCCTGGAGCTTGCGGGCCATGGCCACCACCTCATGGTCAGGGGCGTTGTACTTATAGCAGTTGGAGAACATCAATCGGACGTCAGCACCAAACTCCTGAGCATCACGGTACTCACGGGCCTCCAGTTT	375	399	403	677	356	137
P435A	AGGCTCGTCCGGCATCTTGGCAAAGCGCATTTCGAACACATCCTGGAGCTTGCGGGCCATGGCCACCACCTCATGGTCGGCAGGGTTGTACTTATAGCAGTTGGAGAACATCAATCGGACGTCAGCACCAAACTCCTGAGCATCACGGTACTCACGGGCCTCCAGTTT	270	289	242	533	263	104
D436A	AGGCTCGTCCGGCATCTTGGCAAAGCGCATTTCGAACACATCCTGGAGCTTGCGGGCCATGGCCACCACCTCATGGGCAGGAGGGTTGTACTTATAGCAGTTGGAGAACATCAATCGGACGTCAGCACCAAACTCCTGAGCATCACGGTACTCACGGGCCTCCAGTTT	715	531	725	809	657	209
H437A	AGGCTCGTCCGGCATCTTGGCAAAGCGCATTTCGAACACATCCTGGAGCTTGCGGGCCATGGCCACCACCTCGGCGTCAGGAGGGTTGTACTTATAGCAGTTGGAGAACATCAATCGGACGTCAGCACCAAACTCCTGAGCATCACGGTACTCACGGGCCTCCAGTTT	730	402	802	705	723	159
E438A	AGGCTCGTCCGGCATCTTGGCAAAGCGCATTTCGAACACATCCTGGAGCTTGCGGGCCATGGCCACCACGGCATGGTCAGGAGGGTTGTACTTATAGCAGTTGGAGAACATCAATCGGACGTCAGCACCAAACTCCTGAGCATCACGGTACTCACGGGCCTCCAGTTT	427	645	420	927	354	239
V439A	AGGCTCGTCCGGCATCTTGGCAAAGCGCATTTCGAACACATCCTGGAGCTTGCGGGCCATGGCCACGGCCTCATGGTCAGGAGGGTTGTACTTATAGCAGTTGGAGAACATCAATCGGACGTCAGCACCAAACTCCTGAGCATCACGGTACTCACGGGCCTCCAGTTT	463	514	452	862	432	198
V440A	AGGCTCGTCCGGCATCTTGGCAAAGCGCATTTCGAACACATCCTGGAGCTTGCGGGCCATGGCGGCCACCTCATGGTCAGGAGGGTTGTACTTATAGCAGTTGGAGAACATCAATCGGACGTCAGCACCAAACTCCTGAGCATCACGGTACTCACGGGCCTCCAGTTT	459	457	467	778	362	207
A441R	AGGCTCGTCCGGCATCTTGGCAAAGCGCATTTCGAACACATCCTGGAGCTTGCGGGCCATCCGCACCACCTCATGGTCAGGAGGGTTGTACTTATAGCAGTTGGAGAACATCAATCGGACGTCAGCACCAAACTCCTGAGCATCACGGTACTCACGGGCCTCCAGTTT	400	525	425	871	312	185
M442A	AGGCTCGTCCGGCATCTTGGCAAAGCGCATTTCGAACACATCCTGGAGCTTGCGGGCGGCGGCCACCACCTCATGGTCAGGAGGGTTGTACTTATAGCAGTTGGAGAACATCAATCGGACGTCAGCACCAAACTCCTGAGCATCACGGTACTCACGGGCCTCCAGTTT	331	581	359	918	327	242
A443R	AGGCTCGTCCGGCATCTTGGCAAAGCGCATTTCGAACACATCCTGGAGCTTGCGCCGCATGGCCACCACCTCATGGTCAGGAGGGTTGTACTTATAGCAGTTGGAGAACATCAATCGGACGTCAGCACCAAACTCCTGAGCATCACGGTACTCACGGGCCTCCAGTTT	275	594	264	860	280	232
R444A	AGGCTCGTCCGGCATCTTGGCAAAGCGCATTTCGAACACATCCTGGAGCTTGGCGGCCATGGCCACCACCTCATGGTCAGGAGGGTTGTACTTATAGCAGTTGGAGAACATCAATCGGACGTCAGCACCAAACTCCTGAGCATCACGGTACTCACGGGCCTCCAGTTT	397	451	482	790	386	181
K445A	AGGCTCGTCCGGCATCTTGGCAAAGCGCATTTCGAACACATCCTGGAGGGCGCGGGCCATGGCCACCACCTCATGGTCAGGAGGGTTGTACTTATAGCAGTTGGAGAACATCAATCGGACGTCAGCACCAAACTCCTGAGCATCACGGTACTCACGGGCCTCCAGTTT	358	428	347	743	312	172
L446A	AGGCTCGTCCGGCATCTTGGCAAAGCGCATTTCGAACACATCCTGGGCCTTGCGGGCCATGGCCACCACCTCATGGTCAGGAGGGTTGTACTTATAGCAGTTGGAGAACATCAATCGGACGTCAGCACCAAACTCCTGAGCATCACGGTACTCACGGGCCTCCAGTTT	444	405	439	626	359	105
Q447A	AGGCTCGTCCGGCATCTTGGCAAAGCGCATTTCGAACACATCGGCGAGCTTGCGGGCCATGGCCACCACCTCATGGTCAGGAGGGTTGTACTTATAGCAGTTGGAGAACATCAATCGGACGTCAGCACCAAACTCCTGAGCATCACGGTACTCACGGGCCTCCAGTTT	438	562	435	908	362	180
D448A	AGGCTCGTCCGGCATCTTGGCAAAGCGCATTTCGAACACGGCCTGGAGCTTGCGGGCCATGGCCACCACCTCATGGTCAGGAGGGTTGTACTTATAGCAGTTGGAGAACATCAATCGGACGTCAGCACCAAACTCCTGAGCATCACGGTACTCACGGGCCTCCAGTTT	455	966	459	1514	426	342
V449A	AGGCTCGTCCGGCATCTTGGCAAAGCGCATTTCGAAGGCATCCTGGAGCTTGCGGGCCATGGCCACCACCTCATGGTCAGGAGGGTTGTACTTATAGCAGTTGGAGAACATCAATCGGACGTCAGCACCAAACTCCTGAGCATCACGGTACTCACGGGCCTCCAGTTT	503	643	596	975	498	244
F450A	AGGCTCGTCCGGCATCTTGGCAAAGCGCATTTCGGCCACATCCTGGAGCTTGCGGGCCATGGCCACCACCTCATGGTCAGGAGGGTTGTACTTATAGCAGTTGGAGAACATCAATCGGACGTCAGCACCAAACTCCTGAGCATCACGGTACTCACGGGCCTCCAGTTT	987	635	909	980	947	229
E451A	AGGCTCGTCCGGCATCTTGGCAAAGCGCATGGCGAACACATCCTGGAGCTTGCGGGCCATGGCCACCACCTCATGGTCAGGAGGGTTGTACTTATAGCAGTTGGAGAACATCAATCGGACGTCAGCACCAAACTCCTGAGCATCACGGTACTCACGGGCCTCCAGTTT	644	729	591	1177	520	256
M452A	AGGCTCGTCCGGCATCTTGGCAAAGCGGGCTTCGAACACATCCTGGAGCTTGCGGGCCATGGCCACCACCTCATGGTCAGGAGGGTTGTACTTATAGCAGTTGGAGAACATCAATCGGACGTCAGCACCAAACTCCTGAGCATCACGGTACTCACGGGCCTCCAGTTT	426	533	472	766	396	196
R453A	AGGCTCGTCCGGCATCTTGGCAAAGGCCATTTCGAACACATCCTGGAGCTTGCGGGCCATGGCCACCACCTCATGGTCAGGAGGGTTGTACTTATAGCAGTTGGAGAACATCAATCGGACGTCAGCACCAAACTCCTGAGCATCACGGTACTCACGGGCCTCCAGTTT	571	864	745	1340	745	301
F454A	AGGCTCGTCCGGCATCTTGGCGGCGCGCATTTCGAACACATCCTGGAGCTTGCGGGCCATGGCCACCACCTCATGGTCAGGAGGGTTGTACTTATAGCAGTTGGAGAACATCAATCGGACGTCAGCACCAAACTCCTGAGCATCACGGTACTCACGGGCCTCCAGTTT	78	48	71	68	55	18
A455R	AGGCTCGTCCGGCATCTTCCGAAAGCGCATTTCGAACACATCCTGGAGCTTGCGGGCCATGGCCACCACCTCATGGTCAGGAGGGTTGTACTTATAGCAGTTGGAGAACATCAATCGGACGTCAGCACCAAACTCCTGAGCATCACGGTACTCACGGGCCTCCAGTTT	442	454	447	728	318	176
K456A	AGGCTCGTCCGGCATGGCGGCAAAGCGCATTTCGAACACATCCTGGAGCTTGCGGGCCATGGCCACCACCTCATGGTCAGGAGGGTTGTACTTATAGCAGTTGGAGAACATCAATCGGACGTCAGCACCAAACTCCTGAGCATCACGGTACTCACGGGCCTCCAGTTT	199	243	203	392	184	60
M457A	AGGCTCGTCCGGGGCCTTGGCAAAGCGCATTTCGAACACATCCTGGAGCTTGCGGGCCATGGCCACCACCTCATGGTCAGGAGGGTTGTACTTATAGCAGTTGGAGAACATCAATCGGACGTCAGCACCAAACTCCTGAGCATCACGGTACTCACGGGCCTCCAGTTT	767	867	791	1368	652	271
P458A	AGGCTCGTCGGCCATCTTGGCAAAGCGCATTTCGAACACATCCTGGAGCTTGCGGGCCATGGCCACCACCTCATGGTCAGGAGGGTTGTACTTATAGCAGTTGGAGAACATCAATCGGACGTCAGCACCAAACTCCTGAGCATCACGGTACTCACGGGCCTCCAGTTT	528	691	585	1002	446	263
D459A	AGGCTCGGCCGGCATCTTGGCAAAGCGCATTTCGAACACATCCTGGAGCTTGCGGGCCATGGCCACCACCTCATGGTCAGGAGGGTTGTACTTATAGCAGTTGGAGAACATCAATCGGACGTCAGCACCAAACTCCTGAGCATCACGGTACTCACGGGCCTCCAGTTT	496	606	576	1034	426	190
E460A	AGGGGCGTCCGGCATCTTGGCAAAGCGCATTTCGAACACATCCTGGAGCTTGCGGGCCATGGCCACCACCTCATGGTCAGGAGGGTTGTACTTATAGCAGTTGGAGAACATCAATCGGACGTCAGCACCAAACTCCTGAGCATCACGGTACTCACGGGCCTCCAGTTT	291	288	224	499	251	149
P461A	GGCCTCGTCCGGCATCTTGGCAAAGCGCATTTCGAACACATCCTGGAGCTTGCGGGCCATGGCCACCACCTCATGGTCAGGAGGGTTGTACTTATAGCAGTTGGAGAACATCAATCGGACGTCAGCACCAAACTCCTGAGCATCACGGTACTCACGGGCCTCCAGTTT	319	408	374	614	306	127
WT	AAGGTCTCGGAGCAGCTCAAGTGCTGCAGCGGCATCCTCAAGGAGATGTTTGCCAAGAAGCACGCCGCCTACGCCTGGCCCTTCTACAAGCCTGTGGACGTGGAGGCACTGGGCCTACACGACTACTGTGACATCATCAAGCACCCCATGGACATGAGCACAATCAAGTCT	1588	1672	1465	2685	950	3170
WT	AGGCTCGTCCGGCATCTTGGCAAAGCGCATTTCGAACACATCCTGGAGCTTGCGGGCCATGGCCACCACCTCATGGTCAGGAGGGTTGTACTTATAGCAGTTGGAGAACATCAATCGGACGTCAGCACCAAACTCCTGAGCATCACGGTACTCACGGGCCTCCAGTTT	2808	3187	3072	5363	2655	1187

## Sheet: Supp. Fig. 7d - Volcano Plot
Mutant	Ratio	p_value
V439A	0.908272	0.99807
S405A	0.887584	0.987018
D459A	0.921452	0.96386
H396A	0.971388	0.96386
K456A	0.856605	0.950526
L354A	0.997437	0.950526
V449A	1.01114	0.943509
W374A	1.01895	0.943509
N428A	0.944314	0.924561
Q353A	0.994366	0.917895
P435A	0.942028	0.911754
G359A	0.98821	0.896491
P397A	1.01029	0.875965
A371R	0.915331	0.870877
WT	0.925023	0.859298
M452A	1.01926	0.851053
N433A	0.929137	0.833684
P461A	1.00757	0.814386
M400A	0.946365	0.800702
V380A	1.05141	0.800702
V422A	1.02701	0.789825
I403A	1.02096	0.741053
K368A	0.923558	0.741053
K404A	0.948591	0.741053
E451A	0.890751	0.719825
C357A	0.96239	0.705614
V350A	0.913418	0.705614
M457A	0.956448	0.693158
R444A	1.00923	0.693158
E363A	0.840877	0.69193
I360A	0.947534	0.678246
R453A	0.919649	0.678246
P458A	0.965737	0.664386
K355A	0.99831	0.647193
V440A	1.01273	0.647193
E460A	1.01882	0.643158
K406A	1.03692	0.607719
A455R	1.01566	0.584912
E352A	0.855009	0.583509
L361A	0.943514	0.571754
D414A	0.882788	0.539649
K378A	0.931405	0.539649
E417A	1.06945	0.512456
K431A	0.824759	0.468772
K367A	1.01579	0.467193
Y372A	1.14276	0.457018
F365A	0.866623	0.446842
L424A	0.940586	0.446842
S427A	1.11401	0.437368
A415R	0.801221	0.427544
E411A	0.833838	0.427544
K445A	0.843407	0.418246
P434A	0.984662	0.415789
K362A	0.91923	0.381053
Q447A	0.792454	0.381053
M398A	0.859962	0.352105
R413A	0.789858	0.352105
H369A	0.778073	0.34193
S351A	0.848896	0.34193
P375A	0.897616	0.332281
L407A	1.04264	0.28193
V382A	0.759068	0.258421
C429A	1.09785	0.247895
E408A	1.16475	0.234912
A441R	0.807127	0.234561
A366R	0.759552	0.228947
E383A	0.858829	0.214386
P379A	0.881749	0.198421
A384R	1.53846	0.192105
D399A	0.793211	0.181579
L387A	1.40536	0.175965
Y432A	1.1118	0.175965
G419A	0.776406	0.155965
Y430A	1.10139	0.154737
D389A	1.57229	0.149825
K395A	1.55902	0.149825
F376A	1.67958	0.13614
D381A	0.854768	0.135614
S358A	0.817669	0.135614
C356A	0.801371	0.127544
A409R	1.22487	0.120175
E438A	0.749446	0.115965
Q416A	0.710944	0.115965
M364A	1.78998	0.106491
G386A	2.01831	0.10193
Y377A	1.84036	0.10193
A420R	0.745859	0.1
H388A	0.649248	0.0814035
K349A	0.732299	0.0814035
D421A	0.5941	0.0710526
L446A	1.16001	0.0680702
L385A	3.13006	0.0636842
Y390A	3.26255	0.0582456
M442A	0.646878	0.0533333
R410A	1.42201	0.0510526
D448A	0.501485	0.0412281
I394A	0.745382	0.0412281
A443R	0.507781	0.0401754
Y412A	1.2406	0.0349123
A373R	3.38268	0.0291228
R423A	1.32138	0.0252632
S401A	0.769792	0.0215789
I393A	0.775256	0.0210526
D436A	1.48238	0.0185965
C391A	0.722062	0.014386
F418A	1.54119	0.0121053
D392A	0.69893	0.00982456
F450A	1.56726	0.00947368
F454A	1.72711	0.00947368
T402A	0.72523	0.0022807
F426A	1.80037	0.00122807
H437A	1.88172	0.000526
A370R	0.653568	0.000351
M425A	2.46338	0.000175

## Sheet: Supp. Fig. 7e - Read Count
Mutant	Sequence	H_Rep1	L_Rep1	H_Rep2	L_Rep2	H_Rep3	L_Rep3
K349A	GCCGTCTCGGAGCAGCTCAAGTGCTGCAGCGGCATCCTCAAGGAGATGTTTGCCAAGAAGCACGCCGCCTACGCCTGGCCCTTCTACAAGCCTGTGGACGTGGAGGCACTGGGCCTACACGACTACTGTGACATCATCAAGCACCCCATGGACATGAGCACAATCAAGTCT	114	177	91	227	14	234
V350A	AAGGCCTCGGAGCAGCTCAAGTGCTGCAGCGGCATCCTCAAGGAGATGTTTGCCAAGAAGCACGCCGCCTACGCCTGGCCCTTCTACAAGCCTGTGGACGTGGAGGCACTGGGCCTACACGACTACTGTGACATCATCAAGCACCCCATGGACATGAGCACAATCAAGTCT	112	195	122	203	10	290
S351A	AAGGTCGCCGAGCAGCTCAAGTGCTGCAGCGGCATCCTCAAGGAGATGTTTGCCAAGAAGCACGCCGCCTACGCCTGGCCCTTCTACAAGCCTGTGGACGTGGAGGCACTGGGCCTACACGACTACTGTGACATCATCAAGCACCCCATGGACATGAGCACAATCAAGTCT	103	207	107	174	19	257
E352A	AAGGTCTCGGCCCAGCTCAAGTGCTGCAGCGGCATCCTCAAGGAGATGTTTGCCAAGAAGCACGCCGCCTACGCCTGGCCCTTCTACAAGCCTGTGGACGTGGAGGCACTGGGCCTACACGACTACTGTGACATCATCAAGCACCCCATGGACATGAGCACAATCAAGTCT	82	177	98	204	13	228
Q353A	AAGGTCTCGGAGGCCCTCAAGTGCTGCAGCGGCATCCTCAAGGAGATGTTTGCCAAGAAGCACGCCGCCTACGCCTGGCCCTTCTACAAGCCTGTGGACGTGGAGGCACTGGGCCTACACGACTACTGTGACATCATCAAGCACCCCATGGACATGAGCACAATCAAGTCT	127	190	129	199	20	248
L354A	AAGGTCTCGGAGCAGGCCAAGTGCTGCAGCGGCATCCTCAAGGAGATGTTTGCCAAGAAGCACGCCGCCTACGCCTGGCCCTTCTACAAGCCTGTGGACGTGGAGGCACTGGGCCTACACGACTACTGTGACATCATCAAGCACCCCATGGACATGAGCACAATCAAGTCT	113	153	114	156	2	196
K355A	AAGGTCTCGGAGCAGCTCGCCTGCTGCAGCGGCATCCTCAAGGAGATGTTTGCCAAGAAGCACGCCGCCTACGCCTGGCCCTTCTACAAGCCTGTGGACGTGGAGGCACTGGGCCTACACGACTACTGTGACATCATCAAGCACCCCATGGACATGAGCACAATCAAGTCT	82	157	67	133	10	185
C356A	AAGGTCTCGGAGCAGCTCAAGGCCTGCAGCGGCATCCTCAAGGAGATGTTTGCCAAGAAGCACGCCGCCTACGCCTGGCCCTTCTACAAGCCTGTGGACGTGGAGGCACTGGGCCTACACGACTACTGTGACATCATCAAGCACCCCATGGACATGAGCACAATCAAGTCT	115	223	115	196	11	329
C357A	AAGGTCTCGGAGCAGCTCAAGTGCGCCAGCGGCATCCTCAAGGAGATGTTTGCCAAGAAGCACGCCGCCTACGCCTGGCCCTTCTACAAGCCTGTGGACGTGGAGGCACTGGGCCTACACGACTACTGTGACATCATCAAGCACCCCATGGACATGAGCACAATCAAGTCT	734	1140	663	1238	63	1712
S358A	AAGGTCTCGGAGCAGCTCAAGTGCTGCGCCGGCATCCTCAAGGAGATGTTTGCCAAGAAGCACGCCGCCTACGCCTGGCCCTTCTACAAGCCTGTGGACGTGGAGGCACTGGGCCTACACGACTACTGTGACATCATCAAGCACCCCATGGACATGAGCACAATCAAGTCT	363	704	381	745	45	957
G359A	AAGGTCTCGGAGCAGCTCAAGTGCTGCAGCGCCATCCTCAAGGAGATGTTTGCCAAGAAGCACGCCGCCTACGCCTGGCCCTTCTACAAGCCTGTGGACGTGGAGGCACTGGGCCTACACGACTACTGTGACATCATCAAGCACCCCATGGACATGAGCACAATCAAGTCT	172	284	189	321	15	424
I360A	AAGGTCTCGGAGCAGCTCAAGTGCTGCAGCGGCGCCCTCAAGGAGATGTTTGCCAAGAAGCACGCCGCCTACGCCTGGCCCTTCTACAAGCCTGTGGACGTGGAGGCACTGGGCCTACACGACTACTGTGACATCATCAAGCACCCCATGGACATGAGCACAATCAAGTCT	154	281	170	251	22	328
L361A	AAGGTCTCGGAGCAGCTCAAGTGCTGCAGCGGCATCGCCAAGGAGATGTTTGCCAAGAAGCACGCCGCCTACGCCTGGCCCTTCTACAAGCCTGTGGACGTGGAGGCACTGGGCCTACACGACTACTGTGACATCATCAAGCACCCCATGGACATGAGCACAATCAAGTCT	223	355	156	359	15	511
K362A	AAGGTCTCGGAGCAGCTCAAGTGCTGCAGCGGCATCCTCGCCGAGATGTTTGCCAAGAAGCACGCCGCCTACGCCTGGCCCTTCTACAAGCCTGTGGACGTGGAGGCACTGGGCCTACACGACTACTGTGACATCATCAAGCACCCCATGGACATGAGCACAATCAAGTCT	249	399	259	403	23	583
E363A	AAGGTCTCGGAGCAGCTCAAGTGCTGCAGCGGCATCCTCAAGGCCATGTTTGCCAAGAAGCACGCCGCCTACGCCTGGCCCTTCTACAAGCCTGTGGACGTGGAGGCACTGGGCCTACACGACTACTGTGACATCATCAAGCACCCCATGGACATGAGCACAATCAAGTCT	186	290	140	316	25	401
M364A	AAGGTCTCGGAGCAGCTCAAGTGCTGCAGCGGCATCCTCAAGGAGGCCTTTGCCAAGAAGCACGCCGCCTACGCCTGGCCCTTCTACAAGCCTGTGGACGTGGAGGCACTGGGCCTACACGACTACTGTGACATCATCAAGCACCCCATGGACATGAGCACAATCAAGTCT	298	227	297	232	26	322
F365A	AAGGTCTCGGAGCAGCTCAAGTGCTGCAGCGGCATCCTCAAGGAGATGGCCGCCAAGAAGCACGCCGCCTACGCCTGGCCCTTCTACAAGCCTGTGGACGTGGAGGCACTGGGCCTACACGACTACTGTGACATCATCAAGCACCCCATGGACATGAGCACAATCAAGTCT	165	209	140	299	6	381
A366R	AAGGTCTCGGAGCAGCTCAAGTGCTGCAGCGGCATCCTCAAGGAGATGTTTCGGAAGAAGCACGCCGCCTACGCCTGGCCCTTCTACAAGCCTGTGGACGTGGAGGCACTGGGCCTACACGACTACTGTGACATCATCAAGCACCCCATGGACATGAGCACAATCAAGTCT	123	229	109	236	16	296
K367A	AAGGTCTCGGAGCAGCTCAAGTGCTGCAGCGGCATCCTCAAGGAGATGTTTGCCGCCAAGCACGCCGCCTACGCCTGGCCCTTCTACAAGCCTGTGGACGTGGAGGCACTGGGCCTACACGACTACTGTGACATCATCAAGCACCCCATGGACATGAGCACAATCAAGTCT	107	148	112	184	14	230
K368A	AAGGTCTCGGAGCAGCTCAAGTGCTGCAGCGGCATCCTCAAGGAGATGTTTGCCAAGGCCCACGCCGCCTACGCCTGGCCCTTCTACAAGCCTGTGGACGTGGAGGCACTGGGCCTACACGACTACTGTGACATCATCAAGCACCCCATGGACATGAGCACAATCAAGTCT	93	136	85	112	16	195
H369A	AAGGTCTCGGAGCAGCTCAAGTGCTGCAGCGGCATCCTCAAGGAGATGTTTGCCAAGAAGGCCGCCGCCTACGCCTGGCCCTTCTACAAGCCTGTGGACGTGGAGGCACTGGGCCTACACGACTACTGTGACATCATCAAGCACCCCATGGACATGAGCACAATCAAGTCT	85	115	65	129	6	191
A370R	AAGGTCTCGGAGCAGCTCAAGTGCTGCAGCGGCATCCTCAAGGAGATGTTTGCCAAGAAGCACCGGGCCTACGCCTGGCCCTTCTACAAGCCTGTGGACGTGGAGGCACTGGGCCTACACGACTACTGTGACATCATCAAGCACCCCATGGACATGAGCACAATCAAGTCT	125	289	106	273	19	413
A371R	AAGGTCTCGGAGCAGCTCAAGTGCTGCAGCGGCATCCTCAAGGAGATGTTTGCCAAGAAGCACGCCCGGTACGCCTGGCCCTTCTACAAGCCTGTGGACGTGGAGGCACTGGGCCTACACGACTACTGTGACATCATCAAGCACCCCATGGACATGAGCACAATCAAGTCT	167	342	142	284	28	408
Y372A	AAGGTCTCGGAGCAGCTCAAGTGCTGCAGCGGCATCCTCAAGGAGATGTTTGCCAAGAAGCACGCCGCCGCCGCCTGGCCCTTCTACAAGCCTGTGGACGTGGAGGCACTGGGCCTACACGACTACTGTGACATCATCAAGCACCCCATGGACATGAGCACAATCAAGTCT	64	72	48	83	7	105
A373R	AAGGTCTCGGAGCAGCTCAAGTGCTGCAGCGGCATCCTCAAGGAGATGTTTGCCAAGAAGCACGCCGCCTACCGGTGGCCCTTCTACAAGCCTGTGGACGTGGAGGCACTGGGCCTACACGACTACTGTGACATCATCAAGCACCCCATGGACATGAGCACAATCAAGTCT	407	133	323	140	38	182
W374A	AAGGTCTCGGAGCAGCTCAAGTGCTGCAGCGGCATCCTCAAGGAGATGTTTGCCAAGAAGCACGCCGCCTACGCCGCCCCCTTCTACAAGCCTGTGGACGTGGAGGCACTGGGCCTACACGACTACTGTGACATCATCAAGCACCCCATGGACATGAGCACAATCAAGTCT	100	133	139	134	8	194
P375A	AAGGTCTCGGAGCAGCTCAAGTGCTGCAGCGGCATCCTCAAGGAGATGTTTGCCAAGAAGCACGCCGCCTACGCCTGGGCCTTCTACAAGCCTGTGGACGTGGAGGCACTGGGCCTACACGACTACTGTGACATCATCAAGCACCCCATGGACATGAGCACAATCAAGTCT	164	326	168	337	20	372
F376A	AAGGTCTCGGAGCAGCTCAAGTGCTGCAGCGGCATCCTCAAGGAGATGTTTGCCAAGAAGCACGCCGCCTACGCCTGGCCCGCCTACAAGCCTGTGGACGTGGAGGCACTGGGCCTACACGACTACTGTGACATCATCAAGCACCCCATGGACATGAGCACAATCAAGTCT	160	136	158	140	10	185
Y377A	AAGGTCTCGGAGCAGCTCAAGTGCTGCAGCGGCATCCTCAAGGAGATGTTTGCCAAGAAGCACGCCGCCTACGCCTGGCCCTTCGCCAAGCCTGTGGACGTGGAGGCACTGGGCCTACACGACTACTGTGACATCATCAAGCACCCCATGGACATGAGCACAATCAAGTCT	203	206	203	192	20	251
K378A	AAGGTCTCGGAGCAGCTCAAGTGCTGCAGCGGCATCCTCAAGGAGATGTTTGCCAAGAAGCACGCCGCCTACGCCTGGCCCTTCTACGCCCCTGTGGACGTGGAGGCACTGGGCCTACACGACTACTGTGACATCATCAAGCACCCCATGGACATGAGCACAATCAAGTCT	108	188	104	171	17	269
P379A	AAGGTCTCGGAGCAGCTCAAGTGCTGCAGCGGCATCCTCAAGGAGATGTTTGCCAAGAAGCACGCCGCCTACGCCTGGCCCTTCTACAAGGCCGTGGACGTGGAGGCACTGGGCCTACACGACTACTGTGACATCATCAAGCACCCCATGGACATGAGCACAATCAAGTCT	160	269	140	273	9	398
V380A	AAGGTCTCGGAGCAGCTCAAGTGCTGCAGCGGCATCCTCAAGGAGATGTTTGCCAAGAAGCACGCCGCCTACGCCTGGCCCTTCTACAAGCCTGCCGACGTGGAGGCACTGGGCCTACACGACTACTGTGACATCATCAAGCACCCCATGGACATGAGCACAATCAAGTCT	183	291	192	301	17	457
D381A	AAGGTCTCGGAGCAGCTCAAGTGCTGCAGCGGCATCCTCAAGGAGATGTTTGCCAAGAAGCACGCCGCCTACGCCTGGCCCTTCTACAAGCCTGTGGCCGTGGAGGCACTGGGCCTACACGACTACTGTGACATCATCAAGCACCCCATGGACATGAGCACAATCAAGTCT	117	237	121	247	15	329
V382A	AAGGTCTCGGAGCAGCTCAAGTGCTGCAGCGGCATCCTCAAGGAGATGTTTGCCAAGAAGCACGCCGCCTACGCCTGGCCCTTCTACAAGCCTGTGGACGCCGAGGCACTGGGCCTACACGACTACTGTGACATCATCAAGCACCCCATGGACATGAGCACAATCAAGTCT	198	295	118	313	23	448
E383A	AAGGTCTCGGAGCAGCTCAAGTGCTGCAGCGGCATCCTCAAGGAGATGTTTGCCAAGAAGCACGCCGCCTACGCCTGGCCCTTCTACAAGCCTGTGGACGTGGCCGCACTGGGCCTACACGACTACTGTGACATCATCAAGCACCCCATGGACATGAGCACAATCAAGTCT	196	375	205	371	17	477
A384R	AAGGTCTCGGAGCAGCTCAAGTGCTGCAGCGGCATCCTCAAGGAGATGTTTGCCAAGAAGCACGCCGCCTACGCCTGGCCCTTCTACAAGCCTGTGGACGTGGAGCGGCTGGGCCTACACGACTACTGTGACATCATCAAGCACCCCATGGACATGAGCACAATCAAGTCT	190	101	212	130	14	159
L385A	AAGGTCTCGGAGCAGCTCAAGTGCTGCAGCGGCATCCTCAAGGAGATGTTTGCCAAGAAGCACGCCGCCTACGCCTGGCCCTTCTACAAGCCTGTGGACGTGGAGGCAGCCGGCCTACACGACTACTGTGACATCATCAAGCACCCCATGGACATGAGCACAATCAAGTCT	827	130	864	134	78	148
G386A	AAGGTCTCGGAGCAGCTCAAGTGCTGCAGCGGCATCCTCAAGGAGATGTTTGCCAAGAAGCACGCCGCCTACGCCTGGCCCTTCTACAAGCCTGTGGACGTGGAGGCACTGGCCCTACACGACTACTGTGACATCATCAAGCACCCCATGGACATGAGCACAATCAAGTCT	469	132	440	178	37	230
L387A	AAGGTCTCGGAGCAGCTCAAGTGCTGCAGCGGCATCCTCAAGGAGATGTTTGCCAAGAAGCACGCCGCCTACGCCTGGCCCTTCTACAAGCCTGTGGACGTGGAGGCACTGGGCGCCCACGACTACTGTGACATCATCAAGCACCCCATGGACATGAGCACAATCAAGTCT	296	162	308	126	31	191
H388A	AAGGTCTCGGAGCAGCTCAAGTGCTGCAGCGGCATCCTCAAGGAGATGTTTGCCAAGAAGCACGCCGCCTACGCCTGGCCCTTCTACAAGCCTGTGGACGTGGAGGCACTGGGCCTAGCCGACTACTGTGACATCATCAAGCACCCCATGGACATGAGCACAATCAAGTCT	86	234	113	203	7	291
D389A	AAGGTCTCGGAGCAGCTCAAGTGCTGCAGCGGCATCCTCAAGGAGATGTTTGCCAAGAAGCACGCCGCCTACGCCTGGCCCTTCTACAAGCCTGTGGACGTGGAGGCACTGGGCCTACACGCCTACTGTGACATCATCAAGCACCCCATGGACATGAGCACAATCAAGTCT	159	147	147	151	14	202
Y390A	AAGGTCTCGGAGCAGCTCAAGTGCTGCAGCGGCATCCTCAAGGAGATGTTTGCCAAGAAGCACGCCGCCTACGCCTGGCCCTTCTACAAGCCTGTGGACGTGGAGGCACTGGGCCTACACGACGCCTGTGACATCATCAAGCACCCCATGGACATGAGCACAATCAAGTCT	984	96	966	78	84	126
C391A	AAGGTCTCGGAGCAGCTCAAGTGCTGCAGCGGCATCCTCAAGGAGATGTTTGCCAAGAAGCACGCCGCCTACGCCTGGCCCTTCTACAAGCCTGTGGACGTGGAGGCACTGGGCCTACACGACTACGCCGACATCATCAAGCACCCCATGGACATGAGCACAATCAAGTCT	175	390	185	392	22	551
D392A	AAGGTCTCGGAGCAGCTCAAGTGCTGCAGCGGCATCCTCAAGGAGATGTTTGCCAAGAAGCACGCCGCCTACGCCTGGCCCTTCTACAAGCCTGTGGACGTGGAGGCACTGGGCCTACACGACTACTGTGCCATCATCAAGCACCCCATGGACATGAGCACAATCAAGTCT	108	284	134	282	20	419
I393A	AAGGTCTCGGAGCAGCTCAAGTGCTGCAGCGGCATCCTCAAGGAGATGTTTGCCAAGAAGCACGCCGCCTACGCCTGGCCCTTCTACAAGCCTGTGGACGTGGAGGCACTGGGCCTACACGACTACTGTGACGCCATCAAGCACCCCATGGACATGAGCACAATCAAGTCT	123	229	135	236	15	322
I394A	AAGGTCTCGGAGCAGCTCAAGTGCTGCAGCGGCATCCTCAAGGAGATGTTTGCCAAGAAGCACGCCGCCTACGCCTGGCCCTTCTACAAGCCTGTGGACGTGGAGGCACTGGGCCTACACGACTACTGTGACATCGCCAAGCACCCCATGGACATGAGCACAATCAAGTCT	203	399	161	400	11	546
K395A	AAGGTCTCGGAGCAGCTCAAGTGCTGCAGCGGCATCCTCAAGGAGATGTTTGCCAAGAAGCACGCCGCCTACGCCTGGCCCTTCTACAAGCCTGTGGACGTGGAGGCACTGGGCCTACACGACTACTGTGACATCATCGCCCACCCCATGGACATGAGCACAATCAAGTCT	183	259	185	298	26	394
H396A	AAGGTCTCGGAGCAGCTCAAGTGCTGCAGCGGCATCCTCAAGGAGATGTTTGCCAAGAAGCACGCCGCCTACGCCTGGCCCTTCTACAAGCCTGTGGACGTGGAGGCACTGGGCCTACACGACTACTGTGACATCATCAAGGCCCCCATGGACATGAGCACAATCAAGTCT	252	344	226	363	29	474
P397A	AAGGTCTCGGAGCAGCTCAAGTGCTGCAGCGGCATCCTCAAGGAGATGTTTGCCAAGAAGCACGCCGCCTACGCCTGGCCCTTCTACAAGCCTGTGGACGTGGAGGCACTGGGCCTACACGACTACTGTGACATCATCAAGCACGCCATGGACATGAGCACAATCAAGTCT	186	321	220	348	17	536
M398A	AAGGTCTCGGAGCAGCTCAAGTGCTGCAGCGGCATCCTCAAGGAGATGTTTGCCAAGAAGCACGCCGCCTACGCCTGGCCCTTCTACAAGCCTGTGGACGTGGAGGCACTGGGCCTACACGACTACTGTGACATCATCAAGCACCCCGCCGACATGAGCACAATCAAGTCT	136	200	130	264	13	309
D399A	AAGGTCTCGGAGCAGCTCAAGTGCTGCAGCGGCATCCTCAAGGAGATGTTTGCCAAGAAGCACGCCGCCTACGCCTGGCCCTTCTACAAGCCTGTGGACGTGGAGGCACTGGGCCTACACGACTACTGTGACATCATCAAGCACCCCATGGCCATGAGCACAATCAAGTCT	287	459	227	534	22	662
M400A	AAGGTCTCGGAGCAGCTCAAGTGCTGCAGCGGCATCCTCAAGGAGATGTTTGCCAAGAAGCACGCCGCCTACGCCTGGCCCTTCTACAAGCCTGTGGACGTGGAGGCACTGGGCCTACACGACTACTGTGACATCATCAAGCACCCCATGGACGCCAGCACAATCAAGTCT	348	460	272	548	35	593
S401A	AAGGTCTCGGAGCAGCTCAAGTGCTGCAGCGGCATCCTCAAGGAGATGTTTGCCAAGAAGCACGCCGCCTACGCCTGGCCCTTCTACAAGCCTGTGGACGTGGAGGCACTGGGCCTACACGACTACTGTGACATCATCAAGCACCCCATGGACATGGCCACAATCAAGTCT	271	561	273	532	26	784
T402A	AAGGTCTCGGAGCAGCTCAAGTGCTGCAGCGGCATCCTCAAGGAGATGTTTGCCAAGAAGCACGCCGCCTACGCCTGGCCCTTCTACAAGCCTGTGGACGTGGAGGCACTGGGCCTACACGACTACTGTGACATCATCAAGCACCCCATGGACATGAGCGCCATCAAGTCT	253	524	238	539	14	707
I403A	AAGGTCTCGGAGCAGCTCAAGTGCTGCAGCGGCATCCTCAAGGAGATGTTTGCCAAGAAGCACGCCGCCTACGCCTGGCCCTTCTACAAGCCTGTGGACGTGGAGGCACTGGGCCTACACGACTACTGTGACATCATCAAGCACCCCATGGACATGAGCACAGCCAAGTCT	195	292	214	310	18	463
K404A	AAGGTCTCGGAGCAGCTCAAGTGCTGCAGCGGCATCCTCAAGGAGATGTTTGCCAAGAAGCACGCCGCCTACGCCTGGCCCTTCTACAAGCCTGTGGACGTGGAGGCACTGGGCCTACACGACTACTGTGACATCATCAAGCACCCCATGGACATGAGCACAATCGCCTCT	310	431	254	439	22	565
S405A	AAGGTCTCGGAGCAGCTCAAGTGCTGCAGCGGCATCCTCAAGGAGATGTTTGCCAAGAAGCACGCCGCCTACGCCTGGCCCTTCTACAAGCCTGTGGACGTGGAGGCACTGGGCCTACACGACTACTGTGACATCATCAAGCACCCCATGGACATGAGCACAATCAAGGCC	281	507	275	519	13	605
K406A	AGGCTCGTCCGGCATCTTGGCAAAGCGCATTTCGAACACATCCTGGAGCTTGCGGGCCATGGCCACCACCTCATGGTCAGGAGGGTTGTACTTATAGCAGTTGGAGAACATCAATCGGACGTCAGCACCAAACTCCTGAGCATCACGGTACTCACGGGCCTCCAGGGC	892	720	632	1046	812	1587
L407A	AGGCTCGTCCGGCATCTTGGCAAAGCGCATTTCGAACACATCCTGGAGCTTGCGGGCCATGGCCACCACCTCATGGTCAGGAGGGTTGTACTTATAGCAGTTGGAGAACATCAATCGGACGTCAGCACCAAACTCCTGAGCATCACGGTACTCACGGGCCTCGGCTTT	901	776	611	1042	772	1558
E408A	AGGCTCGTCCGGCATCTTGGCAAAGCGCATTTCGAACACATCCTGGAGCTTGCGGGCCATGGCCACCACCTCATGGTCAGGAGGGTTGTACTTATAGCAGTTGGAGAACATCAATCGGACGTCAGCACCAAACTCCTGAGCATCACGGTACTCACGGGCGGCCAGTTT	905	617	614	874	828	1500
A409R	AGGCTCGTCCGGCATCTTGGCAAAGCGCATTTCGAACACATCCTGGAGCTTGCGGGCCATGGCCACCACCTCATGGTCAGGAGGGTTGTACTTATAGCAGTTGGAGAACATCAATCGGACGTCAGCACCAAACTCCTGAGCATCACGGTACTCACGCCGCTCCAGTTT	903	614	683	867	900	1337
R410A	AGGCTCGTCCGGCATCTTGGCAAAGCGCATTTCGAACACATCCTGGAGCTTGCGGGCCATGGCCACCACCTCATGGTCAGGAGGGTTGTACTTATAGCAGTTGGAGAACATCAATCGGACGTCAGCACCAAACTCCTGAGCATCACGGTACTCGGCGGCCTCCAGTTT	964	623	642	848	834	1337
E411A	AGGCTCGTCCGGCATCTTGGCAAAGCGCATTTCGAACACATCCTGGAGCTTGCGGGCCATGGCCACCACCTCATGGTCAGGAGGGTTGTACTTATAGCAGTTGGAGAACATCAATCGGACGTCAGCACCAAACTCCTGAGCATCACGGTAGGCACGGGCCTCCAGTTT	693	684	494	887	562	1380
Y412A	AGGCTCGTCCGGCATCTTGGCAAAGCGCATTTCGAACACATCCTGGAGCTTGCGGGCCATGGCCACCACCTCATGGTCAGGAGGGTTGTACTTATAGCAGTTGGAGAACATCAATCGGACGTCAGCACCAAACTCCTGAGCATCACGGGCCTCACGGGCCTCCAGTTT	527	328	450	554	564	858
R413A	AGGCTCGTCCGGCATCTTGGCAAAGCGCATTTCGAACACATCCTGGAGCTTGCGGGCCATGGCCACCACCTCATGGTCAGGAGGGTTGTACTTATAGCAGTTGGAGAACATCAATCGGACGTCAGCACCAAACTCCTGAGCATCGGCGTACTCACGGGCCTCCAGTTT	668	682	507	852	732	1448
D414A	AGGCTCGTCCGGCATCTTGGCAAAGCGCATTTCGAACACATCCTGGAGCTTGCGGGCCATGGCCACCACCTCATGGTCAGGAGGGTTGTACTTATAGCAGTTGGAGAACATCAATCGGACGTCAGCACCAAACTCCTGAGCGGCACGGTACTCACGGGCCTCCAGTTT	551	473	399	704	518	1156
A415R	AGGCTCGTCCGGCATCTTGGCAAAGCGCATTTCGAACACATCCTGGAGCTTGCGGGCCATGGCCACCACCTCATGGTCAGGAGGGTTGTACTTATAGCAGTTGGAGAACATCAATCGGACGTCAGCACCAAACTCCTGCCGATCACGGTACTCACGGGCCTCCAGTTT	458	414	332	555	453	798
Q416A	AGGCTCGTCCGGCATCTTGGCAAAGCGCATTTCGAACACATCCTGGAGCTTGCGGGCCATGGCCACCACCTCATGGTCAGGAGGGTTGTACTTATAGCAGTTGGAGAACATCAATCGGACGTCAGCACCAAACTCGGCAGCATCACGGTACTCACGGGCCTCCAGTTT	554	514	338	780	512	1083
E417A	AGGCTCGTCCGGCATCTTGGCAAAGCGCATTTCGAACACATCCTGGAGCTTGCGGGCCATGGCCACCACCTCATGGTCAGGAGGGTTGTACTTATAGCAGTTGGAGAACATCAATCGGACGTCAGCACCAAAGGCCTGAGCATCACGGTACTCACGGGCCTCCAGTTT	690	663	562	877	675	1342
F418A	AGGCTCGTCCGGCATCTTGGCAAAGCGCATTTCGAACACATCCTGGAGCTTGCGGGCCATGGCCACCACCTCATGGTCAGGAGGGTTGTACTTATAGCAGTTGGAGAACATCAATCGGACGTCAGCACCGGCCTCCTGAGCATCACGGTACTCACGGGCCTCCAGTTT	1056	690	876	851	954	1373
G419A	AGGCTCGTCCGGCATCTTGGCAAAGCGCATTTCGAACACATCCTGGAGCTTGCGGGCCATGGCCACCACCTCATGGTCAGGAGGGTTGTACTTATAGCAGTTGGAGAACATCAATCGGACGTCAGCGGCAAACTCCTGAGCATCACGGTACTCACGGGCCTCCAGTTT	543	513	490	734	535	1215
A420R	AGGCTCGTCCGGCATCTTGGCAAAGCGCATTTCGAACACATCCTGGAGCTTGCGGGCCATGGCCACCACCTCATGGTCAGGAGGGTTGTACTTATAGCAGTTGGAGAACATCAATCGGACGTCCCGACCAAACTCCTGAGCATCACGGTACTCACGGGCCTCCAGTTT	862	864	535	1075	777	1800
D421A	AGGCTCGTCCGGCATCTTGGCAAAGCGCATTTCGAACACATCCTGGAGCTTGCGGGCCATGGCCACCACCTCATGGTCAGGAGGGTTGTACTTATAGCAGTTGGAGAACATCAATCGGACGGCAGCACCAAACTCCTGAGCATCACGGTACTCACGGGCCTCCAGTTT	653	710	350	881	513	1389
V422A	AGGCTCGTCCGGCATCTTGGCAAAGCGCATTTCGAACACATCCTGGAGCTTGCGGGCCATGGCCACCACCTCATGGTCAGGAGGGTTGTACTTATAGCAGTTGGAGAACATCAATCGGGCGTCAGCACCAAACTCCTGAGCATCACGGTACTCACGGGCCTCCAGTTT	664	550	469	722	625	1230
R423A	AGGCTCGTCCGGCATCTTGGCAAAGCGCATTTCGAACACATCCTGGAGCTTGCGGGCCATGGCCACCACCTCATGGTCAGGAGGGTTGTACTTATAGCAGTTGGAGAACATCAAGGCGACGTCAGCACCAAACTCCTGAGCATCACGGTACTCACGGGCCTCCAGTTT	882	460	638	643	758	881
L424A	AGGCTCGTCCGGCATCTTGGCAAAGCGCATTTCGAACACATCCTGGAGCTTGCGGGCCATGGCCACCACCTCATGGTCAGGAGGGTTGTACTTATAGCAGTTGGAGAACATGGCTCGGACGTCAGCACCAAACTCCTGAGCATCACGGTACTCACGGGCCTCCAGTTT	773	768	568	877	648	1592
M425A	AGGCTCGTCCGGCATCTTGGCAAAGCGCATTTCGAACACATCCTGGAGCTTGCGGGCCATGGCCACCACCTCATGGTCAGGAGGGTTGTACTTATAGCAGTTGGAGAAGGCCAATCGGACGTCAGCACCAAACTCCTGAGCATCACGGTACTCACGGGCCTCCAGTTT	1079	331	680	424	973	708
F426A	AGGCTCGTCCGGCATCTTGGCAAAGCGCATTTCGAACACATCCTGGAGCTTGCGGGCCATGGCCACCACCTCATGGTCAGGAGGGTTGTACTTATAGCAGTTGGAGGCCATCAATCGGACGTCAGCACCAAACTCCTGAGCATCACGGTACTCACGGGCCTCCAGTTT	829	397	591	592	776	842
S427A	AGGCTCGTCCGGCATCTTGGCAAAGCGCATTTCGAACACATCCTGGAGCTTGCGGGCCATGGCCACCACCTCATGGTCAGGAGGGTTGTACTTATAGCAGTTGGCGAACATCAATCGGACGTCAGCACCAAACTCCTGAGCATCACGGTACTCACGGGCCTCCAGTTT	459	356	358	574	413	861
N428A	AGGCTCGTCCGGCATCTTGGCAAAGCGCATTTCGAACACATCCTGGAGCTTGCGGGCCATGGCCACCACCTCATGGTCAGGAGGGTTGTACTTATAGCAGGCGGAGAACATCAATCGGACGTCAGCACCAAACTCCTGAGCATCACGGTACTCACGGGCCTCCAGTTT	654	576	440	767	587	1196
C429A	AGGCTCGTCCGGCATCTTGGCAAAGCGCATTTCGAACACATCCTGGAGCTTGCGGGCCATGGCCACCACCTCATGGTCAGGAGGGTTGTACTTATAGGCGTTGGAGAACATCAATCGGACGTCAGCACCAAACTCCTGAGCATCACGGTACTCACGGGCCTCCAGTTT	1107	790	818	1042	1059	1670
Y430A	AGGCTCGTCCGGCATCTTGGCAAAGCGCATTTCGAACACATCCTGGAGCTTGCGGGCCATGGCCACCACCTCATGGTCAGGAGGGTTGTACTTGGCGCAGTTGGAGAACATCAATCGGACGTCAGCACCAAACTCCTGAGCATCACGGTACTCACGGGCCTCCAGTTT	1858	1239	1370	1715	1715	2635
K431A	AGGCTCGTCCGGCATCTTGGCAAAGCGCATTTCGAACACATCCTGGAGCTTGCGGGCCATGGCCACCACCTCATGGTCAGGAGGGTTGTAGGCATAGCAGTTGGAGAACATCAATCGGACGTCAGCACCAAACTCCTGAGCATCACGGTACTCACGGGCCTCCAGTTT	731	712	552	1090	681	1574
Y432A	AGGCTCGTCCGGCATCTTGGCAAAGCGCATTTCGAACACATCCTGGAGCTTGCGGGCCATGGCCACCACCTCATGGTCAGGAGGGTTGGCCTTATAGCAGTTGGAGAACATCAATCGGACGTCAGCACCAAACTCCTGAGCATCACGGTACTCACGGGCCTCCAGTTT	672	503	467	649	667	1072
N433A	AGGCTCGTCCGGCATCTTGGCAAAGCGCATTTCGAACACATCCTGGAGCTTGCGGGCCATGGCCACCACCTCATGGTCAGGAGGGGCGTACTTATAGCAGTTGGAGAACATCAATCGGACGTCAGCACCAAACTCCTGAGCATCACGGTACTCACGGGCCTCCAGTTT	855	643	761	918	933	1618
P434A	AGGCTCGTCCGGCATCTTGGCAAAGCGCATTTCGAACACATCCTGGAGCTTGCGGGCCATGGCCACCACCTCATGGTCAGGGGCGTTGTACTTATAGCAGTTGGAGAACATCAATCGGACGTCAGCACCAAACTCCTGAGCATCACGGTACTCACGGGCCTCCAGTTT	623	406	465	599	592	939
P435A	AGGCTCGTCCGGCATCTTGGCAAAGCGCATTTCGAACACATCCTGGAGCTTGCGGGCCATGGCCACCACCTCATGGTCGGCAGGGTTGTACTTATAGCAGTTGGAGAACATCAATCGGACGTCAGCACCAAACTCCTGAGCATCACGGTACTCACGGGCCTCCAGTTT	388	337	323	502	402	749
D436A	AGGCTCGTCCGGCATCTTGGCAAAGCGCATTTCGAACACATCCTGGAGCTTGCGGGCCATGGCCACCACCTCATGGGCAGGAGGGTTGTACTTATAGCAGTTGGAGAACATCAATCGGACGTCAGCACCAAACTCCTGAGCATCACGGTACTCACGGGCCTCCAGTTT	1077	574	844	871	1106	1180
H437A	AGGCTCGTCCGGCATCTTGGCAAAGCGCATTTCGAACACATCCTGGAGCTTGCGGGCCATGGCCACCACCTCGGCGTCAGGAGGGTTGTACTTATAGCAGTTGGAGAACATCAATCGGACGTCAGCACCAAACTCCTGAGCATCACGGTACTCACGGGCCTCCAGTTT	1258	438	849	558	1193	944
E438A	AGGCTCGTCCGGCATCTTGGCAAAGCGCATTTCGAACACATCCTGGAGCTTGCGGGCCATGGCCACCACGGCATGGTCAGGAGGGTTGTACTTATAGCAGTTGGAGAACATCAATCGGACGTCAGCACCAAACTCCTGAGCATCACGGTACTCACGGGCCTCCAGTTT	597	631	425	892	626	1336
V439A	AGGCTCGTCCGGCATCTTGGCAAAGCGCATTTCGAACACATCCTGGAGCTTGCGGGCCATGGCCACGGCCTCATGGTCAGGAGGGTTGTACTTATAGCAGTTGGAGAACATCAATCGGACGTCAGCACCAAACTCCTGAGCATCACGGTACTCACGGGCCTCCAGTTT	688	554	534	697	755	1208
V440A	AGGCTCGTCCGGCATCTTGGCAAAGCGCATTTCGAACACATCCTGGAGCTTGCGGGCCATGGCGGCCACCTCATGGTCAGGAGGGTTGTACTTATAGCAGTTGGAGAACATCAATCGGACGTCAGCACCAAACTCCTGAGCATCACGGTACTCACGGGCCTCCAGTTT	598	557	435	703	547	1184
A441R	AGGCTCGTCCGGCATCTTGGCAAAGCGCATTTCGAACACATCCTGGAGCTTGCGGGCCATCCGCACCACCTCATGGTCAGGAGGGTTGTACTTATAGCAGTTGGAGAACATCAATCGGACGTCAGCACCAAACTCCTGAGCATCACGGTACTCACGGGCCTCCAGTTT	551	558	443	741	519	1327
M442A	AGGCTCGTCCGGCATCTTGGCAAAGCGCATTTCGAACACATCCTGGAGCTTGCGGGCGGCGGCCACCACCTCATGGTCAGGAGGGTTGTACTTATAGCAGTTGGAGAACATCAATCGGACGTCAGCACCAAACTCCTGAGCATCACGGTACTCACGGGCCTCCAGTTT	503	659	371	855	498	1386
A443R	AGGCTCGTCCGGCATCTTGGCAAAGCGCATTTCGAACACATCCTGGAGCTTGCGCCGCATGGCCACCACCTCATGGTCAGGAGGGTTGTACTTATAGCAGTTGGAGAACATCAATCGGACGTCAGCACCAAACTCCTGAGCATCACGGTACTCACGGGCCTCCAGTTT	465	469	290	745	379	1140
R444A	AGGCTCGTCCGGCATCTTGGCAAAGCGCATTTCGAACACATCCTGGAGCTTGGCGGCCATGGCCACCACCTCATGGTCAGGAGGGTTGTACTTATAGCAGTTGGAGAACATCAATCGGACGTCAGCACCAAACTCCTGAGCATCACGGTACTCACGGGCCTCCAGTTT	612	463	438	764	617	1095
K445A	AGGCTCGTCCGGCATCTTGGCAAAGCGCATTTCGAACACATCCTGGAGGGCGCGGGCCATGGCCACCACCTCATGGTCAGGAGGGTTGTACTTATAGCAGTTGGAGAACATCAATCGGACGTCAGCACCAAACTCCTGAGCATCACGGTACTCACGGGCCTCCAGTTT	557	496	368	746	479	1032
L446A	AGGCTCGTCCGGCATCTTGGCAAAGCGCATTTCGAACACATCCTGGGCCTTGCGGGCCATGGCCACCACCTCATGGTCAGGAGGGTTGTACTTATAGCAGTTGGAGAACATCAATCGGACGTCAGCACCAAACTCCTGAGCATCACGGTACTCACGGGCCTCCAGTTT	619	431	441	590	558	979
Q447A	AGGCTCGTCCGGCATCTTGGCAAAGCGCATTTCGAACACATCGGCGAGCTTGCGGGCCATGGCCACCACCTCATGGTCAGGAGGGTTGTACTTATAGCAGTTGGAGAACATCAATCGGACGTCAGCACCAAACTCCTGAGCATCACGGTACTCACGGGCCTCCAGTTT	622	585	393	845	541	1253
D448A	AGGCTCGTCCGGCATCTTGGCAAAGCGCATTTCGAACACGGCCTGGAGCTTGCGGGCCATGGCCACCACCTCATGGTCAGGAGGGTTGTACTTATAGCAGTTGGAGAACATCAATCGGACGTCAGCACCAAACTCCTGAGCATCACGGTACTCACGGGCCTCCAGTTT	778	975	584	1405	688	2260
V449A	AGGCTCGTCCGGCATCTTGGCAAAGCGCATTTCGAAGGCATCCTGGAGCTTGCGGGCCATGGCCACCACCTCATGGTCAGGAGGGTTGTACTTATAGCAGTTGGAGAACATCAATCGGACGTCAGCACCAAACTCCTGAGCATCACGGTACTCACGGGCCTCCAGTTT	693	753	555	996	685	1708
F450A	AGGCTCGTCCGGCATCTTGGCAAAGCGCATTTCGGCCACATCCTGGAGCTTGCGGGCCATGGCCACCACCTCATGGTCAGGAGGGTTGTACTTATAGCAGTTGGAGAACATCAATCGGACGTCAGCACCAAACTCCTGAGCATCACGGTACTCACGGGCCTCCAGTTT	1361	731	1011	967	1315	1659
E451A	AGGCTCGTCCGGCATCTTGGCAAAGCGCATGGCGAACACATCCTGGAGCTTGCGGGCCATGGCCACCACCTCATGGTCAGGAGGGTTGTACTTATAGCAGTTGGAGAACATCAATCGGACGTCAGCACCAAACTCCTGAGCATCACGGTACTCACGGGCCTCCAGTTT	941	751	567	1105	937	1720
M452A	AGGCTCGTCCGGCATCTTGGCAAAGCGGGCTTCGAACACATCCTGGAGCTTGCGGGCCATGGCCACCACCTCATGGTCAGGAGGGTTGTACTTATAGCAGTTGGAGAACATCAATCGGACGTCAGCACCAAACTCCTGAGCATCACGGTACTCACGGGCCTCCAGTTT	700	546	506	762	634	1191
R453A	AGGCTCGTCCGGCATCTTGGCAAAGGCCATTTCGAACACATCCTGGAGCTTGCGGGCCATGGCCACCACCTCATGGTCAGGAGGGTTGTACTTATAGCAGTTGGAGAACATCAATCGGACGTCAGCACCAAACTCCTGAGCATCACGGTACTCACGGGCCTCCAGTTT	934	1004	666	1200	840	1954
F454A	AGGCTCGTCCGGCATCTTGGCGGCGCGCATTTCGAACACATCCTGGAGCTTGCGGGCCATGGCCACCACCTCATGGTCAGGAGGGTTGTACTTATAGCAGTTGGAGAACATCAATCGGACGTCAGCACCAAACTCCTGAGCATCACGGTACTCACGGGCCTCCAGTTT	88	44	63	84	67	86
A455R	AGGCTCGTCCGGCATCTTCCGAAAGCGCATTTCGAACACATCCTGGAGCTTGCGGGCCATGGCCACCACCTCATGGTCAGGAGGGTTGTACTTATAGCAGTTGGAGAACATCAATCGGACGTCAGCACCAAACTCCTGAGCATCACGGTACTCACGGGCCTCCAGTTT	646	575	405	741	554	1127
K456A	AGGCTCGTCCGGCATGGCGGCAAAGCGCATTTCGAACACATCCTGGAGCTTGCGGGCCATGGCCACCACCTCATGGTCAGGAGGGTTGTACTTATAGCAGTTGGAGAACATCAATCGGACGTCAGCACCAAACTCCTGAGCATCACGGTACTCACGGGCCTCCAGTTT	361	284	206	314	261	443
M457A	AGGCTCGTCCGGGGCCTTGGCAAAGCGCATTTCGAACACATCCTGGAGCTTGCGGGCCATGGCCACCACCTCATGGTCAGGAGGGTTGTACTTATAGCAGTTGGAGAACATCAATCGGACGTCAGCACCAAACTCCTGAGCATCACGGTACTCACGGGCCTCCAGTTT	1074	897	877	1284	1014	1807
P458A	AGGCTCGTCGGCCATCTTGGCAAAGCGCATTTCGAACACATCCTGGAGCTTGCGGGCCATGGCCACCACCTCATGGTCAGGAGGGTTGTACTTATAGCAGTTGGAGAACATCAATCGGACGTCAGCACCAAACTCCTGAGCATCACGGTACTCACGGGCCTCCAGTTT	847	682	540	969	699	1453
D459A	AGGCTCGGCCGGCATCTTGGCAAAGCGCATTTCGAACACATCCTGGAGCTTGCGGGCCATGGCCACCACCTCATGGTCAGGAGGGTTGTACTTATAGCAGTTGGAGAACATCAATCGGACGTCAGCACCAAACTCCTGAGCATCACGGTACTCACGGGCCTCCAGTTT	860	742	602	995	643	1398
E460A	AGGGGCGTCCGGCATCTTGGCAAAGCGCATTTCGAACACATCCTGGAGCTTGCGGGCCATGGCCACCACCTCATGGTCAGGAGGGTTGTACTTATAGCAGTTGGAGAACATCAATCGGACGTCAGCACCAAACTCCTGAGCATCACGGTACTCACGGGCCTCCAGTTT	405	313	274	487	329	715
P461A	GGCCTCGTCCGGCATCTTGGCAAAGCGCATTTCGAACACATCCTGGAGCTTGCGGGCCATGGCCACCACCTCATGGTCAGGAGGGTTGTACTTATAGCAGTTGGAGAACATCAATCGGACGTCAGCACCAAACTCCTGAGCATCACGGTACTCACGGGCCTCCAGTTT	512	376	365	531	486	762
WT	AAGGTCTCGGAGCAGCTCAAGTGCTGCAGCGGCATCCTCAAGGAGATGTTTGCCAAGAAGCACGCCGCCTACGCCTGGCCCTTCTACAAGCCTGTGGACGTGGAGGCACTGGGCCTACACGACTACTGTGACATCATCAAGCACCCCATGGACATGAGCACAATCAAGTCT	776	1444	833	1563	92	2100
WT	AGGCTCGTCCGGCATCTTGGCAAAGCGCATTTCGAACACATCCTGGAGCTTGCGGGCCATGGCCACCACCTCATGGTCAGGAGGGTTGTACTTATAGCAGTTGGAGAACATCAATCGGACGTCAGCACCAAACTCCTGAGCATCACGGTACTCACGGGCCTCCAGTTT	4433	3625	3070	5036	4103	7924

## Sheet: Supp. Fig. 7e - Volcano Plot
Mutant	Ratio	p_value
A441R	0.898321	0.974912
K368A	0.622097	0.948947
W374A	0.68401	0.938596
E411A	0.921704	0.884211
K445A	1.02162	0.884211
A455R	1.02207	0.827895
K431A	0.93401	0.795789
Q353A	0.608085	0.795789
D414A	1.04925	0.792105
R413A	0.891059	0.779825
R453A	0.846306	0.77193
V449A	0.837245	0.75807
WT	0.800699	0.730702
L424A	0.953105	0.729825
N428A	1.03293	0.692807
Q416A	0.98053	0.692105
A420R	0.907628	0.668421
H396A	0.666433	0.655789
E438A	0.860715	0.643158
K395A	0.642785	0.643158
V440A	0.976698	0.639298
D459A	1.05441	0.63
E460A	1.07745	0.63
P458A	1.12647	0.63
Q447A	0.967272	0.628421
E451A	1.13989	0.608772
I360A	0.498573	0.603509
L407A	1.05628	0.596842
Y372A	0.808652	0.593509
Y377A	0.896485	0.576316
K367A	0.657713	0.571404
G419A	0.996704	0.551053
D389A	0.983997	0.532105
E417A	0.956759	0.510351
I403A	0.607527	0.499649
F376A	1.07027	0.499298
A415R	1.00642	0.467719
L354A	0.671895	0.43807
K406A	1.12706	0.413158
K378A	0.522613	0.396842
S351A	0.452669	0.360702
R444A	1.2025	0.350175
K362A	0.567728	0.343333
S427A	1.1232	0.341404
A443R	0.778472	0.334035
V380A	0.5721	0.324386
P435A	1.04741	0.315439
M442A	0.694379	0.308246
D421A	0.836699	0.298772
D448A	0.712835	0.282632
V422A	1.0983	0.280526
K404A	0.654333	0.269123
M400A	0.688233	0.240526
M364A	1.19428	0.218596
P397A	0.527135	0.210877
M457A	1.08925	0.195614
M452A	1.16632	0.189474
G359A	0.550965	0.165439
V350A	0.522514	0.16
I393A	0.488634	0.154912
K456A	1.15639	0.152807
C357A	0.585741	0.120526
E363A	0.583484	0.117544
M398A	0.618619	0.109474
A384R	1.71138	0.108596
L387A	1.66223	0.105614
H369A	0.672412	0.105439
E408A	1.29255	0.101228
A371R	0.444227	0.100702
C356A	0.469145	0.0973684
V439A	1.14386	0.0931579
K355A	0.475147	0.0878947
Y432A	1.21539	0.0859649
K349A	0.58593	0.0833333
L446A	1.30655	0.0777193
A373R	2.78392	0.0735088
P461A	1.23879	0.0735088
S358A	0.469081	0.0714035
G386A	3.23231	0.0673684
E383A	0.475487	0.0654386
P375A	0.457657	0.0605263
N433A	1.23768	0.0570175
V382A	0.562864	0.0568421
A366R	0.488634	0.0522807
F365A	0.699073	0.0522807
P379A	0.541105	0.0461404
C429A	1.27478	0.0454386
R410A	1.40768	0.0454386
E352A	0.421458	0.0417544
S405A	0.504211	0.0417544
P434A	1.39597	0.0385965
Y430A	1.36423	0.032807
D381A	0.449109	0.0308772
A409R	1.33793	0.0305263
S401A	0.439461	0.0249123
D392A	0.345955	0.0215789
Y412A	1.46168	0.0214035
H388A	0.334346	0.02
D399A	0.568831	0.0187719
L361A	0.571466	0.0187719
F454A	1.81947	0.0184211
C391A	0.408214	0.0145614
F418A	1.53688	0.014386
L385A	5.7873	0.00719298
D436A	1.70694	0.00631579
F450A	1.69377	0.0054386
R423A	1.74431	0.0054386
A370R	0.393483	0.00508772
F426A	1.89967	0.00333333
I394A	0.462847	0.000877
T402A	0.439242	0.000526
H437A	2.61289	0.000351
M425A	2.96557	0.000175
Y390A	9.32477	0.000175

## Sheet: Supp. Fig. 7f - Read Count
Mutant	Sequence	H_Rep1	L_Rep1	H_Rep2	L_Rep2
K349A	GCCGTCTCGGAGCAGCTCAAGTGCTGCAGCGGCATCCTCAAGGAGATGTTTGCCAAGAAGCACGCCGCCTACGCCTGGCCCTTCTACAAGCCTGTGGACGTGGAGGCACTGGGCCTACACGACTACTGTGACATCATCAAGCACCCCATGGACATGAGCACAATCAAGTCT	68	224	98	272
V350A	AAGGCCTCGGAGCAGCTCAAGTGCTGCAGCGGCATCCTCAAGGAGATGTTTGCCAAGAAGCACGCCGCCTACGCCTGGCCCTTCTACAAGCCTGTGGACGTGGAGGCACTGGGCCTACACGACTACTGTGACATCATCAAGCACCCCATGGACATGAGCACAATCAAGTCT	63	197	94	219
S351A	AAGGTCGCCGAGCAGCTCAAGTGCTGCAGCGGCATCCTCAAGGAGATGTTTGCCAAGAAGCACGCCGCCTACGCCTGGCCCTTCTACAAGCCTGTGGACGTGGAGGCACTGGGCCTACACGACTACTGTGACATCATCAAGCACCCCATGGACATGAGCACAATCAAGTCT	56	255	93	273
E352A	AAGGTCTCGGCCCAGCTCAAGTGCTGCAGCGGCATCCTCAAGGAGATGTTTGCCAAGAAGCACGCCGCCTACGCCTGGCCCTTCTACAAGCCTGTGGACGTGGAGGCACTGGGCCTACACGACTACTGTGACATCATCAAGCACCCCATGGACATGAGCACAATCAAGTCT	63	144	70	227
Q353A	AAGGTCTCGGAGGCCCTCAAGTGCTGCAGCGGCATCCTCAAGGAGATGTTTGCCAAGAAGCACGCCGCCTACGCCTGGCCCTTCTACAAGCCTGTGGACGTGGAGGCACTGGGCCTACACGACTACTGTGACATCATCAAGCACCCCATGGACATGAGCACAATCAAGTCT	79	231	103	311
L354A	AAGGTCTCGGAGCAGGCCAAGTGCTGCAGCGGCATCCTCAAGGAGATGTTTGCCAAGAAGCACGCCGCCTACGCCTGGCCCTTCTACAAGCCTGTGGACGTGGAGGCACTGGGCCTACACGACTACTGTGACATCATCAAGCACCCCATGGACATGAGCACAATCAAGTCT	67	143	86	247
K355A	AAGGTCTCGGAGCAGCTCGCCTGCTGCAGCGGCATCCTCAAGGAGATGTTTGCCAAGAAGCACGCCGCCTACGCCTGGCCCTTCTACAAGCCTGTGGACGTGGAGGCACTGGGCCTACACGACTACTGTGACATCATCAAGCACCCCATGGACATGAGCACAATCAAGTCT	74	173	79	251
C356A	AAGGTCTCGGAGCAGCTCAAGGCCTGCAGCGGCATCCTCAAGGAGATGTTTGCCAAGAAGCACGCCGCCTACGCCTGGCCCTTCTACAAGCCTGTGGACGTGGAGGCACTGGGCCTACACGACTACTGTGACATCATCAAGCACCCCATGGACATGAGCACAATCAAGTCT	81	234	101	259
C357A	AAGGTCTCGGAGCAGCTCAAGTGCGCCAGCGGCATCCTCAAGGAGATGTTTGCCAAGAAGCACGCCGCCTACGCCTGGCCCTTCTACAAGCCTGTGGACGTGGAGGCACTGGGCCTACACGACTACTGTGACATCATCAAGCACCCCATGGACATGAGCACAATCAAGTCT	390	1188	497	1671
S358A	AAGGTCTCGGAGCAGCTCAAGTGCTGCGCCGGCATCCTCAAGGAGATGTTTGCCAAGAAGCACGCCGCCTACGCCTGGCCCTTCTACAAGCCTGTGGACGTGGAGGCACTGGGCCTACACGACTACTGTGACATCATCAAGCACCCCATGGACATGAGCACAATCAAGTCT	229	755	357	1012
G359A	AAGGTCTCGGAGCAGCTCAAGTGCTGCAGCGCCATCCTCAAGGAGATGTTTGCCAAGAAGCACGCCGCCTACGCCTGGCCCTTCTACAAGCCTGTGGACGTGGAGGCACTGGGCCTACACGACTACTGTGACATCATCAAGCACCCCATGGACATGAGCACAATCAAGTCT	128	405	168	505
I360A	AAGGTCTCGGAGCAGCTCAAGTGCTGCAGCGGCGCCCTCAAGGAGATGTTTGCCAAGAAGCACGCCGCCTACGCCTGGCCCTTCTACAAGCCTGTGGACGTGGAGGCACTGGGCCTACACGACTACTGTGACATCATCAAGCACCCCATGGACATGAGCACAATCAAGTCT	90	274	118	349
L361A	AAGGTCTCGGAGCAGCTCAAGTGCTGCAGCGGCATCGCCAAGGAGATGTTTGCCAAGAAGCACGCCGCCTACGCCTGGCCCTTCTACAAGCCTGTGGACGTGGAGGCACTGGGCCTACACGACTACTGTGACATCATCAAGCACCCCATGGACATGAGCACAATCAAGTCT	117	366	157	458
K362A	AAGGTCTCGGAGCAGCTCAAGTGCTGCAGCGGCATCCTCGCCGAGATGTTTGCCAAGAAGCACGCCGCCTACGCCTGGCCCTTCTACAAGCCTGTGGACGTGGAGGCACTGGGCCTACACGACTACTGTGACATCATCAAGCACCCCATGGACATGAGCACAATCAAGTCT	128	526	175	628
E363A	AAGGTCTCGGAGCAGCTCAAGTGCTGCAGCGGCATCCTCAAGGCCATGTTTGCCAAGAAGCACGCCGCCTACGCCTGGCCCTTCTACAAGCCTGTGGACGTGGAGGCACTGGGCCTACACGACTACTGTGACATCATCAAGCACCCCATGGACATGAGCACAATCAAGTCT	111	286	144	423
M364A	AAGGTCTCGGAGCAGCTCAAGTGCTGCAGCGGCATCCTCAAGGAGGCCTTTGCCAAGAAGCACGCCGCCTACGCCTGGCCCTTCTACAAGCCTGTGGACGTGGAGGCACTGGGCCTACACGACTACTGTGACATCATCAAGCACCCCATGGACATGAGCACAATCAAGTCT	92	271	143	337
F365A	AAGGTCTCGGAGCAGCTCAAGTGCTGCAGCGGCATCCTCAAGGAGATGGCCGCCAAGAAGCACGCCGCCTACGCCTGGCCCTTCTACAAGCCTGTGGACGTGGAGGCACTGGGCCTACACGACTACTGTGACATCATCAAGCACCCCATGGACATGAGCACAATCAAGTCT	83	291	101	302
A366R	AAGGTCTCGGAGCAGCTCAAGTGCTGCAGCGGCATCCTCAAGGAGATGTTTCGGAAGAAGCACGCCGCCTACGCCTGGCCCTTCTACAAGCCTGTGGACGTGGAGGCACTGGGCCTACACGACTACTGTGACATCATCAAGCACCCCATGGACATGAGCACAATCAAGTCT	83	217	94	312
K367A	AAGGTCTCGGAGCAGCTCAAGTGCTGCAGCGGCATCCTCAAGGAGATGTTTGCCGCCAAGCACGCCGCCTACGCCTGGCCCTTCTACAAGCCTGTGGACGTGGAGGCACTGGGCCTACACGACTACTGTGACATCATCAAGCACCCCATGGACATGAGCACAATCAAGTCT	67	218	84	259
K368A	AAGGTCTCGGAGCAGCTCAAGTGCTGCAGCGGCATCCTCAAGGAGATGTTTGCCAAGGCCCACGCCGCCTACGCCTGGCCCTTCTACAAGCCTGTGGACGTGGAGGCACTGGGCCTACACGACTACTGTGACATCATCAAGCACCCCATGGACATGAGCACAATCAAGTCT	45	142	65	196
H369A	AAGGTCTCGGAGCAGCTCAAGTGCTGCAGCGGCATCCTCAAGGAGATGTTTGCCAAGAAGGCCGCCGCCTACGCCTGGCCCTTCTACAAGCCTGTGGACGTGGAGGCACTGGGCCTACACGACTACTGTGACATCATCAAGCACCCCATGGACATGAGCACAATCAAGTCT	28	124	58	142
A370R	AAGGTCTCGGAGCAGCTCAAGTGCTGCAGCGGCATCCTCAAGGAGATGTTTGCCAAGAAGCACCGGGCCTACGCCTGGCCCTTCTACAAGCCTGTGGACGTGGAGGCACTGGGCCTACACGACTACTGTGACATCATCAAGCACCCCATGGACATGAGCACAATCAAGTCT	72	267	94	404
A371R	AAGGTCTCGGAGCAGCTCAAGTGCTGCAGCGGCATCCTCAAGGAGATGTTTGCCAAGAAGCACGCCCGGTACGCCTGGCCCTTCTACAAGCCTGTGGACGTGGAGGCACTGGGCCTACACGACTACTGTGACATCATCAAGCACCCCATGGACATGAGCACAATCAAGTCT	109	351	116	438
Y372A	AAGGTCTCGGAGCAGCTCAAGTGCTGCAGCGGCATCCTCAAGGAGATGTTTGCCAAGAAGCACGCCGCCGCCGCCTGGCCCTTCTACAAGCCTGTGGACGTGGAGGCACTGGGCCTACACGACTACTGTGACATCATCAAGCACCCCATGGACATGAGCACAATCAAGTCT	32	91	28	103
A373R	AAGGTCTCGGAGCAGCTCAAGTGCTGCAGCGGCATCCTCAAGGAGATGTTTGCCAAGAAGCACGCCGCCTACCGGTGGCCCTTCTACAAGCCTGTGGACGTGGAGGCACTGGGCCTACACGACTACTGTGACATCATCAAGCACCCCATGGACATGAGCACAATCAAGTCT	133	117	202	179
W374A	AAGGTCTCGGAGCAGCTCAAGTGCTGCAGCGGCATCCTCAAGGAGATGTTTGCCAAGAAGCACGCCGCCTACGCCGCCCCCTTCTACAAGCCTGTGGACGTGGAGGCACTGGGCCTACACGACTACTGTGACATCATCAAGCACCCCATGGACATGAGCACAATCAAGTCT	620	21	952	36
P375A	AAGGTCTCGGAGCAGCTCAAGTGCTGCAGCGGCATCCTCAAGGAGATGTTTGCCAAGAAGCACGCCGCCTACGCCTGGGCCTTCTACAAGCCTGTGGACGTGGAGGCACTGGGCCTACACGACTACTGTGACATCATCAAGCACCCCATGGACATGAGCACAATCAAGTCT	97	186	135	321
F376A	AAGGTCTCGGAGCAGCTCAAGTGCTGCAGCGGCATCCTCAAGGAGATGTTTGCCAAGAAGCACGCCGCCTACGCCTGGCCCGCCTACAAGCCTGTGGACGTGGAGGCACTGGGCCTACACGACTACTGTGACATCATCAAGCACCCCATGGACATGAGCACAATCAAGTCT	82	112	109	154
Y377A	AAGGTCTCGGAGCAGCTCAAGTGCTGCAGCGGCATCCTCAAGGAGATGTTTGCCAAGAAGCACGCCGCCTACGCCTGGCCCTTCGCCAAGCCTGTGGACGTGGAGGCACTGGGCCTACACGACTACTGTGACATCATCAAGCACCCCATGGACATGAGCACAATCAAGTCT	97	216	135	182
K378A	AAGGTCTCGGAGCAGCTCAAGTGCTGCAGCGGCATCCTCAAGGAGATGTTTGCCAAGAAGCACGCCGCCTACGCCTGGCCCTTCTACGCCCCTGTGGACGTGGAGGCACTGGGCCTACACGACTACTGTGACATCATCAAGCACCCCATGGACATGAGCACAATCAAGTCT	42	179	88	247
P379A	AAGGTCTCGGAGCAGCTCAAGTGCTGCAGCGGCATCCTCAAGGAGATGTTTGCCAAGAAGCACGCCGCCTACGCCTGGCCCTTCTACAAGGCCGTGGACGTGGAGGCACTGGGCCTACACGACTACTGTGACATCATCAAGCACCCCATGGACATGAGCACAATCAAGTCT	98	282	142	407
V380A	AAGGTCTCGGAGCAGCTCAAGTGCTGCAGCGGCATCCTCAAGGAGATGTTTGCCAAGAAGCACGCCGCCTACGCCTGGCCCTTCTACAAGCCTGCCGACGTGGAGGCACTGGGCCTACACGACTACTGTGACATCATCAAGCACCCCATGGACATGAGCACAATCAAGTCT	487	36	786	66
D381A	AAGGTCTCGGAGCAGCTCAAGTGCTGCAGCGGCATCCTCAAGGAGATGTTTGCCAAGAAGCACGCCGCCTACGCCTGGCCCTTCTACAAGCCTGTGGCCGTGGAGGCACTGGGCCTACACGACTACTGTGACATCATCAAGCACCCCATGGACATGAGCACAATCAAGTCT	77	196	113	288
V382A	AAGGTCTCGGAGCAGCTCAAGTGCTGCAGCGGCATCCTCAAGGAGATGTTTGCCAAGAAGCACGCCGCCTACGCCTGGCCCTTCTACAAGCCTGTGGACGCCGAGGCACTGGGCCTACACGACTACTGTGACATCATCAAGCACCCCATGGACATGAGCACAATCAAGTCT	90	316	145	462
E383A	AAGGTCTCGGAGCAGCTCAAGTGCTGCAGCGGCATCCTCAAGGAGATGTTTGCCAAGAAGCACGCCGCCTACGCCTGGCCCTTCTACAAGCCTGTGGACGTGGCCGCACTGGGCCTACACGACTACTGTGACATCATCAAGCACCCCATGGACATGAGCACAATCAAGTCT	120	388	181	586
A384R	AAGGTCTCGGAGCAGCTCAAGTGCTGCAGCGGCATCCTCAAGGAGATGTTTGCCAAGAAGCACGCCGCCTACGCCTGGCCCTTCTACAAGCCTGTGGACGTGGAGCGGCTGGGCCTACACGACTACTGTGACATCATCAAGCACCCCATGGACATGAGCACAATCAAGTCT	68	213	102	302
L385A	AAGGTCTCGGAGCAGCTCAAGTGCTGCAGCGGCATCCTCAAGGAGATGTTTGCCAAGAAGCACGCCGCCTACGCCTGGCCCTTCTACAAGCCTGTGGACGTGGAGGCAGCCGGCCTACACGACTACTGTGACATCATCAAGCACCCCATGGACATGAGCACAATCAAGTCT	1093	51	1586	59
G386A	AAGGTCTCGGAGCAGCTCAAGTGCTGCAGCGGCATCCTCAAGGAGATGTTTGCCAAGAAGCACGCCGCCTACGCCTGGCCCTTCTACAAGCCTGTGGACGTGGAGGCACTGGCCCTACACGACTACTGTGACATCATCAAGCACCCCATGGACATGAGCACAATCAAGTCT	91	320	140	391
L387A	AAGGTCTCGGAGCAGCTCAAGTGCTGCAGCGGCATCCTCAAGGAGATGTTTGCCAAGAAGCACGCCGCCTACGCCTGGCCCTTCTACAAGCCTGTGGACGTGGAGGCACTGGGCGCCCACGACTACTGTGACATCATCAAGCACCCCATGGACATGAGCACAATCAAGTCT	145	139	192	156
H388A	AAGGTCTCGGAGCAGCTCAAGTGCTGCAGCGGCATCCTCAAGGAGATGTTTGCCAAGAAGCACGCCGCCTACGCCTGGCCCTTCTACAAGCCTGTGGACGTGGAGGCACTGGGCCTAGCCGACTACTGTGACATCATCAAGCACCCCATGGACATGAGCACAATCAAGTCT	61	191	85	309
D389A	AAGGTCTCGGAGCAGCTCAAGTGCTGCAGCGGCATCCTCAAGGAGATGTTTGCCAAGAAGCACGCCGCCTACGCCTGGCCCTTCTACAAGCCTGTGGACGTGGAGGCACTGGGCCTACACGCCTACTGTGACATCATCAAGCACCCCATGGACATGAGCACAATCAAGTCT	93	102	114	119
Y390A	AAGGTCTCGGAGCAGCTCAAGTGCTGCAGCGGCATCCTCAAGGAGATGTTTGCCAAGAAGCACGCCGCCTACGCCTGGCCCTTCTACAAGCCTGTGGACGTGGAGGCACTGGGCCTACACGACGCCTGTGACATCATCAAGCACCCCATGGACATGAGCACAATCAAGTCT	811	54	1149	60
C391A	AAGGTCTCGGAGCAGCTCAAGTGCTGCAGCGGCATCCTCAAGGAGATGTTTGCCAAGAAGCACGCCGCCTACGCCTGGCCCTTCTACAAGCCTGTGGACGTGGAGGCACTGGGCCTACACGACTACGCCGACATCATCAAGCACCCCATGGACATGAGCACAATCAAGTCT	104	420	150	611
D392A	AAGGTCTCGGAGCAGCTCAAGTGCTGCAGCGGCATCCTCAAGGAGATGTTTGCCAAGAAGCACGCCGCCTACGCCTGGCCCTTCTACAAGCCTGTGGACGTGGAGGCACTGGGCCTACACGACTACTGTGCCATCATCAAGCACCCCATGGACATGAGCACAATCAAGTCT	65	327	112	489
I393A	AAGGTCTCGGAGCAGCTCAAGTGCTGCAGCGGCATCCTCAAGGAGATGTTTGCCAAGAAGCACGCCGCCTACGCCTGGCCCTTCTACAAGCCTGTGGACGTGGAGGCACTGGGCCTACACGACTACTGTGACGCCATCAAGCACCCCATGGACATGAGCACAATCAAGTCT	69	174	88	247
I394A	AAGGTCTCGGAGCAGCTCAAGTGCTGCAGCGGCATCCTCAAGGAGATGTTTGCCAAGAAGCACGCCGCCTACGCCTGGCCCTTCTACAAGCCTGTGGACGTGGAGGCACTGGGCCTACACGACTACTGTGACATCGCCAAGCACCCCATGGACATGAGCACAATCAAGTCT	422	74	628	81
K395A	AAGGTCTCGGAGCAGCTCAAGTGCTGCAGCGGCATCCTCAAGGAGATGTTTGCCAAGAAGCACGCCGCCTACGCCTGGCCCTTCTACAAGCCTGTGGACGTGGAGGCACTGGGCCTACACGACTACTGTGACATCATCGCCCACCCCATGGACATGAGCACAATCAAGTCT	99	265	162	403
H396A	AAGGTCTCGGAGCAGCTCAAGTGCTGCAGCGGCATCCTCAAGGAGATGTTTGCCAAGAAGCACGCCGCCTACGCCTGGCCCTTCTACAAGCCTGTGGACGTGGAGGCACTGGGCCTACACGACTACTGTGACATCATCAAGGCCCCCATGGACATGAGCACAATCAAGTCT	121	348	196	529
P397A	AAGGTCTCGGAGCAGCTCAAGTGCTGCAGCGGCATCCTCAAGGAGATGTTTGCCAAGAAGCACGCCGCCTACGCCTGGCCCTTCTACAAGCCTGTGGACGTGGAGGCACTGGGCCTACACGACTACTGTGACATCATCAAGCACGCCATGGACATGAGCACAATCAAGTCT	119	356	196	488
M398A	AAGGTCTCGGAGCAGCTCAAGTGCTGCAGCGGCATCCTCAAGGAGATGTTTGCCAAGAAGCACGCCGCCTACGCCTGGCCCTTCTACAAGCCTGTGGACGTGGAGGCACTGGGCCTACACGACTACTGTGACATCATCAAGCACCCCGCCGACATGAGCACAATCAAGTCT	69	157	90	268
D399A	AAGGTCTCGGAGCAGCTCAAGTGCTGCAGCGGCATCCTCAAGGAGATGTTTGCCAAGAAGCACGCCGCCTACGCCTGGCCCTTCTACAAGCCTGTGGACGTGGAGGCACTGGGCCTACACGACTACTGTGACATCATCAAGCACCCCATGGCCATGAGCACAATCAAGTCT	166	381	212	493
M400A	AAGGTCTCGGAGCAGCTCAAGTGCTGCAGCGGCATCCTCAAGGAGATGTTTGCCAAGAAGCACGCCGCCTACGCCTGGCCCTTCTACAAGCCTGTGGACGTGGAGGCACTGGGCCTACACGACTACTGTGACATCATCAAGCACCCCATGGACGCCAGCACAATCAAGTCT	128	363	206	518
S401A	AAGGTCTCGGAGCAGCTCAAGTGCTGCAGCGGCATCCTCAAGGAGATGTTTGCCAAGAAGCACGCCGCCTACGCCTGGCCCTTCTACAAGCCTGTGGACGTGGAGGCACTGGGCCTACACGACTACTGTGACATCATCAAGCACCCCATGGACATGGCCACAATCAAGTCT	172	597	225	799
T402A	AAGGTCTCGGAGCAGCTCAAGTGCTGCAGCGGCATCCTCAAGGAGATGTTTGCCAAGAAGCACGCCGCCTACGCCTGGCCCTTCTACAAGCCTGTGGACGTGGAGGCACTGGGCCTACACGACTACTGTGACATCATCAAGCACCCCATGGACATGAGCGCCATCAAGTCT	139	445	227	566
I403A	AAGGTCTCGGAGCAGCTCAAGTGCTGCAGCGGCATCCTCAAGGAGATGTTTGCCAAGAAGCACGCCGCCTACGCCTGGCCCTTCTACAAGCCTGTGGACGTGGAGGCACTGGGCCTACACGACTACTGTGACATCATCAAGCACCCCATGGACATGAGCACAGCCAAGTCT	104	326	133	438
K404A	AAGGTCTCGGAGCAGCTCAAGTGCTGCAGCGGCATCCTCAAGGAGATGTTTGCCAAGAAGCACGCCGCCTACGCCTGGCCCTTCTACAAGCCTGTGGACGTGGAGGCACTGGGCCTACACGACTACTGTGACATCATCAAGCACCCCATGGACATGAGCACAATCGCCTCT	155	461	193	698
S405A	AAGGTCTCGGAGCAGCTCAAGTGCTGCAGCGGCATCCTCAAGGAGATGTTTGCCAAGAAGCACGCCGCCTACGCCTGGCCCTTCTACAAGCCTGTGGACGTGGAGGCACTGGGCCTACACGACTACTGTGACATCATCAAGCACCCCATGGACATGAGCACAATCAAGGCC	143	428	215	603
K406A	AGGCTCGTCCGGCATCTTGGCAAAGCGCATTTCGAACACATCCTGGAGCTTGCGGGCCATGGCCACCACCTCATGGTCAGGAGGGTTGTACTTATAGCAGTTGGAGAACATCAATCGGACGTCAGCACCAAACTCCTGAGCATCACGGTACTCACGGGCCTCCAGGGC	201	579	466	964
L407A	AGGCTCGTCCGGCATCTTGGCAAAGCGCATTTCGAACACATCCTGGAGCTTGCGGGCCATGGCCACCACCTCATGGTCAGGAGGGTTGTACTTATAGCAGTTGGAGAACATCAATCGGACGTCAGCACCAAACTCCTGAGCATCACGGTACTCACGGGCCTCGGCTTT	191	556	404	999
E408A	AGGCTCGTCCGGCATCTTGGCAAAGCGCATTTCGAACACATCCTGGAGCTTGCGGGCCATGGCCACCACCTCATGGTCAGGAGGGTTGTACTTATAGCAGTTGGAGAACATCAATCGGACGTCAGCACCAAACTCCTGAGCATCACGGTACTCACGGGCGGCCAGTTT	150	513	420	892
A409R	AGGCTCGTCCGGCATCTTGGCAAAGCGCATTTCGAACACATCCTGGAGCTTGCGGGCCATGGCCACCACCTCATGGTCAGGAGGGTTGTACTTATAGCAGTTGGAGAACATCAATCGGACGTCAGCACCAAACTCCTGAGCATCACGGTACTCACGCCGCTCCAGTTT	167	569	428	1008
R410A	AGGCTCGTCCGGCATCTTGGCAAAGCGCATTTCGAACACATCCTGGAGCTTGCGGGCCATGGCCACCACCTCATGGTCAGGAGGGTTGTACTTATAGCAGTTGGAGAACATCAATCGGACGTCAGCACCAAACTCCTGAGCATCACGGTACTCGGCGGCCTCCAGTTT	139	451	468	764
E411A	AGGCTCGTCCGGCATCTTGGCAAAGCGCATTTCGAACACATCCTGGAGCTTGCGGGCCATGGCCACCACCTCATGGTCAGGAGGGTTGTACTTATAGCAGTTGGAGAACATCAATCGGACGTCAGCACCAAACTCCTGAGCATCACGGTAGGCACGGGCCTCCAGTTT	155	500	375	950
Y412A	AGGCTCGTCCGGCATCTTGGCAAAGCGCATTTCGAACACATCCTGGAGCTTGCGGGCCATGGCCACCACCTCATGGTCAGGAGGGTTGTACTTATAGCAGTTGGAGAACATCAATCGGACGTCAGCACCAAACTCCTGAGCATCACGGGCCTCACGGGCCTCCAGTTT	96	253	239	429
R413A	AGGCTCGTCCGGCATCTTGGCAAAGCGCATTTCGAACACATCCTGGAGCTTGCGGGCCATGGCCACCACCTCATGGTCAGGAGGGTTGTACTTATAGCAGTTGGAGAACATCAATCGGACGTCAGCACCAAACTCCTGAGCATCGGCGTACTCACGGGCCTCCAGTTT	132	488	332	942
D414A	AGGCTCGTCCGGCATCTTGGCAAAGCGCATTTCGAACACATCCTGGAGCTTGCGGGCCATGGCCACCACCTCATGGTCAGGAGGGTTGTACTTATAGCAGTTGGAGAACATCAATCGGACGTCAGCACCAAACTCCTGAGCGGCACGGTACTCACGGGCCTCCAGTTT	101	359	304	671
A415R	AGGCTCGTCCGGCATCTTGGCAAAGCGCATTTCGAACACATCCTGGAGCTTGCGGGCCATGGCCACCACCTCATGGTCAGGAGGGTTGTACTTATAGCAGTTGGAGAACATCAATCGGACGTCAGCACCAAACTCCTGCCGATCACGGTACTCACGGGCCTCCAGTTT	78	304	261	568
Q416A	AGGCTCGTCCGGCATCTTGGCAAAGCGCATTTCGAACACATCCTGGAGCTTGCGGGCCATGGCCACCACCTCATGGTCAGGAGGGTTGTACTTATAGCAGTTGGAGAACATCAATCGGACGTCAGCACCAAACTCGGCAGCATCACGGTACTCACGGGCCTCCAGTTT	116	432	266	762
E417A	AGGCTCGTCCGGCATCTTGGCAAAGCGCATTTCGAACACATCCTGGAGCTTGCGGGCCATGGCCACCACCTCATGGTCAGGAGGGTTGTACTTATAGCAGTTGGAGAACATCAATCGGACGTCAGCACCAAAGGCCTGAGCATCACGGTACTCACGGGCCTCCAGTTT	122	490	368	788
F418A	AGGCTCGTCCGGCATCTTGGCAAAGCGCATTTCGAACACATCCTGGAGCTTGCGGGCCATGGCCACCACCTCATGGTCAGGAGGGTTGTACTTATAGCAGTTGGAGAACATCAATCGGACGTCAGCACCGGCCTCCTGAGCATCACGGTACTCACGGGCCTCCAGTTT	155	419	456	708
G419A	AGGCTCGTCCGGCATCTTGGCAAAGCGCATTTCGAACACATCCTGGAGCTTGCGGGCCATGGCCACCACCTCATGGTCAGGAGGGTTGTACTTATAGCAGTTGGAGAACATCAATCGGACGTCAGCGGCAAACTCCTGAGCATCACGGTACTCACGGGCCTCCAGTTT	109	499	351	825
A420R	AGGCTCGTCCGGCATCTTGGCAAAGCGCATTTCGAACACATCCTGGAGCTTGCGGGCCATGGCCACCACCTCATGGTCAGGAGGGTTGTACTTATAGCAGTTGGAGAACATCAATCGGACGTCCCGACCAAACTCCTGAGCATCACGGTACTCACGGGCCTCCAGTTT	165	708	402	1259
D421A	AGGCTCGTCCGGCATCTTGGCAAAGCGCATTTCGAACACATCCTGGAGCTTGCGGGCCATGGCCACCACCTCATGGTCAGGAGGGTTGTACTTATAGCAGTTGGAGAACATCAATCGGACGGCAGCACCAAACTCCTGAGCATCACGGTACTCACGGGCCTCCAGTTT	119	579	311	956
V422A	AGGCTCGTCCGGCATCTTGGCAAAGCGCATTTCGAACACATCCTGGAGCTTGCGGGCCATGGCCACCACCTCATGGTCAGGAGGGTTGTACTTATAGCAGTTGGAGAACATCAATCGGGCGTCAGCACCAAACTCCTGAGCATCACGGTACTCACGGGCCTCCAGTTT	117	453	290	763
R423A	AGGCTCGTCCGGCATCTTGGCAAAGCGCATTTCGAACACATCCTGGAGCTTGCGGGCCATGGCCACCACCTCATGGTCAGGAGGGTTGTACTTATAGCAGTTGGAGAACATCAAGGCGACGTCAGCACCAAACTCCTGAGCATCACGGTACTCACGGGCCTCCAGTTT	132	358	350	698
L424A	AGGCTCGTCCGGCATCTTGGCAAAGCGCATTTCGAACACATCCTGGAGCTTGCGGGCCATGGCCACCACCTCATGGTCAGGAGGGTTGTACTTATAGCAGTTGGAGAACATGGCTCGGACGTCAGCACCAAACTCCTGAGCATCACGGTACTCACGGGCCTCCAGTTT	152	519	363	823
M425A	AGGCTCGTCCGGCATCTTGGCAAAGCGCATTTCGAACACATCCTGGAGCTTGCGGGCCATGGCCACCACCTCATGGTCAGGAGGGTTGTACTTATAGCAGTTGGAGAAGGCCAATCGGACGTCAGCACCAAACTCCTGAGCATCACGGTACTCACGGGCCTCCAGTTT	97	203	373	375
F426A	AGGCTCGTCCGGCATCTTGGCAAAGCGCATTTCGAACACATCCTGGAGCTTGCGGGCCATGGCCACCACCTCATGGTCAGGAGGGTTGTACTTATAGCAGTTGGAGGCCATCAATCGGACGTCAGCACCAAACTCCTGAGCATCACGGTACTCACGGGCCTCCAGTTT	103	248	274	473
S427A	AGGCTCGTCCGGCATCTTGGCAAAGCGCATTTCGAACACATCCTGGAGCTTGCGGGCCATGGCCACCACCTCATGGTCAGGAGGGTTGTACTTATAGCAGTTGGCGAACATCAATCGGACGTCAGCACCAAACTCCTGAGCATCACGGTACTCACGGGCCTCCAGTTT	85	327	211	561
N428A	AGGCTCGTCCGGCATCTTGGCAAAGCGCATTTCGAACACATCCTGGAGCTTGCGGGCCATGGCCACCACCTCATGGTCAGGAGGGTTGTACTTATAGCAGGCGGAGAACATCAATCGGACGTCAGCACCAAACTCCTGAGCATCACGGTACTCACGGGCCTCCAGTTT	144	425	359	730
C429A	AGGCTCGTCCGGCATCTTGGCAAAGCGCATTTCGAACACATCCTGGAGCTTGCGGGCCATGGCCACCACCTCATGGTCAGGAGGGTTGTACTTATAGGCGTTGGAGAACATCAATCGGACGTCAGCACCAAACTCCTGAGCATCACGGTACTCACGGGCCTCCAGTTT	198	427	565	730
Y430A	AGGCTCGTCCGGCATCTTGGCAAAGCGCATTTCGAACACATCCTGGAGCTTGCGGGCCATGGCCACCACCTCATGGTCAGGAGGGTTGTACTTGGCGCAGTTGGAGAACATCAATCGGACGTCAGCACCAAACTCCTGAGCATCACGGTACTCACGGGCCTCCAGTTT	311	966	774	1550
K431A	AGGCTCGTCCGGCATCTTGGCAAAGCGCATTTCGAACACATCCTGGAGCTTGCGGGCCATGGCCACCACCTCATGGTCAGGAGGGTTGTAGGCATAGCAGTTGGAGAACATCAATCGGACGTCAGCACCAAACTCCTGAGCATCACGGTACTCACGGGCCTCCAGTTT	156	678	426	1122
Y432A	AGGCTCGTCCGGCATCTTGGCAAAGCGCATTTCGAACACATCCTGGAGCTTGCGGGCCATGGCCACCACCTCATGGTCAGGAGGGTTGGCCTTATAGCAGTTGGAGAACATCAATCGGACGTCAGCACCAAACTCCTGAGCATCACGGTACTCACGGGCCTCCAGTTT	1096	66	2968	91
N433A	AGGCTCGTCCGGCATCTTGGCAAAGCGCATTTCGAACACATCCTGGAGCTTGCGGGCCATGGCCACCACCTCATGGTCAGGAGGGGCGTACTTATAGCAGTTGGAGAACATCAATCGGACGTCAGCACCAAACTCCTGAGCATCACGGTACTCACGGGCCTCCAGTTT	1631	108	4601	192
P434A	AGGCTCGTCCGGCATCTTGGCAAAGCGCATTTCGAACACATCCTGGAGCTTGCGGGCCATGGCCACCACCTCATGGTCAGGGGCGTTGTACTTATAGCAGTTGGAGAACATCAATCGGACGTCAGCACCAAACTCCTGAGCATCACGGTACTCACGGGCCTCCAGTTT	83	345	258	590
P435A	AGGCTCGTCCGGCATCTTGGCAAAGCGCATTTCGAACACATCCTGGAGCTTGCGGGCCATGGCCACCACCTCATGGTCGGCAGGGTTGTACTTATAGCAGTTGGAGAACATCAATCGGACGTCAGCACCAAACTCCTGAGCATCACGGTACTCACGGGCCTCCAGTTT	92	269	205	465
D436A	AGGCTCGTCCGGCATCTTGGCAAAGCGCATTTCGAACACATCCTGGAGCTTGCGGGCCATGGCCACCACCTCATGGGCAGGAGGGTTGTACTTATAGCAGTTGGAGAACATCAATCGGACGTCAGCACCAAACTCCTGAGCATCACGGTACTCACGGGCCTCCAGTTT	170	513	414	837
H437A	AGGCTCGTCCGGCATCTTGGCAAAGCGCATTTCGAACACATCCTGGAGCTTGCGGGCCATGGCCACCACCTCGGCGTCAGGAGGGTTGTACTTATAGCAGTTGGAGAACATCAATCGGACGTCAGCACCAAACTCCTGAGCATCACGGTACTCACGGGCCTCCAGTTT	171	430	391	828
E438A	AGGCTCGTCCGGCATCTTGGCAAAGCGCATTTCGAACACATCCTGGAGCTTGCGGGCCATGGCCACCACGGCATGGTCAGGAGGGTTGTACTTATAGCAGTTGGAGAACATCAATCGGACGTCAGCACCAAACTCCTGAGCATCACGGTACTCACGGGCCTCCAGTTT	141	540	334	1013
V439A	AGGCTCGTCCGGCATCTTGGCAAAGCGCATTTCGAACACATCCTGGAGCTTGCGGGCCATGGCCACGGCCTCATGGTCAGGAGGGTTGTACTTATAGCAGTTGGAGAACATCAATCGGACGTCAGCACCAAACTCCTGAGCATCACGGTACTCACGGGCCTCCAGTTT	139	313	348	585
V440A	AGGCTCGTCCGGCATCTTGGCAAAGCGCATTTCGAACACATCCTGGAGCTTGCGGGCCATGGCGGCCACCTCATGGTCAGGAGGGTTGTACTTATAGCAGTTGGAGAACATCAATCGGACGTCAGCACCAAACTCCTGAGCATCACGGTACTCACGGGCCTCCAGTTT	126	373	275	670
A441R	AGGCTCGTCCGGCATCTTGGCAAAGCGCATTTCGAACACATCCTGGAGCTTGCGGGCCATCCGCACCACCTCATGGTCAGGAGGGTTGTACTTATAGCAGTTGGAGAACATCAATCGGACGTCAGCACCAAACTCCTGAGCATCACGGTACTCACGGGCCTCCAGTTT	139	564	285	1006
M442A	AGGCTCGTCCGGCATCTTGGCAAAGCGCATTTCGAACACATCCTGGAGCTTGCGGGCGGCGGCCACCACCTCATGGTCAGGAGGGTTGTACTTATAGCAGTTGGAGAACATCAATCGGACGTCAGCACCAAACTCCTGAGCATCACGGTACTCACGGGCCTCCAGTTT	595	114	1537	188
A443R	AGGCTCGTCCGGCATCTTGGCAAAGCGCATTTCGAACACATCCTGGAGCTTGCGCCGCATGGCCACCACCTCATGGTCAGGAGGGTTGTACTTATAGCAGTTGGAGAACATCAATCGGACGTCAGCACCAAACTCCTGAGCATCACGGTACTCACGGGCCTCCAGTTT	108	333	255	540
R444A	AGGCTCGTCCGGCATCTTGGCAAAGCGCATTTCGAACACATCCTGGAGCTTGGCGGCCATGGCCACCACCTCATGGTCAGGAGGGTTGTACTTATAGCAGTTGGAGAACATCAATCGGACGTCAGCACCAAACTCCTGAGCATCACGGTACTCACGGGCCTCCAGTTT	120	367	358	619
K445A	AGGCTCGTCCGGCATCTTGGCAAAGCGCATTTCGAACACATCCTGGAGGGCGCGGGCCATGGCCACCACCTCATGGTCAGGAGGGTTGTACTTATAGCAGTTGGAGAACATCAATCGGACGTCAGCACCAAACTCCTGAGCATCACGGTACTCACGGGCCTCCAGTTT	116	448	311	783
L446A	AGGCTCGTCCGGCATCTTGGCAAAGCGCATTTCGAACACATCCTGGGCCTTGCGGGCCATGGCCACCACCTCATGGTCAGGAGGGTTGTACTTATAGCAGTTGGAGAACATCAATCGGACGTCAGCACCAAACTCCTGAGCATCACGGTACTCACGGGCCTCCAGTTT	94	317	237	540
Q447A	AGGCTCGTCCGGCATCTTGGCAAAGCGCATTTCGAACACATCGGCGAGCTTGCGGGCCATGGCCACCACCTCATGGTCAGGAGGGTTGTACTTATAGCAGTTGGAGAACATCAATCGGACGTCAGCACCAAACTCCTGAGCATCACGGTACTCACGGGCCTCCAGTTT	125	531	360	880
D448A	AGGCTCGTCCGGCATCTTGGCAAAGCGCATTTCGAACACGGCCTGGAGCTTGCGGGCCATGGCCACCACCTCATGGTCAGGAGGGTTGTACTTATAGCAGTTGGAGAACATCAATCGGACGTCAGCACCAAACTCCTGAGCATCACGGTACTCACGGGCCTCCAGTTT	165	944	367	1416
V449A	AGGCTCGTCCGGCATCTTGGCAAAGCGCATTTCGAAGGCATCCTGGAGCTTGCGGGCCATGGCCACCACCTCATGGTCAGGAGGGTTGTACTTATAGCAGTTGGAGAACATCAATCGGACGTCAGCACCAAACTCCTGAGCATCACGGTACTCACGGGCCTCCAGTTT	154	535	421	936
F450A	AGGCTCGTCCGGCATCTTGGCAAAGCGCATTTCGGCCACATCCTGGAGCTTGCGGGCCATGGCCACCACCTCATGGTCAGGAGGGTTGTACTTATAGCAGTTGGAGAACATCAATCGGACGTCAGCACCAAACTCCTGAGCATCACGGTACTCACGGGCCTCCAGTTT	194	518	566	893
E451A	AGGCTCGTCCGGCATCTTGGCAAAGCGCATGGCGAACACATCCTGGAGCTTGCGGGCCATGGCCACCACCTCATGGTCAGGAGGGTTGTACTTATAGCAGTTGGAGAACATCAATCGGACGTCAGCACCAAACTCCTGAGCATCACGGTACTCACGGGCCTCCAGTTT	175	605	474	1043
M452A	AGGCTCGTCCGGCATCTTGGCAAAGCGGGCTTCGAACACATCCTGGAGCTTGCGGGCCATGGCCACCACCTCATGGTCAGGAGGGTTGTACTTATAGCAGTTGGAGAACATCAATCGGACGTCAGCACCAAACTCCTGAGCATCACGGTACTCACGGGCCTCCAGTTT	90	476	280	833
R453A	AGGCTCGTCCGGCATCTTGGCAAAGGCCATTTCGAACACATCCTGGAGCTTGCGGGCCATGGCCACCACCTCATGGTCAGGAGGGTTGTACTTATAGCAGTTGGAGAACATCAATCGGACGTCAGCACCAAACTCCTGAGCATCACGGTACTCACGGGCCTCCAGTTT	218	828	494	1511
F454A	AGGCTCGTCCGGCATCTTGGCGGCGCGCATTTCGAACACATCCTGGAGCTTGCGGGCCATGGCCACCACCTCATGGTCAGGAGGGTTGTACTTATAGCAGTTGGAGAACATCAATCGGACGTCAGCACCAAACTCCTGAGCATCACGGTACTCACGGGCCTCCAGTTT	15	34	10	15
A455R	AGGCTCGTCCGGCATCTTCCGAAAGCGCATTTCGAACACATCCTGGAGCTTGCGGGCCATGGCCACCACCTCATGGTCAGGAGGGTTGTACTTATAGCAGTTGGAGAACATCAATCGGACGTCAGCACCAAACTCCTGAGCATCACGGTACTCACGGGCCTCCAGTTT	130	463	287	836
K456A	AGGCTCGTCCGGCATGGCGGCAAAGCGCATTTCGAACACATCCTGGAGCTTGCGGGCCATGGCCACCACCTCATGGTCAGGAGGGTTGTACTTATAGCAGTTGGAGAACATCAATCGGACGTCAGCACCAAACTCCTGAGCATCACGGTACTCACGGGCCTCCAGTTT	53	182	99	290
M457A	AGGCTCGTCCGGGGCCTTGGCAAAGCGCATTTCGAACACATCCTGGAGCTTGCGGGCCATGGCCACCACCTCATGGTCAGGAGGGTTGTACTTATAGCAGTTGGAGAACATCAATCGGACGTCAGCACCAAACTCCTGAGCATCACGGTACTCACGGGCCTCCAGTTT	219	671	465	962
P458A	AGGCTCGTCGGCCATCTTGGCAAAGCGCATTTCGAACACATCCTGGAGCTTGCGGGCCATGGCCACCACCTCATGGTCAGGAGGGTTGTACTTATAGCAGTTGGAGAACATCAATCGGACGTCAGCACCAAACTCCTGAGCATCACGGTACTCACGGGCCTCCAGTTT	145	630	436	1081
D459A	AGGCTCGGCCGGCATCTTGGCAAAGCGCATTTCGAACACATCCTGGAGCTTGCGGGCCATGGCCACCACCTCATGGTCAGGAGGGTTGTACTTATAGCAGTTGGAGAACATCAATCGGACGTCAGCACCAAACTCCTGAGCATCACGGTACTCACGGGCCTCCAGTTT	157	534	385	798
E460A	AGGGGCGTCCGGCATCTTGGCAAAGCGCATTTCGAACACATCCTGGAGCTTGCGGGCCATGGCCACCACCTCATGGTCAGGAGGGTTGTACTTATAGCAGTTGGAGAACATCAATCGGACGTCAGCACCAAACTCCTGAGCATCACGGTACTCACGGGCCTCCAGTTT	66	250	188	494
P461A	GGCCTCGTCCGGCATCTTGGCAAAGCGCATTTCGAACACATCCTGGAGCTTGCGGGCCATGGCCACCACCTCATGGTCAGGAGGGTTGTACTTATAGCAGTTGGAGAACATCAATCGGACGTCAGCACCAAACTCCTGAGCATCACGGTACTCACGGGCCTCCAGTTT	103	310	242	465
WT	AAGGTCTCGGAGCAGCTCAAGTGCTGCAGCGGCATCCTCAAGGAGATGTTTGCCAAGAAGCACGCCGCCTACGCCTGGCCCTTCTACAAGCCTGTGGACGTGGAGGCACTGGGCCTACACGACTACTGTGACATCATCAAGCACCCCATGGACATGAGCACAATCAAGTCT	530	1691	746	2297
WT	AGGCTCGTCCGGCATCTTGGCAAAGCGCATTTCGAACACATCCTGGAGCTTGCGGGCCATGGCCACCACCTCATGGTCAGGAGGGTTGTACTTATAGCAGTTGGAGAACATCAATCGGACGTCAGCACCAAACTCCTGAGCATCACGGTACTCACGGGCCTCCAGTTT	859	3060	2112	5446

## Sheet: Supp. Fig. 7f - Volcano Plot
Mutant	Ratio	p_value
P379A	0.671206	0.988421
L446A	0.690125	0.969825
E408A	0.712172	0.954035
E451A	0.695095	0.952456
L424A	0.687925	0.952456
E363A	0.70868	0.937719
S405A	0.662871	0.901579
K355A	0.730785	0.885789
V449A	0.689668	0.885789
M398A	0.761193	0.873509
E352A	0.736184	0.868947
D459A	0.723586	0.855614
A409R	0.67492	0.85386
T402A	0.676028	0.85386
D414A	0.685244	0.838246
H396A	0.689381	0.837018
P397A	0.700537	0.820351
V350A	0.707603	0.805614
C356A	0.703858	0.790526
E411A	0.668183	0.776842
I393A	0.731114	0.73193
A366R	0.669964	0.717719
V440A	0.711734	0.700702
A415R	0.663459	0.686491
E417A	0.66136	0.686491
Q353A	0.650424	0.686491
L407A	0.712986	0.675263
L354A	0.803315	0.659474
M400A	0.717367	0.659474
I360A	0.641346	0.657018
M364A	0.725124	0.645614
L361A	0.635598	0.615614
R410A	0.847343	0.607193
A443R	0.748322	0.593684
D381A	0.757069	0.593684
K349A	0.632493	0.586316
K395A	0.743938	0.578421
M457A	0.759843	0.553158
P435A	0.741635	0.52807
Y430A	0.768276	0.52807
A384R	0.630938	0.522105
P434A	0.627438	0.522105
Y372A	0.611667	0.522105
S358A	0.625949	0.511754
D436A	0.774691	0.461228
G359A	0.623209	0.442105
K368A	0.623278	0.442105
R444A	0.839479	0.434737
G386A	0.609581	0.417368
K404A	0.598629	0.417368
K445A	0.614217	0.417368
Q447A	0.598317	0.417368
WT	0.622035	0.417368
P461A	0.797108	0.41386
E460A	0.605956	0.407193
N428A	0.780485	0.403509
C357A	0.607316	0.395088
G419A	0.593316	0.395088
K456A	0.603208	0.362982
H369A	0.587259	0.35193
P458A	0.587774	0.35193
K406A	0.78265	0.348596
S427A	0.5978	0.34193
V422A	0.599275	0.34193
D399A	0.835361	0.328246
I403A	0.602334	0.321053
R413A	0.589688	0.321053
A455R	0.593367	0.304386
K367A	0.606715	0.294561
Q416A	0.58473	0.294561
P375A	0.921595	0.292456
E383A	0.595994	0.274561
H388A	0.578963	0.274561
R423A	0.821291	0.266842
F365A	0.590872	0.258421
H437A	0.828758	0.257895
K431A	0.56803	0.234737
Y412A	0.879356	0.213684
K378A	0.553557	0.211053
A371R	0.560764	0.201053
F418A	0.941226	0.187719
F450A	0.937736	0.179474
V382A	0.573302	0.162982
F426A	0.937134	0.154211
E438A	0.560502	0.142456
R453A	0.560576	0.142456
S401A	0.5501	0.13807
V439A	0.981644	0.114737
S351A	0.524091	0.106491
F454A	1.03815	0.0978947
Y377A	1.10925	0.0731579
C429A	1.15208	0.0636842
M452A	0.486847	0.0629825
F376A	1.39142	0.0563158
A420R	0.521073	0.0515789
M425A	1.35109	0.0473684
A370R	0.489189	0.047193
D389A	1.79644	0.0414035
A441R	0.505835	0.0405263
D421A	0.495889	0.0405263
K362A	0.49857	0.0287719
A373R	2.18494	0.0282456
L387A	2.16736	0.0282456
C391A	0.47568	0.0180702
I394A	12.7005	0.0168421
M442A	12.5217	0.0168421
V380A	24.7374	0.01
Y390A	32.3932	0.00701754
N433A	36.4871	0.00350877
L385A	45.8544	0.000351
W374A	54.3653	0.000351
Y432A	45.3309	0.000351
D392A	0.408432	0.000175
D448A	0.40719	0.000175

[truncated: 2 more sheets: Supp. Fig. 7g - Read Count, Supp. Fig. 7g - Volcano Plot]
