# Supplementary material for: Template-assisted covalent modification underlies activity of covalent molecular glues
Source: Nat Chem Biol. 2024 Jul 29;20(12):1640–9. doi: 10.1038/s41589-024-01668-4 (PMC11582070; doi:10.1038/s41589-024-01668-4)
Supplement: Supplementary file 12 — Raw data for proteomics and CRISPR screens. [file 41589_2024_1668_MOESM12_ESM.xlsx]

## Sheet: Fig. 1c
	ID	logFC	AveExpr	t	P.Value	adj.P.Val	B
Q13813	SPTAN1	0.503011	3.21362	39.1665	2.62706e-08	0.000105582	10.2806
O60885-1	BRD4	-1.51613	3.15927	-46.1384	1.01e-08	8.11837e-05	10.0126
P02100	HBE1	-0.574843	3.30094	-35.2092	4.88822e-08	0.000129279	9.5378
Q01082-1	SPTBN1	0.329239	3.27757	33.5879	6.43337e-08	0.000129279	9.37316
Q9H3M7	TXNIP; LOC101060503	0.660387	2.85036	29.994	1.2433e-07	0.000199873	8.2408
P14618	PKM	0.514323	3.29388	26.7351	2.42675e-07	0.000325104	7.89738
Q99536	VAT1	0.242458	3.27322	22.73	6.22316e-07	0.000604025	7.0995
P00352	ALDH1A1	0.436855	3.27548	22.2989	6.95328e-07	0.000604025	6.98291
Q9BXL5	HEMGN	-0.611061	3.34653	-21.7072	8.12493e-07	0.000604025	6.84918
O00160	MYO1F	0.517171	3.23725	21.8909	7.73807e-07	0.000604025	6.72575
O00584	RNASET2	0.410993	3.26852	21.0348	9.7476e-07	0.000604025	6.66021
P07858	CTSB	0.420692	3.26582	21.0182	9.79211e-07	0.000604025	6.65576
P02549-1	SPTA1	-0.316365	3.35966	-21.1921	9.33637e-07	0.000604025	6.55146
Q9BXD5-1	NPL	0.482849	3.18819	20.7591	1.05205e-06	0.000604025	6.39986
Q7KZ85	SUPT6H	-0.635395	3.36251	-19.9622	1.31917e-06	0.000706899	6.34955
P12429	ANXA3	0.336328	3.30556	19.2027	1.65041e-06	0.00072979	6.14802
P61769	B2M	0.481865	3.19106	19.4108	1.55084e-06	0.00072979	6.10325
P25440-1	BRD2	-0.856746	3.07377	-19.056	1.72506e-06	0.00072979	5.9323
Q02952-1	AKAP12	-0.516339	3.32148	-18.3868	2.12008e-06	0.000844426	5.75784
P30740	SERPINB1	0.412021	3.35227	17.8305	2.53067e-06	0.000844426	5.73189
O00462	MANBA	0.424062	3.23813	17.4807	2.83646e-06	0.000844426	5.57577
Q9BY49-1	PECR	0.561107	3.27676	17.7439	2.60265e-06	0.000844426	5.56406
Q02224	CENPE	-0.268934	3.39015	-17.2612	3.05034e-06	0.000875665	5.49011
P02008	HBZ	-0.662229	3.31634	-17.5467	2.77555e-06	0.000844426	5.48926
O75691	UTP20	-0.240139	3.35134	-17.6211	2.70883e-06	0.000844426	5.46307
Q14764	MVP	0.774061	3.21248	18.1816	2.26177e-06	0.000844426	5.34363
P08133-1	ANXA6	0.55517	3.27698	16.7891	3.5777e-06	0.000957857	5.28696
P49327	FASN	-0.189485	3.35076	-17.9887	2.40511e-06	0.000844426	5.22371
Q16666-1	IFI16	0.569919	3.2893	16.6958	3.69415e-06	0.000957857	5.21198
P35237	SERPINB6	0.277802	3.32994	16.9468	3.39054e-06	0.000939763	5.20856
Q9NVP1	DDX18	-0.261617	3.35578	-15.7817	5.10386e-06	0.00120661	4.95825
P07478	PRSS2	1.16402	3.0527	19.3035	1.60126e-06	0.00072979	4.93048
P69905	HBA2; HBA1	-0.316335	3.28112	-15.527	5.60268e-06	0.0012867	4.89163
P61970	NUTF2	0.708965	3.38526	15.3847	5.90615e-06	0.00129105	4.8901
P30613	PKLR	-0.461669	3.35982	-15.2985	6.0993e-06	0.00129105	4.81774
P08758	ANXA5	0.263739	3.28508	15.2632	6.18052e-06	0.00129105	4.78049
P51580	TPMT	0.369103	3.34842	14.972	6.90114e-06	0.00130983	4.71037
P04062	GBA	0.509356	3.29901	15.2274	6.26414e-06	0.00129105	4.70867
Q9NYH9	UTP6	-0.236995	3.36146	-14.9749	6.89349e-06	0.00130983	4.67971
Q14254	FLOT2	0.21676	3.2915	14.9434	6.97703e-06	0.00130983	4.63359
P32456	GBP2	0.418751	3.25618	14.9322	7.00705e-06	0.00130983	4.61226
Q9UIQ6-1	LNPEP	0.313908	3.28902	14.607	7.94702e-06	0.00132228	4.59563
P04792	HSPB1	0.540847	3.34229	14.7447	7.53194e-06	0.00132228	4.57833
Q8NHP8	PLBD2	0.372442	3.27957	14.6194	7.90852e-06	0.00132228	4.57661
Q13510	ASAH1	0.474769	3.2397	14.5193	8.22519e-06	0.00132228	4.55918
Q14692	BMS1	-0.216676	3.35536	-14.5603	8.09396e-06	0.00132228	4.48636
Q96RU7	TRIB3	-1.08463	3.51082	-16.0876	4.57155e-06	0.00114832	4.30986
O75874	IDH1	0.211312	3.31088	14.6261	7.88787e-06	0.00132228	4.30308
P11277	SPTB	-0.469526	3.36497	-14.1866	9.38963e-06	0.00147937	4.2668
P16885	PLCG2	0.370294	3.24427	13.8333	1.0842e-05	0.00155622	4.24983
P08603-1	CFH	0.405443	3.23083	13.5523	1.21867e-05	0.0016889	4.17187
P78527	PRKDC	-0.115358	3.31491	-15.9513	4.80036e-06	0.00116925	4.13152
P51606-1	RENBP	0.520934	3.23749	14.1184	9.65131e-06	0.00147937	4.1237
O14646	CHD1	-0.168619	3.32519	-13.9164	1.0478e-05	0.00153131	4.09651
Q9ULG6	CCPG1	-0.354947	3.37513	-13.4398	1.27787e-05	0.00173719	4.09014
P00797	REN	0.489832	3.15568	13.2094	1.40996e-05	0.00184613	4.01407
Q9UJ70	NAGK	0.282448	3.24249	13.1614	1.43946e-05	0.00184613	4.00579
P05937	CALB1	0.322197	3.26374	13.4053	1.29674e-05	0.00173719	3.96028
Q8N9N7	LRRC57	0.390221	3.3679	13.0485	1.51167e-05	0.00185933	3.95848
Q9BQG0	MYBBP1A	-0.224343	3.34095	-13.705	1.14331e-05	0.00161227	3.95814
Q96E29	MTERFD1; MTERF3	0.452419	3.36217	13.1494	1.44696e-05	0.00184613	3.95551
Q08380	LGALS3BP	0.550803	3.22722	13.9578	1.03021e-05	0.00153131	3.94306
Q96RU3-2	FNBP1	0.461485	3.22071	12.9861	1.5534e-05	0.00185933	3.9225
P40617	ARL4A	-0.624317	3.44358	-14.0921	9.75447e-06	0.00147937	3.91294
P62879	GNB2	0.290118	3.36677	13.0425	1.51563e-05	0.00185933	3.87773
O60234	GMFG	0.37183	3.32585	12.9639	1.56862e-05	0.00185933	3.85774
P28161	GSTM2	0.558229	3.30702	12.7314	1.73831e-05	0.00194063	3.81563
O75369-8	FLNB	0.0941045	3.30537	14.6266	7.88627e-06	0.00132228	3.77898
Q05193-1	DNM1	0.32651	3.24428	12.5636	1.87414e-05	0.00203641	3.74183
P07339	CTSD	0.513476	3.31897	12.9576	1.57296e-05	0.00185933	3.65582
Q15067-2	ACOX1	0.394171	3.24922	12.305	2.10854e-05	0.00218668	3.55793
Q5JTH9-1	RRP12	-0.199629	3.34633	-12.5262	1.90612e-05	0.00204286	3.51367
P50135	HNMT	0.767721	3.20896	12.7911	1.69275e-05	0.00194063	3.49641
Q9BX10	GTPBP2	-0.225776	3.38602	-12.2912	2.12193e-05	0.00218668	3.49315
Q16555-1	DPYSL2	0.518949	3.25197	12.0472	2.37685e-05	0.00232046	3.48695
Q9NQ75-1	CASS4	-0.45396	3.37349	-12.0211	2.4061e-05	0.00232046	3.41563
P10619	CTSA	0.43243	3.31688	11.9979	2.43258e-05	0.00232046	3.41141
O15213	WDR46	-0.364777	3.40961	-11.8529	2.60547e-05	0.00236416	3.40399
O75362	ZNF217	-0.373294	3.36708	-11.7972	2.67573e-05	0.00237386	3.39233
Q9BQS7	HEPH	0.30936	3.28005	11.8431	2.6177e-05	0.00236416	3.39184
Q12840	KIF5A	-0.261596	3.34884	-11.9728	2.46154e-05	0.00232046	3.38689
P42025	ACTR1B	0.326228	3.34873	11.7844	2.69223e-05	0.00237386	3.38511
P18583-5	SON	-0.161033	3.34971	-12.5629	1.87477e-05	0.00203641	3.37176
P13796	LCP1	0.347046	3.256	12.755	1.72016e-05	0.00194063	3.36869
Q96GQ7	DDX27	-0.174945	3.37779	-12.165	2.2496e-05	0.0022889	3.3538
P04066	FUCA1	0.409983	3.24844	11.6908	2.8161e-05	0.00237386	3.33911
Q08AF3-1	SLFN5	0.699328	2.96406	12.8192	1.67184e-05	0.00194063	3.33863
Q96AD5-1	PNPLA2	0.359716	3.13846	11.6768	2.83517e-05	0.00237386	3.30092
P61916	NPC2	0.519689	3.22159	11.606	2.93409e-05	0.00240655	3.29883
Q15059	BRD3	-0.797008	3.30241	-11.6899	2.81739e-05	0.00237386	3.29787
Q9NZJ4-1	SACS	-0.273126	3.33616	-11.6807	2.8299e-05	0.00237386	3.27302
Q9Y6A5	TACC3	-0.178444	3.33713	-11.9369	2.5036e-05	0.00232046	3.27218
O75153	CLUH; KIAA0664	-0.228497	3.36355	-11.9302	2.51157e-05	0.00232046	3.26472
Q15052	ARHGEF6	0.317283	3.24257	11.5518	3.01256e-05	0.00244596	3.22921
P15428-1	HPGD	0.728064	3.271	11.9933	2.4378e-05	0.00232046	3.22671
Q15274	QPRT	0.38644	3.28747	11.3252	3.36825e-05	0.00248215	3.15756
Q9UG63	ABCF2	-0.176621	3.36848	-11.7153	2.78312e-05	0.00237386	3.1143
Q6YN16	HSDL2	0.358553	3.34133	11.3426	3.33926e-05	0.00248215	3.11254
P09110-1	ACAA1	0.234961	3.27819	11.2554	3.48758e-05	0.00250296	3.04637
Q03013-1	GSTM4	0.693576	3.32188	11.2012	3.58347e-05	0.00252666	3.04528
P35612-1	ADD2	-0.270241	3.35774	-11.2565	3.48557e-05	0.00250296	3.03403
Q9HCI6	KIAA1586	-0.438384	3.38747	-11.0583	3.85167e-05	0.00265789	3.02945
P54132	BLM	-0.17843	3.34373	-11.441	3.18071e-05	0.00248215	3.01689
P06280	GLA	0.353411	3.36	11.0496	3.86879e-05	0.00265789	3.01435
P10253	GAA	0.440129	3.21917	11.2277	3.53618e-05	0.00251538	3.01152
P31350-1	RRM2	-0.189446	3.32925	-11.3082	3.39682e-05	0.00248215	2.99942
Q99661-1	KIF2C	-0.249934	3.33016	-11.6113	2.92656e-05	0.00240655	2.99355
Q8IZJ1	UNC5B	0.231344	3.25248	11.0279	3.91164e-05	0.00266455	2.9533
O95757	HSPA4L	-0.205205	3.34294	-11.3914	3.2596e-05	0.00248215	2.92466
P83111-1	LACTB	0.277446	3.30673	10.8661	4.25019e-05	0.00276	2.92193
O75323-1	GBAS; NIPSNAP2	0.579726	3.33965	10.8375	4.31335e-05	0.00277366	2.91723
P50053-2	KHK	0.454745	3.31271	10.9014	4.17357e-05	0.00276	2.91615
O00754	MAN2B1	0.339403	3.27791	10.869	4.24375e-05	0.00276	2.91465
P46939	UTRN	0.243181	3.27295	11.3942	3.25508e-05	0.00248215	2.90659
O95479	H6PD	0.407797	3.15915	10.8006	4.39677e-05	0.00280486	2.89373
Q6P587-1	FAHD1	0.581586	3.34858	10.9289	4.11486e-05	0.00276	2.89298
Q96PM9	ZNF385A	-0.437158	3.40137	-10.9246	4.12392e-05	0.00276	2.83843
Q9NW13-1	RBM28	-0.320548	3.36379	-10.8626	4.25777e-05	0.00276	2.8251
P22102-1	GART	-0.156306	3.34742	-12.0459	2.37826e-05	0.00232046	2.824
P17050	NAGA	0.346647	3.30459	10.6114	4.85443e-05	0.00303446	2.78584
O95336	PGLS	0.298502	3.37351	10.5913	4.90627e-05	0.00303446	2.77467
Q8TEQ6	GEMIN5	-0.204039	3.35508	-11.4213	3.21176e-05	0.00248215	2.73105
Q9BTY2	FUCA2	0.245731	3.30377	10.5132	5.11367e-05	0.00306744	2.72267
P39059	COL15A1	0.421713	3.24188	10.4114	5.39961e-05	0.00312245	2.68858
Q13823	GNL2	-0.252895	3.37695	-10.5762	4.94543e-05	0.00303446	2.68371
Q9BV57	ADI1	0.378029	3.38129	10.3483	5.58607e-05	0.00315936	2.66144
Q9NS87	KIF15	-0.228301	3.37957	-10.7424	4.53188e-05	0.00286829	2.60315
Q6P4F7	ARHGAP11A	-0.336617	3.37288	-10.2251	5.97268e-05	0.00333392	2.5932
Q9BPW8	NIPSNAP1	0.641608	3.35908	10.1897	6.08936e-05	0.00334621	2.58279
O00534	VWA5A	0.293997	3.24783	10.3752	5.50587e-05	0.00313874	2.57857
Q15583	TGIF1	-0.797177	3.37212	-11.1572	3.66369e-05	0.00256076	2.57217
P55060-1	CSE1L	-0.133436	3.3319	-11.3714	3.29202e-05	0.00248215	2.55192
Q9H7B2	RPF2	-0.280825	3.37243	-10.1683	6.16122e-05	0.00334621	2.54435
P58166	INHBE	-1.08094	3.47509	-12.3416	2.07337e-05	0.00218668	2.51884
O14773	TPP1	0.448064	3.27383	10.1733	6.14407e-05	0.00334621	2.51122
P12111	COL6A3	0.274053	3.20962	10.1044	6.38156e-05	0.00341966	2.50627
Q5T5C0-1	STXBP5	0.169543	3.30348	10.4171	5.38324e-05	0.00312245	2.4986
P54922	ADPRH	0.562417	3.39061	10.4421	5.31157e-05	0.00312245	2.49632
Q8IV08	PLD3	0.329649	3.22143	10.0164	6.70017e-05	0.00349714	2.48692
O94967-1	WDR47	0.395551	3.14089	9.99914	6.76488e-05	0.00350592	2.47895
P00915	CA1	-0.505899	3.34374	-9.98873	6.80422e-05	0.00350592	2.47397
P41226	UBA7	0.701785	3.23601	11.5187	3.06177e-05	0.00246105	2.42742
P06737-1	PYGL	0.20238	3.28093	10.5149	5.1091e-05	0.00306744	2.4174
P17844	DDX5	-0.195708	3.38974	-10.4644	5.24858e-05	0.00312245	2.41016
Q9ULA0	DNPEP	0.374289	3.36379	9.95742	6.92422e-05	0.00354503	2.39455
Q06323-1	PSME1	0.242008	3.30852	10.0541	6.56129e-05	0.00346971	2.38188
P09525	ANXA4	0.472494	3.32941	9.85318	7.34174e-05	0.00363863	2.35665
Q6P2Q9	PRPF8	-0.126103	3.32573	-11.3096	3.39445e-05	0.00248215	2.354
Q9BSL1	UBAC1	-0.239683	3.33228	-10.1406	6.25561e-05	0.00337467	2.35395
Q8NFH4	NUP37	0.283343	3.38021	9.78611	7.62584e-05	0.00363863	2.34609
Q00722	PLCB2	0.331434	3.27638	9.78048	7.65027e-05	0.00363863	2.33167
P67870	CSNK2B	0.366971	3.37331	9.88083	7.2282e-05	0.00363127	2.32544
P16930	FAH	0.362021	3.38217	10.0334	6.63719e-05	0.00348691	2.28136
O95822	MLYCD	0.427114	3.3257	9.72472	7.89716e-05	0.00369054	2.28056
Q08J23	NSUN2	-0.125477	3.3458	-10.4369	5.32631e-05	0.00312245	2.26899
Q9BX68	HINT2	0.496715	3.36436	9.51949	8.88912e-05	0.00395912	2.21
Q12955-4	ANK3	0.235457	3.33294	9.93236	7.02202e-05	0.00357234	2.20486
Q6JBY9	RCSD1	0.323594	3.27851	9.58035	8.58058e-05	0.00391879	2.20433
P06396-2	GSN	0.219276	3.28068	9.83866	7.40216e-05	0.00363863	2.1909
O60315-1	ZEB2	-0.319785	3.44785	-9.48202	9.08552e-05	0.00399054	2.18439
P25205	MCM3	-0.110924	3.31453	-10.54	5.04142e-05	0.00306744	2.18057
Q16621	NFE2	-0.63076	3.50371	-10.1687	6.15984e-05	0.00334621	2.17826
P34910	EVI2B	0.67468	3.29213	10.0833	6.45617e-05	0.00343673	2.16219
Q5EBM0-1	CMPK2	0.434972	3.3527	9.42418	9.39857e-05	0.00402847	2.15221
Q99766-1	ATP5S	0.585913	3.33759	9.46348	9.1845e-05	0.00399054	2.1522
P10412	HIST1H1E	-0.322042	3.3374	-9.50501	8.96441e-05	0.00395912	2.14259
P25774-1	CTSS	0.449049	3.37785	9.27773	0.00010249	0.00428338	2.06219
O95478	NSA2	-0.329897	3.3725	-9.24312	0.000104628	0.00433131	2.03623
P49454	CENPF	-0.110126	3.3399	-10.5869	4.91764e-05	0.00303446	2.03516
O14933	UBE2L6	0.582294	3.38528	9.22537	0.000105745	0.00433131	2.02825
Q8WW59	SPRYD4	0.476784	3.41849	9.1807	0.000108617	0.00434201	2.01522
Q9Y3A2	UTP11L; UTP11	-0.399614	3.38979	-9.17128	0.000109234	0.00434201	2.0016
Q8NI36	WDR36	-0.196251	3.34488	-9.82772	7.44811e-05	0.00363863	1.98647
Q96IU4	ABHD14B	0.332334	3.38528	9.23015	0.000105443	0.00433131	1.9856
Q9BW83-1	IFT27	0.526997	3.25732	9.43034	9.36467e-05	0.00402847	1.9851
P16989-1	CSDA; YBX3	-0.228333	3.35916	-9.56853	8.63953e-05	0.00392342	1.98079
P46926	GNPDA1	0.412327	3.35309	9.27188	0.000102848	0.00428338	1.96329
P12829	MYL4	-0.244814	3.33646	-9.28773	0.000101882	0.00428338	1.95498
O15054	KDM6B	-0.334898	3.40692	-9.08785	0.000114882	0.00448261	1.94945
Q9UKU7	ACAD8	0.465188	3.31472	9.16485	0.000109658	0.00434201	1.94438
P13473-1	LAMP2	0.355237	3.25795	9.05262	0.000117368	0.00450528	1.92952
O75081	CBFA2T3	-0.307985	3.44125	-9.02925	0.000119051	0.00451273	1.92482
P07602-1	PSAP	0.289049	3.25499	9.5122	8.92692e-05	0.00395912	1.92262
O94898	LRIG2	-0.418034	3.41956	-9.06933	0.00011618	0.00448971	1.90837
P52789	HK2	-0.25235	3.37043	-9.55614	8.70182e-05	0.00392951	1.90552
O75865-1	TRAPPC6A	0.499397	3.32546	9.14515	0.000110968	0.00437235	1.89621
Q9BTZ2	DHRS4	0.283747	3.31567	9.07275	0.00011594	0.00448971	1.89069
O95372	LYPLA2	0.215635	3.40472	9.20301	0.000107171	0.00434201	1.88724
Q9Y315	DERA	0.482293	3.35555	9.02194	0.000119583	0.00451273	1.88293
Q9Y696	CLIC4	0.112545	3.2864	9.81759	7.49092e-05	0.00363863	1.87968
O14802	POLR3A	-0.13322	3.33811	-9.73889	7.83354e-05	0.00369054	1.87942
Q9H0Q0	FAM49A	0.309875	3.24706	9.04011	0.000118265	0.00450528	1.8651
P50454	SERPINH1	0.211436	3.34076	9.83498	7.41758e-05	0.00363863	1.86485
Q09666-1	AHNAK	0.146772	3.32082	11.4601	3.15103e-05	0.00248215	1.8441
Q9NU22	MDN1	-0.200008	3.33435	-10.3921	5.45589e-05	0.00313246	1.84142
P17405-1	SMPD1	0.380043	3.16706	8.8826	0.000130278	0.00469405	1.83742
Q9UK22	FBXO2	0.520518	3.32724	9.12816	0.000112112	0.00439588	1.83586
O95373	IPO7	-0.133821	3.31521	-9.68852	8.06239e-05	0.00374598	1.81944
Q13351	KLF1	-0.797555	3.51201	-10.3369	5.62066e-05	0.00315936	1.81844
Q01664	TFAP4	-0.30071	3.43017	-8.82175	0.000135295	0.00472826	1.80052
Q14766-1	LTBP1	0.287983	3.21934	8.83725	0.000133996	0.00472826	1.79719
Q15021	NCAPD2	-0.123245	3.33076	-9.67545	8.12304e-05	0.00375247	1.79458
Q5JSL3	DOCK11	0.137168	3.29835	9.91146	7.1048e-05	0.00359172	1.78641
P10746	UROS	-0.269362	3.34174	-8.82209	0.000135266	0.00472826	1.78084
Q15468-1	STIL	-0.243667	3.30752	-8.89317	0.000129429	0.00469405	1.77615
P13686	ACP5	0.621714	3.28583	9.46538	9.1743e-05	0.00399054	1.77597
Q9UKT4	FBXO5	-0.286459	3.29346	-8.78091	0.000138787	0.00474804	1.77311
Q14684	RRP1B	-0.195383	3.34411	-9.17031	0.000109298	0.00434201	1.7612
P36404	ARL2	0.509012	3.44045	8.89041	0.000129651	0.00469405	1.74861
P78509	RELN	0.289547	3.15663	8.74234	0.000142182	0.00478183	1.7471
Q5HYK3-1	COQ5	0.580367	3.37319	8.74701	0.000141766	0.00478183	1.74351
Q9NR09	BIRC6	-0.108954	3.33481	-9.73269	7.86131e-05	0.00369054	1.72388
P62873	GNB1	0.335134	3.34705	8.74724	0.000141745	0.00478183	1.72267
O14503	BHLHE40	-0.581074	3.22433	-8.72086	0.000144113	0.00479759	1.71815
P54803	GALC	0.223273	3.29224	8.89536	0.000129254	0.00469405	1.71077
Q8TCN5	ZNF507	-0.398995	3.41101	-8.7301	0.000143278	0.00479759	1.69705
P00966	ASS1	0.216437	3.31577	8.9384	0.000125867	0.00467578	1.69693
P22304	IDS	0.581186	3.22569	9.35563	9.78599e-05	0.00413999	1.67073
O14776-1	TCERG1	-0.123573	3.32678	-9.50754	8.95119e-05	0.00395912	1.65559
Q16739	UGCG	0.50509	3.06762	8.97983	0.000122704	0.00458743	1.64203
P22314	UBA1	0.124613	3.31416	9.79958	7.56776e-05	0.00363863	1.63326
O14965	AURKA	-0.260855	3.41813	-8.60023	0.000155547	0.00498122	1.63296
Q92900	UPF1	-0.111173	3.32277	-9.63001	8.33801e-05	0.00382977	1.6321
Q5JU69-1	TOR2A	0.414583	3.27196	8.6882	0.00014711	0.00480349	1.61945
Q9NQR4	NIT2	0.250635	3.34436	8.84674	0.000133208	0.00472826	1.61816
Q8ND90	PNMA1	0.532792	3.07637	9.0103	0.000120437	0.00452371	1.61699
Q8IXM2	C17orf49; RNASEK-C17orf49	0.306946	3.25116	8.50912	0.000164883	0.00513327	1.59758
Q13277-1	STX3	0.263727	3.27867	8.56319	0.000159266	0.00503738	1.59086
Q6P1X6	C8orf82	0.597728	3.34092	8.81121	0.000136186	0.0047388	1.58802
P58557	YBEY	0.738763	3.3892	8.55789	0.000159807	0.00503738	1.57267
Q15269	PWP2; LOC102724159	-0.175709	3.33878	-9.16752	0.000109482	0.00434201	1.57132
P30046	DDT	0.585771	3.43194	8.49217	0.000166691	0.00513356	1.56438
P32519-1	ELF1	-0.218549	3.38742	-8.58774	0.00015679	0.00498135	1.56368
Q8NFV4	ABHD11	0.528405	3.34705	8.51694	0.000164057	0.00513109	1.5409
Q9C0D4	ZNF518B	-0.457021	3.37675	-8.4928	0.000166623	0.00513356	1.53563
Q86UY5-1	FAM83A	-0.364565	3.41486	-8.41791	0.000174886	0.0053205	1.52881
Q9NX58	LYAR	-0.230117	3.31833	-8.6673	0.000149065	0.00482436	1.52236
Q13287	NMI	0.172916	3.31257	8.83311	0.000134342	0.00472826	1.49047
P35580	MYH10	-0.0971636	3.32077	-9.79649	7.58106e-05	0.00363863	1.48944
Q7Z2X7	PAGE2	0.400017	3.06924	8.36455	0.000181063	0.00536526	1.4885
Q7L3T8	PARS2	0.468411	3.36848	8.36435	0.000181087	0.00536526	1.4783
P50579	METAP2	0.203772	3.31432	8.55072	0.000160542	0.00504076	1.47107
P07686	HEXB	0.267708	3.33058	8.93372	0.000126231	0.00467578	1.46375
P30876	POLR2B	-0.126722	3.32521	-9.04521	0.000117898	0.00450528	1.45893
P82094	TMF1	-0.156267	3.34971	-8.80271	0.00013691	0.00474347	1.45784
Q9H6S0	YTHDC2	-0.181941	3.35638	-8.86881	0.000131396	0.00469405	1.45525
Q92506	HSD17B8	0.492572	3.31256	8.35787	0.000181854	0.00536526	1.45474
Q9Y6E2	BZW2	-0.235008	3.34151	-8.88405	0.000130162	0.00469405	1.43973
Q86WA6	BPHL	0.618049	3.37543	8.2909	0.000190009	0.0055121	1.43803
O76070	SNCG	0.228416	3.28462	8.28041	0.000191326	0.0055121	1.40662
P04629	NTRK1	0.27912	3.27605	8.29719	0.000189226	0.00551086	1.40594
P01033	TIMP1	0.281854	3.15531	8.27033	0.000192599	0.00551594	1.39458
P15289-1	ARSA	0.432708	3.26747	8.15533	0.000207853	0.00574414	1.37801
Q8IWV7-1	UBR1	-0.142763	3.32029	-8.70419	0.000145635	0.00479759	1.37773
P16278	GLB1	0.250159	3.30638	8.32922	0.000185293	0.00541594	1.37105
Q9ULR3	PPM1H	0.334422	3.29262	8.15291	0.000208188	0.00574414	1.36717
Q12913-1	PTPRJ	0.382385	3.29768	8.14945	0.00020867	0.00574414	1.35197
Q06203	PPAT	-0.148771	3.33246	-8.7806	0.000138814	0.00474804	1.34838
Q06481	APLP2	0.463554	3.03241	8.17784	0.00020476	0.00573472	1.3467
Q8IY81	FTSJ3	-0.167683	3.33226	-8.66325	0.000149448	0.00482436	1.34452
O43175	PHGDH	0.195754	3.31108	9.3775	9.6604e-05	0.00410848	1.34415
Q96AB3	ISOC2	0.512361	3.36789	8.11372	0.000213713	0.00580346	1.34342
P40121	CAPG	0.279242	3.30598	8.39174	0.000177884	0.00535518	1.34338
P48506	GCLC	0.165966	3.26972	8.47748	0.000168276	0.0051626	1.3125
P23381	WARS	0.230547	3.34222	9.41992	9.42215e-05	0.00402847	1.31162
Q96QD9-1	FYTTD1	-0.406372	3.36905	-8.07552	0.000219262	0.00585543	1.3038
Q96PZ0	PUS7	-0.169934	3.35307	-8.79057	0.000137952	0.00474804	1.29768
O76041-2	NEBL	0.250361	3.21471	8.12804	0.000211675	0.00576759	1.27215
Q6EMK4	VASN	0.641261	3.10495	8.69661	0.000146331	0.00480086	1.27033
Q9Y333	LSM2	0.303891	3.38978	8.2389	0.000196636	0.00558503	1.26497
Q9HCS7	XAB2	-0.138342	3.34625	-8.59126	0.000156439	0.00498135	1.26203
Q13111-1	CHAF1A	-0.192787	3.3367	-8.28092	0.000191261	0.0055121	1.26199
A0AVK6	E2F8	-0.416132	3.42897	-8.01378	0.000228588	0.00596453	1.24898
Q6NZY4	ZCCHC8	-0.126023	3.33219	-8.75992	0.000140623	0.00478183	1.24885
Q6P9G4	TMEM154	0.470159	3.19239	8.13718	0.000210386	0.00576759	1.2471
Q9Y223-1	GNE	-0.196486	3.35566	-8.41331	0.000175408	0.0053205	1.24612
Q8N4T8	CBR4	0.56363	3.3184	7.98161	0.000233628	0.00599969	1.24142
Q9HBH9-1	MKNK2	0.394407	3.15719	8.04784	0.000223388	0.0058872	1.24048
Q9BR76	CORO1B	0.189563	3.31211	8.60265	0.000155308	0.00498122	1.23211
Q14849-1	STARD3	0.245198	3.27137	8.00448	0.000230033	0.00596453	1.23191
Q03701	CEBPZ	-0.197914	3.34089	-8.68286	0.000147607	0.00480349	1.23001
O00311-1	CDC7	-0.281664	3.33038	-8.00748	0.000229566	0.00596453	1.22747
Q6UXN9	WDR82	0.260205	3.39848	8.39964	0.000176973	0.00534778	1.2147
P35914	HMGCL	0.29838	3.3396	8.18373	0.000203959	0.00573226	1.21395
Q9HB40	SCPEP1	0.312917	3.30488	7.98488	0.000233111	0.00599969	1.20558
Q9GZR2-1	REXO4	-0.23565	3.36674	-8.16625	0.000206345	0.00574414	1.19946
Q6NW34	C3orf17; NEPRO	-0.256739	3.32536	-7.90974	0.000245362	0.00618701	1.19479
Q9H040-1	SPRTN	-0.424367	3.394	-7.98882	0.000232487	0.00599969	1.19241
Q8NI51	CTCFL	-0.339561	3.41341	-7.85629	0.000254532	0.00633414	1.18404
Q9Y2L1-1	DIS3	-0.114204	3.33263	-8.70422	0.000145632	0.00479759	1.16588
P09327	VIL1	-0.26407	3.3196	-7.90411	0.000246311	0.00618701	1.15664
Q96JJ3	ELMO2	0.188961	3.27977	8.10548	0.000214896	0.00581595	1.12727
P78316	NOP14	-0.239424	3.34122	-8.22605	0.000198313	0.00559313	1.11523
Q8NI27-1	THOC2	-0.138299	3.30597	-8.70512	0.000145549	0.00479759	1.11376
Q9H0W9	C11orf54	0.270766	3.33085	8.0069	0.000229656	0.00596453	1.11043
Q9HC77	CENPJ	-0.285029	3.37985	-8.06636	0.000220619	0.00585543	1.10035
Q8WTS1	ABHD5	0.328318	3.36064	7.73458	0.000276931	0.00657863	1.09511
Q8N2E2	VWDE	0.349112	3.26159	7.71569	0.000280607	0.00661443	1.08922
Q14145	KEAP1	-0.248224	3.41302	-7.89266	0.00024825	0.00621631	1.08108
P29350-1	PTPN6	0.417301	3.27447	7.80154	0.000264338	0.0064977	1.07553
Q00535	CDK5	0.239136	3.3303	7.8504	0.000255566	0.00634024	1.07257
Q9UQ80	PA2G4	-0.095391	3.31574	-9.21892	0.000106154	0.00433131	1.07049
Q9UDT6-2	CLIP2	0.276649	3.23664	7.91485	0.000244505	0.00618701	1.05203
P11117	ACP2	0.308753	3.2943	7.70314	0.000283082	0.00665325	1.04854
Q9UJX0-1	OSGIN1	-0.411491	3.32536	-7.71987	0.000279789	0.00661443	1.04841
Q16659	MAPK6	-0.335308	3.34121	-7.6429	0.000295315	0.00682109	1.03947
P08397-1	HMBS	-0.164023	3.34653	-8.35811	0.000181826	0.00536526	1.03863
Q8NB91	FANCB	-0.210519	3.31744	-7.7776	0.000268763	0.00655303	1.03835
Q15181	PPA1	-0.132832	3.34478	-8.46271	0.000169887	0.00519221	1.0343
Q6P4A8	PLBD1	0.281547	3.32721	7.67822	0.00028807	0.00671175	1.0333
Q8NCC3	PLA2G15	0.262074	3.23891	7.68964	0.000285772	0.0066969	1.0157
Q9C037-1	TRIM4	0.207224	3.28378	7.74467	0.00027499	0.00655896	1.01143
O95872	GPANK1	-0.791315	3.40694	-7.96926	0.000235597	0.00603099	1.0028
Q9BXS4	TMEM59	0.481303	3.1148	7.86194	0.000253543	0.00632912	0.992774
O43678	NDUFA2	0.356238	3.37162	7.56245	0.000312619	0.00701249	0.978545
Q15058	KIF14	-0.131656	3.34812	-8.38291	0.00017891	0.00536526	0.978446
O60678	PRMT3	-0.172325	3.35485	-8.13133	0.00021121	0.00576759	0.97497
Q6P158-1	DHX57	-0.155136	3.34166	-8.06563	0.000220726	0.00585543	0.971591
Q9H0S4	DDX47	-0.207273	3.34632	-7.75451	0.000273111	0.00655303	0.965721
Q9NY93	DDX56	-0.221278	3.36488	-7.90705	0.000245815	0.00618701	0.964633
P50336	PPOX	0.442329	3.36794	7.66616	0.00029052	0.00674914	0.953073
Q14807	KIF22	-0.166964	3.34136	-8.0724	0.000219723	0.00585543	0.943234
P23219	PTGS1	0.241582	3.2883	7.52199	0.000321761	0.00712484	0.932427
Q7Z6M3	MILR1	0.426154	3.2943	7.59359	0.000305785	0.00695033	0.928034
Q6ICL3	C22orf25; TANGO2	0.463164	3.302	7.51275	0.000323894	0.00714782	0.922203
P07099	EPHX1	0.241038	3.26053	7.75872	0.000272313	0.00655303	0.919392
Q96J92	WNK4	-0.379897	3.37176	-7.49346	0.000328396	0.00716813	0.909114
P02649	APOE	0.4445	3.17616	7.5098	0.000324577	0.00714782	0.907886
Q8TDD1	DDX54	-0.199049	3.36032	-7.90632	0.000245938	0.00618701	0.903793
Q9GZT8-1	NIF3L1	0.23426	3.35557	7.49691	0.000327585	0.00716813	0.901274
O00560-1	SDCBP	0.227562	3.20537	7.52443	0.000321201	0.00712484	0.871565
O60268-1	KIAA0513	0.250974	3.27441	7.41028	0.000348657	0.00726312	0.842391
Q96S19	C16orf13; METTL26	0.362681	3.38935	7.40618	0.000349693	0.00726312	0.83716
P08754	GNAI3	0.182427	3.30724	7.606	0.00030311	0.00692158	0.83054
Q14157-5	UBAP2L	-0.112678	3.33113	-8.34656	0.000183203	0.0053744	0.818955
Q96SW2-1	CRBN	0.230578	3.34503	7.37027	0.000358915	0.00741635	0.812718
Q13574	DGKZ	0.180459	3.30476	7.62822	0.000298387	0.00687231	0.807235
Q96LJ8	UBXN10	-0.330332	3.38013	-7.32575	0.000370741	0.0075253	0.806239
Q9H8H2	DDX31	-0.201543	3.3557	-7.47416	0.000332972	0.00717851	0.800945
P50897	PPT1	0.308056	3.31187	7.76148	0.00027179	0.00655303	0.800644
Q16649	NFIL3	-0.246081	3.30944	-7.41406	0.000347704	0.00726312	0.794778
P05362	ICAM1	0.252985	3.2031	7.46983	0.000334009	0.00717851	0.788491
Q86Y56	HEATR2; DNAAF5	-0.169895	3.33808	-7.75844	0.000272366	0.00655303	0.786519
Q9UHN6-1	TMEM2	0.270774	3.19243	7.34997	0.000364253	0.00747433	0.780304
Q8NHQ9	DDX55	-0.189479	3.33561	-7.49056	0.000329078	0.00716813	0.772693
Q7L014	DDX46	-0.131905	3.34433	-8.35476	0.000182224	0.00536526	0.7516
Q9H583	HEATR1	-0.17297	3.32455	-8.50421	0.000165404	0.00513327	0.750572
P19634-1	SLC9A1	0.354238	3.19462	7.22531	0.000399116	0.00776971	0.743299
P11802	CDK4	0.403501	3.29114	7.26091	0.000388782	0.00769284	0.742453
P08670	VIM	0.277603	3.28015	8.87425	0.000130954	0.00469405	0.741766
Q13451-1	FKBP5	-0.148753	3.31759	-8.22768	0.0001981	0.00559313	0.738465
Q3SY56	SP6	-0.357778	3.38771	-7.25242	0.000391218	0.00769284	0.73532
Q9HA64	FN3KRP	0.263282	3.33134	7.30473	0.000376482	0.00758437	0.72995
Q13332-6	PTPRS	0.173834	3.24741	7.74738	0.000274471	0.00655896	0.728379
P30039	PBLD	0.548673	3.32199	7.60805	0.000302671	0.00692158	0.721826
Q9BZQ8	FAM129A	0.160785	3.33673	7.9497	0.000238757	0.00609246	0.692895
Q9HAV4	XPO5	-0.119985	3.32032	-8.26851	0.000192831	0.00551594	0.685869
Q9UQB8	BAIAP2	0.129752	3.21775	7.79668	0.000265229	0.00649973	0.669661
Q8NEM0-3	MCPH1	-0.428169	3.47035	-7.24834	0.000392394	0.00769284	0.6617
Q9UDY4	DNAJB4	-0.177882	3.34261	-7.43419	0.000342687	0.00726312	0.660901
O60566	BUB1B	-0.164107	3.36493	-7.80163	0.00026432	0.0064977	0.659525
P61163	ACTR1A	0.188069	3.38793	7.67819	0.000288076	0.00671175	0.658914
Q96DU3-1	SLAMF6	0.92206	3.3165	8.92555	0.000126868	0.00467782	0.654363
Q99523	SORT1	0.187443	3.28292	7.52942	0.00032006	0.00712484	0.654164
Q9BVJ6-1	UTP14A	-0.197702	3.37703	-7.8417	0.000257102	0.00635873	0.64719
Q8N0X7	SPG20; SPART	-0.330763	3.3604	-7.21533	0.000402069	0.00777272	0.641347
Q8IW45	CARKD; NAXD	0.290397	3.30456	7.31134	0.000374666	0.00756674	0.628714
Q9Y467	SALL2	-0.269199	3.36828	-7.05963	0.000451588	0.00827393	0.619338
Q92859	NEO1	0.315313	3.31361	7.12613	0.000429624	0.00810044	0.617812
Q14571-1	ITPR2	0.270713	3.22439	7.06879	0.000448485	0.00827393	0.616573
Q96Q89-1	KIF20B	-0.181658	3.3308	-7.57165	0.000310582	0.00701249	0.609205
Q96GA7	SDSL	0.250313	3.30756	7.44648	0.000339666	0.00724295	0.604802
P22307-1	SCP2	0.135843	3.30791	7.65003	0.000293836	0.0068065	0.603796
Q4G176	ACSF3	0.423509	3.33043	7.27742	0.000384094	0.00766092	0.596906
Q6ZU65-1	UBN2	-0.200226	3.33924	-7.55984	0.000313198	0.00701249	0.593887
Q02790	FKBP4	-0.139899	3.33085	-8.05645	0.000222096	0.00587239	0.591523
Q9Y5S1	TRPV2	0.263225	3.32694	7.56329	0.000312432	0.00701249	0.583179
Q9BY77	POLDIP3	-0.197033	3.31765	-7.41826	0.000346653	0.00726312	0.578833
O95147	DUSP14	0.560953	3.06157	7.33114	0.000369285	0.00751472	0.578008
Q14C86-6	GAPVD1	-0.0900419	3.33304	-8.0126	0.000228771	0.00596453	0.576094
P09471-2	GNAO1	0.615527	3.2562	7.77112	0.000269975	0.00655303	0.575709
Q8N531-1	FBXL6	0.342281	3.1086	6.97008	0.000483242	0.00861263	0.554691
Q6W2J9-1	BCOR	-0.159508	3.28274	-7.34249	0.000366242	0.00748661	0.550343
P47974	ZFP36L2	-0.624871	3.35967	-7.12363	0.000430427	0.00810044	0.54878
Q96HP4	OXNAD1	0.299012	3.39665	7.06091	0.000451152	0.00827393	0.546134
P06744	GPI	-0.116708	3.3273	-8.15365	0.000208085	0.00574414	0.537176
Q9Y2D4	EXOC6B	0.22903	3.23459	7.22497	0.000399215	0.00776971	0.536595
P10914	IRF1	-0.711525	3.33825	-7.59215	0.000306098	0.00695033	0.531183
P62140	PPP1CB	0.186205	3.34454	7.14356	0.00042407	0.00805834	0.528063
Q14966-1	ZNF638	-0.134161	3.31333	-8.07303	0.000219631	0.00585543	0.526712
Q8TDX7-1	NEK7	0.283466	3.31539	7.20554	0.000404993	0.00777553	0.524562
Q14289-1	PTK2B	-0.22825	3.31954	-7.46986	0.000334002	0.00717851	0.508143
P49407-1	ARRB1	0.163079	3.29329	7.44558	0.000339886	0.00724295	0.49874
P17676	CEBPB	-0.370479	3.34454	-6.91541	0.000503827	0.00884227	0.498632
Q9BZJ0	CRNKL1	-0.18493	3.34478	-7.27369	0.000385146	0.00766287	0.49781
Q14CX7-1	NAA25	-0.14362	3.3318	-7.61292	0.000301631	0.00692158	0.474556
O15226	NKRF	-0.154287	3.33558	-7.44262	0.000340612	0.00724295	0.473112
Q9BVI4	NOC4L	-0.169776	3.34962	-7.32013	0.000372268	0.00753725	0.469625
Q9UIB8	CD84	0.52401	3.40339	7.01174	0.000468209	0.00848488	0.468792
Q7L590-1	MCM10	-0.353442	3.32363	-6.83107	0.000537597	0.00917182	0.460256
P42226	STAT6	0.166974	3.31345	7.21511	0.000402136	0.00777272	0.452243
Q9Y240	CLEC11A	0.496533	3.17567	6.84456	0.000532025	0.00917182	0.450742
P54802	NAGLU	0.208606	3.29188	6.92748	0.000499194	0.0087994	0.444936
Q9H0A8-1	COMMD4	0.258992	3.32228	7.06327	0.000450352	0.00827393	0.439285
Q9BYG3	MKI67IP; NIFK	-0.228886	3.37429	-7.09375	0.000440159	0.00818981	0.436705
Q86X76-2	NIT1	0.26743	3.36456	7.0573	0.000452378	0.00827393	0.435698
Q8WWV3-1	RTN4IP1	0.466774	3.37661	6.9162	0.00050352	0.00884227	0.433047
Q8TCG1	KIAA1524; CIP2A	-0.20671	3.34816	-7.41214	0.000348189	0.00726312	0.428511
P09104	ENO2	0.149561	3.28157	7.27761	0.000384038	0.00766092	0.420434
Q03164	KMT2A; MLL	-0.163731	3.33262	-7.25927	0.00038925	0.00769284	0.41468
Q99575	POP1	-0.135572	3.29085	-7.42905	0.000343961	0.00726312	0.396899
Q9H2K0	MTIF3	0.290693	3.29662	6.76933	0.000563975	0.00940504	0.396624
Q9NTZ6	RBM12	-0.125291	3.32176	-7.40793	0.000349251	0.00726312	0.395894
P48735	IDH2	0.349798	3.3743	7.38866	0.000354156	0.00733688	0.383474
Q99519	NEU1	0.486978	3.03052	6.74221	0.00057603	0.00950746	0.382562
Q9BPX3	NCAPG	-0.118097	3.32786	-7.44374	0.000340337	0.00724295	0.380813
Q5JSP0-1	FGD3	0.326996	3.32503	6.73006	0.00058153	0.0095626	0.37929
Q13310	PABPC4	-0.145811	3.33913	-7.36207	0.000361059	0.00744152	0.373288
Q96CS7-1	PLEKHB2	0.485525	3.09883	6.97375	0.000481896	0.00861263	0.369185
Q96A54	ADIPOR1	0.35017	3.10619	6.70378	0.000593628	0.00962276	0.364633
O60443	DFNA5; GSDME	0.291211	3.28154	6.72176	0.00058532	0.0095626	0.36326
Q01459	CTBS	0.277735	3.31153	6.84466	0.000531981	0.00917182	0.360443
P26038	MSN	0.140393	3.3496	8.24851	0.000195392	0.00556936	0.359622
Q9BQ70	TCF25	0.234461	3.27759	6.77311	0.00056232	0.00940504	0.353343
Q9UHA4	LAMTOR3	0.486312	3.3578	6.77173	0.000562923	0.00940504	0.349826
Q4G0X4	KCTD21	0.418376	3.27282	6.80764	0.000547436	0.00926377	0.349529
P09382	LGALS1	0.29157	3.29778	7.76333	0.000271439	0.00655303	0.347744
Q9HAV0	GNB4	0.317353	3.38283	6.68208	0.000603841	0.00967925	0.343387
Q13895	BYSL	-0.179526	3.34553	-7.13118	0.000428006	0.00809485	0.341781
Q13488	TCIRG1	0.378092	3.22725	6.68069	0.000604501	0.00967925	0.34062
Q9NZ08-1	ERAP1	0.141535	3.28909	7.57799	0.000309186	0.00700067	0.334506
P62314	SNRPD1	-0.313783	3.24803	-6.79162	0.000554283	0.00934031	0.332623
Q7Z5L9-1	IRF2BP2	-0.234287	3.32917	-7.05573	0.000452915	0.00827393	0.32945
P20290-1	BTF3	-0.152398	3.31921	-7.2926	0.000379842	0.00761389	0.321425
Q9Y2Q3-1	GSTK1	0.504893	3.34534	7.1609	0.000418631	0.00797383	0.316813
Q9NUI1	DECR2	0.39328	3.32556	6.68209	0.000603835	0.00967925	0.311569
Q96DH6-1	MSI2	0.188041	3.33966	7.10876	0.000435238	0.00813591	0.305496
Q9H4G0-1	EPB41L1	0.264396	3.31729	6.63708	0.000625665	0.00986098	0.299322
Q9NYP3-1	DONSON	-0.266887	3.33839	-6.83347	0.000536598	0.00917182	0.299288
Q1ED39	C16orf88; KNOP1	-0.225277	3.3808	-6.75442	0.000570566	0.00949525	0.285724
O43660-1	PLRG1	-0.146498	3.32117	-7.2	0.000406655	0.00778261	0.281297
Q92520	FAM3C; WNT16	0.195494	3.22168	7.10991	0.000434864	0.00813591	0.277762
Q8NEF9	SRFBP1	-0.224332	3.36549	-6.9487	0.000491175	0.00869618	0.276857
P30626-1	SRI	0.215472	3.43607	6.94909	0.000491028	0.00869618	0.271458
Q8NBZ7-1	UXS1	0.272766	3.17104	6.67556	0.000606945	0.00969905	0.268584
P51784	USP11	0.171626	3.24814	7.21465	0.000402271	0.00777272	0.26609
Q96T66-1	NMNAT3	0.447168	3.36379	6.59502	0.000646888	0.0100769	0.255371
P11182	DBT	0.447309	3.34578	6.70343	0.000593791	0.00962276	0.254838
P36969	GPX4	0.315746	3.36358	6.86373	0.000524219	0.0091008	0.242355
Q92608-1	DOCK2	0.127366	3.29049	7.48683	0.000329959	0.00716813	0.239334
P49756-1	RBM25	-0.107343	3.33708	-7.254	0.000390762	0.00769284	0.229999
Q9UHI6	DDX20	-0.168006	3.37222	-7.13393	0.00042713	0.00809485	0.229597
P48643	CCT5	-0.077422	3.31902	-8.10037	0.000215634	0.00581632	0.213423
O14777	NDC80	-0.118536	3.34436	-7.19044	0.000409547	0.00781933	0.212776
Q9BSH5	HDHD3	0.724122	3.35164	6.60418	0.000642194	0.0100232	0.199443
O94953	KDM4B	0.254612	3.18446	6.6179	0.000635244	0.00994548	0.197544
Q96BW5-1	PTER	0.175855	3.30688	6.82871	0.000538579	0.00917182	0.195556
Q6AHZ1-1	ZNF518A	-0.45048	3.3939	-6.6337	0.000627342	0.00986805	0.191611
Q92598	HSPH1	-0.101794	3.32655	-7.73189	0.000277452	0.00657863	0.181533
Q5JPE7	NOMO2	-0.0842785	3.34036	-7.48929	0.000329379	0.00716813	0.181363
P23786	CPT2	0.499969	3.32969	6.99962	0.000472523	0.00853515	0.176515
P31146	CORO1A	0.228958	3.30426	6.72407	0.000584262	0.0095626	0.176466
Q8NDA8-1	HEATR7A; MROH1	0.296642	3.24207	6.45545	0.000723496	0.01074	0.174822
Q13011	ECH1	0.380781	3.35347	6.89184	0.00051301	0.00896429	0.164406
Q8NI77	KIF18A	-0.232763	3.32944	-6.72321	0.000584654	0.0095626	0.159986
P37840-1	SNCA	-0.368768	3.33982	-6.44275	0.000730972	0.0107808	0.152658
O43665	RGS10	-0.213905	3.32491	-6.65105	0.000618791	0.00981679	0.148424
Q92828	CORO2A	-0.20388	3.38489	-6.84279	0.000532752	0.00917182	0.138378
Q9HAW0	BRF2	-0.362625	3.40553	-6.40254	0.000755232	0.0109577	0.133714
P56556	NDUFA6	0.423101	3.41961	6.41904	0.000745163	0.0108902	0.118918
P08243-1	ASNS	-0.193575	3.36602	-7.52659	0.000320706	0.00712484	0.108722
P30260	CDC27	-0.162498	3.33802	-7.09542	0.000439609	0.00818981	0.0956391
Q9P2D1-1	CHD7	-0.155909	3.33971	-6.90476	0.000507952	0.00889524	0.0946144
Q14019	COTL1	-0.272722	3.35233	-6.74251	0.000575896	0.00950746	0.0890379
O95785-3	WIZ	-0.152716	3.34602	-6.7751	0.000561449	0.00940504	0.0778054
Q9Y2H6	FNDC3A	0.193752	3.26057	6.82539	0.000539963	0.00917546	0.0702722
O94915-1	FRYL	0.105705	3.28684	7.20631	0.000404762	0.00777553	0.0664887
Q96CU9	FOXRED1	0.499647	3.38579	6.45269	0.000725112	0.01074	0.0653759
O94911-1	ABCA8	0.245396	3.30553	6.45199	0.000725522	0.01074	0.0597129
Q8NE71-1	ABCF1	-0.118876	3.32033	-7.25012	0.000391879	0.00769284	0.0578886
O95571	ETHE1	0.470195	3.33303	6.3472	0.000790148	0.0112014	0.0552257
O60293	ZFC3H1	-0.192177	3.31633	-7.12084	0.000431325	0.00810044	0.0514516
Q8IWA5	SLC44A2	0.25678	3.31107	6.3143	0.000811785	0.0113701	0.0504066
Q7Z3K6-1	MIER3	-0.274194	3.3746	-6.30796	0.000816035	0.0113701	0.0499064
P42285	SKIV2L2	-0.0930926	3.33453	-7.41014	0.000348691	0.00726312	0.0441868
Q8TED0	UTP15	-0.130669	3.35446	-6.95181	0.000490013	0.00869618	0.0315765
Q9ULR0-1	ISY1-RAB43; RAB43; ISY1	-0.20911	3.33427	-6.4077	0.000752063	0.0109512	0.0268191
Q13418	ILK	0.139218	3.3582	6.83528	0.000535849	0.00917182	0.0246813
Q9NV06	DCAF13	-0.220592	3.38803	-6.64058	0.000623934	0.00985302	0.0232404
Q16222-1	UAP1	-0.315919	3.38008	-7.02882	0.000462199	0.00840533	0.00804204
Q6PGQ7	BORA	-0.365511	3.41957	-6.27118	0.000841189	0.0115977	0.00421095
Q9NVX2	NLE1	-0.232218	3.33886	-6.56326	0.000663467	0.0101968	-0.0022436
Q01970-1	PLCB3	-0.119328	3.33203	-6.97637	0.000480935	0.00861263	-0.00452748
O60216	RAD21	-0.10704	3.33105	-6.94037	0.000494304	0.00873233	-0.0162279
Q9UBX1	CTSF	0.468464	3.29025	6.42655	0.000740637	0.0108438	-0.0164966
Q9NWF9-1	RNF216	0.362901	3.04008	6.21029	0.000884808	0.0118338	-0.0197218
O14763	TNFRSF10B	0.187405	3.25587	6.39205	0.000761708	0.0110014	-0.0210135
Q9P0J0	NDUFA13	0.354939	3.32189	6.58178	0.000653738	0.0101443	-0.022149
P35475	IDUA	0.737813	3.25079	6.82273	0.000541076	0.00917546	-0.03476
O14975	SLC27A2	0.218855	3.31467	6.66379	0.0006126	0.00977	-0.037027
Q9Y2E5	MAN2B2	0.342272	3.27343	6.24986	0.000856176	0.0117001	-0.0440608
P54105	CLNS1A	-0.151974	3.3256	-6.61644	0.000635976	0.00994548	-0.0448868
Q16775-1	HAGH	0.240272	3.25533	6.42832	0.000739572	0.0108438	-0.0471571
Q9NXU5	ARL15	0.282453	3.33467	6.31839	0.000809062	0.0113693	-0.0476707
O75365-1	PTP4A3	0.31693	3.27669	6.17117	0.000914212	0.0120269	-0.0509824
O60306	AQR	-0.120086	3.35389	-7.03684	0.000459408	0.00837352	-0.0550464
Q13637	RAB32	0.369431	3.23201	6.48047	0.000709023	0.0106327	-0.060657
P11908	PRPS2	-0.160193	3.37091	-6.78228	0.000558321	0.00938867	-0.0682292
Q5FBB7-1	SGOL1; SGO1	-0.225203	3.34951	-6.40982	0.00075077	0.0109512	-0.0725865
Q9BQ90	KLHDC3	0.441741	3.27129	6.21595	0.000880649	0.0117978	-0.0788044
P80217	IFI35	0.286367	3.26841	6.33279	0.000799543	0.0112948	-0.0837374
Q76FK4	NOL8	-0.113202	3.32419	-6.99332	0.000474787	0.00855681	-0.0877753
Q9ULX9-1	MAFF	-0.421227	3.3605	-6.1426	0.00093639	0.0121791	-0.0889571
O43395	PRPF3	-0.157412	3.32358	-6.75092	0.000572126	0.00950155	-0.0921541
Q96LJ7	DHRS1	0.300921	3.29476	6.30444	0.000818406	0.0113812	-0.0928366
Q8N4Q0	ZADH2	0.316089	3.3847	6.24821	0.000857346	0.0117001	-0.0950297
O95551-1	TDP2	-0.256959	3.37655	-6.17634	0.000910259	0.0120113	-0.0959066
Q9BXJ9	NAA15	-0.140683	3.33213	-7.23391	0.00039659	0.00775618	-0.105597
Q13308-1	PTK7	0.207788	3.32692	6.22546	0.000873702	0.0117635	-0.106727
Q9UGM6-1	WARS2	0.336076	3.35395	6.30232	0.000819834	0.0113814	-0.107686
O14647	CHD2	-0.155394	3.31913	-6.79382	0.000553337	0.00934031	-0.115061
Q99848	EBNA1BP2	-0.257469	3.37188	-6.52654	0.000683244	0.0104014	-0.123123
Q9Y287	ITM2B	0.476554	3.12089	6.09521	0.000974558	0.0123449	-0.133469
Q9NXF1	TEX10	-0.147791	3.30754	-6.68765	0.000601198	0.00967925	-0.136281
Q9UPN6	SCAF8	-0.157382	3.36367	-6.43025	0.000738414	0.0108438	-0.138965
O95466-2	FMNL1	0.161389	3.29152	6.83169	0.000537338	0.00917182	-0.14326
Q96ER3	SAAL1	-0.206202	3.33405	-6.3526	0.000786662	0.0111717	-0.149821
Q96IJ6	GMPPA	0.514255	3.40997	6.19565	0.000895687	0.0118791	-0.152918
P63218	GNG5	0.424561	3.33826	6.03435	0.00102623	0.0127122	-0.159838
Q9UBB4-1	ATXN10	-0.120842	3.32187	-6.87172	0.000521004	0.00906457	-0.166621
Q8IWI9-4	MGA	-0.125636	3.31086	-6.64854	0.00062002	0.00981679	-0.167476
Q9Y4R8	TELO2	-0.137567	3.33076	-6.55227	0.000669316	0.0102493	-0.172326
Q8NBP7-1	PCSK9	0.395561	3.23664	6.01982	0.00103903	0.0127702	-0.17414
P18433	PTPRA	0.191544	3.30669	6.20021	0.000892278	0.0118791	-0.178409
Q8NCD3-1	HJURP	-0.19752	3.34138	-6.25796	0.000850443	0.0116852	-0.179149
P14550	AKR1A1	0.306571	3.39769	6.56857	0.000660661	0.010187	-0.180289
Q5T0D9	TPRG1L	0.336051	3.25488	6.01029	0.00104752	0.0128218	-0.182955
P40189-1	IL6ST	0.31718	3.12932	6.03234	0.00102799	0.0127122	-0.183413
Q9HCM1	KIAA1551	-0.25169	3.33125	-6.13496	0.000942428	0.0122315	-0.185797
P28482	MAPK1	0.0830629	3.27052	7.06794	0.000448773	0.00827393	-0.186416
Q14353-1	GAMT	0.339125	3.39007	5.99968	0.00105707	0.0128349	-0.1909
Q9NQE9	HINT3	0.262849	3.32646	6.1616	0.000921571	0.0120473	-0.191851
P12755	SKI	0.22041	3.14937	6.28977	0.000828365	0.01148	-0.196057
Q96S94	CCNL2	-0.221914	3.34198	-6.12532	0.000950105	0.0122456	-0.201482
P41247-1	PNPLA4	0.529844	3.36849	6.15943	0.000923253	0.0120473	-0.203091
P49441	INPP1	0.185169	3.31792	6.24094	0.000862538	0.0117257	-0.205032
Q13268	DHRS2	0.434728	3.2274	6.23724	0.000865189	0.0117257	-0.206355
Q8WYP5	AHCTF1	-0.147036	3.34582	-6.97026	0.000483175	0.00861263	-0.213428
Q9HCG8	CWC22	-0.174374	3.33522	-6.51328	0.000690549	0.0104927	-0.213546
O14967	CLGN	0.2475	3.21574	6.1938	0.000897068	0.0118791	-0.217107
Q96I59	NARS2	0.342458	3.33338	6.48452	0.000706714	0.0106179	-0.219611
O15440	ABCC5	-0.228257	3.36358	-6.06877	0.000996629	0.012478	-0.223132
P0DI81	TRAPPC2; TRAPPC2P1; TRAPPC2B; ZNF547	0.367716	3.34015	5.9516	0.00110161	0.0131973	-0.227311
P26374	CHML	-0.163647	3.36445	-6.44965	0.0007269	0.0107405	-0.230855
Q9BTF0	THUMPD2	-0.286962	3.37374	-5.98065	0.00107445	0.0129676	-0.231723
Q8IYN0	ZNF100	-0.315756	3.39759	-5.94882	0.00110425	0.0131973	-0.232734
O75363	BCAS1	-0.37297	3.29981	-5.9442	0.00110865	0.0131973	-0.233321
Q96B97-1	SH3KBP1	0.253638	3.2145	6.25576	0.000851999	0.0116866	-0.237468
P42229	STAT5A	-0.130531	3.35587	-6.83044	0.00053786	0.00917182	-0.242053
Q9NZN4	EHD2	-0.214565	3.33128	-6.361	0.00078127	0.0111148	-0.255442
Q9Y3C1	NOP16	-0.191957	3.37267	-6.23379	0.000867671	0.0117257	-0.257732
Q96M94	KLHL15	0.579473	3.08422	5.92373	0.00112842	0.0133245	-0.259826
P61158	ACTR3	0.119994	3.32221	6.65097	0.000618833	0.00981679	-0.265628
P20336	RAB3A	0.21557	3.25784	6.0628	0.0010017	0.0125025	-0.26632
Q9H501	ESF1	-0.151537	3.34247	-6.4854	0.000706213	0.0106179	-0.267358
Q8IZ83	ALDH16A1	0.287041	3.2877	6.50783	0.000693583	0.0105189	-0.26817
Q3KRA9-1	ALKBH6	0.445444	3.32208	6.02108	0.00103791	0.0127702	-0.269162
Q8WTT2	NOC3L	-0.31287	3.38743	-6.54943	0.000670836	0.0102493	-0.272077
Q8TCZ2	CD99L2	0.416215	3.22649	5.93944	0.00111322	0.0132172	-0.288874
O96005-1	CLPTM1	0.196292	3.26703	6.04792	0.00101444	0.012642	-0.293639
Q9NVP2	ASF1B	0.300154	3.09803	5.91946	0.00113258	0.0133477	-0.298049
Q92478	CLEC2B	0.266123	3.3625	5.8687	0.00118357	0.0137142	-0.302247
Q01196-1	RUNX1	-0.205172	3.40841	-6.11889	0.000955272	0.0122464	-0.309596
Q9NW64-1	RBM22	-0.209278	3.34531	-6.36139	0.000781019	0.0111148	-0.315934
Q92879-4	CELF1	-0.164088	3.34856	-6.38194	0.00076802	0.0110435	-0.317666
Q8TDN6	BRIX1	-0.233791	3.35861	-6.49153	0.000702735	0.0106112	-0.319298
Q12788	TBL3	-0.131454	3.34654	-6.57574	0.000656895	0.0101736	-0.323515
Q7Z569	BRAP	-0.152566	3.32459	-6.47733	0.000710823	0.0106398	-0.330302
Q9Y262	EIF3L	-0.108237	3.34118	-6.74654	0.000574088	0.00950746	-0.331865
O94925-1	GLS	0.689998	3.21123	5.95086	0.00110231	0.0131973	-0.332873
O75717	WDHD1	-0.139971	3.31758	-6.70468	0.00059321	0.00962276	-0.333652
O95302	FKBP9	0.16648	3.2691	6.09604	0.000973881	0.0123449	-0.334327
P00374	DHFR; DHFRP1	0.18855	3.32171	6.39102	0.000762352	0.0110014	-0.334414
P15407	FOSL1	-0.407574	3.34049	-5.90849	0.00114339	0.0134169	-0.340784
Q9HCN3	TMEM8A	0.385706	3.23183	5.84912	0.00120393	0.0137852	-0.346606
P21266	GSTM3	0.225688	3.30232	5.99745	0.00105909	0.01284	-0.347131
Q8NCA5	FAM98A	-0.157356	3.33978	-6.11087	0.000961756	0.0122794	-0.347381
Q9HBL0	TNS1	-0.483134	3.33864	-5.80961	0.00124627	0.0140105	-0.355222
P30291-1	WEE1	-0.432031	3.36536	-6.00327	0.00105383	0.0128343	-0.360495
P51530	DNA2	-0.217974	3.3513	-6.12772	0.000948192	0.0122456	-0.366548
P33981	TTK	-0.145115	3.35616	-6.30956	0.000814959	0.0113701	-0.369237
Q9UHG3	PCYOX1	0.205666	3.28656	6.37191	0.000774332	0.0110749	-0.375986
P24534	EEF1B2	-0.188105	3.33235	-6.57084	0.000659467	0.010187	-0.378283
Q8TEX9-1	IPO4	-0.109731	3.32901	-6.69289	0.000598728	0.00967925	-0.380854
P30281-1	CCND3	0.34622	3.10898	5.7627	0.00129874	0.0143757	-0.384393
O43809	NUDT21	0.387101	3.41555	6.12466	0.000950638	0.0122456	-0.389487
Q9P2B2	PTGFRN	0.260043	3.35413	6.00924	0.00104846	0.0128218	-0.397205
Q9H939-1	PSTPIP2	-0.158432	3.33529	-6.12062	0.000953881	0.0122464	-0.397954
Q9UIG0	BAZ1B	-0.216382	3.27687	-6.64773	0.000620419	0.00981679	-0.398997
Q9UBT6	POLK	-0.276106	3.40424	-5.82102	0.00123386	0.0139332	-0.40042
P62736	ACTA2	0.211909	3.28899	6.61941	0.000634483	0.00994548	-0.401154
Q9ULT8	HECTD1	-0.170689	3.34324	-6.27125	0.000841139	0.0115977	-0.404626
P49368-1	CCT3	-0.114677	3.33284	-7.20445	0.000405318	0.00777553	-0.414575
Q96G46	DUS3L	0.139742	3.33931	6.17467	0.000911533	0.0120113	-0.423289
P11309	PIM1	-0.53448	3.18171	-5.82102	0.00123387	0.0139332	-0.423492
Q9NYF3	FAM53C	0.262579	3.11719	5.75799	0.00130416	0.0143901	-0.428252
Q9H0F7	ARL6	0.289633	3.33035	5.70909	0.00136186	0.0147132	-0.43119
Q9Y3X0	CCDC9	-0.165498	3.35016	-6.03352	0.00102696	0.0127122	-0.435561
O43414-1	ERI3	0.341783	3.39646	5.8026	0.00125395	0.0140772	-0.439271
Q96LD8	SENP8	0.375918	3.34043	5.7548	0.00130784	0.0143901	-0.441087
O75643-1	SNRNP200	-0.0932645	3.32565	-7.29643	0.000378776	0.0076115	-0.442183
P17900	GM2A	0.493494	3.30926	5.69063	0.0013844	0.0148768	-0.444255
Q16718	NDUFA5	0.392852	3.32836	5.85866	0.00119396	0.0137852	-0.448329
P06241-2	FYN	0.24775	3.29471	5.76539	0.00129567	0.0143757	-0.451044
Q5UIP0	RIF1	-0.143328	3.31961	-7.01039	0.000468685	0.00848488	-0.453669
P31431-1	SDC4	0.463219	3.14458	5.82343	0.00123126	0.0139332	-0.455457
Q96IV0	NGLY1	-0.159523	3.31624	-6.10592	0.000965778	0.0123026	-0.460401
Q9NW08	POLR3B	-0.163388	3.36391	-6.36807	0.000776764	0.0110899	-0.460446
Q96GK7	FAHD2A	0.181637	3.36196	6.2517	0.00085487	0.0117001	-0.460676
O00469-1	PLOD2	0.322267	3.19716	5.66739	0.0014134	0.0150119	-0.465972
Q96CM8	ACSF2	0.561579	3.29137	5.94445	0.00110842	0.0131973	-0.470079
O43824	GTPBP6	0.392384	3.36952	5.75252	0.00131047	0.0143901	-0.477733
P11717	IGF2R	0.0742249	3.29355	6.97263	0.000482305	0.00861263	-0.487126
P17098	ZNF8	-0.319399	3.42731	-5.64848	0.00143749	0.0150739	-0.487455
Q9H8Y5	ANKZF1	-0.144785	3.33034	-6.1605	0.000922422	0.0120473	-0.488708
P28799	GRN	0.499063	3.26432	5.82721	0.0012272	0.0139332	-0.496322
Q8N5M1	ATPAF2	0.332123	3.313	5.67362	0.00140555	0.0149732	-0.497704
P55039	DRG2	-0.18032	3.33565	-6.1662	0.000918028	0.0120473	-0.505182
Q9P0J1	PDP1	0.465065	3.33154	5.6642	0.00141743	0.0150119	-0.510871
Q6P1X5	TAF2	-0.150871	3.31485	-6.19993	0.000892493	0.0118791	-0.512589
O76021	RSL1D1	-0.289329	3.39038	-6.17695	0.000909796	0.0120113	-0.514303
Q9UPN3	MACF1	0.0533153	3.33536	7.48047	0.000331468	0.00717851	-0.516886
O00232-1	PSMD12	-0.103538	3.31165	-6.72336	0.000584589	0.0095626	-0.523283
Q96CQ1	SLC25A36	0.380739	3.25787	5.59637	0.00150638	0.0154677	-0.524154
Q15645	TRIP13	-0.240664	3.31729	-6.32544	0.000804382	0.011338	-0.52588
Q8TF05	PPP4R1	-0.117654	3.34981	-6.38528	0.000765928	0.0110332	-0.527972
Q9UEE5	STK17A	0.501019	3.08042	5.84961	0.00120341	0.0137852	-0.529437
Q15036-1	SNX17	0.246612	3.32236	5.85315	0.0011997	0.0137852	-0.533468
P11274-1	BCR	0.141079	3.28459	6.32387	0.000805426	0.011338	-0.533599
Q5SW79-1	CEP170	-0.0970269	3.34459	-6.5473	0.00067198	0.0102493	-0.534884
Q96MG8-1	PCMTD1	0.425857	3.22278	5.58196	0.0015261	0.0155625	-0.536823
Q53GS7-1	GLE1	-0.125597	3.31575	-6.16146	0.000921683	0.0120473	-0.538753
O95232-1	LUC7L3	-0.161918	3.33767	-6.15157	0.000929362	0.0121073	-0.539614
O95835	LATS1	-0.190081	3.34789	-5.78493	0.00127356	0.0142304	-0.540404
Q86UK7-1	ZNF598	-0.137407	3.3064	-6.09133	0.000977766	0.0123449	-0.54404
O00541-1	PES1	-0.183499	3.36287	-6.21672	0.000880087	0.0117978	-0.554714
Q02252	ALDH6A1	0.405993	3.3588	6.09066	0.000978318	0.0123449	-0.559028
P42765	ACAA2	0.453593	3.31597	6.23337	0.000867975	0.0117257	-0.559599
O95071	UBR5	-0.126008	3.30756	-6.68459	0.000602648	0.00967925	-0.559743
P01106	MYC	-1.44259	3.20743	-7.33976	0.000366972	0.00748661	-0.566707
Q06210-1	GFPT1	-0.139213	3.32226	-6.88535	0.000515575	0.00898956	-0.56752
Q14494-1	NFE2L1	-0.408142	3.27568	-5.63657	0.00145292	0.0151473	-0.575442
Q9H0C8	ILKAP	-0.154814	3.31967	-5.94594	0.00110699	0.0131973	-0.576194
P35270	SPR	0.245706	3.40824	5.83028	0.00122391	0.0139332	-0.581324
P22570	FDXR	0.485658	3.35865	6.39636	0.00075904	0.0109931	-0.586976
Q5VWZ2	LYPLAL1	0.246251	3.40683	5.84676	0.00120641	0.013794	-0.589337
O94986-4	CEP152	-0.123691	3.3332	-6.11923	0.000954998	0.0122464	-0.591501
Q9BX66-10	SORBS1	0.22214	3.27968	5.74105	0.00132383	0.0144775	-0.597256
Q8IWX8	CHERP	-0.115396	3.32801	-6.19631	0.00089519	0.0118791	-0.598301
Q96HN2-2	AHCYL2	0.18368	3.26971	5.67294	0.00140641	0.0149732	-0.601965
O75582-1	RPS6KA5	0.199143	3.29527	5.87534	0.00117675	0.0137056	-0.606363
P78345	RPP38	-0.198545	3.33653	-5.7314	0.00133518	0.0145818	-0.607925
Q9Y375	NDUFAF1	0.308158	3.38425	5.62546	0.00146747	0.0152115	-0.612057
Q9NY12-1	GAR1	-0.509848	3.22248	-5.86317	0.00118928	0.0137545	-0.613863
O94923	GLCE	0.197058	3.21737	5.76142	0.00130022	0.0143757	-0.615003
Q96BW9-3	TAMM41	0.456254	3.35096	5.72084	0.00134774	0.0146286	-0.615429
Q96GA3	LTV1	-0.175906	3.34632	-5.85623	0.00119649	0.0137852	-0.619463
Q99567	NUP88	-0.150561	3.33897	-6.19944	0.000892857	0.0118791	-0.620497
A8MXV4	NUDT19	0.420023	3.36191	5.5711	0.00154115	0.0155625	-0.623999
O43427	FIBP	0.313507	3.36518	5.54794	0.00157381	0.0157146	-0.628623
Q9ULC3	RAB23	0.146647	3.31725	5.87736	0.00117469	0.0137041	-0.629251
P30038	ALDH4A1	0.357368	3.34829	6.03335	0.0010271	0.0127122	-0.633714
Q6P3W7	SCYL2	-0.0956121	3.32221	-6.24443	0.000860043	0.011717	-0.634536
A4D126	ISPD	0.251232	3.28763	5.82991	0.00122431	0.0139332	-0.635865
Q9GZN8	C20orf27	-0.269938	3.33821	-5.71817	0.00135093	0.0146286	-0.636612
Q16881-1	TXNRD1	-0.0894394	3.33802	-6.48995	0.00070363	0.0106112	-0.640375
P46940	IQGAP1	0.130983	3.28956	7.05814	0.000452092	0.00827393	-0.641084
Q9H0A0	NAT10	-0.211691	3.33749	-6.50121	0.000697283	0.0105551	-0.648418
O00748	CES2	0.335459	3.27632	5.45266	0.0017168	0.0164674	-0.650101
Q6UY14-1	ADAMTSL4	0.398764	3.21016	5.4601	0.00170511	0.0163944	-0.650437
P17931	LGALS3	0.455456	3.28525	5.45554	0.00171227	0.0164435	-0.651558
Q9H9Y2	RPF1	-0.203277	3.35065	-5.58632	0.0015201	0.0155625	-0.654648
Q9NZM5	GLTSCR2; NOP53	-0.29954	3.40225	-5.64843	0.00143756	0.0150739	-0.663711
O43567	RNF13	0.355909	3.25209	5.44967	0.00172151	0.0164733	-0.672078
Q86WJ1-1	CHD1L	-0.142045	3.32562	-6.06371	0.00100092	0.0125025	-0.672484
O75891-1	ALDH1L1	0.358641	3.32998	5.44307	0.001732	0.0165342	-0.675007
O60563	CCNT1	-0.160382	3.29397	-5.76741	0.00129337	0.0143757	-0.676704
Q2M2I8-1	AAK1	0.131452	3.25575	6.11029	0.000962221	0.0122794	-0.679592
P19404	NDUFV2	0.373706	3.30406	5.91784	0.00113418	0.0133477	-0.680571
Q9HCU8-1	POLD4	0.45818	3.36825	5.4085	0.00178807	0.0168615	-0.686345
Q7Z591	AKNA	-0.184817	3.33754	-6.02589	0.00103366	0.0127432	-0.687073
O00142	TK2	0.574566	3.28951	5.40696	0.00179063	0.0168615	-0.688624
Q9H4A9	DPEP2	0.51481	3.22823	5.57638	0.00153381	0.0155625	-0.695654
O60884	DNAJA2	-0.145934	3.33278	-6.23	0.000870409	0.0117388	-0.698985
Q9H7M9	C10orf54; VSIR	0.36975	3.24769	5.4621	0.00170199	0.016384	-0.70165
O00194	RAB27B	0.312881	3.32056	5.38428	0.00182859	0.0170118	-0.710004
Q9NUA8-1	ZBTB40	-0.236675	3.33928	-5.64343	0.00144401	0.0150739	-0.714315
Q14562	DHX8	-0.112033	3.33776	-6.00087	0.00105599	0.0128349	-0.714518
Q8NCN4	RNF169	-0.31394	3.39945	-5.53714	0.00158932	0.0157715	-0.715557
P51575	P2RX1	0.748579	3.29232	5.61035	0.00148754	0.0153293	-0.716892
Q53HV7-1	SMUG1	0.333707	3.40429	5.37866	0.00183815	0.0170613	-0.71757
Q9UNX4	WDR3	-0.17433	3.33131	-6.40498	0.00075373	0.0109557	-0.717743
P20337	RAB3B	0.444147	3.26177	5.37295	0.00184792	0.0171124	-0.719267
Q9Y6G9	DYNC1LI1	-0.119832	3.3477	-6.26873	0.000842896	0.0116014	-0.720917
Q8TAC1	RFESD	-0.245483	3.33333	-5.48617	0.00166488	0.0161511	-0.721415
O00566	MPHOSPH10	-0.140426	3.33919	-5.99187	0.00106416	0.0128627	-0.722656
Q9UQ35	SRRM2	-0.0918499	3.31355	-6.46294	0.000719127	0.0107275	-0.723139
O75312	ZNF259; ZPR1	-0.118168	3.32222	-5.94289	0.0011099	0.0131973	-0.727942
P22087	FBL	-0.325331	3.1801	-5.9627	0.00109113	0.0131295	-0.728518
O00571	DDX3X	-0.10638	3.37468	-6.45198	0.00072553	0.01074	-0.732872
Q9ULG1	INO80	-0.189302	3.33966	-5.62272	0.00147109	0.0152183	-0.734865
P31949	S100A11	0.432246	3.28974	5.62465	0.00146854	0.0152115	-0.736601
Q9ULJ3	ZBTB21; ZNF295	-0.182661	3.3194	-5.65738	0.00142609	0.0150235	-0.739973
O94832	MYO1D	0.110459	3.2386	6.34478	0.000791719	0.0112039	-0.742885
O00391	QSOX1	0.296445	3.09964	5.37885	0.00183782	0.0170613	-0.744561
Q4G0N4	NADK2; NADKD1	0.32748	3.34753	5.87993	0.00117206	0.0136934	-0.754267
Q7L5N1	COPS6	0.23929	3.34015	5.85499	0.00119778	0.0137852	-0.754956
O75489	NDUFS3	0.443711	3.36757	5.66073	0.00142183	0.0150119	-0.756815
P55011	SLC12A2	0.129398	3.28633	5.76424	0.00129699	0.0143757	-0.759018
P53634-1	CTSC	0.193754	3.34203	5.79405	0.00126339	0.0141634	-0.762123
Q8TF01	PNISR	-0.185867	3.35226	-5.55493	0.00156387	0.015679	-0.766638
O75306-1	NDUFS2	0.287448	3.38694	6.02778	0.00103199	0.0127422	-0.768821
P20020	ATP2B1	0.192608	3.32539	6.08311	0.000984588	0.0123818	-0.77295
P60709	ACTB	0.173939	3.32809	7.349	0.000364511	0.00747433	-0.773321
Q29RF7-1	PDS5A	-0.0992386	3.31548	-6.46256	0.00071935	0.0107275	-0.775328
P08621-1	SNRNP70	-0.131819	3.31505	-6.04284	0.00101884	0.0126771	-0.789219
Q92841	DDX17	-0.0806252	3.34165	-6.56687	0.000661556	0.010187	-0.789371
P40261	NNMT	0.445205	3.3097	5.64501	0.00144197	0.0150739	-0.789524
O15504	NUPL2	-0.171134	3.33947	-5.51207	0.00162597	0.0158997	-0.79005
P50991	CCT4	-0.106488	3.33597	-6.71371	0.000589023	0.00960359	-0.790365
Q5EBL4-1	RILPL1	-0.155258	3.3186	-5.61953	0.0014753	0.0152319	-0.790985
Q9NVI1-3	FANCI	-0.146189	3.31997	-6.2828	0.000833148	0.0115264	-0.797155
Q8IVF7	FMNL3	0.147	3.25769	5.7214	0.00134706	0.0146286	-0.803801
Q6YHU6	THADA	-0.12403	3.32927	-6.13174	0.000944981	0.0122315	-0.810691
Q9BYK8-1	HELZ2	0.144297	3.25508	5.9061	0.00114575	0.013425	-0.81144
O43156	TTI1	-0.164658	3.30307	-5.93234	0.00112006	0.0132788	-0.812528
Q8N766-1	EMC1	-0.110172	3.33013	-6.10238	0.000968673	0.0123199	-0.812721
Q8IYB7	DIS3L2	-0.149749	3.32785	-5.72376	0.00134425	0.0146286	-0.814159
Q7Z7M9	GALNT5	-0.170598	3.35781	-5.62475	0.00146841	0.0152115	-0.819137
Q7Z4H7	HAUS6	-0.146803	3.3162	-5.86819	0.00118409	0.0137142	-0.82091
Q9Y3A5	SBDS	-0.160523	3.33339	-6.08567	0.000982458	0.0123777	-0.825061
Q86T24	ZBTB33	-0.20835	3.33101	-5.46419	0.00169874	0.0163722	-0.825491
Q13049	TRIM32	-0.155399	3.39048	-5.56084	0.00155552	0.0156487	-0.826211
Q9H4B0	OSGEPL1	0.446853	3.34133	5.27004	0.00203444	0.0182103	-0.82939
Q8TB52	FBXO30	-0.126453	3.34945	-5.77918	0.00128003	0.0142505	-0.832663
P23246-1	SFPQ	-0.0654142	3.3209	-6.58304	0.000653085	0.0101443	-0.834886
Q9BZ95	WHSC1L1; NSD3	-0.160323	3.31566	-5.55456	0.00156439	0.015679	-0.840018
Q9Y6K5	OAS3	0.194474	3.29127	5.43005	0.00175287	0.0166741	-0.840773
Q9H1H9-4	KIF13A	0.137292	3.32184	5.82543	0.00122911	0.0139332	-0.84196
P24928	POLR2A	-0.171979	3.29112	-6.30772	0.000816195	0.0113701	-0.844624
Q9NV23-1	OLAH	0.619103	3.2927	5.58753	0.00151844	0.0155625	-0.846139
P05423	POLR3D	-0.133439	3.33246	-5.78236	0.00127645	0.0142304	-0.848235
O00418	EEF2K; LOC101930123	-0.127414	3.32414	-5.87072	0.00118149	0.0137142	-0.85509
P33897	ABCD1	0.271595	3.21178	5.29391	0.00198934	0.0180478	-0.857873
Q9NR12-1	PDLIM7	-0.155825	3.30859	-5.79061	0.00126722	0.0141865	-0.858305
Q9NSI2-1	FAM207A	-0.348737	3.40104	-5.34521	0.00189619	0.017399	-0.860652
P38398	BRCA1	-0.146527	3.29929	-5.75484	0.00130778	0.0143901	-0.862654
P16401	HIST1H1B	-0.237574	3.33052	-5.27823	0.00201884	0.0181893	-0.866015
P55196-5	MLLT4; AFDN	-0.1354	3.32989	-6.37341	0.000773385	0.0110749	-0.867879
Q6PGN9-1	PSRC1	-0.272132	3.34757	-5.21817	0.00213656	0.0186932	-0.868025
Q5PRF9	SAMD4B	0.161632	3.26476	5.51336	0.00162407	0.0158997	-0.868062
Q9H6U6-8	BCAS3	0.182377	3.27561	5.52428	0.001608	0.0158396	-0.871117
P31939	ATIC	-0.0731653	3.35443	-6.55165	0.000669647	0.0102493	-0.87123
Q6ZTU2-6		-0.261997	3.32328	-5.22459	0.00212361	0.0186552	-0.87827
O15460-2	P4HA2	0.376255	3.22639	5.41107	0.00178383	0.0168615	-0.87869
P20936-1	RASA1	0.182615	3.3069	5.65971	0.00142313	0.0150119	-0.879074
Q96A47	ISL2	-0.307059	3.33588	-5.18537	0.00220415	0.0189892	-0.884465
Q9UNQ2	DIMT1	-0.144639	3.30928	-5.65312	0.00143154	0.0150612	-0.888215
Q8N0X4	CLYBL	0.394731	3.31863	5.35386	0.00188099	0.0173263	-0.889931
Q16831	UPP1	0.378951	3.217	5.17673	0.00222235	0.0190643	-0.89177
A2A3K4-2	PTPDC1	-0.233399	3.34966	-5.22251	0.00212779	0.0186716	-0.893344
Q9UM54-6	MYO6	0.120114	3.29614	6.11003	0.000962432	0.0122794	-0.893933
P53804-1	TTC3	0.247307	3.08511	5.25312	0.00206713	0.0183801	-0.899309
Q9NQ88	C12orf5; TIGAR	0.399812	3.2534	5.192	0.00219027	0.0189102	-0.90025
P63241-1	EIF5A	-0.128827	3.32442	-6.21932	0.000878177	0.0117978	-0.904017
P08962	CD63	0.496895	3.34519	5.16562	0.002246	0.0191813	-0.904404
P32242	OTX1	-0.403485	3.44372	-5.19904	0.00217568	0.0189047	-0.908048
P55210-1	CASP7	0.226038	3.34327	5.23284	0.00210709	0.0185914	-0.91067
Q8N108	MIER1	-0.149855	3.32998	-5.5814	0.00152686	0.0155625	-0.910799
Q9P2B7	KIAA1430; CFAP97	-0.210494	3.42915	-5.28387	0.00200817	0.0181367	-0.910868
P21580	TNFAIP3	-0.225241	3.37697	-5.48297	0.00166977	0.0161511	-0.911224
Q9UQ84-1	EXO1	-0.149721	3.26642	-5.57394	0.00153719	0.0155625	-0.913578
Q14108-1	SCARB2	0.329066	3.25661	5.40646	0.00179145	0.0168615	-0.91884
P20839	IMPDH1	-0.169138	3.33071	-5.92325	0.00112888	0.0133245	-0.921179
Q96BS2-1	TESC	0.362485	3.33932	5.14206	0.00229714	0.0194362	-0.924645
Q9Y613	FHOD1	-0.172845	3.33625	-6.01453	0.00104373	0.0128085	-0.929818
Q9NW81	ATP5SL; DMAC2	0.329021	3.35345	5.18857	0.00219745	0.0189518	-0.93026
Q9BQ39	DDX50	-0.125894	3.32429	-5.82071	0.00123419	0.0139332	-0.930796
Q8IXB1-1	DNAJC10	0.166362	3.28075	5.63021	0.00146123	0.0152115	-0.931597
P0DMU8	CT45A2; LOC101060211; CT45A7; LOC101060208; CT45A5; CT45A6; LOC102723631; CT45A10	-0.254666	3.3369	-5.51675	0.00161906	0.0158997	-0.932648
Q9NSD9	FARSB	0.0853603	3.36936	6.13319	0.000943831	0.0122315	-0.93599
Q99571	P2RX4	0.336781	3.24289	5.12351	0.00233834	0.0196784	-0.940672
O15014	ZNF609	-0.187667	3.33268	-5.46979	0.00169003	0.0163078	-0.944904
P50583	NUDT2	0.28536	3.36862	5.44414	0.00173029	0.0165342	-0.9454
Q9HBH1	PDF	0.393283	3.34041	5.16669	0.00224371	0.0191813	-0.946107
P16403	HIST1H1C	-0.383925	3.34144	-5.11863	0.00234933	0.0197118	-0.946354
O60674	JAK2	-0.137618	3.36399	-5.69342	0.00138097	0.0148667	-0.946471
Q96A33-1	CCDC47	-0.121799	3.32653	-5.89258	0.00115926	0.0135635	-0.946568
P29992	GNA11	0.151659	3.31698	5.45011	0.00172083	0.0164733	-0.948206
Q15628	TRADD	0.183241	3.31971	5.3534	0.00188179	0.0173263	-0.961193
Q8TC07-2	TBC1D15	-0.123006	3.35166	-5.85079	0.00120218	0.0137852	-0.961831
P09486	SPARC	0.315958	3.19222	5.09804	0.00239629	0.0198782	-0.962076
Q9UKA9-1	PTBP2	-0.409771	3.32993	-5.10174	0.00238777	0.0198479	-0.96326
A6NHT5	HMX3	-0.255102	3.35428	-5.18354	0.00220798	0.0190019	-0.964022
O43390-1	HNRNPR	-0.112468	3.2987	-6.23661	0.000865644	0.0117257	-0.964781
Q68CQ4	DIEXF	-0.19271	3.37063	-5.75299	0.00130992	0.0143901	-0.966679
Q9NZB8	MOCS1	0.304663	3.36432	5.1457	0.00228917	0.0194096	-0.967332
Q13424	SNTA1	0.253005	3.29839	5.19549	0.00218303	0.0189047	-0.970536
Q8N3Y1	FBXW8	0.433746	3.31716	5.08187	0.00243392	0.0200861	-0.976046
Q8N1Q1	CA13	0.176192	3.38942	5.37465	0.001845	0.0171051	-0.978752
P55273	CDKN2D	0.622152	3.03115	5.20935	0.00215449	0.0187625	-0.985349
P07741-1	APRT	0.460766	3.43483	5.57608	0.00153422	0.0155625	-0.985865
O43663-1	PRC1	-0.137003	3.36905	-5.569	0.00154407	0.0155725	-0.986954
Q8IXJ6	SIRT2	0.282084	3.30973	5.5724	0.00153934	0.0155625	-0.987587
P10644	PRKAR1A	0.146909	3.35939	5.66363	0.00141814	0.0150119	-0.993619
Q14693-1	LPIN1	0.232396	3.32892	5.25469	0.00206407	0.0183732	-0.995198
Q92542-1	NCSTN	0.183807	3.28468	5.38951	0.00181975	0.0169514	-0.995503
Q9H1A4	ANAPC1	-0.103611	3.31383	-5.95072	0.00110244	0.0131973	-1.00029
Q86U44	METTL3	-0.117245	3.296	-5.70452	0.00136741	0.0147533	-1.01368
O00459	PIK3R2	0.163442	3.29903	5.30451	0.00196966	0.0179213	-1.01442
Q9NY61	AATF	-0.130391	3.34506	-5.71711	0.00135221	0.0146286	-1.01544
P78559-1	MAP1A	0.0700048	3.33876	6.31244	0.000813031	0.0113701	-1.01634
Q6ZRI6	C15orf39	-0.152812	3.24071	-5.43459	0.00174556	0.0166242	-1.01667
P0C7P3-1	SLFN14	-0.166002	3.33683	-5.48108	0.00167265	0.0161596	-1.01957
O75208-1	COQ9	0.325448	3.36711	5.36593	0.00185999	0.0171846	-1.01961
O94889	KLHL18	-0.347896	3.37947	-5.03399	0.0025494	0.0206212	-1.02027
Q3T906	GNPTAB	0.323936	3.27777	5.17207	0.00223223	0.0191191	-1.02891
P02730	SLC4A1	-0.215706	3.33573	-5.1194	0.00234759	0.0197118	-1.04161
P21675-12	TAF1	-0.139828	3.33468	-5.58366	0.00152376	0.0155625	-1.04714
Q99584	S100A13	0.224426	3.28724	5.23113	0.00211051	0.0186012	-1.04803
O60476	MAN1A2	0.148356	3.28056	5.39194	0.00181567	0.0169504	-1.05037
Q9NWS8	RMND1	0.353344	3.35737	5.27839	0.00201853	0.0181893	-1.05171
O60825-1	PFKFB2	0.179998	3.28269	5.72919	0.0013378	0.0145905	-1.0556
Q9Y5P6	GMPPB	0.25471	3.35863	5.27067	0.00203324	0.0182103	-1.0574
Q9Y448	C15orf23; KNSTRN	-0.183788	3.36334	-5.32339	0.00193519	0.0176762	-1.05766
P35249	RFC4	-0.114377	3.31231	-5.66504	0.00141636	0.0150119	-1.06219
Q8WVY7	UBLCP1	0.193936	3.32592	5.3505	0.00188688	0.0173533	-1.06338
P15586	GNS	0.250459	3.2599	5.58036	0.0015283	0.0155625	-1.06538
Q8IXJ9	ASXL1	-0.170101	3.35125	-5.22129	0.00213024	0.0186727	-1.06749
O43823	AKAP8	-0.134052	3.3481	-5.52748	0.00160332	0.0158129	-1.07075
Q49AG3	ZBED5	-0.319353	3.32673	-5.04763	0.00251587	0.0204721	-1.0716
Q5VTD9-1	GFI1B	-0.498736	3.42227	-5.03221	0.0025538	0.0206306	-1.07283
P98160	HSPG2	0.151838	3.20617	5.53128	0.00159779	0.0158129	-1.07347
O95376	ARIH2	-0.163543	3.29688	-5.49208	0.00165592	0.0160946	-1.07468
P56182	RRP1	-0.215409	3.35669	-5.17148	0.0022335	0.0191191	-1.07833
P83369	LSM11	-0.437009	3.36156	-4.9714	0.00270983	0.0213336	-1.07879
Q9H269	VPS16	0.121453	3.29944	5.71922	0.00134968	0.0146286	-1.08423
Q9BT17-1	MTG1	0.46732	3.35778	5.06018	0.00248548	0.0203653	-1.0845
P06865	HEXA	0.212896	3.33134	5.52057	0.00161344	0.0158737	-1.09008
P27708	CAD	-0.111323	3.34244	-6.37844	0.000770212	0.0110553	-1.09069
Q96F07-2	CYFIP2	0.278836	3.23065	5.38937	0.00181999	0.0169514	-1.09589
P49590	HARS2	0.347753	3.35119	5.22878	0.0021152	0.0186221	-1.10536
O95685	PPP1R3D	0.247397	3.32034	4.97917	0.00268932	0.0212763	-1.1056
Q8TEU7	RAPGEF6	-0.112177	3.32824	-5.7411	0.00132377	0.0144775	-1.10597
P46019	PHKA2	-0.119002	3.3007	-5.64489	0.00144213	0.0150739	-1.10763
P35269	GTF2F1	-0.122138	3.32004	-5.55155	0.00156867	0.0157024	-1.10773
Q9H4H8	FAM83D	-0.215197	3.36788	-5.19526	0.0021835	0.0189047	-1.10813
O15254	ACOX3	0.147701	3.27067	5.32513	0.00193204	0.0176675	-1.10923
Q9NPI6	DCP1A	-0.124558	3.34671	-5.57223	0.00153957	0.0155625	-1.1195
Q9Y4E8	USP15	-0.114606	3.33942	-5.97153	0.00108289	0.0130498	-1.12086
Q8WYQ9	ZCCHC14	0.306865	3.10527	4.91751	0.00285725	0.022062	-1.12586
P50225	SULT1A1	0.358788	3.38095	5.3365	0.00191164	0.0175209	-1.1265
Q6NUK4	REEP3	0.227709	3.22468	5.0556	0.00249653	0.0203934	-1.12705
Q14137	BOP1	0.109039	3.37365	5.61886	0.00147619	0.0152319	-1.12971
O75251	NDUFS7	0.305792	3.40676	5.07065	0.00246044	0.0202426	-1.1337
Q9NVH6-1	TMLHE	0.522532	3.35142	4.95138	0.00276356	0.0215039	-1.13654
Q14CB8-1	ARHGAP19	-0.202783	3.3815	-5.13406	0.00231481	0.019524	-1.13988
P38936	CDKN1A	0.477723	3.06964	4.96298	0.0027323	0.0214007	-1.14149
Q02241-1	KIF23	-0.17401	3.31005	-5.49601	0.00164997	0.0160563	-1.14695
Q5QJE6	DNTTIP2	-0.229656	3.34279	-5.57911	0.00153002	0.0155625	-1.14804
P49821	NDUFV1	0.364427	3.34332	5.54816	0.00157349	0.0157146	-1.15078
P53004	BLVRA	0.14188	3.37309	5.43884	0.00173874	0.0165789	-1.15451
O00329	PIK3CD	0.13967	3.31843	5.25775	0.00205813	0.0183488	-1.15998
P51114-1	FXR1	-0.144803	3.33193	-5.64574	0.00144103	0.0150739	-1.18305
P30044-1	PRDX5	0.21528	3.32345	5.78297	0.00127577	0.0142304	-1.18443
Q9NTJ3-1	SMC4	-0.12285	3.31545	-6.00449	0.00105273	0.0128343	-1.19122
P53350	PLK1	-0.129393	3.41042	-5.53187	0.00159694	0.0158129	-1.19407
Q86UU1-1	PHLDB1	-0.195192	3.35524	-5.34695	0.00189313	0.0173908	-1.19934
Q8N587	ZNF561	-0.244715	3.32472	-4.86629	0.00300583	0.0228796	-1.19937
P41091	EIF2S3	-0.111386	3.33983	-5.83257	0.00122145	0.0139332	-1.20093
Q15545	TAF7	-0.156156	3.33083	-5.19974	0.00217423	0.0189047	-1.20163
P07942	LAMB1	-0.188575	3.34849	-5.14447	0.00229185	0.0194119	-1.20231
P08240-1	SRPR; SRPRA	-0.194584	3.32731	-5.68448	0.00139201	0.0149186	-1.2032
Q5T440	IBA57	0.415056	3.40417	5.06157	0.00248214	0.0203653	-1.21047
Q8N2G6	ZCCHC24	0.270128	3.13287	4.90406	0.00289544	0.0222819	-1.21071
Q9Y6K9	IKBKG	-0.165108	3.2973	-5.21374	0.00214553	0.0187382	-1.21309
P57678	GEMIN4	-0.167438	3.34336	-5.59611	0.00150674	0.0154677	-1.21327
Q04656-1	ATP7A	-0.10843	3.33528	-5.60217	0.00149853	0.0154228	-1.2164
Q9HAT2	SIAE	0.265348	3.28278	4.97713	0.00269467	0.0212894	-1.2172
Q9NUY8	TBC1D23	-0.138159	3.33445	-5.30382	0.00197094	0.0179213	-1.22188
Q9NRG7-1	SDR39U1	0.584162	3.33473	4.86882	0.0029983	0.0228656	-1.2233
Q8IYA6	CKAP2L	-0.167289	3.29416	-5.05228	0.00250457	0.0204383	-1.22632
Q99613	EIF3C	-0.105349	3.32511	-5.81428	0.00124117	0.0139727	-1.22959
P56277-1	CMC4; MTCP1	0.275345	3.35415	4.80683	0.00318949	0.0236078	-1.23273
Q8N1A6	C4orf33	0.511375	3.40383	4.90261	0.00289959	0.0222819	-1.24749
P58005-1	SESN3	0.875303	2.77689	5.69289	0.00138162	0.0148667	-1.24886
O43432	EIF4G3	0.105647	3.30003	5.50113	0.00164228	0.0160008	-1.24918
P07902	GALT	0.349722	3.34159	4.81198	0.0031731	0.0236078	-1.24923
P42696	RBM34	-0.21476	3.34798	-5.10476	0.00238084	0.0198107	-1.25837
P12268	IMPDH2	-0.141487	3.32436	-5.99316	0.00106299	0.0128627	-1.25955
Q4LE39-1	ARID4B	-0.171685	3.32091	-5.50837	0.00163147	0.0159341	-1.26395
P18440	NAT1	0.151796	3.27313	5.09801	0.00239636	0.0198782	-1.26444
Q9H6R7	C2orf44; WDCP	-0.189432	3.30739	-5.12257	0.00234045	0.0196784	-1.26729
Q9BVP2	GNL3	-0.246216	3.3813	-5.54636	0.00157606	0.0157176	-1.27499
P16070	CD44	0.18409	3.34058	5.0137	0.00260018	0.0208585	-1.27515
Q9P2E9-1	RRBP1	0.0915481	3.28454	5.68277	0.00139413	0.0149215	-1.27705
P43155	CRAT	0.397472	3.32873	5.07854	0.00244176	0.0201301	-1.2781
O00154	ACOT7	-0.154411	3.30623	-5.41843	0.00177176	0.0168139	-1.27931
Q96T58	SPEN	-0.0762889	3.30273	-5.8739	0.00117823	0.0137056	-1.28021
Q99594	TEAD3	-0.214756	3.31698	-4.88451	0.00295199	0.0225982	-1.28554
Q14690	PDCD11	-0.192815	3.33646	-6.09394	0.000975612	0.0123449	-1.2875
P15104	GLUL	0.228339	3.27724	5.04472	0.00252298	0.0204846	-1.28803
Q9UI09	NDUFA12	0.345375	3.3843	4.9267	0.00283148	0.0219439	-1.2977
Q9BUL5-1	PHF23	-0.211178	3.33676	-4.89378	0.00292503	0.0224345	-1.30375
P13727	PRG2	0.48069	3.23239	4.75906	0.00334631	0.0243594	-1.30433
O75807	PPP1R15A	-0.497903	3.37853	-4.9549	0.00275402	0.021492	-1.30576
Q9NVS9	PNPO	0.158894	3.3353	5.08461	0.0024275	0.0200861	-1.3066
Q9Y4C1	KDM3A	0.106375	3.23792	5.40218	0.00179855	0.0168887	-1.30792
O75054	IGSF3	0.155162	3.35063	5.05737	0.00249225	0.0203934	-1.30917
Q8IX01-1	SUGP2	-0.123378	3.34863	-5.55789	0.00155968	0.0156709	-1.31528
Q9P2R7	SUCLA2	0.320625	3.33117	5.26385	0.00204632	0.0182759	-1.31749
Q92609-1	TBC1D5	0.139161	3.26149	5.4065	0.00179139	0.0168615	-1.32242
Q9P031	CCDC59	-0.336638	3.40181	-4.79163	0.00323845	0.0238999	-1.32333
Q96RL7	VPS13A	-0.147879	3.31623	-5.39747	0.0018064	0.0169046	-1.32509
Q92882	OSTF1	0.225024	3.26572	4.9671	0.00272127	0.0213919	-1.32577
Q6PJG2	ELMSAN1	-0.118142	3.30409	-5.21784	0.00213723	0.0186932	-1.32606
Q8WVM0	TFB1M	0.340399	3.39689	5.26398	0.00204609	0.0182759	-1.33033
Q8WWM7-1	ATXN2L	-0.112846	3.33502	-5.52858	0.00160173	0.0158129	-1.33223
P23368-1	ME2	0.290355	3.3673	5.37036	0.00185236	0.0171338	-1.33442
Q9H6R4-1	NOL6	-0.140554	3.37604	-5.40398	0.00179556	0.0168803	-1.33559
Q9UIF9-1	BAZ2A	-0.123518	3.33179	-5.42187	0.00176614	0.0167804	-1.34058
Q12899	TRIM26	0.224382	3.27744	4.85636	0.00303567	0.0229503	-1.34194
O75882-1	ATRN	0.271209	3.23955	4.69593	0.00356713	0.0254061	-1.34818
Q13542	EIF4EBP2	0.324149	3.20722	4.90466	0.00289372	0.0222819	-1.3489
P42768	WAS	0.243567	3.34009	5.00995	0.00260969	0.0209042	-1.35442
Q9BPX6-1	MICU1	0.250543	3.31208	5.00354	0.00262606	0.0209407	-1.35735
Q9H8H0	NOL11	-0.182258	3.3363	-5.51565	0.00162069	0.0158997	-1.35781
Q9BQP7	C20orf72; MGME1	0.251506	3.35865	5.19344	0.00218728	0.0189047	-1.36362
P04040	CAT	-0.176342	3.3435	-5.54122	0.00158343	0.0157715	-1.36817
P61160-1	ACTR2	0.0963182	3.28218	5.56572	0.00154866	0.0155991	-1.37088
Q9BRS2	RIOK1	-0.174126	3.35903	-5.27075	0.00203309	0.0182103	-1.38714
Q15393-1	SF3B3	-0.101453	3.32716	-6.00796	0.00104961	0.0128218	-1.38747
O14672	ADAM10	0.13226	3.28854	5.3274	0.00192795	0.0176502	-1.38873
P46060	RANGAP1	-0.0833479	3.34023	-5.53723	0.00158919	0.0157715	-1.39626
Q9UBI1	COMMD3	0.199489	3.36399	4.98577	0.002672	0.0212019	-1.3976
Q96HY7	DHTKD1	0.365592	3.35573	4.99787	0.00264062	0.021036	-1.39777
Q9H6E4	CCDC134	0.206816	3.35487	4.94341	0.00278529	0.0216311	-1.39848
P05161	ISG15	0.327311	3.36647	4.95162	0.00276291	0.0215039	-1.3985
O75061-4	DNAJC6	-0.136816	3.313	-5.16473	0.00224792	0.0191813	-1.39917
Q86WV6	TMEM173	0.375285	3.31182	4.80758	0.00318709	0.0236078	-1.40201
Q16851	UGP2	0.109944	3.33489	5.66237	0.00141974	0.0150119	-1.40215
Q13129	RLF	-0.115004	3.2901	-5.13666	0.00230904	0.0194959	-1.40535
Q9UHB4	NDOR1	0.23695	3.27457	4.83375	0.00310483	0.0233676	-1.40893
Q9BXS6	NUSAP1	-0.163161	3.36043	-5.02126	0.00258113	0.0207471	-1.41542
Q13123	IK	-0.119142	3.33173	-5.24859	0.00207598	0.0184297	-1.4216
Q7L945	ZNF627	-0.295591	3.35013	-4.60499	0.00391491	0.0269772	-1.4246
Q99590-1	SCAF11	-0.134804	3.31179	-5.27721	0.00202078	0.0181893	-1.43146
P48960-1	CD97; ADGRE5	0.17271	3.3341	5.10669	0.00237642	0.0197984	-1.43214
P49754	VPS41	0.184498	3.28344	5.28484	0.00200634	0.0181367	-1.4332
Q96C11	FGGY	0.303401	3.28062	4.61508	0.00387446	0.0269108	-1.43477
Q15397	KIAA0020; PUM3	-0.160586	3.34667	-5.31466	0.00195104	0.0177806	-1.43525
O14874	BCKDK	0.404219	3.32479	4.61104	0.0038906	0.026936	-1.43624
Q13601	KRR1	-0.19588	3.36339	-5.09429	0.00240496	0.0199289	-1.43733
P15328	FOLR1	0.527036	3.3903	4.61195	0.00388695	0.0269339	-1.43978
Q9BU61-1	NDUFAF3	0.337148	3.3931	4.766	0.00332298	0.0242599	-1.44198
Q9UJ68-1	MSRA	0.359112	3.30094	4.58133	0.00401155	0.0273725	-1.44346
Q9BX63	BRIP1	-0.142096	3.32376	-4.90287	0.00289884	0.0222819	-1.44883
Q8IWT3	CUL9	0.20557	3.23543	4.76669	0.00332066	0.0242599	-1.44975
Q96S65	CSRNP1	0.330605	2.96176	4.57117	0.00405389	0.0275912	-1.45502
Q15120-1	PDK3	0.461014	3.31547	4.67558	0.00364178	0.0257229	-1.45767
Q96BP3	PPWD1	-0.0908192	3.34378	-5.62481	0.00146833	0.0152115	-1.46016
Q8N0W3-1	FUK	0.156975	3.32378	5.19412	0.00218587	0.0189047	-1.4687
Q9H8V3	ECT2	-0.182535	3.38181	-5.00635	0.00261888	0.0209042	-1.46912
P49247	LOC101060545; RPIA	-0.199266	3.34513	-5.04695	0.00251754	0.0204721	-1.47131
Q8WWB7	C1orf85; GLMP	0.370101	3.26974	4.56785	0.00406786	0.0276161	-1.47657
O75165	DNAJC13	0.092016	3.30059	5.51353	0.00162382	0.0158997	-1.47903
Q9UIJ7-1	AK3	0.395764	3.37447	5.24724	0.00207863	0.0184297	-1.47929
O43314-1	PPIP5K2	0.109164	3.31935	5.50652	0.00163422	0.0159416	-1.48525
Q8NCN5	PDPR	0.45051	3.33073	5.08291	0.00243149	0.0200861	-1.48655
O75629	CREG1	0.217735	3.28754	4.68232	0.00361688	0.0256371	-1.48998
Q96CT7	CCDC124	-0.214394	3.34441	-4.76085	0.00334027	0.0243594	-1.49136
P21333	FLNA	-0.0658975	3.29509	-6.43218	0.00073726	0.0108438	-1.49237
Q9GZR7	DDX24	-0.145953	3.30998	-5.00749	0.00261597	0.0209042	-1.49238
Q13085-1	ACACA	-0.0721986	3.33239	-5.9138	0.00113815	0.0133749	-1.49263
Q13627-2	DYRK1A	-0.104235	3.34824	-5.27061	0.00203335	0.0182103	-1.50033
Q68DI1	ZNF776	-0.552132	3.4258	-4.66487	0.00368181	0.0259109	-1.50168
Q5VT52	RPRD2	-0.0938104	3.3393	-5.39909	0.0018037	0.0169046	-1.51139
Q8WW33	GTSF1	-0.185009	3.37251	-4.8179	0.00315435	0.023562	-1.51162
Q5VYK3	KIAA0368	-0.12484	3.3267	-5.81717	0.00123803	0.013957	-1.51235
Q7L8W6	ATPBD4; DPH6	0.280074	3.38101	4.82248	0.00313996	0.0235219	-1.51676
P67936-2	TPM4	0.101045	3.29805	5.12758	0.00232924	0.0196251	-1.51981
O95716	RAB3D	0.408612	3.26553	4.51355	0.00430383	0.0285431	-1.52115
Q9NRH1	YAE1D1	-0.231424	3.3772	-4.66415	0.00368452	0.0259109	-1.52157
Q00403	GTF2B	0.185937	3.22703	4.7988	0.00321527	0.0237758	-1.52408
Q8WZA1	POMGNT1	0.230962	3.27385	4.53598	0.00420453	0.0281165	-1.52939
Q9H0K6	PUS7L	-0.14277	3.34531	-5.15451	0.00226997	0.019308	-1.53003
P58335-4	ANTXR2	0.19487	3.38137	4.9859	0.00267166	0.0212019	-1.53768
P0C870	JMJD7	0.425582	3.35848	4.51632	0.00429142	0.0284843	-1.53824
Q8WV93	LACE1; AFG1L	0.475118	3.35982	4.78449	0.00326175	0.0240091	-1.53904
P40306	PSMB10	0.220398	3.36769	4.61668	0.00386812	0.0268961	-1.53973
Q9HBR0	SLC38A10	0.244761	3.25652	4.92542	0.00283504	0.0219439	-1.54199
Q9Y365	STARD10	0.189108	3.32749	4.77701	0.00328637	0.0240801	-1.54283
Q9BWM7	SFXN3	0.746849	3.25179	5.15269	0.0022739	0.019321	-1.54411
Q9H4L5	OSBPL3	0.11159	3.31514	5.29961	0.00197872	0.0179717	-1.54541
Q96A08	HIST1H2BA	-0.226879	3.31855	-4.53966	0.00418846	0.0281098	-1.5455
Q9BXY8	BEX2	0.32499	3.16347	4.46864	0.00451069	0.0294772	-1.54751
Q8N442	GUF1	0.325098	3.34376	5.00838	0.00261371	0.0209042	-1.54773
Q13029	PRDM2	-0.198082	3.31084	-4.73936	0.00341351	0.0247634	-1.54883
Q9Y2X9	ZNF281	-0.2222	3.33267	-5.07427	0.00245184	0.0201925	-1.55001
P11172	UMPS	0.155363	3.40775	5.13737	0.00230749	0.0194959	-1.553
Q15652	JMJD1C	-0.12453	3.35456	-5.15477	0.00226939	0.019308	-1.5578
Q08AD1	CAMSAP2	0.183503	3.20398	4.68558	0.00360489	0.0255747	-1.56138
Q9H814	PHAX	-0.194636	3.35617	-4.97553	0.00269892	0.0212894	-1.56867
O14867	BACH1	-0.148191	3.24167	-4.97591	0.00269789	0.0212894	-1.57307
O43447	PPIH	-0.13079	3.34567	-5.15714	0.00226426	0.0193002	-1.57388
P55058	PLTP	0.44367	3.14576	4.49591	0.00438377	0.0288589	-1.57388
Q7Z7A4-1	PXK	-0.133553	3.37494	-4.91185	0.00287326	0.0221644	-1.57421
Q96AX1	VPS33A	0.13525	3.30777	5.19644	0.00218105	0.0189047	-1.57695
Q92934	BAD	0.211558	3.25121	4.59197	0.00396776	0.0271428	-1.57962
Q96RG2-1	PASK	-0.182459	3.3472	-4.77731	0.00328538	0.0240801	-1.5816
Q8TDJ6-1	DMXL2	0.141051	3.31247	5.17853	0.00221853	0.0190519	-1.5846
Q16763	UBE2S	0.226278	3.21732	4.71996	0.00348118	0.025006	-1.58568
Q6R327-3	RICTOR	-0.0956027	3.33692	-5.29159	0.00199366	0.0180666	-1.58732
O14638	ENPP3	0.208315	3.34441	4.82723	0.00312509	0.0234324	-1.58736
Q13162	PRDX4	-0.0843561	3.32775	-5.25727	0.00205905	0.0183488	-1.59211
Q16236	NFE2L2	-0.554448	3.29123	-4.69383	0.00357473	0.0254061	-1.59496
Q8TB36	GDAP1	0.435609	3.32615	4.45061	0.0045969	0.0298223	-1.59508
P52747	ZNF143	-0.215786	3.37207	-4.75834	0.00334873	0.0243594	-1.59718
Q9NNX1	TUFT1	0.444151	2.98427	4.53871	0.00419259	0.0281098	-1.60204
Q9BUE6	ISCA1	0.283894	3.32551	4.59382	0.00396021	0.0271143	-1.60601
Q92621	NUP205	-0.101052	3.31182	-5.68564	0.00139057	0.0149186	-1.60604
Q9Y2S7	POLDIP2	0.359487	3.40345	4.86271	0.00301655	0.0228803	-1.60654
Q92540	SMG7	-0.111436	3.33534	-5.02796	0.00256437	0.0206537	-1.60711
Q7L1Q6-1	BZW1	-0.0994654	3.32053	-5.11574	0.00235586	0.0197459	-1.61018
Q8N567	ZCCHC9	-0.268804	3.4293	-4.4494	0.00460277	0.0298364	-1.61179
Q9Y3T9	NOC2L	-0.218884	3.34521	-5.02241	0.00257824	0.0207446	-1.6169
Q8TEQ0-1	SNX29	0.179847	3.25621	4.64755	0.00374756	0.0262623	-1.61859
P49755	TMED10	0.109102	3.27651	5.35599	0.00187726	0.0173243	-1.62085
Q3T8J9-3	GON4L	-0.14126	3.32138	-5.11251	0.00236318	0.0197551	-1.62192
Q9NX08	COMMD8	0.492674	3.31483	4.56889	0.00406346	0.027615	-1.62202
Q9UHL4	DPP7	0.240503	3.28214	4.67674	0.00363749	0.0257152	-1.62399
Q8TA86	RP9	-0.18162	3.32508	-4.54791	0.00415274	0.0280266	-1.634
Q5THJ4	VPS13D	-0.119075	3.32505	-5.23489	0.00210302	0.0185759	-1.6354
Q16832	DDR2	0.333497	3.30266	4.38445	0.00492961	0.0311266	-1.638
Q6UB99	ANKRD11	-0.162948	3.31713	-4.86526	0.00300892	0.0228803	-1.64133
Q8NG08	HELB	-0.148065	3.3336	-4.78002	0.00327644	0.0240512	-1.64134
P49792	RANBP2	-0.10751	3.31814	-6.07496	0.000991416	0.0124321	-1.64286
Q13619-1	CUL4A	-0.135298	3.33696	-5.31655	0.0019476	0.0177694	-1.64381
Q9H5N1	RABEP2	0.171198	3.29969	4.72177	0.00347478	0.0250048	-1.64772
Q14687	GSE1	-0.197956	3.36037	-5.04173	0.0025303	0.0205233	-1.64939
Q9NP73-2	ALG13	0.153986	3.37788	4.63259	0.00380543	0.0265291	-1.65483
Q7Z7F0-1	KIAA0907; KHDC4	-0.192826	3.36204	-4.60582	0.00391153	0.0269772	-1.65484
P55345-1	PRMT2	0.396871	3.1344	4.3742	0.00498356	0.0313442	-1.65516
Q13206	DDX10	-0.145797	3.3457	-5.05564	0.00249642	0.0203934	-1.65636
Q6PCE3	PGM2L1	-0.152823	3.29255	-4.69483	0.0035711	0.0254061	-1.65874
P54136-1	RARS	-0.0556478	3.32285	-5.67958	0.00139811	0.0149243	-1.65905
Q2NL82	TSR1	-0.0811838	3.33598	-5.24321	0.00208654	0.0184709	-1.66031
P34059	GALNS	0.308872	3.32556	4.46485	0.00452866	0.0295706	-1.66156
Q96HE7	ERO1L; ERO1A	0.119609	3.28758	5.1502	0.00227934	0.0193467	-1.66222
O43765	SGTA	-0.17368	3.3453	-4.8666	0.00300491	0.0228796	-1.66604
O60869-1	EDF1	-0.244776	3.33376	-4.47458	0.00448269	0.0293258	-1.67398
Q15075	EEA1	0.0733294	3.27823	5.53738	0.00158897	0.0157715	-1.67469
Q96D53-1	ADCK4; COQ8B	0.353974	3.37811	4.61925	0.00385792	0.0268484	-1.67488
Q6NXR4	TTI2	-0.149673	3.33024	-4.69996	0.00355253	0.0253824	-1.67733
Q9UN36-1	NDRG2	0.141644	3.31989	4.97338	0.00270459	0.0213132	-1.68416
Q92896	GLG1	0.0806193	3.29317	5.39738	0.00180655	0.0169046	-1.69016
Q7L5N7	LPCAT2	0.163029	3.28472	4.65735	0.00371018	0.0260686	-1.69054
P30533	LRPAP1	0.173241	3.19291	4.68876	0.00359322	0.0255144	-1.69087
Q8IW35-1	CEP97	-0.135044	3.34894	-4.81976	0.00314851	0.0235479	-1.69878
Q9ULW0	TPX2	-0.221655	3.33739	-5.40789	0.00178907	0.0168615	-1.70291
Q9Y295	DRG1	-0.151313	3.33698	-5.11201	0.00236432	0.0197551	-1.70398
Q5C9Z4	NOM1	-0.184713	3.30569	-4.81705	0.00315704	0.023562	-1.70467
P43251	BTD	0.342435	3.25915	4.42581	0.00471855	0.0303211	-1.70644
Q4G0I0	C16orf91	0.2845	3.31623	4.31492	0.00530886	0.0326493	-1.70793
Q8IYQ7	THNSL1	0.389214	3.32906	4.85632	0.00303579	0.0229503	-1.70801
Q8N1F7-1	NUP93	-0.0983538	3.32064	-5.53001	0.00159964	0.0158129	-1.71308
P51178-1	PLCD1	-0.217135	3.37392	-4.70585	0.00353136	0.0253212	-1.72903
Q12872	SFSWAP	-0.137705	3.33871	-4.83835	0.00309059	0.0232823	-1.73231
P49736	MCM2	-0.0658689	3.31983	-5.68103	0.00139629	0.0149243	-1.73376
Q6ZNW5	GDPGP1	0.307313	3.3752	4.39405	0.0048797	0.0308687	-1.73588
Q9Y2P8	RCL1	-0.133087	3.37059	-4.8556	0.00303795	0.0229503	-1.73942
Q9BXP2-1	SLC12A9	0.19242	3.30076	4.45169	0.00459168	0.0298223	-1.74766
Q7Z7L8	C11orf96	-0.514193	3.25506	-4.32841	0.00523276	0.0324294	-1.75101
Q9Y2Z9-1	COQ6	0.332574	3.37074	4.60705	0.00390661	0.0269772	-1.75432
Q92466	DDB2	0.222612	3.31456	4.4158	0.00476869	0.0304938	-1.75466
Q9Y2T2	AP3M1	0.105312	3.32486	4.98705	0.00266866	0.0212019	-1.75497
P16591-1	FER	0.119327	3.31014	4.78078	0.00327395	0.0240512	-1.75499
P52701	MSH6	-0.067544	3.3433	-5.48411	0.00166802	0.0161511	-1.758
Q9ULW3	ABT1	-0.267684	3.34702	-4.3911	0.00489498	0.0309323	-1.76134
Q9C0C2	TNKS1BP1	-0.0805294	3.31035	-5.28659	0.00200304	0.0181311	-1.76231
Q8TCU6-1	PREX1	0.256567	3.26698	4.33014	0.0052231	0.0324185	-1.76382
Q9BWT3	PAPOLG	-0.17842	3.34368	-4.66886	0.00366685	0.0258545	-1.77009
Q96QP1	ALPK1	0.250687	3.25417	4.29158	0.00544349	0.0331145	-1.77394
Q9UHQ9	CYB5R1	0.352104	3.34338	4.85714	0.0030333	0.0229503	-1.78257
Q15648	MED1	-0.0910728	3.332	-4.98391	0.00267688	0.0212197	-1.78405
Q9Y2R4	DDX52	-0.308564	3.3351	-4.84175	0.00308015	0.0232253	-1.78748
P11142-1	HSPA8	-0.0944908	3.31374	-6.08159	0.00098586	0.0123818	-1.78765
Q9UPW6	SATB2	-0.184031	3.36497	-4.47753	0.00446886	0.0292991	-1.79457
Q96LW7-2	C9orf89; CARD19	0.307604	3.32022	4.26497	0.00560164	0.0336282	-1.79565
P48651	PTDSS1	-0.251562	3.30576	-4.43723	0.0046621	0.0300754	-1.79798
O75608	LYPLA1	0.282633	3.38974	4.86312	0.00301533	0.0228803	-1.79806
Q6IE81-1	PHF17; JADE1	-0.2113	3.36165	-4.39378	0.00488109	0.0308687	-1.79814
Q9UHB6-4	LIMA1	-0.124509	3.32097	-4.95954	0.00274152	0.0214361	-1.79867
Q86Y91-4	KIF18B	-0.218816	3.31363	-4.5876	0.00398569	0.0272423	-1.79976
Q86XR8-1	CEP57	-0.166872	3.3631	-4.47816	0.00446591	0.0292991	-1.79994
Q13445	TMED1	0.249596	3.27014	4.35618	0.00507998	0.0317272	-1.8027
P51692	STAT5B	-0.136705	3.33769	-4.63412	0.00379948	0.0265199	-1.80675
O43808	SLC25A17	-0.211578	3.3342	-4.40073	0.00484529	0.0307149	-1.80907
Q9BZE4	GTPBP4	-0.194388	3.36283	-5.06039	0.00248496	0.0203653	-1.81074
P55160	NCKAP1L	0.140839	3.2811	4.60989	0.00389518	0.0269445	-1.81095
Q9H3H3-2	C11orf68	0.268308	3.4298	4.61417	0.00387811	0.0269108	-1.81109
Q504T8	MIDN	0.308979	3.07725	4.20247	0.00599393	0.0350905	-1.81162
Q9BSV6	TSEN34	0.205555	3.36467	4.54117	0.00418191	0.0281062	-1.81223
P21953	BCKDHB	0.47678	3.36288	4.22059	0.00587714	0.0346592	-1.81869
O15156	ZBTB7B	-0.256629	3.41841	-4.48151	0.00445028	0.0292489	-1.82378
Q6P1M9	ARMCX5	-0.297588	3.39246	-4.19688	0.00603051	0.035151	-1.82411
Q9HB96	FANCE	0.246318	3.17247	4.21572	0.00590825	0.0347407	-1.82744
Q9HCK8-1	CHD8	-0.101174	3.32887	-5.10948	0.00237007	0.0197826	-1.82764
P09668	CTSH	0.16634	3.3919	4.50003	0.00436493	0.0288269	-1.82882
Q6P4Q7	CNNM4	0.162399	3.26287	4.43572	0.00466952	0.0300991	-1.83377
Q9H8Y8-1	GORASP2	0.160563	3.34285	4.73212	0.00343858	0.0248779	-1.83528
A6NFQ2	FAM115C; TCAF2	0.171625	3.33157	4.69709	0.00356291	0.0254061	-1.83622
P52732	KIF11	-0.110151	3.31666	-5.22466	0.00212345	0.0186552	-1.83795
O75683	SURF6	-0.287177	3.42514	-4.56525	0.00407882	0.0276438	-1.8404
O43325	LYRM1	0.373198	3.37863	4.20756	0.00596088	0.0349734	-1.84258
Q9H8H3	METTL7A	0.248156	3.31932	4.40513	0.0048228	0.0306448	-1.84271
Q8IZH2-1	XRN1	-0.117111	3.33632	-5.04639	0.00251889	0.0204721	-1.84316
Q9NP31-1	SH2D2A	-0.214513	3.38496	-4.3239	0.0052581	0.0324613	-1.84404
Q9Y3Y2	CHTOP	-0.399943	3.23586	-4.52212	0.00426555	0.0283829	-1.84421
Q9NXA8-1	SIRT5	0.240296	3.32517	4.66991	0.0036629	0.0258493	-1.84445
Q99961	SH3GL1	-0.206731	3.33396	-4.98107	0.00268431	0.0212576	-1.84476
Q6ZMK1	CYHR1	0.288943	3.34232	4.29504	0.00542326	0.0330765	-1.84657
Q5VU43	PDE4DIP; LOC653513	-0.117998	3.38533	-4.72802	0.00345287	0.0249588	-1.84679
P07900	HSP90AA1	-0.0995852	3.31043	-5.74626	0.00131775	0.0144503	-1.84782
O95786	DDX58	0.416741	3.32589	4.1643	0.00624875	0.0358511	-1.85032
Q99700-1	ATXN2	-0.100678	3.31704	-4.95509	0.00275353	0.021492	-1.85331
P54277	PMS1	-0.149173	3.33435	-4.72256	0.00347202	0.0250048	-1.85519
O95299	NDUFA10	0.465711	3.36173	4.72192	0.00347428	0.0250048	-1.85684
Q9Y5A9-1	YTHDF2	-0.1667	3.37111	-4.70381	0.00353869	0.0253511	-1.85752
Q16854	DGUOK	0.231314	3.32837	4.4101	0.0047975	0.030605	-1.85969
P56181-2	NDUFV3	0.283999	3.34456	4.70255	0.0035432	0.0253609	-1.86267
O60551	NMT2	0.142499	3.30836	4.91907	0.00285284	0.0220492	-1.86955
Q9P275	USP36	-0.143921	3.33129	-4.60412	0.00391841	0.0269772	-1.87
Q6JQN1	ACAD10	0.392258	3.34898	4.60179	0.00392782	0.0269845	-1.87299
Q9H9J4-2	USP42	-0.223649	3.34206	-4.52587	0.00424893	0.0283426	-1.87883
Q86X95	CIR1	-0.171808	3.34915	-4.35621	0.00507984	0.0317272	-1.88126
P78536-1	ADAM17	-0.175949	3.33611	-4.54496	0.00416547	0.0280654	-1.88476
O95379-3	TNFAIP8	-0.234281	3.34969	-4.24386	0.00573082	0.0340445	-1.88652
O00488	ZNF593	-0.318761	3.38193	-4.13978	0.00641882	0.0365141	-1.88903
O75923-1	DYSF	0.169972	3.31356	4.78908	0.00324677	0.0239207	-1.8903
O76061	STC2	-0.612893	3.4496	-4.41118	0.00479202	0.0305943	-1.89197
Q07864	POLE	-0.113258	3.32265	-4.96662	0.00272256	0.0213919	-1.89255
P38935	IGHMBP2	-0.22172	3.34358	-4.45442	0.00457857	0.0297996	-1.89381
P28065	PSMB9	0.305645	3.31413	4.12545	0.00652063	0.0369054	-1.89433
O14907	TAX1BP3	0.387687	3.17393	4.1169	0.00658222	0.0371023	-1.89602
Q15118	PDK1	0.272613	3.36681	4.40321	0.0048326	0.0306586	-1.89613
Q9BRZ2-1	TRIM56	-0.126305	3.3518	-4.70055	0.0035504	0.0253824	-1.89685
Q9UNT1-1	RABL2B	0.237229	3.31105	4.21736	0.00589773	0.0347042	-1.89728
Q9Y483	MTF2	-0.150794	3.31009	-4.54197	0.00417844	0.0281062	-1.89798
P18669	PGAM1; LOC643576	0.144735	3.37107	5.21186	0.00214936	0.0187382	-1.89895
O75884-1	RBBP9	0.255957	3.34143	4.17856	0.00615213	0.0355506	-1.90124
Q6NVY1	HIBCH	0.291612	3.35911	4.7473	0.00338623	0.0245877	-1.90402
Q15654-1	TRIP6	-0.16022	3.28418	-4.79702	0.003221	0.0237963	-1.90443
Q9UL33-1	TRAPPC2L	0.322254	3.3916	4.21839	0.00589116	0.0347042	-1.90864
Q96S90-1	LYSMD1	-0.19708	3.36699	-4.41797	0.00475778	0.0304483	-1.91141
Q14397	GCKR	0.330993	3.18777	4.09827	0.00671875	0.0374776	-1.91377
Q9Y6Q2-3	STON1-GTF2A1L; STON1	-0.261076	3.31649	-4.11625	0.00658692	0.0371028	-1.92269
P58012	FOXL2	-0.199274	3.32312	-4.29032	0.00545083	0.0331145	-1.92708
Q53QZ3	ARHGAP15	0.163502	3.37414	4.46019	0.0045509	0.02965	-1.92892
Q9UKF6	CPSF3	-0.120256	3.35253	-4.8086	0.00318384	0.0236078	-1.93553
P19440	GGT1	0.22782	3.32365	4.20361	0.00598652	0.0350726	-1.93617
Q49A88-1	CCDC14	-0.199465	3.39794	-4.27226	0.00555779	0.0334884	-1.93896
O75431	MTX2	0.121412	3.35096	4.72053	0.00347916	0.025006	-1.94017
P28288	ABCD3	0.136078	3.26544	4.65564	0.00371668	0.0260914	-1.94214
P13716-1	ALAD	0.368876	3.26979	4.1241	0.00653028	0.0369131	-1.94468
P78344-1	EIF4G2	-0.0780998	3.34094	-5.1797	0.00221606	0.019051	-1.94687
Q7LBC6-1	KDM3B	-0.0654704	3.32632	-5.21283	0.00214738	0.0187382	-1.94975
Q99439	CNN2	-0.103976	3.34173	-5.0161	0.00259412	0.0208307	-1.95615
Q99618	CDCA3	-0.195411	3.3495	-4.22675	0.00583799	0.0344535	-1.95636
O00410	IPO5	-0.102932	3.32349	-5.48478	0.001667	0.0161511	-1.95914
Q14697-1	GANAB	0.131712	3.31407	5.23655	0.00209972	0.0185672	-1.96253
Q8WZ82	OVCA2	0.368817	3.39616	4.19986	0.006011	0.0351372	-1.96426
P12757	SKIL	-0.164978	3.28105	-4.32495	0.00525218	0.0324613	-1.96554
P57105	SYNJ2BP	0.359395	3.3761	4.04322	0.00714114	0.038713	-1.96612
Q5JUQ0	FAM78A	-0.22197	3.38972	-4.13226	0.006472	0.0367906	-1.96893
P03971	AMH	0.486562	2.97613	4.12895	0.00649558	0.0368653	-1.96941
Q2NKX8	ERCC6L	-0.11558	3.33992	-4.81951	0.00314929	0.0235479	-1.97018
O60890	OPHN1	0.208606	3.29215	4.25955	0.0056345	0.0336848	-1.97399
Q66K79-1	CPZ	0.491292	3.2309	4.10182	0.00669248	0.037383	-1.97516
Q9NRG1	PRTFDC1	0.232407	3.32917	4.33604	0.00519029	0.0322408	-1.97527
Q6ZMT4	JHDM1D; KDM7A	-0.218423	3.35573	-4.16038	0.00627555	0.035928	-1.97774
P49914	MTHFS	0.126946	3.36856	4.45152	0.0045925	0.0298223	-1.97934
Q9Y4I5	MTL5; TESMIN	-0.219525	3.39796	-4.12179	0.00654691	0.0369811	-1.97975
Q7Z6E9	RBBP6	-0.081975	3.28702	-5.10649	0.00237689	0.0197984	-1.98276
P49770	EIF2B2	0.113702	3.35763	4.67709	0.0036362	0.0257152	-1.98463
P46087	NOP2	-0.229647	3.35371	-4.87101	0.00299178	0.0228435	-1.9858
Q8NEU8-1	APPL2	0.172568	3.27306	4.4438	0.00462999	0.0298922	-1.98591
Q9UF56-1	FBXL17	0.294675	3.21559	4.0949	0.00674376	0.0375911	-1.99107
O75503	CLN5	0.271369	3.30923	4.13041	0.00648517	0.0368394	-1.99143
Q5VWN6-1	FAM208B	-0.115716	3.32042	-4.72226	0.00347308	0.0250048	-1.99292
Q9Y6M7-7	SLC4A7	-0.223571	3.35072	-4.10787	0.00664801	0.0373161	-1.99336
Q2VPK5-1	CTU2	-0.163158	3.35586	-4.55317	0.00413016	0.0279446	-1.99363
Q16643	DBN1	-0.182659	3.3542	-4.81072	0.00317709	0.0236078	-1.99453
Q9H0X4	ITFG3; FAM234A	0.234644	3.19663	4.25278	0.00567582	0.0338324	-1.99664
Q8NDD1	C1orf131	-0.325864	3.39797	-4.25787	0.00564473	0.0336958	-2.00201
O75843	AP1G2	0.20114	3.29478	4.3202	0.00527895	0.0325401	-2.00213
Q96GM8	TOE1	-0.113656	3.31762	-4.67767	0.00363406	0.0257152	-2.00885
Q96NB3	ZNF830	-0.143586	3.34784	-4.36586	0.00502795	0.0315493	-2.00962
Q9H425	C1orf198	-0.13142	3.32825	-4.42495	0.00472282	0.0303211	-2.0107
Q13428-1	TCOF1	-0.124289	3.32542	-5.0479	0.00251521	0.0204721	-2.01214
Q9NVI7-2	ATAD3A	0.208557	3.35161	4.34101	0.00516283	0.0321447	-2.01223
Q13247	SRSF6	-0.125709	3.3369	-4.60372	0.00392001	0.0269772	-2.01314
Q5TZA2	CROCC	0.191941	3.24104	4.27592	0.00553594	0.0334319	-2.01336
Q9BW19	KIFC1	-0.120521	3.32853	-4.76781	0.00331693	0.0242597	-2.01373
Q4L235-1	AASDH	-0.17242	3.32896	-4.23471	0.00578786	0.0342331	-2.01502
Q99707	MTR	0.0986977	3.33939	4.86246	0.00301731	0.0228803	-2.01755
Q99627-1	COPS8	0.452174	3.46159	4.29037	0.00545052	0.0331145	-2.01999
Q96BJ3-1	AIDA	0.220221	3.31244	4.44682	0.00461527	0.0298608	-2.02079
Q9NWU1-1	OXSM	0.309125	3.35918	4.59986	0.00393562	0.0269919	-2.02156
O15230	LAMA5	-0.274664	3.31231	-4.04831	0.00710086	0.0386272	-2.02296
Q6PI48	DARS2	0.352612	3.36658	4.82932	0.00311858	0.0234054	-2.02503
Q15084-1	PDIA6	0.118113	3.31312	4.80975	0.00318018	0.0236078	-2.02651
Q99611	SEPHS2	0.187063	3.25019	4.41854	0.00475492	0.0304483	-2.02799
P08727	KRT19	0.201067	3.29245	5.00727	0.00261652	0.0209042	-2.03424
Q8N0Z8	PUSL1	0.403761	3.33367	3.96928	0.00775605	0.040588	-2.04291
Q8NE22-1	SETD9	0.429625	3.29396	3.96719	0.0077743	0.0406042	-2.0441
Q9H9A6	LRRC40	-0.105278	3.35254	-4.83155	0.00311164	0.0233751	-2.04522
Q9HBL8	NMRAL1	0.277108	3.39578	4.40637	0.00481647	0.0306448	-2.05222
P16284	PECAM1	0.175146	3.32903	4.29499	0.00542358	0.0330765	-2.05301
Q9NWA0	MED9	-0.468287	3.40421	-3.97154	0.0077364	0.0405587	-2.05393
Q8IX19	C19orf59; MCEMP1	0.470576	3.38499	4.03431	0.00721226	0.0390385	-2.05669
Q8IXW5	RPAP2	-0.136794	3.2994	-4.33915	0.00517305	0.0321586	-2.05771
P00918	CA2	-0.23	3.3489	-4.31204	0.00532527	0.0327252	-2.06027
Q6P1N9-1	TATDN1	0.14119	3.35554	4.75242	0.00336877	0.024483	-2.06213
Q96CD0	FBXL8	0.341441	3.29667	3.97233	0.00772952	0.0405587	-2.06551
P49585	PCYT1A	0.146539	3.28319	4.53701	0.00420004	0.0281098	-2.07041
P12694	BCKDHA	0.306035	3.38202	4.17357	0.00618573	0.0356706	-2.0738
Q96EV2	RBM33	-0.105224	3.32415	-4.54858	0.00414987	0.0280266	-2.07466
P54098	POLG	0.303941	3.35282	4.35679	0.00507671	0.0317272	-2.07603
O95644-1	NFATC1	-0.165163	3.33788	-4.40525	0.00482215	0.0306448	-2.07628
O14657	TOR1B	0.324429	3.26341	4.29021	0.0054515	0.0331145	-2.07642
P51003	PAPOLA	-0.145618	3.30536	-4.78023	0.00327575	0.0240512	-2.07651
Q8N9N8	EIF1AD	-0.221775	3.36118	-4.31712	0.00529639	0.0326101	-2.07854
O14593	RFXANK	0.213303	3.29375	4.25922	0.00563649	0.0336848	-2.08081
Q6UB28	METAP1D	0.262483	3.35165	3.99919	0.00750039	0.040043	-2.08205
Q5VT25-1	CDC42BPA	0.0845746	3.30866	4.96303	0.00273217	0.0214007	-2.08287
Q15555	MAPRE2	0.178959	3.32168	4.32487	0.00525263	0.0324613	-2.08468
Q3KQV3	ZNF792	-0.314929	3.37707	-3.96506	0.00779289	0.0406314	-2.08505
Q99676	ZNF184	-0.207964	3.34424	-4.25923	0.00563646	0.0336848	-2.08767
Q8IVI9	NOSTRIN	0.108106	3.31497	4.61362	0.00388028	0.0269108	-2.08951
Q9NXE8	CWC25	-0.241675	3.38274	-4.02637	0.00727625	0.0391738	-2.0896
Q6P4F2	FDX1L	0.379405	3.28125	3.94224	0.00799562	0.0411961	-2.09038
Q01804-1	OTUD4	-0.150244	3.33379	-4.52953	0.00423279	0.0282584	-2.09113
P05198	EIF2S1	-0.078909	3.319	-5.02969	0.00256006	0.0206397	-2.09175
P57682	KLF3	-0.269367	3.36102	-3.96507	0.00779285	0.0406314	-2.09278
Q86YP4	GATAD2A	-0.124163	3.32262	-4.75891	0.0033468	0.0243594	-2.09425
Q9Y3C4	TPRKB	0.225023	3.32614	4.20476	0.00597902	0.0350542	-2.09543
P55084	HADHB	0.378644	3.36061	4.98844	0.00266505	0.0212019	-2.09707
Q9H2U1	DHX36	-0.110985	3.33612	-4.89715	0.0029153	0.0223813	-2.09923
Q96MK2-1	FAM65C; RIPOR3	-0.263962	3.38684	-3.99748	0.00751477	0.0400555	-2.10005
Q86WR0	CCDC25	0.0995951	3.33034	4.55137	0.00413788	0.0279733	-2.10114
Q5VVJ2	MYSM1	-0.160677	3.31177	-4.28268	0.00549582	0.0332646	-2.10164
O75564	JRK	-0.371651	3.49254	-3.91329	0.00826135	0.0418166	-2.10856
Q99729-3	HNRNPAB	-0.077201	3.30118	-5.0299	0.00255955	0.0206397	-2.11085
P19438-1	TNFRSF1A	-0.533719	3.45697	-3.94171	0.00800039	0.0411961	-2.113
Q14376	GALE	0.139898	3.31089	4.60002	0.00393496	0.0269919	-2.12088
Q969Y2	GTPBP3	0.278663	3.34528	3.99448	0.00754005	0.0401145	-2.12201
Q8WWX9	SELM; SELENOM	0.393415	3.26832	3.9222	0.00817851	0.0415946	-2.12681
Q8ND24	RNF214	-0.143478	3.33785	-4.60288	0.0039234	0.0269772	-2.13153
Q14118	DAG1	0.25531	3.26287	4.16986	0.00621089	0.0357104	-2.1361
O60281-1	ZNF292	-0.300323	3.37199	-3.96404	0.00780189	0.0406314	-2.13714
Q9NQ55-1	PPAN; PPAN-P2RY11	-0.226086	3.36418	-4.49698	0.00437888	0.0288504	-2.1408
Q9Y487	ATP6V0A2	0.109083	3.27979	4.603	0.00392292	0.0269772	-2.14093
Q96FV9-1	THOC1	-0.133398	3.30607	-4.93324	0.0028133	0.0218275	-2.14411
Q15047	SETDB1	-0.116544	3.34122	-4.62389	0.00383956	0.0267438	-2.14445
Q8N0U4-1	FAM185A	0.344414	3.32962	3.89588	0.00842588	0.0424356	-2.14452
Q99633-1	PRPF18	-0.142753	3.3429	-4.21753	0.00589667	0.0347042	-2.1488
A6H8Y1	BDP1	-0.19976	3.34645	-4.00592	0.0074442	0.039891	-2.14969
P42574	CASP3	0.25511	3.33975	4.30406	0.00537105	0.0328566	-2.16197
O00750	PIK3C2B	0.286616	3.26779	3.85238	0.00885325	0.0433389	-2.16287
P13224	GP1BB; SEPT5-GP1BB	0.393458	3.35925	3.84756	0.00890207	0.0434984	-2.16749
Q330K2-1	NDUFAF6	0.384068	3.39992	3.91006	0.00829161	0.0418643	-2.17115
Q9Y316-1	MEMO1	0.254785	3.42103	4.4452	0.00462318	0.0298723	-2.17152
Q9H582-1	ZNF644	-0.238006	3.37905	-3.92242	0.00817646	0.0415946	-2.17458
P31327-1	CPS1	0.361677	3.33043	4.05065	0.00708239	0.0385954	-2.1747
O75496	GMNN	-0.125936	3.27307	-4.26941	0.00557491	0.0335664	-2.17565
Q9H008-1	LHPP	0.214956	3.27244	4.05866	0.00701968	0.0384099	-2.17622
A0AVF1	TTC26	-0.182986	3.2924	-4.12554	0.00651998	0.0369054	-2.18033
Q86WX3	RPS19BP1	-0.299349	3.41853	-3.85387	0.00883819	0.0433179	-2.18537
Q9UMY1-1	NOL7	-0.242322	3.38982	-4.02738	0.00726814	0.0391738	-2.18562
Q92610	ZNF592	-0.0990166	3.28753	-4.47451	0.00448304	0.0293258	-2.18887
Q99807-1	COQ7	0.369715	3.38841	3.93096	0.00809801	0.0414397	-2.18897
A8MWY0	KIAA1324L	0.245963	3.22432	4.30323	0.00537582	0.0328599	-2.19186
Q8WXS8	ADAMTS14	0.310499	3.23733	3.82734	0.00911026	0.0443252	-2.19239
Q499Z4	ZNF672	-0.263399	3.33031	-3.85735	0.00880326	0.0431994	-2.19917
Q86UE4	MTDH	-0.158016	3.31179	-4.5956	0.00395292	0.0270874	-2.20298
O14628-1	ZNF195	-0.216448	3.30982	-3.93536	0.00805793	0.0413072	-2.20329
Q9Y5M8	SRPRB	-0.180839	3.28417	-4.42031	0.00474604	0.0304459	-2.20337
O43566-5	RGS14	0.211277	3.33666	3.96759	0.00777079	0.0406042	-2.20396
Q9UL63-1	MKLN1	0.129792	3.36079	4.53146	0.0042243	0.0282252	-2.2086
O00468	AGRN	0.170209	3.19202	4.33932	0.00517215	0.0321586	-2.20939
Q86UT6	NLRX1	0.40221	3.37008	3.8692	0.00868518	0.0429313	-2.21413
P78332	RBM6	-0.159462	3.34236	-4.57704	0.00402939	0.0274709	-2.21415
Q5TA31	RNF187	0.144913	3.21589	4.11009	0.0066318	0.0372743	-2.21868
Q9NTG7	SIRT3	0.390906	3.3676	3.82563	0.00912808	0.0443252	-2.21871
Q99952	PTPN18	-0.206382	3.30971	-4.02661	0.00727435	0.0391738	-2.2194
Q9Y4E5	ZNF451	-0.179225	3.32081	-4.64276	0.00376599	0.0263456	-2.22032
Q9H7T9	AUNIP	-0.204426	3.29358	-3.88954	0.00848667	0.0425551	-2.2244
Q15020	SART3	-0.0587573	3.31701	-5.03371	0.00255007	0.0206212	-2.22555
Q8NAF0	ZNF579	-0.200365	3.33574	-3.99335	0.00754962	0.0401145	-2.22649
Q9HCC0-1	MCCC2	0.395253	3.37642	4.57405	0.00404186	0.0275326	-2.23231
Q9BTE7	DCUN1D5	-0.140952	3.3529	-4.28361	0.00549029	0.0332562	-2.23259
Q8N0T1	C8orf59	-0.186111	3.31008	-4.08356	0.00682881	0.037803	-2.23346
O75791	GRAP2	-0.182542	3.39727	-4.35107	0.00510771	0.0318509	-2.23374
Q9UKY7	CDV3	-0.105684	3.32942	-4.69381	0.00357481	0.0254061	-2.23442
O15234	CASC3	-0.190316	3.3644	-4.05659	0.00703584	0.0384336	-2.23868
Q8IXK2	GALNT12	0.182343	3.29926	4.07182	0.00691809	0.0380613	-2.23982
P19526	FUT1	-0.334992	3.37609	-3.78341	0.00958149	0.0455986	-2.24069
Q9BQ69	MACROD1	0.207074	3.33656	4.04616	0.00711781	0.0386574	-2.24409
Q9Y343	SNX24	0.273126	3.35543	3.7964	0.00943938	0.0452323	-2.245
Q9UBZ4	APEX2	-0.283681	3.33737	-3.79067	0.00950168	0.045407	-2.24555
P0DMV8	HSPA1B; HSPA1A	0.136295	3.27137	5.39407	0.0018121	0.0169368	-2.24753
Q969S9	GFM2	0.268291	3.3397	4.40633	0.00481667	0.0306448	-2.2489
O00472	ELL2	0.309222	3.12262	3.76491	0.00978801	0.046164	-2.2496
Q9GZT6	CCDC90B	0.415547	3.34566	4.16333	0.00625537	0.0358579	-2.25101
O00483	NDUFA4	0.36259	3.35596	4.10064	0.0067012	0.0374057	-2.25181
Q1L5Z9	LONRF2	-0.287605	3.37052	-3.76098	0.00983251	0.0461915	-2.25306
P36955	SERPINF1	0.180637	3.25352	4.32412	0.00525684	0.0324613	-2.2562
Q8IXZ2-1	ZC3H3	-0.456543	3.32564	-3.8307	0.0090753	0.0442372	-2.25805
Q9UBV7	B4GALT7	0.188812	3.26798	3.91899	0.00820826	0.0416528	-2.25834
O14832	PHYH	0.219537	3.24456	3.82115	0.00917498	0.0444067	-2.25838
O43900	PRICKLE3	-0.302993	3.33642	-3.76292	0.0098105	0.046164	-2.25919
Q9BZ29-1	DOCK9	0.127647	3.29363	4.37993	0.00495333	0.0312273	-2.25937
Q3SY69-1	ALDH1L2	0.413391	3.34569	4.80679	0.00318961	0.0236078	-2.25951
Q02218	OGDH	0.36205	3.33073	4.88477	0.00295124	0.0225982	-2.26145
Q9BSU1	C16orf70	0.286983	3.33901	3.85099	0.00886733	0.0433814	-2.26248
O95816	BAG2	-0.118269	3.30494	-4.53749	0.00419791	0.0281098	-2.26304
Q9BW27	NUP85	-0.0833284	3.32178	-4.73349	0.00343383	0.0248659	-2.26379
Q8NBL1	POGLUT1	0.129225	3.32458	4.1939	0.00605015	0.0351889	-2.26442
Q8IZ73	RPUSD2	-0.117041	3.33719	-4.45998	0.00455189	0.02965	-2.26563
Q9HA65	TBC1D17	0.155026	3.29458	4.05189	0.00707262	0.0385683	-2.26707
Q8TF74	WIPF2	-0.16992	3.31023	-4.06449	0.00697447	0.0382929	-2.26756
Q8NF91	SYNE1	-0.307694	3.31245	-3.80039	0.00939614	0.0451441	-2.26789
P18848	ATF4	-0.295346	3.46903	-3.75713	0.00987633	0.0462892	-2.27299
Q96I76	GPATCH3	-0.298202	3.38323	-3.79321	0.00947399	0.0453285	-2.27413
Q14781-1	CBX2	-0.204374	3.3219	-4.03166	0.00723358	0.0391246	-2.27572
P62318	SNRPD3	-0.101193	3.32468	-4.5008	0.00436146	0.0288269	-2.27662
Q9H479	FN3K	0.168507	3.34898	4.27349	0.00555046	0.0334884	-2.27685
Q9Y485	DMXL1	-0.0805006	3.31911	-4.73605	0.00342492	0.0248238	-2.27692
O75427	LRCH4	0.128556	3.29488	4.25242	0.00567803	0.0338324	-2.28504
Q8TBN0	RAB3IL1	-0.165772	3.35328	-4.27281	0.00555449	0.0334884	-2.28875
Q9Y2W2	WBP11	-0.1176	3.34286	-4.636	0.00379217	0.0265056	-2.29314
Q8N5U6-1	RNF10	0.159046	3.11439	3.97644	0.00769399	0.0404817	-2.29435
Q5XPI4	RNF123	-0.113522	3.29826	-4.54669	0.004158	0.0280386	-2.29673
Q9BVJ7	DUSP23	0.343936	3.35859	3.92471	0.0081553	0.0415941	-2.29709
O95163	IKBKAP; ELP1	-0.0896549	3.32892	-4.87232	0.0029879	0.0228435	-2.298
Q08257	CRYZ	0.187009	3.36243	4.39791	0.00485979	0.0307825	-2.29921
P14618-2	PKM	0.39427	3.37392	3.71624	0.0103555	0.0479201	-2.29987
P30307-1	CDC25C	-0.145715	3.3471	-4.19854	0.00601967	0.0351388	-2.30007
Q9UBD5-2	ORC3	-0.115095	3.31497	-4.52215	0.00426544	0.0283829	-2.31025
O95139	NDUFB6	0.306995	3.32908	4.06175	0.00699572	0.0383206	-2.31122
Q9BVC5	C2orf49	-0.136992	3.33312	-4.03051	0.00724277	0.0391246	-2.31505
P30041	PRDX6	0.147421	3.33679	5.08376	0.0024295	0.0200861	-2.3157
Q68DK2	ZFYVE26	0.100861	3.27839	4.44632	0.00461769	0.0298608	-2.31583
Q9H9L3	ISG20L2	-0.205774	3.36744	-3.88274	0.0085525	0.0426194	-2.31636
O60610-1	DIAPH1	-0.076231	3.32625	-5.24675	0.00207959	0.0184297	-2.31684
Q9UBU7	DBF4	-0.118969	3.30278	-4.15705	0.00629847	0.0359823	-2.3188
Q16762	TST	0.392776	3.35085	4.17109	0.00620256	0.035688	-2.32157
P04080	CSTB	0.166762	3.28079	4.25754	0.00564671	0.0336958	-2.32171
Q8IX18	DHX40	-0.120278	3.33368	-4.24322	0.00573479	0.0340445	-2.32193
P62753	RPS6	-0.162687	3.31191	-4.55759	0.00411128	0.0278403	-2.3222
Q13490-1	BIRC2	-0.134004	3.3271	-4.23498	0.00578614	0.0342331	-2.32414
Q7Z4S6-1	KIF21A	-0.143449	3.33638	-4.49813	0.0043736	0.0288392	-2.32695
O43920	NDUFS5	0.283254	3.36946	3.95235	0.00790509	0.0409415	-2.32861
Q9NRW1	RAB6B	-0.215798	3.32304	-3.7976	0.00942632	0.0452199	-2.33292
Q5T7W7	TSTD2	-0.291837	3.38747	-3.87132	0.00866427	0.0428575	-2.33299
Q14257	RCN2	-0.107595	3.31586	-4.30682	0.00535516	0.0328335	-2.33348
Q8IX90	SKA3	-0.151846	3.31476	-4.38138	0.00494571	0.0312038	-2.33439
Q9P2J5	LARS	-0.0749566	3.34001	-5.27587	0.00202331	0.0181917	-2.33464
Q9GZQ3	COMMD5	0.154468	3.34397	3.93247	0.00808423	0.0414156	-2.33915
Q16822-1	PCK2	0.482783	3.37556	4.54115	0.00418201	0.0281062	-2.34124
Q9BSC4-1	NOL10	-0.143139	3.3813	-4.45127	0.00459374	0.0298223	-2.34239
P35754	GLRX	0.254113	3.29196	3.81058	0.00928692	0.0446936	-2.34439
Q96RS6	NUDCD1	-0.103243	3.31312	-4.56533	0.00407846	0.0276438	-2.34441
Q13043-1	STK4	0.134386	3.29484	4.19925	0.00601502	0.0351372	-2.34494
Q9Y2Q5	LAMTOR2	0.310206	3.36919	4.06294	0.00698645	0.0383206	-2.34865
Q9BRR9	ARHGAP9	0.300831	3.35375	3.66663	0.010972	0.049714	-2.35242
P83876	TXNL4A	0.12262	3.33021	4.11178	0.00661942	0.0372355	-2.35337
Q6ZWT7	MBOAT2	-0.272361	3.34715	-3.67488	0.0108667	0.0495162	-2.35383
Q969U6	FBXW5	0.315758	3.17621	3.6715	0.0109096	0.0495834	-2.3542
Q9BRJ7-1	NUDT16L1	0.290034	3.35962	3.95891	0.00784695	0.040719	-2.35516
P53370	NUDT6	0.445303	3.29143	3.72963	0.0101958	0.0473448	-2.35785
Q49B96	COX19	-0.162208	3.35658	-3.99857	0.00750562	0.040043	-2.35991
Q9H7U1-3	CCSER2; FAM190B	0.284148	3.17271	3.7845	0.00956947	0.045575	-2.36486
P47985	UQCRFS1	0.360975	3.34073	4.16282	0.00625884	0.0358579	-2.36764
Q8WUF8	FAM172A	0.236433	3.27088	3.73722	0.0101065	0.0470475	-2.36824
Q6WCQ1	MPRIP	0.127243	3.26117	4.28079	0.00550699	0.0332821	-2.37064
Q96SF7	TBX15	-0.187822	3.43208	-3.84699	0.00890784	0.0435002	-2.37199
Q9BZG8	DPH1	-0.162698	3.36548	-4.00413	0.00745913	0.0399444	-2.37316
P22694-1	PRKACB	0.254346	3.22326	3.83089	0.00907333	0.0442372	-2.37363
Q7Z7L7	ZER1	0.192926	3.15288	3.8624	0.0087527	0.0430828	-2.37464
Q9Y3A0-1	COQ4	0.721609	3.21456	4.19132	0.00606712	0.0352321	-2.37491
Q96I99-1	SUCLG2	0.290034	3.35158	4.51835	0.00428233	0.0284474	-2.37525
P35579-1	MYH9	0.0685706	3.29121	5.41294	0.00178076	0.0168615	-2.38013
Q70UQ0-4	IKBIP	-0.124538	3.33441	-4.05594	0.00704093	0.0384336	-2.38074
O14908-1	GIPC1	0.136671	3.30236	4.07508	0.00689319	0.0380545	-2.38177
Q86X83	COMMD2	0.239889	3.34936	3.98389	0.00762997	0.0403245	-2.38422
O15212	PFDN6	-0.124233	3.36248	-4.32945	0.00522697	0.0324185	-2.38672
O14974	PPP1R12A	-0.0732731	3.31229	-4.70931	0.00351896	0.0252548	-2.38821
P56192	MARS	-0.0683887	3.32038	-4.84762	0.00306218	0.0231116	-2.39049
Q5T7M9-1	FAM69A	0.251472	3.285	3.65867	0.0110746	0.0500944	-2.39059
P59817	ZNF280A	-0.232885	3.26999	-3.68273	0.0107676	0.0493057	-2.39392
P18146	EGR1	0.6292	2.66678	3.62991	0.0114546	0.0508873	-2.39463
Q14152	EIF3A	-0.0755546	3.34773	-4.96222	0.00273433	0.0214007	-2.39686
Q9NWM0-1	SMOX	-0.193537	3.42549	-3.73771	0.0101008	0.0470475	-2.39692
P15848	ARSB	0.279724	3.27811	3.99249	0.00755688	0.0401145	-2.40536
Q92530	PSMF1	0.241809	3.38377	4.08398	0.00682566	0.037803	-2.40642
P15941	MUC1	0.235225	3.30192	3.68069	0.0107932	0.0493372	-2.40802
Q08623	HDHD1; PUDP	0.170784	3.31969	4.10952	0.00663592	0.0372743	-2.40893
O94788-1	ALDH1A2	-0.126194	3.33716	-4.51994	0.00427527	0.028424	-2.40948
Q9BRF8-1	CPPED1	0.185597	3.23502	4.09263	0.0067607	0.0376433	-2.41012
Q9Y230	RUVBL2	-0.118738	3.34067	-4.7743	0.00329534	0.0241238	-2.41024
Q9UQE7	SMC3	-0.106395	3.3283	-4.9249	0.00283649	0.0219439	-2.41292
Q00587-1	CDC42EP1	-0.275068	3.35047	-3.99915	0.00750077	0.040043	-2.41536
O14730	RIOK3	-0.137572	3.36026	-4.28661	0.00547264	0.0331743	-2.41595
Q9NT99	LRRC4B	0.177471	3.37012	3.94401	0.00797969	0.0411422	-2.41652
Q96BR1-1	SGK3; C8orf44-SGK3	0.256081	3.28569	3.62913	0.0114652	0.0508873	-2.41922
Q9UFW8	CGGBP1	0.148324	3.22078	4.04808	0.00710264	0.0386272	-2.42273
Q15404-1	RSU1	0.13144	3.34235	4.16725	0.00622859	0.035761	-2.42414
Q9BRX8-1	FAM213A	0.303529	3.295	3.63963	0.0113246	0.0506834	-2.42694
Q9BT40	INPP5K	0.203182	3.26893	3.89777	0.00840782	0.0423712	-2.43017
Q9NPI1-1	BRD7	-0.134434	3.34632	-4.18782	0.00609034	0.035295	-2.43114
P49321	NASP	-0.13851	3.29968	-5.11401	0.00235978	0.0197551	-2.43169
P31937	HIBADH	0.328359	3.34391	4.25979	0.00563302	0.0336848	-2.43192
Q8IZQ5	C11orf31; SELENOH	0.164749	3.3083	3.94692	0.00795359	0.0410604	-2.43401
P05165-1	PCCA	0.316913	3.33453	4.28969	0.00545453	0.0331145	-2.43538
P23769-1	GATA2	-0.463813	3.2201	-3.78237	0.00959299	0.045618	-2.43879
Q9ULX3	NOB1	-0.193713	3.39306	-4.04645	0.00711552	0.0386574	-2.43952
Q12894	IFRD2	-0.230159	3.37357	-3.62959	0.0114589	0.0508873	-2.44044
Q02809	PLOD1	0.150639	3.32764	4.37787	0.00496417	0.0312556	-2.44078
Q9NRW4	DUSP22	0.268079	3.20575	3.64676	0.0112303	0.0505425	-2.44403
P80303	NUCB2	0.18209	3.25627	4.5687	0.00406426	0.027615	-2.44514
Q08431	MFGE8	0.17175	3.22585	4.06233	0.00699117	0.0383206	-2.4456
Q8IYU8	EFHA1; MICU2	0.205007	3.28408	4.08972	0.0067825	0.0376764	-2.44626
Q7Z7H5	TMED4	0.111419	3.29434	4.17224	0.00619474	0.0356706	-2.44884
Q9BSB4	C12orf44; ATG101	0.138488	3.29218	3.90613	0.00832855	0.0420244	-2.45292
Q562E7-1	WDR81	0.0922687	3.31303	4.36392	0.00503829	0.0315895	-2.45298
Q6ZN04-1	MEX3B	-0.201237	3.35797	-3.82368	0.00914849	0.0443252	-2.45349
Q9H4A3-7	WNK1	0.0849575	3.26568	4.37289	0.00499047	0.0313631	-2.45404
Q12797	ASPH	0.143822	3.26951	4.41911	0.00475204	0.0304483	-2.45418
Q9Y3L5	RAP2C	0.14354	3.34377	4.0291	0.00725422	0.0391601	-2.45518
Q9H5H4	ZNF768	-0.177693	3.31962	-3.95973	0.00783971	0.0407078	-2.45535
Q8NI37	PPTC7	0.41103	3.3705	3.63184	0.0114286	0.0508873	-2.45851
P12814-1	ACTN1	0.119283	3.27558	4.66628	0.00367651	0.0258999	-2.45914
Q86WW8	COA5	0.208066	3.29771	3.68354	0.0107574	0.0493057	-2.46357
O15294	OGT	-0.0986204	3.37499	-4.52486	0.0042534	0.028349	-2.46411
Q9BRQ5	ORAI3	0.442469	3.31725	3.55172	0.0125629	0.0537693	-2.46664
Q9H6Y7	RNF167	0.354687	3.15913	3.62722	0.0114908	0.0509108	-2.46701
Q14129	DGCR6; LOC102724770	0.249518	3.21966	3.57212	0.0122627	0.0531936	-2.46985
P28749-1	RBL1	-0.159344	3.38383	-3.87328	0.008645	0.0428412	-2.47104
P45954	ACADSB	0.340158	3.34928	4.08033	0.00685325	0.0378847	-2.47151
Q7Z4W1	DCXR	0.21032	3.34309	4.11788	0.00657515	0.0370885	-2.47306
Q96GW9	MARS2	0.220266	3.35903	4.00753	0.00743083	0.0398459	-2.47476
Q9UIW2	PLXNA1	0.145583	3.34633	4.6958	0.0035676	0.0254061	-2.47599
Q9UMR5	PPT2	0.205846	3.39457	3.76441	0.00979363	0.046164	-2.48206
Q96LB3-1	IFT74	-0.0859512	3.35001	-4.30539	0.00536334	0.0328566	-2.48282
O43463	SUV39H1	-0.157974	3.3827	-3.86155	0.00876114	0.0430979	-2.48303
Q9UJN7	ZNF391	-0.448442	3.39862	-3.53519	0.0128121	0.0546333	-2.48415
P23588	EIF4B	-0.131405	3.34874	-4.09024	0.00677861	0.0376764	-2.4843
Q15751	HERC1	-0.0765425	3.32624	-4.72186	0.00347447	0.0250048	-2.48449
Q96R06	SPAG5	-0.11777	3.33346	-4.58471	0.00399759	0.0273004	-2.4852
Q16629	SRSF7	-0.173958	3.35798	-4.01076	0.0074041	0.0397291	-2.48598
Q9NUJ1	ABHD10	0.42023	3.37495	4.17219	0.00619509	0.0356706	-2.49601
Q9HC98	NEK6	0.327498	3.27617	3.52268	0.0130045	0.0552778	-2.49779
Q9BT30	ALKBH7	0.38836	3.39439	3.52907	0.0129059	0.0549166	-2.50011
Q10472	GALNT1	0.167071	3.21647	4.09139	0.00677	0.037659	-2.50647
P11940-1	PABPC1	-0.113977	3.36595	-4.80796	0.00318589	0.0236078	-2.5082
A6NK58	LIPT2	0.558192	3.38316	3.58279	0.0121088	0.0526395	-2.5098
Q96CM3	RPUSD4	0.253341	3.38489	3.68193	0.0107776	0.0493057	-2.51128
Q9BT25	HAUS8	-0.197701	3.34267	-3.92525	0.00815034	0.0415941	-2.51193
Q07960	ARHGAP1	0.175538	3.28835	4.36029	0.00505783	0.0316873	-2.51213
Q6P3X3	TTC27	-0.121528	3.3481	-4.26725	0.00558788	0.0335942	-2.51248
Q86UP3-1	ZFHX4	-0.629786	3.39346	-3.73032	0.0101876	0.0473448	-2.51563
P49005	POLD2	0.123688	3.35184	4.1961	0.00603568	0.0351556	-2.5169
P14174	MIF	0.444768	3.42932	3.94037	0.00801249	0.041232	-2.51816
Q04771	ACVR1	0.226872	3.30578	3.67561	0.0108574	0.0495162	-2.51947
P54577	YARS	-0.0384415	3.31478	-5.03851	0.00253822	0.0205668	-2.52088
P40227-1	CCT6A	-0.0837611	3.32738	-4.95148	0.00276328	0.0215039	-2.52172
Q14683	SMC1A	-0.0707312	3.3252	-4.83251	0.00310864	0.0233744	-2.52237
P05091	ALDH2	0.364645	3.35967	4.50018	0.00436428	0.0288269	-2.52364
Q13393-1	PLD1	0.0913538	3.30844	4.18178	0.00613058	0.0354515	-2.52746
Q9NXN4-1	GDAP2	0.136325	3.26219	4.19714	0.00602882	0.035151	-2.52971
Q01581	HMGCS1	-0.113214	3.36116	-4.2414	0.00574612	0.0340866	-2.53082
P49006	MARCKSL1	-0.242726	3.23653	-3.8245	0.00913987	0.0443252	-2.53217
Q9P2I0	CPSF2	0.0798369	3.30722	4.47433	0.00448388	0.0293258	-2.53227
Q8NCW5	APOA1BP; NAXE	0.166905	3.36728	4.12753	0.00650576	0.0368782	-2.54349
P41134	ID1	-0.460604	3.23951	-3.50799	0.0132343	0.0559282	-2.54475
Q13772-1	NCOA4	0.150864	3.17629	3.84418	0.0089365	0.0436136	-2.54495
P61088	UBE2N	0.288482	3.41301	4.10527	0.00666705	0.0373442	-2.54542
Q9Y546	LRRC42	-0.188497	3.38029	-3.88104	0.00856898	0.0426327	-2.54712
O14744	PRMT5	-0.0960757	3.33372	-4.6507	0.00373552	0.0262008	-2.54912
O15446-1	CD3EAP	-0.147839	3.34638	-4.2111	0.00593796	0.0348899	-2.5494
Q9UIC8	LCMT1	0.104349	3.33492	4.15708	0.00629825	0.0359823	-2.55038
P01034	CST3	0.439207	3.15811	3.60139	0.0118458	0.051866	-2.55231
Q5VVQ6-1	YOD1	-0.145502	3.34655	-3.92794	0.00812565	0.0414955	-2.55566
P35222	CTNNB1	0.190444	3.21794	3.62727	0.0114902	0.0509108	-2.5568
P57060	RWDD2B	0.245929	3.27173	3.58324	0.0121023	0.0526395	-2.55868
P61962	DCAF7	0.119667	3.34051	3.96768	0.00776999	0.0406042	-2.55971
Q6YP21	CCBL2; KYAT3	0.167823	3.35774	4.37074	0.00500191	0.0314104	-2.55995
Q9P287	BCCIP	-0.217478	3.35187	-4.29072	0.00544849	0.0331145	-2.56033
Q6PGP7	TTC37	-0.142383	3.32589	-3.82583	0.00912593	0.0443252	-2.56312
Q8NCT1	ARRDC4	0.624571	2.78799	3.7301	0.0101902	0.0473448	-2.56365
Q96CB9	NSUN4	0.272529	3.38368	3.89235	0.00845966	0.0425258	-2.56434
Q5H9R7-1	PPP6R3	-0.0937575	3.31928	-4.50043	0.0043631	0.0288269	-2.56453
Q13492-1	PICALM	-0.149259	3.31421	-4.42563	0.00471947	0.0303211	-2.56871
P31150	GDI1	0.121204	3.29706	4.53737	0.00419843	0.0281098	-2.57002
Q9UJJ9	GNPTG	0.281304	3.2319	3.60274	0.0118268	0.051866	-2.57161
Q6V9R5-1	ZNF562	-0.353965	3.29751	-3.4602	0.0140139	0.0578255	-2.57322
Q9Y4P1-1	ATG4B	0.236883	3.36113	3.68337	0.0107595	0.0493057	-2.57522
Q9NV79	PCMTD2	0.25247	3.3319	3.47048	0.0138422	0.0574114	-2.57603
Q6PD74	AAGAB	0.133831	3.28208	3.93817	0.00803242	0.0412817	-2.57764
Q15287-1	RNPS1	-0.111061	3.26589	-4.01898	0.00733649	0.0393926	-2.57797
Q9P0K7-1	RAI14	0.104548	3.29466	4.42919	0.00470177	0.0302827	-2.57798
Q9H5U6-1	ZCCHC4	-0.190207	3.29053	-3.6344	0.0113944	0.0508405	-2.57933
Q9H6R0-1	DHX33	-0.131682	3.36466	-3.94813	0.00794277	0.0410356	-2.58093
Q7Z3U7-5	MON2	-0.0685612	3.3347	-4.41414	0.00477708	0.0305232	-2.58164
Q5THK1-1	PRR14L	-0.145372	3.26369	-4.26072	0.0056274	0.0336848	-2.58183
Q15526	SURF1	0.301676	3.31422	3.66999	0.0109289	0.0496029	-2.58375
P12955	PEPD	0.143199	3.23737	4.12849	0.00649889	0.0368653	-2.58569
O95363	FARS2	0.28458	3.38203	3.88156	0.00856396	0.0426327	-2.58869
Q13795	ARFRP1	0.198883	3.3425	3.76959	0.00973522	0.0460072	-2.58993
Q9H078-2	CLPB	-0.111477	3.31684	-4.19216	0.00606163	0.0352302	-2.59162
Q14166	TTLL12	-0.106214	3.34681	-4.4632	0.00453654	0.0295979	-2.59322
Q96EQ0	SGTB	-0.143358	3.30802	-3.88624	0.00851859	0.0426127	-2.59419
Q9C0D2	KIAA1731; CEP295	-0.170123	3.3148	-3.9388	0.00802666	0.0412785	-2.59548
O75648-1	TRMU	0.362897	3.38673	3.87791	0.00859951	0.0427212	-2.60164
Q9NSI6-2	BRWD1	-0.127379	3.31835	-4.10466	0.0066716	0.0373442	-2.60219
Q8N8A6	DDX51	-0.136604	3.34693	-3.97072	0.00774353	0.0405587	-2.60296
Q9H488-1	POFUT1	0.111878	3.37125	4.19456	0.0060458	0.0351889	-2.60355
O75414	NME6	0.389902	3.40588	3.42981	0.0145362	0.0590377	-2.60596
P03891	ND2	0.283622	3.3483	3.44372	0.0142946	0.0585329	-2.60786
Q96H22	CENPN	0.113189	3.29706	3.98325	0.00763547	0.0403245	-2.60833
Q96PQ6-1	ZNF317	-0.418513	3.38121	-3.41339	0.0148272	0.0595904	-2.6102
Q96IF1	AJUBA	-0.220191	3.33166	-3.47613	0.0137487	0.0572305	-2.61257
Q9BZI7-1	UPF3B	-0.158164	3.28919	-4.12115	0.00655153	0.0369812	-2.61486
P31948	STIP1	-0.0973708	3.33078	-4.96522	0.00272628	0.0214003	-2.61623
Q96QZ7-2	MAGI1	-0.0995261	3.37919	-4.10336	0.00668116	0.0373668	-2.62191
Q9Y376	CAB39	-0.0828602	3.34523	-4.35746	0.00507307	0.0317272	-2.62368
P49189	ALDH9A1	0.0985064	3.33733	4.34783	0.00512542	0.0319365	-2.62466
Q96BH1	RNF25	-0.131334	3.32211	-3.91946	0.00820388	0.0416528	-2.62643
P29375-1	KDM5A	0.114163	3.2613	4.06792	0.00694803	0.0381999	-2.62659
O60930	RNASEH1	0.261295	3.30578	3.41489	0.0148004	0.0595361	-2.62925
P08174-1	CD55	-0.168645	3.46855	-3.71323	0.0103918	0.0480604	-2.63342
Q9UMS0	NFU1	0.399731	3.38392	3.86841	0.00869298	0.0429313	-2.63577
Q9UHV9	PFDN2	-0.140112	3.35023	-3.86503	0.0087265	0.0430216	-2.63585
Q86WA9	SLC26A11	0.513463	3.24466	3.54481	0.0126665	0.0540983	-2.63595
P14324	FDPS	-0.145907	3.35686	-4.06465	0.00697322	0.0382929	-2.6365
Q8IYW5	RNF168	-0.175313	3.24352	-3.66865	0.0109461	0.049653	-2.64037
Q16740	CLPP	0.268513	3.36662	3.99854	0.00750591	0.040043	-2.64038
Q8TF20-1	ZNF721	-0.344916	3.33277	-3.38408	0.0153629	0.0609753	-2.64058
P35658-1	NUP214	-0.115746	3.33222	-4.79086	0.00324096	0.0238999	-2.6408
Q03001-7	DST	-0.10786	3.31196	-4.14528	0.00638023	0.0363718	-2.64249
Q9HB90	RRAGC	0.104153	3.26924	4.05566	0.00704314	0.0384336	-2.64273
O00463	TRAF5	-0.270657	3.36682	-3.48736	0.0135649	0.0567004	-2.64486
Q96DC8	ECHDC3	0.3843	3.33123	3.9219	0.00818127	0.0415946	-2.646
Q7L5D6	GET4	-0.137548	3.32608	-3.81662	0.00922281	0.0445779	-2.6462
P50851-1	LRBA	-0.0505135	3.30749	-4.81319	0.00316926	0.0236078	-2.64645
O15305	PMM2	0.187959	3.38608	3.96007	0.00783674	0.0407078	-2.65028
P28070	PSMB4	0.123483	3.32528	4.32047	0.0052774	0.0325401	-2.6545
P22692	IGFBP4	0.326355	3.21554	3.44177	0.0143282	0.0585568	-2.65654
Q96ST3	SIN3A	-0.0610618	3.31228	-4.49933	0.00436815	0.0288269	-2.65883
Q9UNZ2	NSFL1C	-0.0844872	3.32126	-4.22914	0.0058229	0.0343897	-2.65921
Q86UY8	NT5DC3	0.257965	3.32326	3.70895	0.0104436	0.0482446	-2.66119
P05166-1	PCCB	0.287284	3.35695	4.16904	0.00621646	0.0357169	-2.66124
Q9BQC6	MRP63; MRPL57	0.287307	3.36926	3.65534	0.0111179	0.0501772	-2.66218
Q8IWE4	DCUN1D3	0.24356	3.31132	3.50404	0.0132969	0.0560463	-2.6631
Q9Y426	C2CD2	-0.197541	3.34085	-3.55383	0.0125315	0.0537504	-2.66768
P09543-1	CNP	0.14305	3.30595	4.20781	0.00595927	0.0349734	-2.67011
P10242	MYB	-1.6313	3.41799	-5.92524	0.00112695	0.0133245	-2.67055
Q9UHR4	BAIAP2L1	-0.192235	3.32446	-3.99144	0.00756576	0.0401145	-2.67448
Q8NBT2	SPC24	-0.12719	3.34401	-3.87202	0.00865737	0.0428497	-2.67771
P23743-1	DGKA	0.182074	3.35317	3.72441	0.0102577	0.0475492	-2.6791
A6NI79	CCDC69	0.286838	3.33158	3.42011	0.0147073	0.0594055	-2.68301
Q9BRT9	GINS4	-0.123722	3.32433	-3.79094	0.00949883	0.045407	-2.68343
P62280	RPS11	-0.415951	3.43342	-3.36473	0.0157284	0.0620337	-2.68373
Q8NEJ9	NGDN	-0.125199	3.35804	-3.82102	0.00917636	0.0444067	-2.6844
P54278	PMS2; LOC107984056	-0.113424	3.3529	-3.9847	0.00762305	0.0403245	-2.68469
Q69YN2-1	CWF19L1	-0.0768461	3.36533	-4.31676	0.00529843	0.0326101	-2.68518
Q7Z6M1-1	RABEPK	-0.0878564	3.33874	-4.0859	0.00681116	0.0377924	-2.68534
O60711-1	LPXN	0.483419	3.21723	3.47403	0.0137833	0.0572855	-2.69259
Q86V88	MDP1	0.318228	3.32744	3.47501	0.0137671	0.0572477	-2.69326
Q08722	CD47	0.281202	3.37597	3.55474	0.012518	0.0537372	-2.69372
Q96AE4	FUBP1	-0.0878275	3.32982	-4.44704	0.00461422	0.0298608	-2.6943
Q5VST9	OBSCN	-0.266552	3.41481	-3.35962	0.0158264	0.0621763	-2.69434
Q14008	CKAP5	-0.11092	3.33224	-4.94998	0.00276737	0.0215127	-2.69461
P57764	GSDMD	0.264347	3.1617	3.35502	0.0159153	0.0623732	-2.69547
Q9BRQ3-1	NUDT22	0.327874	3.37974	3.34215	0.0161669	0.0630822	-2.70413
Q96DP5	MTFMT	0.359496	3.31242	3.51336	0.0131498	0.0557187	-2.70531
Q14147	DHX34	-0.129633	3.34974	-4.08568	0.00681279	0.0377924	-2.70685
Q9H446	RWDD1	-0.149275	3.33092	-3.76251	0.00981517	0.046164	-2.71493
O75934	BCAS2	-0.0730826	3.32043	-4.17265	0.00619194	0.0356706	-2.7152
Q8IZM8	ZNF654	0.176616	3.21039	3.63834	0.0113417	0.0507315	-2.71614
P04899-1	GNAI2	0.165658	3.34454	4.24001	0.00575472	0.0341124	-2.71973
O60333-3	KIF1B	-0.212597	3.37032	-3.41809	0.0147432	0.0594612	-2.71984
Q9BWU1-1	CDK19	0.159414	3.24142	3.58114	0.0121325	0.0526854	-2.71995
P17542-1	TAL1	-0.308126	3.40153	-3.34531	0.0161046	0.0629307	-2.72126
P60228	EIF3E	-0.073851	3.33206	-4.4274	0.00471066	0.0303157	-2.72186
Q86W42	THOC6	0.202518	3.38238	3.97511	0.00770552	0.0404817	-2.72806
Q9NPJ8	NXT2	0.257219	3.37382	3.39812	0.0151038	0.0603938	-2.7351
Q9P0N9	TBC1D7; TBC1D7-LOC100130357	0.158689	3.27684	3.68345	0.0107585	0.0493057	-2.73827
O95881	TXNDC12	0.0998738	3.30329	3.94488	0.00797183	0.0411281	-2.74011
Q8N960	CEP120	-0.113667	3.28848	-4.01908	0.00733567	0.0393926	-2.74112
Q9NYU1	UGGT2	0.146111	3.28211	3.64389	0.0112681	0.0505773	-2.7447
Q9H1K0	ZFYVE20; RBSN	-0.132393	3.29272	-3.91018	0.00829042	0.0418643	-2.74608
O95391	SLU7	-0.111094	3.3201	-3.93693	0.00804365	0.0412944	-2.74749
Q9Y5N5	N6AMT1	0.203119	3.3535	3.57106	0.0122781	0.0532043	-2.74947
Q9HA77	CARS2	0.37972	3.32439	3.29528	0.0171209	0.0656573	-2.75148
Q8TEL6	TRPC4AP	-0.142282	3.34363	-3.85763	0.00880044	0.0431994	-2.75463
P30711	GSTT1	0.251913	3.28967	3.60165	0.0118421	0.051866	-2.75681
Q14676	MDC1	-0.172611	3.32262	-4.48986	0.00441159	0.0290183	-2.75719
P20248	CCNA2	-0.109581	3.316	-3.9705	0.00774542	0.0405587	-2.75808
Q6IPR1	LYRM5; ETFRF1	0.345162	3.38223	3.27206	0.0176162	0.0667605	-2.7585
Q6P3S6	FBXO42	-0.176691	3.33925	-3.62656	0.0114998	0.0509108	-2.76135
Q15361	TTF1	-0.129074	3.35318	-3.91495	0.00824579	0.0417905	-2.76213
Q6P087	RPUSD3	0.249966	3.39103	3.67516	0.0108631	0.0495162	-2.76563
Q70UQ0	IKBIP	-0.117526	3.33116	-3.76952	0.00973603	0.0460072	-2.76652
Q15003	NCAPH	-0.127245	3.32095	-4.11174	0.00661975	0.0372355	-2.76957
Q96CS2-1	HAUS1	-0.181854	3.34747	-3.68438	0.0107468	0.0493057	-2.77491
Q6PCB5-1	RSBN1L	-0.082967	3.34511	-4.07998	0.00685587	0.0378847	-2.77519
Q9NQX7	ITM2C	0.267567	3.19713	3.35327	0.0159492	0.0624756	-2.77737
A3KMH1	VWA8	0.323735	3.36195	4.24371	0.00573178	0.0340445	-2.77746
P51553-1	IDH3G	0.31834	3.33305	3.77041	0.00972612	0.0460072	-2.77816
Q9ULK5	VANGL2	0.469153	3.33352	3.35908	0.0158367	0.0621863	-2.78074
P17535	JUND	0.186765	3.19238	3.64588	0.0112419	0.0505664	-2.78088
Q5TEU4	NDUFAF5	0.263223	3.3583	3.45727	0.0140634	0.0578965	-2.78143
P48556	PSMD8	-0.0764558	3.32694	-4.14117	0.00640905	0.0365102	-2.78535
P82970	HMGN5	-0.221816	3.28624	-3.73835	0.0100933	0.0470475	-2.78595
P05106	ITGB3	0.242641	3.26626	3.42902	0.0145501	0.0590377	-2.78753
Q9Y2S2-1	CRYL1	0.226909	3.28276	3.46239	0.0139773	0.0577038	-2.78852
P09917	ALOX5	0.475912	3.25869	3.32467	0.0165156	0.0640698	-2.79031
P0CJ79	ZNF888	-0.250454	3.3259	-3.26389	0.0177942	0.0672146	-2.792
Q5VWP2	FAM46C	0.239908	3.20699	3.28559	0.0173257	0.0661903	-2.7937
A6NHX0	GATSL2; CASTOR2; GATSL1	0.171695	3.19226	3.6234	0.0115426	0.0509108	-2.79433
P10768	ESD	0.163219	3.3749	4.28811	0.00546381	0.0331458	-2.79486
P28062-1	PSMB8	0.204658	3.31356	3.45662	0.0140744	0.0578965	-2.79887
Q96T76-1	MMS19	-0.0966376	3.30795	-4.07223	0.00691495	0.0380613	-2.80014
Q9Y6M9	NDUFB9	0.456824	3.36726	3.79893	0.00941194	0.045193	-2.8013
Q96PV6-2	LENG8	-0.0883457	3.3492	-3.94802	0.00794369	0.0410356	-2.80218
Q5JTZ9	AARS2	0.357153	3.37289	4.0722	0.00691518	0.0380613	-2.80272
Q969J3-1	LOH12CR1; BORCS5	0.165061	3.31966	3.59875	0.0118828	0.051966	-2.80431
P57740	NUP107	-0.0808292	3.3168	-4.30403	0.00537119	0.0328566	-2.80446
P00519	ABL1	0.0724961	3.27366	4.26474	0.00560302	0.0336282	-2.80677
Q6PEV8	FAM199X	0.225855	3.21227	3.36068	0.0158059	0.0621763	-2.81103
Q8TDQ7	GNPDA2	0.37453	3.41371	3.41684	0.0147656	0.0595215	-2.81282
O95661	DIRAS3	0.365524	3.35395	3.22557	0.0186563	0.0688642	-2.81338
P49448	GLUD2	0.218482	3.37778	3.55129	0.0125694	0.0537693	-2.81473
O43181	NDUFS4	0.288007	3.3817	3.50995	0.0132035	0.0558813	-2.81524
Q9NVR5	DNAAF2	-0.153908	3.34751	-3.70819	0.0104529	0.0482597	-2.81782
Q96AG4	LRRC59	-0.155055	3.32558	-4.26423	0.0056061	0.0336282	-2.81823
O94822	LTN1	-0.0894285	3.32101	-4.3776	0.00496559	0.0312556	-2.82512
P25942-1	CD40	0.341183	3.31113	3.21316	0.0189452	0.069302	-2.82532
Q03167	TGFBR3	0.150444	3.26891	3.55244	0.0125522	0.0537693	-2.82629
Q13616	CUL1	-0.0857062	3.30625	-4.32681	0.00524176	0.0324601	-2.82714
Q9BV35	SLC25A23	0.253847	3.35044	3.27315	0.0175927	0.0667029	-2.82839
Q96AQ6	PBXIP1	0.185411	3.31182	3.7069	0.0104686	0.0483044	-2.82899
O00287	RFXAP	-0.206712	3.32297	-3.60553	0.0117881	0.0517491	-2.83066
Q08426	EHHADH	0.150089	3.36642	3.9362	0.0080503	0.0412944	-2.83085
Q9H061-1	TMEM126A	0.334583	3.28467	3.30906	0.016834	0.0649287	-2.83103
P53597	SUCLG1	0.297342	3.35168	4.04905	0.00709501	0.0386272	-2.83124
Q6KC79	NIPBL	-0.0772698	3.33592	-4.31013	0.00533618	0.0327672	-2.83151
O00115	DNASE2	0.208391	3.34902	3.55691	0.0124857	0.0536686	-2.83926
P46527	CDKN1B	0.231097	3.18835	3.35769	0.0158636	0.0622317	-2.8397
Q9UI30	TRMT112	0.46762	3.47085	3.4202	0.0147058	0.0594055	-2.83974
Q13685	AAMP	0.0888699	3.25833	3.95708	0.00786315	0.0407768	-2.84019
Q8IZA0	KIAA0319L	0.108478	3.25353	3.88319	0.00854809	0.0426194	-2.84181
Q8IXS8	FAM126B	-0.209236	3.29905	-3.31831	0.0166446	0.0645077	-2.84327
Q9BSF4	C19orf52; TIMM29	0.221028	3.36284	3.55449	0.0125217	0.0537372	-2.85041
Q8IY67-2	RAVER1	-0.114217	3.31496	-4.18285	0.00612339	0.0354355	-2.8514
Q9Y6V7	DDX49	-0.100001	3.32994	-3.83	0.00908249	0.0442455	-2.85373
P07225	PROS1	0.143051	3.22387	3.58836	0.0120294	0.0524645	-2.85433
Q9Y5B6	GCFC1; PAXBP1	-0.0957053	3.32714	-4.12493	0.00652432	0.0369054	-2.8547
Q8TEA7	TBCK	0.156715	3.23098	3.61335	0.01168	0.0513035	-2.86097
Q15007	WTAP	-0.111047	3.30637	-3.95999	0.00783743	0.0407078	-2.86178
Q9UJX3-1	ANAPC7	-0.105825	3.3738	-4.10682	0.0066557	0.0373333	-2.86257
Q5JVF3	PCID2	-0.123283	3.29853	-3.91264	0.00826736	0.0418194	-2.86383
Q86VI3	IQGAP3	-0.13516	3.31889	-4.14899	0.00635429	0.0362497	-2.86519
Q9NX40	OCIAD1	0.17773	3.37553	3.72733	0.010223	0.0474436	-2.86563
Q6P5Z2	PKN3	-0.149129	3.39811	-3.64331	0.0112757	0.0505773	-2.86621
Q9Y4D8-5	HECTD4	0.13093	3.26934	3.55887	0.0124568	0.0535729	-2.86983
Q16842	ST3GAL2	0.126208	3.30488	3.63347	0.0114068	0.0508459	-2.87234
Q7Z5J4	RAI1	-0.125532	3.36081	-3.75849	0.00986078	0.0462703	-2.8724
Q96DX4	RSPRY1	0.178186	3.31161	3.63702	0.0113593	0.0507538	-2.87355
Q9NX09	DDIT4	-0.54556	3.11946	-3.26419	0.0177878	0.0672146	-2.87975
O75355	ENTPD3	0.456958	3.32175	3.24796	0.0181473	0.0677824	-2.88287
O14526-1	FCHO1	-0.156427	3.365	-3.67106	0.0109152	0.0495834	-2.88627
Q9BXK5-1	BCL2L13	0.165811	3.3475	3.98571	0.00761449	0.0403197	-2.88728
Q96PZ2	FAM111A	-0.166106	3.30333	-3.67642	0.0108472	0.0495114	-2.8888
P38432	COIL	-0.135576	3.33114	-3.85446	0.00883227	0.0433153	-2.88897
Q92616	GCN1L1; GCN1	-0.0954929	3.31144	-4.87075	0.00299256	0.0228435	-2.89069
Q8WUA2	PPIL4	-0.123978	3.33618	-4.05796	0.00702519	0.0384139	-2.89199
P48426	PIP4K2A	0.102833	3.29072	3.78802	0.00953072	0.0454646	-2.89345
Q8N5I4	DHRSX	0.170182	3.27325	3.35768	0.0158637	0.0622317	-2.89777
P11441	UBL4A	-0.158898	3.38336	-3.64346	0.0112738	0.0505773	-2.90145
Q9NRL2	BAZ1A	-0.102749	3.30889	-4.09239	0.00676249	0.0376433	-2.90158
Q8IWF2	FOXRED2	0.277637	3.17623	3.23984	0.0183301	0.0681071	-2.90715
Q9UHN1	POLG2	0.234639	3.35835	3.55611	0.0124977	0.0536913	-2.91116
Q9BXY0	MAK16	-0.137655	3.34903	-3.72393	0.0102635	0.0475492	-2.91214
P51659-1	HSD17B4	0.0905251	3.324	4.29982	0.0053955	0.0329552	-2.9145
P23141	CES1	0.482631	3.2949	3.24363	0.0182444	0.0679559	-2.91561
Q68CP9-1	ARID2	-0.155603	3.3446	-3.97556	0.00770158	0.0404817	-2.91592
Q8TB40	ABHD4	0.21102	3.38824	3.22967	0.0185619	0.0687245	-2.91805
Q6PIU2	NCEH1	0.170775	3.27971	3.50915	0.013216	0.0558813	-2.91904
Q68CQ7-1	GLT8D1	0.17923	3.28685	3.39781	0.0151094	0.0603938	-2.92081
Q9BZQ6	EDEM3	0.0911559	3.23286	3.8502	0.00887533	0.0433941	-2.92132
Q9Y6P5-2	SESN1	0.223277	3.28969	3.36051	0.0158093	0.0621763	-2.92175
Q08117	AES	0.204388	3.23861	3.34402	0.0161299	0.0629785	-2.9249
O15379	HDAC3	0.108564	3.26575	3.72042	0.0103053	0.0477156	-2.92499
Q8WVK7-1	SKA2	-0.143689	3.36187	-3.56573	0.0123559	0.0533961	-2.92647
Q13200	PSMD2	-0.0644984	3.31742	-4.50317	0.00435066	0.0288269	-2.92798
Q9Y5B9	SUPT16H	-0.106751	3.3166	-4.40894	0.00480339	0.0306183	-2.92945
Q9UJX6	ANAPC2	-0.112548	3.31044	-3.86818	0.00869522	0.0429313	-2.93433
Q9H5Q4	TFB2M	0.224395	3.37561	3.94965	0.00792913	0.0410356	-2.93701
Q13112	CHAF1B	-0.130854	3.3318	-3.93654	0.00804716	0.0412944	-2.93782
Q8IWL3	HSCB	0.302638	3.34367	3.42625	0.0145987	0.0591752	-2.93879
P51911	CNN1	-0.275359	3.34611	-3.18816	0.0195422	0.0707026	-2.94087
Q8IYJ3	SYTL1	0.308581	3.33051	3.26874	0.0176883	0.066939	-2.94271
Q8TEW8	PARD3B	0.330622	3.19608	3.09999	0.0218183	0.0755196	-2.94308
Q9BRD0	BUD13	-0.149921	3.34153	-3.73864	0.0100899	0.0470475	-2.94349
Q8WWQ0	PHIP	-0.10279	3.34568	-4.19928	0.0060148	0.0351372	-2.9437
Q9HAU5	UPF2	-0.0816896	3.31983	-4.15818	0.0062907	0.0359823	-2.94384
P78312-2	FAM193A	-0.134512	3.33363	-3.56015	0.0124379	0.0535204	-2.94485
Q7Z2K6	ERMP1	0.184888	3.28789	3.85879	0.00878877	0.0431994	-2.94534
Q8NB16	MLKL	0.190152	3.32633	3.56015	0.0124379	0.0535204	-2.94671
P50479-1	PDLIM4	-0.126278	3.33613	-3.54781	0.0126214	0.053963	-2.94679
Q7Z333	SETX	-0.0880673	3.33426	-3.97522	0.00770451	0.0404817	-2.95021
Q9HB20	PLEKHA3	0.187509	3.31521	3.32734	0.0164618	0.0639127	-2.95113
P40937-1	RFC5	-0.0867682	3.30966	-4.19012	0.00607511	0.0352321	-2.9521
P53602	MVD	-0.0883984	3.31115	-3.99355	0.00754789	0.0401145	-2.95231
Q9H0H0	INTS2	-0.110496	3.35226	-3.81779	0.00921042	0.0445447	-2.95413
Q96RS0	TGS1	-0.0926778	3.33796	-3.86319	0.00874481	0.0430703	-2.95548
O43242	PSMD3	-0.092118	3.33042	-4.2812	0.00550457	0.0332821	-2.95703
Q15459	SF3A1	-0.0744801	3.32035	-4.24836	0.00570303	0.0339562	-2.95793
Q9GZL7	WDR12	-0.114898	3.34455	-4.06138	0.00699859	0.0383206	-2.96026
P60983	GMFB	0.209497	3.30884	3.59565	0.0119263	0.0520997	-2.96205
Q15477	SKIV2L	-0.239702	3.35527	-3.34745	0.0160628	0.0628286	-2.96522
Q96DB5	FAM82B; RMDN1	0.1568	3.36905	3.75863	0.0098592	0.0462703	-2.96668
P45985	MAP2K4	0.107923	3.31181	3.69318	0.0106372	0.0489419	-2.97014
P28331-1	NDUFS1	0.335709	3.35121	4.15196	0.00633369	0.0361578	-2.97204
Q8TBF2	FAM213B	0.221863	3.36815	3.29961	0.01703	0.0654024	-2.97248
P30042-1	C21orf33; LOC102724023	0.265301	3.33373	3.89491	0.0084351	0.0424554	-2.97356
Q86U06-2	RBM23	-0.140274	3.33929	-3.50757	0.013241	0.0559282	-2.97448
Q6ZTN6-3	ANKRD13D	0.253319	3.33243	3.21256	0.0189593	0.069302	-2.97506
Q9BUX1	CHAC1	-0.305822	3.39784	-3.10272	0.0217437	0.0754424	-2.97543
Q96AZ6-1	ISG20	-0.250899	3.4975	-3.09408	0.0219809	0.0758946	-2.97597
P58317	ZNF121	-0.243681	3.39604	-3.15124	0.0204621	0.0726076	-2.97613
Q8N0V3-1	RBFA	0.258161	3.34224	3.21878	0.0188138	0.0691898	-2.97786
Q01850	CDR2; LOC101060399	-0.144946	3.31825	-3.41869	0.0147325	0.0594478	-2.97797
Q9Y3E0	GOLT1B	-0.250517	3.37445	-3.17758	0.0198011	0.0710541	-2.97925
Q8N653	LZTR1	0.133869	3.33998	3.62309	0.0115468	0.0509108	-2.98155
P17096-1	HMGA1	-0.164427	3.32657	-3.48898	0.0135386	0.0566254	-2.98493
Q6UVJ0	SASS6	-0.196052	3.39608	-3.47869	0.0137064	0.0570841	-2.98656
Q99805	TM9SF2	0.10623	3.3046	3.82572	0.00912716	0.0443252	-2.99122
Q9H0G5	NSRP1	-0.137146	3.35666	-3.58159	0.012126	0.0526854	-2.99207
P51854	TKTL1	-0.302259	3.25323	-3.11643	0.0213728	0.074579	-2.99209
Q9BWS9-1	CHID1	0.118298	3.33815	3.6235	0.0115412	0.0509108	-2.99389
Q9Y3D2	MSRB2	0.371294	3.27253	3.48362	0.0136257	0.0568068	-2.99391
Q86SZ2	TRAPPC6B	0.164713	3.32123	3.56383	0.0123837	0.0534302	-2.99494
Q16667	CDKN3	0.286688	3.26426	3.05109	0.0232047	0.0786669	-2.99506
Q9H0F6-1	SHARPIN	0.197973	3.24218	3.21469	0.0189092	0.0692988	-2.99703
Q8NEZ2	VPS37A	0.126179	3.30103	3.52146	0.0130234	0.0553286	-2.99793
P15498-1	VAV1	0.129278	3.31118	3.85333	0.00884368	0.0433184	-3.00057
P08238	HSP90AB1	-0.122656	3.30881	-5.06127	0.00248285	0.0203653	-3.00076
Q9P2M4-1	TBC1D14	-0.175761	3.33543	-3.30585	0.0169004	0.0650599	-3.00508
Q16385	SSX2B; SSX2	-0.131386	3.32435	-3.49563	0.0134312	0.0563367	-3.0059
Q9NX63	CHCHD3	0.0772626	3.30764	3.88397	0.00854057	0.0426127	-3.00608
Q6PK04	CCDC137	-0.241502	3.36902	-3.2817	0.0174086	0.0664437	-3.00759
Q5BJF6	ODF2	-0.156167	3.31347	-3.64703	0.0112267	0.0505425	-3.00786
Q03014	HHEX	-0.183957	3.24315	-3.20197	0.0192099	0.0699634	-3.0087
Q96AY2	EME1	-0.127154	3.31506	-3.53205	0.0128602	0.0547853	-3.00885
Q86W92-1	PPFIBP1	0.115309	3.30985	3.64337	0.0112751	0.0505773	-3.01026
Q86UA6-1	RPAIN	-0.209828	3.31395	-3.27665	0.017517	0.0666674	-3.01358
P31321	PRKAR1B	0.127496	3.38277	3.45546	0.0140941	0.0579184	-3.01478
Q15057	ACAP2	0.0783173	3.29675	4.03111	0.00723797	0.0391246	-3.0152
Q8WUD4	CCDC12	-0.174053	3.33912	-3.46735	0.0138941	0.0575207	-3.01687
P11216	PYGB	0.119078	3.30795	4.18541	0.00610638	0.0353625	-3.01783
P23526-1	AHCY	-0.119389	3.35926	-4.26739	0.00558704	0.0335942	-3.0181
P13987	CD59	0.277967	3.29086	3.24673	0.0181748	0.0677952	-3.02062
P36957	DLST	0.260012	3.35743	3.68234	0.0107724	0.0493057	-3.02238
Q9H9A5	CNOT10	-0.0954164	3.32754	-3.92918	0.00811431	0.0414693	-3.02593
Q9BY44-1	EIF2A	-0.095904	3.38689	-3.99304	0.00755225	0.0401145	-3.02949
O94851-4	MICAL2	-0.0926469	3.28091	-3.69086	0.0106659	0.0490459	-3.02986
P47813	EIF1AX; LOC101060318; LOC107984923	-0.150443	3.32046	-3.82461	0.00913872	0.0443252	-3.03032
Q8N5G0	C4orf52; SMIM20	0.261874	3.38387	3.27387	0.0175771	0.0667029	-3.03084
Q14643-1	ITPR1	0.122968	3.23492	4.07349	0.00690532	0.0380613	-3.03111
Q08211	DHX9	-0.0505486	3.3217	-4.64527	0.00375632	0.0263008	-3.03127
O43439-5	CBFA2T2	0.226598	3.15307	3.14131	0.0207173	0.0731832	-3.03232
O00161	SNAP23	0.107262	3.30465	3.93082	0.00809925	0.0414397	-3.03534
Q9HCJ3-2	RAVER2	-0.125095	3.31143	-3.56866	0.012313	0.0533041	-3.03738
Q96Q05	TRAPPC9	0.0859317	3.28418	3.77297	0.00969736	0.0460006	-3.03795
Q562R1	ACTBL2	0.42455	3.28811	3.25942	0.0178925	0.0673946	-3.03816
Q15436	SEC23A	0.103457	3.31245	3.7961	0.00944263	0.0452323	-3.03957
Q96PE7	MCEE	0.28426	3.32307	3.21789	0.0188344	0.0692231	-3.0444
P52566	ARHGDIB	0.16791	3.30884	3.78904	0.00951961	0.0454414	-3.04462
Q9BRT6	LLPH	-0.207918	3.36902	-3.30716	0.0168732	0.0649864	-3.04482
Q8N823-1	ZNF611	-0.305016	3.36978	-3.01687	0.0242318	0.080928	-3.04642
Q92766-1	RREB1	-0.157721	3.34189	-3.92393	0.00816254	0.0415946	-3.0472
Q68DQ2	CRYBG3	0.335708	3.23035	2.99532	0.0249042	0.0822209	-3.04859
Q92871	PMM1	0.146858	3.30201	3.49819	0.0133903	0.0562631	-3.04924
O75438	NDUFB1	0.236012	3.31603	3.20055	0.0192438	0.0700236	-3.05029
Q96AG3	SLC25A46	0.0985555	3.35228	3.56243	0.0124043	0.0534685	-3.0539
Q9NRR3	CDC42SE2	0.154017	3.32869	3.25104	0.0180785	0.067726	-3.05553
P53365	ARFIP2	-0.133098	3.33191	-3.38267	0.0153892	0.0610229	-3.05599
Q9NUJ7	PLCXD1	-0.3314	3.44599	-3.01061	0.0244252	0.0812063	-3.05671
Q92890-1	UFD1L; UFD1	0.0910365	3.3317	3.85789	0.00879775	0.0431994	-3.05713
O95396	MOCS3	0.113411	3.32103	3.71192	0.0104076	0.0481058	-3.05763
Q9UBQ7	GRHPR	0.135947	3.34566	3.96374	0.00780448	0.0406314	-3.0592
P48634-1	PRRC2A	-0.105982	3.31299	-4.10285	0.00668493	0.0373668	-3.06139
Q2QGD7	ZXDC	-0.207832	3.24407	-3.22542	0.0186596	0.0688642	-3.06292
Q5JPI9	METTL10; EEF1AKMT2	0.187894	3.41486	3.15421	0.0203862	0.0725388	-3.06345
P46199	MTIF2	0.277601	3.36918	3.8727	0.00865066	0.0428429	-3.06555
Q86TP1-1	PRUNE; PRUNE1	-0.0950945	3.3389	-3.74569	0.0100078	0.0468509	-3.0658
O60568	PLOD3	0.167028	3.35754	3.88506	0.00852997	0.0426127	-3.06997
P42898-2	MTHFR	-0.0834967	3.30288	-4.00129	0.00748286	0.040043	-3.07022
Q9BPZ3	PAIP2	0.293879	3.1389	3.39323	0.0151935	0.060548	-3.07048
P01040	CSTA	0.220807	3.22645	3.36626	0.0156991	0.0620051	-3.07157
Q96MU7-1	YTHDC1	-0.117054	3.33144	-3.62605	0.0115067	0.0509108	-3.07257
Q9UHR5-1	SAP30BP	-0.151874	3.34923	-3.601	0.0118512	0.051866	-3.07571
P60604	UBE2G2	0.222378	3.42168	3.24551	0.0182021	0.0678296	-3.076
Q14498-2	RBM39	-0.117152	3.34921	-4.04413	0.00713386	0.038713	-3.07901
Q8WUA4-1	GTF3C2	0.152039	3.37461	3.53197	0.0128614	0.0547853	-3.08038
Q96KG9	SCYL1	0.107367	3.35423	3.81335	0.00925743	0.0446799	-3.08195
Q6NUQ1	RINT1	-0.131649	3.33762	-3.75469	0.00990421	0.0463928	-3.08383
Q7L4I2-1	RSRC2	-0.129028	3.3122	-3.44204	0.0143234	0.0585568	-3.08415
P51587	BRCA2	-0.109846	3.26139	-3.56468	0.0123713	0.053405	-3.08648
P28289	TMOD1	0.110124	3.31238	3.80247	0.00937373	0.0450634	-3.0893
P19484-1	TFEB	-0.300183	3.34944	-2.95596	0.0261852	0.0849602	-3.09244
Q6PKG0-1	LARP1	-0.0810901	3.33232	-4.23817	0.00576621	0.0341553	-3.09374
Q13442	PDAP1	-0.210928	3.36132	-3.67325	0.0108874	0.0495608	-3.09466
Q9Y303	AMDHD2	0.187224	3.30859	3.45579	0.0140885	0.0579184	-3.09539
Q6P444	FAM54A; MTFR2	-0.193054	3.35169	-3.30924	0.0168304	0.0649287	-3.09562
Q9NVU0	POLR3E; LOC101060521	-0.109811	3.33648	-3.86472	0.00872957	0.0430216	-3.09628
P40692-1	MLH1	-0.133123	3.33578	-3.79737	0.00942878	0.0452199	-3.09869
Q96EY4	TMA16	-0.125928	3.35595	-3.46463	0.0139397	0.0576373	-3.09932
O75879	PET112; GATB	0.281024	3.40282	3.39685	0.015127	0.060433	-3.10111
Q53FZ2-1	ACSM3	0.434494	3.38736	3.97792	0.00768124	0.0404817	-3.10266
O76071	CIAO1	0.0980931	3.36482	3.60092	0.0118523	0.051866	-3.10303
Q6ZN28	MACC1	-0.150011	3.33436	-3.44047	0.0143507	0.0586131	-3.10593
Q9BUT9-1	FAM195A; MCRIP2	-0.29593	3.38505	-3.02645	0.0239394	0.0803781	-3.10726
Q9Y3A4	RRP7A	-0.191446	3.35939	-3.41906	0.014726	0.0594478	-3.10781
Q7Z2W4-3	ZC3HAV1	0.233786	3.1482	3.09478	0.0219616	0.0758931	-3.10868
Q9HBL7	PLGRKT	0.215686	3.2987	3.05935	0.022964	0.0781807	-3.1093
Q05397	PTK2	-0.118111	3.31773	-3.79386	0.00946693	0.0453217	-3.11022
Q16635-1	TAZ	0.439219	3.33132	3.27934	0.0174592	0.0665734	-3.11155
Q6P9F7	LRRC8B	-0.146313	3.36732	-3.23606	0.0184158	0.0683408	-3.11355
P51795	CLCN5	0.207639	3.25144	3.03014	0.0238279	0.0801376	-3.11476
Q9H0H5	RACGAP1	-0.100937	3.32718	-3.82418	0.0091432	0.0443252	-3.11513
Q15723-1	ELF2	-0.236979	3.34886	-3.19235	0.0194407	0.0704812	-3.11669
Q08378	GOLGA3	-0.048687	3.31348	-4.24574	0.00571918	0.0340272	-3.11904
O14972	DSCR3	0.110989	3.29744	3.4345	0.0144541	0.0588563	-3.11962
Q9BTW9	TBCD	-0.1044	3.32381	-3.88578	0.00852298	0.0426127	-3.12077
Q658P3-1	STEAP3	-0.157301	3.39709	-3.36343	0.0157531	0.0621008	-3.12454
Q8WXG6-2	MADD	0.0615566	3.264	3.98616	0.00761064	0.0403197	-3.12635
Q13105	ZBTB17	-0.273369	3.38771	-2.99503	0.0249135	0.0822209	-3.13119
O76064	RNF8	-0.248476	3.32236	-3.01433	0.0243101	0.0810473	-3.1323
Q8TCD5	NT5C	0.188774	3.40105	3.49491	0.0134429	0.0563367	-3.13387
Q9NVA1	UQCC; UQCC1	0.313309	3.35291	3.2054	0.0191284	0.0697298	-3.134
Q9H792	PEAK1	0.110816	3.26097	3.44169	0.0143296	0.0585568	-3.13418
P05556-1	ITGB1	0.0949275	3.32633	3.77271	0.00970029	0.0460006	-3.13438
P02794	FTH1	0.180991	3.17238	3.63011	0.0114519	0.0508873	-3.13445
Q7L592	NDUFAF7	0.265904	3.37776	3.43225	0.0144935	0.0589769	-3.13517
Q9UGJ1	TUBGCP4	-0.0951727	3.32351	-3.73163	0.0101722	0.0473171	-3.13785
Q96JN0-3	LCOR	-0.112555	3.29218	-3.38503	0.0153452	0.060941	-3.13931
A1L020	MEX3A	-0.272903	3.36365	-2.96521	0.0258778	0.0842128	-3.13983
Q14651	PLS1	-0.116694	3.3182	-3.81214	0.00927026	0.0446799	-3.14122
P51157-1	RAB28	0.153909	3.38393	3.26159	0.0178447	0.0673129	-3.14142
Q8TF50	ZNF526	-0.290246	3.37681	-2.93453	0.0269126	0.086703	-3.14175
Q8WUM4	PDCD6IP	-0.0498646	3.32752	-4.30742	0.00535172	0.0328335	-3.14222
P16219	ACADS	0.320362	3.3619	3.59749	0.0119004	0.052015	-3.14421
Q14164	IKBKE	0.320127	3.35306	2.90636	0.0279023	0.0885427	-3.14466
Q9BX69	CARD6	-0.153116	3.36996	-3.41042	0.0148806	0.0597751	-3.14686
Q96PK6-1	RBM14; RBM14-RBM4	-0.127874	3.33972	-3.99835	0.00750744	0.040043	-3.14855
Q9UJT1	TUBD1	-0.233272	3.36184	-2.9759	0.0255275	0.0835484	-3.14983
Q13907	IDI1	0.135924	3.32798	3.67081	0.0109185	0.0495834	-3.15099
Q8WYL5-1	SSH1	0.187419	3.25302	3.0853	0.022225	0.0765258	-3.15243
Q8N157-1	AHI1	-0.186475	3.31205	-3.12295	0.021199	0.0742796	-3.15668
Q5T013	HYI	0.355351	3.2944	2.90205	0.0280572	0.0889288	-3.15955
Q9UKY1	ZHX1	-0.123203	3.33463	-3.31656	0.0166803	0.0645385	-3.16061
P43250-1	GRK6	-0.107329	3.3408	-3.49589	0.0134271	0.0563367	-3.16158
P15976	GATA1	-0.222861	3.36632	-3.4889	0.0135399	0.0566254	-3.16262
P57076	C21orf59	-0.119427	3.31391	-3.64254	0.011286	0.0505952	-3.16332
P49366-1	DHPS	-0.168333	3.32273	-3.54261	0.0126996	0.0542036	-3.16356
P04179	SOD2	0.329756	3.31095	3.77042	0.00972597	0.0460072	-3.16385
Q9UH65	SWAP70	0.114661	3.30046	3.63415	0.0113977	0.0508405	-3.16569
O60344-1	EEF1AKMT4-ECE2; ECE2; EEF1AKMT4	0.231936	3.32751	3.25789	0.0179262	0.06749	-3.16586
Q0VD83-1	APOBR	0.183937	3.36396	3.76138	0.00982791	0.0461915	-3.16639
Q8NBK3	SUMF1	0.20471	3.3129	2.97588	0.0255281	0.0835484	-3.16727
Q14157-1	UBAP2L	-0.323653	3.3855	-2.88274	0.0287626	0.0906411	-3.16774
Q9GZS1-2	POLR1E	-0.158495	3.32116	-3.58308	0.0121047	0.0526395	-3.1686
O15525	MAFG	-0.271163	3.36273	-3.20856	0.0190535	0.0695513	-3.16861
A5PL33	KRBA1	-0.196874	3.35867	-3.05037	0.0232257	0.0786719	-3.16995
O43482	OIP5	-0.174151	3.34734	-3.07218	0.0225953	0.0774505	-3.17028
O60513	B4GALT4	0.270656	3.20218	2.9522	0.0263112	0.0852299	-3.17218
Q53GL7	PARP10	0.316497	3.3562	2.87598	0.029014	0.0911614	-3.17386
P21695-1	GPD1	0.318031	3.33776	2.87852	0.0289191	0.0909435	-3.17424
Q8N1G4	LRRC47	-0.0703798	3.32056	-3.99523	0.00753369	0.0401145	-3.17448
Q8WW01	TSEN15	-0.191704	3.34673	-3.21386	0.0189286	0.069302	-3.17497
Q92544	TM9SF4	0.0912229	3.32906	3.531	0.0128763	0.0548197	-3.17722
Q9BV79	MECR	0.268856	3.36588	3.43868	0.0143816	0.0587095	-3.17806
P49810-1	PSEN2	0.262995	3.21078	2.9017	0.0280697	0.0889336	-3.17841
Q9UKP3	ITGB1BP2	0.497622	3.18238	2.87305	0.0291238	0.0912956	-3.17899
Q9UBC1-1	NFKBIL1	-0.230933	3.38765	-2.91841	0.0274741	0.0875296	-3.18165
Q92870-1	APBB2	0.608403	3.11729	3.04911	0.0232629	0.0787646	-3.18196
Q96GE4	CEP95	-0.17251	3.36851	-3.08751	0.0221633	0.0764183	-3.18209
Q9GZT4	SRR	0.128923	3.28875	3.27336	0.0175882	0.0667029	-3.18223
P53041	PPP5C	-0.105702	3.3148	-3.88083	0.0085711	0.0426327	-3.18242
Q6PCB7	SLC27A1	0.241938	3.29486	3.01675	0.0242355	0.080928	-3.18866
Q5T3J3	LRIF1	-0.0721128	3.28374	-3.86599	0.00871698	0.0430123	-3.18884
P00395	COX1	0.390348	3.37014	3.16366	0.0201474	0.0719756	-3.19064
Q13188	STK3	0.160688	3.25335	3.74153	0.0100562	0.0469952	-3.19282
Q96SD1	DCLRE1C	-0.18911	3.328	-3.0994	0.0218347	0.0755196	-3.19515
Q14146	URB2	-0.109287	3.31119	-3.76575	0.00977856	0.0461539	-3.19559
Q04446	GBE1	0.114723	3.29794	3.69972	0.0105563	0.0486257	-3.19584
Q8NI08	NCOA7	-0.0969362	3.36453	-3.91212	0.00827231	0.0418194	-3.19697
O15037	KHNYN	0.141269	3.21363	3.36551	0.0157134	0.0620051	-3.19732
Q8TD30-1	GPT2	0.211318	3.38453	3.39438	0.0151722	0.060548	-3.19733
Q9BRA2	TXNDC17	0.165614	3.2862	3.21285	0.0189525	0.069302	-3.19746
Q14573	ITPR3	-0.0855788	3.27562	-3.8159	0.00923041	0.0445878	-3.1975
Q99836	MYD88	0.134103	3.32989	3.39167	0.0152222	0.0605721	-3.20407
Q8IYK4	COLGALT2; GLT25D2	0.114115	3.33713	3.87399	0.008638	0.042833	-3.20409
Q8NC44	FAM134A; RETREG2	0.18824	3.23726	3.0164	0.0242465	0.080928	-3.20802
Q8IZ52	CHPF	0.198543	3.18737	3.15062	0.0204779	0.0726076	-3.20871
Q8N2W9	PIAS4	-0.116607	3.34081	-3.35636	0.0158892	0.0623012	-3.2108
Q9BRP1	PDCD2L	-0.178396	3.32053	-3.36122	0.0157956	0.0621763	-3.21092
Q02127	DHODH	0.220889	3.36861	3.45695	0.0140688	0.0578965	-3.21198
Q13309-1	SKP2	0.204013	3.26963	3.04023	0.0235255	0.0794195	-3.21201
Q8IY33-1	MICALL2	-0.13032	3.32453	-3.58732	0.0120442	0.0525006	-3.21234
P79522	PRR3	-0.214676	3.34939	-2.92736	0.0271607	0.0869805	-3.21279
Q4VC05-2	BCL7A	-0.164928	3.32576	-3.17961	0.0197512	0.0710395	-3.21547
Q14517	FAT1	0.126912	3.29129	3.24712	0.018166	0.0677952	-3.21559
O94925-3	GLS	0.339538	3.35933	3.63311	0.0114115	0.0508459	-3.21613
Q99741	CDC6	0.154412	3.17849	3.2737	0.0175808	0.0667029	-3.21727
P09622	DLD	0.287902	3.34892	3.97663	0.00769236	0.0404817	-3.21832
Q5TAQ9-1	DCAF8	0.101981	3.29405	3.50919	0.0132155	0.0558813	-3.22328
Q9NVN8	GNL3L	-0.127568	3.34802	-3.67992	0.0108029	0.0493372	-3.2243
O94768	STK17B	0.134393	3.23526	3.20455	0.0191485	0.0697715	-3.22437
Q15437	SEC23B	0.0577702	3.30912	3.98003	0.00766308	0.0404437	-3.22531
Q7Z6J8	UBE3D	-0.161339	3.37628	-3.10184	0.0217677	0.0754502	-3.22542
P59780-1	AP3S2	0.128724	3.29357	3.29484	0.01713	0.0656608	-3.22804
Q8TF64	GIPC3	0.257976	3.2436	3.00531	0.0245902	0.0815077	-3.22862
Q92698	RAD54L	-0.109738	3.29777	-3.32993	0.0164098	0.0638381	-3.22958
Q6ZS17	FAM65A; RIPOR1	-0.140648	3.36032	-3.2159	0.0188809	0.0692988	-3.23007
O14979-1	HNRNPDL; HNRPDL	-0.0970322	3.3313	-4.03836	0.00717978	0.0388889	-3.23097
P04920-1	SLC4A2	0.155758	3.26445	3.26388	0.0177946	0.0672146	-3.23128
Q5T4S7-1	UBR4	-0.0920638	3.30325	-4.63378	0.00380081	0.0265199	-3.2317
Q96P53	WDFY2	0.243882	3.2719	3.10717	0.0216226	0.0751741	-3.23239
Q96I51	WBSCR16; RCC1L	0.290254	3.39932	3.27095	0.0176403	0.0667889	-3.23312
Q96IX5	USMG5	0.298216	3.34569	2.84578	0.030167	0.0932624	-3.23391
Q14978-2	NOLC1	-0.162774	3.32479	-3.61333	0.0116802	0.0513035	-3.23416
Q9C0B0	UNK	0.140232	3.25445	3.18154	0.0197037	0.0710215	-3.23432
Q14566	MCM6	-0.122017	3.31231	-4.08448	0.00682186	0.037803	-3.23509
Q53T59	HS1BP3	0.157098	3.29877	3.42913	0.0145481	0.0590377	-3.23517
P51828	ADCY7	0.15427	3.3167	3.08146	0.0223329	0.0768129	-3.23604
O76003	GLRX3	-0.088431	3.35963	-3.89334	0.00845016	0.0425046	-3.24043
Q9NQ35	NRIP3	0.158731	3.09479	3.13734	0.0208206	0.0733163	-3.24156
Q9H0R4-1	HDHD2	0.179382	3.3429	3.42724	0.0145812	0.0591342	-3.24239
O75618	DEDD	-0.256049	3.36909	-2.84587	0.0301633	0.0932624	-3.24257
P50502	ST13	-0.0546942	3.31756	-4.1053	0.00666689	0.0373442	-3.2436
Q9H707	ZNF552	-0.182293	3.33862	-2.98615	0.0251966	0.0828683	-3.2442
Q8NDV7	TNRC6A	-0.167565	3.34018	-3.21865	0.0188167	0.0691898	-3.24566
P11310-1	ACADM	0.277516	3.34686	3.78584	0.00955473	0.0455522	-3.24707
O75175	CNOT3	-0.0902093	3.3232	-3.61565	0.0116484	0.0512477	-3.24856
Q4FZB7-1	SUV420H1; KMT5B	-0.347367	3.45186	-2.80355	0.0318629	0.096793	-3.24936
Q8TED1	GPX8	0.227836	3.31999	3.11602	0.0213839	0.074579	-3.25075
Q9BW61	DDA1	-0.149291	3.32783	-3.14492	0.0206241	0.0729651	-3.25214
P03915	ND5	0.270615	3.34293	3.29382	0.0171515	0.0657031	-3.25319
Q04837	SSBP1	0.242293	3.33678	3.56735	0.0123321	0.0533508	-3.25435
O75391	SPAG7	-0.147921	3.34421	-3.40561	0.0149674	0.0600039	-3.25457
Q9BXP5-3	SRRT	-0.0930863	3.31664	-3.91573	0.00823856	0.0417802	-3.25534
Q9UKV8	AGO2; EIF2C2	-0.0751268	3.30999	-3.92282	0.00817277	0.0415946	-3.25539
O60238	BNIP3L	0.344928	3.35353	2.90131	0.0280837	0.0889429	-3.2566
Q96FV2	SCRN2	0.216183	3.31217	3.18069	0.0197246	0.0710334	-3.2612
O14578-4	CIT	0.0762977	3.29765	3.88825	0.00849915	0.0425911	-3.26253
Q8N2M8	CLASRP	-0.138466	3.29909	-3.16153	0.020201	0.0721028	-3.26259
P23634-1	ATP2B4	0.15608	3.33256	3.6804	0.0107968	0.0493372	-3.26653
O00743	PPP6C	0.113619	3.34154	3.40697	0.0149427	0.0599349	-3.26696
Q9H6V9-1	C2orf43; LDAH	-0.17246	3.39454	-3.51	0.0132027	0.0558813	-3.27311
Q13614-1	MTMR2	-0.136769	3.36485	-3.26647	0.0177379	0.0670952	-3.27324
Q96T52-1	IMMP2L	0.283101	3.33357	2.86253	0.0295216	0.092046	-3.27759
Q9NR30-1	DDX21	-0.230084	3.31101	-4.19029	0.00607394	0.0352321	-3.27898
P0C7P0	CISD3	0.248847	3.42456	2.85333	0.0298742	0.0928214	-3.28127
P53803	POLR2K	-0.285977	3.2059	-2.99832	0.0248095	0.0820422	-3.28134
Q5JPH6	EARS2	0.308261	3.38725	3.44817	0.0142183	0.0583094	-3.28144
Q9BRT2	MNF1; UQCC2	0.386435	3.35309	3.11969	0.0212857	0.0743566	-3.28309
Q7Z6V5-1	ADAT2	-0.144983	3.34591	-3.0521	0.0231751	0.0785996	-3.28616
Q93008-3	USP9X	-0.0774472	3.31787	-4.17597	0.0061696	0.0356259	-3.28673
Q96BR5	SELRC1; COA7	-0.0975269	3.33908	-3.51384	0.0131423	0.0557159	-3.28815
P15822-1	HIVEP1	-0.151967	3.35918	-3.18378	0.019649	0.0708561	-3.29059
Q69YN4	KIAA1429; VIRMA	-0.0908861	3.29676	-3.899	0.00839611	0.0423387	-3.29141
Q8WVZ9	KBTBD7	-0.20344	3.37936	-2.91484	0.0276002	0.087792	-3.29263
[truncated: 6,039 more rows]

## Sheet: Fig. 1d - Read Count
Gene	Sequence	H_Rep1	L_Rep1	H_Rep2	L_Rep2
ABTB1	GGGCTCGGAAGTAGTCACTG	220	136	18	77
ABTB1	CTACAAAGACCACGTCACTG	201	62	42	193
ABTB1	TGTAATCGCGTAGAGCCCGG	338	135	63	47
ABTB1	TGTTGAAGCCGTCAGGACAA	504	127	60	127
AHR	ATCGCAAACAAAGCCAACTG	441	196	36	125
AHR	TTATAACAGACTACTGTCTG	518	254	97	123
AHR	AGACTCATCTTGTTGCATCA	232	110	35	101
AHR	CTTACTTCGGATATGGGACT	654	379	86	374
AIRE	CCCCGCTCACCGTTCCCGAG	461	102	59	194
AIRE	CCACCTGAAACTTGTCCTCG	607	251	67	105
AIRE	GTGGCGGTACCAAAGCCTTG	795	148	92	292
AIRE	AGTTCGAAGACTCCGGCAGT	242	50	27	72
AMBRA1	CCATAATATCTATATTACGG	191	20	42	88
AMBRA1	GGAGCTGGGGACCTGCCAAG	263	119	45	105
AMBRA1	GCTGCTCTGGACTGTACTGA	673	86	127	221
AMBRA1	GGATGATCCAGTATCTCTCA	667	208	67	172
AMFR	ACAGGGACAGGACTCGACCG	239	137	50	115
AMFR	GCACAAGAACTATCTACGTG	174	159	70	184
AMFR	CCTCAACCACGAAGGGACGT	718	300	123	151
AMFR	TGCCGACAATAATCGTGTCA	616	450	120	394
ANAPC1	GTCCCAGCTCCAGTTACGGT	137	145	71	74
ANAPC1	TCTGGAAAGGTGAAGTCACA	230	213	75	105
ANAPC1	GTTGTCTGGATGACTAATGT	125	91	39	48
ANAPC1	AGGAATAGTGATCCTAACCA	79	19	20	30
ANAPC10	AGCAAGATCTCAGTCAGAGT	126	19	39	19
ANAPC10	GGAACATGAATCCAGCCACT	772	385	67	402
ANAPC10	TGGTGCTGACCCCAAGCAGT	73	117	82	113
ANAPC10	GATGTTCACTAAATGAGGCT	391	70	67	210
ANAPC11	GTGGCCAACGATGAGAACTG	96	53	55	45
ANAPC11	GATTAAGTGCTGGAACGGCG	44	73	24	103
ANAPC11	GAGCACTGGCCCCACACCAG	135	99	46	66
ANAPC11	ACCAGCGGGCAGTCGTCGCC	166	178	59	83
ANAPC13	GATGTCGCAATACCACTGGT	68	11	7	18
ANAPC13	CCTGAACCTGAACAAGACAA	249	131	101	140
ANAPC13	GTGAGGTTCAGAGAGATGGA	100	25	34	28
ANAPC13	GGTATTGCGACATCCTCATA	294	155	46	201
ANAPC2	GGAGCCGGTAGTACCGGCGA	541	175	46	91
ANAPC2	CTGACAGTGGATCGAGCGGG	54	86	43	49
ANAPC2	GAAGTCCACACTATGTTGCG	59	87	25	45
ANAPC2	AGCCTATCCGCCGCTACCTG	94	156	38	131
ANAPC4	CCTGCAGCATCTAGTCCAAG	274	155	66	183
ANAPC4	GTCACAGAAGTCTCTACCAA	45	65	49	65
ANAPC4	GTGTCACCCCCTAACACAGA	363	167	55	84
ANAPC4	ACATACTACCTTATTCAGCT	454	159	78	179
ANAPC5	AAACTTACTAGTGACCGAAG	13	34	15	13
ANAPC5	CCACCTCGCAGAGCTACACG	68	28	30	22
ANAPC5	GCTGAAAGAAAGCTTACTGT	119	63	44	69
ANAPC5	AAAAGCTCTCTGTTGAACAA	309	44	27	88
ANAPC7	TCATACCCAGAAACCACCCA	338	141	68	89
ANAPC7	GCTGGCAAACCTGTACAAGA	103	20	47	57
ANAPC7	TGAATGTGATAGACCACGTG	818	119	148	134
ANAPC7	TACTTAAGGGAGCAGCACTT	523	237	120	205
ANKIB1	GTCCACAGGGCATATCCACA	742	301	119	134
ANKIB1	TGAAGTCATTCAACACGTGG	542	361	90	239
ANKIB1	TGCTGCATTAGACAAACGAG	542	142	32	246
ANKIB1	GGGAGTTAGTGAAGCCTACG	258	302	167	97
AREL1	CATGCCTTGTTGGAATCGGT	320	142	65	81
AREL1	TGATGGCATTCAACCTCCTG	402	270	68	102
AREL1	ACTATTTATGACTACGTGCG	504	130	53	159
AREL1	GGATTATCATACTCATCTCG	132	55	23	73
ARIH1	TCACTTAACAGCTTTAACTG	190	205	89	205
ARIH1	GGAGGAGGATTACCGCTACG	386	397	107	130
ARIH1	TTCAAGTAGCAGATCTGACA	547	318	165	536
ARIH1	AAGATATCACAACCATGAGC	131	106	62	156
ARIH2	CCTGTACCCGAATAACCATG	200	151	58	220
ARIH2	GGACATAGAGGACTATTACG	463	80	57	62
ARIH2	GTTCTCGTCAAGGACGGCGT	206	230	38	66
ARIH2	AAGTTTCAGAGATATTGGAC	180	75	14	18
ARNT	AGATGTCTAACGATAAGGAG	379	276	68	158
ARNT	CAAGCTAACCATCTTACGCA	216	229	57	222
ARNT	TGGGGAACCTCACTTCGTGG	567	260	183	326
ARNT	TGGATTGTGTTGGAGAGTGT	629	290	129	338
ASB1	CCATGATGCAGCTTACGTCG	614	385	100	164
ASB1	AGGCTGCGCTGATGTACAAG	488	210	261	83
ASB1	GCGAGAGGCGTGGTAGACAG	338	154	81	81
ASB1	AGACAGACTTCTCGTTGATG	359	248	127	305
ASB10	CTGGTCTCTGACATACGAAG	336	179	54	129
ASB10	GAGAGTGGATGGTCGGTCCG	167	217	42	126
ASB10	CACCAGCAGCACATGAACAC	524	305	106	175
ASB10	GGCCAGTACTGGAGTCCGCG	216	78	39	143
ASB11	ACACCCGGTTAATTGTCACA	691	313	118	218
ASB11	CTGCAGCAAGCATTGAAGAG	422	318	101	189
ASB11	TCTTCACACAGTCTACCCTC	349	175	42	218
ASB11	ATAGCAGAAGAGATCTATGG	251	225	83	135
ASB12	AGACTGCGGCCAAATAGAGG	1022	533	98	153
ASB12	TGGTAGTTTAGCTTTGACGT	547	269	80	152
ASB12	CAAAAGCTGGTCCAAAGTAT	484	394	41	246
ASB12	TTGTTGTAGATGCTACCACC	171	94	62	72
ASB13	CTGCAACAGCTGATCGAGAG	1052	283	90	238
ASB13	GAGGCTTCTTATTGACGTCG	379	162	45	58
ASB13	GTGGATGCTCGCAACATCGA	467	248	84	314
ASB13	AAGCTTTGCCGCATTCACGT	446	254	120	255
ASB14	ATCTGCGTTGTGCCAACGAG	386	186	139	109
ASB14	AATACAAAGCTGACTTCCTG	330	150	24	104
ASB14	ATGGAAATGTTACTGCGGAA	578	322	74	294
ASB14	AACATGCACCTAAGGATGAG	491	223	42	126
ASB15	TACACCGAGCTGCCTATGAG	658	253	102	317
ASB15	CCCAGAGCTATGACGATGAG	476	239	122	213
ASB15	CTGCAACAAGTAGACAGTTG	689	514	121	496
ASB15	GTGCTGTTTGAGGCAGCAGG	224	68	41	122
ASB16	AGAGGCCGCCAACATGATTG	201	138	32	65
ASB16	CAAGGCTAATGTGCTGACTG	420	92	40	179
ASB16	GGGGACTTGACGGGCACCTG	185	311	75	165
ASB16	GCTCGACACCTGATCCGGCA	243	123	27	53
ASB17	TCAAGACAGAAGTTGTAACC	367	83	44	283
ASB17	TGACCCAAAAACTGTAGGGA	463	227	53	203
ASB17	ATTGTTAAGACAATGTTGAT	372	243	50	217
ASB17	CACATATTTCAGTGAAGTCG	619	230	84	312
ASB18	GGTACCTGATAGTCCAAACG	390	159	33	276
ASB18	CTGCACTGAAATCACGCCTG	703	73	49	98
ASB18	CCGAGGTCCTTACCCGAGCG	169	80	61	77
ASB18	GGTGTCGCACGCAGGCGGTG	624	336	95	177
ASB2	GAATCTCGCAGAGCCCAACA	371	251	83	188
ASB2	GTGGAATCCAAGAACGCCTA	666	279	35	212
ASB2	AGGTGCTGACATCAACACGC	381	240	65	189
ASB2	CGACGCCAACAAGACCAACA	1230	299	103	319
ASB3	TTAAGGCTGTTGCTTCAACA	530	274	116	142
ASB3	TGTGTGCATGGCTTTCCAAA	392	218	51	375
ASB3	TATCAGCAACATCGACACTT	947	241	210	297
ASB3	CAAGGGTGTAGCTTTGTCCA	358	212	41	100
ASB4	GCGCTAAAGTCCAATGACTT	355	91	85	37
ASB4	GATCTTAACACAATCCACAT	159	104	36	83
ASB4	TTGGCACAGAGAATGGAACT	841	416	198	325
ASB4	TACAGTTGATTGTAGCATTG	667	505	282	372
ASB5	TCACTATGTAGAAATGACTG	405	258	107	138
ASB5	TCTTCCATCCCCAACGCATG	793	241	179	316
ASB5	TAGTGGTGATCGATCTGCCC	74	25	12	15
ASB5	TGGGAGCATGCGTTGAATAA	790	376	156	476
ASB6	CCGGTCCCTCCGATTAACGT	242	167	67	193
ASB6	CCCATGCCGCAAGAGAACGT	209	126	72	108
ASB6	GCCCAGTTATGTCGCCAGCG	452	135	80	124
ASB6	ATGCCGCTGACAAGCATGGT	668	119	56	90
ASB7	ATTCGCATCTCGGCCATTCG	498	171	78	146
ASB7	CTAACATCAAGCGTGCAATG	545	170	132	348
ASB7	AGAGGGGCAGACACAAACTT	455	130	121	181
ASB7	AGCTCGCCATTATCCGAGAG	333	278	48	167
ASB8	CCTTCTGGATTATGGCGCAG	175	162	55	137
ASB8	TGTTCGGTTATACCCATCCA	122	225	23	147
ASB8	CAATGATACACCGCTCAGCT	607	115	109	109
ASB8	AATTGTTCGGATTAAGCGCT	271	127	49	185
ASB9	GAGAGTTGACACACTCCACG	115	87	33	139
ASB9	CTGACACAAGCATTAAACAG	249	58	21	126
ASB9	AATAGAGTGGAGTGCCCAGG	445	155	41	174
ASB9	ATGCATGAAGCTGCAATCCA	243	233	74	207
ATG10	TGAATTCTGCACAATAACGT	686	54	56	177
ATG10	CATCTAGGAGCATCTACCCA	604	218	56	94
ATG10	GAAACACAGGACTGTTCTGA	175	79	40	101
ATG10	CTTGCCCTAAAGTAAAGTAC	418	162	47	168
ATG16L1	TGCAAGCCGAATCTGGACTG	336	106	50	97
ATG16L1	CATACTTACGAAGACACACA	326	135	82	20
ATG16L1	GAATAACCAAATGCAGCGGA	79	43	29	43
ATG16L1	CTTCCCAAAGCTTAACCCTG	485	222	88	236
ATG3	GTAGATACATATCACAACAC	216	120	25	134
ATG3	TGTTTGCACCGCTTATAGCA	516	169	30	108
ATG3	TAGTCCACCACTGTCCAACA	667	179	101	267
ATG3	AAAGCCAAAACTGATGCTGG	192	64	70	41
ATXN3	TCAACAGTCCAGAGTATCAG	469	197	127	283
ATXN3	AGGAATGTTAGACGAAGATG	404	161	89	156
ATXN3	TGCCTGAATAACTTATTGCA	740	267	154	141
ATXN3	CTGTCATCCATATTTCCAGA	533	501	66	136
ATXN3L	TGGAACATCAGACCAAGATG	889	172	143	265
ATXN3L	ATCGAGCCAAGAAATTTGCA	495	380	136	147
ATXN3L	TGTCTGAACAATCTATTGCA	842	401	178	270
ATXN3L	AATCCTGAATATCAGAAGCT	219	74	27	115
AURKA	CTTCGAATGACAGTAAGACA	4	8	13	12
AURKA	TGAACCTGAAAACTCACCGA	14	11	17	40
AURKA	TGCTTGCAAAGGAATGCGCT	591	341	73	185
AURKA	TGAGTCACGAGAACACGTTT	257	189	127	121
BACH1	CTAATCCTGATACCTAACCA	883	345	127	258
BACH1	GAAATCCGACTTGGGCACCA	312	248	155	100
BACH1	AACTGACAGAGTCCGTACTG	432	101	72	92
BACH1	CCTGGCCTACGATTCTTGAG	419	79	37	145
BACH2	GTTCAGCATAACGAAAAGTG	136	15	24	105
BACH2	CCCAGAATAAGAATGCACCG	557	186	125	159
BACH2	CTCTTCCTATTCCTACGCGG	159	112	10	58
BACH2	GAATTATGGACAGCCCCACG	77	27	23	118
BAP1	CACGGACGTATCATCCACCA	808	191	169	446
BAP1	GAACCGTCAGACAGTACTAG	528	83	111	84
BAP1	AAGGTCTACCCCATTGACCA	394	118	47	132
BAP1	CTGTCCATCAAGACTAGCAG	622	139	109	244
BARD1	GCTGTGAAAAGAAATCATAG	299	109	28	128
BARD1	ATGTCCAGTGTGTTACACCC	542	122	90	84
BARD1	ACTTTACGTTTGCATGAAGG	264	124	31	50
BARD1	GACTGGAAAGTCTATTGTGA	938	202	60	147
BCL6B	CCCACATTTGAACTGCACAG	881	194	114	298
BCL6B	CACTGCACCAGCAGTCCTAG	260	99	31	143
BCL6B	CCTCTGGATCACCCTCTGAA	329	249	85	151
BCL6B	CCCGGGGGTCCCGAAGCGAG	296	133	35	304
BFAR	AAGATGCCCACCATAAAGCA	337	94	34	57
BFAR	TGACACGTTCTAGCTCCATG	319	187	55	200
BFAR	GGCTGTGGCCAAATGGACGG	402	238	83	119
BFAR	ATTCCTTTAGCTCCTAACAC	247	151	81	188
BIRC2	ATGCTATGTCAGAACACCGG	380	130	81	146
BIRC2	CAAGCTACTATGTTCCAAGG	378	225	82	202
BIRC2	ATATTCAACTTTCCCCGCCG	447	188	44	176
BIRC2	TTCTGAATAAAGCTACAGCT	265	196	52	51
BIRC3	ACCCGGAAGTAATGAGTGTG	757	411	171	376
BIRC3	TTTCGTTATTCATTGCACAG	234	72	26	107
BIRC3	AGGATTAACTAGAACACTAG	392	216	88	192
BIRC3	CATGGGTTCAACATGCCAAG	292	117	138	98
BIRC6	TTGCACTCAAGGATTCAACA	258	136	33	153
BIRC6	GCCCACCTATAGCCTACATG	447	63	87	138
BIRC6	GAGGCCAAGTCTCCACAAGT	408	154	46	143
BIRC6	AACAGAGAGTATCCAACACA	187	126	43	151
BIRC7	AGCCGGTGATGGTCCCACGC	442	179	75	217
BIRC7	GGTGGCACCTCAGCAGTCAG	155	112	41	55
BIRC7	CCTGGACGGAGCATGCCAAG	779	155	110	420
BIRC7	CCAGGATCTGCCCATCCACG	151	294	156	170
BIRC8	GAGCAACTATAAAACGCTTG	432	267	67	209
BIRC8	CATTTAACCCGTTCACTTGA	836	267	221	261
BIRC8	TCTAGCAGATATTTGCAACC	347	197	72	161
BIRC8	GGACGTTAAGAAAATAATGG	111	70	53	74
BMI1	TTGTATACAAATTAGTTCCA	146	199	117	68
BMI1	AATGGCTCTAATGAAGATAG	429	138	29	113
BMI1	CTAGATTGATGTCATGTATG	832	269	86	227
BMI1	GTGGTCTGGTCTTGTGAACT	366	97	31	55
BRAP	GCGGCCACATAGGATGTGGA	252	76	25	159
BRAP	TGTGGTTACATAACGTTGTG	505	117	51	282
BRAP	TCACATCTGTCATTTCTCGA	269	113	56	166
BRAP	TTGGTGTACATAGGCTGATG	434	131	84	133
BRCA1	AGAAACCTACAACTCATGGA	245	241	49	76
BRCA1	GGCTCAGGGTTACCGAAGAG	281	90	72	146
BRCA1	GCAGCATTTGAAAACCCCAA	281	226	75	196
BRCA1	AGGAAACATGTAATGATAGG	121	302	87	84
BRCC3	TCTAGTTGAACGATGATACA	445	176	103	317
BRCC3	GAGCGTGGTTGAGACAAACG	297	111	124	114
BRCC3	GCTCTGGAGAAATTTCTACT	382	204	107	74
BRCC3	ACCTTGACAGACACACAGGT	563	443	133	275
BRWD1	TTCCTAGTGGAGATACATCG	629	314	91	156
BRWD1	ACAAACCTAAATATGCCTAG	367	98	94	85
BRWD1	GGTATGTACACAAATCAACA	528	133	90	513
BRWD1	AGATATTATAGATACCCCAA	820	269	109	254
BTBD1	GTTCCCACTGATGACAATTG	245	149	116	168
BTBD1	TGGATGCAATAAGTGCAGAA	819	489	107	477
BTBD1	CGGTCAATGTATTCAACTCG	687	268	103	277
BTBD1	CAGCTCGATCTCGGCCGACG	350	220	68	312
BTRC	TGCGATGCCTGTATAACCCA	905	497	129	126
BTRC	TAAAATTATACAAGACATTG	552	307	82	201
BTRC	ACGAGTTTATGTGCCCATGT	542	266	52	332
BTRC	AGTGCAGAACTGCTTCACAA	307	266	90	66
CADPS2	GGTGAATGACAGTACCACGT	419	325	137	242
CADPS2	AAAACATAGAAAAACGTGTG	368	115	57	68
CADPS2	AGCTCTACGTCTTCGTCGTG	481	130	96	205
CADPS2	ACAAGCAGCCCAGATCAGAA	577	299	42	172
CBL	GTAGATCCGTTTGATCCTAG	474	182	62	149
CBL	CTATCTTGTCAAGATATGAG	340	168	78	171
CBL	GGTGGAAGATCTCGAAGTGT	435	67	71	235
CBL	CCTGTCGAAAGCTCTTCCAA	323	241	128	65
CBLB	TGTGGGATGTCGACTCCTAG	458	292	191	198
CBLB	CTTCATCTCTTGGATCAAAG	282	299	77	245
CBLB	TTCCGCAAAATAGAGCCCCA	689	261	102	184
CBLB	TGAATTAGATCCAGGCGAGG	547	115	96	171
CBLC	GTCCACAGTACTTTCCCCCG	445	107	83	268
CBLC	GAGAGGTGGCCCATTCTCGG	445	97	69	260
CBLC	GAAGACGTCGAACTCGAAGA	114	107	45	63
CBLC	GGCCCAGCTGTACTCGCCTG	781	188	101	181
CBLL1	GTTTCCTGACTGACCGATCG	103	28	14	20
CBLL1	GGCTGATTATAGTGCTCATG	717	205	50	172
CBLL1	GTGGCATTATAAAACGCTCA	239	81	52	162
CBLL1	CGAATTGAGCAGTGTACACG	335	330	148	135
CBX4	GGGCTGCGGATCGCTAACCC	172	139	71	120
CBX4	CGGTCAGGACATTGGAACGA	182	104	115	132
CBX4	CCTTGCAAGATATAACACGT	179	155	109	206
CBX4	TAAAAGTCCTGTCGGCAGGA	182	72	84	48
CCIN	AGGCGGCCAAAGATAACAGG	452	173	46	69
CCIN	CAATTGGGTGTACTTCCGGA	68	25	34	49
CCIN	AGTCGTTACAGTGAACTCGA	172	85	99	131
CCIN	GTGTGGAAGACAAGCCCGAT	223	63	54	74
CCNB1IP1	ACTGCGACCAGAGATCGTGT	249	149	49	232
CCNB1IP1	TCAAGAATACAATTTCAGCA	285	223	63	177
CCNB1IP1	ATTGACCTCTATGAAAGGGG	242	128	39	86
CCNB1IP1	CAAACTCTCTGGCTATGCAT	421	353	91	221
CCNF	CTTCATAGGAGAATCCGGTG	356	246	66	60
CCNF	GGACAACACTTACAAGTACG	636	408	207	297
CCNF	AGGGACTCAATGACACAATG	629	129	123	319
CCNF	GCAGGGACTTACAGCTCGGA	582	74	64	173
CDC16	AAATACTTGAAGGACGAAAG	52	43	15	27
CDC16	ACGACATGCTTCATACAACT	301	111	33	99
CDC16	TGCTCTAGATAACCGAACCC	37	64	30	24
CDC16	TCATTACACAGCTTGCTAAG	150	94	40	249
CDC20	TCCCAGAACTCCAATCCACA	53	23	31	63
CDC20	CAGTCTGTTCTGATAACCTG	1161	257	176	278
CDC20	TGGGGAATATATATCCTCTG	33	25	29	78
CDC20	GGCCAAATGTCGTCCATCTG	524	214	127	318
CDC23	GTTGCCTATCACAATATCAG	32	29	18	23
CDC23	GATATTTATCAATCTCACAG	98	107	40	126
CDC23	ACTAATGGGACATGAGTACA	61	187	46	91
CDC23	GGCGCTTAGAGAATTGAGAG	575	262	50	187
CDC26	GAACATTCGAAAGGACCTGG	137	93	17	68
CDC26	TCAGACCCGTAAGAAACAGA	128	43	33	22
CDC26	TGTCATCAAGCTTTAGCTCT	660	457	143	521
CDC26	TTAGCAGTGATCCCAAGAGC	225	45	34	98
CDC27	GATGGCACATCAATTACAGG	53	198	59	53
CDC27	ATGATTCAAAGGGAGACCAG	38	20	15	20
CDC27	TGAATCAATATAAGACACTG	321	234	57	201
CDC27	CTGTTATTACCGCTCAGGAA	31	32	31	200
CDC34	CCCAACACCTACTACGAGGG	754	252	219	325
CDC34	CATCTTGGTCAGGAACCGAA	373	222	38	75
CDC34	CGAGGGCGATCTATACAACT	573	237	91	404
CDC34	TCAGGAGGGAGATCACACTC	455	274	120	174
CDCA3	TGCCAGCACTAGGTGAACGG	343	121	130	141
CDCA3	ACAGATAACTGGGTACCCAG	458	121	123	129
CDCA3	ATACCAAGAGTAGGAGAGCG	192	107	36	159
CDCA3	ACACCTATGAAGACCAGCAG	519	188	56	236
CHFR	GGATGAGGTATGCTTCCACG	390	199	119	153
CHFR	ACGGTTTGGGCATTTCTACG	327	297	133	158
CHFR	AACAGTGATTAACAAGCTGA	340	194	45	81
CHFR	AGCGGGAGTGGACCATCGGG	322	110	96	139
CIAO1	AGGGCCATGAATCCACTGTG	392	254	186	411
CIAO1	ACAGTGTGTAACCACTCTCG	225	173	29	68
CIAO1	GGCCAGGTAATTACCGCAGG	99	91	102	101
CIAO1	GACCGGAGAATCCGCATCTG	346	108	101	142
CISH	AAGGCTGACCACATCCGGAA	355	117	21	57
CISH	CTGTCAGTGAAAACCACTCG	514	227	144	333
CISH	ACAAGCAGTTGGAGTCCAGA	588	250	121	340
CISH	CTCACCAGATTCCCGAAGGT	711	128	125	229
CNOT4	ATAAACCTACAACAAAGACG	62	89	36	58
CNOT4	GTTCATCCAATCACAGTGCA	129	35	24	44
CNOT4	CATGTATCTTCATGAATTGG	922	312	67	320
CNOT4	GTTATATACCTGATGTGAAG	145	92	19	40
COPS5	GCCTTGAAAATGCAATCGGG	741	43	117	46
COPS5	GTGATGCATGCCAGATCGGG	342	45	28	21
COPS5	CCTCCTCACTCCTTAGTCCA	1682	200	187	117
COPS5	CCAACAAGAACAATATCCGC	1894	91	203	106
CORO7	GCAGCTGTACTGTTACGAGG	477	240	131	195
CORO7	AGGACGCCAGGATCCGACTG	378	299	197	204
CORO7	TGTGTCTACTGGATTCAACC	464	243	43	284
CORO7	AGCCACATCACCAACCTCAA	681	394	143	396
CRBN	ACCAATGTTCATATAAATGG	518	152	103	324
CRBN	CTGACTGTGTTCTTAGCTCA	487	362	183	423
CRBN	TGAAGAGGTAATGTCTGTCC	677	238	237	339
CRBN	TTACATACTGTATGTGATGT	547	241	71	497
CREBBP	TAATTAATCAGGCTTCACAA	723	214	86	163
CREBBP	TGGCAACTGGACGTTCCCCA	700	439	69	228
CREBBP	CTTAGCCCACTGATGAACGA	311	137	104	187
CREBBP	ATTGCCCCCCTCCAAACACG	255	210	73	128
CUL1	TCGCTTCATAAACAACAACG	94	59	19	138
CUL1	GTTCGCCGTGAATGTGACGA	206	82	57	105
CUL1	CACCAGTCAAACCAAGCACG	207	175	58	217
CUL1	CTTTATACACTGTTAACGTA	314	416	154	317
CUL2	GCTGGTAAACTCATAACCAC	213	114	49	122
CUL2	CACCACCATAGCCATACTGA	81	154	59	138
CUL2	ACTGACTCCACAAATAGTGT	177	100	64	116
CUL2	AGATATCTATGCTTTATGTG	441	223	106	118
CUL3	TATCATCAATAAATAATGAG	291	68	53	114
CUL3	GAGCATCTCAAACACAACGA	264	157	105	44
CUL3	ATAACTTGTACATGCAACCA	176	112	90	118
CUL3	ATCCAGCGTAAGAATAACAG	59	27	20	22
CUL4A	GCTGCCCGACAACTACACGC	774	198	147	98
CUL4A	AGTTCTGCAGCACATAGGTG	835	228	108	107
CUL4A	TATGCTCACAGCAAAGCATG	344	49	79	117
CUL4A	GAAACCACTGATTGCTTGTG	1282	233	196	180
CUL4B	CTCTTCAGTAGAGTTCGAGG	630	169	113	158
CUL4B	GCTTCTTCTGTATCGGTACG	619	213	97	211
CUL4B	AGCATGTGGTACTTACTGGG	1290	295	292	242
CUL4B	GCTGTTAGCAAAGCTAGAGA	270	108	42	90
CUL5	CCATGTATCAAGCATAAGCT	856	251	206	287
CUL5	GAGGAACATATCATTAGTGC	125	128	50	103
CUL5	AGCTTGTTTACATAATCCGC	235	107	64	90
CUL5	ATTGGAGTAAGAGAATCCTA	406	179	66	217
CUL7	CACTTGCGAACTCAGAACGA	457	377	74	207
CUL7	CTGAATGAGGGACTTCACGT	256	136	42	127
CUL7	GAATGCCCTCGAAAGACATG	372	160	46	192
CUL7	GCATTGATACGCGCATTCGG	195	30	30	49
CUL9	TCATAGAGTTTACAGTAACG	251	88	31	205
CUL9	CTCGGCCAGTAACAAAAGTG	695	241	97	281
CUL9	AGCATAGTCCTTATGCATCG	189	106	87	230
CUL9	GAGAGTGGGATATCTGACCC	316	105	26	92
CYLD	TCACTGACGGGGTGTACCAA	175	56	37	71
CYLD	TGAGACTGAATGGTAAAGAG	248	115	34	177
CYLD	AAAGGCCTCCAAATAGACGT	363	175	37	99
CYLD	GGATAACCCTATTGGCAACT	152	201	49	80
DCAF1	AATGCCATTAGCGATACGAG	222	48	41	84
DCAF1	AATGTGGTTCAGTCCAACAA	70	39	38	28
DCAF1	TAATTGGTGCCAATCACCCA	142	27	26	57
DCAF1	ATTGGAAGACCTATTATGCA	399	49	58	131
DCAF10	GAGGTTGAAGACGGCGCCGT	115	58	43	52
DCAF10	ACCCGAACAGCCTAGCGCCA	314	68	63	144
DCAF10	GTGTGAAAGAATTTCTTATG	289	74	74	151
DCAF10	ACCATGTAAAGTGCATACTT	287	210	87	163
DCAF11	TGTGGGATCGACGCACCATG	583	215	79	284
DCAF11	CGCCTAGATTGAGTCCCATG	408	207	97	134
DCAF11	AGACGCTCCAGCCTACGTCG	4	4	41	6
DCAF11	AGAGGGTAAGTTACCTGCGG	580	247	161	167
DCAF12	CATCTATCGACTACCTACGC	241	133	97	100
DCAF12	ATGCGAGACACAATGTGTCA	338	115	77	75
DCAF12	GTGTGGCACAAAATGCAACA	425	307	91	247
DCAF12	AGCTACTCTCGAGTGTTGCA	361	104	87	147
DCAF13	ACCAAGTTGGACTTACAGAG	193	31	46	31
DCAF13	GGTGACCATCCAGCGAAGCA	311	30	46	55
DCAF13	ATATAGTACTGTACGATATG	791	34	74	83
DCAF13	ATTACATACAATATTAGGAA	249	55	51	92
DCAF15	TGTACCTGACCGTATGCGAG	541	219	66	280
DCAF15	TTGAGGGACACGCACACCCG	127	120	55	82
DCAF15	TGCTGACGTAGATGTCACGG	263	105	53	81
DCAF15	CGCAGGGCCTACCTGCCGAG	526	266	70	125
DCAF16	CAGTTTAGCATGATACAACC	6613	105	818	109
DCAF16	TGGCATGATCTCTAGAGAGC	6401	169	569	174
DCAF16	CTTGTCAGAATCAGAAAGTG	2701	56	187	127
DCAF16	TGCCAGGCAAGACTCTCAAG	3776	70	540	117
DCAF17	GGTGTGACGATGTAGTGCCA	202	39	29	195
DCAF17	TCACCTATAGCCTATGAGAG	188	162	121	149
DCAF17	AATCAGTATTCCATGAGACA	195	154	67	139
DCAF17	ATGCAACAGAAACTTGACTT	453	514	70	216
DCAF4	ACGGAGACTCGTCATCACCG	202	107	36	267
DCAF4	AAATCGGTCGCTTGCCAAGG	323	97	40	90
DCAF4	GAGTCTCTGCGAGTCCCATG	229	119	37	134
DCAF4	TGCATGAACACCTTGAGCGT	704	190	65	329
DCAF5	GGAGGATAGTACTCTCACTG	651	244	122	149
DCAF5	TGTGCCATAGCAGAACCCGG	203	201	84	191
DCAF5	TCCACCAACACCCACGTGTG	426	121	151	109
DCAF5	GTACTGGAGACCTCGACGGT	142	82	18	86
DCAF6	TGGGCAAATAGCAACAGACG	245	78	25	183
DCAF6	GGGAGCCATTGCAAATCTGA	540	284	63	124
DCAF6	TCAGGACTTGATGGGACCGT	193	193	40	106
DCAF6	ATGTCACTTGACGAGCAACA	386	115	64	159
DCAF7	GCATGTCGTATCAATGCTTG	356	287	87	268
DCAF7	TTCATCGCGTAGACTGTCCA	143	283	72	325
DCAF7	GCGGTGACTATCTCCGTGTG	238	349	49	331
DCAF7	CTATGATATTGCATTTAGCC	951	375	177	339
DCAF8	GCTACACTTACGACGCTGGG	532	448	102	164
DCAF8	CGCACCAGCACAGAAAGTCG	415	241	227	300
DCAF8	TGGTGTGGGATTGGGTACGG	509	245	113	202
DCAF8	AGGACTCATCAGATGATGAG	541	154	109	174
DCUN1D1	TTAGTGTGTTGATTATTGCG	714	153	87	104
DCUN1D1	AAAGGCCCAGATACCCAAGA	402	42	93	145
DCUN1D1	ACAGTGCGAGTTCTCCAAAC	217	21	37	85
DCUN1D1	GTGTAAAAGGATCATTGGAC	212	47	112	132
DCUN1D2	TCAGTGTATTGGTCATAGCG	396	130	46	56
DCUN1D2	GAGTGCACGCCATAAACTGG	318	188	102	237
DCUN1D2	TCACCTTCGCTAAGAACCCA	210	93	40	117
DCUN1D2	GAATGAGTGGAGACTAGACG	215	112	39	147
DCUN1D3	GCATTGACGGAATCTGTGCA	620	185	84	365
DCUN1D3	GCAGCACTCGAAATTCTGTG	493	169	56	206
DCUN1D3	TCAGGCGCTACAAGGATGAG	700	162	87	159
DCUN1D3	TTGACGAGGATATCTCCACC	525	69	55	189
DDB1	CATTGTCGATATGTGCGTGG	1401	231	180	159
DDB1	GGATAGCCATCTGAATTGAG	934	44	161	100
DDB1	CATTAGGGTCCACTCGATTG	937	50	132	229
DDB1	GCGGCACGTAAAAACCTATG	180	11	33	17
DDB2	TGGTCACAGGAGACAACGTG	335	149	115	183
DDB2	CAAAAAGAAAGTGACGCATG	238	279	197	193
DDB2	ATGTAGCCCTCCTGTCAAAG	142	123	42	84
DDB2	ACTGCTCACCCCTTTGATGA	917	363	184	343
DTL	AGGTGATAAACTTTCCACGG	332	29	36	36
DTL	TGAAGCTGCCTACATATGGA	42	115	40	64
DTL	ACAGCTGTATTCTGTACGGG	105	81	72	39
DTL	GAGAATACCTTAGTCTCAGC	65	53	30	101
DTX1	GTGTGGGAGTGGGAGAACGA	167	78	45	63
DTX1	GTGCTGAAGGAGGACGCTCG	182	99	66	46
DTX1	GGTTCGAAGATACATGCAGA	253	92	27	151
DTX1	ACGTCGCTCTTGCTCACGGG	228	69	27	64
DTX2	GGGGAGGTCAATAATGTAAG	551	315	105	218
DTX2	CAGAAGCGGTCCTGTGTGGG	338	168	92	179
DTX2	CTGAACACCACCAACGCCTG	788	604	192	464
DTX2	CTCCAGATAGTCACAGACGC	725	227	143	283
DTX3	GTGCCGGCATTCATTCTGCG	335	155	34	203
DTX3	TAGGTAGAGCCCATTTGGAG	777	172	127	99
DTX3	CAGAAGTCTCGCCATCTATG	333	169	49	83
DTX3	GACTGTGTCCAAGCCCGTGT	245	101	98	95
DTX3L	GGTGATATGCATCAACATGA	450	93	109	159
DTX3L	CAGGTCACCTGATCGACTTG	424	286	64	65
DTX3L	AGAAAAATGGAAGGTCACGA	341	106	78	226
DTX3L	TTCTCTCATCAACTGACATG	514	241	60	191
DTX4	TGAAATAAAATCCATCCCAG	262	149	102	67
DTX4	CGATGATGTAGGGCGCGAGA	380	122	109	167
DTX4	GACCCATTTAGGTTCTTCAC	270	110	39	112
DTX4	TGGAAGTGAGGTCGATCCAG	619	218	172	188
DZIP3	ACTAGGTTAAGAGTAAACAA	615	263	61	98
DZIP3	ATGCCTTTCAGATATAATGG	409	181	29	92
DZIP3	CACAGCTAGAAGCAGCACTT	292	183	61	115
DZIP3	TGCGGTAACTCCTTGTTAGG	337	277	110	108
E4F1	GGGAAGGTCTCACTGCACTG	312	194	115	145
E4F1	CTGAACAAAATCCTCCAAGG	203	105	57	135
E4F1	AGGTGGTGGGCACATCAAAG	693	169	171	302
E4F1	GGCACAGCGCACACACATAG	376	94	70	98
EED	TTGTGAATGACATTCATACA	816	312	94	479
EED	ATGGCTCGTATTGCTATCAT	753	409	88	159
EED	AAGAGAATGATCCATACCAC	207	147	32	126
EED	ACGATTATGGAATATCCAGA	234	334	85	104
ELOB	CGAACTGAAGCGCATCGTCG	259	126	46	248
ELOB	GCTTCACCAGTCAAACAGCA	185	47	38	131
ELOB	AGCGGCCTCCTGACGAGCAG	158	162	37	106
ELOB	CTTGGCGTCCGTGAAGATGG	492	68	128	222
ELOC	AGGTCCTTCACAGCCACCAT	577	138	61	139
ELOC	ACTTTCGATAGCACATGTGA	184	66	32	90
ELOC	TGGGAATTCAGGAATCTCGG	65	42	132	103
ELOC	TTACTTTACTTTAGATGGAG	532	173	118	318
ENC1	TGCAAAGTGTACATTACTGG	400	155	49	129
ENC1	GCTGGAGTTTCAAGACATCC	349	115	47	205
ENC1	TGAAAGTCTGTCCTCCCAGA	529	114	69	151
ENC1	GGAAGGTCCTATTTCCGGCA	382	241	97	221
EP300	GGTACGACTAGGTACAGGCG	456	216	66	156
EP300	ATGGTGAACCATAAGGATTG	361	308	87	217
EP300	CTGTAATAAGTGGCATCACG	544	174	79	315
EP300	CCTGACCCAAGTATGATCCG	310	92	54	206
ERCC8	GATGTTGAAAGAATCCACGG	191	128	49	40
ERCC8	GCCAAGATATAGTCATAACG	345	247	84	135
ERCC8	TGTGTAATAAGATTGTCTGC	896	212	79	216
ERCC8	ACCTGCTACCAAACAGTGCT	710	129	49	187
FANCL	CGAGATGAATCCCTCATACA	493	163	42	196
FANCL	ATAAGGCTTGAGTAGAACTG	258	145	56	144
FANCL	ATTTACAACTGAAGAATGCA	203	64	69	152
FANCL	ATTTACCTGAGGTGTCCAGG	78	110	98	102
FBXL12	CCTACCGTGTGACCGAGACA	421	119	47	225
FBXL12	AGATGCGACCTAAAGTCATG	399	60	39	29
FBXL12	CAGCACGATGCATTCAAGCA	263	233	32	160
FBXL12	GGATCCGGTCCCGTACCGGG	438	110	111	185
FBXL14	CCGCCTACCACAAGTCGGTG	467	147	85	201
FBXL14	CTCTAAAGCACATCTCCCGA	817	148	92	297
FBXL14	TGCAGCAACATCACCAACAC	809	325	61	175
FBXL14	CGATGCCCACATCCGAAAGG	851	272	122	435
FBXL15	TCACGAATGGCTGTCAGACG	341	201	88	144
FBXL15	CCTCTGCGCCAGGTACACGA	282	250	59	94
FBXL15	GGACCCGGTTCAGGACGTGT	123	133	76	46
FBXL15	CCGCAGCAGCCGGGCCAATG	448	116	128	281
FBXL19	TGCAACGAGATCGTCCACCC	219	105	126	147
FBXL19	TCACCCTGGTAGGTGAAAGG	214	110	52	43
FBXL19	AGAAGCTAGAGCGTTTCAAG	652	254	141	156
FBXL19	CGCCGTTGTCGGCCCTACGG	429	381	48	157
FBXL2	CCTTCATCCGTGATACGCTG	730	261	67	87
FBXL2	GTTTGTAATAGACACACAGG	270	66	20	82
FBXL2	TTCTTGATTAAAGGGTCGAG	229	285	82	154
FBXL2	TTGGTGTGATCAGATCACGA	419	161	58	110
FBXL3	GACACTGATCAGCCACACAA	371	145	94	113
FBXL3	TCCATCTCTCAAAGTACTAG	275	67	81	138
FBXL3	AAGCTTTATGGATTTACCAA	459	222	54	145
FBXL3	GATGTAGTCAGTGAGAATCC	356	162	51	213
FBXL4	AAGTCTGTGCTAATCTACAC	282	73	67	90
FBXL4	TGTTTCGAACTTATGGGACA	471	247	80	125
FBXL4	TTGGTCAGAGAGACCTACGA	389	119	51	125
FBXL4	AGTTGTGCTACATGGTGTGA	620	186	197	320
FBXL5	GAAGTGTCAGAACACTCCAC	331	132	53	112
FBXL5	GAACGTTATGAATTAAGCCA	325	115	35	127
FBXL5	GTGCAAACAGGCATACTGCT	585	322	164	193
FBXL5	TACCTCTGGCCCAATGAACA	530	195	70	227
FBXL6	GAGCGTCAGCAGTCACACCG	178	179	79	78
FBXL6	TGGGACCGGCTGGCGCCGAG	340	114	30	124
FBXL6	AATGCTATTACGGTTGATGC	226	92	34	82
FBXL6	ATTGGGCATAAGCCACTCCA	224	168	40	94
FBXL7	CTGTTACAATATCTCCAACG	345	60	33	117
FBXL7	CCAGCATGAGACACACGTTG	771	114	61	206
FBXL7	TGCGTCCGCCTGACCGACGA	875	352	88	308
FBXL7	CAAGGGTGACAGTTTAATGG	516	163	69	350
FBXL8	TGTGCACGCTGTATGCGGGG	400	210	62	301
FBXL8	TCTGGACAACAGTACCCTAG	106	201	56	83
FBXL8	GGCTGGAATTTGAGCCATCG	446	461	64	219
FBXL8	TGGCGTGCGACAAACTGGCT	507	189	61	121
FBXO10	GCAGCACACACCTCACAACG	368	120	67	90
FBXO10	GCGGTGTATACATAATAGCA	215	64	38	51
FBXO10	GGGCCTACAAGTATCTACTA	537	108	48	160
FBXO10	ATACCCACCTTATACATGAT	629	245	112	189
FBXO11	ATATATAACAGATCATGCAC	206	100	26	73
FBXO11	AACCACTGTAGGGTTAGCAT	176	85	62	128
FBXO11	AGAGCCTTCCATAAAAACGA	922	163	98	116
FBXO11	AGTATGAACATCCAAATCCC	415	211	139	288
FBXO17	GGGCCGCGCACTCTACGCAG	250	214	35	86
FBXO17	TTGGGCCACTCACTCGAAAG	445	112	132	238
FBXO17	AAGATGAGATTGCGGCCGAA	448	106	70	171
FBXO17	CCTGGCGCGACATAGTGGAC	529	140	58	143
FBXO18	CACTGGGAAGACCTCAACGC	578	342	77	177
FBXO18	AAGCAGAGGACAGTACGTCT	373	244	53	178
FBXO18	GACGGCATCCTGTCTAACTG	253	106	47	196
FBXO18	CCGTGCTTCTCTACGCCATG	857	214	182	379
FBXO2	CCTTCTGCGTAACCCGTGTG	525	248	93	188
FBXO2	ACCCCCTTCTCCTTACTCAA	248	138	38	79
FBXO2	GGAAGTAGAACTGCTGCCAG	190	76	27	105
FBXO2	GCACTTGAGCAGCCACAGCG	148	95	34	97
FBXO21	AAAAAGCTGGGTTAGAAGCG	173	102	35	118
FBXO21	GTGTGTATCCTAAATATGGA	320	144	85	176
FBXO21	TGGGGTGGTCAATGTCAAGA	452	173	72	159
FBXO21	TGAACTTCAGTTGGTCGTAA	360	148	152	277
FBXO22	CGCCAGGTTACTCAACACGA	158	109	73	347
FBXO22	GCAGAGTATTGCGGACCCAT	703	162	135	116
FBXO22	CGATTGCTACCTGATCCCAT	752	325	111	306
FBXO22	AGCAATTATAACCAAAGACA	436	287	173	119
FBXO24	GAGATCGCGATACACCCCTG	315	265	34	164
FBXO24	CTTGGGTCCGAGGCAAACTG	633	388	163	265
FBXO24	GGAAGGTGTACAGTTCAGAA	336	105	59	155
FBXO24	TCTTCATTCTTGACTACGTG	313	251	109	123
FBXO25	AGAAGATCTTTGATTAAGCG	574	237	33	139
FBXO25	GTTAACTTCATTGAGTGGCG	309	125	75	109
FBXO25	TGTCCATAAAGAAAGCACAA	305	235	146	361
FBXO25	GATTAGAAACTATTCTCGCC	615	77	91	126
FBXO27	AAGTGGATGGTGCAACACGG	323	101	62	126
FBXO27	CGAATAAGGTTGCGTCCGAT	689	299	92	265
FBXO27	AAAACAGGACAACCGTGCCT	179	147	44	119
FBXO27	GCAGGTCTTGGACCTAGAGG	406	178	98	324
FBXO3	TGTTCATACCGAATTCACAA	540	176	110	173
FBXO3	TATCAAGTCATGATCCGCTG	222	93	54	86
FBXO3	TTCAGAGATAAAACCATCCG	387	105	99	104
FBXO3	TTTGAGTCAGTACATAGCAG	397	98	35	33
FBXO30	GGGTATATCTGATAGCCGCA	83	23	77	78
FBXO30	GACACTAAACCATTAGCATG	323	123	64	120
FBXO30	TTCATGTTGGTCTAAACCAA	396	223	100	217
FBXO30	CCAAAGTCACTATTTAAGCA	574	363	107	457
FBXO31	ATCAGGTGGATCCTGAACAG	433	360	41	177
FBXO31	CCAGATATCGGGCCATACGG	131	306	117	143
FBXO31	AGACAGTGGAGATCGACCTG	359	138	44	181
FBXO31	ATGGTGTTTGCGAAAACTTG	188	122	46	39
FBXO32	TATTCATAGTTACTGCAACA	205	17	44	109
FBXO32	AAATGGATCTATGTTCACAA	120	100	28	77
FBXO32	TTCCAGAAGATTTAACTACG	301	175	84	185
FBXO32	GAACAACATTCAGATCACCA	280	209	97	184
FBXO33	GCCGCTCAGATAGTTCTCGG	433	188	142	121
FBXO33	CAGTAAACTGAGGTGCTCCA	488	265	74	91
FBXO33	AAATACATACCTCAGCAAGG	179	112	39	59
FBXO33	AGAAGAGACAGTCGTTGCAA	349	192	70	221
FBXO4	GGTCCAAACATAGCAAATCG	196	57	33	39
FBXO4	CTTAAAAAAGCCTATATCTG	563	320	57	162
FBXO4	GGCGCGTACGACCTCACGGG	289	121	16	44
FBXO4	AAAGGAAAGAGATAGAGCAA	176	46	46	58
FBXO40	GATATCGGTTTGGTACCACA	411	140	60	145
FBXO40	TGTATCTAGTGCACAATGGG	866	134	88	255
FBXO40	CCATATTCGGAGTTGAGGCA	411	174	88	208
FBXO40	AGATTTGGGGATCACTGTGG	596	203	129	183
FBXO42	TGTTTAGGTCAAGTCTCCAG	459	92	75	213
FBXO42	CAACTATCTTAATCCTCGGA	95	80	27	83
FBXO42	ATGGGCGAGAGTTCAAACTG	229	149	21	207
FBXO42	ACTGCATTGTGACAACCCAT	606	337	98	235
FBXO44	AGGATCTCTCTCGAGACCAG	256	217	69	179
FBXO44	AGGAGCTGATGGATACCACA	205	37	109	116
FBXO44	TGGAGCCTGGATGTGAATGG	584	190	145	166
FBXO44	AGAGGGTCACGAGGTCGATG	246	168	156	196
FBXO45	ACCACACTTCCCATGCATGG	502	271	68	173
FBXO45	CCAGCAATGCCACATAACCT	1182	342	116	597
FBXO45	GTACCAGTGCTTGCACACCA	138	38	64	137
FBXO45	CATCAGTGCTCTGAGCAATG	584	296	82	167
FBXO6	CACATTCCGGCCGGACATCG	701	493	111	178
FBXO6	CAACACGAAGTAGTCAGCCG	336	61	70	220
FBXO6	GGTTCCTATGCAGGCTCCGT	459	83	71	144
FBXO6	GCAAATTGATTTCAATGGTG	790	310	115	143
FBXO7	TCTGTAGTGAATCGGTGGAA	310	163	45	151
FBXO7	TACATGCATCCTCTCTGCGA	342	268	80	385
FBXO7	TTGGAATGACGACAGTATGG	440	261	113	267
FBXO7	CCCAGCGTACCTGTACCCCC	1011	146	128	319
FBXO8	AAGGTCAGTTGCATTCAGGT	314	180	56	251
FBXO8	TATCCTGGATGATTCGCCAA	1290	205	85	234
FBXO8	AGGTTGTGCAAATCCACTTG	810	264	89	302
FBXO8	CATCGTAAACAAGTCCAAGG	348	179	38	293
FBXO9	AGTCACTAGACACCACCCAT	351	112	37	97
FBXO9	TTACCATCAAACCGAACACG	692	199	119	161
FBXO9	AAAACATCGGCAGATACCAA	254	88	32	67
FBXO9	ACTTATACCCGGTCTCCAGA	584	281	188	159
FBXW10	AGAAAATGAACACTTGCTTG	497	235	106	150
FBXW10	GAAGTGGAAGCTGAGAACGA	435	137	107	170
FBXW10	GGCCATCAGTACTTCCTGAG	685	322	187	306
FBXW10	AAACAGGACTCTGATCACAT	271	201	51	128
FBXW11	AGACTATAGAATCTAACTGG	184	111	66	92
FBXW11	AGTGCAATACAGCCTCATTG	379	175	118	69
FBXW11	GACACGGCGTAAAGTGATGT	548	109	74	140
FBXW11	AAAGTGTTAACAGGACACAC	68	30	24	24
FBXW2	CAGCATGTGAGTAAAGTCTG	287	239	174	109
FBXW2	AGACTTCACTGTGAAAGTAT	688	238	73	152
FBXW2	ACTGTGTCCAATTAATGACG	685	143	120	140
FBXW2	TCACCTGATTAGTCTGAGTG	399	131	120	271
FBXW5	CAGGAACTCGTCCCGCGACA	443	195	57	144
FBXW5	TGACCTGGGCAGCGACAACG	643	239	87	404
FBXW5	ATAGGGCTTGTTCCGCACGC	472	84	37	118
FBXW5	GGAGTCAGAGAACGTCAACG	351	208	91	287
FBXW7	ACAGAATTGATACTAACTGG	392	164	49	73
FBXW7	AAGAGCGGACCTCAGAACCA	210	41	11	74
FBXW7	ACATTAGTGGGACATACAGG	285	143	80	215
FBXW7	GTTGGAGTAGAACCTAGACC	126	77	19	84
FBXW8	AGAAACCAGAAGGTACCCTG	518	115	80	64
FBXW8	CATGTTACGAACCAACTGGA	591	323	117	286
FBXW8	GGGCCAGAGGAGAACGTGAG	139	182	67	92
FBXW8	AGTGTGGGACACCCGCACCT	569	254	48	140
FEM1B	GATGTACCTACCCGTCGAAG	430	146	62	160
FEM1B	CTATAGTAGTGAATGGCCAT	676	198	186	398
FEM1B	ATATAAGGGACACACTGATG	394	259	49	197
FEM1B	AGGTAACAGGAACACCCACA	786	239	82	173
FUS	GCCACCACCACTACTCATGG	952	266	90	228
FUS	AACACCACCGTACCTTCCCG	781	284	40	237
FUS	CCAGTCGAGCCATATCCCTG	961	211	69	238
FUS	CAAAGCTATAATCCCCCTCA	691	266	99	249
FZR1	CCTCACCGACGCGTGCCGTG	561	246	65	280
FZR1	GGCACTCCACAGGTACACGC	647	195	86	113
FZR1	CCGCTCAGACCAGCCCACGG	278	88	85	140
FZR1	TGTCTCCCGTCAGCAACAAG	581	364	152	199
G2E3	TGATAACTTCGTTTACATCG	609	197	70	234
G2E3	AACCAAGCGTTCTTACAACA	436	129	58	117
G2E3	GCCATTTCTTTAGTTCACGG	479	191	36	242
G2E3	AAATTACCCAGACAGTCACC	428	94	64	40
GAN	CTGGCCAACTTCAAACCCCG	476	282	90	422
GAN	AGCATGCCGAGAATTAACCA	60	226	60	146
GAN	AGGATGTTATGTCAGCTCTG	512	379	126	110
GAN	TTTCAGGCAAGACATAACTT	226	151	53	194
GNB2	AGGCGCCTGACACAAACGTG	462	138	53	199
GNB2	GCAACACGACAGGTACCCTG	485	256	74	211
GNB2	TCTACCTCCAGATCACAGCT	619	388	100	256
GNB2	GTAGGCACAGGTCATTACCC	220	209	76	192
GRWD1	CTCTGGACACCTACGGACGG	770	303	82	321
GRWD1	TCCGGCGACACAAGTTCCGA	308	137	27	132
GRWD1	GTGGTCACCGACTGAGAACA	401	295	67	150
GRWD1	GGACCATACTTACCCGAACT	466	192	54	52
HACE1	TATTAATTCAATATCACCCG	449	253	80	186
HACE1	CATATCAATTCCATTACTGG	400	137	89	291
HACE1	GGCTTCACAGATACATTGGC	707	309	63	289
HACE1	ATTGTGCAAAGCTAAAGCAA	454	83	25	91
HDAC4	GCATCAGCGTGTCATACACG	171	121	67	131
HDAC4	ACTTACCCGTACCAGTAGCG	391	222	122	154
HDAC4	GGAGCCCATTGAGAGCGATG	228	288	99	124
HDAC4	GGGGCTGACTTACCGCAGAG	455	322	129	111
HECTD1	AGTGTTACCACTACTCCACG	233	79	37	123
HECTD1	TGGGTTCGACCAAAACGGAA	365	165	20	93
HECTD1	GCTGACCGATTTACCCGTCG	52	30	74	81
HECTD1	ACTACCACTTGAATACATGG	622	205	119	174
HECTD2	GTAGATGTGTTATTAAACTG	487	79	55	96
HECTD2	ATTTAATCAGCAAAGTCTGG	283	229	63	127
HECTD2	CAGTATAAGGAATAAGGGGA	539	250	114	238
HECTD2	AATACTTACAGTATTAAGTA	465	207	84	86
HECTD3	CGGCGGTTGATGTATAGGCG	428	138	161	81
HECTD3	AGCTTGTAGAGCACCTCTCG	380	259	57	103
HECTD3	TTAGCTATGTACCCCCGACA	259	87	90	134
HECTD3	GGCCCATGCGCTATGACCAG	681	264	114	174
HECTD4	GTATGCACATCGCACCAACG	260	169	47	120
HECTD4	GATGGATCGAGACATGACCA	154	103	152	139
HECTD4	ACACTCCTGATAAAGCCATG	663	106	50	164
HECTD4	AGCACACAGAGACACAACAG	584	115	60	207
HECW1	CCACATAAAAGACCCGCCCG	70	39	18	73
HECW1	GCACATTCTACTCACCAATG	85	101	36	192
HECW1	CAAAATTGCGAGCATCCCGT	393	118	76	110
HECW1	CTTCTCCTCGCAAGACGACG	400	192	45	43
HECW2	ACGTAAACAGAACCACGACG	120	119	18	62
HECW2	TATGCTGGTAGCGTTCAAAG	487	176	109	148
HECW2	AGGCCTGATCATGTTTAGCA	565	314	99	190
HECW2	GGTAAGGGCTGATTACCCGA	322	118	74	102
HERC1	CAATACGTTTAGCAGACCAG	294	166	114	139
HERC1	GCAGTTCTTGATGCGACACA	289	175	68	125
HERC1	GGAAGTGGACCATCAGCTAG	258	110	65	132
HERC1	GTTCTATAGTAGCAATCCAG	151	41	29	58
HERC2	AGCAGCTACGATAAGAACCA	428	151	82	183
HERC2	GATGTGGTCAAAGTCCGCTG	603	292	76	75
HERC2	AAGCTCGTTGTCTTGTGGAA	492	187	77	231
HERC2	AAAAGATAATTCGAGAACGA	143	56	53	78
HERC3	GGTTGTTCCTGCGAACGTGA	357	247	134	150
HERC3	TGTGGTTCTTGCATCAAGCA	752	350	135	259
HERC3	GAAGTAACTCAAATTGCTTG	716	356	136	188
HERC3	GATTGACCTGAACTCAACTA	205	172	49	96
HERC4	CAGACCTGCTGAGATATCTG	645	239	76	170
HERC4	GATTCACAGATTCAATCACT	516	139	35	59
HERC4	GATATGTACAGATTGTAACA	445	194	135	119
HERC4	ACTATCTTGAGGAATAGTGG	302	119	131	94
HERC5	CTGATGTGGAGACTAAACGG	807	260	63	262
HERC5	GATGCATATTTCCAACAACT	300	81	103	136
HERC5	GTACTTGTGGAAAATGACTG	638	261	142	168
HERC5	TTACTGGGATGAAAGTGCTG	540	282	126	163
HERC6	AGTGGTGTGCACATATGCCA	14	9	6	37
HERC6	TGGGACATTACGCCCACTGA	574	341	75	312
HERC6	AAGCCGAATTAGCCAGTCCA	767	159	82	270
HERC6	ATTGTTGATCTCGTGAGCTG	305	266	71	210
HLTF	GTTGGACTACGCTATTACAC	310	186	38	140
HLTF	ATAGTCCATTACATAGCATA	492	133	128	154
HLTF	AAGGCAGATGGACTAAGCAA	330	197	64	178
HLTF	CATTTATTGATAGAGAATGG	97	145	35	76
HOXB4	TCGCCCGGGTACTACGCCGG	59	120	18	118
HOXB4	GACGACGGGCTCTTTGCACG	436	138	42	151
HOXB4	AAACCCCAATTACGCCGGCG	252	227	62	109
HOXB4	CCCCAAGTTCCCTCCATGCG	386	137	53	115
HUWE1	GCTGAACTTCACCTGAATCG	231	316	52	167
HUWE1	CACCCTCCTCCAATCATGGG	318	284	72	161
HUWE1	AATCTTAACAACTTACCAAG	148	168	70	328
HUWE1	TCTGCATGGCGCACCATCAG	221	68	28	84
IPP	AGACATCTAAGGTTCGACCT	191	35	48	54
IPP	ATGATCCAGTTACTAAACAG	309	134	70	232
IPP	TCACTTCATCAGGCTCGAAG	274	144	46	158
IPP	GAATTCCAAGAGATCATGGC	65	84	37	53
IRAK1	TGGGGCTGGACCCGGCAAAG	1090	253	67	62
IRAK1	GATCAACCGCAACGCCCGTG	236	67	39	139
IRAK1	ATTTATCCCACAGAAAGACC	348	148	51	187
IRAK1	CCCCGGGAAATCTCACAGAG	464	135	39	52
IRAK4	CTACGTAAATAACACAACTG	398	325	58	207
IRAK4	GGCACCACAAATTGCACAGT	741	278	114	117
IRAK4	CATCTCATGTGCCAAGAAAG	552	259	66	171
IRAK4	TGTAAACATATACTAAGCAG	357	250	33	140
IRF2BP1	AGTACCTCGAATATGAACGC	143	46	19	68
IRF2BP1	AGCTCGAACTCGTATCCTGG	504	289	128	234
IRF2BP1	ATGATGTGGCCCTGTCATAG	302	99	35	45
IRF2BP1	CTGTCTGGCAGAACTGAACG	264	94	96	239
IRF2BPL	CGACGTGGCCGATACACCCG	541	187	86	129
IRF2BPL	GGGCCGTTAAGCAGCGTCTG	488	150	74	85
IRF2BPL	CGGCGTCGAAGGCGAAAACG	408	270	226	270
IRF2BPL	GCTTGCTGGAACCATCAACG	190	71	48	81
ITCH	TCCCGAACATAGGCTATCTG	396	116	34	171
ITCH	ACAACACACGAATTACACAA	1097	396	187	309
ITCH	AATACAAACCTGGTCTACGT	244	52	46	115
ITCH	GAACGGCGGGTTGACAACAT	654	71	62	114
JOSD1	GAAGCCCATGACGTTAGTGA	530	261	106	195
JOSD1	CCTCACAAGAAGAGCATGCT	876	506	130	212
JOSD1	TTTCTCATGGTAGATTTGTG	284	244	50	140
JOSD1	GGACAGCAATGCCTTCACCC	602	215	162	362
JOSD2	CTGCCGTTCGTGGTACACGG	249	177	89	226
JOSD2	CTGCCGATGAGATCTGCAAG	338	122	84	92
JOSD2	AGGATCAGCCCCAGTACCTG	343	208	55	221
JOSD2	CCTCCTGTCCCACCACACGG	807	314	99	216
KAT2B	ACCTCGGTACGAAACCACAC	591	51	79	268
KAT2B	GGAATATCCCCCATAACTCG	96	52	47	129
KAT2B	GCGAGCGCGTACCTTGCAGG	170	195	42	112
KAT2B	TGCCAAAAGAATACATCACA	363	289	95	159
KATNB1	GATGTGGTCCTCGTCAACTG	645	319	61	168
KATNB1	GGACGAGCGCGAGTCCCGCG	350	86	39	97
KATNB1	TCACACGGGGCCTGTCAACG	257	71	85	139
KATNB1	GCTGAACCGGAGACACCGCA	107	109	35	57
KBTBD11	GGGTCCTCAAGCCAAACGCG	228	151	44	177
KBTBD11	GGCCGTCTACTGCTTCCACG	527	264	46	108
KBTBD11	AACTACCTCTTCGTGGCGGG	279	190	35	78
KBTBD11	AGGTCCTGAGCGCGGCCAAG	522	342	100	229
KBTBD12	AATGACCTTTATGTTATAGG	318	107	65	76
KBTBD12	ATCAAGACATAGGAGCTATG	284	111	23	127
KBTBD12	TTTATATCAGCACTTTGCCG	439	103	48	210
KBTBD12	CATCACAGCAGAAAGTGTGT	1212	344	106	253
KBTBD13	TCTGGAGCACAACCTCACGT	191	234	77	31
KBTBD13	GTAAAGCTTGTTGCCCAGCG	281	144	36	144
KBTBD13	CGTGCCACGTGCCGCCGTCG	509	194	37	240
KBTBD13	CAGGTAACACAGCGTGCGCG	288	144	79	271
KBTBD2	TAGGTGGAGAACTTAATCGG	407	170	61	82
KBTBD2	ATAATAACTTATGCATACAC	263	131	58	174
KBTBD2	TACTGAGAATATCTATCAGT	827	191	103	295
KBTBD2	TAATGATATCTACATAGCAG	323	153	113	127
KBTBD3	TTGTGGATGGTCGAGCATCA	695	383	113	220
KBTBD3	CTAACACACAACGATGACAC	302	202	38	135
KBTBD3	GTAGCACCAGGTTTGATCAG	339	178	50	113
KBTBD3	GAGATTACATCAGTTATCTG	348	259	79	140
KBTBD6	CTGCTGTGATCCATACTCGG	739	534	127	303
KBTBD6	CCTCCCGAATTGAACCCATG	673	200	98	294
KBTBD6	TCAAGTCCTTCTACGATGCG	334	219	91	199
KBTBD6	GTCTCTCAGTGAGGCCAACG	242	24	31	22
KBTBD7	TCAAGTCCTTCTACGACGCG	249	61	73	91
KBTBD7	GACTCTAGCAGATCTAACCC	343	124	77	105
KBTBD7	TCTGCTATGACCCTTACTCG	522	272	60	123
KBTBD7	CGCGTACAGGCGCTGCACAT	942	296	61	251
KBTBD8	CCTGTGACTATATCTAGACA	802	257	131	241
KBTBD8	ACAGTTGACAGACATTGTAG	318	204	92	157
KBTBD8	ATGACATTTACATTGCAGGA	354	86	58	221
KBTBD8	TGATCATATACTTAGCACAT	516	263	70	145
KCMF1	GTACGTAGAATGTTTCACCC	262	198	32	141
KCMF1	AGGCGATCCTAATCATGTCA	526	141	83	178
KCMF1	GTTGTAACTGAGAAGCGGAA	276	109	23	51
KCMF1	AATGCAGTGCATATTAACAA	309	68	53	71
KCTD10	GCTTCCCACAGCGGTCAATG	184	54	9	28
KCTD10	TCTGCATGGTGGTATAGTAG	628	268	186	128
KCTD10	TGTCTCTGCGCTTTAACGGA	194	142	53	193
KCTD10	ACAACAAATACTCATATACC	245	110	42	179
KCTD11	AGCACCTAGACACTCAGAGT	396	325	62	247
KCTD11	GCTGTCTCTCCGTACCCACG	417	154	85	231
KCTD11	GTGCACTTCTCTGCTCGCCG	208	95	41	105
KCTD11	CCCAACCTCAATTCCCAAGG	493	95	126	124
KCTD13	CAGCGGCTTGAGACCGTAGG	354	51	28	138
KCTD13	TGGGTGCTGATTGACCGGAG	682	99	97	105
KCTD13	GGAGAGTACGAGAGAACTGG	485	270	119	85
KCTD13	CATGGTGTCCTGTCCCGTGA	499	84	28	111
KCTD21	AGTGGACCGTCTGCACACGC	429	312	60	77
KCTD21	TGGCGCCTAGCATGGAGTCA	345	280	75	158
KCTD21	GCTATATCCTCAACTTCCTG	247	209	66	152
KCTD21	GGTAGAAGTCGGCCTCCCTG	246	59	40	37
KCTD5	AAGTGGGTCCGACTCAACGT	391	67	67	84
KCTD5	CTGGCATAAGCGGTACAGGA	373	107	104	48
KCTD5	ACGAGACAGCAAAACATCGC	441	83	23	133
KCTD5	TCCCGACCTGGACTCAGACA	483	186	52	100
KCTD6	ATCCGGGTAACGCGTCAATG	377	151	60	142
KCTD6	TTCTAAGTACTCCAACCCAG	416	60	58	114
KCTD6	TCAATAAAGTAATTGCCTTG	448	149	29	190
KCTD6	GCAACTAACCATCACCACTA	342	236	56	126
KDM2B	TGTCCGAAGTGTAACCACGC	249	95	49	137
KDM2B	GGGGGACGTTTGAAGCGATG	573	362	103	217
KDM2B	GCTGCGGATCTACGAGATCG	727	419	83	235
KDM2B	CTTGGTCAAGCGTCCGACTG	636	234	97	233
KEAP1	TGACAGCACCGTTCATGACG	370	31	70	92
KEAP1	GAGGCTTACAACCCCAGTGA	202	34	20	34
KEAP1	AGTACGACTGCGAACAGCGA	142	209	34	63
KEAP1	ACAACCCCATGACCAATCAG	462	194	100	203
KLHL1	ACCGAAAGATACCTGCACAT	205	202	88	180
KLHL1	GGAGGAATGGATAACAACAA	375	80	91	126
KLHL1	GCGTCACACATCATTACCTG	209	129	30	173
KLHL1	GGTGGCCCACAGCTACACAA	229	123	44	75
KLHL10	TCATTGAGTATGCATACACC	65	106	30	79
KLHL10	GCAACGTCTGGAGTGCATCG	613	282	92	295
KLHL10	AGGATGGCATAGGGCAAGCG	636	148	54	139
KLHL10	ATGGGTGAATGTTACTTGTG	555	246	63	280
KLHL12	CCACTGAACTAAGGCGGGAA	248	117	80	29
KLHL12	CCCTGCATTGTAAACTACAG	487	301	116	154
KLHL12	AGAAACAGTACATGTGACAG	591	263	132	327
KLHL12	CTCTCAATGTCACATCACAG	533	155	66	175
KLHL13	ACTCACTTGGTTACACTAGG	365	223	77	132
KLHL13	CATTAATTACGTGCAAACGG	630	207	178	213
KLHL13	TAAAGTGTTTCTCATATCTG	176	107	37	65
KLHL13	CCATCATGACTCTATGCACA	1016	247	220	356
KLHL14	TGAATCCAGCTATTAAATCG	357	173	118	212
KLHL14	AATACTGAACCAAATTGCTG	297	153	91	160
KLHL14	CCAGCAGTTCCATTGCCACA	685	99	94	100
KLHL14	GCACCGAGATCTGGTCGTTG	287	140	150	197
KLHL15	GATTTCGGCGTAAACATCGA	248	77	60	130
KLHL15	CCCAGAGATAGAGCTGTACG	420	308	36	348
KLHL15	TCTGAAGTAATCACTCTGGG	315	160	112	162
KLHL15	CAAAATTATTGACGATAGCA	68	35	55	117
KLHL17	ACGACCCCGTGACTAACACG	65	73	18	137
KLHL17	GGAGATCCGTGCGCACAAAG	228	220	84	260
KLHL17	GAGCTGGGTGAAACACGACG	157	171	56	269
KLHL17	CACCACAATCTCAGCCGTGT	414	131	103	133
KLHL18	GGCTGCTAAGACAATCCGGT	64	61	12	37
KLHL18	TCACCACAGCCACGCCAACG	74	19	52	82
KLHL18	TAATGCAAGGAATGGACCCA	446	119	93	225
KLHL18	GCTGCACATTCCTTCGAGAA	611	149	75	236
KLHL2	AGCATGGGTGAACCATGACA	321	183	33	240
KLHL2	TGGTCCACTGGTCCTTCACA	330	129	52	106
KLHL2	GGTACTTCATTGCTTCAATG	411	55	75	283
KLHL2	AAACAGATCCTACTTTGGGA	254	60	43	186
KLHL20	TGATCCGAGACATTGACGAG	714	245	125	335
KLHL20	ACGGAAACCTATCCGATGTG	306	166	25	189
KLHL20	AAGACGTCCTCAATTACCCC	325	177	90	194
KLHL20	GGCTGACAAAATGACTCGAT	366	207	87	196
KLHL21	ACAACTCAAGCGTGAATGAG	865	385	162	427
KLHL21	GACGGGCGAGGACGCATTCG	145	115	36	97
KLHL21	ACAACCCGCAGACGGGTCAG	398	260	103	136
KLHL21	GGTGGGCAGCGCGCCACCAG	59	152	25	103
KLHL22	GCGAGACCGAGGTATATGAG	144	37	35	46
KLHL22	CTTCGTATACTTGATTGGAG	133	107	39	23
KLHL22	CAATGTACAAGAGACACTGG	156	63	45	86
KLHL22	GTACCTGCCTACAACACACA	88	68	17	104
KLHL23	CAGTAAAGAAGGCTTGTGAG	465	340	42	178
KLHL23	TGCATAAAGAGATTTCCCAG	333	266	47	330
KLHL23	AGAAATACCAGATTATACCA	642	200	62	221
KLHL23	GACTGCACAGTGGTAATACC	276	370	55	212
KLHL24	ACGATAGACCCAACGCATGA	524	150	45	176
KLHL24	AGAACTTGGCACATGCATCA	558	241	211	183
KLHL24	AGTTATAAATCCAGACATCA	210	245	128	190
KLHL24	TATCACCTCAGAATAGCCAG	559	166	55	136
KLHL25	GGTGTACGACACCGTACATG	181	132	96	91
KLHL25	GGCCTCAAAATAGCGGCTAG	332	269	28	43
KLHL25	AGTGCTTGCGAAGCGTGTTG	396	220	83	215
KLHL25	CTCACGCATCGCCATCAACG	455	217	153	227
KLHL26	TAATAGTCAGCACAACATCG	278	147	70	59
KLHL26	TGTGCTGACTATTAACAGAG	417	287	101	201
KLHL26	GTGCCGAGAAGGTGCACTTG	335	334	84	147
KLHL26	CAGCACGGCCGACAAGAACG	421	200	94	465
KLHL28	CATATTCCAAATTCATAGCG	219	159	46	115
KLHL28	TGTATAGGCATACTCCACAA	683	417	88	251
KLHL28	TGTGACATCATTCTTCGAGT	345	409	116	329
KLHL28	AGTACTTTGGGAGCACAGCG	523	179	117	172
KLHL29	AGTATGAGTTCACCGACCCG	550	149	94	170
KLHL29	GGGGGTCACCCCAATGACCG	498	131	82	165
KLHL29	TATCAATCAGTCCACACCCT	459	215	84	197
KLHL29	CATGTGGCCGTTGCCCACAG	247	59	97	121
KLHL3	CGAGATAGAAGCCCACCGTG	837	86	82	48
KLHL3	GGAGTGCTATGATTTCGAGG	297	130	94	125
KLHL3	CATCTATACTGCTGAAATCG	664	338	108	344
KLHL3	GACTATTGATTAAGAACCCA	492	101	65	231
KLHL30	GGCCGGCTGACCATCACGCA	343	358	121	307
KLHL30	GCCCACCAGCAGTGTGACGT	321	231	117	250
KLHL30	ATGGCGCACCCAGCGCATCA	239	89	35	146
KLHL30	AACCCCACTTGTGATAGTCG	309	121	48	282
KLHL31	AGGCGAACAAGAATCCGAGG	69	117	33	131
KLHL31	TACCAATGACTAAGTCACAT	100	167	62	312
KLHL31	GATCCACCCTCTGAATTGAC	487	220	127	135
KLHL31	CTTCAACACCTGGATACACC	650	159	54	173
KLHL32	AGAGTGTCTGACTGGAATCG	348	319	77	148
KLHL32	CCACATCCATTAGGCCAAAG	658	371	62	689
KLHL32	TCTGCCCAGGAATTACTGCG	457	184	64	211
KLHL32	CCCCCATGACTGCCACACAA	941	277	155	312
KLHL34	CGGGTCGTAACGGTGCACTT	304	102	37	87
KLHL34	GCTCAACCCTACATCGCTGA	671	220	57	195
KLHL34	GCGGTGATTGTACACATCGA	245	23	93	112
KLHL34	GTACACGCGCCGCAGTACGT	278	70	22	63
KLHL36	ATGACCCCCGCTGTAAACAG	297	236	116	189
KLHL36	TTCAACTCCATGTTCACCAT	891	281	214	278
KLHL36	GGACGCCAAGAGCGAGCAGT	227	40	27	56
KLHL36	TGAAGGCATCAAGCCGCTTG	371	188	64	241
KLHL38	CTACTGTACAGCAAACAGAC	302	102	48	118
KLHL38	TGCCTCCCCCGTATACACGT	245	149	37	284
KLHL38	GGCACTGACGTCCTTCCCAG	244	85	87	96
KLHL38	CCCTGAAACTCAATCAGTGG	142	199	92	156
KLHL4	TGTGTAAGCATACTGCACCA	1037	211	153	313
KLHL4	TTGGCACCATGAATGGCCGT	452	110	50	275
KLHL4	CTTCAACCTGCCCTGAACCG	475	87	50	150
KLHL4	AAAGCCTAGAAAATCAACTG	240	84	48	167
KLHL41	TGTGGTAGGAGGACTATATG	468	286	96	343
KLHL41	GGAGGTAGTGCTAGACAATG	539	366	123	144
KLHL41	CAAAAATGCCGCGAAGACTG	711	290	97	131
KLHL41	GAAATGGGTGCGAACAGACA	98	38	11	59
KLHL42	TGAGTGTTACAACCCCGAGC	176	186	27	80
KLHL42	ACAACCCCAGCACCAACGAG	515	273	82	236
KLHL42	CATGGTCGTCCACTTCCACG	166	70	62	100
KLHL42	ACGAGGAGATGACTGAGCGT	150	44	13	69
KLHL5	GACAGACTGGAGCAAACGGT	497	181	85	134
KLHL5	AAGATTGTGGCGGTGCACAT	392	158	85	97
KLHL5	ATGATCTCCGTACAAATATG	368	148	139	164
KLHL5	GTGTAGAACCAAATTCGTTG	271	183	36	186
KLHL7	TTTAGGTATAAGTGTGCTAG	496	220	71	196
KLHL7	GAGGAAACCTGACTTTAGCA	234	97	31	117
KLHL7	TTAAAATATCTACAAGACTG	997	135	107	144
KLHL7	TGGGCGTCATGAATAACATG	333	274	134	317
KLHL8	ACTCCATTCGGACTACCCCA	696	205	90	270
KLHL8	AATAGTCGAAGGCGACATGT	440	188	31	136
KLHL8	TGGAGGACAAAAGCTTATGG	1067	226	131	281
KLHL8	GATGAAACACTTGCACAGGT	396	233	32	213
KLHL9	GCAATACCATGCTGGTAACG	817	214	116	266
KLHL9	TTGCAGCATAATCCATCCGA	811	530	94	247
KLHL9	ATTGCTTTGTGATGTGACCC	902	318	57	187
KLHL9	GTGAGTGGAGTCAGATCGAA	107	68	8	7
LITAF	GGCTGGGTATAATACGAAGG	581	290	43	217
LITAF	TTCATCAGTTACCGTGCAGA	431	285	64	274
LITAF	AAGGACAACACATTTGGATA	256	106	92	184
LITAF	TCCATCCTATGAAGAGACAG	525	135	51	175
LNX1	GAACCTGGCGGGACACGACG	291	155	62	121
LNX1	TGGTTTGAAAGTGATGCTCG	803	300	192	280
LNX1	AATAAAACTGGTGCGCAAGG	273	83	36	65
LNX1	GTCCACACGGAGTGTCCAGG	83	128	66	153
LONRF1	ACAGAACGAATGTCCGCAAG	759	182	170	286
LONRF1	TAGACTGTGCTGACTGAGCA	552	121	63	130
LONRF1	TACAGAGCGGAATCATATGC	533	225	63	144
LONRF1	AGAAATAAGCTGAAAAAACA	269	118	42	165
LRR1	AAAGCATACGCATATCAACT	120	112	35	79
LRR1	AGGCTCCTTTAACCGAACAG	15	12	19	19
LRR1	TAAGTTCTTGAAGGTGTATG	88	59	35	45
LRR1	GACAGAGGCTCAACACGGCT	36	116	68	61
LRRC41	GCTCCGGCGTGTTACCCGAG	171	144	19	13
LRRC41	AGCGTTTCAAGCGAGCTGCA	305	164	43	110
LRRC41	AATGGTCCCACGTAGAACAT	175	44	28	74
LRRC41	TGGAACTGTGAATAGCTCCA	349	139	69	259
LRSAM1	TCAGGTTCCCAATGGAACGT	505	66	65	194
LRSAM1	AGATGGCCTACGAATCTCAG	367	57	54	139
LRSAM1	GCCCACGGACAGATTCTCAA	284	212	58	265
LRSAM1	GGGAAGTGAGGTGATTCGTG	1012	476	109	183
LTN1	ACGTGTACTTGGTAATACGT	234	184	68	102
LTN1	AAGACCCAGGATTGCAACAT	305	80	40	206
LTN1	AGAGACACAGAAACTGTGAA	369	99	122	234
LTN1	CTATCAACTGTGATTCGTGA	719	365	102	328
MAGEA6	AGGTGGCAAAGATGTACACG	698	209	138	206
MAGEA6	GGAACTCAGACTCCAGGTCA	291	113	74	141
MAGEA6	TCATAGGATTGGCTCCAGAG	143	136	37	86
MAGEA6	CTCTAGTTGAAGTCACCCTG	641	483	84	146
MALT1	TGAGACCAAAAAGCTATACA	629	93	104	133
MALT1	ATGGATTTGGAGCATCAACG	623	587	155	329
MALT1	AATTCGTACACATCCACCAA	481	97	100	134
MALT1	ATATCCAAACACAATATTGG	355	132	53	148
MAP3K1	CAAGATGGATGATCGTCCAG	417	226	49	248
MAP3K1	CCTGAGGCCCAATAAACACC	323	234	132	222
MAP3K1	TTTCACTGTGCGACCTGATG	721	214	75	336
MAP3K1	CTTTCCGCTAAACTGTGGCA	429	215	93	311
2024-03-01	CGTAATCGCGATCACCTGTG	629	380	73	232
2024-03-01	AGATGACCACAAGTGAAAGG	307	148	42	213
2024-03-01	GCGAACACCCGAGATCTCAG	249	72	22	41
2024-03-01	CAGAATCTGTCACTGCGAAG	449	158	89	131
2024-03-10	CACCTGGAGAGGGTTCGCTG	929	367	164	327
2024-03-10	AAGTATTGAGTGAGTTCTCG	274	55	44	166
2024-03-10	CAAATCCGAGCCCAGACAAG	523	323	89	141
2024-03-10	ATTCTCAATGAGCCATGACT	295	100	53	96
2024-03-11	TGAACCCCTGCCGATGTGAT	756	284	134	296
2024-03-11	AGGTCCGAGGCGCCTCCCGG	441	190	124	165
2024-03-11	TCTATAACAGCAAAGTTCAC	418	141	78	227
2024-03-11	TCGTCCGCTCCCCTGCACCG	250	105	145	119
2024-03-02	CTCCAGACAGCTCTTATGCA	279	175	67	268
2024-03-02	GCTGCCGGAGCAGTCACACA	311	277	29	87
2024-03-02	GCGGACACTGTGCTGCGACA	446	65	116	177
2024-03-02	TCCGTGCCTTGGACACACCG	279	57	61	98
2024-03-03	CAAACCCAGGCCGTTAGTGG	561	56	49	217
2024-03-03	AAGGTCCCTGTACATTCACA	553	185	93	173
2024-03-03	GAAACTTGCATGACATACTG	194	81	69	49
2024-03-03	TCGTGGCAGATCCTGCACAT	270	163	45	31
2024-03-04	ACTTGACCGAGCCATCACAG	567	228	83	133
2024-03-04	TTGTTGGCCGCCAAACCGGG	240	95	99	93
2024-03-04	CTTCTGTAAGGAGAAGACCG	738	287	77	401
2024-03-04	CTGGTGGCGCAACATCTGGG	832	266	91	211
2024-03-05	AGGTATTCAGCATTGCACTG	342	201	81	150
2024-03-05	AGGACTATGTGCTTAGACTG	452	128	43	126
2024-03-05	CCAGGCCTGTCTACAACGCT	265	177	89	214
2024-03-05	ATCAGCATGACAGGAATAGT	233	165	77	115
2024-03-06	CCCCACCGTTCAATGCTGCG	231	307	51	129
2024-03-06	TCGAGAACTGAGCTTTCAGT	230	276	75	191
2024-03-06	TGTCCCTGTTCGAGTAATGC	494	107	124	128
2024-03-06	TTGGTTTCATTATACACTTG	956	499	138	218
2024-03-07	ATGGATTATAGTCACCGAAG	111	132	60	97
2024-03-07	ATGAAGGTAGGCGGACAACG	114	86	23	159
2024-03-07	AGATCTAGATGATGTATCAG	381	95	70	231
2024-03-07	GATGTTCAGAAGGCAATTGG	399	97	37	150
2024-03-08	GCTCATTGACCGTACTGCTG	442	170	132	461
2024-03-08	TTCTATCACGCCATCCAGCC	518	69	50	121
2024-03-08	CTGCAAGTATGAGTTCATCA	1391	479	138	235
2024-03-08	GGCAGGCCTGGTGCACGAAG	332	43	61	69
2024-03-09	TGGAAGCAGATCCGGCACTG	429	138	109	114
2024-03-09	CGAGGAGGAGTACTACGGGT	286	60	17	114
2024-03-09	ATCCGCTGGATCAGCGAGAG	5	14	7	6
2024-03-09	TTCAGCCAAGTGGCAACGAC	339	254	133	129
MDM2	GAGAACATTACCGGATTCGA	171	121	51	81
MDM2	AGACACTTATACTATGAAAG	176	180	37	62
MDM2	TACCATGATCTACAGGAACT	487	177	104	196
MDM2	TGTTGCAATGTGATGGAAGG	305	194	86	285
MDM4	CTCAGAGGTAACCTCTACAT	404	219	133	141
MDM4	CAGCATATGGTATATTGTGG	954	372	165	298
MDM4	TCCAAGTCAAGACCAACTGA	386	255	64	278
MDM4	ATGTATGCATTTATGCTCTG	501	151	119	184
MED8	ACAGCTGAACACTCTGAACA	626	143	77	134
MED8	CGGTCTGGAGACAACACCAG	377	187	133	229
MED8	ACAGCGGCAGACTGAAGGAC	144	97	38	158
MED8	AGTTGGAGAACGAGTATGGC	140	151	28	35
MEX3C	TCCCACGCCTACGGCCCCGG	827	149	129	179
MEX3C	AGTCAGGGTCCCTTATCGTG	537	300	157	343
MEX3C	GCCACCTTCAAAGCTTACAT	675	302	206	213
MEX3C	TATATCAAGACTCCTGTTCG	1160	433	174	384
MGRN1	GAGACCGTCCACTACAAGAG	346	76	81	99
MGRN1	AAGTTACCTCACCAGCCGCA	327	142	71	162
MGRN1	TCGCTGTTCTCGTCGTCCGA	591	118	120	266
MGRN1	CAAAGAGGTAACCTTCAGGG	340	341	42	238
MIB1	GTTATAGAAGTACTACATCG	304	99	44	97
MIB1	ATTGTAGTACAGTATCCAAG	701	151	55	167
MIB1	TATCTAAATTACCAAGACCA	353	254	82	102
MIB1	TAGCGCAGCATATGTCCTCT	496	225	152	109
MIB2	GCATCGTATCACGGACCGCG	411	138	12	84
MIB2	CAGGTGGACACCAAGAACCA	220	106	96	209
MIB2	TACCACCAATGTGTACCGTG	424	257	67	91
MIB2	GCGAGTGAGCGGTCTCGTAG	357	37	35	84
MID1	GAGATACTCACTAACGACGT	64	54	38	40
MID1	GAATTGGCTCAATCAGACGA	380	223	134	143
MID1	CCTTGTGTAAACTGGTTGGG	898	149	99	199
MID1	GTGTGATACTAGGATGCGGT	548	58	47	178
MID2	GTTATCTCGCTGAACCACCG	176	70	43	62
MID2	TGATCGATTTGAGAAACTCA	789	321	131	347
MID2	AGCAGAGGCTGTGAGCACAA	554	238	233	84
MID2	CTGTGAGCAGGACCCGCCAA	466	677	56	118
MKRN1	AGTGGGAGAGTGCCGATACG	117	234	51	148
MKRN1	CCTTCTCTAGTCGTGCATTG	1093	581	143	404
MKRN1	TCCCGAAGCGGCGCTCACTG	247	292	37	178
MKRN1	TAAACAGGTCACCTGCAGGT	238	142	54	110
MKRN2	AAAACTAACTCACATGAACC	177	85	47	78
MKRN2	TGTTTAGATATGACCACACG	311	192	83	303
MKRN2	GTTGACGTTCGAACACGAGA	299	126	104	73
MKRN2	AGGAATGCGGCTTCATCTCG	248	193	108	230
MKRN3	ATTCGCACGACCTTTCTGGT	344	135	95	119
MKRN3	TGTGCAGCGTGGTATGGACA	1343	492	170	466
MKRN3	GGAGACATATGCGACATGTG	262	102	64	170
MKRN3	GAGAGAGACAATGCAGACCG	127	72	19	131
MNAT1	TGAGTGGAGTACCACACTCA	333	151	66	191
MNAT1	TTTCAACTTGACCAACAATG	492	98	80	122
MNAT1	GAGCCAAAAGCAGAGCAACA	487	84	75	253
MNAT1	TCATTGTATTCTCTTAGACT	229	95	72	132
MPND	CTGACACGGAGTGAGGTCGT	392	174	68	166
MPND	AGCCAGACGGAAGGATCATG	399	217	76	195
MPND	AGTCTGACCTGGCCAAGTCG	316	154	100	184
MPND	ACAAGAGTCGGAGACCACTG	173	146	42	97
MSL2	GCTACTGTGTCACAAACGGG	478	174	57	246
MSL2	GTATATAACACAGACTACAC	310	87	19	79
MSL2	ACTGCCAATAGCAATGCTGA	282	119	49	197
MSL2	CCAATTTCTACCATTATCCG	930	315	175	262
MUL1	CGGTGAAGGACTGAATCGAG	201	100	73	116
MUL1	GGAGAAGTGATACATACCAA	382	196	56	164
MUL1	ACTGCAAGGGGGTAATTCAG	304	134	112	329
MUL1	ACATCCACGCCATCCTCGTG	444	140	52	77
MYC	CTTCGGGGAGACAACGACGG	253	47	82	74
MYC	CTATGACCTCGACTACGACT	168	60	55	85
MYC	AGAGTGCATCGACCCCTCGG	191	65	56	40
MYC	CTGCGGGGAGGACTCCGTCG	321	91	29	36
MYCBP2	GCTTCAGCCAGATTCATATG	344	130	68	69
MYCBP2	GGTTGACTGAGATATCCTTG	929	248	154	299
MYCBP2	GTGGAGAACTAGCACCCGAT	552	110	32	213
MYCBP2	GATATGCCATTCTTGCGAGG	602	330	115	202
MYLIP	TCTTAGGATAGCTTATCCTG	322	51	89	85
MYLIP	GGAGGCGAAAGCCAACGGCG	60	65	25	73
MYLIP	CTGCAGTTTACGGGTAGCAA	356	66	100	121
MYLIP	ATTCTGTGCGGGATAGCGAA	154	58	43	57
MYSM1	AAAATGCATGAAACCAATCA	218	114	58	136
MYSM1	CGTAGGGTCCGAGACCCATG	353	238	31	147
MYSM1	GAGATGTTAATTGTATTGGA	588	340	79	179
MYSM1	TGGCGCCCCTCAAAAAACTC	584	406	135	288
NACC1	GGCCGGCTGAGCATGAACGT	289	38	114	143
NACC1	GTACTGTGACGTGTCAGTGG	295	81	68	98
NACC1	AGCCCGATGTCTGCGCCACG	734	370	56	173
NACC1	CGAGTCCCGAAATCGCATCC	606	245	88	208
NAE1	TAGCTAAATATTTAGCACAG	1218	120	159	118
NAE1	ATGGACTAGTTGGTTATATG	1045	47	162	75
NAE1	TCAAAGAAGCAGTATCGGCA	1378	122	115	97
NAE1	CACAGCACTAAATACAACTC	912	149	232	204
NEDD4	GTGGAACATCCACTTGACCT	578	130	92	141
NEDD4	ATTGCTACATTCTCCAACCG	453	254	86	156
NEDD4	ATTACAGGATACCTGTACAG	87	179	24	84
NEDD4	ACATCCAAGTTACTTGACGG	550	147	65	298
NEDD4L	AGAACAGGGCCATCTACCAC	441	290	55	145
NEDD4L	ATAACACAAAGACTACAACC	359	182	40	278
NEDD4L	TTGGACTCGACCTATCATGC	597	206	106	188
NEDD4L	GATGTTATTGTCCGACTCCG	731	152	58	189
NEURL1	GGCATCGGTGAGAAGTGACG	462	179	85	188
NEURL1	CATCCTCGACGAGCAGACGG	250	197	178	202
NEURL1	CTTCCACCGCATCAACGACT	681	355	171	307
NEURL1	TGGTGCTCCCGGACTGTCTG	626	298	104	556
NEURL1B	CCTGTCGGCCGACCGCAAAG	427	124	139	231
NEURL1B	CATGAGCGACGGATCGTGCG	364	121	26	139
NEURL1B	ATGGCGTCACGTTCACGCAG	569	194	71	118
NEURL1B	GTGTTCTACAGCGTGAACGA	116	56	35	32
NEURL2	TGCGCAGATATGGTTCCACG	373	76	110	98
NEURL2	TGCACCCGATGGAAGCGGGT	177	129	15	43
NEURL2	CTGCCCGATCTGGTCAACCT	501	236	139	201
NEURL2	GGTCTTCCTGGTCGAGATCG	402	110	120	192
NEURL3	AGGCGCACCACGTTCCACGA	541	231	104	246
NEURL3	GGACGTGTATGGGACCACTA	580	468	107	227
NEURL3	TGGAAGCGAAGTGCCTCTCG	538	227	67	68
NEURL3	CTCTTCGCCAAGGTCAACGC	294	338	91	160
NFX1	AAGAGAAATGCACTGTACGG	225	91	69	117
NFX1	TCCACATAACACATCTCGGG	388	88	49	79
NFX1	CTACATTTATGTGTGACAAG	371	433	116	170
NFX1	CTTACCACAGAAACAAGTGT	253	142	47	109
NHLRC1	CATCACCAACGACTGCCATG	478	285	175	171
NHLRC1	TGGCGCTTTGTCCCAAGACG	625	252	97	373
NHLRC1	TGGTAACTGATGCGGAGGCA	328	251	67	223
NHLRC1	CCTGCAGAATGGGCACTCGA	862	304	112	167
NLE1	CGGACTCTGAAGATAGCCTG	607	115	20	66
NLE1	GAGGTCTTGGGGATTAACTG	365	164	57	133
NLE1	TTTCTTAGGACACAGACACT	238	102	39	110
NLE1	GTCCACGGGCACGTCGAACG	280	41	43	45
NOSIP	GTCAGGTCCGACATGCGCAG	324	110	125	175
NOSIP	CTCACGTGACAACAGGATCG	212	17	43	85
NOSIP	CCACAGATGATGTCCAACCT	626	127	55	213
NOSIP	GCCCCGCACATGGTCCTGCG	181	219	66	96
NSMCE1	GTCCTCCAACTTATCTACGG	162	8	14	39
NSMCE1	GATGACCCATGGCGTGCTAG	533	113	127	196
NSMCE1	AGAAGTTTGTTCAAAACAAG	405	28	43	146
NSMCE1	TGGGAGACCCATTTATGCGT	741	311	164	118
NSMCE2	GTCCATACCAGAGTTGATAC	581	151	55	135
NSMCE2	AGCAGACTCTACACCACTGA	703	135	96	278
NSMCE2	GCAACTAAACCATTATGTAA	411	158	76	149
NSMCE2	AGTGAGTAGTGAATATAGTA	318	285	134	253
NUP43	GTAAATCCATTACATCACCA	352	144	61	117
NUP43	TCCGGGAAGTTTACAGACCG	200	86	56	147
NUP43	ACTACAGCTCACTACCACAC	426	163	42	123
NUP43	TGGGATGTCTATCAACACAG	291	260	92	193
OSTM1	ACAACATCAGCCGAGCCGCG	189	114	11	123
OSTM1	GTTATGTTCAAAGCAGGTCA	220	64	25	58
OSTM1	ACAGCAGCGCAGAGCTGACA	187	159	22	57
OSTM1	AGGTCGTGGAAGACCCTGTG	448	163	63	253
OTUB1	AGGCCAGACAGTTAACACCT	861	172	92	115
OTUB1	GAGCACCTCCGACTACCTTG	1135	91	107	105
OTUB1	CATCTATCAACAGAAGATCA	1804	226	198	330
OTUB1	GCAGGACCGAATTCAGCAAG	775	202	105	125
OTUB2	GATTTACCGGAGGAAAATCG	170	46	36	141
OTUB2	GTTCAACGACCAGAGTGCCT	312	160	55	133
OTUB2	CGCCATCCGCAAGACCAAAG	398	164	85	126
OTUB2	AGTGCCGGAAGAAGTCTGCT	661	602	132	256
OTUD1	GCGGTGGACGTGTAGTGCGG	260	202	40	187
OTUD1	CTCCGCCGCACTACTCGGGG	324	188	58	70
OTUD1	GCCAAGTGCTCTTCGCCCCA	640	406	133	224
OTUD1	GCTCAGTCGGAAGTTCCGAT	605	219	82	165
OTUD4	AGAGGTACATCTAACTCCTG	532	189	136	263
OTUD4	AGGGATTATGAGGATAAACA	484	134	68	197
OTUD4	AAGACCCGAACCAAGCACAT	68	56	79	85
OTUD4	ACAACAGATGTGGATTACAG	1075	300	132	351
OTUD5	CGGCGCAGGCTACAACAGTG	772	204	255	213
OTUD5	CCTGCCATCATTCAAACCAG	530	132	91	121
OTUD5	CCATGGGATACATCAAAACG	665	48	43	40
OTUD5	GGTTGTGCGAAAGCATTGCA	387	66	83	85
OTUD6A	TGCGCCGCCACCAACGCGAG	650	111	163	212
OTUD6A	GGCCGGCTTCAAGCGCGAGG	374	190	99	256
OTUD6A	ATTCAATGCTACTGTCGTCT	781	397	150	218
OTUD6A	CCAAGACGTGGCCCGCATGG	713	332	116	216
OTUD6B	GCGCTAGAAGAAACCTGCAC	140	141	10	69
OTUD6B	AAAGGATTGTGCTCTGACTG	563	199	118	205
OTUD6B	TGCTTGAGAATCAGCCACCT	261	123	63	263
OTUD6B	GAAGCAACTCACCGAAGATG	339	113	35	148
OTUD7A	AATTGCTGCACACCGAATCG	404	94	54	237
OTUD7A	TATGGGCTAGGACAAAAACG	80	137	42	106
OTUD7A	AAGCTGAAGAAAAACATGGG	233	47	34	68
OTUD7A	TGTGCTCAGAATCCGTCAGG	654	255	177	133
OTUD7B	TAGGAGGCCCATAGTCGTCG	250	215	71	140
OTUD7B	CTCCCCTCACTAAAGGATGG	691	374	105	170
OTUD7B	TAGTGTAATTCTGTCCCTAG	365	209	65	166
OTUD7B	AAGCGTTGAAAAGGCGCTGG	229	157	48	115
OTULIN	GTGATAATTACTGTGCACTG	92	88	21	60
OTULIN	ATTGCTTATACATGAAAGAG	404	135	70	177
OTULIN	TGAACTATTCACAAATGAGG	328	183	52	125
OTULIN	AAGAGTCCCTTACTCTGCTG	316	72	44	107
PAFAH1B1	GACATTTCATTCGACCACAG	65	67	24	83
PAFAH1B1	GAATGCATCAGAACCATGCA	15	19	32	26
PAFAH1B1	ACACAGAGAATGGGTACGTA	255	64	53	93
PAFAH1B1	TGTATGGGTCGTAGCAACAA	352	90	85	146
PARP11	GACACGTCAGATACCCAGTG	405	155	98	129
PARP11	AGCTTCAAAACAAACCCTTG	702	328	143	278
PARP11	GTATTCACATTCTCCCAGTG	132	124	17	83
PARP11	GCTAACTGAACACTGACTGT	565	193	106	188
PCGF1	GCTCATCATAGCGATAGTAG	742	154	100	129
PCGF1	CCTTGCACCTCGTTCCGTAG	819	140	42	96
PCGF1	CCAGTCCCGAGGTTTGGACC	568	150	91	143
PCGF1	TGGATCTTAATGTTGCACAT	739	254	90	234
PCGF2	CATCGACGCCACCACTATCG	392	289	132	97
PCGF2	CTCTCCATCGAATTCTACGA	121	57	69	126
PCGF2	AACGGCTCCAATGAGGACCG	361	108	61	109
PCGF2	TGGACCTGCACGTCACACAT	442	273	117	192
PDE4D	GCTGTCGGATCGATACAGGA	269	167	91	127
PDE4D	CAAACAGCGGCGTTTCACGG	205	24	34	40
PDE4D	ATGGATGGTTGGTTGCACAT	830	242	238	216
PDE4D	AGAAATTGATTGGACACACC	399	242	112	200
PDLIM2	CTGGGGCTTCCGTATCACAG	361	104	27	107
PDLIM2	TCCGAGGGCAAAGTACCCTG	376	110	71	342
PDLIM2	CCGGCCTGGAGACATAATCG	95	176	44	72
PDLIM2	CTGCCGTCTACCCGACTCTG	610	214	140	152
PDZRN3	CTTCACTGGATGATCCATCG	447	150	51	92
PDZRN3	TACGGCCTGTACTACCCTAG	694	337	159	166
PDZRN3	CATTGGGATTTATATCAGTG	516	296	31	150
PDZRN3	CAGAAGAAGCACGACGAAGA	70	153	17	73
PDZRN4	CAATGTATTCACCAGATACG	386	233	97	224
PDZRN4	AACTTCGTCGGCGACCTCGG	199	100	35	79
PDZRN4	TAGTAGACCAGCCTATGGGA	581	203	76	120
PDZRN4	CAGTGCGACTACCGCGCCCG	347	313	103	365
PELI1	TAGCCTACGTGAAACCAGAT	450	133	100	217
PELI1	TAAAAGACCTAAGGCAAATG	283	174	69	129
PELI1	TCTTCTGTGAACCCATTGCG	253	241	38	130
PELI1	GGCTCGTTAATTGACCTCTG	361	155	55	144
PELI2	TTTGGAAGAGTCAAATCCGG	294	164	45	94
PELI2	GTAGATTTGCCCTCTACAAG	433	155	46	127
PELI2	TGTACACCTTGCGAGAAACC	273	30	58	107
PELI2	TTTGTCAAGGAATCAGACTG	459	103	47	150
PELI3	CACCAGGCACTGAGTAACCG	903	518	264	275
PELI3	GAAGTCAATCATGTTCTCTG	201	133	37	55
PELI3	TAGATGCGGGCAGTATAGGG	117	88	89	65
PELI3	CAATGGTTGTCTGGCAAGTG	403	182	50	168
PEX10	TCATCCAGGTGGACCCATCG	484	132	53	45
PEX10	CAGAAGGACGAGTACTACCG	263	92	80	69
PEX10	AGGCAACATGTAGCCGCTGG	276	113	63	116
PEX10	GGAGCTTCTACCTGCAAGTG	490	211	88	322
PEX12	GAGACCCGCTCTTCAGCATG	380	184	70	275
PEX12	CAACAACTTCGATACATCCT	860	189	56	149
PEX12	CTTAAAGAGAATTGTAATGG	482	248	80	263
PEX12	TCTGTAAAATCGTTTCCAGC	563	197	94	216
PEX2	TGGCTGATATCTCAGGTTAG	603	262	104	286
PEX2	AAAATACAGAATGAATACCT	324	125	50	92
PEX2	CTACTCCAAAAATGCCACAG	382	123	55	44
PEX2	GCTTTCATGGATTTAAACCT	147	165	115	157
PHIP	GTTCATTCACCACCAAACGT	192	97	32	200
PHIP	TAGGCTGCAAGCATGTTGTG	560	625	111	388
PHIP	TCAACATCAACCAAAAAAGG	157	226	116	182
PHIP	TGATGGAAACGTGATAGTGT	181	170	100	239
PIAS1	TGTGGACAGTCGGACAAGTG	50	238	45	82
PIAS1	TAGGACTTGAATGTACGTTG	429	139	48	72
PIAS1	GAACATGTAAGGGCCCGACA	315	170	26	125
PIAS1	TGATGAAATACAATTTAAGG	364	106	67	205
PIAS2	ATACAGTCCAAGTTCAGTTG	479	348	179	235
PIAS2	GATGTGTACAAGTCACTGCA	166	179	55	93
PIAS2	CTAAAGATGTAATATTCAAG	362	142	36	111
PIAS2	CAAACACTTACCTAAACTCG	225	223	54	273
PIAS3	TGACACCCGGAGACTTGTAG	467	167	134	162
PIAS3	TCTTCCGGGGAAAGCGTCGT	314	89	44	69
PIAS3	ACCACAAAGAGCCATACCAA	320	137	52	82
PIAS3	AGTGGCTGAGAGTCGAGCCA	559	303	92	256
PIAS4	GACCACTCACCTAATTCGGT	468	156	116	174
PIAS4	GAAGCACGAGCTCGTCACCA	406	329	99	276
PIAS4	GATGAGGGACACCCGCACAC	232	97	14	33
PIAS4	GCACGGGGTAGTCAATATTG	405	145	81	123
PJA1	GTGCGTCCAGAAGTCAGGGT	73	132	48	56
PJA1	GAGTAGTGGAAAATGGCGAT	285	120	45	107
PJA1	GCTCCTGTGAGTATTTGTGG	1283	459	179	231
PJA1	TTCTTGCCAGGCCATCCGAG	293	225	116	118
PJA2	TTCAATGCTGAACCACAAGT	634	116	67	318
PJA2	ACTGATAAGTTCAAGCCAGG	459	139	91	169
PJA2	GTAATAACTCTTGAGTATGG	450	203	63	166
PJA2	CAGTTAAATGAGGGAACTGG	390	116	39	162
PML	AGTGCTTCGAGGCACACCAG	262	72	22	97
PML	TTGATGGAGAAGGCGTACAC	227	189	77	42
PML	GCGGTACCAGCGCGACTACG	434	135	43	176
PML	GCAGGATAGTGCCTTTGGCG	1157	232	129	154
POC1B	TTCTACAAATCAGTTCACAG	985	226	182	128
POC1B	TATCTGTAAGCTCTAGCATG	598	184	52	100
POC1B	CTTGTATCGACATACACACT	776	363	95	308
POC1B	AGATGAGCCTTCCTTCTAAG	508	220	67	110
PPIL2	CACCAACAACACCCACATCG	206	42	82	56
PPIL2	TGAAGAAGAAGGGCTACGTG	141	84	63	93
PPIL2	TGAACTTGTCCAAATTGGTG	411	147	124	63
PPIL2	GGCAGGCCCACTATTCCACA	730	248	127	326
PRC1	AATCGATTTACAAACCGAGG	37	115	25	32
PRC1	AAAAGATTTGCGCACCCAAG	182	19	34	77
PRC1	GCGGTTACAAAGAACTGAGG	13	45	19	58
PRC1	ACCGCACAATCTCAGCATCG	406	104	90	134
PRKN	AGTCTAAGCAAATCACGTGG	253	120	59	228
PRKN	TACTTACTGCACTAGTCCCA	398	211	202	182
PRKN	ATGCTAGACTTACCCACACA	399	336	86	210
PRKN	AGGTGGTTGCTAAGCGACAG	570	154	114	297
PRPF19	AAATCCTGATAGTGGCATCG	119	50	66	60
PRPF19	CAAAGCCACTGTGCTAACCA	232	98	41	44
PRPF19	GCTCCTCCGATGATCAGGTG	169	76	67	49
PRPF19	CTAATCATGTTTATGAGCGG	238	25	29	28
PSMD14	AAACACATCAATCACTCTGA	292	75	51	70
PSMD14	AAAGCCAACAACCAAAGCCA	90	56	22	55
PSMD14	ATCAAACCCATAACTTCCAT	204	54	54	79
PSMD14	AGACAAACAACTTCGAATCT	475	112	155	284
PWP1	GTCCCACACTTCAATAACAG	534	129	173	235
PWP1	CCTCGCTGTACACACAGACA	293	214	64	143
PWP1	CGACTTAGATAAATATGATG	244	198	63	155
PWP1	GTATCTTTCAGAGTAACGTA	155	72	41	101
RAB40A	TCCCCGTACAGCCATCTCGG	644	303	59	224
RAB40A	CCTCAAAGAAGGTCACACCC	761	186	180	450
RAB40A	CCATACCCTCGAAAGACCAG	290	184	101	126
RAB40A	TGAAGCTCTGGGATACGTCG	321	105	46	29
RAB40B	CATAGACCAGGATCACACCC	546	283	121	157
RAB40B	ATGGATTAAGGAGATCGATG	244	38	63	58
RAB40B	ACCCGCCGGGTGGCCGTACG	245	137	22	50
RAB40B	CAACATCACAGAGTCGTTCA	530	176	46	138
RAB40C	GGTTTCCAACCAAGATCCGG	192	75	57	123
RAB40C	ACCGTTACTGTAGGCGTACG	309	51	107	204
RAB40C	GATGCGGGATAGCTCCGTGA	443	192	80	192
RAB40C	GCCGTCAAAGGACCAGCGGT	99	36	25	53
RABGEF1	AGGAAGTCATCCGCTGACGC	349	105	86	265
RABGEF1	TCAGGATTTCTACCACAATG	148	167	41	68
RABGEF1	AGTGTCTGATATGGTGGTGA	254	129	79	149
RABGEF1	CAGGCAGAAGCAGATTCAGG	325	164	91	193
RACK1	CTTGCGTTGTGAGATCCCAG	74	30	22	53
RACK1	ACCTTAGTCCGTACCTCGAG	305	57	59	75
RACK1	AGTGTATTTGCACACACCCA	452	84	93	50
RACK1	CCACACAGGCTATCTGAACA	485	102	84	99
RAD18	AGTGGATTGTCCTGTTTGCG	776	268	171	291
RAD18	TCCAGACAGTCTTTAAAGCA	246	170	120	218
RAD18	AGGATGCAAAGCATCGCATT	410	341	68	240
RAD18	CAAATTCAGCCCTCAAAAAG	1018	256	103	248
RAG1	CAGTGGACACCATTGCAAAG	251	265	44	58
RAG1	CATGTGAGGTTTACTTCCCG	552	367	103	357
RAG1	AGATGCGGCAGAGATGTCGA	433	224	52	170
RAG1	GGACTGTGAAAGCCATCACA	421	170	71	96
RANBP2	ACGGGAATTCTATCGCCCAG	401	201	60	122
RANBP2	CGAAACGAAACAATTTCGCG	54	31	2	34
RANBP2	TGGTACTTCAGAGACAAGCA	371	33	32	176
RANBP2	TGTGAACATCCGGCTAGTGG	201	249	124	220
RASD2	TGTGGCAACAAGAACGACCA	371	85	108	149
RASD2	CAAAAACTCATACCGCATGG	1097	540	127	263
RASD2	CCAGTACACACCCACCATCG	649	317	201	299
RASD2	TAACCGGGAGTCCTTCGATG	602	189	51	116
RBBP4	ATTGCCGTTACAGACCAGAA	304	216	104	441
RBBP4	CACTACGACAGTGAGAAAGG	149	56	23	55
RBBP4	CAGTGTGAGCATCAACTGAG	93	38	20	40
RBBP4	TCTTGGAACCCAAATCTCAG	263	86	80	219
RBBP5	GGCAGCAATAGGGTCCACGC	255	158	51	126
RBBP5	CCAGATAGATACCACTCCAC	158	70	54	209
RBBP5	TGGGGATGGGGAATACATCG	179	168	62	102
RBBP5	AAGATTCTCCATGGGACGAG	156	180	49	96
RBBP6	AAGTCGAACTGAACCAGCGA	297	20	43	30
RBBP6	GATATCATCGATCTAGGTCA	497	207	67	146
RBBP6	TGAGACACAACAATTCATCT	484	193	119	209
RBBP6	TTAATTGGAGGTTCAGATCG	775	247	102	210
RBBP7	CATGGTCATCAGATGCACTT	639	502	149	255
RBBP7	GGCCCAGTCTTACCGTTCAG	456	333	118	304
RBBP7	TCTGCGGCATGTAACGAGCA	409	285	68	98
RBBP7	GAATGAGAGGCAGTTGACTT	670	225	147	305
RBCK1	CCAGCACCGAGTAGCACACG	520	164	95	47
RBCK1	GGAGACCCTGCACTCCCATG	440	280	81	145
RBCK1	AGTGCGCCCTGATATGACAG	431	256	50	121
RBCK1	CGCCTCATACCAGCCCGACG	547	195	99	204
RBX1	ATGGATGTGGATACCCCGAG	232	49	69	89
RBX1	CAGAAGAGTGTACTGTCGCA	549	59	40	46
RBX1	GTTATCAACCACAATATCCC	275	24	64	29
RBX1	AGTACACTCTTCTGAAGTAG	185	44	81	224
RC3H1	ACGGAGCAGGGTACACTCGA	268	252	41	93
RC3H1	GGATATAACTGAGAACCTCG	387	85	85	91
RC3H1	TAACACAGCTTATTCCGCGA	168	188	56	191
RC3H1	TTAGAGGCTTGAGGAAACCG	401	232	61	146
RC3H2	AGAATTCATTCGATCTCGAG	43	5	31	15
RC3H2	TCATTTGAAGACCAGTTGCG	537	234	74	109
RC3H2	CAAATCACCATACAAAAGAG	162	97	61	122
RC3H2	GGTTGCAAAGAAATGCGTTG	915	346	174	321
RCBTB1	GGGAATGGGACGACCAACCA	375	230	58	258
RCBTB1	CTGAACTATAGTAACTGTCT	699	309	107	511
RCBTB1	GTGGTCCACTCCCGTAACTG	540	246	66	66
RCBTB1	ATTTACTTGCAGATTGTCTG	307	192	37	83
RCHY1	ACATATTGGACAATTCTGTC	385	127	39	200
RCHY1	GTTGCTCATGTCTTGCCATG	220	144	61	103
RCHY1	ATCCAGCTGTCTCCAATACC	499	318	60	234
RCHY1	TTCTGATATTCTGATGGCAT	756	305	118	341
RFFL	AGGCTGTAGCTCGAAACCGT	177	113	55	58
RFFL	CAGCTTTGTCCCAGGCCGAA	469	176	170	248
RFFL	ACCAAGCTGCAAGTCCTGTG	592	362	194	296
RFFL	TTTCGGTAGAGATGTCATGG	241	216	91	137
RFPL4A	AGTGGATATGACGTTCGATG	398	311	56	405
RFPL4A	AGGAATCTGTGAACCGACAG	346	204	41	158
RFPL4A	CCTGAGGAGTTTCCGAAGTG	503	136	59	131
RFPL4A	GAAGCCGTGCAACTGAAATG	571	235	86	198
RFWD2	ATCACTAGCATATGACAATG	189	148	46	117
RFWD2	GCTAACGTGCTATTATACCA	162	150	42	165
RFWD2	TACCAATCTAGACAACTCAG	133	110	33	124
RFWD2	GATTCTTATGGAATTCCTCA	158	141	54	47
RFWD3	GAAGTTACATGTATCGATGG	261	126	49	214
RFWD3	GAGGGTATCTGCTTCACGGA	259	116	67	103
RFWD3	ACTTCAGAACAACATAGGCA	802	449	86	185
RFWD3	ACAAGTACGAAAATGTCCCC	190	138	17	201
RHOBTB1	CAAGGATAACGGGTGTTCGA	181	90	51	148
RHOBTB1	CGCCCACACTGTTGGCACGT	368	135	23	188
RHOBTB1	GGATTCCTCAGGCCGACCAG	400	267	103	155
RHOBTB1	TCCTCAAATCGAACATCTCG	175	150	26	148
RHOBTB2	TCCACCATGTCAAGACCATG	301	352	65	184
RHOBTB2	CCAATATCGTGTGTGCCAGG	330	298	58	152
RHOBTB2	AGCACCTCCTACCTAGCCAA	595	236	103	160
RHOBTB2	CGTCGCTGGTGGAAGCACGG	370	31	110	175
RHOBTB3	GCCTGATACTCGGTGAACAC	196	215	99	80
RHOBTB3	ACTTCTCGAAATCTAATTGG	224	68	42	70
RHOBTB3	TTAACAATGACTCGTAATGG	274	69	77	176
RHOBTB3	GCACCTGGTTGTTCAAGTTG	355	74	79	135
RICTOR	GGCATAGTCGCAAACATCTG	513	116	40	191
RICTOR	GTGCCAAATAATTATCCATG	112	193	24	140
RICTOR	AAAGTAGTGTTGACTAAGGG	321	196	36	127
RICTOR	TGTCTTCACATGCTTCATCG	775	206	62	386
RING1	TAAGATCTATCCTAGCCGGG	136	202	37	100
RING1	GACCACAACGATGAGTGGGG	239	158	101	170
RING1	ACTGCATTGTCACAGCCCTA	472	98	72	148
RING1	GGGGGAGCAGTGTAGGGACA	274	112	63	161
RLIM	TTCAACTGAAGCGTTAACAG	503	227	45	234
RLIM	TGATCCTGTAGATTCACCAC	215	140	84	109
RLIM	GTCACCTATGAAAGTGAACG	124	104	20	102
RLIM	CCCGGCACCATGTGACATTG	274	255	45	101
RMND5B	GCCCTGCACGAACAAGACCT	671	216	115	179
RMND5B	GTGGAACACCTGTATCAGCA	360	108	36	89
RMND5B	TCACAGCAGTGTATCCCGAG	347	286	134	177
RMND5B	GAAGTGCCGAGCATAGCTGA	493	177	91	143
RNF10	CGAGGCAGCGCACATTCACA	388	284	62	313
RNF10	TGCATAAGAAGGATCTCAAG	427	174	69	182
RNF10	CAGATGACAATCTTAAAGAG	344	425	74	229
RNF10	TGGGGAAAGAGGAACAAGTG	173	273	108	167
RNF103	CACCGGATCCACCAGCTGGG	1250	368	107	308
RNF103	AGCTGTAAAAAGCCCAACAC	453	29	19	103
RNF103	CAATTAGTAAACCATGACCA	621	320	77	311
RNF103	TTTGCGCTCATTACAACCCG	308	110	84	122
RNF11	TCACGAGTCTCAGTCCGACC	264	84	38	130
RNF11	CCCTCCCCTACCTGATATGG	586	297	104	325
RNF11	ACCCAACACCTAGCCAGACT	356	98	73	120
RNF11	ATGGATCAGAAAAAAAGATC	431	212	55	83
RNF111	TAACAGTAGAAATCCTACTG	159	82	74	181
RNF111	TGATGATAAAGGTTGACTTG	558	201	83	230
RNF111	GAGGATGTCCTAATGCATGG	434	283	116	125
RNF111	TCTTCATTGGCAGTAACCTG	152	73	129	201
RNF113A	TGAGCCCGAGAGTCTCGGCG	298	38	36	28
RNF113A	ATACAGAAGACCCGTGACAG	433	144	115	154
RNF113A	GAGGATGACAAGATCTATCG	344	80	72	49
RNF113A	TGTAATCTGAACGGTCATGG	549	87	146	79
RNF113B	TGGACCTGTACACCACGTCG	217	132	56	83
RNF113B	AGGGCCCCATACGTGCGCCA	540	123	64	117
RNF113B	GAGCACGACCACATCTACCG	272	81	30	168
RNF113B	TGGCTGCACTTGAGGATGGT	468	309	107	265
RNF114	GTCCAAGATCCGGTCCCACG	398	138	86	151
RNF114	GGACACGTGAAGCGTCCTAG	386	114	102	158
RNF114	GCCGCTTACACGTGTCCGCA	624	52	77	111
RNF114	ATACATTCTTACGGCAGCCA	425	210	80	149
RNF115	GGTCGGAGATACAGATCTCG	356	181	35	232
RNF115	GCTCTATTATCTTGGTCCAG	293	379	48	183
RNF115	CTCTGCAAAATGTGTTGTTG	608	302	115	368
RNF115	TTAGGACAACTGGAAAACAC	420	164	79	250
RNF121	CGCATGCATGCCAAGCACCG	532	267	87	319
RNF121	GGCTTACATTGTAGGAGCGT	154	194	102	144
RNF121	ACCACTTATAAACCAACCTG	456	225	50	118
RNF121	GACTACATGGCATCTACCAT	513	248	86	273
RNF122	TGAGCGATACGGATATAAGG	489	402	96	205
RNF122	CAAGAAGTTACAATTATATG	168	104	81	162
RNF122	ATGACCATATAGATGTTGAG	490	98	24	49
RNF122	TGTTGGTGCTAACCAGTCCC	524	110	58	83
RNF123	TTGAGCACGGTGATCGCACA	119	147	36	91
RNF123	CCAGTGATACACCGTTCCTG	819	227	127	163
RNF123	TTCATCCCAATAGTAGCGCA	475	100	114	201
RNF123	GCAGCGCAAGGTGTATCTGG	205	31	29	77
RNF125	TATGTGCCCTCATTTCACTG	697	278	78	235
RNF125	TGGACCACTACAAGAACTTG	1112	379	117	224
RNF125	GTGTAACACCTCAAGGCACA	296	179	54	110
RNF125	GTGGACCTGTCCTTATTGCC	426	147	65	175
RNF126	CCTGGATGCCATCATCACAC	116	40	33	54
RNF126	GGGCGACTCACCTCCAACGG	555	306	72	192
RNF126	TGCGCCCCAGGAGGGAACGT	349	167	61	382
RNF126	GGGAGAGAGACCATCCGTCC	485	152	128	191
RNF128	GCACACGGGAGTGAACCGTA	345	325	45	145
RNF128	TGGTTGGCCCTCATCCAACG	314	101	88	187
RNF128	ATTCTGCAATCTATTCAAAG	528	195	44	218
RNF128	GCACCGTGAAATTCGTGTGC	568	110	139	181
RNF13	GGAATTAGGTAGTATTCCAA	443	154	64	120
RNF13	TCTGATGACCTCATTAGCAT	321	164	104	169
RNF13	TGGAGGCACTATGGGTTCAC	290	182	40	125
RNF13	TATAACCAAATCTTGCAGGG	376	144	48	170
RNF130	CCACCGAAGAACTTCAGCCG	602	118	101	203
RNF130	CTCACGTTTCGCATCGACCG	653	254	69	227
RNF130	TGACTACAGCAACTGCATTG	545	346	118	180
RNF130	GTCATGATAACAGAATTGAG	520	212	47	153
RNF133	CTTGCACTTATTGAACGGGG	338	137	81	253
RNF133	TCCTGCCACTCTCTTCAAAG	309	63	121	171
RNF133	AACTTCGAGTAGTAAAAGAG	301	144	48	72
RNF133	CTTTCTCCCCACCTCAACCA	254	112	27	85
RNF135	AATTACAAGAAAGCGTCACC	297	135	35	132
RNF135	TCTTCAAGTTAAAGGTTGGA	278	307	83	200
RNF135	TCAGAAGCCTGCAGAATCAG	47	127	28	129
RNF135	GCCCGCCTGTATCTCGCGTG	175	136	46	83
RNF138	GTCACATTTCCACGACATAG	383	141	141	222
RNF138	CACAGGGGACACTTAAAAGT	322	231	63	176
RNF138	CAAAACGCCCGTGCGGACCA	641	234	132	367
RNF138	CAGATCTCTCAAGATTCAGT	129	198	61	146
RNF139	CACTGAGAGACATTAATACA	394	153	157	281
RNF139	CCCCAAATAATGGGCTACTG	238	168	77	109
RNF139	GTTAATGTACATCTTAAGGA	153	104	17	62
RNF139	ACCCGGATTCCAGCCAAAGC	185	96	34	118
RNF14	GGAAGAACACCGTGGCAGCG	385	126	80	150
RNF14	AATTTCAAGATATTTGTGAG	699	66	88	119
RNF14	TGGATCTGATGTAGACCAAG	684	178	91	288
RNF14	TCAGGTCCAAGGAGGACTGG	381	251	71	38
RNF141	AGTAGCAAAACATGTTACGT	681	177	116	160
RNF141	TGTACGGGTGGTCTGTACCA	277	111	75	92
RNF141	GCTGAGCTTAATGATGTGTA	464	312	108	161
RNF141	AAAGCAGAGGAATCAGACCC	152	125	67	189
RNF144A	GCAGTGCAAAGCCTGCCGTA	181	69	18	19
RNF144A	CAGAGCTTGCAAGACACCAG	197	284	68	169
RNF144A	CCAGAGTACAGAAGATGCAT	370	163	70	269
RNF144A	GCCGGGCACCAAGTCCGACA	84	93	26	19
RNF144B	AACACGAGCAGAATTTCAGG	534	215	116	197
RNF144B	ATGCAGCTGGCAATCCGAGA	307	153	59	146
RNF144B	ATCTGGACCCCTACCGAACA	757	172	112	197
RNF144B	CTGGTCCACAGGTACCAAAC	806	371	147	432
RNF145	ACTGGAGGCAGTGTTAAATG	595	172	112	329
RNF145	TAAGAAGCCAAAAATCCATG	175	88	89	137
RNF145	ATTCCACAGGGACATTCCCA	115	72	57	111
RNF145	ATCAGCCTGCATCACGTGAG	252	261	147	294
RNF146	TTGTCGACAAGAAATTCCCG	319	305	63	219
RNF146	GAAATGAACATGGACGTCGC	223	33	44	98
RNF146	TGACCATCTACTGATGTTAG	512	263	85	203
RNF146	CATTCAGGGACGGTTAAAGA	410	484	68	134
RNF149	CGTGGTAAACATCGAGTACG	720	196	74	183
RNF149	TCCAGTAACGATGACCATAG	129	71	62	53
RNF149	ACCTTGCCCATGTCTCACGC	344	146	100	182
RNF149	GGCTAACGAGATAATCATCA	695	209	68	145
RNF150	GCTCTGCCTGGACTTTACCG	344	98	38	210
RNF150	AGACAAACACAACCGAAGTG	782	226	118	407
RNF150	CAAGGGCAACTGCACGTACA	278	368	105	198
RNF150	GTTTCGATATGCAAATGCCA	250	53	86	64
RNF151	TTGTCCACATGAATAAACTC	575	49	203	162
RNF151	TCTGCCATGGGGTTCTCAAG	339	279	117	164
RNF151	GCAAAAAGTGCATCCTCCGG	353	102	40	148
RNF151	CACACGAAGTTGCTGTCAGG	599	181	73	97
RNF152	GGGAAGTTTGATGAAGACCG	243	114	58	77
RNF152	CCAGCAGAAGTCCGTCACCG	298	293	76	187
RNF152	TTGGTGACACCGCGGCACCA	432	145	60	155
RNF152	GTTTCAATTACTACAGCCCC	118	109	36	36
RNF165	TTTGGCTCTGTGCGAAACAG	291	131	89	232
RNF165	AAAGTGGTGCATTCGAGGAG	466	265	83	200
RNF165	AGTTGGCCGAAGTCGAAGCT	297	147	67	106
RNF165	AGGAGGGACCTGTGACGTCC	431	136	92	183
RNF166	CCACATCACAGCCTATCCCC	89	112	21	65
RNF166	TCTGCCTGGAGGTCTATCAC	565	331	38	193
RNF166	TCCTACAAAGCGCCCTGTCG	384	79	73	174
RNF166	ACCTTCGCCTGCCCGTACTG	267	202	54	154
RNF167	AAAGACTGACCCATTGACCG	128	76	45	53
RNF167	CCTACACATGACTATCAGAA	552	315	158	244
RNF167	TGGATACAACGAGCTATCTG	459	238	81	310
RNF167	GATCCCGTCTGTATTTATTG	161	158	43	70
RNF168	AAGAAATTCTCTCGTCAACG	166	122	43	108
RNF168	GCACCACAGGCACATAACCA	166	27	26	78
RNF168	TCGTCTGCTCAGTAAACCTG	238	137	44	143
RNF168	CAGCGTGTGGTTACACGGGA	353	246	101	169
RNF169	GATGACACAGACACATCGCT	158	165	40	117
RNF169	AATCCACAAGCTGTTACCAG	278	178	47	46
RNF169	TCAAAACAACCGCTGCGTCT	444	196	51	196
RNF169	TGCGGCCACTCGCTTTGCCG	607	160	108	266
RNF170	TTCCCGGTGGAGACCAACTG	354	206	70	192
RNF170	GCGATATGGTTCATGGCTTG	564	193	54	107
RNF170	ATTATAACCGGAGATTCTCA	314	134	52	193
RNF170	AAACATTCACCCAGAAAACC	295	225	65	220
RNF175	AGCTTTCTGCAGAAGACACA	769	403	117	316
RNF175	TTTCCACGTGCATGGAATCG	263	72	32	62
RNF175	GACAACCCACATCTGCAACA	1099	343	231	364
RNF175	TCCCCATTACTCCATAGTAG	419	144	65	140
RNF180	GACTGATTATCAGCCAACAC	764	137	72	123
RNF180	ACTGAATTGTCCTTTCTGTG	882	212	102	298
RNF180	CAAGCTGGGGAACAAAAAGC	386	110	76	154
RNF180	CATTGGGCAGCATTAATCAG	483	143	212	190
RNF181	TGAACACGACTGCGAGCCGT	227	173	57	132
RNF181	CAAATTCCAAAAGACACACG	393	139	61	177
RNF181	TCCTATTGAAAAGTGACCTG	287	105	30	89
RNF181	GTGATGGCAAGGCATCTCAA	127	72	21	33
RNF182	CCTGGTCATAACCATCATGG	264	111	82	112
RNF182	ATAAAATTCTACCACAGGAG	251	245	148	125
RNF182	ACAGACAATGACACCTTGTG	493	259	117	157
RNF182	ATCCTTGTAAACTTGACTTG	436	182	83	307
RNF185	GGAGACCAGACCTAACAGAC	580	169	123	194
RNF185	CTGAGAACTCCAGTGCAGGG	431	330	92	123
RNF185	GGTCATCCCCCTCTATGGAA	198	94	44	31
RNF185	CATCTTACCTGATGTAAACA	420	284	185	208
RNF186	TGAAGTAAGTGCAAACCACG	288	186	98	185
RNF186	GCGGTGACCTTGCGGCACAG	275	60	38	108
RNF186	GCTGGCCCAGCCATGCACAG	234	130	20	25
RNF186	CTGCAGCCTGCGCGACCATG	804	191	143	237
RNF187	GAAAGGACTTGAATGACGCC	497	210	55	65
RNF187	CAGCGCGGTTCCCACTCGGG	304	98	72	249
RNF187	AGCAGTCGTCGGCGCACTCG	218	78	55	70
RNF187	CGCACGCCCGACAGAAGCGG	239	166	82	107
RNF19A	ATTATATAAGCAGCACATCG	496	119	150	151
RNF19A	GGTGCCAAATCTGTTTACAG	208	201	52	148
RNF19A	ACACAACCCAAGCATAGGGG	297	41	61	108
RNF19A	TGTCTTTAGAATGCCGCAAA	681	369	128	172
RNF19B	CTTGTGCATAAGCGGCGGGT	177	214	26	175
RNF19B	ATAATGTATGCACTGCATCG	526	197	129	197
RNF19B	GCCCGAAGCTAACTTGTGAG	360	175	71	270
RNF19B	GGAAAACCTCCAAACACAAG	184	110	32	193
RNF2	CCCTTGACTAGACTGCAGCG	204	205	67	294
RNF2	GCTTCATACTCATCACGACT	419	132	105	201
RNF2	TGCTTCCTGATTGCTATGTG	825	229	83	330
RNF2	ACAAAGAATGTCCTACCTGT	312	104	61	183
RNF20	GGAGGGCACTACCACTACGC	291	124	62	151
RNF20	GCATCGCACCATGTCTCAGG	378	111	57	184
RNF20	TGGCAGAAATGTTGGATCAG	389	103	114	158
RNF20	GCACAATCACTATCAATGCT	348	73	39	148
RNF208	TCCATCTTGAGGATGACATG	274	255	40	120
RNF208	ACTCCTACAATGTCACCCAG	496	329	122	252
RNF208	CTGCCACGGCGGCCCCGTAA	719	247	87	215
RNF208	AATCAGTACGTGATTCGGCC	151	74	24	76
RNF213	AACCAGTACTACGTCCACCT	568	400	188	201
RNF213	GGTGGAAATCCAATTCCCCG	235	87	20	67
RNF213	ACTTAAGATCATGTGCACCG	450	166	155	223
RNF213	GCAACATCTGAAAAAACACG	308	50	92	102
RNF216	GAAGCAGCGCTGGTCAAGAG	328	142	33	203
RNF216	TCTGAATTCACTAAGCCAAG	264	66	46	129
RNF216	GCCCCGTGAAATAACAAACC	291	174	95	197
RNF216	AGCAGCGACACTCAATCAGC	448	220	86	224
RNF217	GATTCCCTCTCCCCCGACGG	63	26	5	22
RNF217	GTTGTAAAGTGCTTGCACTG	290	207	51	89
RNF217	CCCGGCACATCAGCACCATG	562	350	84	271
RNF217	GAATTCAAAACACTCTGTGA	270	218	53	162
RNF220	CATCAACCTTTAGTGAACCG	214	204	36	133
RNF220	GGCAAAGGTATAGGAACCGT	69	87	21	189
RNF220	GTTGGCTCGTACTCGCAGAA	162	148	49	99
RNF220	GCTGAATCATAGTGGTGTGG	755	119	149	176
RNF24	TCAAGCCTCGAGATGAGTTG	214	125	72	127
RNF24	AAAAGAATTGAATTTACATG	496	134	38	203
RNF24	ACCACAATATATATGTTGAG	787	277	141	219
RNF24	AGCAACAGAAGAGTAAACTA	368	203	117	73
RNF25	GAGGCAAGATCATACACGAG	351	74	86	124
RNF25	CCCCCACTAGTATCCCCATG	1128	374	122	223
RNF25	AACGCAAGCGGCTCTACCAG	432	196	84	114
RNF25	ACAGATAACAACATCCCTCA	912	192	119	162
RNF26	AGCAGGGAGATACTGCACCG	534	129	55	285
RNF26	AGACTAGTCAGTACCGTGTG	536	131	128	232
RNF26	CCCACATGTGAACCGGACCA	488	327	68	347
RNF26	GTCTTCGAGAGGATGTCATG	430	126	30	144
RNF31	TTGACACCACGCCAGTACCG	275	71	81	76
RNF31	CTAGAACCTGATCTTGCACG	363	311	58	354
RNF31	GAGCAATCTCTCTCAATAGG	274	188	64	179
RNF31	GGATCATGCTCACTAGCTGG	346	203	72	187
RNF34	TGTAAATCTGAATGGACCGG	407	323	58	214
RNF34	CCTTCAGTCGCATTAACTGA	365	253	80	199
RNF34	ACGAAGACATAGTAGCAGAG	264	161	66	54
RNF34	CCATCATGGACTAGGCTCTG	674	168	97	172
RNF38	TAACAACAGTGGCACCACAT	453	233	56	97
RNF38	ACACAGCAATCACGATCGGT	205	73	68	72
RNF38	AGACGGGGAGATACATTCGG	11	6	2	3
RNF38	AGCCTCCGAGGCATAAATGG	564	397	125	183
RNF4	CCATACTCCCAGAAACGCCA	509	205	77	162
RNF4	TGTGGTGAGCAGTGACGATG	274	296	21	105
RNF4	TGCTTCCAAGGAGATCTCGG	515	292	103	145
RNF4	GACTCACAATGACTCTGTTG	345	310	55	159
RNF40	GCAGAAGAAGCTACGCACAG	351	88	96	142
RNF40	GCTCCAGGATAAAGTGACAT	333	92	61	94
RNF40	GGGACGCCCAGCGATACAAG	340	69	80	116
RNF40	CAGTACCCCCGACAACAGAA	336	197	74	88
RNF41	GGGCGACCGTCACAACACTA	173	91	22	67
RNF41	ACTGTGAGCACAACCCGAAG	236	121	34	58
RNF41	CATTAAGCACCTGCGCTCAG	715	227	85	176
RNF41	TCCTGAGTGACACTCACTCT	586	319	80	363
RNF43	GGTTCTTGGTAAGATCGAGA	255	120	56	131
RNF43	TTACCCCAGATCAACACCAC	203	97	27	217
RNF43	GCACGGACATCAGCCTACAG	306	266	56	149
RNF43	GCCCAGCACCCCTATGCACA	368	410	109	305
RNF44	AGAGACACAAACTGCCCCAG	440	205	91	152
RNF44	ACCTCCACACCTCCCCGTAG	505	153	79	128
RNF44	GTCACCACAGTGACGACCCA	262	78	32	151
RNF44	GACAACGACGTGGACCTGCG	872	568	243	465
RNF5	GCTCGCGATTTGGCCCTTCG	281	92	72	177
RNF5	ACCAAATGGCTGGAATCCCT	204	147	39	189
RNF5	GTACGCACCTGATGAAGACA	160	108	40	77
RNF5	AGTGTCCAGTATGTAAAGCT	163	29	63	78
RNF6	CTAGAAGTAATGTTACAGTG	498	85	195	141
RNF6	GTGCGTGAAGCGTTAGCTCG	181	68	65	84
RNF6	ACAAAGGTCAACTAGTCCTG	472	131	46	147
RNF6	ACAGCGGTTAGATGGCGTCA	416	144	164	177
RNF7	CCTCAAGAAGTGGAACGCGG	588	163	114	159
RNF7	AGCTCAGGCTCCAAGTCGGG	356	185	141	83
RNF7	TTCAGCTTGACATCTAAGAC	624	291	90	294
RNF7	AACAAACAAGAGGACTGTGT	331	178	76	251
RNF8	TGAGCCAAGTAAGACCACAG	274	116	36	95
RNF8	CAGGGAGACTACATCCAACT	423	219	60	93
RNF8	GTGGTTTCGAGAAATCATCA	150	19	18	12
RNF8	TTCAGTTTGGATGAATTAGC	302	244	56	203
RNFT1	TGTGTACACAGTCGCTTACG	320	196	66	84
RNFT1	AAGCTCAAATGGTCCAAAGT	226	183	45	74
RNFT1	AATCTTGTGTGGACACACTG	273	163	105	271
RNFT1	AATTCCGCTATCTCTTCAAG	122	31	40	92
RWDD3	TCAGAGTTAATCGAGATACC	327	135	70	114
RWDD3	AGAACCAGCTCATGAACCAT	368	164	72	176
RWDD3	AAATGGAACACCAATTCCAG	287	103	17	142
RWDD3	CGCGCGGGTAGTCACCTGAG	292	172	28	196
SART1	GAAGCGCGATGACGGCTACG	200	59	35	156
SART1	GCCGTCGGACGACACCCGAG	337	81	52	76
SART1	CTCAGGCGTGAGGTATTCGG	598	178	182	126
SART1	GAAGATAAAGACCCTAGGAG	317	78	57	103
SH3RF1	CGGGGTCACAATTAACCCGG	143	74	84	156
SH3RF1	ACAGCTGGCCAGACAAGTCG	291	151	84	121
SH3RF1	TCTGACTGTGATCCGAAGAG	281	245	87	191
SH3RF1	TGCAACAAGACCTTAGCCTG	659	299	104	292
SH3RF2	GGAGGTGGATAACGTCCATG	291	96	77	106
SH3RF2	CTCTACAACTTCGACCTACG	504	368	100	235
SH3RF2	GCAACACGTCTACCCTCCGT	370	131	100	164
SH3RF2	ACACAGGCGTCCTGCATTCG	366	157	145	152
SH3RF3	CCTCCGACTACATTATTCCG	247	170	106	169
SH3RF3	CGTGGGGGTAGATCCCGCCG	458	34	59	54
SH3RF3	GCACAAGGGAGAGATGTACC	377	165	31	220
SH3RF3	TCTGTGCGTCACACTGAGCG	257	171	89	214
SHPRH	AGAAACGCAGTCCATCCAAG	574	40	46	253
SHPRH	ATTAATCGATGGTGTATCAG	396	136	40	140
SHPRH	ACACTCAAAGCGGTAATCAG	356	219	63	176
SHPRH	TTTCTATCACCGTCAGCATG	356	202	28	218
SIAH1	AAGTTGCGAATGGATCCCAA	213	85	26	29
SIAH1	CAGAAGACGCATATTTACAG	541	308	157	182
SIAH1	TAAGTCCATTACAACCCTAC	442	71	31	99
SIAH1	AACTGCATCCAACAATGACT	218	107	24	68
SIAH2	GGTCAGGGAACAGCCCGTGG	236	69	91	134
SIAH2	TGCAGGAAGCACCAGGACAT	552	235	82	136
SIAH2	AAGAGCATTACCACCCTTCA	511	233	75	138
SIAH2	GACCGGACACTCGAAGAGCG	666	170	85	203
SKP2	GTTGGTCCATAAATGATCGT	49	76	34	136
SKP2	CTGAGACAGTATGCCGTGGA	321	186	106	219
SKP2	AGGTCTCTGGTGTTTGTAAG	521	195	120	177
SKP2	AAGACTTTGTGATTGTCCGC	427	152	94	188
SMU1	GTTTGGTCAGAAATCACATG	16	48	27	67
SMU1	TACCACAGTCATACCTCACG	30	35	42	35
SMU1	CTTGCCTCGAAACAAATCTA	347	50	51	100
SMU1	CCACTCTTACCTGTTCATAG	114	195	39	42
SMURF1	CGAGACAGAATAGGAACCGG	325	69	60	59
SMURF1	ATTCGATAACCATTAGCGTG	345	82	41	102
SMURF1	GAAGAAGGTTTGGATTACGG	191	170	69	165
SMURF1	CACAGACTGGAGTTAGCACG	555	350	74	203
SMURF2	CTTCCCTGGAAACCTCAATG	445	185	38	247
SMURF2	AGAATACGCTTGATCCAAAG	219	99	31	143
SMURF2	GAACAGAGGACAACGCAACA	570	165	126	322
SMURF2	GTATTACGGATCTCCCATCC	283	167	52	132
SNRNP40	ATTTGACCGACTGATATGTG	220	43	45	146
SNRNP40	AGCATCCACAGATAAAACCG	454	201	90	116
SNRNP40	AAGCTAACCTACACCATGAG	471	81	69	235
SNRNP40	GACATTTCAGAACACGTACC	329	106	39	184
SOCS1	CGGCGTGCGAACGGAATGTG	490	88	167	139
SOCS1	AAGTGCACGCGGATGCTCGT	311	148	43	262
SOCS1	ACGCCTGCGGATTCTACTGG	757	190	95	373
SOCS1	CGAAAAAGCAGTTCCGCTGG	1020	364	135	237
SOCS2	CTTCGAATCGAATACCAAGA	762	291	93	258
SOCS2	AAAACCCCAGGATGGTACTG	249	103	31	61
SOCS2	AAATTAAAAGAGGCACCAGA	275	219	43	65
SOCS2	GGAAGGGACGCGGAGCCAGT	485	151	36	84
SOCS3	ACCTACTGAACCCTCCTCCG	469	176	36	183
SOCS3	TTGAGCACGCAGTCGAAGCG	414	242	83	148
SOCS3	TCAGCGTCAAGACCCAGTCT	193	51	53	78
SOCS3	TACTGGAGCGCAGTGACCGG	346	220	101	246
SOCS4	ACAGAAAAGACGGTTATGTG	555	92	75	165
SOCS4	TTGTCGGTGGTTATGACACA	813	199	56	192
SOCS4	ACTTGTCTCAGACTGAATTG	987	1176	116	477
SOCS4	GCCTAAAAATCGATGCCCAC	378	78	57	137
SOCS5	TCCACAAGCTAATTGTGACT	275	139	49	155
SOCS5	GAAGTCGCTCTCTAAGACAG	249	162	47	102
SOCS5	AACAATTTGAGGGATTTCTG	418	170	74	107
SOCS5	AAGTTTGGTAGAACTCGAAG	129	158	60	140
SOCS6	GCGCATACTTTCAGCCACGT	137	39	31	39
SOCS6	TGATGGGTACGCTAAAAAGG	343	229	71	249
SOCS6	TGGCTTGTTGATTGGCACCA	175	37	49	227
SOCS6	ATCACTACAGTCCCGCGCCG	447	278	100	162
SOCS7	GCGCGTCGCTCGTTTCCGTG	348	213	50	161
SOCS7	GATGTGGACATTTCTCAGCG	327	145	87	172
SOCS7	GCTCGGATGGGAGCAATCCG	218	276	93	113
SOCS7	TGCAGCTCTTGGTGCGAAAG	424	321	97	254
SPOP	TGTTTGCGAGTAAACCCCAA	298	148	82	63
SPOP	ACAAGGCTATCTTAGCAGGT	345	176	33	311
SPOP	AGAGGGTAAGCTTGTCATCA	516	173	102	110
SPOP	AGATGAGTTAGGAGGACTGT	286	130	38	177
SPSB1	TCGGGTACACAACCCTCGTG	455	231	60	201
SPSB1	GCACGTGTGGCAGATCACGT	209	311	71	99
SPSB1	GCTGGACATCATAGGACACA	354	51	76	61
SPSB1	CAGAGCACGGACGCTATCAG	162	193	94	213
SPSB2	GCTGCAGACTGACCACTACG	513	351	82	265
SPSB2	AGTTCCCGCTGGATACTGGG	329	162	30	116
SPSB2	AGTCTTTGGGGTTCCAACCG	447	123	71	233
SPSB2	GCAGAGGGGCACGCATGCCG	371	101	43	220
SPSB3	TTCCACATGGAGTACAGCTG	272	114	48	172
SPSB3	CTAGCAGGCTCCACTAACTG	796	256	98	214
SPSB3	GCCGAAGCAACTTACCATGT	299	79	61	138
SPSB3	ACAGTCACAGAAGGACTCGC	268	286	127	178
SPSB4	GCGGCACGCGTGGAACCCCG	225	92	43	124
SPSB4	TGGCCACACCAACTACAGCG	506	358	85	252
SPSB4	CAGCACCACGAGCAGCGAGT	683	155	161	187
SPSB4	GGCAGTGACGCCGAGTCGTG	239	77	50	93
STAMBP	CCAGAGCGGAAGTACCGACG	184	52	24	58
STAMBP	AATCGATGGATTGCGCCATG	346	212	61	226
STAMBP	ATACTTGTTATAGAGGATGA	524	165	92	149
STAMBP	GAGTTTGGGAAGGTAGACCC	191	108	51	52
STAMBPL1	AAGAAGCAAGAGTTAGCCCG	510	121	28	110
STAMBPL1	CCAGACCTAAAGTAACGTCG	236	32	26	24
STAMBPL1	GGAGCATCAGAGATTGATAG	524	125	72	149
STAMBPL1	ATCTGCAAATACATTCAGCA	1260	401	214	431
STC1	ATGTGTGCAGCATCGCCAAG	397	278	106	173
STC1	CTCAACAGTGCTCTACAGGT	529	25	26	57
STC1	TGGAGCACCTCCGAATGGCG	520	173	47	90
STC1	GAGCCCCAGGAAATCCCGAG	331	147	33	116
STUB1	GAAGCGCTGGAACAGCATTG	592	141	109	250
STUB1	GGAGATGGAGAGCTATGATG	128	41	50	26
STUB1	GGCCGTGTATTACACCAACC	481	211	98	270
STUB1	GTCCCACCTCTCACGCTCCG	374	274	62	238
SYVN1	TCAGGATGCTGTGATAGGCG	260	37	22	77
SYVN1	CTTGACTCACAAAGTCCACA	359	163	78	229
SYVN1	CCTCCAGAGTGAGAACCCCT	398	151	103	123
SYVN1	AGGACATCCATACGGCAGGT	339	247	92	329
TAF1D	ATATAGCAAGCTGTTGCAAG	435	296	47	149
TAF1D	CTGTGGAACTTGCAAATCGA	345	196	33	93
TAF1D	CCAGCCAACAGGAAGACCAC	812	290	95	296
TAF1D	TCATTGAAGCAAATGAATGT	694	137	153	121
TBL1X	GGCCGAGATCAGTATCAACG	801	236	151	496
TBL1X	TGAGGCACTGTATACGAGAG	479	296	58	212
TBL1X	ATAATTTGGGATGCCCACAC	363	57	42	168
TBL1X	GTTCTCTTCCCCATTCACCG	225	97	60	102
TBL1XR1	TATTGGTCGACCATCAAACA	236	244	58	148
TBL1XR1	ATGCTAGGAGATCACTAACA	364	255	102	225
TBL1XR1	TAGAAATCAATGCAGCGGGT	218	9	21	122
TBL1XR1	AGGGCCTTTATGCTGCCCTA	495	345	131	165
TLE1	GTACCCGCTTGGTTAACGAG	275	232	43	84
TLE1	GAGCACTAGACAGCGCAAGA	494	245	46	132
TLE1	TCTGACCGTCTGCAGTAACG	364	122	114	196
TLE1	CATGTTGTGTAAACTGGCGT	467	136	67	174
TLE2	GAGATTGTGAAGCGTCTGAG	122	124	76	60
TLE2	CGCCTACCAGTGCATCCGAG	360	31	63	85
TLE2	CAAGAGTGATTACAATCTGG	774	252	60	108
TLE2	TAGAGAGACTCACCCCGATG	364	155	74	172
TLE3	GGGAGCCGTTCATCTCATGG	527	141	84	170
TLE3	AGACCCCACATACATGACCA	559	282	99	224
TLE3	CGGGCCAGTGAGAAGCACCG	250	237	88	274
TLE3	CCCACGAGGCACGTCTACAC	340	83	94	173
TMF1	GATGAAAAGGTACTAACAGG	206	132	48	124
TMF1	AACATTAGTTATACCCACTG	238	159	59	93
TMF1	TTACATGAATCCTTGCACAT	420	346	108	255
TMF1	GAGGATGGGATACTTCAACC	296	141	58	101
TNFAIP1	AAGTATGTCCAGCTCAACGT	237	190	38	122
TNFAIP1	TGGATCCTCATAGACCGTTG	247	172	89	220
TNFAIP1	ACAACAAGTATTCCTACACC	429	497	98	268
TNFAIP1	CTGTGTCGCACAGGACAAGA	866	256	107	229
TNFAIP3	TGAGAGACTCCAGTTGCCAG	576	247	133	221
TNFAIP3	CCACTTGTTAACAGAGACCG	328	62	117	76
TNFAIP3	CTTGTGGCGCTGAAAACGAA	107	45	53	69
TNFAIP3	AGTTGTACTGAAGTCCACTT	337	282	50	152
TOPORS	GTAGCGAAATCGTCGATCAG	332	118	40	205
TOPORS	CCATGGTGCCTGACTAACAG	317	201	46	92
TOPORS	GGACAGTTCAACAAGTTCTG	593	224	92	466
TOPORS	CAGCTGAAATATCCCTGTAG	538	313	175	365
TRAF2	ACTTGCCACAAGTCTTGACG	543	318	61	289
TRAF2	TGGGAGACCAGAGCCACGCG	571	164	95	155
TRAF2	GGGGACCCTGAAAGAATACG	333	147	36	93
TRAF2	TGTGCTGCCTGTGTTCACGA	997	300	110	177
TRAF3	GCCCGAAGCAGACCGAGTGT	390	88	38	99
TRAF3	CAGCCAAGCAGAGAAACTGA	333	221	34	80
TRAF3	TGTGCAGAGCAGTTAATGCT	751	236	121	250
TRAF3	CAACTCGCTCGAAAAGAAGG	172	82	70	115
TRAF3IP2	GGATCTGCCAACCATAGACA	303	59	38	112
TRAF3IP2	AGCTTGAGAAAAGTCTCCGG	522	200	64	133
TRAF3IP2	GATAGTTCCATGGAGCATGT	148	98	27	78
TRAF3IP2	CCTGCGCACTCAAGTTCTGG	469	357	142	125
TRAF4	GTCTACTGTGAGAATAAGTG	393	239	103	157
TRAF4	AGTGTGCAGGTAGATCACGG	250	149	72	152
TRAF4	GTTGCCTGCCCCAACCAATG	151	161	65	128
TRAF4	CTCTGCCCATTCAAAGACTC	411	29	129	97
TRAF5	AGAGGTCATCAAATCTCAGG	569	290	101	222
TRAF5	GAGTAATACCAACCTGGTAC	208	189	92	62
TRAF5	GGGGGTTGTGAAGCACCGAG	688	217	79	147
TRAF5	TCATATTGAAGGATAAACGG	197	94	44	70
TRAF6	GAAGCAGTGCAAACGCCATG	548	303	141	215
TRAF6	ATGGTGAAATGTCCAAATGA	393	114	73	209
TRAF6	CAACATTCTCATGTGTGACT	568	193	125	249
TRAF6	ACAAAAGATGATAGTGTGGG	467	336	89	199
TRAF7	AGCTGTCCCACATCAACGCG	602	104	36	171
TRAF7	CAACGTCAAACTGACCGTGG	693	265	32	163
TRAF7	CCGCTTCCACGAGATGCACG	737	214	83	208
TRAF7	CCCTGGCACAGGGACCACGA	303	166	60	136
TRAIP	AGGTCATCATCGACACTCTG	516	278	88	115
TRAIP	CTGAGGACCTACTTTCAGTG	514	39	95	189
TRAIP	GGTTTGAGACAGCACCAAGT	388	76	49	70
TRAIP	ATGATCCGAGACATGGGTGT	244	61	45	30
TRIM11	GATCCGGTGATGACCGACTG	245	70	69	86
TRIM11	TCCATAGGCACAACTTCTGG	284	65	91	123
TRIM11	CACTGCGGAGGTTTCGAGGT	390	262	83	213
TRIM11	CGGCCATCTTAGCAAGCGGG	357	84	105	129
TRIM13	CAGTATGCAAAGGACACTTG	718	396	80	399
TRIM13	TGGGAGCAAGGCAAAACCCG	521	318	104	168
TRIM13	TGGGATCTGTGCTACTCGTG	634	173	156	323
TRIM13	CAAGTGTCCTACATGCCGTA	796	465	137	152
TRIM15	GCTGGGAGAAACTTACTGCG	157	83	39	124
TRIM15	AGCTACACTTCTTACCCGGT	289	206	55	161
TRIM15	GATGCGGTGACCATTCCCTG	193	117	35	122
TRIM15	AATCACGGATCTTCTTGACA	375	104	85	267
TRIM17	TCTGGCGGCTCTCATACAGG	400	49	55	227
TRIM17	GGGAGCAGATCACCAGGACA	370	52	58	173
TRIM17	GGCCACAGGTGGTCATCACA	458	114	154	239
TRIM17	CGTGAGTGTGCAGTGCCCAG	335	107	82	92
TRIM2	AGAGGCGCGTTAAGTCCCCG	336	43	36	133
TRIM2	TGGTGGTTAAGATCGTCCCG	298	168	104	154
TRIM2	AGCCACTTACATTCCCATCG	658	481	117	292
TRIM2	CCGAACTGAGCACCCCCGAC	177	157	62	94
TRIM21	TCATCTCAGAGCTAGATCGA	233	212	36	334
TRIM21	ATCCAGACACAGCCAATCCG	532	218	124	219
TRIM21	GAAACACCGTGACCACGCCA	265	103	43	69
TRIM21	GAGCCTGTGAGCATCGAGTG	617	207	105	162
TRIM22	CCAAACATTCCGCATAAACG	415	138	59	364
TRIM22	GAACCTCTGAGCCTAGATTG	535	259	91	436
TRIM22	AGAAATAGCAACATTCGAAG	443	138	68	111
TRIM22	TCCGAGTACCAGATCTGAGT	411	111	66	72
TRIM23	ACACACAGTGCAATATACAG	419	89	25	74
TRIM23	GATCGACAAGTAACAGACCT	419	153	74	232
TRIM23	TGGCCACAAAGCAAAAGACG	653	167	42	143
[truncated: 853 more rows]

## Sheet: Fig. 1d - Volcano Plot
Gene	Ratio	p_value
RNF20	1.16278	0.999832
FBXO22	1.34935	0.999467
ZC3HC1	1.02174	0.999467
FBXL15	1.14241	0.996269
ZNRF2	1.06238	0.995933
ZNRF4	1.1104	0.995259
RBCK1	1.00551	0.993997
PEX2	1.03147	0.991697
RNF7	1.14024	0.991108
TRIM37	0.994847	0.98864
KLHL15	1.01735	0.98662
TRIM36	1.25821	0.984741
FBXL14	1.03274	0.983703
2024-03-09	1.32073	0.981851
SPSB3	1.03681	0.981851
NLE1	1.17425	0.98115
FUS	1.06533	0.980477
ATG3	1.05834	0.979411
AREL1	1.08739	0.979355
SKP2	0.991162	0.977784
VPS18	1.16473	0.9754
RNF152	1.13332	0.973913
DCUN1D3	1.21582	0.970912
RNF126	1.01116	0.970912
RBBP4	1.01228	0.970659
RNF144B	0.991061	0.970126
NEURL1	1.00043	0.968808
PML	1.46593	0.96648
HDAC4	1.0965	0.965947
USP6	0.993821	0.964965
JOSD1	0.999093	0.964292
NFX1	1.01321	0.963731
TBL1X	1.06845	0.962861
FBXO30	0.982333	0.958149
PJA1	1.15232	0.957588
KLHL9	1.08916	0.95669
SOCS2	0.996427	0.955933
ARIH2	1.05195	0.955849
PELI2	1.11824	0.951921
RNF11	1.04389	0.951921
TRIML1	1.02175	0.951557
TRIM31	0.984752	0.949144
RAD18	1.05083	0.948135
ASB4	1.06405	0.946844
USP3	1.0232	0.946255
KLHL24	1.06904	0.945498
FBXO21	0.997848	0.939832
USP45	1.35978	0.938345
MIB2	1.01537	0.93756
ANAPC1	1.1659	0.933043
BMI1	1.21631	0.931613
OTUD1	1.02584	0.931136
DCAF5	1.04309	0.930295
HECTD1	1.12647	0.930014
KLHL2	1.09373	0.929173
RNF111	1.03506	0.928668
2024-03-02	1.14001	0.928219
KATNB1	1.06248	0.927546
LRR1	1.17386	0.925582
UBR1	1.03545	0.924572
ANAPC10	1.19993	0.920813
CBLL1	1.19814	0.917896
CBX4	1.07613	0.917896
USP14	1.04667	0.91582
UCHL5	1.01096	0.91582
ASB12	1.02432	0.914334
ATG10	1.04291	0.911641
TRPC4AP	1.06249	0.909509
KLHL4	1.28035	0.904937
MAGEA6	0.984539	0.904404
UBE2O	1.0675	0.904376
USP28	0.975498	0.903647
FBXO24	1.02862	0.901262
CADPS2	1.06541	0.899018
UBOX5	1.03947	0.899018
ASB13	1.02018	0.895849
USP12	1.24324	0.895147
USP44	1.05559	0.894306
RNF133	0.994992	0.884628
UBE2W	1.03916	0.884628
RNF103	1.194	0.882861
KLHL25	1.04096	0.882665
UFC1	0.967001	0.880757
MED8	1.02881	0.878766
VCPIP1	1.02878	0.87655
FBXO25	0.998741	0.876325
CDC20	0.96613	0.875063
WDR5B	1.28401	0.874334
TRIM56	1.06969	0.872398
USP10	1.05472	0.871809
RNF8	0.986435	0.871304
PELI3	1.19264	0.871192
RNF44	1.00377	0.86648
HERC3	1.08684	0.866171
USP41	1.15688	0.863955
RNF38	1.04604	0.862749
FOXD4L4	1.12465	0.862328
CISH	0.976814	0.861403
UBE2Q2	1.12913	0.857027
IRF2BP1	0.980077	0.856213
CBLC	1.22446	0.855372
RNF165	0.976583	0.852314
STUB1	1.10069	0.852118
DDB2	1.11045	0.850435
ZNRF1	1.04358	0.84892
CUL5	0.999919	0.846732
USP40	1.02764	0.846283
TRAF6	1.07841	0.839972
UBE3D	1.25322	0.837363
ANAPC4	0.993461	0.836157
SOCS6	1.10357	0.829397
SPSB4	1.04679	0.828135
UBE2J1	1.11219	0.825863
TRIM22	1.06048	0.824095
UBE2C	1.03593	0.819607
USP13	1.19407	0.819187
DTX3L	1.18817	0.818654
ASB3	1.02081	0.816101
UBE2S	1.0988	0.8154
RFFL	1.15169	0.814755
SPOP	1.14176	0.814081
FBXL2	1.10903	0.812174
STC1	1.05886	0.810182
UBE2N	1.13818	0.808219
TRIM13	1.13375	0.802861
UHRF1	1.01415	0.802777
RAB40B	1.09644	0.801851
TRIM40	1.03574	0.799972
FBXL5	0.95908	0.799383
XIAP	1.31074	0.798429
RNFT1	1.02758	0.795231
SMU1	1.25837	0.794698
KBTBD8	1.04139	0.791921
BRCC3	1.28464	0.790407
NHLRC1	1.04609	0.789144
USP17L2	1.10324	0.784712
USP33	0.980731	0.784011
ABTB1	1.12161	0.783226
TRIM2	1.00052	0.781767
KBTBD12	1.16037	0.778766
CBL	1.33591	0.776606
TULP4	1.06533	0.776185
DCAF8	1.08582	0.774306
USP51	0.960297	0.773604
RNF128	0.964929	0.771837
CHFR	1.16529	0.771052
FBXL7	1.19254	0.764488
CDC34	0.975056	0.760421
TRIM63	1.0431	0.759411
DZIP3	1.01528	0.759158
KLHL12	1.12241	0.756353
SYVN1	1.12403	0.755344
2024-03-10	1.12747	0.755316
BIRC7	1.0648	0.754194
FBXO33	1.12989	0.750743
RABGEF1	0.938507	0.749201
RNF5	0.961243	0.746592
CREBBP	0.953962	0.743675
RNF2	1.00262	0.743675
MUL1	0.95661	0.743254
2024-03-01	0.98342	0.741655
PJA2	1.11011	0.741262
FBXL3	1.11523	0.739074
RNF145	0.978781	0.737896
ANKIB1	1.19379	0.735652
BRWD1	1.06061	0.733184
TRIM23	1.24019	0.733184
USP24	0.960838	0.73195
TRIM69	1.17837	0.731865
PCGF2	1.15365	0.731304
RPL37	1.16709	0.731304
OTUD6A	1.07194	0.729874
WSB2	1.04782	0.728752
UBE2D4	0.998863	0.722104
NANOGNB	0.932644	0.721459
RNF182	1.22066	0.719663
MKRN3	0.945844	0.717532
OTUD4	1.14116	0.716718
USP43	0.983085	0.715259
UBE2L3	1.28584	0.714166
ATXN3	1.04705	0.713268
RAB40C	1.04778	0.713268
FBXO11	0.929664	0.712174
TRIM25	1.03936	0.711248
G2E3	1.09782	0.710014
TLE3	1.09166	0.706087
DTL	1.4596	0.704151
ATXN3L	1.1832	0.704039
TRAF3IP2	1.24601	0.701795
ZSWIM2	0.945069	0.699804
ASB15	0.950752	0.698149
MID2	1.08266	0.695147
TRAF5	1.16308	0.694194
WDR59	1.0034	0.693969
DCAF15	0.960653	0.693296
ASB18	1.1105	0.6931
RNF13	0.949876	0.692651
UBE2G2	0.969435	0.692651
HERC1	1.11755	0.689958
USP11	0.946351	0.687461
UBE3A	1.12051	0.684123
TRIM32	0.997191	0.682805
USP29	1.02261	0.682805
NEDD4	0.984443	0.675961
TLE1	0.957896	0.662048
2024-03-05	0.957895	0.660393
ELOC	1.18873	0.659579
BIRC8	0.958639	0.658429
BACH1	1.55314	0.658149
RNF34	1.07911	0.656634
UBE4A	1.10807	0.656578
KLHL34	1.1381	0.654951
RNF181	0.942668	0.654558
SMURF1	1.0113	0.654558
LRRC41	1.02164	0.6531
RNF113B	0.97266	0.64878
RNF125	0.937446	0.645133
RNF122	1.21434	0.642609
TRAF7	0.994164	0.642525
HECW1	1.02947	0.641992
ANAPC5	1.54253	0.639832
ERCC8	1.35595	0.636662
BTRC	1.12681	0.636157
DTX2	0.91528	0.635568
SOCS1	1.14648	0.633184
HECTD4	1.41436	0.631809
KLHL22	1.34107	0.62791
OTULIN	0.927981	0.627854
RING1	0.930937	0.627854
RNF167	0.948823	0.624684
TRAF4	0.938501	0.62317
YOD1	1.10119	0.621851
RNF24	1.12417	0.618962
DCAF11	1.33401	0.616886
RNF169	0.987367	0.613689
SNRNP40	1.34372	0.612987
LNX1	1.10072	0.609734
CDCA3	1.19443	0.609257
MNAT1	1.30608	0.607013
TRIM35	0.91279	0.60662
BACH2	1.12844	0.602468
PRC1	1.20199	0.601487
RNF150	0.982341	0.600673
KLHL36	1.18752	0.600561
FEM1B	1.10731	0.599046
KLHL14	1.12007	0.599046
TRIM26	1.26963	0.597111
USP16	0.949393	0.596269
ANAPC11	0.974374	0.59352
USP54	0.909664	0.590856
USP30	1.15946	0.590182
TRAF2	1.11543	0.587489
BFAR	0.938049	0.585778
CYLC2	0.933344	0.584264
BIRC2	0.98627	0.583562
RNF130	0.937264	0.581403
KCTD11	0.912316	0.579243
USP9Y	1.08986	0.578822
F9	1.08801	0.574446
USP8	1.18083	0.573829
WDTC1	0.977751	0.571893
RBBP7	0.950617	0.568219
USP46	1.00407	0.566704
TRIM41	0.964386	0.566199
ZBTB18	1.12841	0.56561
KLHL38	0.906568	0.564628
FBXL6	0.916727	0.561767
TRIM68	0.923104	0.561767
UFL1	1.14461	0.560757
TRIM74	0.962201	0.559888
MKRN2	0.913351	0.559523
LTN1	0.9853	0.556241
KLHL18	1.21048	0.555316
FBXO45	0.93062	0.555175
ASB1	1.23734	0.553212
FBXO40	1.2026	0.550603
HECW2	1.12682	0.54547
UBE2D2	0.92895	0.545302
PDLIM2	0.96808	0.544376
PARP11	1.09648	0.543506
SH3RF1	0.90254	0.543422
KBTBD6	0.928275	0.542833
RAB40A	1.22404	0.542104
PRKN	0.948704	0.542076
PIAS4	1.11124	0.541739
RNF26	1.00778	0.539607
KBTBD7	1.13679	0.538036
TRIM8	0.93573	0.537644
OTUB2	0.944982	0.531697
ASB7	1.12211	0.530491
USP19	0.917583	0.53021
MID1	1.56345	0.530014
USP25	1.09578	0.528612
RHOBTB2	0.916687	0.526367
FBXW2	1.5077	0.524881
MIB1	1.22715	0.523338
WDR61	0.886926	0.521851
ENC1	0.910749	0.520645
NUP43	0.898026	0.519635
UBE2V2	1.27654	0.518878
BRCA1	1.02298	0.516662
CIAO1	1.03822	0.516662
MGRN1	1.23584	0.515877
TSG101	0.89011	0.511585
FBXW10	1.13356	0.508724
UBE2H	1.15312	0.508724
TRAF3	1.12644	0.507658
RASD2	1.13141	0.503114
EP300	0.904396	0.502889
PELI1	0.89492	0.501795
KLHL41	0.969399	0.498345
USP32P3	1.51708	0.497391
2024-03-07	0.973826	0.496746
HECTD2	1.22218	0.496381
LRSAM1	1.4177	0.495484
KCMF1	1.13933	0.494474
BRAP	0.983381	0.493352
TBL1XR1	0.950879	0.492342
RNF186	1.27397	0.491248
TLE2	1.37583	0.491248
SOCS4	1.31295	0.490884
UBR3	0.891835	0.490827
NSMCE2	1.15916	0.489397
USP47	1.12948	0.488583
FANCL	1.00295	0.487153
KCTD6	0.881257	0.485582
MYCBP2	1.27318	0.483057
USP36	1.19464	0.483057
RNF141	1.19349	0.482581
PEX12	0.892263	0.482188
SIAH1	1.365	0.481066
ASB16	0.883643	0.48014
FBXL12	1.21607	0.478654
NEDD4L	0.957621	0.476606
CBLB	1.2345	0.474137
UBE2D1	0.881948	0.471052
BIRC3	0.901395	0.467097
UBE2B	0.894773	0.466676
KLHL3	1.29419	0.463534
ATG16L1	1.14806	0.459944
LONRF1	1.21257	0.459944
ZRANB1	0.875211	0.459243
KCTD13	1.75744	0.458401
PDZRN3	0.895234	0.458065
TRIM50	0.885404	0.456522
CUL2	0.880344	0.450014
FBXW7	1.00591	0.450014
2024-03-11	1.15297	0.445722
CORO7	0.929869	0.444937
KDM2B	0.877313	0.444937
TRIM27	0.914469	0.443843
DTX1	1.16655	0.442412
AIRE	1.34339	0.441094
RNF41	0.882742	0.438654
RNF187	1.24055	0.437728
RNF144A	1.14521	0.434334
UBE4B	1.24272	0.432034
TRIM54	0.896717	0.431669
CCNF	1.44097	0.43108
DCAF6	0.86858	0.430715
UEVLD	1.26762	0.424151
UBE2E1	0.859586	0.420954
KCTD21	0.927326	0.419607
TRIM45	0.869519	0.418205
HACE1	0.879162	0.417335
2024-03-04	1.14248	0.416185
UBE2E3	0.881681	0.41324
OTUD7A	1.35766	0.412791
UNKL	1.43638	0.407237
STAMBP	1.24633	0.406788
USP26	1.20712	0.405778
TRIM43B	0.864284	0.405273
UBE2F	1.25012	0.405161
MDM2	0.890164	0.403983
JOSD2	0.863576	0.40359
USP1	1.32679	0.40345
PIAS1	0.840547	0.403226
KLHL8	0.89861	0.402553
MSL2	0.913178	0.400645
UBE2Z	1.18111	0.400365
KBTBD3	0.866777	0.400084
BARD1	1.25091	0.399383
TRIM59	1.17144	0.399383
HOXB4	0.891862	0.395624
KLHL20	0.853058	0.395063
AURKA	1.00412	0.392595
UCHL1	1.26024	0.391809
CDC16	0.876759	0.391585
NEURL3	0.855013	0.389874
SIAH2	1.19398	0.388696
RNF149	1.19443	0.388219
MDM4	1.24432	0.387405
HERC2	1.15602	0.382581
CRBN	0.892956	0.382188
KLHL1	0.863198	0.381795
ASB5	1.21146	0.380645
RC3H2	1.15705	0.378457
RBBP6	1.14561	0.378261
WWP1	0.854239	0.374698
RANBP2	0.844875	0.370659
TRIM21	1.14846	0.369341
TRIM3	0.894507	0.368836
DCAF17	0.92911	0.367433
UBE2T	0.850631	0.365835
ANAPC13	1.43224	0.364853
GPR50	0.863093	0.360589
MPND	0.848313	0.358485
KLHL13	1.23251	0.357532
SOCS3	0.856623	0.356157
PDZRN4	0.841064	0.354727
MEX3C	1.25791	0.354502
KCTD10	0.885228	0.353801
RCHY1	0.864247	0.353352
FBXO17	1.27058	0.35324
FZR1	1.21548	0.352987
RNF213	1.28417	0.351445
TRIM38	1.26294	0.349088
PAFAH1B1	1.43413	0.347798
FBXO4	1.24519	0.345554
RNF151	1.2479	0.344544
RMND5B	1.1883	0.342244
FBXW8	0.874361	0.342188
KBTBD2	1.27948	0.341907
RNF216	0.84249	0.338597
POC1B	1.17491	0.338401
ASB6	1.2114	0.337167
IFNA10	0.905401	0.336073
FBXO31	0.871963	0.331809
CDC26	1.00485	0.329032
ASB10	0.850894	0.328275
FBXW5	0.842684	0.324853
NOSIP	1.33863	0.323338
WDSUB1	0.838853	0.323086
TRIM71	1.18644	0.321627
UHRF2	1.35245	0.32
RNF185	1.31116	0.31554
DTX3	1.30786	0.313296
FBXO2	0.838258	0.312987
RNF14	1.73174	0.310912
PIAS2	0.843671	0.309958
TNFAIP3	1.21013	0.307041
CUL9	0.850544	0.305245
SH3RF3	0.854726	0.304628
ASB11	0.855521	0.300449
RNF175	1.20387	0.298654
ANAPC2	0.882719	0.297532
TMF1	0.854257	0.297027
IRAK1	1.27194	0.296746
FBXO32	0.833571	0.294053
EED	0.861122	0.289958
MAGEB4	0.831475	0.288668
RNF139	0.870557	0.287265
2024-03-03	1.91443	0.286816
NACC1	1.22749	0.285358
USP34	0.830074	0.282356
RWDD3	0.807104	0.281935
FBXO9	1.30561	0.275596
BAP1	1.35025	0.275147
WWP2	0.830835	0.271052
CNOT4	0.835097	0.270547
IPP	0.845362	0.270098
TRIM6	1.21459	0.269902
TRIM34	1.30715	0.267966
TAF1D	0.833703	0.267433
UBE2A	1.26105	0.265414
USP49	1.52058	0.264684
DCUN1D2	0.819192	0.26129
PWP1	0.816134	0.259158
FBXL4	1.23053	0.257195
TOPORS	0.825806	0.256325
ELOB	0.881195	0.255792
UBE2L6	1.32219	0.253773
2024-03-06	0.823805	0.252791
FBXO27	0.82277	0.252539
LITAF	0.830332	0.252202
ITCH	1.31199	0.251417
KLHL7	0.819758	0.249229
E4F1	1.31037	0.248135
FBXO6	1.43575	0.245302
KAT2B	0.827989	0.245161
BCL6B	0.822843	0.241487
CYLD	0.811915	0.241122
RAG1	0.857833	0.240533
KLHL26	0.817822	0.23986
AMBRA1	1.66852	0.239776
RNF121	0.817198	0.238008
DCAF10	1.30735	0.237055
HERC5	1.30204	0.236634
MYSM1	0.808059	0.23425
TRIM62	1.36652	0.229173
KLHL42	0.83884	0.22864
ZMIZ1	0.858118	0.22864
TRIM39	1.26677	0.22777
UBE2V1	1.37639	0.227237
TRIM72	1.42391	0.227013
USP9X	1.29276	0.226648
MAP3K1	0.821507	0.225105
WDR53	0.788217	0.224404
RNF4	0.807189	0.221038
FBXO44	1.34753	0.218261
UBAC1	1.52564	0.214334
KLHL32	0.806173	0.207237
RNF138	0.810253	0.2069
MALT1	1.38317	0.206816
UCHL3	0.800527	0.206367
STAMBPL1	1.28519	0.205189
ARNT	0.796737	0.202553
RFPL4A	0.797112	0.201374
CUL3	1.39798	0.201318
FBXL19	1.40724	0.200393
SHPRH	0.814598	0.198626
RNF168	0.81318	0.197391
TRIM9	1.51454	0.196466
USP2	1.25548	0.196017
SPSB2	0.839596	0.194165
TRIM4	0.798424	0.190238
KEAP1	1.44233	0.19021
DCAF4	0.8419	0.189734
UBE2I	0.799052	0.189734
RNF146	0.77684	0.18662
UBE2R2	1.25738	0.186311
RNF208	0.791075	0.185863
RPL14	1.47753	0.185638
IRF2BPL	1.24729	0.18432
SPSB1	0.80723	0.182104
SOCS7	0.839633	0.17972
PPIL2	1.80936	0.179579
AHR	0.790988	0.178233
DCAF12	1.37052	0.17683
USP37	1.49048	0.17683
FBXO18	0.782047	0.172398
2024-03-08	1.62162	0.169116
RHOBTB3	1.39969	0.163366
NEURL1B	1.30004	0.161879
NEURL2	1.2954	0.16101
TRIM28	0.784825	0.160898
SOCS5	0.775665	0.160561
KBTBD11	0.776912	0.159607
PIAS3	1.28132	0.159383
TRIM5	1.41788	0.155372
CCIN	1.27119	0.154025
OTUD6B	0.789385	0.153156
TRIM73	0.782531	0.152847
RFWD3	0.768721	0.151585
GRWD1	0.77757	0.151192
OTUD7B	0.774774	0.148836
SH3RF2	1.31388	0.145189
UBE2QL1	0.782277	0.145133
DAZ2	1.8644	0.143955
HECTD3	1.27736	0.143675
TRIM47	0.775879	0.143506
UBE2E2	1.43729	0.143366
ASB17	0.776203	0.141655
DTX4	1.44452	0.138934
PEX10	1.44551	0.138429
CUL4B	1.31247	0.136802
FBXO10	1.39339	0.135624
RNF19A	1.53911	0.134053
PDE4D	1.47811	0.133913
RHOBTB1	0.743922	0.133184
KLHL5	1.32361	0.131585
TRIM65	0.760906	0.131276
UBE2J2	0.762387	0.130715
TRIM46	0.763694	0.123871
FBXO8	0.778351	0.122777
CDC27	0.883215	0.121767
KLHL30	0.748896	0.121543
RNF114	1.29484	0.121122
BIRC6	0.760334	0.12087
KLHL29	1.33844	0.120533
RICTOR	0.802207	0.119523
ASB14	0.758919	0.11885
KLHL21	0.761128	0.118766
TRIP12	1.71073	0.118373
RNF170	0.759246	0.118373
UBE3B	0.754918	0.11784
BTBD1	0.758267	0.116073
RCBTB1	0.749005	0.115428
FBXO7	0.754383	0.115288
GNB2	0.754478	0.113268
MBD3L1	1.31889	0.112931
RBBP5	0.754195	0.112651
TRIM17	1.72162	0.111248
USP20	1.60777	0.107293
PPM1D	0.756915	0.106928
RC3H1	0.741562	0.106143
KLHL10	0.747739	0.10345
TRIML2	0.747038	0.103029
NSMCE1	2.65803	0.100813
USP7	1.60819	0.099972
ZNF645	0.779619	0.0982328
DCAF1	1.68857	0.0982048
RNF123	1.58397	0.0975596
USP48	0.750544	0.0965778
CUL7	0.741555	0.0918934
ASB2	0.732464	0.0914165
RPL12	1.82562	0.0901262
SMURF2	0.730742	0.0890042
KBTBD13	0.720886	0.0885274
KLHL31	0.788101	0.0885274
FBXW11	1.56608	0.0881346
OSTM1	0.745229	0.0872651
USP35	0.715287	0.0815147
WDR76	0.732316	0.0814306
AMFR	0.723956	0.0795231
FBXL8	0.714915	0.0768022
USPL1	1.46934	0.0738569
TRIM33	0.723775	0.0729874
TRIM58	0.720584	0.0700982
USP42	1.36179	0.0697055
CDC23	0.668302	0.069453
RNF180	1.52207	0.0686395
UBE2K	1.43105	0.0680785
RNF31	0.720402	0.0680224
USP4	0.712974	0.0676297
PRPF19	1.76901	0.0676017
TRIM24	0.71445	0.0667882
HERC4	1.53317	0.0664516
ASB9	0.722355	0.0631978
PCGF1	1.57778	0.0629172
ZNRF3	1.46233	0.0624965
USP32	0.66723	0.0590182
KCTD5	1.68418	0.0582889
KLHL28	0.709054	0.0576157
VPS41	0.705389	0.0566339
FBXO42	0.70163	0.0539691
RNF217	0.705484	0.0537447
RNF25	1.47836	0.0525947
USP17L26	1.81225	0.0523422
HLTF	0.681474	0.052202
IRAK4	0.701241	0.0517812
TRIM51	0.704011	0.0514446
RNF6	1.47079	0.0474053
RPL19	1.747	0.0458345
UBE2U	0.684557	0.0442917
USP38	0.695162	0.0442917
WDR26	1.58995	0.0442076
RNF135	0.682014	0.0430856
RLIM	0.679602	0.0428331
USP50	1.47137	0.042216
ASB8	0.686321	0.0420196
WSB1	0.68491	0.0413464
TRIM15	0.689532	0.0393268
RNF115	0.661954	0.0375316
UBR2	1.698	0.0356522
CSH1	0.67022	0.0341936
USP22	1.45842	0.0335484
PSMD14	1.48731	0.033352
ARIH1	0.679234	0.033352
RNF10	0.656565	0.0320337
WDR12	1.56495	0.0290884
UBR7	0.624032	0.0285554
USP21	0.666892	0.0285273
SART1	1.51339	0.0284432
USP15	1.75006	0.0264236
RPL24	1.63481	0.0256942
CCNB1IP1	0.6603	0.0234502
RNF40	1.49355	0.0232258
UBE3C	2.22223	0.0231417
ZBTB16	0.660832	0.022216
ANAPC7	1.62404	0.0217672
FBXO3	1.53964	0.0217672
TNFAIP1	0.655972	0.0214306
MKRN1	0.614917	0.0201122
PHIP	0.622656	0.0184572
ZMIZ2	0.643028	0.0169425
WDR5	2.01306	0.0169145
RPL18	2.62923	0.0168864
UBR5	1.54317	0.016662
RNF19B	0.617498	0.014446
RNF43	0.603128	0.0140252
RPL7	1.5525	0.0138289
RNF220	0.624611	0.0130715
MYLIP	1.67312	0.0129593
RPL27	1.71135	0.0124825
ZFP91	0.582747	0.00992987
TRAIP	2.10656	0.00956522
CUL1	0.596299	0.00945302
HUWE1	0.589953	0.00920056
RNF166	0.604994	0.0084993
MYC	1.8301	0.00754558
RFWD2	0.60562	0.00740533
WDR82	1.9646	0.00726508
GAN	0.589767	0.00709677
HERC6	0.600024	0.00690042
TRIM11	1.634	0.00681627
RPL3	2.25863	0.00605891
UBR4	0.560557	0.00378682
OTUB1	2.10191	0.00241234
DCUN1D1	2.24826	0.00218794
USP31	1.88143	0.00196353
RPL4	2.12481	0.00159888
UBE2Q1	0.511056	0.00120617
RACK1	1.91901	0.00117812
CUL4A	2.24179	0.000982
TTC3	0.517726	0.000533
RBX1	2.34041	0.000421
DCAF7	0.46849	0.000393
KLHL17	0.482841	0.000196
KLHL23	0.481047	0.000196
OTUD5	2.15031	0.000168
UBE2D3	2.3991	0.00014
COPS5	4.86554	2.81e-05
DCAF13	2.96144	2.81e-05
DCAF16	13.9765	2.81e-05
DDB1	5.02313	2.81e-05
NAE1	3.58557	2.81e-05
RNF113A	2.71634	2.81e-05
UBA3	5.65501	2.81e-05
UBE2G1	8.18647	2.81e-05
UBE2M	5.39037	2.81e-05
USP5	4.07901	2.81e-05
VHL	2.6418	2.81e-05

## Sheet: Fig. 1f
ID	logFC	AveExpr	t	P.Value	adj.P.Val	B	Gene.Symbol	Accession
21	4.76475	2.20744	72.5474	6.81e-12	3.32e-09	18.3179	DDB1	Q16531
117	9.16033	0.0549594	33.5268	2.11e-09	3.43e-07	12.0688	DCAF16	Q9NXF7
398	6.83596	1.21276	33.8804	1.95e-09	3.43e-07	10.7816	ERP29	P30040-1
525	5.47613	1.87195	21.2243	6.16e-08	7.51e-06	7.20976	ABCE1	P61221
538	4.05595	2.52938	16.3941	4.07e-07	3.82e-05	6.49142	PRKDC	P78527
507	5.51389	1.81573	16.0725	4.7e-07	3.82e-05	6.49054	HIRIP3	Q9BW71-1
393	12.2026	-1.46008	13.4672	1.69e-06	0.00010296	5.877	GAK	O14976
83	1.92763	3.33475	15.0757	7.48e-07	5.21e-05	5.62934	NPM1	P06748
368	4.08318	2.50891	11.6896	4.64e-06	0.00022664	4.93122	PPM1G	O15355
154	5.68045	1.76165	11.1452	6.51e-06	0.00028896	4.4949	MIS18A	Q9NYP9
56	1.63295	3.41653	12.3888	3.07e-06	0.00016646	4.26617	NA	QXUBXX
192	2.89065	2.96337	10.3612	1.09e-05	0.00044288	3.52285	OAT	P04181-1
499	-4.75619	2.13636	-8.13742	5.78e-05	0.0021687	1.56128	RBM42	Q9BTD8-1
680	-4.33888	2.20164	-6.97158	0.00016217	0.00527607	1.20346	MRPL34	Q9BQ48
493	-4.95587	1.75848	-6.65017	0.00022069	0.00633501	1.07757	DAP3	P51398-1
518	-4.10413	2.26745	-6.83387	0.00018481	0.00563669	0.978811	S100A7	P31151
69	-0.583983	3.61133	-7.97988	6.59e-05	0.00229855	0.967476	LBR	Q14739
673	-5.6102	1.30688	-6.4531	0.00026805	0.00726716	0.962147	SMNDC1	O75940
145	-0.851673	3.57754	-6.15819	0.00036155	0.00928604	0.220422	YBX3	P16989-1
490	-6.50445	1.04497	-5.93911	0.00045457	0.0110915	0.200716	GAPDH	P04406-1
276	7.72434	0.693688	5.67658	0.00060276	0.0140071	-0.411519	OIP5	O43482
382	-4.05381	2.34735	-5.07752	0.00118698	0.0263294	-0.442456	MRPS23	Q9Y3D9
464	-2.39707	3.10592	-4.97019	0.00134718	0.0285837	-0.639966	MRPS7	Q9Y2R9
437	-4.86938	1.41481	-4.61425	0.00207438	0.0389346	-1.04583	ILF2	Q12905
497	-3.86207	2.47498	-4.66639	0.00194504	0.0389346	-1.34756	PABPN1	Q86U42-1
456	-3.09494	2.69211	-4.10081	0.00399512	0.0649873	-1.61687	FGFR1OP	O95684
362	-2.57768	2.87976	-4.16888	0.00365439	0.0614946	-1.72719	LTV1	Q96GA3
606	-3.73862	2.34639	-3.74821	0.00641021	0.0977556	-1.97589	TPM1	P09493-1
494	-2.80441	2.67709	-3.62966	0.00754558	0.108301	-2.24006	MRPL15	Q9P015
664	-3.66593	2.02677	-3.49351	0.00912211	0.120313	-2.29795	HSPH1	Q92598
81	-1.34699	3.4394	-4.37869	0.00278845	0.0485988	-2.33081	HSPA5	P11021
484	-3.53745	2.10401	-3.35857	0.0110377	0.138112	-2.4512	MAT2A	P31153
349	-2.89647	2.51598	-3.55366	0.00838594	0.116325	-2.50227	HNRNPAB	Q99729-1
686	2.3596	3.10287	3.24838	0.0129198	0.153777	-2.57767	MAPKAPK5	Q8IW41
386	-1.62639	3.2758	-3.65676	0.00726817	0.107481	-2.65137	PSME3	P61289-1
394	-1.82052	3.30393	-3.25248	0.012844	0.153777	-2.66224	RIF1	Q5UIP0
87	0.522147	3.61344	4.46775	0.00249098	0.0450222	-2.72287	HSPD1	P10809
95	-1.58518	3.27943	-3.53715	0.00858139	0.116325	-2.88381	PRPSAP1	Q14558
620	-3.26266	2.63547	-2.98043	0.0190664	0.197966	-3.02791	MYL6	P60660
325	0.848432	3.55452	3.36184	0.0109864	0.138112	-3.03582	TCOF1	Q13428-1
480	-2.66442	2.41113	-2.86177	0.0227112	0.216698	-3.05685	PSMD3	O43242
495	-1.76664	3.25707	-2.88795	0.0218487	0.213244	-3.10439	DNAJA1	P31689-1
338	-2.50592	2.96141	-2.85058	0.0230908	0.216698	-3.16679	WDTC1	Q8N5D0-1
77	0.479355	3.61556	3.9138	0.00512204	0.0806308	-3.24655	TOP1	P11387
594	-1.1864	3.49167	-2.81972	0.0241719	0.222563	-3.26365	MRPL53	Q96EL3
45	-3.33595	2.1317	-2.65869	0.0307327	0.258579	-3.29222	PPM1A	P35813
143	-1.24689	3.40649	-3.02748	0.0177963	0.192991	-3.45127	SRRM2	Q9UQ35
440	-1.61311	3.22367	-2.68844	0.0293943	0.251657	-3.50328	CBS	P35520-1
312	1.29781	3.42095	2.99911	0.018551	0.196802	-3.52032	CCT3	P49368-1
503	-2.52107	2.50087	-2.56367	0.0354447	0.288284	-3.53876	CASP14	P31944
251	0.496272	3.61567	3.20314	0.0137888	0.15916	-3.60894	IGHG2	P01859
476	0.931149	3.5262	2.90004	0.0214621	0.213244	-3.65393	CCT7	Q99832
331	-1.73675	3.2632	-2.40424	0.0450821	0.335566	-3.70301	DCAF15	Q66K64
486	-1.56851	3.31036	-2.39983	0.0453839	0.335566	-3.79188	EIF3CL	B5ME19
609	2.09121	3.07235	2.0141	0.0813864	0.421443	-4.06695	CSNK2A1	P68400
619	-1.94441	2.96885	-1.94146	0.0908142	0.435614	-4.1096	PSMC6	P62333
235	-1.47957	3.26447	-2.00263	0.0828087	0.421443	-4.13133	SPIN3	Q5JUX0
147	-0.681619	3.57308	-3.1914	0.0140243	0.15916	-4.17643	NAP1L1	P55209
397	-2.61489	1.94579	-2.0708	0.0747	0.40504	-4.24472	PSMD7	P51665
360	0.885824	3.5269	2.33884	0.0497718	0.348138	-4.25547	QPCTL	Q9NXS2
114	-0.995566	3.48082	-3.0784	0.0165214	0.183237	-4.25718	SYNCRIP	O60506
584	1.52914	3.31181	2.1994	0.0614801	0.375029	-4.27276	TCP1	P17987
511	2.26972	2.96994	1.5209	0.169515	0.586691	-4.40592	MYO1D	O94832
139	0.707408	3.57252	2.76935	0.0260514	0.227621	-4.4222	HSP90AB1	P08238
380	-1.95205	2.69817	-1.9775	0.0860107	0.432713	-4.42712	PROSER1	Q86XN7
318	0.921105	3.50034	2.24544	0.0573366	0.368016	-4.46187	CCT4	P50991
375	-1.15075	3.35685	-1.93974	0.0910504	0.435614	-4.49415	CDC37	Q16543
204	0.49929	3.60802	2.76757	0.0261204	0.227621	-4.50689	RPL34	P49207
229	0.872443	3.53468	2.40569	0.044983	0.335566	-4.5289	PCBP1	Q15365
209	-1.60236	3.11675	-2.50873	0.0385023	0.308018	-4.5329	SNRPD1	P62314
487	-1.66055	3.05376	-2.00185	0.0829068	0.421443	-4.54298	RCL1	Q9Y2P8
389	-1.07624	3.40512	-2.09524	0.0719873	0.40504	-4.61218	ZNF593	O00488
10	-0.471998	3.61749	-4.61753	0.00206598	0.0389346	-4.61316	C1QBP	Q07021
546	1.13783	3.42725	1.79518	0.113108	0.497268	-4.61897	DCTN3	O75935
580	0.522295	3.61566	2.03151	0.0792741	0.420966	-4.62932	CTTN	Q14247-1
249	0.444771	3.61917	2.32727	0.0506512	0.348138	-4.6308	PHKG2	P15735-1
657	-0.897519	3.55232	-1.51377	0.17128	0.588623	-4.66506	ETFB	P38117
333	-0.470935	3.61057	-2.33511	0.0500535	0.348138	-4.68522	CMBL	Q96DG6
326	1.72282	3.16858	2.15848	0.0654128	0.389286	-4.69023	SSRP1	Q08945
101	-0.972592	3.47952	-2.80059	0.0248684	0.224737	-4.70394	ILF3	Q12906-1
621	-1.72389	2.78977	-1.42744	0.193983	0.625264	-4.74435	NOB1	Q9ULX3
131	0.388025	3.62207	2.89517	0.0216168	0.213244	-4.74522	SLC25A5	P05141
448	-2.27258	2.30017	-1.92247	0.0934485	0.435765	-4.75559	POLDIP2	Q9Y2S7
514	0.597276	3.58684	1.92813	0.0926559	0.435765	-4.77321	ENO1	P06733-1
399	-0.604065	3.58412	-1.92025	0.0937609	0.435765	-4.78661	GRSF1	Q12849
439	-0.739882	3.56515	-1.55402	0.161536	0.569093	-4.79693	MRPL50	Q8N5N7
403	-1.01333	3.40843	-1.94911	0.0897739	0.435614	-4.8196	MRPS28	Q9Y2Q9
567	-0.705758	3.56007	-1.78392	0.115026	0.501185	-4.82687	SFSWAP	Q12872
370	-1.54179	3.04708	-1.96164	0.0880928	0.435614	-4.82872	XRCC6	P12956
601	-1.92223	2.27712	-1.63072	0.144364	0.563598	-4.8556	ARG1	P05089
203	-0.861401	3.48117	-2.30175	0.0526471	0.351942	-4.93428	PUF60	Q9UHX1-1
559	-0.754421	3.50828	-1.5748	0.156708	0.569093	-4.97935	MARS1	P56192
648	1.26955	2.72992	1.35064	0.216383	0.627819	-5.00893	MYH9	P35579-1
348	0.27602	3.55215	0.220893	0.831106	0.934872	-5.05755	DBN1	Q16643
388	0.712379	3.54067	1.39848	0.202178	0.625264	-5.07318	STAU1	O95793
392	-0.734868	3.50907	-1.69357	0.131568	0.535531	-5.08506	PHKA2	P46019
537	0.444761	3.54277	0.397594	0.702073	0.925308	-5.09393	ADD1	P35611-1
199	-0.962544	3.35654	-1.75215	0.120605	0.519425	-5.11882	DHX15	O43143
200	-0.955455	3.43179	-2.23475	0.0582726	0.368016	-5.12034	HIST2H2BE	Q16778
290	0.463884	3.60619	2.09314	0.0722171	0.40504	-5.12917	ESF1	Q9H501
275	-0.54594	3.58174	-2.10537	0.0708919	0.40504	-5.15799	NOP14	P78316
84	0.643762	3.57444	2.58979	0.0340796	0.281879	-5.16357	RPLP0	P05388
270	-0.702201	3.53113	-2.03077	0.0793624	0.420966	-5.17483	RPL19	P84098
663	-0.608067	3.56577	-1.11562	0.29926	0.708925	-5.19355	TRMT10C	Q7L0Y3
485	-0.794984	3.40399	-1.20102	0.266521	0.67932	-5.19482	LUC7L2	Q9Y383
171	-0.898089	3.46083	-2.22856	0.0588222	0.368016	-5.19767	RPL22L1	Q6P5R6
578	-0.793047	3.40687	-1.21563	0.261228	0.67808	-5.21408	DIMT1	Q9UNQ2
316	0.52476	3.59308	2.0056	0.0824387	0.421443	-5.21679	NOP2	P46087
435	-0.994846	3.24166	-1.3743	0.209251	0.62603	-5.21757	CDC5L	Q99459
409	-1.11313	3.13618	-1.38435	0.206286	0.625264	-5.25044	WIZ	O95785
242	0.91156	3.2699	0.932677	0.380211	0.778349	-5.25986	MYO1B	O43795
278	-0.579655	3.55803	-1.16827	0.278709	0.683468	-5.2809	SPIN2B	Q9BPZ2
481	-0.788209	3.43261	-1.46067	0.184943	0.6182	-5.28366	G3BP2	Q9UN86
269	0.573992	3.56752	1.79795	0.112642	0.497268	-5.31683	HNRNPA2B1	P22626
377	-0.769769	3.43546	-1.46886	0.182772	0.6182	-5.32384	ACTR1A	P61163
379	0.628091	3.52954	1.12588	0.295161	0.703783	-5.32545	SRSF1	Q07955-1
635	-1.20779	2.60008	-0.870809	0.411029	0.795961	-5.357	TGM3	Q08188
233	0.569928	3.55952	1.954	0.0891135	0.435614	-5.35947	H3-3A	P84243
327	-1.2696	3.0437	-1.38934	0.204825	0.625264	-5.3603	THOC3	Q96J01
307	-0.57627	3.55588	-1.55931	0.160296	0.569093	-5.38355	C1orf131	Q8NDD1
442	-0.594353	3.53508	-1.28285	0.237997	0.652487	-5.3852	GLYR1	Q49A26-1
317	0.343469	3.62561	1.74404	0.12207	0.519425	-5.3932	PPIL4	Q8WUA2
501	-0.509702	3.57349	-1.04372	0.329282	0.736692	-5.39787	PRRC2A	P48634-1
311	-0.594537	3.54234	-1.56067	0.159977	0.569093	-5.40402	DDX5	P17844
342	1.28288	3.30133	1.58896	0.153495	0.567466	-5.41027	KHDRBS1	Q07666
364	0.643434	3.53856	1.69296	0.131688	0.535531	-5.41237	CCT5	P48643
479	-1.07793	2.57205	-0.843096	0.425404	0.801533	-5.42795	TAB3	Q8N5C8
330	-0.503792	3.59172	-1.72922	0.124789	0.52387	-5.43538	DDX3X	O00571
544	-0.71557	3.338	-0.902017	0.395264	0.7841	-5.44272	KPNB1	Q14974
353	-0.737726	3.47657	-1.64202	0.141982	0.558768	-5.45844	C12orf65	Q9H3J6-1
445	0.423674	3.55418	0.615801	0.556359	0.887266	-5.45961	TMOD2	Q9NZR1
453	-0.893704	3.28317	-1.24676	0.250242	0.674685	-5.49276	CKAP5	Q14008
112	-0.711038	3.54271	-2.43461	0.0430591	0.333537	-5.52602	RPS13	P62277
563	0.446056	3.49951	0.649256	0.535663	0.876937	-5.52813	RANBP10	Q6VN20
401	-0.527076	3.48217	-0.881211	0.405724	0.791974	-5.5377	SRSF7	Q16629
704	-0.46454	3.58186	-1.17066	0.277804	0.683468	-5.5436	MRPL1	Q9BYD6
314	0.393451	3.6126	1.62266	0.146087	0.565422	-5.54572	NONO	Q15233
465	-1.19661	2.48477	-0.999786	0.348764	0.758827	-5.55715	EIF3G	O75821
471	-0.399752	3.61068	-1.18461	0.272571	0.67932	-5.56157	MRPL2	Q5T653
122	0.465005	3.60256	2.23576	0.0581839	0.368016	-5.56247	NOLC1	Q14978-1
521	1.06339	2.49993	0.666431	0.525223	0.876937	-5.56645	HRNR	Q86YZ3
431	0.511409	3.57071	1.38627	0.205722	0.625264	-5.56664	RBMX	P38159-1
161	-1.17949	3.18028	-1.46063	0.184953	0.6182	-5.5741	PABPC4	Q13310
427	0.277456	3.16743	0.263865	0.799033	0.934872	-5.57706	FRYL	O94915-1
244	0.746265	3.47811	1.48371	0.178897	0.610501	-5.58543	CCT8	P50990
433	0.460494	3.58437	1.16105	0.281458	0.686757	-5.60163	NUFIP2	Q7Z417
134	-0.432018	3.60448	-2.20747	0.0607323	0.375029	-5.60501	RPS24	P62847-1
107	0.46203	3.60503	2.30849	0.0521125	0.351942	-5.60752	EEF1A1	P68104
253	-0.595541	3.54021	-1.74219	0.122406	0.519425	-5.62557	CBR1	P16152
144	-0.729454	3.23946	-0.797494	0.449823	0.824535	-5.62942	HNRNPH2	P55795
500	-0.568599	3.50414	-1.20833	0.263861	0.67932	-5.63862	MRPL19	P49406
410	0.611484	3.53963	1.41457	0.197585	0.625264	-5.64131	EFTUD2	Q15029
366	-0.972523	2.76212	-0.766664	0.466868	0.837617	-5.66097	CCAR2	Q8N163-1
522	0.33154	3.56375	0.569158	0.585987	0.897465	-5.66275	CAPZB	P47756-2
474	0.497626	3.51719	0.847669	0.423008	0.800107	-5.67752	QKI	Q96PU8
302	-0.581278	3.24179	-0.680095	0.517008	0.873436	-5.67786	RBBP7	Q16576-1
444	0.488297	3.5728	1.23378	0.254773	0.675704	-5.68414	RRP12	Q5JTH9-1
527	-0.209174	3.44477	-0.292357	0.777986	0.934872	-5.70193	G3BP1	Q13283
475	-0.581931	3.49145	-1.19251	0.269643	0.67932	-5.71075	MAP7D3	Q8IWC1
413	-0.592557	3.48071	-1.18388	0.272842	0.67932	-5.72317	MRPS31	Q92665
592	0.924677	3.05777	1.04587	0.328353	0.736692	-5.74236	JUP	P14923
457	-0.430843	3.56803	-1.09887	0.30605	0.711202	-5.74657	MRPL13	Q9BYD1
258	0.610641	3.53374	1.40035	0.20164	0.625264	-5.75179	MOB2	Q70IA6-1
115	0.335043	3.62212	2.0729	0.0744631	0.40504	-5.76009	TUBA1A	Q71U36
309	-0.81235	3.30366	-1.15089	0.285361	0.688573	-5.78296	E2F7	Q96AV8
510	-1.06674	3.11108	-1.10793	0.302362	0.709388	-5.79025	XRCC5	P13010
100	-0.405145	3.60839	-2.17761	0.0635435	0.38283	-5.79907	RPS15A	P62244
467	-0.970556	2.88924	-0.80849	0.443848	0.81735	-5.80249	RPL13A	P40429
322	1.26064	3.05837	1.34242	0.21891	0.627819	-5.80277	DSP	P15924-1
372	-0.610208	3.4488	-1.15037	0.285563	0.688573	-5.81203	KRR1	Q13601
639	0.36609	3.56524	0.768768	0.465691	0.837617	-5.81628	LARP1	Q6PKG0-1
519	-0.200096	3.43327	-0.287522	0.781544	0.934872	-5.82314	LTBP1	Q14766-1
297	-0.663854	3.46614	-1.35941	0.213716	0.62603	-5.82768	LRRC59	Q96AG4
665	0.605411	3.29595	0.710614	0.498953	0.863436	-5.84366	PARP1	P09874
653	-0.243291	3.31157	-0.265377	0.79791	0.934872	-5.85317	MRPL47	Q9HD33-1
155	-0.418568	3.58284	-1.33892	0.219994	0.627819	-5.86078	HNRNPR	O43390-2
488	0.134523	3.52051	0.219254	0.832337	0.934872	-5.86411	PSMC1	P62191
356	-0.59413	3.38024	-0.926999	0.382966	0.778349	-5.86986	CCT2	P78371-1
310	-1.23267	2.84414	-1.31885	0.226298	0.636965	-5.87784	H4C1	P62805
88	-0.425626	3.60263	-2.14771	0.0664885	0.390749	-5.87941	PABPC1	P11940-1
385	0.683929	3.39757	0.95141	0.371225	0.774179	-5.88124	VCP	P55072
188	-0.311136	3.49302	-0.525324	0.614621	0.903428	-5.88401	RB1CC1	Q8TDY2-1
658	0.188188	3.58824	0.379457	0.714931	0.930711	-5.88479	ODR4	Q5SWX8-1
151	0.435221	3.59392	1.57093	0.157597	0.569093	-5.88698	HSP90AA1	P07900
340	-0.623178	3.3918	-0.957017	0.368567	0.771935	-5.88794	GPATCH4	Q5T3I0
351	-0.594276	3.31455	-0.795105	0.451129	0.824535	-5.8943	LYAR	Q9NX58
222	0.3589	3.60218	1.23727	0.253549	0.675704	-5.90877	PRDX2	P32119
357	-0.419651	3.54129	-0.980908	0.357402	0.758827	-5.91012	PHKA1	P46020-1
429	0.401416	3.30842	0.442084	0.670974	0.912076	-5.96459	SNRNP200	O75643-1
425	-0.425614	3.54378	-1.02355	0.338119	0.746617	-5.97083	GNL3	Q9BVP2
428	-0.460467	3.50807	-0.999555	0.348868	0.758827	-5.99121	HMGB1	P09429
319	-0.238743	3.54184	-0.479681	0.645213	0.903428	-6.00357	CEP70	Q8NHQ1-1
492	-0.392118	2.87326	-0.355822	0.731834	0.934683	-6.01601	KPRP	Q5T749
496	-0.155358	3.3945	-0.199228	0.847412	0.939857	-6.01747	GID8	Q9NWU2
412	-0.225999	2.59963	-0.139912	0.892437	0.95486	-6.01768	DCTN1	Q14203-4
547	0.0795004	3.58255	0.160062	0.877085	0.95115	-6.0184	SLC25A3	Q00325-1
422	-0.426919	3.45838	-0.743443	0.47999	0.857534	-6.01931	TACC3	Q9Y6A5
225	0.487065	3.57819	1.60252	0.150471	0.565422	-6.02455	BMS1	Q14692
523	0.177564	3.46105	0.274247	0.791342	0.934872	-6.02866	EIF3H	O15372
470	0.496786	3.22698	0.515277	0.621289	0.903428	-6.03331	PSMC3	P17980
615	-0.347991	3.43266	-0.517583	0.619755	0.903428	-6.03427	WBP11	Q9Y2W2
137	-0.978305	3.22094	-1.37141	0.210111	0.62603	-6.03969	KCTD2	Q14681
404	-0.129586	3.60171	-0.299811	0.772512	0.934872	-6.04079	SF3A2	Q15428
572	0.0802445	3.5841	0.168996	0.870296	0.95115	-6.04172	MTA2	O94776
264	0.347824	3.60293	1.23663	0.253772	0.675704	-6.04718	PGAM5	Q96HS1-1
135	-0.340028	3.6135	-1.82437	0.108276	0.484761	-6.0486	HSPA9	P38646
390	-0.466043	3.31116	-0.587342	0.574331	0.889757	-6.05155	NME2	P22392-2
530	-0.472944	3.23176	-0.558062	0.593164	0.897945	-6.06333	WARS1	P23381
396	-0.487471	2.91951	-0.395628	0.703461	0.925308	-6.06487	HOMER1	Q86YM7-1
259	0.153181	3.61808	0.402294	0.698757	0.925308	-6.06531	PCBP2	Q15366-1
321	-0.332095	3.595	-1.07954	0.314042	0.719496	-6.06711	MRPL43	Q8N983
98	0.105598	3.59991	0.248818	0.81022	0.934872	-6.06813	TUBB4B	P68371
618	-0.598262	3.09397	-0.637804	0.542695	0.876937	-6.06995	CSTA	P01040
230	-0.357349	3.59888	-1.39293	0.203782	0.625264	-6.07922	HTATSF1	O43719
82	0.391933	3.61334	2.2589	0.056179	0.368016	-6.08154	RPL23A	P62750
248	-0.571704	3.50794	-1.40114	0.201411	0.625264	-6.08163	HNRNPM	P52272
553	0.0558852	3.588	0.122236	0.905943	0.95486	-6.09417	PHF10	Q8WUB8
452	-0.34219	3.56641	-0.853012	0.42022	0.800107	-6.0967	PSMD4	P55036-1
533	0.236351	3.61283	0.7205	0.493192	0.857534	-6.11313	MRPL38	Q96DV4
582	0.0367847	3.58767	0.0803435	0.938079	0.967828	-6.11348	ARGLU1	Q9NWB6
170	0.337545	3.6131	1.7061	0.129148	0.534103	-6.11706	RPS23	P62266
355	0.36198	3.5775	0.992708	0.351984	0.758827	-6.11733	PSPC1	Q8WXF1
343	0.342557	3.58556	0.993469	0.351636	0.758827	-6.12396	MORF4L2	Q15014
447	0.0361017	3.55007	0.070794	0.945424	0.971299	-6.12932	DRG1	Q9Y295
473	0.13284	3.61927	0.368219	0.722947	0.930711	-6.13131	CLPX	O76031
418	0.152963	3.524	0.284716	0.783612	0.934872	-6.13845	ATAD3A	Q9NVI7-2
516	1.02766	3.17451	0.866992	0.412988	0.796416	-6.14164	DNAJB6	O75190
564	-0.371538	3.24888	-0.416433	0.688826	0.925308	-6.14815	EIF3E	P60228
226	-0.828016	3.21319	-1.10822	0.302246	0.709388	-6.1499	SF3A3	Q12874
291	-0.699896	3.19332	-0.817444	0.439023	0.811528	-6.15205	CAPZA1	P52907
424	-0.185586	3.6018	-0.498173	0.632726	0.903428	-6.15224	MRPL17	Q9NRX2
217	0.227343	3.63157	1.31629	0.227115	0.636965	-6.1546	PHKB	Q93100-1
231	-1.14384	3.25253	-1.84363	0.105198	0.476472	-6.15991	H1FX	Q92522
165	-0.362088	3.49966	-0.663698	0.526876	0.876937	-6.16231	VIM	P08670
405	-0.0911317	3.57902	-0.202495	0.844948	0.939857	-6.16246	MRPS9	P82933
257	-0.705241	3.38318	-1.17239	0.27715	0.683468	-6.18255	GTF2F1	P35269
419	0.25041	3.45629	0.397453	0.702173	0.925308	-6.19089	USP15	Q9Y4E8
423	-0.173846	3.59326	-0.455234	0.661908	0.907832	-6.1931	EIF4E	P06730
306	-0.318675	3.58394	-0.917559	0.387579	0.778349	-6.19347	EIF5A	P63241-1
466	-0.225522	3.47935	-0.409792	0.693483	0.925308	-6.19515	ROCK1	Q13464
420	-0.054241	3.53921	-0.106048	0.918343	0.96221	-6.19859	RBM28	Q9NW13-1
387	-0.165157	3.5126	-0.312457	0.763256	0.934872	-6.19948	DHX30	Q7L2E3-1
201	0.350033	3.60201	1.3054	0.230612	0.643079	-6.20206	RPL15	P61313-1
477	0.157526	3.53681	0.308666	0.766026	0.934872	-6.20316	PPP2R1A	P30153
345	-0.0175923	3.27727	-0.0208096	0.983944	0.986418	-6.21206	WDR26	Q9H7D7
376	-0.26497	3.47415	-0.480173	0.644879	0.903428	-6.21308	SNRPA	P09012
508	0.294354	3.544	0.640894	0.540792	0.876937	-6.22035	HMGB2	P26583
558	0.112518	3.56625	0.242626	0.814838	0.934872	-6.2231	MRPL4	Q9BYD3
202	-0.530133	3.54552	-1.54672	0.163264	0.569093	-6.22845	RPL8	P62917
328	-0.385606	3.41137	-0.587622	0.574153	0.889757	-6.24446	MAP1B	P46821
182	0.524997	3.56363	1.59661	0.151783	0.565422	-6.24708	RSL1D1	O76021
458	0.00984379	3.56739	0.0211245	0.983701	0.986418	-6.26035	NSRP1	Q9H0G5
570	0.0253383	3.53946	0.0510065	0.960661	0.973531	-6.26165	EIF3B	P55884
550	0.142149	3.60549	0.398318	0.701561	0.925308	-6.26175	LLPH	Q9BRT6
178	0.483571	3.57573	1.61206	0.148381	0.565422	-6.26237	RPL36AL	Q969Q0
352	0.0809893	3.60476	0.210857	0.838649	0.93746	-6.26499	EPRS1	P07814
268	-0.785841	3.1477	-0.905529	0.393518	0.7841	-6.27438	U2AF2	P26368
374	0.0111887	3.51352	0.0202232	0.984396	0.986418	-6.2746	EDF1	O60869-1
449	0.256349	3.60679	0.860838	0.41616	0.796416	-6.27493	SUB1	P53999
571	0.0117011	3.3694	0.0155569	0.987996	0.987996	-6.27657	PSMD11	O00231
119	-0.696927	3.48201	-1.65184	0.139941	0.555214	-6.2963	RPL24	P83731
451	-0.207121	3.61156	-0.688669	0.511894	0.873436	-6.29977	MRPL11	Q9Y3B7-1
246	0.711572	3.17252	0.597178	0.568082	0.889757	-6.30158	LIMA1	Q9UHB6
288	0.187394	3.49466	0.327389	0.752379	0.934872	-6.30396	PRPF6	O94906-1
555	-0.245594	3.56718	-0.601741	0.565197	0.889729	-6.30483	DHX36	Q9H2U1
354	-0.472245	3.38957	-0.71948	0.493785	0.857534	-6.3075	DCTN2	Q13561-1
285	0.568612	3.37153	0.785376	0.456472	0.831187	-6.33033	ACAP2	Q15057
25	-0.587966	3.57316	-2.47697	0.0403915	0.31792	-6.33245	RPS16	P62249
52	0.399152	3.60903	2.08171	0.0734773	0.40504	-6.33534	HNRNPU	Q00839
408	-0.289483	3.59362	-0.922924	0.384952	0.778349	-6.33541	SPIN4	Q56A73
90	-0.666885	3.51722	-1.86843	0.101357	0.466626	-6.34053	PTS	Q03393
96	-0.603366	3.53881	-1.84204	0.105449	0.476472	-6.35858	RPS14	P62263
438	-0.23086	3.52808	-0.490129	0.638143	0.903428	-6.36302	GPATCH11	Q8N954-1
421	0.241351	3.61135	0.890177	0.401192	0.786476	-6.36691	MRPS35	P82673-1
271	-0.278761	3.44497	-0.470214	0.651653	0.903428	-6.37041	SF3B4	Q15427
298	0.135229	3.63984	0.618896	0.554425	0.887266	-6.373	PCMT1	P22061
520	-0.112021	3.61262	-0.344189	0.740213	0.934872	-6.37578	PTCD3	Q96EY7-1
293	0.392555	3.55699	0.947802	0.372944	0.774453	-6.37822	CLASP2	O75122
462	0.264385	3.57959	0.727694	0.489027	0.857534	-6.40334	KPNA2	P52292
373	-0.51907	2.87611	-0.535913	0.607636	0.902426	-6.40714	DSC1	Q08554-1
339	0.264362	3.57843	0.704427	0.50258	0.86664	-6.41039	MTDH	Q86UE4
118	-0.956719	3.19016	-1.34407	0.218401	0.627819	-6.41313	BCLAF1	Q9NYF8-1
156	-0.432119	3.58137	-1.598	0.151473	0.565422	-6.41516	HIST2H2AC	Q16777
187	-0.572578	3.48614	-1.32343	0.224847	0.636965	-6.41909	RPL9	P32969
329	0.276474	3.59679	0.903351	0.3946	0.7841	-6.42189	MYBBP1A	Q9BQG0
210	-0.679334	3.30647	-0.986525	0.354815	0.758827	-6.4235	TAB1	Q15750-1
315	0.265441	3.58714	0.773775	0.462899	0.836646	-6.42704	SRSF6	Q13247
301	-0.140995	3.48106	-0.247734	0.811028	0.934872	-6.42852	CORO1C	Q9ULV4
237	-0.283413	3.55327	-0.696613	0.507185	0.871501	-6.43081	MYCBP	Q99417
292	0.214598	3.47612	0.365074	0.725198	0.930711	-6.43152	AGL	P35573-1
223	-0.804967	3.2833	-1.22111	0.259264	0.676582	-6.43585	RPL12	P30050-1
359	0.0462211	3.52829	0.0916116	0.929421	0.967073	-6.44573	RTRAF	Q9Y224
262	-0.531446	3.43274	-0.962589	0.36594	0.769736	-6.45447	EEF1G	P26641
384	0.0180442	3.59873	0.0508683	0.960767	0.973531	-6.4579	DDX41	Q9UJV9
369	-0.235924	3.61223	-0.926929	0.383	0.778349	-6.45792	MRPS22	P82650
323	0.351882	3.55081	0.826839	0.434	0.808367	-6.45909	EIF3L	Q9Y262
245	-0.681318	3.36779	-1.04882	0.327077	0.736692	-6.46387	ALYREF	Q86V81
240	-0.0870048	3.63078	-0.335705	0.746347	0.934872	-6.47058	PRMT1	Q99873
463	0.227857	2.3156	0.160872	0.876468	0.95115	-6.47729	HSPB1	P04792
400	0.134226	3.61904	0.471658	0.650669	0.903428	-6.49017	THOC2	Q8NI27-1
528	-0.0162415	3.59995	-0.0472483	0.963557	0.973531	-6.51636	HPRT1	P00492
415	-0.162451	3.59012	-0.4576	0.660284	0.907832	-6.5399	MRPL3	P09001
296	0.125389	3.52764	0.247367	0.811302	0.934872	-6.54801	ALG13	Q9NP73-1
105	-0.518684	3.55764	-1.66316	0.137621	0.550483	-6.55345	RPL27A	P46776
332	-0.216015	3.41682	-0.327941	0.751978	0.934872	-6.56852	PRKAR1A	P10644
14	-0.369135	3.61539	-2.33217	0.0502771	0.348138	-6.58008	RPS3	P23396-1
260	-0.306142	3.58862	-1.03156	0.334588	0.742177	-6.58328	RPL14	P50914
450	-0.0412191	3.60433	-0.126826	0.902433	0.95486	-6.58344	FUS	P35637-1
411	0.0319366	3.58265	0.0826153	0.936333	0.967828	-6.59303	DNAJC9	Q8WXX5
33	-0.77548	3.5182	-2.38329	0.0465331	0.338928	-6.60563	RPS25	P62851
63	-0.594135	3.5589	-2.1401	0.0672601	0.390749	-6.6096	RPS9	P46781
238	-0.292949	3.49581	-0.561738	0.590781	0.897945	-6.61232	GSN	P06396-2
367	0.151029	3.36415	0.200903	0.846148	0.939857	-6.61453	CCT6A	P40227-1
365	-0.198327	3.22541	-0.229632	0.824554	0.934872	-6.61621	ANXA2	P07355
224	-0.443168	3.32744	-0.66223	0.527765	0.876937	-6.61745	OGT	O15294
282	-1.16832	3.08433	-1.55072	0.162317	0.569093	-6.62792	RPS15	P62841
176	-0.346691	3.57536	-1.10367	0.304094	0.710038	-6.62966	DDX21	Q9NR30-1
157	0.751675	3.47202	1.36261	0.212749	0.62603	-6.63384	PFKFB3	Q16875
218	-0.484663	3.52138	-1.1885	0.271124	0.67932	-6.63413	TMA16	Q96EY4
395	-0.0155842	3.48491	-0.0272024	0.979013	0.986418	-6.63489	PPIL3	Q9H2H8-1
287	-0.0425808	3.46889	-0.0739138	0.943024	0.970877	-6.63767	MOB1B	Q7L9L4
256	-0.304817	3.56417	-0.848776	0.422429	0.800107	-6.63948	YWHAE	P62258-1
346	0.599388	3.28186	0.640637	0.54095	0.876937	-6.64624	HNRNPD	Q14103
59	-0.809559	3.40727	-1.60076	0.150862	0.565422	-6.65781	PRPSAP2	O60256-1
116	-0.408792	3.57888	-1.42626	0.19431	0.625264	-6.66336	SSB	P05455
324	0.19585	3.62135	0.895226	0.398656	0.786476	-6.66435	RBM34	P42696
294	-0.0610196	3.41844	-0.0920927	0.929051	0.967073	-6.6668	EEF1D	P29692
273	-0.219199	3.53452	-0.495505	0.63452	0.903428	-6.66796	RBBP4	Q09028
363	-0.0589958	3.5704	-0.150042	0.884712	0.952538	-6.68004	MRPS16	Q9Y3D3
279	-0.0949433	3.56461	-0.240588	0.81636	0.934872	-6.68268	DDX1	Q92499
406	-0.146862	3.47899	-0.25177	0.808022	0.934872	-6.68293	SRP9	P49458
173	-0.333277	3.58029	-1.08647	0.311158	0.719496	-6.68358	RPL4	P36578
216	-0.465937	3.32908	-0.641303	0.54054	0.876937	-6.69429	MAP3K7	O43318-2
295	0.167335	3.58509	0.480983	0.64433	0.903428	-6.70057	EXOSC10	Q01780
313	0.196804	3.46722	0.33552	0.746481	0.934872	-6.70461	ZRANB2	O95218-1
286	0.238025	3.51674	0.479639	0.645242	0.903428	-6.7084	MGA	Q8IWI9-1
274	0.0304998	3.48197	0.053261	0.958924	0.973531	-6.71992	SNRPB2	P08579
430	0.0450707	3.60972	0.153575	0.882021	0.952538	-6.72069	SRPK1	Q96SB4-2
195	-0.812696	3.10214	-0.838693	0.42772	0.802798	-6.72376	PSMA4	P25789
183	-0.363844	3.53773	-0.918451	0.387141	0.778349	-6.73815	SF3A1	Q15459
206	0.163812	3.39463	0.227733	0.825977	0.934872	-6.74513	NA	P62158
159	0.491799	3.50463	0.986315	0.354912	0.758827	-6.75577	HNRNPL	P14866
308	0.12063	3.59558	0.36986	0.721775	0.930711	-6.75854	RPL18	Q07020
162	0.69634	3.46235	1.18894	0.270962	0.67932	-6.77857	RPL37A	P61513
60	0.398401	3.41341	0.581707	0.577929	0.892497	-6.78692	PRPS2	P11908
136	0.318376	3.60442	1.36788	0.211168	0.62603	-6.79621	RPL28	P46779
284	-0.150747	3.5715	-0.402045	0.698933	0.925308	-6.79767	TFAM	Q00059
261	-0.0540645	3.59925	-0.172656	0.867517	0.95115	-6.79959	PRPF19	Q9UMS4
190	-0.213848	3.62135	-1.12466	0.295647	0.703783	-6.80264	NAP1L4	Q99733
153	-0.372188	3.57785	-1.22757	0.256964	0.676582	-6.80415	RPL17	P18621
252	0.268628	3.46288	0.47464	0.648638	0.903428	-6.822	HMGN1	P05114
232	0.182072	3.54233	0.410471	0.693006	0.925308	-6.82549	TET2	Q6N021
214	0.139709	3.50323	0.257961	0.803416	0.934872	-6.82827	TMOD3	Q9NYL9
205	-0.186603	3.3112	-0.232239	0.822602	0.934872	-6.83302	GAR1	Q9NY12-1
227	-0.283197	3.48316	-0.520147	0.618052	0.903428	-6.8346	BYSL	Q13895
172	0.125326	3.62817	0.640055	0.541308	0.876937	-6.84188	QPCT	Q16769
347	-0.107098	3.6322	-0.576843	0.581044	0.894479	-6.84188	EPM2A	O95278
299	0.13466	3.55569	0.33768	0.744917	0.934872	-6.84511	DSG1	Q02413
211	-0.222321	3.21422	-0.249204	0.809933	0.934872	-6.84511	SART1	O43290
267	-0.089745	3.56677	-0.240004	0.816796	0.934872	-6.85088	PRDX6	P30041
336	0.0201974	3.59833	0.0638476	0.950771	0.973531	-6.87131	RPL7	P18124
265	-0.230259	3.55483	-0.588473	0.57361	0.889757	-6.87409	EIF3I	Q13347
193	-0.221875	3.61274	-0.978065	0.358717	0.758827	-6.88298	SERBP1	Q8NC51-1
196	-0.413038	3.27513	-0.493854	0.635632	0.903428	-6.88728	SF3B6	Q9Y3B4
221	-0.184754	3.50342	-0.374452	0.718496	0.930711	-6.89622	LRPPRC	P42704
266	0.0955341	3.62926	0.481989	0.643648	0.903428	-6.89844	RPL35A	P18077
263	0.0415475	3.60506	0.141574	0.891168	0.95486	-6.90475	MRPS27	Q92552
140	-0.429729	3.38158	-0.652241	0.53384	0.876937	-6.92059	RPL36	Q9Y3U8
152	0.24717	3.61668	1.22475	0.257967	0.676582	-6.93136	RPL3	P39023
103	-0.359459	3.59723	-1.44457	0.189274	0.625264	-6.93568	YBX1	P67809
129	-0.311635	3.59893	-1.26061	0.245482	0.665528	-6.93641	RPS21	P63220
241	-0.240133	3.56817	-0.679674	0.51726	0.873436	-6.94123	PTBP1	P26599
250	0.284718	3.4775	0.49293	0.636254	0.903428	-6.94333	CRIPT	Q9P021
207	-0.310603	3.44762	-0.545914	0.601078	0.897945	-6.94382	DCD	P81605
74	-0.713855	3.31207	-1.07124	0.317522	0.724068	-6.94445	SPINDOC	Q9BUA3
185	0.188856	3.43671	0.292937	0.77756	0.934872	-6.94607	CAMSAP3	Q9P1Y5-1
234	0.253499	3.47348	0.417535	0.688055	0.925308	-6.96449	SLC4A1AP	Q9BWU0
220	-0.135163	3.59955	-0.472061	0.650395	0.903428	-6.97396	GTF2I	P78347
350	-0.841238	1.15311	-0.404474	0.697222	0.925308	-6.98183	S100A8	P05109
215	0.2679	3.35805	0.32383	0.754966	0.934872	-6.98947	RPS26	P62854
337	0.0608649	3.61414	0.235608	0.820081	0.934872	-6.99148	GTPBP4	Q9BZE4
212	-0.326975	3.50105	-0.69255	0.509591	0.872562	-7.03536	HNRNPC	P07910-2
277	-0.342843	3.45993	-0.624297	0.551059	0.887266	-7.06183	EEF1B2	P24534
180	0.163282	3.53769	0.366959	0.723849	0.930711	-7.08264	PHF5A	Q7RTV0
184	-0.199286	3.58234	-0.618598	0.554611	0.887266	-7.09498	RPL10	P27635
236	0.104017	3.62227	0.488491	0.639249	0.903428	-7.10323	SKP1	P63208
167	0.0946904	3.57772	0.276412	0.789742	0.934872	-7.14172	KCTD17	Q8N5Z5-1
239	0.147694	3.58569	0.452743	0.663621	0.907832	-7.1665	U2SURP	O15042
177	-0.114352	3.46023	-0.193034	0.852088	0.942901	-7.19881	SF3B3	Q15393-1
169	-0.208737	3.5163	-0.452681	0.663664	0.907832	-7.1989	SNRPA1	P09661
76	-0.3111	3.58364	-1.08162	0.313175	0.719496	-7.19936	HNRNPH1	P31943
57	-0.535802	3.52369	-1.42924	0.193482	0.625264	-7.20263	RPS10	P46783
20	-1.11289	3.20566	-1.66697	0.136848	0.550483	-7.21249	SNRPD3	P62318
164	-0.176072	3.36339	-0.251773	0.808019	0.934872	-7.23773	ANKFY1	Q9P2R3
108	-0.543889	3.28377	-0.736907	0.483728	0.857534	-7.26664	FLNA	P21333
93	-0.308951	3.48516	-0.644311	0.538692	0.876937	-7.27703	SPTBN1	Q01082-1
75	-0.505611	3.53463	-1.41019	0.198828	0.625264	-7.3034	RPL23	P62829
125	0.106403	3.62604	0.594599	0.569717	0.889757	-7.31517	ALB	P02768-1
123	-0.245489	3.55869	-0.685373	0.513857	0.873436	-7.32227	CHERP	Q8IWX8
174	0.171313	3.60082	0.644084	0.538832	0.876937	-7.32475	RPL32	P62910
335	-0.306683	0.489559	-0.136848	0.894775	0.95486	-7.33941	S100A9	P06702
128	0.351109	3.57098	1.06481	0.320239	0.726868	-7.35724	RPS27	P42677
89	-0.38315	3.4989	-0.875154	0.408807	0.794812	-7.36937	TUBB	P07437
344	-0.0392982	3.60044	-0.149613	0.885039	0.952538	-7.38296	RTCB	Q9Y3I0
228	0.0557012	3.58243	0.165856	0.87268	0.95115	-7.38619	RBM17	Q96I25
219	-0.142607	3.4161	-0.221615	0.830565	0.934872	-7.3883	CCDC124	Q96CT7
97	-0.534458	3.4422	-1.00611	0.345905	0.758827	-7.41998	RPL22	P35268
132	0.108826	3.59392	0.363059	0.726641	0.930711	-7.4259	IGF2BP1	Q9NZI8
181	0.0174455	3.62966	0.101029	0.922192	0.963661	-7.43308	NAT10	Q9H0A0
179	-0.257882	3.49826	-0.56811	0.586662	0.897465	-7.43317	RPLP2	P05387
334	0.137659	3.617	0.637916	0.542625	0.876937	-7.43786	HDAC6	Q9UBN7-1
149	-0.140173	3.4133	-0.231516	0.823143	0.934872	-7.44676	MFAP1	P55081
150	-0.0807825	3.51974	-0.172049	0.867979	0.95115	-7.48977	OBI1	Q5W0B1
43	-0.401302	3.43739	-0.725031	0.490566	0.857534	-7.49017	SPTAN1	Q13813-3
158	0.0616299	3.58206	0.182069	0.860383	0.949925	-7.49046	RPL21	P46778
99	-0.294536	3.56724	-0.88997	0.401296	0.786476	-7.49093	RPL13	P26373-1
124	-0.11369	3.50254	-0.242885	0.814644	0.934872	-7.51987	ERH	P84090
120	0.222509	3.5497	0.534755	0.608398	0.902426	-7.52013	HNRNPK	P61978
29	-0.235127	3.32667	-0.312528	0.763204	0.934872	-7.52069	ACTA1	P68133
191	0.251557	3.49864	0.480068	0.644951	0.903428	-7.55895	EIF1AX	P47813
146	0.030596	3.45977	0.0525591	0.959464	0.973531	-7.56378	SNRPD2	P62316
138	-0.104208	3.57925	-0.316982	0.759953	0.934872	-7.5661	RPL30	P62888
130	-0.0831831	3.61372	-0.363604	0.72625	0.930711	-7.5797	DHX9	Q08211
189	0.185047	3.61262	0.832535	0.430974	0.805807	-7.58264	RPS6	P62753
79	-0.773021	3.22677	-0.977026	0.359199	0.758827	-7.58557	RPS17	P08708
109	0.144823	3.59483	0.488361	0.639337	0.903428	-7.58649	RPL5	P46777
168	0.145501	3.5858	0.443895	0.669722	0.912076	-7.59286	RPL11	P62913
102	-0.228976	3.5786	-0.722377	0.492103	0.857534	-7.60733	FAM32A	Q9Y421-1
61	-0.178745	3.40021	-0.295343	0.775792	0.934872	-7.62797	STK38L	Q9Y2H1
110	-0.211616	3.61408	-1.04067	0.330606	0.736692	-7.64332	RPS28	P62857
32	-0.365134	3.58815	-1.40098	0.201458	0.625264	-7.64737	RPS19	P39019
127	0.0400068	3.6139	0.175464	0.865388	0.95115	-7.6727	HDX	Q7Z353
78	-0.341759	3.49246	-0.739065	0.482491	0.857534	-7.67462	PRPF31	Q8WWY3
126	-0.135614	3.60564	-0.551683	0.597313	0.897945	-7.67572	RPL7A	P62424
254	0.143726	3.54504	0.344015	0.740338	0.934872	-7.67831	HNRNPA1	P09651-1
142	0.103139	3.60266	0.379055	0.715217	0.930711	-7.68679	RPL27	P61353
12	-0.365472	3.60314	-1.72487	0.1256	0.52387	-7.69418	RPS3A	P61247
66	0.121933	3.52072	0.273167	0.792141	0.934872	-7.72386	THRAP3	Q9Y2W1
194	0.043136	3.57907	0.129169	0.900641	0.95486	-7.72921	C19orf53	Q9UNZ5
19	-0.389031	3.56935	-1.2887	0.236062	0.652487	-7.73291	HSPA1A	P0DMV8
133	-0.113745	3.51218	-0.235778	0.819954	0.934872	-7.7364	NUDT21	O43809
9	-0.467132	3.55968	-1.5643	0.159133	0.569093	-7.74423	TXNDC12	O95881
47	0.317037	3.55399	0.821245	0.436986	0.810834	-7.75087	IVNS1ABP	Q9Y6Y0
55	-0.285635	3.55144	-0.775164	0.462126	0.836646	-7.77044	FRG1	Q14331
106	-0.0281192	3.61747	-0.130881	0.899333	0.95486	-7.79061	RPL6	Q02878
111	0.0628823	3.6204	0.312655	0.763111	0.934872	-7.79696	RPL26	P61254
53	-0.104212	3.52922	-0.236379	0.819504	0.934872	-7.82339	SF3B2	Q13435
166	0.0867988	3.59453	0.295448	0.775714	0.934872	-7.82562	RPS8	P62241
94	0.102515	3.58796	0.334566	0.747172	0.934872	-7.85761	RPL10A	P62906
148	-0.179421	3.61406	-0.863826	0.414618	0.796416	-7.86044	RPL35	P42766
68	-0.85287	3.269	-1.3577	0.214236	0.62603	-7.95862	FAU	P62861
37	-0.314058	3.60372	-1.41214	0.198273	0.625264	-7.96918	RPS18	P62269
51	-0.385467	3.30845	-0.510289	0.624613	0.903428	-7.97796	KCTD5	Q9NXV2
24	0.441205	3.54414	1.14811	0.286435	0.688573	-7.98834	ACTB	P60709
46	-0.0520169	3.54315	-0.12433	0.904341	0.95486	-7.99313	OTUD4	Q01804-1
113	0.285216	3.50153	0.548066	0.599672	0.897945	-8.01648	RPS29	P62273-1
41	-0.28019	3.51156	-0.609725	0.560168	0.887539	-8.02796	SPIN1	Q9Y657
44	-0.119988	3.51199	-0.254791	0.805773	0.934872	-8.0409	SF3B1	O75533-1
28	0.302721	3.54271	0.725043	0.49056	0.857534	-8.11183	CLNS1A	P54105
72	-0.0360621	3.62609	-0.209743	0.839488	0.93746	-8.13859	UBE2O	Q9C0C9
64	-0.267819	3.58465	-0.925722	0.383587	0.778349	-8.14146	RPS7	P62081
70	-0.123655	3.61095	-0.550865	0.597846	0.897945	-8.18239	RPS5	P46782
11	-0.320758	3.59506	-1.28627	0.236866	0.652487	-8.18534	RPS4X	P62701
36	-0.0291663	3.57801	-0.0878736	0.932292	0.967828	-8.24286	PRPS1	P60891
54	0.179162	3.53178	0.385738	0.710467	0.930711	-8.31853	RPS12	P25398
73	0.257254	3.60725	1.2004	0.266746	0.67932	-8.34033	IGKV2-29	A2NJV5
85	-0.0954946	3.59863	-0.353403	0.733573	0.934683	-8.34565	H1-3	P16402
92	0.00823232	3.62648	0.0490338	0.962181	0.973531	-8.35775	RPL31	P62899
91	-0.0295412	3.61347	-0.133727	0.897158	0.95486	-8.36747	RPS2	P15880
39	-0.0947748	3.6168	-0.452002	0.664131	0.907832	-8.38992	CHCHD2	Q9Y6H1
58	-0.180549	3.58807	-0.611465	0.559076	0.887539	-8.41093	RPS20	P60866
31	-0.0547071	3.515	-0.1148	0.911636	0.958789	-8.45289	RBM10	P98175-1
17	-0.402181	3.55847	-1.27842	0.239474	0.652869	-8.47274	PPIB	P23284
34	0.126713	3.61131	0.544968	0.601697	0.897945	-8.50621	NCL	P19338
67	0.0371265	3.62665	0.21792	0.833339	0.934872	-8.50879	RPSA	P08865
38	-0.0349327	3.45555	-0.0582524	0.955079	0.973531	-8.5136	EIF4B	P23588
48	0.0507436	3.61609	0.235921	0.819847	0.934872	-8.55135	RPS11	P62280
22	-0.312555	3.47783	-0.602886	0.564473	0.889729	-8.60997	SNRPB	P14678-1
26	0.071128	3.53568	0.162227	0.875438	0.95115	-8.64185	RIOK1	Q9BRS2
5	-0.0417267	3.6226	-0.22818	0.825642	0.934872	-8.77196	TRIM21	P19474
7	0.0459458	3.53862	0.10541	0.918832	0.96221	-8.92178	PPM1B	O75688
18	0.0153437	3.62161	0.0820805	0.936744	0.967828	-8.97362	STK38	Q15208
13	0.143458	3.57798	0.433472	0.676943	0.917634	-9.06795	WDR77	Q9BQA1
3	0.158849	3.5918	0.545272	0.601498	0.897945	-9.28044	KIF11	P52732
30	0.0318891	3.61529	0.148125	0.886172	0.952538	-9.36593	RPL38	P63173
35	0.705024	2.40705	0.50292	0.629541	0.903428	-9.39077	HSPA8	P11142-1
2	0.082279	3.5735	0.241755	0.815488	0.934872	-10.1824	PRMT5	O14744
1	0.0809442	3.6384	0.918858	0.386942	0.778349	-11.0221	BRD4	O60885-1
