# Supplementary material for: Template-assisted covalent modification underlies activity of covalent molecular glues
Source: Nat Chem Biol. 2024 Jul 29;20(12):1640–9. doi: 10.1038/s41589-024-01668-4 (PMC11582070; doi:10.1038/s41589-024-01668-4)
Supplement: Supplementary file 14 — Raw data for TR-FRET. [file 41589_2024_1668_MOESM14_ESM.xlsx]

## Sheet: Fig. 2a
BD	Treatment	Dose(uM)	TR-FRET(520/490)
BD1	TMX1	100.056	0.292
BD1	TMX1	39.3359	0.338
BD1	TMX1	15.312	0.394
BD1	TMX1	6.07202	0.402
BD1	TMX1	2.37599	0.4
BD1	TMX1	0.937197	0.378
BD1	TMX1	0.369599	0.34
BD1	TMX1	0.1452	0.282
BD1	TMX1	0.0527999	0.208
BD1	TMX1	0.0263999	0.156
BD1	TMX1	0.00857998	0.152
BD1	TMX1	0.001	0.15
BD2	TMX1	100.056	0.352
BD2	TMX1	39.3359	0.484
BD2	TMX1	15.312	0.752
BD2	TMX1	6.07202	0.984
BD2	TMX1	2.37599	1.074
BD2	TMX1	0.937197	1.026
BD2	TMX1	0.369599	0.904
BD2	TMX1	0.1452	0.746
BD2	TMX1	0.0527999	0.464
BD2	TMX1	0.0263999	0.23
BD2	TMX1	0.00857998	0.194
BD2	TMX1	0.001	0.154
BD1	TMX1	100.056	0.264
BD1	TMX1	39.3359	0.348
BD1	TMX1	15.312	0.338
BD1	TMX1	6.07202	0.388
BD1	TMX1	2.37599	0.392
BD1	TMX1	0.937197	0.378
BD1	TMX1	0.369599	0.34
BD1	TMX1	0.1452	0.288
BD1	TMX1	0.0527999	0.21
BD1	TMX1	0.0263999	0.16
BD1	TMX1	0.00857998	0.144
BD1	TMX1	0.001	0.152
BD2	TMX1	100.056	0.338
BD2	TMX1	39.3359	0.498
BD2	TMX1	15.312	0.728
BD2	TMX1	6.07202	0.93
BD2	TMX1	2.37599	1.02
BD2	TMX1	0.937197	1.006
BD2	TMX1	0.369599	0.91
BD2	TMX1	0.1452	0.716
BD2	TMX1	0.0527999	0.456
BD2	TMX1	0.0263999	0.218
BD2	TMX1	0.00857998	0.192
BD2	TMX1	0.001	0.15
BD1	TMX1	100.056	0.276
BD1	TMX1	39.3359	0.338
BD1	TMX1	15.312	0.382
BD1	TMX1	6.07202	0.404
BD1	TMX1	2.37599	0.398
BD1	TMX1	0.937197	0.376
BD1	TMX1	0.369599	0.342
BD1	TMX1	0.1452	0.298
BD1	TMX1	0.0527999	0.196
BD1	TMX1	0.0263999	0.168
BD1	TMX1	0.00857998	0.148
BD1	TMX1	0.001	0.148
BD2	TMX1	100.056	0.332
BD2	TMX1	39.3359	0.504
BD2	TMX1	15.312	0.72
BD2	TMX1	6.07202	0.93
BD2	TMX1	2.37599	1.048
BD2	TMX1	0.937197	1.028
BD2	TMX1	0.369599	0.916
BD2	TMX1	0.1452	0.736
BD2	TMX1	0.0527999	0.46
BD2	TMX1	0.0263999	0.214
BD2	TMX1	0.00857998	0.194
BD2	TMX1	0.001	0.162

## Sheet: Fig. 2e
Treatment	Dose(uM)	TR-FRET(520/490)
JQ1	100	0.162
JQ1	31.6228	0.156
JQ1	10	0.152
JQ1	3.16228	0.15
JQ1	1	0.15
JQ1	0.316228	0.146
JQ1	0.1	0.142
JQ1	0.0316228	0.132
JQ1	0.01	0.114
JQ1	0.00316228	0.106
JQ1	0.001	0.11
JQ1	0	0.114
JQ1	100	0.16
JQ1	31.6228	0.16
JQ1	10	0.156
JQ1	3.16228	0.154
JQ1	1	0.156
JQ1	0.316228	0.152
JQ1	0.1	0.144
JQ1	0.0316228	0.13
JQ1	0.01	0.114
JQ1	0.00316228	0.114
JQ1	0.001	0.106
JQ1	0	0.102
JQ1	100	0.162
JQ1	31.6228	0.16
JQ1	10	0.154
JQ1	3.16228	0.158
JQ1	1	0.152
JQ1	0.316228	0.152
JQ1	0.1	0.148
JQ1	0.0316228	0.13
JQ1	0.01	0.114
JQ1	0.00316228	0.112
JQ1	0.001	0.106
JQ1	0	0.108
MMH1	100	0.426
MMH1	31.6228	1.124
MMH1	10	1.678
MMH1	3.16228	1.67
MMH1	1	1.596
MMH1	0.316228	1.498
MMH1	0.1	1.318
MMH1	0.0316228	0.914
MMH1	0.01	0.378
MMH1	0.00316228	0.18
MMH1	0.001	0.11
MMH1	0	0.108
MMH1	100	0.452
MMH1	31.6228	1.122
MMH1	10	1.708
MMH1	3.16228	1.778
MMH1	1	1.664
MMH1	0.316228	1.594
MMH1	0.1	1.388
MMH1	0.0316228	1.002
MMH1	0.01	0.41
MMH1	0.00316228	0.2
MMH1	0.001	0.106
MMH1	0	0.108
MMH1	100	0.45
MMH1	31.6228	1.138
MMH1	10	1.742
MMH1	3.16228	1.792
MMH1	1	1.674
MMH1	0.316228	1.572
MMH1	0.1	1.408
MMH1	0.0316228	0.97
MMH1	0.01	0.396
MMH1	0.00316228	0.184
MMH1	0.001	0.108
MMH1	0	0.108
MMH2	100	0.414
MMH2	31.6228	1.05
MMH2	10	2.456
MMH2	3.16228	3.4
MMH2	1	3.754
MMH2	0.316228	3.468
MMH2	0.1	2.804
MMH2	0.0316228	1.63
MMH2	0.01	0.564
MMH2	0.00316228	0.212
MMH2	0.001	0.104
MMH2	0	0.112
MMH2	100	0.442
MMH2	31.6228	1.04
MMH2	10	2.504
MMH2	3.16228	3.416
MMH2	1	3.796
MMH2	0.316228	3.608
MMH2	0.1	2.85
MMH2	0.0316228	1.722
MMH2	0.01	0.596
MMH2	0.00316228	0.23
MMH2	0.001	0.106
MMH2	0	0.106
MMH2	100	0.444
MMH2	31.6228	1.212
MMH2	10	2.628
MMH2	3.16228	3.514
MMH2	1	3.724
MMH2	0.316228	3.584
MMH2	0.1	2.898
MMH2	0.0316228	1.636
MMH2	0.01	0.562
MMH2	0.00316228	0.214
MMH2	0.001	0.106
MMH2	0	0.106
MMH1-NR	100	0.172
MMH1-NR	31.6228	0.132
MMH1-NR	10	0.132
MMH1-NR	3.16228	0.13
MMH1-NR	1	0.124
MMH1-NR	0.316228	0.128
MMH1-NR	0.1	0.12
MMH1-NR	0.0316228	0.11
MMH1-NR	0.01	0.11
MMH1-NR	0.00316228	0.104
MMH1-NR	0.001	0.108
MMH1-NR	0	0.102
MMH1-NR	100	0.162
MMH1-NR	31.6228	0.13
MMH1-NR	10	0.134
MMH1-NR	3.16228	0.13
MMH1-NR	1	0.13
MMH1-NR	0.316228	0.126
MMH1-NR	0.1	0.124
MMH1-NR	0.0316228	0.118
MMH1-NR	0.01	0.11
MMH1-NR	0.00316228	0.106
MMH1-NR	0.001	0.108
MMH1-NR	0	0.104
MMH1-NR	100	0.172
MMH1-NR	31.6228	0.132
MMH1-NR	10	0.126
MMH1-NR	3.16228	0.132
MMH1-NR	1	0.128
MMH1-NR	0.316228	0.122
MMH1-NR	0.1	0.122
MMH1-NR	0.0316228	0.116
MMH1-NR	0.01	0.106
MMH1-NR	0.00316228	0.108
MMH1-NR	0.001	0.104
MMH1-NR	0	0.11
MMH2-NR	100	0.146
MMH2-NR	31.6228	0.134
MMH2-NR	10	0.132
MMH2-NR	3.16228	0.126
MMH2-NR	1	0.118
MMH2-NR	0.316228	0.122
MMH2-NR	0.1	0.108
MMH2-NR	0.0316228	0.108
MMH2-NR	0.01	0.108
MMH2-NR	0.00316228	0.106
MMH2-NR	0.001	0.106
MMH2-NR	0	0.104
MMH2-NR	100	0.148
MMH2-NR	31.6228	0.132
MMH2-NR	10	0.13
MMH2-NR	3.16228	0.128
MMH2-NR	1	0.122
MMH2-NR	0.316228	0.118
MMH2-NR	0.1	0.108
MMH2-NR	0.0316228	0.11
MMH2-NR	0.01	0.104
MMH2-NR	0.00316228	0.106
MMH2-NR	0.001	0.102
MMH2-NR	0	0.104
MMH2-NR	100	0.156
MMH2-NR	31.6228	0.132
MMH2-NR	10	0.13
MMH2-NR	3.16228	0.122
MMH2-NR	1	0.124
MMH2-NR	0.316228	0.118
MMH2-NR	0.1	0.11
MMH2-NR	0.0316228	0.11
MMH2-NR	0.01	0.106
MMH2-NR	0.00316228	0.1
MMH2-NR	0.001	0.104
MMH2-NR	0	0.104
