# Supplementary material for: Template-assisted covalent modification underlies activity of covalent molecular glues
Source: Nat Chem Biol. 2024 Jul 29;20(12):1640–9. doi: 10.1038/s41589-024-01668-4 (PMC11582070; doi:10.1038/s41589-024-01668-4)
Supplement: Supplementary file 16 — Raw data for alanine-scanning screens and TR-FRET. [file 41589_2024_1668_MOESM16_ESM.xlsx]

## Sheet: Fig. 4a - Correlation Plot
Mutant	TMX1.Ratio	KB02JQ1.Ratio
A117R	0.297694	0.306277
A139R	1.83121	3.57157
A144R	18.5675	18.8385
A148R	18.8401	13.0178
A159R	2.2451	8.08649
A207R	3.53725	7.67954
A214R	0.661788	1.2145
A53R	36.3998	16.083
A78R	10.6912	3.90881
C100A	10.3624	4.53044
C103A	12.0014	4.99434
C119A	0.752417	2.08019
C173A	0.360705	10.8321
C177A	47.9117	18.6625
C178A	0.933107	1.31167
C179A	43.8176	19.7161
C58A	6.96949	0.106153
D137A	0.340283	0.315355
D203A	2.07634	6.61945
D34A	0.645017	0.722219
D40A	0.602394	1.45831
D82A	2.01483	3.74996
D9A	0.623279	0.810287
E108A	0.163678	0.129639
E112A	0.589055	0.467987
E13A	0.581371	0.55985
E15A	0.629029	0.593403
E164A	0.998502	1.08455
E17A	0.69811	0.770773
E188A	0.846569	0.621073
E18A	0.476914	0.809274
E193A	0.853693	1.08679
E19A	0.596701	0.689181
E20A	0.448652	0.696412
E27A	0.599928	0.869246
E31A	0.545449	0.716652
E32A	0.748359	0.934087
E37A	0.478503	0.81603
E38A	0.493003	1.05361
E39A	0.649101	1.14824
E50A	2.84186	14.7595
E92A	1.02877	3.66563
F124A	3.24058	4.60928
F147A	0.734755	0.973018
F204A	2.05744	3.33285
G120A	0.655564	1.16445
G143A	0.168764	0.197925
G176A	0.823176	0.301047
G180A	0.513929	0.355316
G2A	0.307427	0.607901
G30A	0.567473	0.669914
G94A	0.111837	0.116659
H102A	0.103163	0.22765
H10A	0.550074	0.579963
H138A	0.247288	0.248012
H77A	0.745067	2.28257
H88A	0.51966	0.580273
H99A	0.180487	0.239173
I110A	0.946525	2.13853
I162A	0.455882	0.225574
I169A	0.397012	0.724749
I195A	0.539348	0.393988
I22A	0.416165	0.319039
I89A	0.355622	0.366678
I93A	1.06372	3.74776
K106A	0.162794	0.182991
K126A	0.26939	0.460439
K150A	0.753019	0.839392
K167A	0.287136	0.150047
K184A	1.01156	1.78686
K187A	0.5151	0.419383
K206A	0.883363	2.7177
K210A	0.546617	0.469566
K57A	0.398526	0.530896
K61A	0.466647	0.060434
K67A	0.595969	0.555375
K79A	0.58573	0.647624
L107A	0.136476	0.145079
L116A	1.29535	3.28119
L11A	0.423419	0.462934
L128A	1.0785	1.68719
L134A	0.35887	0.390022
L141A	1.11215	3.53867
L145A	1.11607	3.97212
L152A	21.4002	10.5575
L156A	24.228	11.0001
L166A	0.368626	0.241254
L182A	1.57818	21.337
L211A	1.15097	0.674059
L212A	7.95984	15.429
L216A	1.37964	3.59412
L25A	0.44267	0.32462
L46A	0.331165	0.0868298
L49A	1.79962	6.3812
L52A	0.881294	0.217419
L59A	0.104884	0.501473
L60A	0.193725	0.931194
L69A	3.61968	4.46583
L75A	4.22583	4.48176
L80A	1.50118	3.81395
L81A	6.72833	4.39379
L90A	1.14402	3.56123
L95A	1.92962	3.2882
L97A	1.26362	2.42705
M1A	0.575851	0.224372
M42A	0.38376	0.483541
N142A	1.88247	4.90167
N171A	0.445092	0.807792
N196A	0.419575	0.492412
N209A	0.294815	0.520165
N21A	0.450505	0.795157
N26A	0.601781	0.641609
N45A	0.388329	0.0944325
N5A	0.646515	0.84917
N70A	0.158589	0.178696
N72A	1.00986	3.84904
P105A	0.427551	0.471837
P109A	0.485411	0.32693
P111A	1.13854	3.65411
P114A	7.83871	10.5553
P115A	2.65206	7.82255
P122A	0.336647	0.435393
P123A	0.40887	0.448883
P127A	0.362695	0.37661
P131A	0.249037	0.219103
P161A	0.582493	0.860615
P163A	0.682272	0.526679
P170A	1.0688	1.43205
P194A	0.421524	0.345592
P3A	0.434588	0.731301
P44A	0.510887	0.440633
P48A	0.174728	0.169834
P68A	0.137064	0.151266
P6A	0.551477	0.437582
P71A	0.177014	0.133978
P83A	0.116835	0.10378
P86A	0.516041	1.08935
P8A	0.616554	0.916968
Q125A	0.23448	0.260895
Q146A	0.283483	0.245707
Q151A	0.820128	0.841083
Q168A	0.40572	0.656816
Q205A	0.317371	0.229612
Q55A	0.442025	1.13473
R133A	0.499403	0.769538
R136A	0.25011	0.242624
R154A	0.989112	0.898233
R158A	0.423027	0.386625
R191A	0.401875	0.225721
R4A	0.446398	0.404965
R91A	1.88263	3.5904
R96A	0.379349	0.853644
S101A	0.171164	0.125631
S118A	0.488087	0.667361
S12A	0.614388	0.7482
S130A	0.407254	0.348624
S132A	0.37119	0.253063
S135A	0.204566	0.215943
S14A	0.621639	0.748268
S153A	0.461788	0.373831
S157A	0.352791	0.291071
S16A	0.454507	0.593599
S172A	0.424875	2.02687
S175A	0.492281	0.399087
S200A	1.24568	1.58888
S215A	0.491236	0.879122
S23A	0.317577	0.600321
S28A	0.570844	0.932406
S29A	0.636959	1.04277
S35A	0.425473	0.911806
S36A	0.550245	0.907642
S41A	0.425892	0.919888
S47A	0.417045	1.54285
S51A	0.391181	0.208548
S63A	0.430624	0.180038
S73A	1.1886	3.11259
S7A	0.699126	0.543469
S84A	0.154363	0.197025
S98A	0.167374	0.135867
T129A	0.311049	0.403171
T140A	0.346999	0.304149
T149A	0.402902	0.398296
T155A	0.700812	0.445317
T160A	0.512932	0.663371
T183A	1.38306	1.8954
T185A	0.205745	0.196078
T189A	0.223871	0.16843
T190A	0.526915	0.408021
T192A	0.448307	0.295026
T197A	0.48251	0.344488
T198A	0.663127	0.526515
T202A	0.692328	1.05075
T213A	0.483276	0.483234
T64A	0.102126	0.126854
T65A	0.133476	0.126668
T85A	0.424525	0.59247
V104A	0.631442	0.596434
V121A	0.842495	0.988838
V174A	0.916552	0.437889
V186A	2.56544	5.4211
V208A	2.36354	7.96305
V43A	0.305278	0.579921
V56A	0.580804	0.845396
V87A	0.609966	2.0326
W113A	23.1846	10.265
W181A	0.97335	11.3609
W33A	0.602442	0.351296
W54A	0.499688	0.986482
W66A	8.41337	4.07495
W74A	10.6105	4.61674
WT	0.477796	0.473726
Y165A	0.361924	0.19269
Y199A	1.15254	1.00228
Y201A	7.06473	18.4705
Y24A	0.43176	0.346416
Y62A	0.804004	0.421667
Y76A	8.75465	4.41097

## Sheet: Fig. 4a - Read Count - TMX1
Mutant	Sequence	H_Rep1	L_Rep1	H_Rep2	L_Rep2	H_Rep3	L_Rep3
M1A	GCCGGGCCACGAAATCCGTCTCCCGACCATCTCTCTGAAAGCGAAAGTGAAGAAGAGGAAAATATTTCTTATTTGAATGAGTCTTCCGGAGAAGAATGGGATAGCTCAGAAGAAGAGGATAGCATGGTCCCTAATCTCTCACCGCTTGAATCTCTTGCCTGG	245	291	161	380	83	475
H10A	ATGGGGCCACGAAATCCGTCTCCCGACGCCCTCTCTGAAAGCGAAAGTGAAGAAGAGGAAAATATTTCTTATTTGAATGAGTCTTCCGGAGAAGAATGGGATAGCTCAGAAGAAGAGGATAGCATGGTCCCTAATCTCTCACCGCTTGAATCTCTTGCCTGG	305	470	223	551	172	771
C100A	CAAGTCAAATGTCTCCTCAAATATTCTACGACTTGGAAGCCCCTCAATCCCAACAGCTGGCTTTATCATGCCAAACTCTTGGATCCTTCAACTCCAGTCCATATTCTGCGCGAGATTGGCCTCAGGCTTAGTCATGCCAGCCACTGCGTCCCCAAGCTGGAG	1981	169	1146	208	1296	177
S101A	CAAGTCAAATGTCTCCTCAAATATTCTACGACTTGGAAGCCCCTCAATCCCAACAGCTGGCTTTATCATGCCAAACTCTTGGATCCTTCAACTCCAGTCCATATTCTGCGCGAGATTGGCCTCAGGCTTAGTCATTGTGCCCACTGCGTCCCCAAGCTGGAG	168	653	77	902	82	858
H102A	CAAGTCAAATGTCTCCTCAAATATTCTACGACTTGGAAGCCCCTCAATCCCAACAGCTGGCTTTATCATGCCAAACTCTTGGATCCTTCAACTCCAGTCCATATTCTGCGCGAGATTGGCCTCAGGCTTAGTCATTGTAGCGCCTGCGTCCCCAAGCTGGAG	123	1054	78	1406	81	1343
C103A	CAAGTCAAATGTCTCCTCAAATATTCTACGACTTGGAAGCCCCTCAATCCCAACAGCTGGCTTTATCATGCCAAACTCTTGGATCCTTCAACTCCAGTCCATATTCTGCGCGAGATTGGCCTCAGGCTTAGTCATTGTAGCCACGCCGTCCCCAAGCTGGAG	2593	191	1471	250	1600	237
V104A	CAAGTCAAATGTCTCCTCAAATATTCTACGACTTGGAAGCCCCTCAATCCCAACAGCTGGCTTTATCATGCCAAACTCTTGGATCCTTCAACTCCAGTCCATATTCTGCGCGAGATTGGCCTCAGGCTTAGTCATTGTAGCCACTGCGCCCCCAAGCTGGAG	315	441	169	531	238	536
P105A	CAAGTCAAATGTCTCCTCAAATATTCTACGACTTGGAAGCCCCTCAATCCCAACAGCTGGCTTTATCATGCCAAACTCTTGGATCCTTCAACTCCAGTCCATATTCTGCGCGAGATTGGCCTCAGGCTTAGTCATTGTAGCCACTGCGTCGCCAAGCTGGAG	304	533	207	751	180	754
K106A	CAAGTCAAATGTCTCCTCAAATATTCTACGACTTGGAAGCCCCTCAATCCCAACAGCTGGCTTTATCATGCCAAACTCTTGGATCCTTCAACTCCAGTCCATATTCTGCGCGAGATTGGCCTCAGGCTTAGTCATTGTAGCCACTGCGTCCCCGCCCTGGAG	165	896	106	1154	153	1224
L107A	CAAGTCAAATGTCTCCTCAAATATTCTACGACTTGGAAGCCCCTCAATCCCAACAGCTGGCTTTATCATGCCAAACTCTTGGATCCTTCAACTCCAGTCCATATTCTGCGCGAGATTGGCCTCAGGCTTAGTCATTGTAGCCACTGCGTCCCCAAGGCCGAG	189	1173	94	1492	122	1601
E108A	CAAGTCAAATGTCTCCTCAAATATTCTACGACTTGGAAGCCCCTCAATCCCAACAGCTGGCTTTATCATGCCAAACTCTTGGATCCTTCAACTCCAGTCCATATTCTGCGCGAGATTGGCCTCAGGCTTAGTCATTGTAGCCACTGCGTCCCCAAGCTGGCC	126	543	56	790	69	755
P109A	GCCATTCCCGAATGGCCACCGCTTGCATCCTGTGGCGTGCCCCCATTTCAAAAGCCACTGACTTCCCCGAGCCGACTTTCAAGGGACCATGCAACACTGAATGGCGCCTTGCAATTCGCAACCAAGCAGCTTTCAAGAACTCTTAGTCGGGCTACGCCCATC	8	14	5	14	7	39
L11A	ATGGGGCCACGAAATCCGTCTCCCGACCATGCCTCTGAAAGCGAAAGTGAAGAAGAGGAAAATATTTCTTATTTGAATGAGTCTTCCGGAGAAGAATGGGATAGCTCAGAAGAAGAGGATAGCATGGTCCCTAATCTCTCACCGCTTGAATCTCTTGCCTGG	311	491	181	581	170	762
I110A	CCAGCCCCCGAATGGCCACCGCTTGCATCCTGTGGCGTGCCCCCATTTCAAAAGCCACTGACTTCCCCGAGCCGACTTTCAAGGGACCATGCAACACTGAATGGCGCCTTGCAATTCGCAACCAAGCAGCTTTCAAGAACTCTTAGTCGGGCTACGCCCATC	106	99	85	100	114	248
P111A	CCAATTGCCGAATGGCCACCGCTTGCATCCTGTGGCGTGCCCCCATTTCAAAAGCCACTGACTTCCCCGAGCCGACTTTCAAGGGACCATGCAACACTGAATGGCGCCTTGCAATTCGCAACCAAGCAGCTTTCAAGAACTCTTAGTCGGGCTACGCCCATC	130	111	131	119	178	280
E112A	CCAATTCCCGCCTGGCCACCGCTTGCATCCTGTGGCGTGCCCCCATTTCAAAAGCCACTGACTTCCCCGAGCCGACTTTCAAGGGACCATGCAACACTGAATGGCGCCTTGCAATTCGCAACCAAGCAGCTTTCAAGAACTCTTAGTCGGGCTACGCCCATC	66	146	84	111	99	301
W113A	CCAATTCCCGAAGCCCCACCGCTTGCATCCTGTGGCGTGCCCCCATTTCAAAAGCCACTGACTTCCCCGAGCCGACTTTCAAGGGACCATGCAACACTGAATGGCGCCTTGCAATTCGCAACCAAGCAGCTTTCAAGAACTCTTAGTCGGGCTACGCCCATC	1390	53	1280	50	1634	133
P114A	CCAATTCCCGAATGGGCCCCGCTTGCATCCTGTGGCGTGCCCCCATTTCAAAAGCCACTGACTTCCCCGAGCCGACTTTCAAGGGACCATGCAACACTGAATGGCGCCTTGCAATTCGCAACCAAGCAGCTTTCAAGAACTCTTAGTCGGGCTACGCCCATC	246	34	215	26	302	69
P115A	CCAATTCCCGAATGGCCAGCCCTTGCATCCTGTGGCGTGCCCCCATTTCAAAAGCCACTGACTTCCCCGAGCCGACTTTCAAGGGACCATGCAACACTGAATGGCGCCTTGCAATTCGCAACCAAGCAGCTTTCAAGAACTCTTAGTCGGGCTACGCCCATC	174	58	157	49	176	134
L116A	CCAATTCCCGAATGGCCACCGGCCGCATCCTGTGGCGTGCCCCCATTTCAAAAGCCACTGACTTCCCCGAGCCGACTTTCAAGGGACCATGCAACACTGAATGGCGCCTTGCAATTCGCAACCAAGCAGCTTTCAAGAACTCTTAGTCGGGCTACGCCCATC	70	80	78	52	115	159
A117R	CCAATTCCCGAATGGCCACCGCTTCGGTCCTGTGGCGTGCCCCCATTTCAAAAGCCACTGACTTCCCCGAGCCGACTTTCAAGGGACCATGCAACACTGAATGGCGCCTTGCAATTCGCAACCAAGCAGCTTTCAAGAACTCTTAGTCGGGCTACGCCCATC	84	312	81	246	124	746
S118A	CCAATTCCCGAATGGCCACCGCTTGCAGCCTGTGGCGTGCCCCCATTTCAAAAGCCACTGACTTCCCCGAGCCGACTTTCAAGGGACCATGCAACACTGAATGGCGCCTTGCAATTCGCAACCAAGCAGCTTTCAAGAACTCTTAGTCGGGCTACGCCCATC	105	205	92	164	124	455
C119A	CCAATTCCCGAATGGCCACCGCTTGCATCCGCCGGCGTGCCCCCATTTCAAAAGCCACTGACTTCCCCGAGCCGACTTTCAAGGGACCATGCAACACTGAATGGCGCCTTGCAATTCGCAACCAAGCAGCTTTCAAGAACTCTTAGTCGGGCTACGCCCATC	58	78	55	74	71	169
S12A	ATGGGGCCACGAAATCCGTCTCCCGACCATCTCGCCGAAAGCGAAAGTGAAGAAGAGGAAAATATTTCTTATTTGAATGAGTCTTCCGGAGAAGAATGGGATAGCTCAGAAGAAGAGGATAGCATGGTCCCTAATCTCTCACCGCTTGAATCTCTTGCCTGG	597	859	452	915	293	1317
G120A	CCAATTCCCGAATGGCCACCGCTTGCATCCTGTGCCGTGCCCCCATTTCAAAAGCCACTGACTTCCCCGAGCCGACTTTCAAGGGACCATGCAACACTGAATGGCGCCTTGCAATTCGCAACCAAGCAGCTTTCAAGAACTCTTAGTCGGGCTACGCCCATC	66	89	63	68	68	196
V121A	CCAATTCCCGAATGGCCACCGCTTGCATCCTGTGGCGCCCCCCCATTTCAAAAGCCACTGACTTCCCCGAGCCGACTTTCAAGGGACCATGCAACACTGAATGGCGCCTTGCAATTCGCAACCAAGCAGCTTTCAAGAACTCTTAGTCGGGCTACGCCCATC	110	141	104	140	159	338
P122A	CCAATTCCCGAATGGCCACCGCTTGCATCCTGTGGCGTGGCCCCATTTCAAAAGCCACTGACTTCCCCGAGCCGACTTTCAAGGGACCATGCAACACTGAATGGCGCCTTGCAATTCGCAACCAAGCAGCTTTCAAGAACTCTTAGTCGGGCTACGCCCATC	131	344	118	323	162	885
P123A	CCAATTCCCGAATGGCCACCGCTTGCATCCTGTGGCGTGCCCGCCTTTCAAAAGCCACTGACTTCCCCGAGCCGACTTTCAAGGGACCATGCAACACTGAATGGCGCCTTGCAATTCGCAACCAAGCAGCTTTCAAGAACTCTTAGTCGGGCTACGCCCATC	214	539	219	430	284	1244
F124A	CCAATTCCCGAATGGCCACCGCTTGCATCCTGTGGCGTGCCCCCAGCCCAAAAGCCACTGACTTCCCCGAGCCGACTTTCAAGGGACCATGCAACACTGAATGGCGCCTTGCAATTCGCAACCAAGCAGCTTTCAAGAACTCTTAGTCGGGCTACGCCCATC	507	149	581	143	731	404
Q125A	CCAATTCCCGAATGGCCACCGCTTGCATCCTGTGGCGTGCCCCCATTTGCCAAGCCACTGACTTCCCCGAGCCGACTTTCAAGGGACCATGCAACACTGAATGGCGCCTTGCAATTCGCAACCAAGCAGCTTTCAAGAACTCTTAGTCGGGCTACGCCCATC	120	515	129	487	163	1245
K126A	CCAATTCCCGAATGGCCACCGCTTGCATCCTGTGGCGTGCCCCCATTTCAAGCCCCACTGACTTCCCCGAGCCGACTTTCAAGGGACCATGCAACACTGAATGGCGCCTTGCAATTCGCAACCAAGCAGCTTTCAAGAACTCTTAGTCGGGCTACGCCCATC	103	338	116	324	112	773
P127A	CCAATTCCCGAATGGCCACCGCTTGCATCCTGTGGCGTGCCCCCATTTCAAAAGGCCCTGACTTCCCCGAGCCGACTTTCAAGGGACCATGCAACACTGAATGGCGCCTTGCAATTCGCAACCAAGCAGCTTTCAAGAACTCTTAGTCGGGCTACGCCCATC	92	272	112	259	145	716
L128A	CCAATTCCCGAATGGCCACCGCTTGCATCCTGTGGCGTGCCCCCATTTCAAAAGCCAGCCACTTCCCCGAGCCGACTTTCAAGGGACCATGCAACACTGAATGGCGCCTTGCAATTCGCAACCAAGCAGCTTTCAAGAACTCTTAGTCGGGCTACGCCCATC	183	150	174	132	230	387
T129A	CCAATTCCCGAATGGCCACCGCTTGCATCCTGTGGCGTGCCCCCATTTCAAAAGCCACTGGCCTCCCCGAGCCGACTTTCAAGGGACCATGCAACACTGAATGGCGCCTTGCAATTCGCAACCAAGCAGCTTTCAAGAACTCTTAGTCGGGCTACGCCCATC	97	289	108	297	128	737
E13A	ATGGGGCCACGAAATCCGTCTCCCGACCATCTCTCTGCCAGCGAAAGTGAAGAAGAGGAAAATATTTCTTATTTGAATGAGTCTTCCGGAGAAGAATGGGATAGCTCAGAAGAAGAGGATAGCATGGTCCCTAATCTCTCACCGCTTGAATCTCTTGCCTGG	233	325	148	346	108	550
S130A	CCAATTCCCGAATGGCCACCGCTTGCATCCTGTGGCGTGCCCCCATTTCAAAAGCCACTGACTGCCCCGAGCCGACTTTCAAGGGACCATGCAACACTGAATGGCGCCTTGCAATTCGCAACCAAGCAGCTTTCAAGAACTCTTAGTCGGGCTACGCCCATC	130	328	146	276	171	752
P131A	CCAATTCCCGAATGGCCACCGCTTGCATCCTGTGGCGTGCCCCCATTTCAAAAGCCACTGACTTCCGCCAGCCGACTTTCAAGGGACCATGCAACACTGAATGGCGCCTTGCAATTCGCAACCAAGCAGCTTTCAAGAACTCTTAGTCGGGCTACGCCCATC	78	334	59	322	124	780
S132A	CCAATTCCCGAATGGCCACCGCTTGCATCCTGTGGCGTGCCCCCATTTCAAAAGCCACTGACTTCCCCGGCCCGACTTTCAAGGGACCATGCAACACTGAATGGCGCCTTGCAATTCGCAACCAAGCAGCTTTCAAGAACTCTTAGTCGGGCTACGCCCATC	76	181	80	185	67	492
R133A	CCAATTCCCGAATGGCCACCGCTTGCATCCTGTGGCGTGCCCCCATTTCAAAAGCCACTGACTTCCCCGAGCGCCCTTTCAAGGGACCATGCAACACTGAATGGCGCCTTGCAATTCGCAACCAAGCAGCTTTCAAGAACTCTTAGTCGGGCTACGCCCATC	62	164	65	95	87	312
L134A	CCAATTCCCGAATGGCCACCGCTTGCATCCTGTGGCGTGCCCCCATTTCAAAAGCCACTGACTTCCCCGAGCCGAGCCTCAAGGGACCATGCAACACTGAATGGCGCCTTGCAATTCGCAACCAAGCAGCTTTCAAGAACTCTTAGTCGGGCTACGCCCATC	73	239	70	180	106	529
S135A	CCAATTCCCGAATGGCCACCGCTTGCATCCTGTGGCGTGCCCCCATTTCAAAAGCCACTGACTTCCCCGAGCCGACTTGCCAGGGACCATGCAACACTGAATGGCGCCTTGCAATTCGCAACCAAGCAGCTTTCAAGAACTCTTAGTCGGGCTACGCCCATC	112	484	113	361	113	1017
R136A	CCAATTCCCGAATGGCCACCGCTTGCATCCTGTGGCGTGCCCCCATTTCAAAAGCCACTGACTTCCCCGAGCCGACTTTCAGCCGACCATGCAACACTGAATGGCGCCTTGCAATTCGCAACCAAGCAGCTTTCAAGAACTCTTAGTCGGGCTACGCCCATC	41	178	52	156	56	401
D137A	CCAATTCCCGAATGGCCACCGCTTGCATCCTGTGGCGTGCCCCCATTTCAAAAGCCACTGACTTCCCCGAGCCGACTTTCAAGGGCCCATGCAACACTGAATGGCGCCTTGCAATTCGCAACCAAGCAGCTTTCAAGAACTCTTAGTCGGGCTACGCCCATC	73	215	71	197	95	500
H138A	CCAATTCCCGAATGGCCACCGCTTGCATCCTGTGGCGTGCCCCCATTTCAAAAGCCACTGACTTCCCCGAGCCGACTTTCAAGGGACGCCGCAACACTGAATGGCGCCTTGCAATTCGCAACCAAGCAGCTTTCAAGAACTCTTAGTCGGGCTACGCCCATC	58	212	44	193	66	478
A139R	CCAATTCCCGAATGGCCACCGCTTGCATCCTGTGGCGTGCCCCCATTTCAAAAGCCACTGACTTCCCCGAGCCGACTTTCAAGGGACCATCGGACACTGAATGGCGCCTTGCAATTCGCAACCAAGCAGCTTTCAAGAACTCTTAGTCGGGCTACGCCCATC	77	43	83	48	91	89
S14A	ATGGGGCCACGAAATCCGTCTCCCGACCATCTCTCTGAAGCCGAAAGTGAAGAAGAGGAAAATATTTCTTATTTGAATGAGTCTTCCGGAGAAGAATGGGATAGCTCAGAAGAAGAGGATAGCATGGTCCCTAATCTCTCACCGCTTGAATCTCTTGCCTGG	154	219	138	262	88	359
T140A	CCAATTCCCGAATGGCCACCGCTTGCATCCTGTGGCGTGCCCCCATTTCAAAAGCCACTGACTTCCCCGAGCCGACTTTCAAGGGACCATGCAGCCCTGAATGGCGCCTTGCAATTCGCAACCAAGCAGCTTTCAAGAACTCTTAGTCGGGCTACGCCCATC	64	196	89	156	93	480
L141A	CCAATTCCCGAATGGCCACCGCTTGCATCCTGTGGCGTGCCCCCATTTCAAAAGCCACTGACTTCCCCGAGCCGACTTTCAAGGGACCATGCAACAGCCAATGGCGCCTTGCAATTCGCAACCAAGCAGCTTTCAAGAACTCTTAGTCGGGCTACGCCCATC	78	62	64	51	88	149
N142A	CCAATTCCCGAATGGCCACCGCTTGCATCCTGTGGCGTGCCCCCATTTCAAAAGCCACTGACTTCCCCGAGCCGACTTTCAAGGGACCATGCAACACTGGCCGGCGCCTTGCAATTCGCAACCAAGCAGCTTTCAAGAACTCTTAGTCGGGCTACGCCCATC	89	42	106	49	144	137
G143A	CCAATTCCCGAATGGCCACCGCTTGCATCCTGTGGCGTGCCCCCATTTCAAAAGCCACTGACTTCCCCGAGCCGACTTTCAAGGGACCATGCAACACTGAATGCCGCCTTGCAATTCGCAACCAAGCAGCTTTCAAGAACTCTTAGTCGGGCTACGCCCATC	38	201	49	170	49	520
A144R	CCAATTCCCGAATGGCCACCGCTTGCATCCTGTGGCGTGCCCCCATTTCAAAAGCCACTGACTTCCCCGAGCCGACTTTCAAGGGACCATGCAACACTGAATGGCCGGTTGCAATTCGCAACCAAGCAGCTTTCAAGAACTCTTAGTCGGGCTACGCCCATC	396	21	387	20	508	49
L145A	CCAATTCCCGAATGGCCACCGCTTGCATCCTGTGGCGTGCCCCCATTTCAAAAGCCACTGACTTCCCCGAGCCGACTTTCAAGGGACCATGCAACACTGAATGGCGCCGCCCAATTCGCAACCAAGCAGCTTTCAAGAACTCTTAGTCGGGCTACGCCCATC	101	80	84	79	109	178
Q146A	CCAATTCCCGAATGGCCACCGCTTGCATCCTGTGGCGTGCCCCCATTTCAAAAGCCACTGACTTCCCCGAGCCGACTTTCAAGGGACCATGCAACACTGAATGGCGCCTTGGCCTTCGCAACCAAGCAGCTTTCAAGAACTCTTAGTCGGGCTACGCCCATC	76	237	70	212	98	737
F147A	CCAATTCCCGAATGGCCACCGCTTGCATCCTGTGGCGTGCCCCCATTTCAAAAGCCACTGACTTCCCCGAGCCGACTTTCAAGGGACCATGCAACACTGAATGGCGCCTTGCAAGCCGCAACCAAGCAGCTTTCAAGAACTCTTAGTCGGGCTACGCCCATC	58	88	59	79	64	156
A148R	CCAATTCCCGAATGGCCACCGCTTGCATCCTGTGGCGTGCCCCCATTTCAAAAGCCACTGACTTCCCCGAGCCGACTTTCAAGGGACCATGCAACACTGAATGGCGCCTTGCAATTCCGGACCAAGCAGCTTTCAAGAACTCTTAGTCGGGCTACGCCCATC	2323	109	2261	94	2739	263
T149A	CCAATTCCCGAATGGCCACCGCTTGCATCCTGTGGCGTGCCCCCATTTCAAAAGCCACTGACTTCCCCGAGCCGACTTTCAAGGGACCATGCAACACTGAATGGCGCCTTGCAATTCGCAGCCAAGCAGCTTTCAAGAACTCTTAGTCGGGCTACGCCCATC	107	289	124	259	155	689
E15A	ATGGGGCCACGAAATCCGTCTCCCGACCATCTCTCTGAAAGCGCCAGTGAAGAAGAGGAAAATATTTCTTATTTGAATGAGTCTTCCGGAGAAGAATGGGATAGCTCAGAAGAAGAGGATAGCATGGTCCCTAATCTCTCACCGCTTGAATCTCTTGCCTGG	185	173	112	242	96	287
K150A	CCAATTCCCGAATGGCCACCGCTTGCATCCTGTGGCGTGCCCCCATTTCAAAAGCCACTGACTTCCCCGAGCCGACTTTCAAGGGACCATGCAACACTGAATGGCGCCTTGCAATTCGCAACCGCCCAGCTTTCAAGAACTCTTAGTCGGGCTACGCCCATC	94	122	130	122	148	352
Q151A	CCAATTCCCGAATGGCCACCGCTTGCATCCTGTGGCGTGCCCCCATTTCAAAAGCCACTGACTTCCCCGAGCCGACTTTCAAGGGACCATGCAACACTGAATGGCGCCTTGCAATTCGCAACCAAGGCCCTTTCAAGAACTCTTAGTCGGGCTACGCCCATC	706	761	716	760	865	1898
L152A	CCAATTCCCGAATGGCCACCGCTTGCATCCTGTGGCGTGCCCCCATTTCAAAAGCCACTGACTTCCCCGAGCCGACTTTCAAGGGACCATGCAACACTGAATGGCGCCTTGCAATTCGCAACCAAGCAGGCCTCAAGAACTCTTAGTCGGGCTACGCCCATC	1707	99	1845	83	2342	196
S153A	CCAATTCCCGAATGGCCACCGCTTGCATCCTGTGGCGTGCCCCCATTTCAAAAGCCACTGACTTCCCCGAGCCGACTTTCAAGGGACCATGCAACACTGAATGGCGCCTTGCAATTCGCAACCAAGCAGCTTGCCAGAACTCTTAGTCGGGCTACGCCCATC	175	412	206	375	263	1020
R154A	CCAATTCCCGAATGGCCACCGCTTGCATCCTGTGGCGTGCCCCCATTTCAAAAGCCACTGACTTCCCCGAGCCGACTTTCAAGGGACCATGCAACACTGAATGGCGCCTTGCAATTCGCAACCAAGCAGCTTTCAGCCACTCTTAGTCGGGCTACGCCCATC	148	160	187	115	206	373
T155A	CCAATTCCCGAATGGCCACCGCTTGCATCCTGTGGCGTGCCCCCATTTCAAAAGCCACTGACTTCCCCGAGCCGACTTTCAAGGGACCATGCAACACTGAATGGCGCCTTGCAATTCGCAACCAAGCAGCTTTCAAGAGCCCTTAGTCGGGCTACGCCCATC	93	161	103	138	144	368
L156A	CCAATTCCCGAATGGCCACCGCTTGCATCCTGTGGCGTGCCCCCATTTCAAAAGCCACTGACTTCCCCGAGCCGACTTTCAAGGGACCATGCAACACTGAATGGCGCCTTGCAATTCGCAACCAAGCAGCTTTCAAGAACTGCCAGTCGGGCTACGCCCATC	2198	83	2114	75	2665	197
S157A	CCAATTCCCGAATGGCCACCGCTTGCATCCTGTGGCGTGCCCCCATTTCAAAAGCCACTGACTTCCCCGAGCCGACTTTCAAGGGACCATGCAACACTGAATGGCGCCTTGCAATTCGCAACCAAGCAGCTTTCAAGAACTCTTGCCCGGGCTACGCCCATC	128	438	173	452	209	1061
R158A	CCAATTCCCGAATGGCCACCGCTTGCATCCTGTGGCGTGCCCCCATTTCAAAAGCCACTGACTTCCCCGAGCCGACTTTCAAGGGACCATGCAACACTGAATGGCGCCTTGCAATTCGCAACCAAGCAGCTTTCAAGAACTCTTAGTGCCGCTACGCCCATC	156	326	164	327	188	809
A159R	CCAATTCCCGAATGGCCACCGCTTGCATCCTGTGGCGTGCCCCCATTTCAAAAGCCACTGACTTCCCCGAGCCGACTTTCAAGGGACCATGCAACACTGAATGGCGCCTTGCAATTCGCAACCAAGCAGCTTTCAAGAACTCTTAGTCGGCGGACGCCCATC	262	122	249	106	351	280
S16A	ATGGGGCCACGAAATCCGTCTCCCGACCATCTCTCTGAAAGCGAAGCCGAAGAAGAGGAAAATATTTCTTATTTGAATGAGTCTTCCGGAGAAGAATGGGATAGCTCAGAAGAAGAGGATAGCATGGTCCCTAATCTCTCACCGCTTGAATCTCTTGCCTGG	179	237	104	311	91	377
T160A	CCAATTCCCGAATGGCCACCGCTTGCATCCTGTGGCGTGCCCCCATTTCAAAAGCCACTGACTTCCCCGAGCCGACTTTCAAGGGACCATGCAACACTGAATGGCGCCTTGCAATTCGCAACCAAGCAGCTTTCAAGAACTCTTAGTCGGGCTGCCCCCATC	115	264	144	263	179	625
P161A	CCAATTCCCGAATGGCCACCGCTTGCATCCTGTGGCGTGCCCCCATTTCAAAAGCCACTGACTTCCCCGAGCCGACTTTCAAGGGACCATGCAACACTGAATGGCGCCTTGCAATTCGCAACCAAGCAGCTTTCAAGAACTCTTAGTCGGGCTACGGCCATC	170	258	159	201	181	599
I162A	CCAATTCCCGAATGGCCACCGCTTGCATCCTGTGGCGTGCCCCCATTTCAAAAGCCACTGACTTCCCCGAGCCGACTTTCAAGGGACCATGCAACACTGAATGGCGCCTTGCAATTCGCAACCAAGCAGCTTTCAAGAACTCTTAGTCGGGCTACGCCCGCC	28	56	26	75	42	165
P163A	GCCGAGTACCTGAAACAAATCCCAAATAGCTGCGTTTCTGGGTGTTGCTGTGGGTGGCTGACCAAAACCGTCAAGGAAACCACGCGGACGGAGCCCATCAACACCACCTATAGCTACACCGATTTTCAAAAGGCAGTGAACAAACTCCTGACAGCCAGTCTT	82	128	80	82	96	252
E164A	CCCGCCTACCTGAAACAAATCCCAAATAGCTGCGTTTCTGGGTGTTGCTGTGGGTGGCTGACCAAAACCGTCAAGGAAACCACGCGGACGGAGCCCATCAACACCACCTATAGCTACACCGATTTTCAAAAGGCAGTGAACAAACTCCTGACAGCCAGTCTT	88	181	107	104	126	226
Y165A	CCCGAGGCCCTGAAACAAATCCCAAATAGCTGCGTTTCTGGGTGTTGCTGTGGGTGGCTGACCAAAACCGTCAAGGAAACCACGCGGACGGAGCCCATCAACACCACCTATAGCTACACCGATTTTCAAAAGGCAGTGAACAAACTCCTGACAGCCAGTCTT	113	336	67	206	97	480
L166A	CCCGAGTACGCCAAACAAATCCCAAATAGCTGCGTTTCTGGGTGTTGCTGTGGGTGGCTGACCAAAACCGTCAAGGAAACCACGCGGACGGAGCCCATCAACACCACCTATAGCTACACCGATTTTCAAAAGGCAGTGAACAAACTCCTGACAGCCAGTCTT	108	354	105	262	106	515
K167A	CCCGAGTACCTGGCCCAAATCCCAAATAGCTGCGTTTCTGGGTGTTGCTGTGGGTGGCTGACCAAAACCGTCAAGGAAACCACGCGGACGGAGCCCATCAACACCACCTATAGCTACACCGATTTTCAAAAGGCAGTGAACAAACTCCTGACAGCCAGTCTT	127	391	101	266	91	609
Q168A	CCCGAGTACCTGAAAGCCATCCCAAATAGCTGCGTTTCTGGGTGTTGCTGTGGGTGGCTGACCAAAACCGTCAAGGAAACCACGCGGACGGAGCCCATCAACACCACCTATAGCTACACCGATTTTCAAAAGGCAGTGAACAAACTCCTGACAGCCAGTCTT	91	241	94	139	70	309
I169A	CCCGAGTACCTGAAACAAGCCCCAAATAGCTGCGTTTCTGGGTGTTGCTGTGGGTGGCTGACCAAAACCGTCAAGGAAACCACGCGGACGGAGCCCATCAACACCACCTATAGCTACACCGATTTTCAAAAGGCAGTGAACAAACTCCTGACAGCCAGTCTT	143	429	132	280	135	609
E17A	ATGGGGCCACGAAATCCGTCTCCCGACCATCTCTCTGAAAGCGAAAGTGCCGAAGAGGAAAATATTTCTTATTTGAATGAGTCTTCCGGAGAAGAATGGGATAGCTCAGAAGAAGAGGATAGCATGGTCCCTAATCTCTCACCGCTTGAATCTCTTGCCTGG	156	165	113	220	75	233
P170A	CCCGAGTACCTGAAACAAATCGCCAATAGCTGCGTTTCTGGGTGTTGCTGTGGGTGGCTGACCAAAACCGTCAAGGAAACCACGCGGACGGAGCCCATCAACACCACCTATAGCTACACCGATTTTCAAAAGGCAGTGAACAAACTCCTGACAGCCAGTCTT	185	175	154	124	185	310
N171A	CCCGAGTACCTGAAACAAATCCCAGCCAGCTGCGTTTCTGGGTGTTGCTGTGGGTGGCTGACCAAAACCGTCAAGGAAACCACGCGGACGGAGCCCATCAACACCACCTATAGCTACACCGATTTTCAAAAGGCAGTGAACAAACTCCTGACAGCCAGTCTT	187	605	185	396	210	845
S172A	CCCGAGTACCTGAAACAAATCCCAAATGCCTGCGTTTCTGGGTGTTGCTGTGGGTGGCTGACCAAAACCGTCAAGGAAACCACGCGGACGGAGCCCATCAACACCACCTATAGCTACACCGATTTTCAAAAGGCAGTGAACAAACTCCTGACAGCCAGTCTT	143	418	136	251	144	607
C173A	CCCGAGTACCTGAAACAAATCCCAAATAGCGCCGTTTCTGGGTGTTGCTGTGGGTGGCTGACCAAAACCGTCAAGGAAACCACGCGGACGGAGCCCATCAACACCACCTATAGCTACACCGATTTTCAAAAGGCAGTGAACAAACTCCTGACAGCCAGTCTT	229	676	143	489	201	998
V174A	CCCGAGTACCTGAAACAAATCCCAAATAGCTGCGCCTCTGGGTGTTGCTGTGGGTGGCTGACCAAAACCGTCAAGGAAACCACGCGGACGGAGCCCATCAACACCACCTATAGCTACACCGATTTTCAAAAGGCAGTGAACAAACTCCTGACAGCCAGTCTT	103	169	83	85	87	170
S175A	CCCGAGTACCTGAAACAAATCCCAAATAGCTGCGTTGCCGGGTGTTGCTGTGGGTGGCTGACCAAAACCGTCAAGGAAACCACGCGGACGGAGCCCATCAACACCACCTATAGCTACACCGATTTTCAAAAGGCAGTGAACAAACTCCTGACAGCCAGTCTT	78	260	98	165	105	382
G176A	CCCGAGTACCTGAAACAAATCCCAAATAGCTGCGTTTCTGCCTGTTGCTGTGGGTGGCTGACCAAAACCGTCAAGGAAACCACGCGGACGGAGCCCATCAACACCACCTATAGCTACACCGATTTTCAAAAGGCAGTGAACAAACTCCTGACAGCCAGTCTT	153	256	126	151	148	322
C177A	CCCGAGTACCTGAAACAAATCCCAAATAGCTGCGTTTCTGGGGCCTGCTGTGGGTGGCTGACCAAAACCGTCAAGGAAACCACGCGGACGGAGCCCATCAACACCACCTATAGCTACACCGATTTTCAAAAGGCAGTGAACAAACTCCTGACAGCCAGTCTT	3265	113	3089	47	3558	133
C178A	CCCGAGTACCTGAAACAAATCCCAAATAGCTGCGTTTCTGGGTGTGCCTGTGGGTGGCTGACCAAAACCGTCAAGGAAACCACGCGGACGGAGCCCATCAACACCACCTATAGCTACACCGATTTTCAAAAGGCAGTGAACAAACTCCTGACAGCCAGTCTT	132	174	111	127	124	238
C179A	CCCGAGTACCTGAAACAAATCCCAAATAGCTGCGTTTCTGGGTGTTGCGCCGGGTGGCTGACCAAAACCGTCAAGGAAACCACGCGGACGGAGCCCATCAACACCACCTATAGCTACACCGATTTTCAAAAGGCAGTGAACAAACTCCTGACAGCCAGTCTT	3876	114	3660	63	4306	176
E18A	ATGGGGCCACGAAATCCGTCTCCCGACCATCTCTCTGAAAGCGAAAGTGAAGCCGAGGAAAATATTTCTTATTTGAATGAGTCTTCCGGAGAAGAATGGGATAGCTCAGAAGAAGAGGATAGCATGGTCCCTAATCTCTCACCGCTTGAATCTCTTGCCTGG	149	238	112	335	94	353
G180A	CCCGAGTACCTGAAACAAATCCCAAATAGCTGCGTTTCTGGGTGTTGCTGTGCCTGGCTGACCAAAACCGTCAAGGAAACCACGCGGACGGAGCCCATCAACACCACCTATAGCTACACCGATTTTCAAAAGGCAGTGAACAAACTCCTGACAGCCAGTCTT	113	245	93	159	99	345
W181A	CCCGAGTACCTGAAACAAATCCCAAATAGCTGCGTTTCTGGGTGTTGCTGTGGGGCCCTGACCAAAACCGTCAAGGAAACCACGCGGACGGAGCCCATCAACACCACCTATAGCTACACCGATTTTCAAAAGGCAGTGAACAAACTCCTGACAGCCAGTCTT	102	178	107	88	125	230
L182A	CCCGAGTACCTGAAACAAATCCCAAATAGCTGCGTTTCTGGGTGTTGCTGTGGGTGGGCCACCAAAACCGTCAAGGAAACCACGCGGACGGAGCCCATCAACACCACCTATAGCTACACCGATTTTCAAAAGGCAGTGAACAAACTCCTGACAGCCAGTCTT	178	130	144	76	178	202
T183A	CCCGAGTACCTGAAACAAATCCCAAATAGCTGCGTTTCTGGGTGTTGCTGTGGGTGGCTGGCCAAAACCGTCAAGGAAACCACGCGGACGGAGCCCATCAACACCACCTATAGCTACACCGATTTTCAAAAGGCAGTGAACAAACTCCTGACAGCCAGTCTT	162	229	173	164	217	281
K184A	CCCGAGTACCTGAAACAAATCCCAAATAGCTGCGTTTCTGGGTGTTGCTGTGGGTGGCTGACCGCCACCGTCAAGGAAACCACGCGGACGGAGCCCATCAACACCACCTATAGCTACACCGATTTTCAAAAGGCAGTGAACAAACTCCTGACAGCCAGTCTT	35	72	37	49	61	108
T185A	CCCGAGTACCTGAAACAAATCCCAAATAGCTGCGTTTCTGGGTGTTGCTGTGGGTGGCTGACCAAAGCCGTCAAGGAAACCACGCGGACGGAGCCCATCAACACCACCTATAGCTACACCGATTTTCAAAAGGCAGTGAACAAACTCCTGACAGCCAGTCTT	100	581	74	449	105	914
V186A	CCCGAGTACCTGAAACAAATCCCAAATAGCTGCGTTTCTGGGTGTTGCTGTGGGTGGCTGACCAAAACCGCCAAGGAAACCACGCGGACGGAGCCCATCAACACCACCTATAGCTACACCGATTTTCAAAAGGCAGTGAACAAACTCCTGACAGCCAGTCTT	152	64	150	48	159	111
K187A	CCCGAGTACCTGAAACAAATCCCAAATAGCTGCGTTTCTGGGTGTTGCTGTGGGTGGCTGACCAAAACCGTCGCCGAAACCACGCGGACGGAGCCCATCAACACCACCTATAGCTACACCGATTTTCAAAAGGCAGTGAACAAACTCCTGACAGCCAGTCTT	168	445	135	277	195	678
E188A	CCCGAGTACCTGAAACAAATCCCAAATAGCTGCGTTTCTGGGTGTTGCTGTGGGTGGCTGACCAAAACCGTCAAGGCCACCACGCGGACGGAGCCCATCAACACCACCTATAGCTACACCGATTTTCAAAAGGCAGTGAACAAACTCCTGACAGCCAGTCTT	189	342	214	238	225	476
T189A	CCCGAGTACCTGAAACAAATCCCAAATAGCTGCGTTTCTGGGTGTTGCTGTGGGTGGCTGACCAAAACCGTCAAGGAAGCCACGCGGACGGAGCCCATCAACACCACCTATAGCTACACCGATTTTCAAAAGGCAGTGAACAAACTCCTGACAGCCAGTCTT	269	1435	227	906	261	2088
E19A	ATGGGGCCACGAAATCCGTCTCCCGACCATCTCTCTGAAAGCGAAAGTGAAGAAGCCGAAAATATTTCTTATTTGAATGAGTCTTCCGGAGAAGAATGGGATAGCTCAGAAGAAGAGGATAGCATGGTCCCTAATCTCTCACCGCTTGAATCTCTTGCCTGG	70	91	54	123	35	140
T190A	CCCGAGTACCTGAAACAAATCCCAAATAGCTGCGTTTCTGGGTGTTGCTGTGGGTGGCTGACCAAAACCGTCAAGGAAACCGCCCGGACGGAGCCCATCAACACCACCTATAGCTACACCGATTTTCAAAAGGCAGTGAACAAACTCCTGACAGCCAGTCTT	205	518	171	282	193	656
R191A	CCCGAGTACCTGAAACAAATCCCAAATAGCTGCGTTTCTGGGTGTTGCTGTGGGTGGCTGACCAAAACCGTCAAGGAAACCACGGCCACGGAGCCCATCAACACCACCTATAGCTACACCGATTTTCAAAAGGCAGTGAACAAACTCCTGACAGCCAGTCTT	149	384	104	263	138	615
T192A	CCCGAGTACCTGAAACAAATCCCAAATAGCTGCGTTTCTGGGTGTTGCTGTGGGTGGCTGACCAAAACCGTCAAGGAAACCACGCGGGCCGAGCCCATCAACACCACCTATAGCTACACCGATTTTCAAAAGGCAGTGAACAAACTCCTGACAGCCAGTCTT	165	594	133	368	198	791
E193A	CCCGAGTACCTGAAACAAATCCCAAATAGCTGCGTTTCTGGGTGTTGCTGTGGGTGGCTGACCAAAACCGTCAAGGAAACCACGCGGACGGCCCCCATCAACACCACCTATAGCTACACCGATTTTCAAAAGGCAGTGAACAAACTCCTGACAGCCAGTCTT	142	214	110	127	143	300
P194A	CCCGAGTACCTGAAACAAATCCCAAATAGCTGCGTTTCTGGGTGTTGCTGTGGGTGGCTGACCAAAACCGTCAAGGAAACCACGCGGACGGAGGCCATCAACACCACCTATAGCTACACCGATTTTCAAAAGGCAGTGAACAAACTCCTGACAGCCAGTCTT	220	606	164	387	205	871
I195A	CCCGAGTACCTGAAACAAATCCCAAATAGCTGCGTTTCTGGGTGTTGCTGTGGGTGGCTGACCAAAACCGTCAAGGAAACCACGCGGACGGAGCCCGCCAACACCACCTATAGCTACACCGATTTTCAAAAGGCAGTGAACAAACTCCTGACAGCCAGTCTT	121	293	106	172	131	435
N196A	CCCGAGTACCTGAAACAAATCCCAAATAGCTGCGTTTCTGGGTGTTGCTGTGGGTGGCTGACCAAAACCGTCAAGGAAACCACGCGGACGGAGCCCATCGCCACCACCTATAGCTACACCGATTTTCAAAAGGCAGTGAACAAACTCCTGACAGCCAGTCTT	194	629	180	399	216	922
T197A	CCCGAGTACCTGAAACAAATCCCAAATAGCTGCGTTTCTGGGTGTTGCTGTGGGTGGCTGACCAAAACCGTCAAGGAAACCACGCGGACGGAGCCCATCAACGCCACCTATAGCTACACCGATTTTCAAAAGGCAGTGAACAAACTCCTGACAGCCAGTCTT	141	426	122	274	170	631
T198A	CCCGAGTACCTGAAACAAATCCCAAATAGCTGCGTTTCTGGGTGTTGCTGTGGGTGGCTGACCAAAACCGTCAAGGAAACCACGCGGACGGAGCCCATCAACACCGCCTATAGCTACACCGATTTTCAAAAGGCAGTGAACAAACTCCTGACAGCCAGTCTT	214	489	186	320	254	686
Y199A	CCCGAGTACCTGAAACAAATCCCAAATAGCTGCGTTTCTGGGTGTTGCTGTGGGTGGCTGACCAAAACCGTCAAGGAAACCACGCGGACGGAGCCCATCAACACCACCGCCAGCTACACCGATTTTCAAAAGGCAGTGAACAAACTCCTGACAGCCAGTCTT	146	246	144	148	204	317
G2A	ATGGCCCCACGAAATCCGTCTCCCGACCATCTCTCTGAAAGCGAAAGTGAAGAAGAGGAAAATATTTCTTATTTGAATGAGTCTTCCGGAGAAGAATGGGATAGCTCAGAAGAAGAGGATAGCATGGTCCCTAATCTCTCACCGCTTGAATCTCTTGCCTGG	131	271	95	420	68	466
E20A	ATGGGGCCACGAAATCCGTCTCCCGACCATCTCTCTGAAAGCGAAAGTGAAGAAGAGGCCAATATTTCTTATTTGAATGAGTCTTCCGGAGAAGAATGGGATAGCTCAGAAGAAGAGGATAGCATGGTCCCTAATCTCTCACCGCTTGAATCTCTTGCCTGG	194	280	136	412	109	497
S200A	CCCGAGTACCTGAAACAAATCCCAAATAGCTGCGTTTCTGGGTGTTGCTGTGGGTGGCTGACCAAAACCGTCAAGGAAACCACGCGGACGGAGCCCATCAACACCACCTATGCCTACACCGATTTTCAAAAGGCAGTGAACAAACTCCTGACAGCCAGTCTT	233	308	228	194	265	381
Y201A	CCCGAGTACCTGAAACAAATCCCAAATAGCTGCGTTTCTGGGTGTTGCTGTGGGTGGCTGACCAAAACCGTCAAGGAAACCACGCGGACGGAGCCCATCAACACCACCTATAGCGCCACCGATTTTCAAAAGGCAGTGAACAAACTCCTGACAGCCAGTCTT	871	181	743	116	1069	271
T202A	CCCGAGTACCTGAAACAAATCCCAAATAGCTGCGTTTCTGGGTGTTGCTGTGGGTGGCTGACCAAAACCGTCAAGGAAACCACGCGGACGGAGCCCATCAACACCACCTATAGCTACGCCGATTTTCAAAAGGCAGTGAACAAACTCCTGACAGCCAGTCTT	238	500	235	300	259	670
D203A	CCCGAGTACCTGAAACAAATCCCAAATAGCTGCGTTTCTGGGTGTTGCTGTGGGTGGCTGACCAAAACCGTCAAGGAAACCACGCGGACGGAGCCCATCAACACCACCTATAGCTACACCGCCTTTCAAAAGGCAGTGAACAAACTCCTGACAGCCAGTCTT	180	116	190	99	211	182
F204A	CCCGAGTACCTGAAACAAATCCCAAATAGCTGCGTTTCTGGGTGTTGCTGTGGGTGGCTGACCAAAACCGTCAAGGAAACCACGCGGACGGAGCCCATCAACACCACCTATAGCTACACCGATGCCCAAAAGGCAGTGAACAAACTCCTGACAGCCAGTCTT	287	200	277	113	332	289
Q205A	CCCGAGTACCTGAAACAAATCCCAAATAGCTGCGTTTCTGGGTGTTGCTGTGGGTGGCTGACCAAAACCGTCAAGGAAACCACGCGGACGGAGCCCATCAACACCACCTATAGCTACACCGATTTTGCCAAGGCAGTGAACAAACTCCTGACAGCCAGTCTT	258	1035	219	747	269	1518
K206A	CCCGAGTACCTGAAACAAATCCCAAATAGCTGCGTTTCTGGGTGTTGCTGTGGGTGGCTGACCAAAACCGTCAAGGAAACCACGCGGACGGAGCCCATCAACACCACCTATAGCTACACCGATTTTCAAGCCGCAGTGAACAAACTCCTGACAGCCAGTCTT	327	506	288	315	328	665
A207R	CCCGAGTACCTGAAACAAATCCCAAATAGCTGCGTTTCTGGGTGTTGCTGTGGGTGGCTGACCAAAACCGTCAAGGAAACCACGCGGACGGAGCCCATCAACACCACCTATAGCTACACCGATTTTCAAAAGCGGGTGAACAAACTCCTGACAGCCAGTCTT	862	343	762	204	950	481
V208A	CCCGAGTACCTGAAACAAATCCCAAATAGCTGCGTTTCTGGGTGTTGCTGTGGGTGGCTGACCAAAACCGTCAAGGAAACCACGCGGACGGAGCCCATCAACACCACCTATAGCTACACCGATTTTCAAAAGGCAGCCAACAAACTCCTGACAGCCAGTCTT	368	163	273	120	355	269
N209A	CCCGAGTACCTGAAACAAATCCCAAATAGCTGCGTTTCTGGGTGTTGCTGTGGGTGGCTGACCAAAACCGTCAAGGAAACCACGCGGACGGAGCCCATCAACACCACCTATAGCTACACCGATTTTCAAAAGGCAGTGGCCAAACTCCTGACAGCCAGTCTT	155	825	178	515	187	1136
N21A	ATGGGGCCACGAAATCCGTCTCCCGACCATCTCTCTGAAAGCGAAAGTGAAGAAGAGGAAGCCATTTCTTATTTGAATGAGTCTTCCGGAGAAGAATGGGATAGCTCAGAAGAAGAGGATAGCATGGTCCCTAATCTCTCACCGCTTGAATCTCTTGCCTGG	177	305	118	356	91	516
K210A	CCCGAGTACCTGAAACAAATCCCAAATAGCTGCGTTTCTGGGTGTTGCTGTGGGTGGCTGACCAAAACCGTCAAGGAAACCACGCGGACGGAGCCCATCAACACCACCTATAGCTACACCGATTTTCAAAAGGCAGTGAACGCCCTCCTGACAGCCAGTCTT	230	668	200	425	293	960
L211A	CCCGAGTACCTGAAACAAATCCCAAATAGCTGCGTTTCTGGGTGTTGCTGTGGGTGGCTGACCAAAACCGTCAAGGAAACCACGCGGACGGAGCCCATCAACACCACCTATAGCTACACCGATTTTCAAAAGGCAGTGAACAAAGCCCTGACAGCCAGTCTT	204	251	162	182	223	347
L212A	CCCGAGTACCTGAAACAAATCCCAAATAGCTGCGTTTCTGGGTGTTGCTGTGGGTGGCTGACCAAAACCGTCAAGGAAACCACGCGGACGGAGCCCATCAACACCACCTATAGCTACACCGATTTTCAAAAGGCAGTGAACAAACTCGCCACAGCCAGTCTT	1022	175	1013	116	1160	261
T213A	CCCGAGTACCTGAAACAAATCCCAAATAGCTGCGTTTCTGGGTGTTGCTGTGGGTGGCTGACCAAAACCGTCAAGGAAACCACGCGGACGGAGCCCATCAACACCACCTATAGCTACACCGATTTTCAAAAGGCAGTGAACAAACTCCTGGCCGCCAGTCTT	240	785	213	536	289	1071
A214R	CCCGAGTACCTGAAACAAATCCCAAATAGCTGCGTTTCTGGGTGTTGCTGTGGGTGGCTGACCAAAACCGTCAAGGAAACCACGCGGACGGAGCCCATCAACACCACCTATAGCTACACCGATTTTCAAAAGGCAGTGAACAAACTCCTGACACGGAGTCTT	149	270	150	190	160	433
S215A	CCCGAGTACCTGAAACAAATCCCAAATAGCTGCGTTTCTGGGTGTTGCTGTGGGTGGCTGACCAAAACCGTCAAGGAAACCACGCGGACGGAGCCCATCAACACCACCTATAGCTACACCGATTTTCAAAAGGCAGTGAACAAACTCCTGACAGCCGCCCTT	167	525	210	344	192	700
L216A	CCCGAGTACCTGAAACAAATCCCAAATAGCTGCGTTTCTGGGTGTTGCTGTGGGTGGCTGACCAAAACCGTCAAGGAAACCACGCGGACGGAGCCCATCAACACCACCTATAGCTACACCGATTTTCAAAAGGCAGTGAACAAACTCCTGACAGCCAGTGCC	293	302	288	169	322	418
I22A	ATGGGGCCACGAAATCCGTCTCCCGACCATCTCTCTGAAAGCGAAAGTGAAGAAGAGGAAAATGCCTCTTATTTGAATGAGTCTTCCGGAGAAGAATGGGATAGCTCAGAAGAAGAGGATAGCATGGTCCCTAATCTCTCACCGCTTGAATCTCTTGCCTGG	222	447	173	565	104	764
S23A	ATGGGGCCACGAAATCCGTCTCCCGACCATCTCTCTGAAAGCGAAAGTGAAGAAGAGGAAAATATTGCCTATTTGAATGAGTCTTCCGGAGAAGAATGGGATAGCTCAGAAGAAGAGGATAGCATGGTCCCTAATCTCTCACCGCTTGAATCTCTTGCCTGG	327	509	174	752	147	829
Y24A	ATGGGGCCACGAAATCCGTCTCCCGACCATCTCTCTGAAAGCGAAAGTGAAGAAGAGGAAAATATTTCTGCCTTGAATGAGTCTTCCGGAGAAGAATGGGATAGCTCAGAAGAAGAGGATAGCATGGTCCCTAATCTCTCACCGCTTGAATCTCTTGCCTGG	224	445	169	532	115	684
L25A	ATGGGGCCACGAAATCCGTCTCCCGACCATCTCTCTGAAAGCGAAAGTGAAGAAGAGGAAAATATTTCTTATGCCAATGAGTCTTCCGGAGAAGAATGGGATAGCTCAGAAGAAGAGGATAGCATGGTCCCTAATCTCTCACCGCTTGAATCTCTTGCCTGG	545	978	398	1222	249	1596
N26A	ATGGGGCCACGAAATCCGTCTCCCGACCATCTCTCTGAAAGCGAAAGTGAAGAAGAGGAAAATATTTCTTATTTGGCCGAGTCTTCCGGAGAAGAATGGGATAGCTCAGAAGAAGAGGATAGCATGGTCCCTAATCTCTCACCGCTTGAATCTCTTGCCTGG	636	806	468	1057	346	1346
E27A	ATGGGGCCACGAAATCCGTCTCCCGACCATCTCTCTGAAAGCGAAAGTGAAGAAGAGGAAAATATTTCTTATTTGAATGCCTCTTCCGGAGAAGAATGGGATAGCTCAGAAGAAGAGGATAGCATGGTCCCTAATCTCTCACCGCTTGAATCTCTTGCCTGG	644	843	467	1058	334	1486
S28A	ATGGGGCCACGAAATCCGTCTCCCGACCATCTCTCTGAAAGCGAAAGTGAAGAAGAGGAAAATATTTCTTATTTGAATGAGGCCTCCGGAGAAGAATGGGATAGCTCAGAAGAAGAGGATAGCATGGTCCCTAATCTCTCACCGCTTGAATCTCTTGCCTGG	863	1024	630	1500	403	1759
S29A	ATGGGGCCACGAAATCCGTCTCCCGACCATCTCTCTGAAAGCGAAAGTGAAGAAGAGGAAAATATTTCTTATTTGAATGAGTCTGCCGGAGAAGAATGGGATAGCTCAGAAGAAGAGGATAGCATGGTCCCTAATCTCTCACCGCTTGAATCTCTTGCCTGG	1039	1442	800	1688	495	2177
P3A	ATGGGGGCCCGAAATCCGTCTCCCGACCATCTCTCTGAAAGCGAAAGTGAAGAAGAGGAAAATATTTCTTATTTGAATGAGTCTTCCGGAGAAGAATGGGATAGCTCAGAAGAAGAGGATAGCATGGTCCCTAATCTCTCACCGCTTGAATCTCTTGCCTGG	308	526	204	638	147	863
G30A	ATGGGGCCACGAAATCCGTCTCCCGACCATCTCTCTGAAAGCGAAAGTGAAGAAGAGGAAAATATTTCTTATTTGAATGAGTCTTCCGCCGAAGAATGGGATAGCTCAGAAGAAGAGGATAGCATGGTCCCTAATCTCTCACCGCTTGAATCTCTTGCCTGG	528	708	367	879	268	1184
E31A	ATGGGGCCACGAAATCCGTCTCCCGACCATCTCTCTGAAAGCGAAAGTGAAGAAGAGGAAAATATTTCTTATTTGAATGAGTCTTCCGGAGCCGAATGGGATAGCTCAGAAGAAGAGGATAGCATGGTCCCTAATCTCTCACCGCTTGAATCTCTTGCCTGG	200	261	122	304	90	471
E32A	ATGGGGCCACGAAATCCGTCTCCCGACCATCTCTCTGAAAGCGAAAGTGAAGAAGAGGAAAATATTTCTTATTTGAATGAGTCTTCCGGAGAAGCCTGGGATAGCTCAGAAGAAGAGGATAGCATGGTCCCTAATCTCTCACCGCTTGAATCTCTTGCCTGG	169	199	136	247	93	360
W33A	ATGGGGCCACGAAATCCGTCTCCCGACCATCTCTCTGAAAGCGAAAGTGAAGAAGAGGAAAATATTTCTTATTTGAATGAGTCTTCCGGAGAAGAAGCCGATAGCTCAGAAGAAGAGGATAGCATGGTCCCTAATCTCTCACCGCTTGAATCTCTTGCCTGG	184	270	139	292	89	437
D34A	ATGGGGCCACGAAATCCGTCTCCCGACCATCTCTCTGAAAGCGAAAGTGAAGAAGAGGAAAATATTTCTTATTTGAATGAGTCTTCCGGAGAAGAATGGGCCAGCTCAGAAGAAGAGGATAGCATGGTCCCTAATCTCTCACCGCTTGAATCTCTTGCCTGG	224	307	149	297	112	476
S35A	ATGGGGCCACGAAATCCGTCTCCCGACCATCTCTCTGAAAGCGAAAGTGAAGAAGAGGAAAATATTTCTTATTTGAATGAGTCTTCCGGAGAAGAATGGGATGCCTCAGAAGAAGAGGATAGCATGGTCCCTAATCTCTCACCGCTTGAATCTCTTGCCTGG	167	205	72	230	42	344
S36A	ATGGGGCCACGAAATCCGTCTCCCGACCATCTCTCTGAAAGCGAAAGTGAAGAAGAGGAAAATATTTCTTATTTGAATGAGTCTTCCGGAGAAGAATGGGATAGCGCCGAAGAAGAGGATAGCATGGTCCCTAATCTCTCACCGCTTGAATCTCTTGCCTGG	166	207	117	289	74	322
E37A	ATGGGGCCACGAAATCCGTCTCCCGACCATCTCTCTGAAAGCGAAAGTGAAGAAGAGGAAAATATTTCTTATTTGAATGAGTCTTCCGGAGAAGAATGGGATAGCTCAGCCGAAGAGGATAGCATGGTCCCTAATCTCTCACCGCTTGAATCTCTTGCCTGG	291	439	188	534	151	757
E38A	ATGGGGCCACGAAATCCGTCTCCCGACCATCTCTCTGAAAGCGAAAGTGAAGAAGAGGAAAATATTTCTTATTTGAATGAGTCTTCCGGAGAAGAATGGGATAGCTCAGAAGCCGAGGATAGCATGGTCCCTAATCTCTCACCGCTTGAATCTCTTGCCTGG	294	452	218	601	181	787
E39A	ATGGGGCCACGAAATCCGTCTCCCGACCATCTCTCTGAAAGCGAAAGTGAAGAAGAGGAAAATATTTCTTATTTGAATGAGTCTTCCGGAGAAGAATGGGATAGCTCAGAAGAAGCCGATAGCATGGTCCCTAATCTCTCACCGCTTGAATCTCTTGCCTGG	322	419	213	446	171	636
R4A	ATGGGGCCAGCCAATCCGTCTCCCGACCATCTCTCTGAAAGCGAAAGTGAAGAAGAGGAAAATATTTCTTATTTGAATGAGTCTTCCGGAGAAGAATGGGATAGCTCAGAAGAAGAGGATAGCATGGTCCCTAATCTCTCACCGCTTGAATCTCTTGCCTGG	356	705	282	833	180	1125
D40A	ATGGGGCCACGAAATCCGTCTCCCGACCATCTCTCTGAAAGCGAAAGTGAAGAAGAGGAAAATATTTCTTATTTGAATGAGTCTTCCGGAGAAGAATGGGATAGCTCAGAAGAAGAGGCCAGCATGGTCCCTAATCTCTCACCGCTTGAATCTCTTGCCTGG	241	313	160	361	140	546
S41A	ATGGGGCCACGAAATCCGTCTCCCGACCATCTCTCTGAAAGCGAAAGTGAAGAAGAGGAAAATATTTCTTATTTGAATGAGTCTTCCGGAGAAGAATGGGATAGCTCAGAAGAAGAGGATGCCATGGTCCCTAATCTCTCACCGCTTGAATCTCTTGCCTGG	170	289	115	367	79	457
M42A	ATGGGGCCACGAAATCCGTCTCCCGACCATCTCTCTGAAAGCGAAAGTGAAGAAGAGGAAAATATTTCTTATTTGAATGAGTCTTCCGGAGAAGAATGGGATAGCTCAGAAGAAGAGGATAGCGCCGTCCCTAATCTCTCACCGCTTGAATCTCTTGCCTGG	112	258	106	328	59	563
V43A	ATGGGGCCACGAAATCCGTCTCCCGACCATCTCTCTGAAAGCGAAAGTGAAGAAGAGGAAAATATTTCTTATTTGAATGAGTCTTCCGGAGAAGAATGGGATAGCTCAGAAGAAGAGGATAGCATGGCCCCTAATCTCTCACCGCTTGAATCTCTTGCCTGG	74	97	32	151	30	176
P44A	ATGGGGCCACGAAATCCGTCTCCCGACCATCTCTCTGAAAGCGAAAGTGAAGAAGAGGAAAATATTTCTTATTTGAATGAGTCTTCCGGAGAAGAATGGGATAGCTCAGAAGAAGAGGATAGCATGGTCGCCAATCTCTCACCGCTTGAATCTCTTGCCTGG	102	109	53	141	39	219
N45A	ATGGGGCCACGAAATCCGTCTCCCGACCATCTCTCTGAAAGCGAAAGTGAAGAAGAGGAAAATATTTCTTATTTGAATGAGTCTTCCGGAGAAGAATGGGATAGCTCAGAAGAAGAGGATAGCATGGTCCCTGCCCTCTCACCGCTTGAATCTCTTGCCTGG	100	154	52	182	47	230
L46A	ATGGGGCCACGAAATCCGTCTCCCGACCATCTCTCTGAAAGCGAAAGTGAAGAAGAGGAAAATATTTCTTATTTGAATGAGTCTTCCGGAGAAGAATGGGATAGCTCAGAAGAAGAGGATAGCATGGTCCCTAATGCCTCACCGCTTGAATCTCTTGCCTGG	121	323	113	355	82	577
S47A	ATGGGGCCACGAAATCCGTCTCCCGACCATCTCTCTGAAAGCGAAAGTGAAGAAGAGGAAAATATTTCTTATTTGAATGAGTCTTCCGGAGAAGAATGGGATAGCTCAGAAGAAGAGGATAGCATGGTCCCTAATCTCGCCCCGCTTGAATCTCTTGCCTGG	142	301	117	350	97	478
P48A	ATGGGGCCACGAAATCCGTCTCCCGACCATCTCTCTGAAAGCGAAAGTGAAGAAGAGGAAAATATTTCTTATTTGAATGAGTCTTCCGGAGAAGAATGGGATAGCTCAGAAGAAGAGGATAGCATGGTCCCTAATCTCTCAGCCCTTGAATCTCTTGCCTGG	36	156	19	165	24	246
L49A	ATGGGGCCACGAAATCCGTCTCCCGACCATCTCTCTGAAAGCGAAAGTGAAGAAGAGGAAAATATTTCTTATTTGAATGAGTCTTCCGGAGAAGAATGGGATAGCTCAGAAGAAGAGGATAGCATGGTCCCTAATCTCTCACCGGCCGAATCTCTTGCCTGG	478	163	286	216	167	249
N5A	ATGGGGCCACGAGCCCCGTCTCCCGACCATCTCTCTGAAAGCGAAAGTGAAGAAGAGGAAAATATTTCTTATTTGAATGAGTCTTCCGGAGAAGAATGGGATAGCTCAGAAGAAGAGGATAGCATGGTCCCTAATCTCTCACCGCTTGAATCTCTTGCCTGG	212	267	176	370	131	493
E50A	ATGGGGCCACGAAATCCGTCTCCCGACCATCTCTCTGAAAGCGAAAGTGAAGAAGAGGAAAATATTTCTTATTTGAATGAGTCTTCCGGAGAAGAATGGGATAGCTCAGAAGAAGAGGATAGCATGGTCCCTAATCTCTCACCGCTTGCCTCTCTTGCCTGG	475	142	299	143	193	191
S51A	ATGGGGCCACGAAATCCGTCTCCCGACCATCTCTCTGAAAGCGAAAGTGAAGAAGAGGAAAATATTTCTTATTTGAATGAGTCTTCCGGAGAAGAATGGGATAGCTCAGAAGAAGAGGATAGCATGGTCCCTAATCTCTCACCGCTTGAAGCCCTTGCCTGG	304	687	215	711	153	990
L52A	ATGGGGCCACGAAATCCGTCTCCCGACCATCTCTCTGAAAGCGAAAGTGAAGAAGAGGAAAATATTTCTTATTTGAATGAGTCTTCCGGAGAAGAATGGGATAGCTCAGAAGAAGAGGATAGCATGGTCCCTAATCTCTCACCGCTTGAATCTGCCGCCTGG	366	253	225	347	145	456
A53R	ATGGGGCCACGAAATCCGTCTCCCGACCATCTCTCTGAAAGCGAAAGTGAAGAAGAGGAAAATATTTCTTATTTGAATGAGTCTTCCGGAGAAGAATGGGATAGCTCAGAAGAAGAGGATAGCATGGTCCCTAATCTCTCACCGCTTGAATCTCTTCGGTGG	4637	103	3428	128	2698	143
W54A	ATGGGGCCACGAAATCCGTCTCCCGACCATCTCTCTGAAAGCGAAAGTGAAGAAGAGGAAAATATTTCTTATTTGAATGAGTCTTCCGGAGAAGAATGGGATAGCTCAGAAGAAGAGGATAGCATGGTCCCTAATCTCTCACCGCTTGAATCTCTTGCCGCC	156	248	100	272	83	410
Q55A	GCCGTCAAATGTCTCCTCAAATATTCTACGACTTGGAAGCCCCTCAATCCCAACAGCTGGCTTTATCATGCCAAACTCTTGGATCCTTCAACTCCAGTCCATATTCTGCGCGAGATTGGCCTCAGGCTTAGTCATTGTAGCCACTGCGTCCCCAAGCTGGAG	108	182	49	203	58	235
V56A	CAAGCCAAATGTCTCCTCAAATATTCTACGACTTGGAAGCCCCTCAATCCCAACAGCTGGCTTTATCATGCCAAACTCTTGGATCCTTCAACTCCAGTCCATATTCTGCGCGAGATTGGCCTCAGGCTTAGTCATTGTAGCCACTGCGTCCCCAAGCTGGAG	136	207	63	252	95	269
K57A	CAAGTCGCCTGTCTCCTCAAATATTCTACGACTTGGAAGCCCCTCAATCCCAACAGCTGGCTTTATCATGCCAAACTCTTGGATCCTTCAACTCCAGTCCATATTCTGCGCGAGATTGGCCTCAGGCTTAGTCATTGTAGCCACTGCGTCCCCAAGCTGGAG	145	222	80	309	83	373
C58A	CAAGTCAAAGCCCTCCTCAAATATTCTACGACTTGGAAGCCCCTCAATCCCAACAGCTGGCTTTATCATGCCAAACTCTTGGATCCTTCAACTCCAGTCCATATTCTGCGCGAGATTGGCCTCAGGCTTAGTCATTGTAGCCACTGCGTCCCCAAGCTGGAG	763	82	420	139	502	129
L59A	CAAGTCAAATGTGCCCTCAAATATTCTACGACTTGGAAGCCCCTCAATCCCAACAGCTGGCTTTATCATGCCAAACTCTTGGATCCTTCAACTCCAGTCCATATTCTGCGCGAGATTGGCCTCAGGCTTAGTCATTGTAGCCACTGCGTCCCCAAGCTGGAG	70	590	34	792	46	762
P6A	ATGGGGCCACGAAATGCCTCTCCCGACCATCTCTCTGAAAGCGAAAGTGAAGAAGAGGAAAATATTTCTTATTTGAATGAGTCTTCCGGAGAAGAATGGGATAGCTCAGAAGAAGAGGATAGCATGGTCCCTAATCTCTCACCGCTTGAATCTCTTGCCTGG	181	272	127	313	110	436
L60A	CAAGTCAAATGTCTCGCCAAATATTCTACGACTTGGAAGCCCCTCAATCCCAACAGCTGGCTTTATCATGCCAAACTCTTGGATCCTTCAACTCCAGTCCATATTCTGCGCGAGATTGGCCTCAGGCTTAGTCATTGTAGCCACTGCGTCCCCAAGCTGGAG	106	289	48	364	49	453
K61A	CAAGTCAAATGTCTCCTCGCCTATTCTACGACTTGGAAGCCCCTCAATCCCAACAGCTGGCTTTATCATGCCAAACTCTTGGATCCTTCAACTCCAGTCCATATTCTGCGCGAGATTGGCCTCAGGCTTAGTCATTGTAGCCACTGCGTCCCCAAGCTGGAG	452	650	255	1004	253	971
Y62A	CAAGTCAAATGTCTCCTCAAAGCCTCTACGACTTGGAAGCCCCTCAATCCCAACAGCTGGCTTTATCATGCCAAACTCTTGGATCCTTCAACTCCAGTCCATATTCTGCGCGAGATTGGCCTCAGGCTTAGTCATTGTAGCCACTGCGTCCCCAAGCTGGAG	726	786	345	1085	479	1067
S63A	CAAGTCAAATGTCTCCTCAAATATGCCACGACTTGGAAGCCCCTCAATCCCAACAGCTGGCTTTATCATGCCAAACTCTTGGATCCTTCAACTCCAGTCCATATTCTGCGCGAGATTGGCCTCAGGCTTAGTCATTGTAGCCACTGCGTCCCCAAGCTGGAG	380	725	197	1030	239	994
T64A	CAAGTCAAATGTCTCCTCAAATATTCTGCCACTTGGAAGCCCCTCAATCCCAACAGCTGGCTTTATCATGCCAAACTCTTGGATCCTTCAACTCCAGTCCATATTCTGCGCGAGATTGGCCTCAGGCTTAGTCATTGTAGCCACTGCGTCCCCAAGCTGGAG	234	1793	111	2464	136	2385
T65A	CAAGTCAAATGTCTCCTCAAATATTCTACGGCCTGGAAGCCCCTCAATCCCAACAGCTGGCTTTATCATGCCAAACTCTTGGATCCTTCAACTCCAGTCCATATTCTGCGCGAGATTGGCCTCAGGCTTAGTCATTGTAGCCACTGCGTCCCCAAGCTGGAG	220	1406	115	1927	134	1798
W66A	CAAGTCAAATGTCTCCTCAAATATTCTACGACTGCCAAGCCCCTCAATCCCAACAGCTGGCTTTATCATGCCAAACTCTTGGATCCTTCAACTCCAGTCCATATTCTGCGCGAGATTGGCCTCAGGCTTAGTCATTGTAGCCACTGCGTCCCCAAGCTGGAG	3686	279	1999	486	2222	473
K67A	CAAGTCAAATGTCTCCTCAAATATTCTACGACTTGGGCCCCCCTCAATCCCAACAGCTGGCTTTATCATGCCAAACTCTTGGATCCTTCAACTCCAGTCCATATTCTGCGCGAGATTGGCCTCAGGCTTAGTCATTGTAGCCACTGCGTCCCCAAGCTGGAG	674	876	303	1213	390	1172
P68A	CAAGTCAAATGTCTCCTCAAATATTCTACGACTTGGAAGGCCCTCAATCCCAACAGCTGGCTTTATCATGCCAAACTCTTGGATCCTTCAACTCCAGTCCATATTCTGCGCGAGATTGGCCTCAGGCTTAGTCATTGTAGCCACTGCGTCCCCAAGCTGGAG	341	2165	190	2788	195	2548
L69A	CAAGTCAAATGTCTCCTCAAATATTCTACGACTTGGAAGCCCGCCAATCCCAACAGCTGGCTTTATCATGCCAAACTCTTGGATCCTTCAACTCCAGTCCATATTCTGCGCGAGATTGGCCTCAGGCTTAGTCATTGTAGCCACTGCGTCCCCAAGCTGGAG	2925	594	1615	799	1726	854
S7A	ATGGGGCCACGAAATCCGGCCCCCGACCATCTCTCTGAAAGCGAAAGTGAAGAAGAGGAAAATATTTCTTATTTGAATGAGTCTTCCGGAGAAGAATGGGATAGCTCAGAAGAAGAGGATAGCATGGTCCCTAATCTCTCACCGCTTGAATCTCTTGCCTGG	121	153	100	154	58	194
N70A	CAAGTCAAATGTCTCCTCAAATATTCTACGACTTGGAAGCCCCTCGCCCCCAACAGCTGGCTTTATCATGCCAAACTCTTGGATCCTTCAACTCCAGTCCATATTCTGCGCGAGATTGGCCTCAGGCTTAGTCATTGTAGCCACTGCGTCCCCAAGCTGGAG	315	1422	156	2034	174	1965
P71A	CAAGTCAAATGTCTCCTCAAATATTCTACGACTTGGAAGCCCCTCAATGCCAACAGCTGGCTTTATCATGCCAAACTCTTGGATCCTTCAACTCCAGTCCATATTCTGCGCGAGATTGGCCTCAGGCTTAGTCATTGTAGCCACTGCGTCCCCAAGCTGGAG	369	1568	176	2350	221	2236
N72A	CAAGTCAAATGTCTCCTCAAATATTCTACGACTTGGAAGCCCCTCAATCCCGCCAGCTGGCTTTATCATGCCAAACTCTTGGATCCTTCAACTCCAGTCCATATTCTGCGCGAGATTGGCCTCAGGCTTAGTCATTGTAGCCACTGCGTCCCCAAGCTGGAG	322	239	171	300	181	321
S73A	CAAGTCAAATGTCTCCTCAAATATTCTACGACTTGGAAGCCCCTCAATCCCAACGCCTGGCTTTATCATGCCAAACTCTTGGATCCTTCAACTCCAGTCCATATTCTGCGCGAGATTGGCCTCAGGCTTAGTCATTGTAGCCACTGCGTCCCCAAGCTGGAG	309	211	183	324	221	333
W74A	CAAGTCAAATGTCTCCTCAAATATTCTACGACTTGGAAGCCCCTCAATCCCAACAGCGCCCTTTATCATGCCAAACTCTTGGATCCTTCAACTCCAGTCCATATTCTGCGCGAGATTGGCCTCAGGCTTAGTCATTGTAGCCACTGCGTCCCCAAGCTGGAG	5385	397	2791	486	3294	556
L75A	CAAGTCAAATGTCTCCTCAAATATTCTACGACTTGGAAGCCCCTCAATCCCAACAGCTGGGCCTATCATGCCAAACTCTTGGATCCTTCAACTCCAGTCCATATTCTGCGCGAGATTGGCCTCAGGCTTAGTCATTGTAGCCACTGCGTCCCCAAGCTGGAG	1943	359	1063	501	1201	509
Y76A	CAAGTCAAATGTCTCCTCAAATATTCTACGACTTGGAAGCCCCTCAATCCCAACAGCTGGCTTGCCCATGCCAAACTCTTGGATCCTTCAACTCCAGTCCATATTCTGCGCGAGATTGGCCTCAGGCTTAGTCATTGTAGCCACTGCGTCCCCAAGCTGGAG	5244	480	2992	670	3324	680
H77A	CAAGTCAAATGTCTCCTCAAATATTCTACGACTTGGAAGCCCCTCAATCCCAACAGCTGGCTTTATGCCGCCAAACTCTTGGATCCTTCAACTCCAGTCCATATTCTGCGCGAGATTGGCCTCAGGCTTAGTCATTGTAGCCACTGCGTCCCCAAGCTGGAG	311	369	196	460	296	480
A78R	CAAGTCAAATGTCTCCTCAAATATTCTACGACTTGGAAGCCCCTCAATCCCAACAGCTGGCTTTATCATCGGAAACTCTTGGATCCTTCAACTCCAGTCCATATTCTGCGCGAGATTGGCCTCAGGCTTAGTCATTGTAGCCACTGCGTCCCCAAGCTGGAG	5926	490	3369	621	3711	621
K79A	CAAGTCAAATGTCTCCTCAAATATTCTACGACTTGGAAGCCCCTCAATCCCAACAGCTGGCTTTATCATGCCGCCCTCTTGGATCCTTCAACTCCAGTCCATATTCTGCGCGAGATTGGCCTCAGGCTTAGTCATTGTAGCCACTGCGTCCCCAAGCTGGAG	216	326	138	465	161	478
P8A	ATGGGGCCACGAAATCCGTCTGCCGACCATCTCTCTGAAAGCGAAAGTGAAGAAGAGGAAAATATTTCTTATTTGAATGAGTCTTCCGGAGAAGAATGGGATAGCTCAGAAGAAGAGGATAGCATGGTCCCTAATCTCTCACCGCTTGAATCTCTTGCCTGG	525	727	406	895	252	1114
L80A	CAAGTCAAATGTCTCCTCAAATATTCTACGACTTGGAAGCCCCTCAATCCCAACAGCTGGCTTTATCATGCCAAAGCCTTGGATCCTTCAACTCCAGTCCATATTCTGCGCGAGATTGGCCTCAGGCTTAGTCATTGTAGCCACTGCGTCCCCAAGCTGGAG	558	291	344	377	316	377
L81A	CAAGTCAAATGTCTCCTCAAATATTCTACGACTTGGAAGCCCCTCAATCCCAACAGCTGGCTTTATCATGCCAAACTCGCCGATCCTTCAACTCCAGTCCATATTCTGCGCGAGATTGGCCTCAGGCTTAGTCATTGTAGCCACTGCGTCCCCAAGCTGGAG	2701	351	1364	421	1653	440
D82A	CAAGTCAAATGTCTCCTCAAATATTCTACGACTTGGAAGCCCCTCAATCCCAACAGCTGGCTTTATCATGCCAAACTCTTGGCCCCTTCAACTCCAGTCCATATTCTGCGCGAGATTGGCCTCAGGCTTAGTCATTGTAGCCACTGCGTCCCCAAGCTGGAG	590	192	286	311	360	320
P83A	CAAGTCAAATGTCTCCTCAAATATTCTACGACTTGGAAGCCCCTCAATCCCAACAGCTGGCTTTATCATGCCAAACTCTTGGATGCCTCAACTCCAGTCCATATTCTGCGCGAGATTGGCCTCAGGCTTAGTCATTGTAGCCACTGCGTCCCCAAGCTGGAG	281	1699	118	2391	152	2330
S84A	CAAGTCAAATGTCTCCTCAAATATTCTACGACTTGGAAGCCCCTCAATCCCAACAGCTGGCTTTATCATGCCAAACTCTTGGATCCTGCCACTCCAGTCCATATTCTGCGCGAGATTGGCCTCAGGCTTAGTCATTGTAGCCACTGCGTCCCCAAGCTGGAG	177	787	99	1059	88	1021
T85A	CAAGTCAAATGTCTCCTCAAATATTCTACGACTTGGAAGCCCCTCAATCCCAACAGCTGGCTTTATCATGCCAAACTCTTGGATCCTTCAGCCCCAGTCCATATTCTGCGCGAGATTGGCCTCAGGCTTAGTCATTGTAGCCACTGCGTCCCCAAGCTGGAG	191	301	54	371	96	405
P86A	CAAGTCAAATGTCTCCTCAAATATTCTACGACTTGGAAGCCCCTCAATCCCAACAGCTGGCTTTATCATGCCAAACTCTTGGATCCTTCAACTGCCGTCCATATTCTGCGCGAGATTGGCCTCAGGCTTAGTCATTGTAGCCACTGCGTCCCCAAGCTGGAG	175	221	102	323	85	295
V87A	CAAGTCAAATGTCTCCTCAAATATTCTACGACTTGGAAGCCCCTCAATCCCAACAGCTGGCTTTATCATGCCAAACTCTTGGATCCTTCAACTCCAGCCCATATTCTGCGCGAGATTGGCCTCAGGCTTAGTCATTGTAGCCACTGCGTCCCCAAGCTGGAG	210	180	93	243	94	276
H88A	CAAGTCAAATGTCTCCTCAAATATTCTACGACTTGGAAGCCCCTCAATCCCAACAGCTGGCTTTATCATGCCAAACTCTTGGATCCTTCAACTCCAGTCGCCATTCTGCGCGAGATTGGCCTCAGGCTTAGTCATTGTAGCCACTGCGTCCCCAAGCTGGAG	174	296	109	479	124	421
I89A	CAAGTCAAATGTCTCCTCAAATATTCTACGACTTGGAAGCCCCTCAATCCCAACAGCTGGCTTTATCATGCCAAACTCTTGGATCCTTCAACTCCAGTCCATGCCCTGCGCGAGATTGGCCTCAGGCTTAGTCATTGTAGCCACTGCGTCCCCAAGCTGGAG	145	287	92	378	83	418
D9A	ATGGGGCCACGAAATCCGTCTCCCGCCCATCTCTCTGAAAGCGAAAGTGAAGAAGAGGAAAATATTTCTTATTTGAATGAGTCTTCCGGAGAAGAATGGGATAGCTCAGAAGAAGAGGATAGCATGGTCCCTAATCTCTCACCGCTTGAATCTCTTGCCTGG	235	297	155	338	112	410
L90A	CAAGTCAAATGTCTCCTCAAATATTCTACGACTTGGAAGCCCCTCAATCCCAACAGCTGGCTTTATCATGCCAAACTCTTGGATCCTTCAACTCCAGTCCATATTGCCCGCGAGATTGGCCTCAGGCTTAGTCATTGTAGCCACTGCGTCCCCAAGCTGGAG	88	68	55	143	68	97
R91A	CAAGTCAAATGTCTCCTCAAATATTCTACGACTTGGAAGCCCCTCAATCCCAACAGCTGGCTTTATCATGCCAAACTCTTGGATCCTTCAACTCCAGTCCATATTCTGGCCGAGATTGGCCTCAGGCTTAGTCATTGTAGCCACTGCGTCCCCAAGCTGGAG	417	175	228	252	267	254
E92A	CAAGTCAAATGTCTCCTCAAATATTCTACGACTTGGAAGCCCCTCAATCCCAACAGCTGGCTTTATCATGCCAAACTCTTGGATCCTTCAACTCCAGTCCATATTCTGCGCGCCATTGGCCTCAGGCTTAGTCATTGTAGCCACTGCGTCCCCAAGCTGGAG	398	342	253	540	304	443
I93A	CAAGTCAAATGTCTCCTCAAATATTCTACGACTTGGAAGCCCCTCAATCCCAACAGCTGGCTTTATCATGCCAAACTCTTGGATCCTTCAACTCCAGTCCATATTCTGCGCGAGGCCGGCCTCAGGCTTAGTCATTGTAGCCACTGCGTCCCCAAGCTGGAG	507	286	220	434	294	495
G94A	CAAGTCAAATGTCTCCTCAAATATTCTACGACTTGGAAGCCCCTCAATCCCAACAGCTGGCTTTATCATGCCAAACTCTTGGATCCTTCAACTCCAGTCCATATTCTGCGCGAGATTGCCCTCAGGCTTAGTCATTGTAGCCACTGCGTCCCCAAGCTGGAG	118	852	54	1133	71	1137
L95A	CAAGTCAAATGTCTCCTCAAATATTCTACGACTTGGAAGCCCCTCAATCCCAACAGCTGGCTTTATCATGCCAAACTCTTGGATCCTTCAACTCCAGTCCATATTCTGCGCGAGATTGGCGCCAGGCTTAGTCATTGTAGCCACTGCGTCCCCAAGCTGGAG	581	241	315	285	334	310
R96A	CAAGTCAAATGTCTCCTCAAATATTCTACGACTTGGAAGCCCCTCAATCCCAACAGCTGGCTTTATCATGCCAAACTCTTGGATCCTTCAACTCCAGTCCATATTCTGCGCGAGATTGGCCTCGCCCTTAGTCATTGTAGCCACTGCGTCCCCAAGCTGGAG	112	261	42	305	72	288
L97A	CAAGTCAAATGTCTCCTCAAATATTCTACGACTTGGAAGCCCCTCAATCCCAACAGCTGGCTTTATCATGCCAAACTCTTGGATCCTTCAACTCCAGTCCATATTCTGCGCGAGATTGGCCTCAGGGCCAGTCATTGTAGCCACTGCGTCCCCAAGCTGGAG	209	132	102	196	127	180
S98A	CAAGTCAAATGTCTCCTCAAATATTCTACGACTTGGAAGCCCCTCAATCCCAACAGCTGGCTTTATCATGCCAAACTCTTGGATCCTTCAACTCCAGTCCATATTCTGCGCGAGATTGGCCTCAGGCTTGCCCATTGTAGCCACTGCGTCCCCAAGCTGGAG	71	375	47	493	63	519
H99A	CAAGTCAAATGTCTCCTCAAATATTCTACGACTTGGAAGCCCCTCAATCCCAACAGCTGGCTTTATCATGCCAAACTCTTGGATCCTTCAACTCCAGTCCATATTCTGCGCGAGATTGGCCTCAGGCTTAGTGCCTGTAGCCACTGCGTCCCCAAGCTGGAG	49	240	35	338	35	347
WT	ATGGGGCCACGAAATCCGTCTCCCGACCATCTCTCTGAAAGCGAAAGTGAAGAAGAGGAAAATATTTCTTATTTGAATGAGTCTTCCGGAGAAGAATGGGATAGCTCAGAAGAAGAGGATAGCATGGTCCCTAATCTCTCACCGCTTGAATCTCTTGCCTGG	619	1004	548	1329	321	1735
WT	CAAGTCAAATGTCTCCTCAAATATTCTACGACTTGGAAGCCCCTCAATCCCAACAGCTGGCTTTATCATGCCAAACTCTTGGATCCTTCAACTCCAGTCCATATTCTGCGCGAGATTGGCCTCAGGCTTAGTCATTGTAGCCACTGCGTCCCCAAGCTGGAG	1040	2909	465	4450	581	4253
WT	CCAATTCCCGAATGGCCACCGCTTGCATCCTGTGGCGTGCCCCCATTTCAAAAGCCACTGACTTCCCCGAGCCGACTTTCAAGGGACCATGCAACACTGAATGGCGCCTTGCAATTCGCAACCAAGCAGCTTTCAAGAACTCTTAGTCGGGCTACGCCCATC	365	895	317	780	566	2469
WT	CCCGAGTACCTGAAACAAATCCCAAATAGCTGCGTTTCTGGGTGTTGCTGTGGGTGGCTGACCAAAACCGTCAAGGAAACCACGCGGACGGAGCCCATCAACACCACCTATAGCTACACCGATTTTCAAAAGGCAGTGAACAAACTCCTGACAGCCAGTCTT	566	1196	574	826	687	1754

## Sheet: Fig. 4a - Read Count - KB02JQ1
Mutant	Sequence	H_Rep1	L_Rep1	H_Rep2	L_Rep2	H_Rep3	L_Rep3
M1A	GCCGGGCCACGAAATCCGTCTCCCGACCATCTCTCTGAAAGCGAAAGTGAAGAAGAGGAAAATATTTCTTATTTGAATGAGTCTTCCGGAGAAGAATGGGATAGCTCAGAAGAAGAGGATAGCATGGTCCCTAATCTCTCACCGCTTGAATCTCTTGCCTGG	244	829	49	1123	201	852
H10A	ATGGGGCCACGAAATCCGTCTCCCGACGCCCTCTCTGAAAGCGAAAGTGAAGAAGAGGAAAATATTTCTTATTTGAATGAGTCTTCCGGAGAAGAATGGGATAGCTCAGAAGAAGAGGATAGCATGGTCCCTAATCTCTCACCGCTTGAATCTCTTGCCTGG	476	635	112	751	336	551
C100A	CAAGTCAAATGTCTCCTCAAATATTCTACGACTTGGAAGCCCCTCAATCCCAACAGCTGGCTTTATCATGCCAAACTCTTGGATCCTTCAACTCCAGTCCATATTCTGCGCGAGATTGGCCTCAGGCTTAGTCATGCCAGCCACTGCGTCCCCAAGCTGGAG	818	203	199	211	705	148
S101A	CAAGTCAAATGTCTCCTCAAATATTCTACGACTTGGAAGCCCCTCAATCCCAACAGCTGGCTTTATCATGCCAAACTCTTGGATCCTTCAACTCCAGTCCATATTCTGCGCGAGATTGGCCTCAGGCTTAGTCATTGTGCCCACTGCGTCCCCAAGCTGGAG	158	1001	41	1180	135	1022
H102A	CAAGTCAAATGTCTCCTCAAATATTCTACGACTTGGAAGCCCCTCAATCCCAACAGCTGGCTTTATCATGCCAAACTCTTGGATCCTTCAACTCCAGTCCATATTCTGCGCGAGATTGGCCTCAGGCTTAGTCATTGTAGCGCCTGCGTCCCCAAGCTGGAG	125	576	31	776	135	564
C103A	CAAGTCAAATGTCTCCTCAAATATTCTACGACTTGGAAGCCCCTCAATCCCAACAGCTGGCTTTATCATGCCAAACTCTTGGATCCTTCAACTCCAGTCCATATTCTGCGCGAGATTGGCCTCAGGCTTAGTCATTGTAGCCACGCCGTCCCCAAGCTGGAG	1087	241	279	272	1024	195
V104A	CAAGTCAAATGTCTCCTCAAATATTCTACGACTTGGAAGCCCCTCAATCCCAACAGCTGGCTTTATCATGCCAAACTCTTGGATCCTTCAACTCCAGTCCATATTCTGCGCGAGATTGGCCTCAGGCTTAGTCATTGTAGCCACTGCGCCCCCAAGCTGGAG	373	467	81	596	296	472
P105A	CAAGTCAAATGTCTCCTCAAATATTCTACGACTTGGAAGCCCCTCAATCCCAACAGCTGGCTTTATCATGCCAAACTCTTGGATCCTTCAACTCCAGTCCATATTCTGCGCGAGATTGGCCTCAGGCTTAGTCATTGTAGCCACTGCGTCGCCAAGCTGGAG	280	601	88	738	319	643
K106A	CAAGTCAAATGTCTCCTCAAATATTCTACGACTTGGAAGCCCCTCAATCCCAACAGCTGGCTTTATCATGCCAAACTCTTGGATCCTTCAACTCCAGTCCATATTCTGCGCGAGATTGGCCTCAGGCTTAGTCATTGTAGCCACTGCGTCCCCGCCCTGGAG	140	889	49	874	152	790
L107A	CAAGTCAAATGTCTCCTCAAATATTCTACGACTTGGAAGCCCCTCAATCCCAACAGCTGGCTTTATCATGCCAAACTCTTGGATCCTTCAACTCCAGTCCATATTCTGCGCGAGATTGGCCTCAGGCTTAGTCATTGTAGCCACTGCGTCCCCAAGGCCGAG	158	894	41	981	135	885
E108A	CAAGTCAAATGTCTCCTCAAATATTCTACGACTTGGAAGCCCCTCAATCCCAACAGCTGGCTTTATCATGCCAAACTCTTGGATCCTTCAACTCCAGTCCATATTCTGCGCGAGATTGGCCTCAGGCTTAGTCATTGTAGCCACTGCGTCCCCAAGCTGGCC	117	814	22	915	113	829
P109A	GCCATTCCCGAATGGCCACCGCTTGCATCCTGTGGCGTGCCCCCATTTCAAAAGCCACTGACTTCCCCGAGCCGACTTTCAAGGGACCATGCAACACTGAATGGCGCCTTGCAATTCGCAACCAAGCAGCTTTCAAGAACTCTTAGTCGGGCTACGCCCATC	20	43	7	52	11	32
L11A	ATGGGGCCACGAAATCCGTCTCCCGACCATGCCTCTGAAAGCGAAAGTGAAGAAGAGGAAAATATTTCTTATTTGAATGAGTCTTCCGGAGAAGAATGGGATAGCTCAGAAGAAGAGGATAGCATGGTCCCTAATCTCTCACCGCTTGAATCTCTTGCCTGG	391	738	85	922	349	717
I110A	CCAGCCCCCGAATGGCCACCGCTTGCATCCTGTGGCGTGCCCCCATTTCAAAAGCCACTGACTTCCCCGAGCCGACTTTCAAGGGACCATGCAACACTGAATGGCGCCTTGCAATTCGCAACCAAGCAGCTTTCAAGAACTCTTAGTCGGGCTACGCCCATC	516	354	428	314	389	173
P111A	CCAATTGCCGAATGGCCACCGCTTGCATCCTGTGGCGTGCCCCCATTTCAAAAGCCACTGACTTCCCCGAGCCGACTTTCAAGGGACCATGCAACACTGAATGGCGCCTTGCAATTCGCAACCAAGCAGCTTTCAAGAACTCTTAGTCGGGCTACGCCCATC	883	334	787	340	730	190
E112A	CCAATTCCCGCCTGGCCACCGCTTGCATCCTGTGGCGTGCCCCCATTTCAAAAGCCACTGACTTCCCCGAGCCGACTTTCAAGGGACCATGCAACACTGAATGGCGCCTTGCAATTCGCAACCAAGCAGCTTTCAAGAACTCTTAGTCGGGCTACGCCCATC	177	568	141	504	155	315
W113A	CCAATTCCCGAAGCCCCACCGCTTGCATCCTGTGGCGTGCCCCCATTTCAAAAGCCACTGACTTCCCCGAGCCGACTTTCAAGGGACCATGCAACACTGAATGGCGCCTTGCAATTCGCAACCAAGCAGCTTTCAAGAACTCTTAGTCGGGCTACGCCCATC	1144	143	1021	142	939	87
P114A	CCAATTCCCGAATGGGCCCCGCTTGCATCCTGTGGCGTGCCCCCATTTCAAAAGCCACTGACTTCCCCGAGCCGACTTTCAAGGGACCATGCAACACTGAATGGCGCCTTGCAATTCGCAACCAAGCAGCTTTCAAGAACTCTTAGTCGGGCTACGCCCATC	861	134	650	103	677	61
P115A	CCAATTCCCGAATGGCCAGCCCTTGCATCCTGTGGCGTGCCCCCATTTCAAAAGCCACTGACTTCCCCGAGCCGACTTTCAAGGGACCATGCAACACTGAATGGCGCCTTGCAATTCGCAACCAAGCAGCTTTCAAGAACTCTTAGTCGGGCTACGCCCATC	1131	240	1020	222	987	120
L116A	CCAATTCCCGAATGGCCACCGGCCGCATCCTGTGGCGTGCCCCCATTTCAAAAGCCACTGACTTCCCCGAGCCGACTTTCAAGGGACCATGCAACACTGAATGGCGCCTTGCAATTCGCAACCAAGCAGCTTTCAAGAACTCTTAGTCGGGCTACGCCCATC	528	270	452	241	414	120
A117R	CCAATTCCCGAATGGCCACCGCTTCGGTCCTGTGGCGTGCCCCCATTTCAAAAGCCACTGACTTCCCCGAGCCGACTTTCAAGGGACCATGCAACACTGAATGGCGCCTTGCAATTCGCAACCAAGCAGCTTTCAAGAACTCTTAGTCGGGCTACGCCCATC	196	1111	163	1023	171	531
S118A	CCAATTCCCGAATGGCCACCGCTTGCAGCCTGTGGCGTGCCCCCATTTCAAAAGCCACTGACTTCCCCGAGCCGACTTTCAAGGGACCATGCAACACTGAATGGCGCCTTGCAATTCGCAACCAAGCAGCTTTCAAGAACTCTTAGTCGGGCTACGCCCATC	297	668	266	543	207	295
C119A	CCAATTCCCGAATGGCCACCGCTTGCATCCGCCGGCGTGCCCCCATTTCAAAAGCCACTGACTTCCCCGAGCCGACTTTCAAGGGACCATGCAACACTGAATGGCGCCTTGCAATTCGCAACCAAGCAGCTTTCAAGAACTCTTAGTCGGGCTACGCCCATC	440	251	377	249	308	157
S12A	ATGGGGCCACGAAATCCGTCTCCCGACCATCTCGCCGAAAGCGAAAGTGAAGAAGAGGAAAATATTTCTTATTTGAATGAGTCTTCCGGAGAAGAATGGGATAGCTCAGAAGAAGAGGATAGCATGGTCCCTAATCTCTCACCGCTTGAATCTCTTGCCTGG	873	1076	251	1286	804	1022
G120A	CCAATTCCCGAATGGCCACCGCTTGCATCCTGTGCCGTGCCCCCATTTCAAAAGCCACTGACTTCCCCGAGCCGACTTTCAAGGGACCATGCAACACTGAATGGCGCCTTGCAATTCGCAACCAAGCAGCTTTCAAGAACTCTTAGTCGGGCTACGCCCATC	231	313	177	280	191	156
V121A	CCAATTCCCGAATGGCCACCGCTTGCATCCTGTGGCGCCCCCCCATTTCAAAAGCCACTGACTTCCCCGAGCCGACTTTCAAGGGACCATGCAACACTGAATGGCGCCTTGCAATTCGCAACCAAGCAGCTTTCAAGAACTCTTAGTCGGGCTACGCCCATC	301	488	274	402	288	277
P122A	CCAATTCCCGAATGGCCACCGCTTGCATCCTGTGGCGTGGCCCCATTTCAAAAGCCACTGACTTCCCCGAGCCGACTTTCAAGGGACCATGCAACACTGAATGGCGCCTTGCAATTCGCAACCAAGCAGCTTTCAAGAACTCTTAGTCGGGCTACGCCCATC	384	1232	325	1106	282	616
P123A	CCAATTCCCGAATGGCCACCGCTTGCATCCTGTGGCGTGCCCGCCTTTCAAAAGCCACTGACTTCCCCGAGCCGACTTTCAAGGGACCATGCAACACTGAATGGCGCCTTGCAATTCGCAACCAAGCAGCTTTCAAGAACTCTTAGTCGGGCTACGCCCATC	618	1869	489	1716	480	1017
F124A	CCAATTCCCGAATGGCCACCGCTTGCATCCTGTGGCGTGCCCCCAGCCCAAAAGCCACTGACTTCCCCGAGCCGACTTTCAAGGGACCATGCAACACTGAATGGCGCCTTGCAATTCGCAACCAAGCAGCTTTCAAGAACTCTTAGTCGGGCTACGCCCATC	1916	548	1640	508	1420	293
Q125A	CCAATTCCCGAATGGCCACCGCTTGCATCCTGTGGCGTGCCCCCATTTGCCAAGCCACTGACTTCCCCGAGCCGACTTTCAAGGGACCATGCAACACTGAATGGCGCCTTGCAATTCGCAACCAAGCAGCTTTCAAGAACTCTTAGTCGGGCTACGCCCATC	275	1685	270	1585	251	915
K126A	CCAATTCCCGAATGGCCACCGCTTGCATCCTGTGGCGTGCCCCCATTTCAAGCCCCACTGACTTCCCCGAGCCGACTTTCAAGGGACCATGCAACACTGAATGGCGCCTTGCAATTCGCAACCAAGCAGCTTTCAAGAACTCTTAGTCGGGCTACGCCCATC	289	1050	295	968	244	504
P127A	CCAATTCCCGAATGGCCACCGCTTGCATCCTGTGGCGTGCCCCCATTTCAAAAGGCCCTGACTTCCCCGAGCCGACTTTCAAGGGACCATGCAACACTGAATGGCGCCTTGCAATTCGCAACCAAGCAGCTTTCAAGAACTCTTAGTCGGGCTACGCCCATC	235	1090	259	923	217	548
L128A	CCAATTCCCGAATGGCCACCGCTTGCATCCTGTGGCGTGCCCCCATTTCAAAAGCCAGCCACTTCCCCGAGCCGACTTTCAAGGGACCATGCAACACTGAATGGCGCCTTGCAATTCGCAACCAAGCAGCTTTCAAGAACTCTTAGTCGGGCTACGCCCATC	740	562	573	518	573	323
T129A	CCAATTCCCGAATGGCCACCGCTTGCATCCTGTGGCGTGCCCCCATTTCAAAAGCCACTGGCCTCCCCGAGCCGACTTTCAAGGGACCATGCAACACTGAATGGCGCCTTGCAATTCGCAACCAAGCAGCTTTCAAGAACTCTTAGTCGGGCTACGCCCATC	302	1095	296	959	234	552
E13A	ATGGGGCCACGAAATCCGTCTCCCGACCATCTCTCTGCCAGCGAAAGTGAAGAAGAGGAAAATATTTCTTATTTGAATGAGTCTTCCGGAGAAGAATGGGATAGCTCAGAAGAAGAGGATAGCATGGTCCCTAATCTCTCACCGCTTGAATCTCTTGCCTGG	256	468	56	613	249	423
S130A	CCAATTCCCGAATGGCCACCGCTTGCATCCTGTGGCGTGCCCCCATTTCAAAAGCCACTGACTGCCCCGAGCCGACTTTCAAGGGACCATGCAACACTGAATGGCGCCTTGCAATTCGCAACCAAGCAGCTTTCAAGAACTCTTAGTCGGGCTACGCCCATC	313	1118	251	1069	228	622
P131A	CCAATTCCCGAATGGCCACCGCTTGCATCCTGTGGCGTGCCCCCATTTCAAAAGCCACTGACTTCCGCCAGCCGACTTTCAAGGGACCATGCAACACTGAATGGCGCCTTGCAATTCGCAACCAAGCAGCTTTCAAGAACTCTTAGTCGGGCTACGCCCATC	176	1210	156	1127	135	586
S132A	CCAATTCCCGAATGGCCACCGCTTGCATCCTGTGGCGTGCCCCCATTTCAAAAGCCACTGACTTCCCCGGCCCGACTTTCAAGGGACCATGCAACACTGAATGGCGCCTTGCAATTCGCAACCAAGCAGCTTTCAAGAACTCTTAGTCGGGCTACGCCCATC	125	649	93	623	91	342
R133A	CCAATTCCCGAATGGCCACCGCTTGCATCCTGTGGCGTGCCCCCATTTCAAAAGCCACTGACTTCCCCGAGCGCCCTTTCAAGGGACCATGCAACACTGAATGGCGCCTTGCAATTCGCAACCAAGCAGCTTTCAAGAACTCTTAGTCGGGCTACGCCCATC	232	399	205	415	195	241
L134A	CCAATTCCCGAATGGCCACCGCTTGCATCCTGTGGCGTGCCCCCATTTCAAAAGCCACTGACTTCCCCGAGCCGAGCCTCAAGGGACCATGCAACACTGAATGGCGCCTTGCAATTCGCAACCAAGCAGCTTTCAAGAACTCTTAGTCGGGCTACGCCCATC	179	871	178	760	187	456
S135A	CCAATTCCCGAATGGCCACCGCTTGCATCCTGTGGCGTGCCCCCATTTCAAAAGCCACTGACTTCCCCGAGCCGACTTGCCAGGGACCATGCAACACTGAATGGCGCCTTGCAATTCGCAACCAAGCAGCTTTCAAGAACTCTTAGTCGGGCTACGCCCATC	233	1570	197	1468	188	828
R136A	CCAATTCCCGAATGGCCACCGCTTGCATCCTGTGGCGTGCCCCCATTTCAAAAGCCACTGACTTCCCCGAGCCGACTTTCAGCCGACCATGCAACACTGAATGGCGCCTTGCAATTCGCAACCAAGCAGCTTTCAAGAACTCTTAGTCGGGCTACGCCCATC	110	538	102	525	65	303
D137A	CCAATTCCCGAATGGCCACCGCTTGCATCCTGTGGCGTGCCCCCATTTCAAAAGCCACTGACTTCCCCGAGCCGACTTTCAAGGGCCCATGCAACACTGAATGGCGCCTTGCAATTCGCAACCAAGCAGCTTTCAAGAACTCTTAGTCGGGCTACGCCCATC	149	725	91	677	126	380
H138A	CCAATTCCCGAATGGCCACCGCTTGCATCCTGTGGCGTGCCCCCATTTCAAAAGCCACTGACTTCCCCGAGCCGACTTTCAAGGGACGCCGCAACACTGAATGGCGCCTTGCAATTCGCAACCAAGCAGCTTTCAAGAACTCTTAGTCGGGCTACGCCCATC	138	805	119	678	115	441
A139R	CCAATTCCCGAATGGCCACCGCTTGCATCCTGTGGCGTGCCCCCATTTCAAAAGCCACTGACTTCCCCGAGCCGACTTTCAAGGGACCATCGGACACTGAATGGCGCCTTGCAATTCGCAACCAAGCAGCTTTCAAGAACTCTTAGTCGGGCTACGCCCATC	469	178	427	155	353	94
S14A	ATGGGGCCACGAAATCCGTCTCCCGACCATCTCTCTGAAGCCGAAAGTGAAGAAGAGGAAAATATTTCTTATTTGAATGAGTCTTCCGGAGAAGAATGGGATAGCTCAGAAGAAGAGGATAGCATGGTCCCTAATCTCTCACCGCTTGAATCTCTTGCCTGG	259	302	61	309	214	272
T140A	CCAATTCCCGAATGGCCACCGCTTGCATCCTGTGGCGTGCCCCCATTTCAAAAGCCACTGACTTCCCCGAGCCGACTTTCAAGGGACCATGCAGCCCTGAATGGCGCCTTGCAATTCGCAACCAAGCAGCTTTCAAGAACTCTTAGTCGGGCTACGCCCATC	151	739	121	646	126	394
L141A	CCAATTCCCGAATGGCCACCGCTTGCATCCTGTGGCGTGCCCCCATTTCAAAAGCCACTGACTTCCCCGAGCCGACTTTCAAGGGACCATGCAACAGCCAATGGCGCCTTGCAATTCGCAACCAAGCAGCTTTCAAGAACTCTTAGTCGGGCTACGCCCATC	537	230	392	222	413	111
N142A	CCAATTCCCGAATGGCCACCGCTTGCATCCTGTGGCGTGCCCCCATTTCAAAAGCCACTGACTTCCCCGAGCCGACTTTCAAGGGACCATGCAACACTGGCCGGCGCCTTGCAATTCGCAACCAAGCAGCTTTCAAGAACTCTTAGTCGGGCTACGCCCATC	621	179	533	221	536	104
G143A	CCAATTCCCGAATGGCCACCGCTTGCATCCTGTGGCGTGCCCCCATTTCAAAAGCCACTGACTTCCCCGAGCCGACTTTCAAGGGACCATGCAACACTGAATGCCGCCTTGCAATTCGCAACCAAGCAGCTTTCAAGAACTCTTAGTCGGGCTACGCCCATC	87	663	64	588	77	370
A144R	CCAATTCCCGAATGGCCACCGCTTGCATCCTGTGGCGTGCCCCCATTTCAAAAGCCACTGACTTCCCCGAGCCGACTTTCAAGGGACCATGCAACACTGAATGGCCGGTTGCAATTCGCAACCAAGCAGCTTTCAAGAACTCTTAGTCGGGCTACGCCCATC	550	72	561	66	515	26
L145A	CCAATTCCCGAATGGCCACCGCTTGCATCCTGTGGCGTGCCCCCATTTCAAAAGCCACTGACTTCCCCGAGCCGACTTTCAAGGGACCATGCAACACTGAATGGCGCCGCCCAATTCGCAACCAAGCAGCTTTCAAGAACTCTTAGTCGGGCTACGCCCATC	690	295	576	236	568	136
Q146A	CCAATTCCCGAATGGCCACCGCTTGCATCCTGTGGCGTGCCCCCATTTCAAAAGCCACTGACTTCCCCGAGCCGACTTTCAAGGGACCATGCAACACTGAATGGCGCCTTGGCCTTCGCAACCAAGCAGCTTTCAAGAACTCTTAGTCGGGCTACGCCCATC	177	1047	160	1032	147	569
F147A	CCAATTCCCGAATGGCCACCGCTTGCATCCTGTGGCGTGCCCCCATTTCAAAAGCCACTGACTTCCCCGAGCCGACTTTCAAGGGACCATGCAACACTGAATGGCGCCTTGCAAGCCGCAACCAAGCAGCTTTCAAGAACTCTTAGTCGGGCTACGCCCATC	161	264	187	237	133	130
A148R	CCAATTCCCGAATGGCCACCGCTTGCATCCTGTGGCGTGCCCCCATTTCAAAAGCCACTGACTTCCCCGAGCCGACTTTCAAGGGACCATGCAACACTGAATGGCGCCTTGCAATTCCGGACCAAGCAGCTTTCAAGAACTCTTAGTCGGGCTACGCCCATC	2310	325	2144	276	1971	144
T149A	CCAATTCCCGAATGGCCACCGCTTGCATCCTGTGGCGTGCCCCCATTTCAAAAGCCACTGACTTCCCCGAGCCGACTTTCAAGGGACCATGCAACACTGAATGGCGCCTTGCAATTCGCAGCCAAGCAGCTTTCAAGAACTCTTAGTCGGGCTACGCCCATC	267	967	276	923	214	511
E15A	ATGGGGCCACGAAATCCGTCTCCCGACCATCTCTCTGAAAGCGCCAGTGAAGAAGAGGAAAATATTTCTTATTTGAATGAGTCTTCCGGAGAAGAATGGGATAGCTCAGAAGAAGAGGATAGCATGGTCCCTAATCTCTCACCGCTTGAATCTCTTGCCTGG	208	273	54	336	146	234
K150A	CCAATTCCCGAATGGCCACCGCTTGCATCCTGTGGCGTGCCCCCATTTCAAAAGCCACTGACTTCCCCGAGCCGACTTTCAAGGGACCATGCAACACTGAATGGCGCCTTGCAATTCGCAACCGCCCAGCTTTCAAGAACTCTTAGTCGGGCTACGCCCATC	289	487	225	492	233	264
Q151A	CCAATTCCCGAATGGCCACCGCTTGCATCCTGTGGCGTGCCCCCATTTCAAAAGCCACTGACTTCCCCGAGCCGACTTTCAAGGGACCATGCAACACTGAATGGCGCCTTGCAATTCGCAACCAAGGCCCTTTCAAGAACTCTTAGTCGGGCTACGCCCATC	1419	2533	1259	2318	1170	1323
L152A	CCAATTCCCGAATGGCCACCGCTTGCATCCTGTGGCGTGCCCCCATTTCAAAAGCCACTGACTTCCCCGAGCCGACTTTCAAGGGACCATGCAACACTGAATGGCGCCTTGCAATTCGCAACCAAGCAGGCCTCAAGAACTCTTAGTCGGGCTACGCCCATC	2166	314	1782	262	1765	159
S153A	CCAATTCCCGAATGGCCACCGCTTGCATCCTGTGGCGTGCCCCCATTTCAAAAGCCACTGACTTCCCCGAGCCGACTTTCAAGGGACCATGCAACACTGAATGGCGCCTTGCAATTCGCAACCAAGCAGCTTGCCAGAACTCTTAGTCGGGCTACGCCCATC	296	1375	292	1359	272	692
R154A	CCAATTCCCGAATGGCCACCGCTTGCATCCTGTGGCGTGCCCCCATTTCAAAAGCCACTGACTTCCCCGAGCCGACTTTCAAGGGACCATGCAACACTGAATGGCGCCTTGCAATTCGCAACCAAGCAGCTTTCAGCCACTCTTAGTCGGGCTACGCCCATC	340	502	305	486	272	288
T155A	CCAATTCCCGAATGGCCACCGCTTGCATCCTGTGGCGTGCCCCCATTTCAAAAGCCACTGACTTCCCCGAGCCGACTTTCAAGGGACCATGCAACACTGAATGGCGCCTTGCAATTCGCAACCAAGCAGCTTTCAAGAGCCCTTAGTCGGGCTACGCCCATC	158	562	128	554	140	299
L156A	CCAATTCCCGAATGGCCACCGCTTGCATCCTGTGGCGTGCCCCCATTTCAAAAGCCACTGACTTCCCCGAGCCGACTTTCAAGGGACCATGCAACACTGAATGGCGCCTTGCAATTCGCAACCAAGCAGCTTTCAAGAACTGCCAGTCGGGCTACGCCCATC	1752	189	1548	235	1524	145
S157A	CCAATTCCCGAATGGCCACCGCTTGCATCCTGTGGCGTGCCCCCATTTCAAAAGCCACTGACTTCCCCGAGCCGACTTTCAAGGGACCATGCAACACTGAATGGCGCCTTGCAATTCGCAACCAAGCAGCTTTCAAGAACTCTTGCCCGGGCTACGCCCATC	323	1499	239	1377	243	794
R158A	CCAATTCCCGAATGGCCACCGCTTGCATCCTGTGGCGTGCCCCCATTTCAAAAGCCACTGACTTCCCCGAGCCGACTTTCAAGGGACCATGCAACACTGAATGGCGCCTTGCAATTCGCAACCAAGCAGCTTTCAAGAACTCTTAGTGCCGCTACGCCCATC	313	1325	304	1281	287	706
A159R	CCAATTCCCGAATGGCCACCGCTTGCATCCTGTGGCGTGCCCCCATTTCAAAAGCCACTGACTTCCCCGAGCCGACTTTCAAGGGACCATGCAACACTGAATGGCGCCTTGCAATTCGCAACCAAGCAGCTTTCAAGAACTCTTAGTCGGCGGACGCCCATC	2290	361	1715	368	1692	199
S16A	ATGGGGCCACGAAATCCGTCTCCCGACCATCTCTCTGAAAGCGAAGCCGAAGAAGAGGAAAATATTTCTTATTTGAATGAGTCTTCCGGAGAAGAATGGGATAGCTCAGAAGAAGAGGATAGCATGGTCCCTAATCTCTCACCGCTTGAATCTCTTGCCTGG	236	330	55	371	181	290
T160A	CCAATTCCCGAATGGCCACCGCTTGCATCCTGTGGCGTGCCCCCATTTCAAAAGCCACTGACTTCCCCGAGCCGACTTTCAAGGGACCATGCAACACTGAATGGCGCCTTGCAATTCGCAACCAAGCAGCTTTCAAGAACTCTTAGTCGGGCTGCCCCCATC	375	824	269	687	279	400
P161A	CCAATTCCCGAATGGCCACCGCTTGCATCCTGTGGCGTGCCCCCATTTCAAAAGCCACTGACTTCCCCGAGCCGACTTTCAAGGGACCATGCAACACTGAATGGCGCCTTGCAATTCGCAACCAAGCAGCTTTCAAGAACTCTTAGTCGGGCTACGGCCATC	451	692	384	640	333	368
I162A	CCAATTCCCGAATGGCCACCGCTTGCATCCTGTGGCGTGCCCCCATTTCAAAAGCCACTGACTTCCCCGAGCCGACTTTCAAGGGACCATGCAACACTGAATGGCGCCTTGCAATTCGCAACCAAGCAGCTTTCAAGAACTCTTAGTCGGGCTACGCCCGCC	45	266	42	266	37	156
P163A	GCCGAGTACCTGAAACAAATCCCAAATAGCTGCGTTTCTGGGTGTTGCTGTGGGTGGCTGACCAAAACCGTCAAGGAAACCACGCGGACGGAGCCCATCAACACCACCTATAGCTACACCGATTTTCAAAAGGCAGTGAACAAACTCCTGACAGCCAGTCTT	102	337	92	415	138	215
E164A	CCCGCCTACCTGAAACAAATCCCAAATAGCTGCGTTTCTGGGTGTTGCTGTGGGTGGCTGACCAAAACCGTCAAGGAAACCACGCGGACGGAGCCCATCAACACCACCTATAGCTACACCGATTTTCAAAAGGCAGTGAACAAACTCCTGACAGCCAGTCTT	171	254	162	299	195	171
Y165A	CCCGAGGCCCTGAAACAAATCCCAAATAGCTGCGTTTCTGGGTGTTGCTGTGGGTGGCTGACCAAAACCGTCAAGGAAACCACGCGGACGGAGCCCATCAACACCACCTATAGCTACACCGATTTTCAAAAGGCAGTGAACAAACTCCTGACAGCCAGTCTT	112	842	88	1085	114	535
L166A	CCCGAGTACGCCAAACAAATCCCAAATAGCTGCGTTTCTGGGTGTTGCTGTGGGTGGCTGACCAAAACCGTCAAGGAAACCACGCGGACGGAGCCCATCAACACCACCTATAGCTACACCGATTTTCAAAAGGCAGTGAACAAACTCCTGACAGCCAGTCTT	144	784	105	1034	160	473
K167A	CCCGAGTACCTGGCCCAAATCCCAAATAGCTGCGTTTCTGGGTGTTGCTGTGGGTGGCTGACCAAAACCGTCAAGGAAACCACGCGGACGGAGCCCATCAACACCACCTATAGCTACACCGATTTTCAAAAGGCAGTGAACAAACTCCTGACAGCCAGTCTT	134	1314	107	1616	130	824
Q168A	CCCGAGTACCTGAAAGCCATCCCAAATAGCTGCGTTTCTGGGTGTTGCTGTGGGTGGCTGACCAAAACCGTCAAGGAAACCACGCGGACGGAGCCCATCAACACCACCTATAGCTACACCGATTTTCAAAAGGCAGTGAACAAACTCCTGACAGCCAGTCTT	113	302	116	355	125	181
I169A	CCCGAGTACCTGAAACAAGCCCCAAATAGCTGCGTTTCTGGGTGTTGCTGTGGGTGGCTGACCAAAACCGTCAAGGAAACCACGCGGACGGAGCCCATCAACACCACCTATAGCTACACCGATTTTCAAAAGGCAGTGAACAAACTCCTGACAGCCAGTCTT	215	512	187	613	278	347
E17A	ATGGGGCCACGAAATCCGTCTCCCGACCATCTCTCTGAAAGCGAAAGTGCCGAAGAGGAAAATATTTCTTATTTGAATGAGTCTTCCGGAGAAGAATGGGATAGCTCAGAAGAAGAGGATAGCATGGTCCCTAATCTCTCACCGCTTGAATCTCTTGCCTGG	234	237	54	306	171	211
P170A	CCCGAGTACCTGAAACAAATCGCCAATAGCTGCGTTTCTGGGTGTTGCTGTGGGTGGCTGACCAAAACCGTCAAGGAAACCACGCGGACGGAGCCCATCAACACCACCTATAGCTACACCGATTTTCAAAAGGCAGTGAACAAACTCCTGACAGCCAGTCTT	303	342	261	433	367	203
N171A	CCCGAGTACCTGAAACAAATCCCAGCCAGCTGCGTTTCTGGGTGTTGCTGTGGGTGGCTGACCAAAACCGTCAAGGAAACCACGCGGACGGAGCCCATCAACACCACCTATAGCTACACCGATTTTCAAAAGGCAGTGAACAAACTCCTGACAGCCAGTCTT	257	578	266	672	327	385
S172A	CCCGAGTACCTGAAACAAATCCCAAATGCCTGCGTTTCTGGGTGTTGCTGTGGGTGGCTGACCAAAACCGTCAAGGAAACCACGCGGACGGAGCCCATCAACACCACCTATAGCTACACCGATTTTCAAAAGGCAGTGAACAAACTCCTGACAGCCAGTCTT	352	260	316	333	390	183
C173A	CCCGAGTACCTGAAACAAATCCCAAATAGCGCCGTTTCTGGGTGTTGCTGTGGGTGGCTGACCAAAACCGTCAAGGAAACCACGCGGACGGAGCCCATCAACACCACCTATAGCTACACCGATTTTCAAAAGGCAGTGAACAAACTCCTGACAGCCAGTCTT	1260	193	1190	261	1535	126
V174A	CCCGAGTACCTGAAACAAATCCCAAATAGCTGCGCCTCTGGGTGTTGCTGTGGGTGGCTGACCAAAACCGTCAAGGAAACCACGCGGACGGAGCCCATCAACACCACCTATAGCTACACCGATTTTCAAAAGGCAGTGAACAAACTCCTGACAGCCAGTCTT	104	422	94	510	133	240
S175A	CCCGAGTACCTGAAACAAATCCCAAATAGCTGCGTTGCCGGGTGTTGCTGTGGGTGGCTGACCAAAACCGTCAAGGAAACCACGCGGACGGAGCCCATCAACACCACCTATAGCTACACCGATTTTCAAAAGGCAGTGAACAAACTCCTGACAGCCAGTCTT	147	600	130	663	154	367
G176A	CCCGAGTACCTGAAACAAATCCCAAATAGCTGCGTTTCTGCCTGTTGCTGTGGGTGGCTGACCAAAACCGTCAAGGAAACCACGCGGACGGAGCCCATCAACACCACCTATAGCTACACCGATTTTCAAAAGGCAGTGAACAAACTCCTGACAGCCAGTCTT	186	937	225	1137	201	635
C177A	CCCGAGTACCTGAAACAAATCCCAAATAGCTGCGTTTCTGGGGCCTGCTGTGGGTGGCTGACCAAAACCGTCAAGGAAACCACGCGGACGGAGCCCATCAACACCACCTATAGCTACACCGATTTTCAAAAGGCAGTGAACAAACTCCTGACAGCCAGTCTT	1907	164	1735	199	2080	106
C178A	CCCGAGTACCTGAAACAAATCCCAAATAGCTGCGTTTCTGGGTGTGCCTGTGGGTGGCTGACCAAAACCGTCAAGGAAACCACGCGGACGGAGCCCATCAACACCACCTATAGCTACACCGATTTTCAAAAGGCAGTGAACAAACTCCTGACAGCCAGTCTT	264	285	224	382	291	211
C179A	CCCGAGTACCTGAAACAAATCCCAAATAGCTGCGTTTCTGGGTGTTGCGCCGGGTGGCTGACCAAAACCGTCAAGGAAACCACGCGGACGGAGCCCATCAACACCACCTATAGCTACACCGATTTTCAAAAGGCAGTGAACAAACTCCTGACAGCCAGTCTT	2275	180	2083	251	2805	129
E18A	ATGGGGCCACGAAATCCGTCTCCCGACCATCTCTCTGAAAGCGAAAGTGAAGCCGAGGAAAATATTTCTTATTTGAATGAGTCTTCCGGAGAAGAATGGGATAGCTCAGAAGAAGAGGATAGCATGGTCCCTAATCTCTCACCGCTTGAATCTCTTGCCTGG	255	252	68	351	234	275
G180A	CCCGAGTACCTGAAACAAATCCCAAATAGCTGCGTTTCTGGGTGTTGCTGTGCCTGGCTGACCAAAACCGTCAAGGAAACCACGCGGACGGAGCCCATCAACACCACCTATAGCTACACCGATTTTCAAAAGGCAGTGAACAAACTCCTGACAGCCAGTCTT	104	510	119	646	133	356
W181A	CCCGAGTACCTGAAACAAATCCCAAATAGCTGCGTTTCTGGGTGTTGCTGTGGGGCCCTGACCAAAACCGTCAAGGAAACCACGCGGACGGAGCCCATCAACACCACCTATAGCTACACCGATTTTCAAAAGGCAGTGAACAAACTCCTGACAGCCAGTCTT	765	143	636	133	822	64
L182A	CCCGAGTACCTGAAACAAATCCCAAATAGCTGCGTTTCTGGGTGTTGCTGTGGGTGGGCCACCAAAACCGTCAAGGAAACCACGCGGACGGAGCCCATCAACACCACCTATAGCTACACCGATTTTCAAAAGGCAGTGAACAAACTCCTGACAGCCAGTCTT	2041	159	1895	211	2476	82
T183A	CCCGAGTACCTGAAACAAATCCCAAATAGCTGCGTTTCTGGGTGTTGCTGTGGGTGGCTGGCCAAAACCGTCAAGGAAACCACGCGGACGGAGCCCATCAACACCACCTATAGCTACACCGATTTTCAAAAGGCAGTGAACAAACTCCTGACAGCCAGTCTT	455	333	363	455	514	190
K184A	CCCGAGTACCTGAAACAAATCCCAAATAGCTGCGTTTCTGGGTGTTGCTGTGGGTGGCTGACCGCCACCGTCAAGGAAACCACGCGGACGGAGCCCATCAACACCACCTATAGCTACACCGATTTTCAAAAGGCAGTGAACAAACTCCTGACAGCCAGTCTT	107	118	114	143	124	66
T185A	CCCGAGTACCTGAAACAAATCCCAAATAGCTGCGTTTCTGGGTGTTGCTGTGGGTGGCTGACCAAAGCCGTCAAGGAAACCACGCGGACGGAGCCCATCAACACCACCTATAGCTACACCGATTTTCAAAAGGCAGTGAACAAACTCCTGACAGCCAGTCTT	111	805	123	971	107	519
V186A	CCCGAGTACCTGAAACAAATCCCAAATAGCTGCGTTTCTGGGTGTTGCTGTGGGTGGCTGACCAAAACCGCCAAGGAAACCACGCGGACGGAGCCCATCAACACCACCTATAGCTACACCGATTTTCAAAAGGCAGTGAACAAACTCCTGACAGCCAGTCTT	433	124	360	138	513	90
K187A	CCCGAGTACCTGAAACAAATCCCAAATAGCTGCGTTTCTGGGTGTTGCTGTGGGTGGCTGACCAAAACCGTCGCCGAAACCACGCGGACGGAGCCCATCAACACCACCTATAGCTACACCGATTTTCAAAAGGCAGTGAACAAACTCCTGACAGCCAGTCTT	260	837	194	1099	295	538
E188A	CCCGAGTACCTGAAACAAATCCCAAATAGCTGCGTTTCTGGGTGTTGCTGTGGGTGGCTGACCAAAACCGTCAAGGCCACCACGCGGACGGAGCCCATCAACACCACCTATAGCTACACCGATTTTCAAAAGGCAGTGAACAAACTCCTGACAGCCAGTCTT	314	838	306	1027	367	562
T189A	CCCGAGTACCTGAAACAAATCCCAAATAGCTGCGTTTCTGGGTGTTGCTGTGGGTGGCTGACCAAAACCGTCAAGGAAGCCACGCGGACGGAGCCCATCAACACCACCTATAGCTACACCGATTTTCAAAAGGCAGTGAACAAACTCCTGACAGCCAGTCTT	271	2469	244	3023	300	1694
E19A	ATGGGGCCACGAAATCCGTCTCCCGACCATCTCTCTGAAAGCGAAAGTGAAGAAGCCGAAAATATTTCTTATTTGAATGAGTCTTCCGGAGAAGAATGGGATAGCTCAGAAGAAGAGGATAGCATGGTCCCTAATCTCTCACCGCTTGAATCTCTTGCCTGG	109	129	25	170	100	138
T190A	CCCGAGTACCTGAAACAAATCCCAAATAGCTGCGTTTCTGGGTGTTGCTGTGGGTGGCTGACCAAAACCGTCAAGGAAACCGCCCGGACGGAGCCCATCAACACCACCTATAGCTACACCGATTTTCAAAAGGCAGTGAACAAACTCCTGACAGCCAGTCTT	261	1093	246	1254	278	648
R191A	CCCGAGTACCTGAAACAAATCCCAAATAGCTGCGTTTCTGGGTGTTGCTGTGGGTGGCTGACCAAAACCGTCAAGGAAACCACGGCCACGGAGCCCATCAACACCACCTATAGCTACACCGATTTTCAAAAGGCAGTGAACAAACTCCTGACAGCCAGTCTT	167	1156	178	1506	178	750
T192A	CCCGAGTACCTGAAACAAATCCCAAATAGCTGCGTTTCTGGGTGTTGCTGTGGGTGGCTGACCAAAACCGTCAAGGAAACCACGCGGGCCGAGCCCATCAACACCACCTATAGCTACACCGATTTTCAAAAGGCAGTGAACAAACTCCTGACAGCCAGTCTT	233	1094	191	1387	228	735
E193A	CCCGAGTACCTGAAACAAATCCCAAATAGCTGCGTTTCTGGGTGTTGCTGTGGGTGGCTGACCAAAACCGTCAAGGAAACCACGCGGACGGCCCCCATCAACACCACCTATAGCTACACCGATTTTCAAAAGGCAGTGAACAAACTCCTGACAGCCAGTCTT	178	328	172	376	227	192
P194A	CCCGAGTACCTGAAACAAATCCCAAATAGCTGCGTTTCTGGGTGTTGCTGTGGGTGGCTGACCAAAACCGTCAAGGAAACCACGCGGACGGAGGCCATCAACACCACCTATAGCTACACCGATTTTCAAAAGGCAGTGAACAAACTCCTGACAGCCAGTCTT	252	1112	236	1394	250	688
I195A	CCCGAGTACCTGAAACAAATCCCAAATAGCTGCGTTTCTGGGTGTTGCTGTGGGTGGCTGACCAAAACCGTCAAGGAAACCACGCGGACGGAGCCCGCCAACACCACCTATAGCTACACCGATTTTCAAAAGGCAGTGAACAAACTCCTGACAGCCAGTCTT	160	626	133	802	189	324
N196A	CCCGAGTACCTGAAACAAATCCCAAATAGCTGCGTTTCTGGGTGTTGCTGTGGGTGGCTGACCAAAACCGTCAAGGAAACCACGCGGACGGAGCCCATCGCCACCACCTATAGCTACACCGATTTTCAAAAGGCAGTGAACAAACTCCTGACAGCCAGTCTT	250	943	234	1129	348	653
T197A	CCCGAGTACCTGAAACAAATCCCAAATAGCTGCGTTTCTGGGTGTTGCTGTGGGTGGCTGACCAAAACCGTCAAGGAAACCACGCGGACGGAGCCCATCAACGCCACCTATAGCTACACCGATTTTCAAAAGGCAGTGAACAAACTCCTGACAGCCAGTCTT	182	851	145	1000	218	494
T198A	CCCGAGTACCTGAAACAAATCCCAAATAGCTGCGTTTCTGGGTGTTGCTGTGGGTGGCTGACCAAAACCGTCAAGGAAACCACGCGGACGGAGCCCATCAACACCGCCTATAGCTACACCGATTTTCAAAAGGCAGTGAACAAACTCCTGACAGCCAGTCTT	255	891	246	1019	315	569
Y199A	CCCGAGTACCTGAAACAAATCCCAAATAGCTGCGTTTCTGGGTGTTGCTGTGGGTGGCTGACCAAAACCGTCAAGGAAACCACGCGGACGGAGCCCATCAACACCACCGCCAGCTACACCGATTTTCAAAAGGCAGTGAACAAACTCCTGACAGCCAGTCTT	321	436	243	576	303	284
G2A	ATGGCCCCACGAAATCCGTCTCCCGACCATCTCTCTGAAAGCGAAAGTGAAGAAGAGGAAAATATTTCTTATTTGAATGAGTCTTCCGGAGAAGAATGGGATAGCTCAGAAGAAGAGGATAGCATGGTCCCTAATCTCTCACCGCTTGAATCTCTTGCCTGG	245	335	49	398	186	291
E20A	ATGGGGCCACGAAATCCGTCTCCCGACCATCTCTCTGAAAGCGAAAGTGAAGAAGAGGCCAATATTTCTTATTTGAATGAGTCTTCCGGAGAAGAATGGGATAGCTCAGAAGAAGAGGATAGCATGGTCCCTAATCTCTCACCGCTTGAATCTCTTGCCTGG	353	374	72	541	268	366
S200A	CCCGAGTACCTGAAACAAATCCCAAATAGCTGCGTTTCTGGGTGTTGCTGTGGGTGGCTGACCAAAACCGTCAAGGAAACCACGCGGACGGAGCCCATCAACACCACCTATGCCTACACCGATTTTCAAAAGGCAGTGAACAAACTCCTGACAGCCAGTCTT	487	459	407	568	563	337
Y201A	CCCGAGTACCTGAAACAAATCCCAAATAGCTGCGTTTCTGGGTGTTGCTGTGGGTGGCTGACCAAAACCGTCAAGGAAACCACGCGGACGGAGCCCATCAACACCACCTATAGCGCCACCGATTTTCAAAAGGCAGTGAACAAACTCCTGACAGCCAGTCTT	3028	343	2809	353	3554	183
T202A	CCCGAGTACCTGAAACAAATCCCAAATAGCTGCGTTTCTGGGTGTTGCTGTGGGTGGCTGACCAAAACCGTCAAGGAAACCACGCGGACGGAGCCCATCAACACCACCTATAGCTACGCCGATTTTCAAAAGGCAGTGAACAAACTCCTGACAGCCAGTCTT	455	717	388	771	506	458
D203A	CCCGAGTACCTGAAACAAATCCCAAATAGCTGCGTTTCTGGGTGTTGCTGTGGGTGGCTGACCAAAACCGTCAAGGAAACCACGCGGACGGAGCCCATCAACACCACCTATAGCTACACCGCCTTTCAAAAGGCAGTGAACAAACTCCTGACAGCCAGTCTT	870	243	813	278	1044	150
F204A	CCCGAGTACCTGAAACAAATCCCAAATAGCTGCGTTTCTGGGTGTTGCTGTGGGTGGCTGACCAAAACCGTCAAGGAAACCACGCGGACGGAGCCCATCAACACCACCTATAGCTACACCGATGCCCAAAAGGCAGTGAACAAACTCCTGACAGCCAGTCTT	734	383	592	422	820	190
Q205A	CCCGAGTACCTGAAACAAATCCCAAATAGCTGCGTTTCTGGGTGTTGCTGTGGGTGGCTGACCAAAACCGTCAAGGAAACCACGCGGACGGAGCCCATCAACACCACCTATAGCTACACCGATTTTGCCAAGGCAGTGAACAAACTCCTGACAGCCAGTCTT	366	2398	294	3042	374	1538
K206A	CCCGAGTACCTGAAACAAATCCCAAATAGCTGCGTTTCTGGGTGTTGCTGTGGGTGGCTGACCAAAACCGTCAAGGAAACCACGCGGACGGAGCCCATCAACACCACCTATAGCTACACCGATTTTCAAGCCGCAGTGAACAAACTCCTGACAGCCAGTCTT	957	548	771	674	1180	366
A207R	CCCGAGTACCTGAAACAAATCCCAAATAGCTGCGTTTCTGGGTGTTGCTGTGGGTGGCTGACCAAAACCGTCAAGGAAACCACGCGGACGGAGCCCATCAACACCACCTATAGCTACACCGATTTTCAAAAGCGGGTGAACAAACTCCTGACAGCCAGTCTT	2716	561	2553	643	3246	402
V208A	CCCGAGTACCTGAAACAAATCCCAAATAGCTGCGTTTCTGGGTGTTGCTGTGGGTGGCTGACCAAAACCGTCAAGGAAACCACGCGGACGGAGCCCATCAACACCACCTATAGCTACACCGATTTTCAAAAGGCAGCCAACAAACTCCTGACAGCCAGTCTT	1627	369	1394	395	1842	220
N209A	CCCGAGTACCTGAAACAAATCCCAAATAGCTGCGTTTCTGGGTGTTGCTGTGGGTGGCTGACCAAAACCGTCAAGGAAACCACGCGGACGGAGCCCATCAACACCACCTATAGCTACACCGATTTTCAAAAGGCAGTGGCCAAACTCCTGACAGCCAGTCTT	311	899	308	1134	338	618
N21A	ATGGGGCCACGAAATCCGTCTCCCGACCATCTCTCTGAAAGCGAAAGTGAAGAAGAGGAAGCCATTTCTTATTTGAATGAGTCTTCCGGAGAAGAATGGGATAGCTCAGAAGAAGAGGATAGCATGGTCCCTAATCTCTCACCGCTTGAATCTCTTGCCTGG	239	313	54	465	255	305
K210A	CCCGAGTACCTGAAACAAATCCCAAATAGCTGCGTTTCTGGGTGTTGCTGTGGGTGGCTGACCAAAACCGTCAAGGAAACCACGCGGACGGAGCCCATCAACACCACCTATAGCTACACCGATTTTCAAAAGGCAGTGAACGCCCTCCTGACAGCCAGTCTT	312	945	252	1275	355	682
L211A	CCCGAGTACCTGAAACAAATCCCAAATAGCTGCGTTTCTGGGTGTTGCTGTGGGTGGCTGACCAAAACCGTCAAGGAAACCACGCGGACGGAGCCCATCAACACCACCTATAGCTACACCGATTTTCAAAAGGCAGTGAACAAAGCCCTGACAGCCAGTCTT	291	613	244	860	357	433
L212A	CCCGAGTACCTGAAACAAATCCCAAATAGCTGCGTTTCTGGGTGTTGCTGTGGGTGGCTGACCAAAACCGTCAAGGAAACCACGCGGACGGAGCCCATCAACACCACCTATAGCTACACCGATTTTCAAAAGGCAGTGAACAAACTCGCCACAGCCAGTCTT	2942	335	2728	372	3423	211
T213A	CCCGAGTACCTGAAACAAATCCCAAATAGCTGCGTTTCTGGGTGTTGCTGTGGGTGGCTGACCAAAACCGTCAAGGAAACCACGCGGACGGAGCCCATCAACACCACCTATAGCTACACCGATTTTCAAAAGGCAGTGAACAAACTCCTGGCCGCCAGTCTT	401	1154	356	1580	408	803
A214R	CCCGAGTACCTGAAACAAATCCCAAATAGCTGCGTTTCTGGGTGTTGCTGTGGGTGGCTGACCAAAACCGTCAAGGAAACCACGCGGACGGAGCCCATCAACACCACCTATAGCTACACCGATTTTCAAAAGGCAGTGAACAAACTCCTGACACGGAGTCTT	360	468	322	614	355	278
S215A	CCCGAGTACCTGAAACAAATCCCAAATAGCTGCGTTTCTGGGTGTTGCTGTGGGTGGCTGACCAAAACCGTCAAGGAAACCACGCGGACGGAGCCCATCAACACCACCTATAGCTACACCGATTTTCAAAAGGCAGTGAACAAACTCCTGACAGCCGCCCTT	356	709	365	882	391	423
L216A	CCCGAGTACCTGAAACAAATCCCAAATAGCTGCGTTTCTGGGTGTTGCTGTGGGTGGCTGACCAAAACCGTCAAGGAAACCACGCGGACGGAGCCCATCAACACCACCTATAGCTACACCGATTTTCAAAAGGCAGTGAACAAACTCCTGACAGCCAGTGCC	899	460	766	498	1009	267
I22A	ATGGGGCCACGAAATCCGTCTCCCGACCATCTCTCTGAAAGCGAAAGTGAAGAAGAGGAAAATGCCTCTTATTTGAATGAGTCTTCCGGAGAAGAATGGGATAGCTCAGAAGAAGAGGATAGCATGGTCCCTAATCTCTCACCGCTTGAATCTCTTGCCTGG	295	723	74	860	211	629
S23A	ATGGGGCCACGAAATCCGTCTCCCGACCATCTCTCTGAAAGCGAAAGTGAAGAAGAGGAAAATATTGCCTATTTGAATGAGTCTTCCGGAGAAGAATGGGATAGCTCAGAAGAAGAGGATAGCATGGTCCCTAATCTCTCACCGCTTGAATCTCTTGCCTGG	415	640	86	803	356	564
Y24A	ATGGGGCCACGAAATCCGTCTCCCGACCATCTCTCTGAAAGCGAAAGTGAAGAAGAGGAAAATATTTCTGCCTTGAATGAGTCTTCCGGAGAAGAATGGGATAGCTCAGAAGAAGAGGATAGCATGGTCCCTAATCTCTCACCGCTTGAATCTCTTGCCTGG	287	798	73	1073	275	755
L25A	ATGGGGCCACGAAATCCGTCTCCCGACCATCTCTCTGAAAGCGAAAGTGAAGAAGAGGAAAATATTTCTTATGCCAATGAGTCTTCCGGAGAAGAATGGGATAGCTCAGAAGAAGAGGATAGCATGGTCCCTAATCTCTCACCGCTTGAATCTCTTGCCTGG	714	1543	157	2025	527	1544
N26A	ATGGGGCCACGAAATCCGTCTCCCGACCATCTCTCTGAAAGCGAAAGTGAAGAAGAGGAAAATATTTCTTATTTGGCCGAGTCTTCCGGAGAAGAATGGGATAGCTCAGAAGAAGAGGATAGCATGGTCCCTAATCTCTCACCGCTTGAATCTCTTGCCTGG	811	1105	181	1392	707	1048
E27A	ATGGGGCCACGAAATCCGTCTCCCGACCATCTCTCTGAAAGCGAAAGTGAAGAAGAGGAAAATATTTCTTATTTGAATGCCTCTTCCGGAGAAGAATGGGATAGCTCAGAAGAAGAGGATAGCATGGTCCCTAATCTCTCACCGCTTGAATCTCTTGCCTGG	990	935	227	1288	818	895
S28A	ATGGGGCCACGAAATCCGTCTCCCGACCATCTCTCTGAAAGCGAAAGTGAAGAAGAGGAAAATATTTCTTATTTGAATGAGGCCTCCGGAGAAGAATGGGATAGCTCAGAAGAAGAGGATAGCATGGTCCCTAATCTCTCACCGCTTGAATCTCTTGCCTGG	1398	1213	358	1484	1149	1172
S29A	ATGGGGCCACGAAATCCGTCTCCCGACCATCTCTCTGAAAGCGAAAGTGAAGAAGAGGAAAATATTTCTTATTTGAATGAGTCTGCCGGAGAAGAATGGGATAGCTCAGAAGAAGAGGATAGCATGGTCCCTAATCTCTCACCGCTTGAATCTCTTGCCTGG	1739	1557	417	1837	1501	1369
P3A	ATGGGGGCCCGAAATCCGTCTCCCGACCATCTCTCTGAAAGCGAAAGTGAAGAAGAGGAAAATATTTCTTATTTGAATGAGTCTTCCGGAGAAGAATGGGATAGCTCAGAAGAAGAGGATAGCATGGTCCCTAATCTCTCACCGCTTGAATCTCTTGCCTGG	446	540	111	601	386	502
G30A	ATGGGGCCACGAAATCCGTCTCCCGACCATCTCTCTGAAAGCGAAAGTGAAGAAGAGGAAAATATTTCTTATTTGAATGAGTCTTCCGCCGAAGAATGGGATAGCTCAGAAGAAGAGGATAGCATGGTCCCTAATCTCTCACCGCTTGAATCTCTTGCCTGG	729	918	189	1289	579	822
E31A	ATGGGGCCACGAAATCCGTCTCCCGACCATCTCTCTGAAAGCGAAAGTGAAGAAGAGGAAAATATTTCTTATTTGAATGAGTCTTCCGGAGCCGAATGGGATAGCTCAGAAGAAGAGGATAGCATGGTCCCTAATCTCTCACCGCTTGAATCTCTTGCCTGG	297	305	75	396	214	284
E32A	ATGGGGCCACGAAATCCGTCTCCCGACCATCTCTCTGAAAGCGAAAGTGAAGAAGAGGAAAATATTTCTTATTTGAATGAGTCTTCCGGAGAAGCCTGGGATAGCTCAGAAGAAGAGGATAGCATGGTCCCTAATCTCTCACCGCTTGAATCTCTTGCCTGG	252	200	62	262	220	224
W33A	ATGGGGCCACGAAATCCGTCTCCCGACCATCTCTCTGAAAGCGAAAGTGAAGAAGAGGAAAATATTTCTTATTTGAATGAGTCTTCCGGAGAAGAAGCCGATAGCTCAGAAGAAGAGGATAGCATGGTCCCTAATCTCTCACCGCTTGAATCTCTTGCCTGG	208	436	50	511	164	444
D34A	ATGGGGCCACGAAATCCGTCTCCCGACCATCTCTCTGAAAGCGAAAGTGAAGAAGAGGAAAATATTTCTTATTTGAATGAGTCTTCCGGAGAAGAATGGGCCAGCTCAGAAGAAGAGGATAGCATGGTCCCTAATCTCTCACCGCTTGAATCTCTTGCCTGG	301	350	71	482	243	320
S35A	ATGGGGCCACGAAATCCGTCTCCCGACCATCTCTCTGAAAGCGAAAGTGAAGAAGAGGAAAATATTTCTTATTTGAATGAGTCTTCCGGAGAAGAATGGGATGCCTCAGAAGAAGAGGATAGCATGGTCCCTAATCTCTCACCGCTTGAATCTCTTGCCTGG	211	233	64	223	209	218
S36A	ATGGGGCCACGAAATCCGTCTCCCGACCATCTCTCTGAAAGCGAAAGTGAAGAAGAGGAAAATATTTCTTATTTGAATGAGTCTTCCGGAGAAGAATGGGATAGCGCCGAAGAAGAGGATAGCATGGTCCCTAATCTCTCACCGCTTGAATCTCTTGCCTGG	261	245	52	277	209	219
E37A	ATGGGGCCACGAAATCCGTCTCCCGACCATCTCTCTGAAAGCGAAAGTGAAGAAGAGGAAAATATTTCTTATTTGAATGAGTCTTCCGGAGAAGAATGGGATAGCTCAGCCGAAGAGGATAGCATGGTCCCTAATCTCTCACCGCTTGAATCTCTTGCCTGG	533	481	122	633	423	493
E38A	ATGGGGCCACGAAATCCGTCTCCCGACCATCTCTCTGAAAGCGAAAGTGAAGAAGAGGAAAATATTTCTTATTTGAATGAGTCTTCCGGAGAAGAATGGGATAGCTCAGAAGCCGAGGATAGCATGGTCCCTAATCTCTCACCGCTTGAATCTCTTGCCTGG	522	498	255	575	383	541
E39A	ATGGGGCCACGAAATCCGTCTCCCGACCATCTCTCTGAAAGCGAAAGTGAAGAAGAGGAAAATATTTCTTATTTGAATGAGTCTTCCGGAGAAGAATGGGATAGCTCAGAAGAAGCCGATAGCATGGTCCCTAATCTCTCACCGCTTGAATCTCTTGCCTGG	572	439	162	523	495	410
R4A	ATGGGGCCAGCCAATCCGTCTCCCGACCATCTCTCTGAAAGCGAAAGTGAAGAAGAGGAAAATATTTCTTATTTGAATGAGTCTTCCGGAGAAGAATGGGATAGCTCAGAAGAAGAGGATAGCATGGTCCCTAATCTCTCACCGCTTGAATCTCTTGCCTGG	398	913	116	1214	373	876
D40A	ATGGGGCCACGAAATCCGTCTCCCGACCATCTCTCTGAAAGCGAAAGTGAAGAAGAGGAAAATATTTCTTATTTGAATGAGTCTTCCGGAGAAGAATGGGATAGCTCAGAAGAAGAGGCCAGCATGGTCCCTAATCTCTCACCGCTTGAATCTCTTGCCTGG	481	300	117	356	414	270
S41A	ATGGGGCCACGAAATCCGTCTCCCGACCATCTCTCTGAAAGCGAAAGTGAAGAAGAGGAAAATATTTCTTATTTGAATGAGTCTTCCGGAGAAGAATGGGATAGCTCAGAAGAAGAGGATGCCATGGTCCCTAATCTCTCACCGCTTGAATCTCTTGCCTGG	262	303	94	460	295	305
M42A	ATGGGGCCACGAAATCCGTCTCCCGACCATCTCTCTGAAAGCGAAAGTGAAGAAGAGGAAAATATTTCTTATTTGAATGAGTCTTCCGGAGAAGAATGGGATAGCTCAGAAGAAGAGGATAGCGCCGTCCCTAATCTCTCACCGCTTGAATCTCTTGCCTGG	226	351	41	392	151	297
V43A	ATGGGGCCACGAAATCCGTCTCCCGACCATCTCTCTGAAAGCGAAAGTGAAGAAGAGGAAAATATTTCTTATTTGAATGAGTCTTCCGGAGAAGAATGGGATAGCTCAGAAGAAGAGGATAGCATGGCCCCTAATCTCTCACCGCTTGAATCTCTTGCCTGG	66	123	18	152	75	123
P44A	ATGGGGCCACGAAATCCGTCTCCCGACCATCTCTCTGAAAGCGAAAGTGAAGAAGAGGAAAATATTTCTTATTTGAATGAGTCTTCCGGAGAAGAATGGGATAGCTCAGAAGAAGAGGATAGCATGGTCGCCAATCTCTCACCGCTTGAATCTCTTGCCTGG	113	226	32	261	101	218
N45A	ATGGGGCCACGAAATCCGTCTCCCGACCATCTCTCTGAAAGCGAAAGTGAAGAAGAGGAAAATATTTCTTATTTGAATGAGTCTTCCGGAGAAGAATGGGATAGCTCAGAAGAAGAGGATAGCATGGTCCCTGCCCTCTCACCGCTTGAATCTCTTGCCTGG	83	782	17	937	70	705
L46A	ATGGGGCCACGAAATCCGTCTCCCGACCATCTCTCTGAAAGCGAAAGTGAAGAAGAGGAAAATATTTCTTATTTGAATGAGTCTTCCGGAGAAGAATGGGATAGCTCAGAAGAAGAGGATAGCATGGTCCCTAATGCCTCACCGCTTGAATCTCTTGCCTGG	127	1258	27	1560	107	1172
S47A	ATGGGGCCACGAAATCCGTCTCCCGACCATCTCTCTGAAAGCGAAAGTGAAGAAGAGGAAAATATTTCTTATTTGAATGAGTCTTCCGGAGAAGAATGGGATAGCTCAGAAGAAGAGGATAGCATGGTCCCTAATCTCGCCCCGCTTGAATCTCTTGCCTGG	349	151	85	245	292	180
P48A	ATGGGGCCACGAAATCCGTCTCCCGACCATCTCTCTGAAAGCGAAAGTGAAGAAGAGGAAAATATTTCTTATTTGAATGAGTCTTCCGGAGAAGAATGGGATAGCTCAGAAGAAGAGGATAGCATGGTCCCTAATCTCTCAGCCCTTGAATCTCTTGCCTGG	79	223	13	239	35	196
L49A	ATGGGGCCACGAAATCCGTCTCCCGACCATCTCTCTGAAAGCGAAAGTGAAGAAGAGGAAAATATTTCTTATTTGAATGAGTCTTCCGGAGAAGAATGGGATAGCTCAGAAGAAGAGGATAGCATGGTCCCTAATCTCTCACCGGCCGAATCTCTTGCCTGG	1346	177	306	281	1201	179
N5A	ATGGGGCCACGAGCCCCGTCTCCCGACCATCTCTCTGAAAGCGAAAGTGAAGAAGAGGAAAATATTTCTTATTTGAATGAGTCTTCCGGAGAAGAATGGGATAGCTCAGAAGAAGAGGATAGCATGGTCCCTAATCTCTCACCGCTTGAATCTCTTGCCTGG	339	355	69	464	275	308
E50A	ATGGGGCCACGAAATCCGTCTCCCGACCATCTCTCTGAAAGCGAAAGTGAAGAAGAGGAAAATATTTCTTATTTGAATGAGTCTTCCGGAGAAGAATGGGATAGCTCAGAAGAAGAGGATAGCATGGTCCCTAATCTCTCACCGCTTGCCTCTCTTGCCTGG	1976	125	441	126	1645	106
S51A	ATGGGGCCACGAAATCCGTCTCCCGACCATCTCTCTGAAAGCGAAAGTGAAGAAGAGGAAAATATTTCTTATTTGAATGAGTCTTCCGGAGAAGAATGGGATAGCTCAGAAGAAGAGGATAGCATGGTCCCTAATCTCTCACCGCTTGAAGCCCTTGCCTGG	346	1257	64	1644	273	1245
L52A	ATGGGGCCACGAAATCCGTCTCCCGACCATCTCTCTGAAAGCGAAAGTGAAGAAGAGGAAAATATTTCTTATTTGAATGAGTCTTCCGGAGAAGAATGGGATAGCTCAGAAGAAGAGGATAGCATGGTCCCTAATCTCTCACCGCTTGAATCTGCCGCCTGG	216	831	69	1095	195	853
A53R	ATGGGGCCACGAAATCCGTCTCCCGACCATCTCTCTGAAAGCGAAAGTGAAGAAGAGGAAAATATTTCTTATTTGAATGAGTCTTCCGGAGAAGAATGGGATAGCTCAGAAGAAGAGGATAGCATGGTCCCTAATCTCTCACCGCTTGAATCTCTTCGGTGG	2849	126	701	161	2266	134
W54A	ATGGGGCCACGAAATCCGTCTCCCGACCATCTCTCTGAAAGCGAAAGTGAAGAAGAGGAAAATATTTCTTATTTGAATGAGTCTTCCGGAGAAGAATGGGATAGCTCAGAAGAAGAGGATAGCATGGTCCCTAATCTCTCACCGCTTGAATCTCTTGCCGCC	236	205	50	272	195	188
Q55A	GCCGTCAAATGTCTCCTCAAATATTCTACGACTTGGAAGCCCCTCAATCCCAACAGCTGGCTTTATCATGCCAAACTCTTGGATCCTTCAACTCCAGTCCATATTCTGCGCGAGATTGGCCTCAGGCTTAGTCATTGTAGCCACTGCGTCCCCAAGCTGGAG	206	158	38	209	173	145
V56A	CAAGCCAAATGTCTCCTCAAATATTCTACGACTTGGAAGCCCCTCAATCCCAACAGCTGGCTTTATCATGCCAAACTCTTGGATCCTTCAACTCCAGTCCATATTCTGCGCGAGATTGGCCTCAGGCTTAGTCATTGTAGCCACTGCGTCCCCAAGCTGGAG	220	251	32	271	216	243
K57A	CAAGTCGCCTGTCTCCTCAAATATTCTACGACTTGGAAGCCCCTCAATCCCAACAGCTGGCTTTATCATGCCAAACTCTTGGATCCTTCAACTCCAGTCCATATTCTGCGCGAGATTGGCCTCAGGCTTAGTCATTGTAGCCACTGCGTCCCCAAGCTGGAG	182	363	50	348	187	335
C58A	CAAGTCAAAGCCCTCCTCAAATATTCTACGACTTGGAAGCCCCTCAATCCCAACAGCTGGCTTTATCATGCCAAACTCTTGGATCCTTCAACTCCAGTCCATATTCTGCGCGAGATTGGCCTCAGGCTTAGTCATTGTAGCCACTGCGTCCCCAAGCTGGAG	109	676	22	810	74	663
L59A	CAAGTCAAATGTGCCCTCAAATATTCTACGACTTGGAAGCCCCTCAATCCCAACAGCTGGCTTTATCATGCCAAACTCTTGGATCCTTCAACTCCAGTCCATATTCTGCGCGAGATTGGCCTCAGGCTTAGTCATTGTAGCCACTGCGTCCCCAAGCTGGAG	92	172	22	206	87	165
P6A	ATGGGGCCACGAAATGCCTCTCCCGACCATCTCTCTGAAAGCGAAAGTGAAGAAGAGGAAAATATTTCTTATTTGAATGAGTCTTCCGGAGAAGAATGGGATAGCTCAGAAGAAGAGGATAGCATGGTCCCTAATCTCTCACCGCTTGAATCTCTTGCCTGG	223	435	57	530	196	426
L60A	CAAGTCAAATGTCTCGCCAAATATTCTACGACTTGGAAGCCCCTCAATCCCAACAGCTGGCTTTATCATGCCAAACTCTTGGATCCTTCAACTCCAGTCCATATTCTGCGCGAGATTGGCCTCAGGCTTAGTCATTGTAGCCACTGCGTCCCCAAGCTGGAG	113	144	26	143	118	113
K61A	CAAGTCAAATGTCTCCTCGCCTATTCTACGACTTGGAAGCCCCTCAATCCCAACAGCTGGCTTTATCATGCCAAACTCTTGGATCCTTCAACTCCAGTCCATATTCTGCGCGAGATTGGCCTCAGGCTTAGTCATTGTAGCCACTGCGTCCCCAAGCTGGAG	280	5419	76	5899	316	4973
Y62A	CAAGTCAAATGTCTCCTCAAAGCCTCTACGACTTGGAAGCCCCTCAATCCCAACAGCTGGCTTTATCATGCCAAACTCTTGGATCCTTCAACTCCAGTCCATATTCTGCGCGAGATTGGCCTCAGGCTTAGTCATTGTAGCCACTGCGTCCCCAAGCTGGAG	666	1420	152	1539	591	1333
S63A	CAAGTCAAATGTCTCCTCAAATATGCCACGACTTGGAAGCCCCTCAATCCCAACAGCTGGCTTTATCATGCCAAACTCTTGGATCCTTCAACTCCAGTCCATATTCTGCGCGAGATTGGCCTCAGGCTTAGTCATTGTAGCCACTGCGTCCCCAAGCTGGAG	332	2078	106	2262	368	1944
T64A	CAAGTCAAATGTCTCCTCAAATATTCTGCCACTTGGAAGCCCCTCAATCCCAACAGCTGGCTTTATCATGCCAAACTCTTGGATCCTTCAACTCCAGTCCATATTCTGCGCGAGATTGGCCTCAGGCTTAGTCATTGTAGCCACTGCGTCCCCAAGCTGGAG	215	1438	43	1527	191	1432
T65A	CAAGTCAAATGTCTCCTCAAATATTCTACGGCCTGGAAGCCCCTCAATCCCAACAGCTGGCTTTATCATGCCAAACTCTTGGATCCTTCAACTCCAGTCCATATTCTGCGCGAGATTGGCCTCAGGCTTAGTCATTGTAGCCACTGCGTCCCCAAGCTGGAG	181	1483	55	1610	179	1344
W66A	CAAGTCAAATGTCTCCTCAAATATTCTACGACTGCCAAGCCCCTCAATCCCAACAGCTGGCTTTATCATGCCAAACTCTTGGATCCTTCAACTCCAGTCCATATTCTGCGCGAGATTGGCCTCAGGCTTAGTCATTGTAGCCACTGCGTCCCCAAGCTGGAG	1583	355	435	329	1641	383
K67A	CAAGTCAAATGTCTCCTCAAATATTCTACGACTTGGGCCCCCCTCAATCCCAACAGCTGGCTTTATCATGCCAAACTCTTGGATCCTTCAACTCCAGTCCATATTCTGCGCGAGATTGGCCTCAGGCTTAGTCATTGTAGCCACTGCGTCCCCAAGCTGGAG	740	1398	182	1556	793	1358
P68A	CAAGTCAAATGTCTCCTCAAATATTCTACGACTTGGAAGGCCCTCAATCCCAACAGCTGGCTTTATCATGCCAAACTCTTGGATCCTTCAACTCCAGTCCATATTCTGCGCGAGATTGGCCTCAGGCTTAGTCATTGTAGCCACTGCGTCCCCAAGCTGGAG	387	2257	100	2596	341	2144
L69A	CAAGTCAAATGTCTCCTCAAATATTCTACGACTTGGAAGCCCGCCAATCCCAACAGCTGGCTTTATCATGCCAAACTCTTGGATCCTTCAACTCCAGTCCATATTCTGCGCGAGATTGGCCTCAGGCTTAGTCATTGTAGCCACTGCGTCCCCAAGCTGGAG	3231	707	729	835	3085	657
S7A	ATGGGGCCACGAAATCCGGCCCCCGACCATCTCTCTGAAAGCGAAAGTGAAGAAGAGGAAAATATTTCTTATTTGAATGAGTCTTCCGGAGAAGAATGGGATAGCTCAGAAGAAGAGGATAGCATGGTCCCTAATCTCTCACCGCTTGAATCTCTTGCCTGG	178	216	29	336	128	224
N70A	CAAGTCAAATGTCTCCTCAAATATTCTACGACTTGGAAGCCCCTCGCCCCCAACAGCTGGCTTTATCATGCCAAACTCTTGGATCCTTCAACTCCAGTCCATATTCTGCGCGAGATTGGCCTCAGGCTTAGTCATTGTAGCCACTGCGTCCCCAAGCTGGAG	304	1947	69	1983	332	1767
P71A	CAAGTCAAATGTCTCCTCAAATATTCTACGACTTGGAAGCCCCTCAATGCCAACAGCTGGCTTTATCATGCCAAACTCTTGGATCCTTCAACTCCAGTCCATATTCTGCGCGAGATTGGCCTCAGGCTTAGTCATTGTAGCCACTGCGTCCCCAAGCTGGAG	332	2298	90	2616	314	2229
N72A	CAAGTCAAATGTCTCCTCAAATATTCTACGACTTGGAAGCCCCTCAATCCCGCCAGCTGGCTTTATCATGCCAAACTCTTGGATCCTTCAACTCCAGTCCATATTCTGCGCGAGATTGGCCTCAGGCTTAGTCATTGTAGCCACTGCGTCCCCAAGCTGGAG	1046	247	254	297	1032	255
S73A	CAAGTCAAATGTCTCCTCAAATATTCTACGACTTGGAAGCCCCTCAATCCCAACGCCTGGCTTTATCATGCCAAACTCTTGGATCCTTCAACTCCAGTCCATATTCTGCGCGAGATTGGCCTCAGGCTTAGTCATTGTAGCCACTGCGTCCCCAAGCTGGAG	873	250	215	337	900	275
W74A	CAAGTCAAATGTCTCCTCAAATATTCTACGACTTGGAAGCCCCTCAATCCCAACAGCGCCCTTTATCATGCCAAACTCTTGGATCCTTCAACTCCAGTCCATATTCTGCGCGAGATTGGCCTCAGGCTTAGTCATTGTAGCCACTGCGTCCCCAAGCTGGAG	2233	456	552	544	2165	446
L75A	CAAGTCAAATGTCTCCTCAAATATTCTACGACTTGGAAGCCCCTCAATCCCAACAGCTGGGCCTATCATGCCAAACTCTTGGATCCTTCAACTCCAGTCCATATTCTGCGCGAGATTGGCCTCAGGCTTAGTCATTGTAGCCACTGCGTCCCCAAGCTGGAG	2219	408	524	461	2064	438
Y76A	CAAGTCAAATGTCTCCTCAAATATTCTACGACTTGGAAGCCCCTCAATCCCAACAGCTGGCTTGCCCATGCCAAACTCTTGGATCCTTCAACTCCAGTCCATATTCTGCGCGAGATTGGCCTCAGGCTTAGTCATTGTAGCCACTGCGTCCCCAAGCTGGAG	2791	632	682	641	2741	591
H77A	CAAGTCAAATGTCTCCTCAAATATTCTACGACTTGGAAGCCCCTCAATCCCAACAGCTGGCTTTATGCCGCCAAACTCTTGGATCCTTCAACTCCAGTCCATATTCTGCGCGAGATTGGCCTCAGGCTTAGTCATTGTAGCCACTGCGTCCCCAAGCTGGAG	1046	417	248	484	972	405
A78R	CAAGTCAAATGTCTCCTCAAATATTCTACGACTTGGAAGCCCCTCAATCCCAACAGCTGGCTTTATCATCGGAAACTCTTGGATCCTTCAACTCCAGTCCATATTCTGCGCGAGATTGGCCTCAGGCTTAGTCATTGTAGCCACTGCGTCCCCAAGCTGGAG	2458	523	607	555	2281	555
K79A	CAAGTCAAATGTCTCCTCAAATATTCTACGACTTGGAAGCCCCTCAATCCCAACAGCTGGCTTTATCATGCCGCCCTCTTGGATCCTTCAACTCCAGTCCATATTCTGCGCGAGATTGGCCTCAGGCTTAGTCATTGTAGCCACTGCGTCCCCAAGCTGGAG	318	527	87	497	318	467
P8A	ATGGGGCCACGAAATCCGTCTGCCGACCATCTCTCTGAAAGCGAAAGTGAAGAAGAGGAAAATATTTCTTATTTGAATGAGTCTTCCGGAGAAGAATGGGATAGCTCAGAAGAAGAGGATAGCATGGTCCCTAATCTCTCACCGCTTGAATCTCTTGCCTGG	900	787	230	960	726	753
L80A	CAAGTCAAATGTCTCCTCAAATATTCTACGACTTGGAAGCCCCTCAATCCCAACAGCTGGCTTTATCATGCCAAAGCCTTGGATCCTTCAACTCCAGTCCATATTCTGCGCGAGATTGGCCTCAGGCTTAGTCATTGTAGCCACTGCGTCCCCAAGCTGGAG	1177	333	301	313	1183	295
L81A	CAAGTCAAATGTCTCCTCAAATATTCTACGACTTGGAAGCCCCTCAATCCCAACAGCTGGCTTTATCATGCCAAACTCGCCGATCCTTCAACTCCAGTCCATATTCTGCGCGAGATTGGCCTCAGGCTTAGTCATTGTAGCCACTGCGTCCCCAAGCTGGAG	1821	372	448	398	1677	363
D82A	CAAGTCAAATGTCTCCTCAAATATTCTACGACTTGGAAGCCCCTCAATCCCAACAGCTGGCTTTATCATGCCAAACTCTTGGCCCCTTCAACTCCAGTCCATATTCTGCGCGAGATTGGCCTCAGGCTTAGTCATTGTAGCCACTGCGTCCCCAAGCTGGAG	1125	356	269	375	1135	258
P83A	CAAGTCAAATGTCTCCTCAAATATTCTACGACTTGGAAGCCCCTCAATCCCAACAGCTGGCTTTATCATGCCAAACTCTTGGATGCCTCAACTCCAGTCCATATTCTGCGCGAGATTGGCCTCAGGCTTAGTCATTGTAGCCACTGCGTCCCCAAGCTGGAG	218	2206	67	2464	213	1952
S84A	CAAGTCAAATGTCTCCTCAAATATTCTACGACTTGGAAGCCCCTCAATCCCAACAGCTGGCTTTATCATGCCAAACTCTTGGATCCTGCCACTCCAGTCCATATTCTGCGCGAGATTGGCCTCAGGCTTAGTCATTGTAGCCACTGCGTCCCCAAGCTGGAG	189	798	47	879	162	782
T85A	CAAGTCAAATGTCTCCTCAAATATTCTACGACTTGGAAGCCCCTCAATCCCAACAGCTGGCTTTATCATGCCAAACTCTTGGATCCTTCAGCCCCAGTCCATATTCTGCGCGAGATTGGCCTCAGGCTTAGTCATTGTAGCCACTGCGTCCCCAAGCTGGAG	199	330	33	419	190	305
P86A	CAAGTCAAATGTCTCCTCAAATATTCTACGACTTGGAAGCCCCTCAATCCCAACAGCTGGCTTTATCATGCCAAACTCTTGGATCCTTCAACTGCCGTCCATATTCTGCGCGAGATTGGCCTCAGGCTTAGTCATTGTAGCCACTGCGTCCCCAAGCTGGAG	295	256	86	297	323	282
V87A	CAAGTCAAATGTCTCCTCAAATATTCTACGACTTGGAAGCCCCTCAATCCCAACAGCTGGCTTTATCATGCCAAACTCTTGGATCCTTCAACTCCAGCCCATATTCTGCGCGAGATTGGCCTCAGGCTTAGTCATTGTAGCCACTGCGTCCCCAAGCTGGAG	448	187	96	238	483	226
H88A	CAAGTCAAATGTCTCCTCAAATATTCTACGACTTGGAAGCCCCTCAATCCCAACAGCTGGCTTTATCATGCCAAACTCTTGGATCCTTCAACTCCAGTCGCCATTCTGCGCGAGATTGGCCTCAGGCTTAGTCATTGTAGCCACTGCGTCCCCAAGCTGGAG	257	394	81	357	241	395
I89A	CAAGTCAAATGTCTCCTCAAATATTCTACGACTTGGAAGCCCCTCAATCCCAACAGCTGGCTTTATCATGCCAAACTCTTGGATCCTTCAACTCCAGTCCATGCCCTGCGCGAGATTGGCCTCAGGCTTAGTCATTGTAGCCACTGCGTCCCCAAGCTGGAG	161	417	36	476	160	415
D9A	ATGGGGCCACGAAATCCGTCTCCCGCCCATCTCTCTGAAAGCGAAAGTGAAGAAGAGGAAAATATTTCTTATTTGAATGAGTCTTCCGGAGAAGAATGGGATAGCTCAGAAGAAGAGGATAGCATGGTCCCTAATCTCTCACCGCTTGAATCTCTTGCCTGG	287	381	72	466	259	304
L90A	CAAGTCAAATGTCTCCTCAAATATTCTACGACTTGGAAGCCCCTCAATCCCAACAGCTGGCTTTATCATGCCAAACTCTTGGATCCTTCAACTCCAGTCCATATTGCCCGCGAGATTGGCCTCAGGCTTAGTCATTGTAGCCACTGCGTCCCCAAGCTGGAG	396	108	82	96	337	90
R91A	CAAGTCAAATGTCTCCTCAAATATTCTACGACTTGGAAGCCCCTCAATCCCAACAGCTGGCTTTATCATGCCAAACTCTTGGATCCTTCAACTCCAGTCCATATTCTGGCCGAGATTGGCCTCAGGCTTAGTCATTGTAGCCACTGCGTCCCCAAGCTGGAG	839	262	212	239	789	209
E92A	CAAGTCAAATGTCTCCTCAAATATTCTACGACTTGGAAGCCCCTCAATCCCAACAGCTGGCTTTATCATGCCAAACTCTTGGATCCTTCAACTCCAGTCCATATTCTGCGCGCCATTGGCCTCAGGCTTAGTCATTGTAGCCACTGCGTCCCCAAGCTGGAG	1575	451	376	500	1507	391
I93A	CAAGTCAAATGTCTCCTCAAATATTCTACGACTTGGAAGCCCCTCAATCCCAACAGCTGGCTTTATCATGCCAAACTCTTGGATCCTTCAACTCCAGTCCATATTCTGCGCGAGGCCGGCCTCAGGCTTAGTCATTGTAGCCACTGCGTCCCCAAGCTGGAG	1755	418	386	518	1525	387
G94A	CAAGTCAAATGTCTCCTCAAATATTCTACGACTTGGAAGCCCCTCAATCCCAACAGCTGGCTTTATCATGCCAAACTCTTGGATCCTTCAACTCCAGTCCATATTCTGCGCGAGATTGCCCTCAGGCTTAGTCATTGTAGCCACTGCGTCCCCAAGCTGGAG	124	1127	33	1287	118	962
L95A	CAAGTCAAATGTCTCCTCAAATATTCTACGACTTGGAAGCCCCTCAATCCCAACAGCTGGCTTTATCATGCCAAACTCTTGGATCCTTCAACTCCAGTCCATATTCTGCGCGAGATTGGCGCCAGGCTTAGTCATTGTAGCCACTGCGTCCCCAAGCTGGAG	999	266	274	304	892	258
R96A	CAAGTCAAATGTCTCCTCAAATATTCTACGACTTGGAAGCCCCTCAATCCCAACAGCTGGCTTTATCATGCCAAACTCTTGGATCCTTCAACTCCAGTCCATATTCTGCGCGAGATTGGCCTCGCCCTTAGTCATTGTAGCCACTGCGTCCCCAAGCTGGAG	160	201	36	182	184	205
L97A	CAAGTCAAATGTCTCCTCAAATATTCTACGACTTGGAAGCCCCTCAATCCCAACAGCTGGCTTTATCATGCCAAACTCTTGGATCCTTCAACTCCAGTCCATATTCTGCGCGAGATTGGCCTCAGGGCCAGTCATTGTAGCCACTGCGTCCCCAAGCTGGAG	470	191	117	191	467	183
S98A	CAAGTCAAATGTCTCCTCAAATATTCTACGACTTGGAAGCCCCTCAATCCCAACAGCTGGCTTTATCATGCCAAACTCTTGGATCCTTCAACTCCAGTCCATATTCTGCGCGAGATTGGCCTCAGGCTTGCCCATTGTAGCCACTGCGTCCCCAAGCTGGAG	105	531	15	601	76	532
H99A	CAAGTCAAATGTCTCCTCAAATATTCTACGACTTGGAAGCCCCTCAATCCCAACAGCTGGCTTTATCATGCCAAACTCTTGGATCCTTCAACTCCAGTCCATATTCTGCGCGAGATTGGCCTCAGGCTTAGTGCCTGTAGCCACTGCGTCCCCAAGCTGGAG	35	183	15	149	60	160
WT	ATGGGGCCACGAAATCCGTCTCCCGACCATCTCTCTGAAAGCGAAAGTGAAGAAGAGGAAAATATTTCTTATTTGAATGAGTCTTCCGGAGAAGAATGGGATAGCTCAGAAGAAGAGGATAGCATGGTCCCTAATCTCTCACCGCTTGAATCTCTTGCCTGG	1171	1367	196	1749	863	1361
WT	CAAGTCAAATGTCTCCTCAAATATTCTACGACTTGGAAGCCCCTCAATCCCAACAGCTGGCTTTATCATGCCAAACTCTTGGATCCTTCAACTCCAGTCCATATTCTGCGCGAGATTGGCCTCAGGCTTAGTCATTGTAGCCACTGCGTCCCCAAGCTGGAG	672	4287	202	4506	933	3796
WT	CCAATTCCCGAATGGCCACCGCTTGCATCCTGTGGCGTGCCCCCATTTCAAAAGCCACTGACTTCCCCGAGCCGACTTTCAAGGGACCATGCAACACTGAATGGCGCCTTGCAATTCGCAACCAAGCAGCTTTCAAGAACTCTTAGTCGGGCTACGCCCATC	958	3301	663	2803	547	1651
WT	CCCGAGTACCTGAAACAAATCCCAAATAGCTGCGTTTCTGGGTGTTGCTGTGGGTGGCTGACCAAAACCGTCAAGGAAACCACGCGGACGGAGCCCATCAACACCACCTATAGCTACACCGATTTTCAAAAGGCAGTGAACAAACTCCTGACAGCCAGTCTT	927	2145	957	2329	1106	1479

## Sheet: Fig. 4d
DCAF16	Treatment	Dose(uM)	TR-FRET(520/490)
DCAF16(C58S)	TMX1	100	0.198
DCAF16(C58S)	TMX1	31.6228	0.128
DCAF16(C58S)	TMX1	10	0.11
DCAF16(C58S)	TMX1	3.16228	0.112
DCAF16(C58S)	TMX1	1	0.13
DCAF16(C58S)	TMX1	0.316228	0.122
DCAF16(C58S)	TMX1	0.1	0.106
DCAF16(C58S)	TMX1	0.0316228	0.094
DCAF16(C58S)	TMX1	0.01	0.092
DCAF16(C58S)	TMX1	0.00316228	0.094
DCAF16(C58S)	TMX1	0.001	0.09
DCAF16(C58S)	TMX1	0	0.092
DCAF16(C58S)	TMX1	100	0.196
DCAF16(C58S)	TMX1	31.6228	0.116
DCAF16(C58S)	TMX1	10	0.108
DCAF16(C58S)	TMX1	3.16228	0.112
DCAF16(C58S)	TMX1	1	0.13
DCAF16(C58S)	TMX1	0.316228	0.12
DCAF16(C58S)	TMX1	0.1	0.106
DCAF16(C58S)	TMX1	0.0316228	0.098
DCAF16(C58S)	TMX1	0.01	0.094
DCAF16(C58S)	TMX1	0.00316228	0.096
DCAF16(C58S)	TMX1	0.001	0.088
DCAF16(C58S)	TMX1	0	0.092
DCAF16(C58S)	TMX1	100	0.176
DCAF16(C58S)	TMX1	31.6228	0.124
DCAF16(C58S)	TMX1	10	0.108
DCAF16(C58S)	TMX1	3.16228	0.124
DCAF16(C58S)	TMX1	1	0.126
DCAF16(C58S)	TMX1	0.316228	0.114
DCAF16(C58S)	TMX1	0.1	0.104
DCAF16(C58S)	TMX1	0.0316228	0.098
DCAF16(C58S)	TMX1	0.01	0.096
DCAF16(C58S)	TMX1	0.00316228	0.09
DCAF16(C58S)	TMX1	0.001	0.092
DCAF16(C58S)	TMX1	0	0.086
DCAF16(WT)	TMX1	100	0.416
DCAF16(WT)	TMX1	31.6228	0.578
DCAF16(WT)	TMX1	10	0.642
DCAF16(WT)	TMX1	3.16228	0.752
DCAF16(WT)	TMX1	1	0.994
DCAF16(WT)	TMX1	0.316228	0.956
DCAF16(WT)	TMX1	0.1	0.804
DCAF16(WT)	TMX1	0.0316228	0.506
DCAF16(WT)	TMX1	0.01	0.252
DCAF16(WT)	TMX1	0.00316228	0.164
DCAF16(WT)	TMX1	0.001	0.13
DCAF16(WT)	TMX1	0	0.13
DCAF16(WT)	TMX1	100	0.486
DCAF16(WT)	TMX1	31.6228	0.552
DCAF16(WT)	TMX1	10	0.648
DCAF16(WT)	TMX1	3.16228	0.774
DCAF16(WT)	TMX1	1	0.99
DCAF16(WT)	TMX1	0.316228	1.012
DCAF16(WT)	TMX1	0.1	0.832
DCAF16(WT)	TMX1	0.0316228	0.516
DCAF16(WT)	TMX1	0.01	0.266
DCAF16(WT)	TMX1	0.00316228	0.178
DCAF16(WT)	TMX1	0.001	0.134
DCAF16(WT)	TMX1	0	0.136
DCAF16(WT)	TMX1	100	0.47
DCAF16(WT)	TMX1	31.6228	0.598
DCAF16(WT)	TMX1	10	0.656
DCAF16(WT)	TMX1	3.16228	0.762
DCAF16(WT)	TMX1	1	0.982
DCAF16(WT)	TMX1	0.316228	0.896
DCAF16(WT)	TMX1	0.1	0.7
DCAF16(WT)	TMX1	0.0316228	0.432
DCAF16(WT)	TMX1	0.01	0.234
DCAF16(WT)	TMX1	0.00316228	0.156
DCAF16(WT)	TMX1	0.001	0.142
DCAF16(WT)	TMX1	0	0.13
