# Supplementary material for: Template-assisted covalent modification underlies activity of covalent molecular glues
Source: Nat Chem Biol. 2024 Jul 29;20(12):1640–9. doi: 10.1038/s41589-024-01668-4 (PMC11582070; doi:10.1038/s41589-024-01668-4)
Supplement: Supplementary file 18 — Raw data for alanine-scanning screens and flow. [file 41589_2024_1668_MOESM18_ESM.xlsx]

## Sheet: Fig. 5a - Correlation Plot
Mutant	TMX1.Ratio	dBET6.Ratio
A366R	1.15092	0.669964
A370R	1.50228	0.489189
A371R	1.05105	0.560764
A373R	1.14719	2.18494
A384R	1.63974	0.630938
A409R	0.967634	0.67492
A415R	0.77868	0.663459
A420R	0.642263	0.521073
A441R	0.619331	0.505835
A443R	0.350549	0.748322
A455R	0.708793	0.593367
C356A	1.15585	0.703858
C357A	1.24669	0.607316
C391A	1.1519	0.47568
C429A	0.520652	1.15208
D381A	1.05581	0.757069
D389A	1.4544	1.79644
D392A	1.26871	0.408432
D399A	1.12488	0.835361
D414A	0.821745	0.685244
D421A	0.914773	0.495889
D436A	0.777744	0.774691
D448A	1.00521	0.40719
D459A	0.510724	0.723586
E352A	1.30157	0.736184
E363A	1.13414	0.70868
E383A	1.39304	0.595994
E408A	0.685427	0.712172
E411A	0.782327	0.668183
E417A	0.802585	0.66136
E438A	0.64656	0.560502
E451A	1.18002	0.695095
E460A	0.819127	0.605956
F365A	1.12945	0.590872
F376A	0.819447	1.39142
F418A	0.641792	0.941226
F426A	0.695644	0.937134
F450A	1.06077	0.937736
F454A	1.17478	1.03815
G359A	1.37117	0.623209
G386A	1.4602	0.609581
G419A	0.738338	0.593316
H369A	0.729006	0.587259
H388A	1.2399	0.578963
H396A	1.17652	0.689381
H437A	11.0582	0.828758
I360A	1.06243	0.641346
I393A	1.02512	0.731114
I394A	0.897543	12.7005
I403A	0.718318	0.602334
K349A	1.60265	0.632493
K355A	1.93538	0.730785
K362A	1.63169	0.49857
K367A	1.30869	0.606715
K368A	1.40738	0.623278
K378A	1.6455	0.553557
K395A	1.82398	0.743938
K404A	1.12443	0.598629
K406A	1.15441	0.78265
K431A	0.686089	0.56803
K445A	0.689296	0.614217
K456A	0.774998	0.603208
L354A	1.17704	0.803315
L361A	0.772363	0.635598
L385A	2.19104	45.8544
L387A	2.57058	2.16736
L407A	1.21422	0.712986
L424A	0.782923	0.687925
L446A	1.27913	0.690125
M364A	1.12935	0.725124
M398A	1.01623	0.761193
M400A	0.497681	0.717367
M425A	1.37528	1.35109
M442A	0.386753	12.5217
M452A	0.922512	0.486847
M457A	0.77589	0.759843
N428A	0.780044	0.780485
N433A	1.87082	36.4871
P375A	0.963574	0.921595
P379A	1.03791	0.671206
P397A	1.16899	0.700537
P434A	0.68751	0.627438
P435A	0.653529	0.741635
P458A	1.23455	0.587774
P461A	0.861244	0.797108
Q353A	1.40616	0.650424
Q416A	0.668206	0.58473
Q447A	0.673301	0.598317
R410A	0.991349	0.847343
R413A	0.689125	0.589688
R423A	1.16324	0.821291
R444A	0.55634	0.839479
R453A	0.635154	0.560576
S351A	1.56221	0.524091
S358A	1.38719	0.625949
S401A	1.1479	0.5501
S405A	1.30693	0.662871
S427A	0.818503	0.5978
T402A	1.12495	0.676028
V350A	1.43714	0.707603
V380A	1.54098	24.7374
V382A	1.12768	0.573302
V422A	1.01215	0.599275
V439A	0.566215	0.981644
V440A	0.567749	0.711734
V449A	0.648082	0.689668
W374A	12.7498	54.3653
WT	1.05505	0.622035
Y372A	1.09054	0.611667
Y377A	1.29551	1.10925
Y390A	3.91561	32.3932
Y412A	0.460875	0.879356
Y430A	0.69883	0.768276
Y432A	0.594024	45.3309

## Sheet: Fig. 5a - Read Count - TMX1
Mutant	Sequence	H_Rep1	L_Rep1	H_Rep2	L_Rep2
K349A	GCCGTCTCGGAGCAGCTCAAGTGCTGCAGCGGCATCCTCAAGGAGATGTTTGCCAAGAAGCACGCCGCCTACGCCTGGCCCTTCTACAAGCCTGTGGACGTGGAGGCACTGGGCCTACACGACTACTGTGACATCATCAAGCACCCCATGGACATGAGCACAATCAAGTCT	317	178	211	202
V350A	AAGGCCTCGGAGCAGCTCAAGTGCTGCAGCGGCATCCTCAAGGAGATGTTTGCCAAGAAGCACGCCGCCTACGCCTGGCCCTTCTACAAGCCTGTGGACGTGGAGGCACTGGGCCTACACGACTACTGTGACATCATCAAGCACCCCATGGACATGAGCACAATCAAGTCT	303	215	242	214
S351A	AAGGTCGCCGAGCAGCTCAAGTGCTGCAGCGGCATCCTCAAGGAGATGTTTGCCAAGAAGCACGCCGCCTACGCCTGGCCCTTCTACAAGCCTGTGGACGTGGAGGCACTGGGCCTACACGACTACTGTGACATCATCAAGCACCCCATGGACATGAGCACAATCAAGTCT	316	188	243	226
E352A	AAGGTCTCGGCCCAGCTCAAGTGCTGCAGCGGCATCCTCAAGGAGATGTTTGCCAAGAAGCACGCCGCCTACGCCTGGCCCTTCTACAAGCCTGTGGACGTGGAGGCACTGGGCCTACACGACTACTGTGACATCATCAAGCACCCCATGGACATGAGCACAATCAAGTCT	230	179	199	196
Q353A	AAGGTCTCGGAGGCCCTCAAGTGCTGCAGCGGCATCCTCAAGGAGATGTTTGCCAAGAAGCACGCCGCCTACGCCTGGCCCTTCTACAAGCCTGTGGACGTGGAGGCACTGGGCCTACACGACTACTGTGACATCATCAAGCACCCCATGGACATGAGCACAATCAAGTCT	298	188	209	234
L354A	AAGGTCTCGGAGCAGGCCAAGTGCTGCAGCGGCATCCTCAAGGAGATGTTTGCCAAGAAGCACGCCGCCTACGCCTGGCCCTTCTACAAGCCTGTGGACGTGGAGGCACTGGGCCTACACGACTACTGTGACATCATCAAGCACCCCATGGACATGAGCACAATCAAGTCT	209	191	168	170
K355A	AAGGTCTCGGAGCAGCTCGCCTGCTGCAGCGGCATCCTCAAGGAGATGTTTGCCAAGAAGCACGCCGCCTACGCCTGGCCCTTCTACAAGCCTGTGGACGTGGAGGCACTGGGCCTACACGACTACTGTGACATCATCAAGCACCCCATGGACATGAGCACAATCAAGTCT	283	146	234	158
C356A	AAGGTCTCGGAGCAGCTCAAGGCCTGCAGCGGCATCCTCAAGGAGATGTTTGCCAAGAAGCACGCCGCCTACGCCTGGCCCTTCTACAAGCCTGTGGACGTGGAGGCACTGGGCCTACACGACTACTGTGACATCATCAAGCACCCCATGGACATGAGCACAATCAAGTCT	270	226	198	234
C357A	AAGGTCTCGGAGCAGCTCAAGTGCGCCAGCGGCATCCTCAAGGAGATGTTTGCCAAGAAGCACGCCGCCTACGCCTGGCCCTTCTACAAGCCTGTGGACGTGGAGGCACTGGGCCTACACGACTACTGTGACATCATCAAGCACCCCATGGACATGAGCACAATCAAGTCT	1594	1231	1120	1236
S358A	AAGGTCTCGGAGCAGCTCAAGTGCTGCGCCGGCATCCTCAAGGAGATGTTTGCCAAGAAGCACGCCGCCTACGCCTGGCCCTTCTACAAGCCTGTGGACGTGGAGGCACTGGGCCTACACGACTACTGTGACATCATCAAGCACCCCATGGACATGAGCACAATCAAGTCT	1092	751	732	736
G359A	AAGGTCTCGGAGCAGCTCAAGTGCTGCAGCGCCATCCTCAAGGAGATGTTTGCCAAGAAGCACGCCGCCTACGCCTGGCCCTTCTACAAGCCTGTGGACGTGGAGGCACTGGGCCTACACGACTACTGTGACATCATCAAGCACCCCATGGACATGAGCACAATCAAGTCT	520	353	333	352
I360A	AAGGTCTCGGAGCAGCTCAAGTGCTGCAGCGGCGCCCTCAAGGAGATGTTTGCCAAGAAGCACGCCGCCTACGCCTGGCCCTTCTACAAGCCTGTGGACGTGGAGGCACTGGGCCTACACGACTACTGTGACATCATCAAGCACCCCATGGACATGAGCACAATCAAGTCT	288	243	207	301
L361A	AAGGTCTCGGAGCAGCTCAAGTGCTGCAGCGGCATCGCCAAGGAGATGTTTGCCAAGAAGCACGCCGCCTACGCCTGGCCCTTCTACAAGCCTGTGGACGTGGAGGCACTGGGCCTACACGACTACTGTGACATCATCAAGCACCCCATGGACATGAGCACAATCAAGTCT	366	414	256	537
K362A	AAGGTCTCGGAGCAGCTCAAGTGCTGCAGCGGCATCCTCGCCGAGATGTTTGCCAAGAAGCACGCCGCCTACGCCTGGCCCTTCTACAAGCCTGTGGACGTGGAGGCACTGGGCCTACACGACTACTGTGACATCATCAAGCACCCCATGGACATGAGCACAATCAAGTCT	696	411	526	443
E363A	AAGGTCTCGGAGCAGCTCAAGTGCTGCAGCGGCATCCTCAAGGCCATGTTTGCCAAGAAGCACGCCGCCTACGCCTGGCCCTTCTACAAGCCTGTGGACGTGGAGGCACTGGGCCTACACGACTACTGTGACATCATCAAGCACCCCATGGACATGAGCACAATCAAGTCT	367	293	266	356
M364A	AAGGTCTCGGAGCAGCTCAAGTGCTGCAGCGGCATCCTCAAGGAGGCCTTTGCCAAGAAGCACGCCGCCTACGCCTGGCCCTTCTACAAGCCTGTGGACGTGGAGGCACTGGGCCTACACGACTACTGTGACATCATCAAGCACCCCATGGACATGAGCACAATCAAGTCT	306	257	248	309
F365A	AAGGTCTCGGAGCAGCTCAAGTGCTGCAGCGGCATCCTCAAGGAGATGGCCGCCAAGAAGCACGCCGCCTACGCCTGGCCCTTCTACAAGCCTGTGGACGTGGAGGCACTGGGCCTACACGACTACTGTGACATCATCAAGCACCCCATGGACATGAGCACAATCAAGTCT	332	277	236	297
A366R	AAGGTCTCGGAGCAGCTCAAGTGCTGCAGCGGCATCCTCAAGGAGATGTTTCGGAAGAAGCACGCCGCCTACGCCTGGCCCTTCTACAAGCCTGTGGACGTGGAGGCACTGGGCCTACACGACTACTGTGACATCATCAAGCACCCCATGGACATGAGCACAATCAAGTCT	283	250	212	235
K367A	AAGGTCTCGGAGCAGCTCAAGTGCTGCAGCGGCATCCTCAAGGAGATGTTTGCCGCCAAGCACGCCGCCTACGCCTGGCCCTTCTACAAGCCTGTGGACGTGGAGGCACTGGGCCTACACGACTACTGTGACATCATCAAGCACCCCATGGACATGAGCACAATCAAGTCT	264	187	174	194
K368A	AAGGTCTCGGAGCAGCTCAAGTGCTGCAGCGGCATCCTCAAGGAGATGTTTGCCAAGGCCCACGCCGCCTACGCCTGGCCCTTCTACAAGCCTGTGGACGTGGAGGCACTGGGCCTACACGACTACTGTGACATCATCAAGCACCCCATGGACATGAGCACAATCAAGTCT	224	146	164	173
H369A	AAGGTCTCGGAGCAGCTCAAGTGCTGCAGCGGCATCCTCAAGGAGATGTTTGCCAAGAAGGCCGCCGCCTACGCCTGGCCCTTCTACAAGCCTGTGGACGTGGAGGCACTGGGCCTACACGACTACTGTGACATCATCAAGCACCCCATGGACATGAGCACAATCAAGTCT	122	174	87	148
A370R	AAGGTCTCGGAGCAGCTCAAGTGCTGCAGCGGCATCCTCAAGGAGATGTTTGCCAAGAAGCACCGGGCCTACGCCTGGCCCTTCTACAAGCCTGTGGACGTGGAGGCACTGGGCCTACACGACTACTGTGACATCATCAAGCACCCCATGGACATGAGCACAATCAAGTCT	428	284	312	272
A371R	AAGGTCTCGGAGCAGCTCAAGTGCTGCAGCGGCATCCTCAAGGAGATGTTTGCCAAGAAGCACGCCCGGTACGCCTGGCCCTTCTACAAGCCTGTGGACGTGGAGGCACTGGGCCTACACGACTACTGTGACATCATCAAGCACCCCATGGACATGAGCACAATCAAGTCT	381	340	276	376
Y372A	AAGGTCTCGGAGCAGCTCAAGTGCTGCAGCGGCATCCTCAAGGAGATGTTTGCCAAGAAGCACGCCGCCGCCGCCTGGCCCTTCTACAAGCCTGTGGACGTGGAGGCACTGGGCCTACACGACTACTGTGACATCATCAAGCACCCCATGGACATGAGCACAATCAAGTCT	101	87	71	93
A373R	AAGGTCTCGGAGCAGCTCAAGTGCTGCAGCGGCATCCTCAAGGAGATGTTTGCCAAGAAGCACGCCGCCTACCGGTGGCCCTTCTACAAGCCTGTGGACGTGGAGGCACTGGGCCTACACGACTACTGTGACATCATCAAGCACCCCATGGACATGAGCACAATCAAGTCT	360	330	287	306
W374A	AAGGTCTCGGAGCAGCTCAAGTGCTGCAGCGGCATCCTCAAGGAGATGTTTGCCAAGAAGCACGCCGCCTACGCCGCCCCCTTCTACAAGCCTGTGGACGTGGAGGCACTGGGCCTACACGACTACTGTGACATCATCAAGCACCCCATGGACATGAGCACAATCAAGTCT	1097	85	875	91
P375A	AAGGTCTCGGAGCAGCTCAAGTGCTGCAGCGGCATCCTCAAGGAGATGTTTGCCAAGAAGCACGCCGCCTACGCCTGGGCCTTCTACAAGCCTGTGGACGTGGAGGCACTGGGCCTACACGACTACTGTGACATCATCAAGCACCCCATGGACATGAGCACAATCAAGTCT	275	296	244	315
F376A	AAGGTCTCGGAGCAGCTCAAGTGCTGCAGCGGCATCCTCAAGGAGATGTTTGCCAAGAAGCACGCCGCCTACGCCTGGCCCGCCTACAAGCCTGTGGACGTGGAGGCACTGGGCCTACACGACTACTGTGACATCATCAAGCACCCCATGGACATGAGCACAATCAAGTCT	221	268	157	252
Y377A	AAGGTCTCGGAGCAGCTCAAGTGCTGCAGCGGCATCCTCAAGGAGATGTTTGCCAAGAAGCACGCCGCCTACGCCTGGCCCTTCGCCAAGCCTGTGGACGTGGAGGCACTGGGCCTACACGACTACTGTGACATCATCAAGCACCCCATGGACATGAGCACAATCAAGTCT	321	227	256	294
K378A	AAGGTCTCGGAGCAGCTCAAGTGCTGCAGCGGCATCCTCAAGGAGATGTTTGCCAAGAAGCACGCCGCCTACGCCTGGCCCTTCTACGCCCCTGTGGACGTGGAGGCACTGGGCCTACACGACTACTGTGACATCATCAAGCACCCCATGGACATGAGCACAATCAAGTCT	267	158	214	176
P379A	AAGGTCTCGGAGCAGCTCAAGTGCTGCAGCGGCATCCTCAAGGAGATGTTTGCCAAGAAGCACGCCGCCTACGCCTGGCCCTTCTACAAGGCCGTGGACGTGGAGGCACTGGGCCTACACGACTACTGTGACATCATCAAGCACCCCATGGACATGAGCACAATCAAGTCT	347	376	301	329
V380A	AAGGTCTCGGAGCAGCTCAAGTGCTGCAGCGGCATCCTCAAGGAGATGTTTGCCAAGAAGCACGCCGCCTACGCCTGGCCCTTCTACAAGCCTGCCGACGTGGAGGCACTGGGCCTACACGACTACTGTGACATCATCAAGCACCCCATGGACATGAGCACAATCAAGTCT	457	292	369	319
D381A	AAGGTCTCGGAGCAGCTCAAGTGCTGCAGCGGCATCCTCAAGGAGATGTTTGCCAAGAAGCACGCCGCCTACGCCTGGCCCTTCTACAAGCCTGTGGCCGTGGAGGCACTGGGCCTACACGACTACTGTGACATCATCAAGCACCCCATGGACATGAGCACAATCAAGTCT	265	238	207	276
V382A	AAGGTCTCGGAGCAGCTCAAGTGCTGCAGCGGCATCCTCAAGGAGATGTTTGCCAAGAAGCACGCCGCCTACGCCTGGCCCTTCTACAAGCCTGTGGACGCCGAGGCACTGGGCCTACACGACTACTGTGACATCATCAAGCACCCCATGGACATGAGCACAATCAAGTCT	446	376	304	378
E383A	AAGGTCTCGGAGCAGCTCAAGTGCTGCAGCGGCATCCTCAAGGAGATGTTTGCCAAGAAGCACGCCGCCTACGCCTGGCCCTTCTACAAGCCTGTGGACGTGGCCGCACTGGGCCTACACGACTACTGTGACATCATCAAGCACCCCATGGACATGAGCACAATCAAGTCT	529	362	413	414
A384R	AAGGTCTCGGAGCAGCTCAAGTGCTGCAGCGGCATCCTCAAGGAGATGTTTGCCAAGAAGCACGCCGCCTACGCCTGGCCCTTCTACAAGCCTGTGGACGTGGAGCGGCTGGGCCTACACGACTACTGTGACATCATCAAGCACCCCATGGACATGAGCACAATCAAGTCT	337	196	235	200
L385A	AAGGTCTCGGAGCAGCTCAAGTGCTGCAGCGGCATCCTCAAGGAGATGTTTGCCAAGAAGCACGCCGCCTACGCCTGGCCCTTCTACAAGCCTGTGGACGTGGAGGCAGCCGGCCTACACGACTACTGTGACATCATCAAGCACCCCATGGACATGAGCACAATCAAGTCT	749	330	526	329
G386A	AAGGTCTCGGAGCAGCTCAAGTGCTGCAGCGGCATCCTCAAGGAGATGTTTGCCAAGAAGCACGCCGCCTACGCCTGGCCCTTCTACAAGCCTGTGGACGTGGAGGCACTGGCCCTACACGACTACTGTGACATCATCAAGCACCCCATGGACATGAGCACAATCAAGTCT	426	280	356	337
L387A	AAGGTCTCGGAGCAGCTCAAGTGCTGCAGCGGCATCCTCAAGGAGATGTTTGCCAAGAAGCACGCCGCCTACGCCTGGCCCTTCTACAAGCCTGTGGACGTGGAGGCACTGGGCGCCCACGACTACTGTGACATCATCAAGCACCCCATGGACATGAGCACAATCAAGTCT	611	229	447	239
H388A	AAGGTCTCGGAGCAGCTCAAGTGCTGCAGCGGCATCCTCAAGGAGATGTTTGCCAAGAAGCACGCCGCCTACGCCTGGCCCTTCTACAAGCCTGTGGACGTGGAGGCACTGGGCCTAGCCGACTACTGTGACATCATCAAGCACCCCATGGACATGAGCACAATCAAGTCT	300	221	199	240
D389A	AAGGTCTCGGAGCAGCTCAAGTGCTGCAGCGGCATCCTCAAGGAGATGTTTGCCAAGAAGCACGCCGCCTACGCCTGGCCCTTCTACAAGCCTGTGGACGTGGAGGCACTGGGCCTACACGCCTACTGTGACATCATCAAGCACCCCATGGACATGAGCACAATCAAGTCT	254	178	207	181
Y390A	AAGGTCTCGGAGCAGCTCAAGTGCTGCAGCGGCATCCTCAAGGAGATGTTTGCCAAGAAGCACGCCGCCTACGCCTGGCCCTTCTACAAGCCTGTGGACGTGGAGGCACTGGGCCTACACGACGCCTGTGACATCATCAAGCACCCCATGGACATGAGCACAATCAAGTCT	811	206	614	206
C391A	AAGGTCTCGGAGCAGCTCAAGTGCTGCAGCGGCATCCTCAAGGAGATGTTTGCCAAGAAGCACGCCGCCTACGCCTGGCCCTTCTACAAGCCTGTGGACGTGGAGGCACTGGGCCTACACGACTACGCCGACATCATCAAGCACCCCATGGACATGAGCACAATCAAGTCT	495	444	388	421
D392A	AAGGTCTCGGAGCAGCTCAAGTGCTGCAGCGGCATCCTCAAGGAGATGTTTGCCAAGAAGCACGCCGCCTACGCCTGGCCCTTCTACAAGCCTGTGGACGTGGAGGCACTGGGCCTACACGACTACTGTGCCATCATCAAGCACCCCATGGACATGAGCACAATCAAGTCT	368	286	292	306
I393A	AAGGTCTCGGAGCAGCTCAAGTGCTGCAGCGGCATCCTCAAGGAGATGTTTGCCAAGAAGCACGCCGCCTACGCCTGGCCCTTCTACAAGCCTGTGGACGTGGAGGCACTGGGCCTACACGACTACTGTGACGCCATCAAGCACCCCATGGACATGAGCACAATCAAGTCT	262	226	167	258
I394A	AAGGTCTCGGAGCAGCTCAAGTGCTGCAGCGGCATCCTCAAGGAGATGTTTGCCAAGAAGCACGCCGCCTACGCCTGGCCCTTCTACAAGCCTGTGGACGTGGAGGCACTGGGCCTACACGACTACTGTGACATCGCCAAGCACCCCATGGACATGAGCACAATCAAGTCT	377	408	304	460
K395A	AAGGTCTCGGAGCAGCTCAAGTGCTGCAGCGGCATCCTCAAGGAGATGTTTGCCAAGAAGCACGCCGCCTACGCCTGGCCCTTCTACAAGCCTGTGGACGTGGAGGCACTGGGCCTACACGACTACTGTGACATCATCGCCCACCCCATGGACATGAGCACAATCAAGTCT	491	288	417	274
H396A	AAGGTCTCGGAGCAGCTCAAGTGCTGCAGCGGCATCCTCAAGGAGATGTTTGCCAAGAAGCACGCCGCCTACGCCTGGCCCTTCTACAAGCCTGTGGACGTGGAGGCACTGGGCCTACACGACTACTGTGACATCATCAAGGCCCCCATGGACATGAGCACAATCAAGTCT	537	468	413	443
P397A	AAGGTCTCGGAGCAGCTCAAGTGCTGCAGCGGCATCCTCAAGGAGATGTTTGCCAAGAAGCACGCCGCCTACGCCTGGCCCTTCTACAAGCCTGTGGACGTGGAGGCACTGGGCCTACACGACTACTGTGACATCATCAAGCACGCCATGGACATGAGCACAATCAAGTCT	489	402	383	452
M398A	AAGGTCTCGGAGCAGCTCAAGTGCTGCAGCGGCATCCTCAAGGAGATGTTTGCCAAGAAGCACGCCGCCTACGCCTGGCCCTTCTACAAGCCTGTGGACGTGGAGGCACTGGGCCTACACGACTACTGTGACATCATCAAGCACCCCGCCGACATGAGCACAATCAAGTCT	221	218	172	220
D399A	AAGGTCTCGGAGCAGCTCAAGTGCTGCAGCGGCATCCTCAAGGAGATGTTTGCCAAGAAGCACGCCGCCTACGCCTGGCCCTTCTACAAGCCTGTGGACGTGGAGGCACTGGGCCTACACGACTACTGTGACATCATCAAGCACCCCATGGCCATGAGCACAATCAAGTCT	546	498	438	491
M400A	AAGGTCTCGGAGCAGCTCAAGTGCTGCAGCGGCATCCTCAAGGAGATGTTTGCCAAGAAGCACGCCGCCTACGCCTGGCCCTTCTACAAGCCTGTGGACGTGGAGGCACTGGGCCTACACGACTACTGTGACATCATCAAGCACCCCATGGACGCCAGCACAATCAAGTCT	352	725	300	761
S401A	AAGGTCTCGGAGCAGCTCAAGTGCTGCAGCGGCATCCTCAAGGAGATGTTTGCCAAGAAGCACGCCGCCTACGCCTGGCCCTTCTACAAGCCTGTGGACGTGGAGGCACTGGGCCTACACGACTACTGTGACATCATCAAGCACCCCATGGACATGGCCACAATCAAGTCT	705	586	540	656
T402A	AAGGTCTCGGAGCAGCTCAAGTGCTGCAGCGGCATCCTCAAGGAGATGTTTGCCAAGAAGCACGCCGCCTACGCCTGGCCCTTCTACAAGCCTGTGGACGTGGAGGCACTGGGCCTACACGACTACTGTGACATCATCAAGCACCCCATGGACATGAGCGCCATCAAGTCT	595	523	412	485
I403A	AAGGTCTCGGAGCAGCTCAAGTGCTGCAGCGGCATCCTCAAGGAGATGTTTGCCAAGAAGCACGCCGCCTACGCCTGGCCCTTCTACAAGCCTGTGGACGTGGAGGCACTGGGCCTACACGACTACTGTGACATCATCAAGCACCCCATGGACATGAGCACAGCCAAGTCT	286	387	252	476
K404A	AAGGTCTCGGAGCAGCTCAAGTGCTGCAGCGGCATCCTCAAGGAGATGTTTGCCAAGAAGCACGCCGCCTACGCCTGGCCCTTCTACAAGCCTGTGGACGTGGAGGCACTGGGCCTACACGACTACTGTGACATCATCAAGCACCCCATGGACATGAGCACAATCGCCTCT	593	531	429	493
S405A	AAGGTCTCGGAGCAGCTCAAGTGCTGCAGCGGCATCCTCAAGGAGATGTTTGCCAAGAAGCACGCCGCCTACGCCTGGCCCTTCTACAAGCCTGTGGACGTGGAGGCACTGGGCCTACACGACTACTGTGACATCATCAAGCACCCCATGGACATGAGCACAATCAAGGCC	639	492	476	471
K406A	AGGCTCGTCCGGCATCTTGGCAAAGCGCATTTCGAACACATCCTGGAGCTTGCGGGCCATGGCCACCACCTCATGGTCAGGAGGGTTGTACTTATAGCAGTTGGAGAACATCAATCGGACGTCAGCACCAAACTCCTGAGCATCACGGTACTCACGGGCCTCCAGGGC	503	639	606	479
L407A	AGGCTCGTCCGGCATCTTGGCAAAGCGCATTTCGAACACATCCTGGAGCTTGCGGGCCATGGCCACCACCTCATGGTCAGGAGGGTTGTACTTATAGCAGTTGGAGAACATCAATCGGACGTCAGCACCAAACTCCTGAGCATCACGGTACTCACGGGCCTCGGCTTT	505	591	606	465
E408A	AGGCTCGTCCGGCATCTTGGCAAAGCGCATTTCGAACACATCCTGGAGCTTGCGGGCCATGGCCACCACCTCATGGTCAGGAGGGTTGTACTTATAGCAGTTGGAGAACATCAATCGGACGTCAGCACCAAACTCCTGAGCATCACGGTACTCACGGGCGGCCAGTTT	420	787	443	649
A409R	AGGCTCGTCCGGCATCTTGGCAAAGCGCATTTCGAACACATCCTGGAGCTTGCGGGCCATGGCCACCACCTCATGGTCAGGAGGGTTGTACTTATAGCAGTTGGAGAACATCAATCGGACGTCAGCACCAAACTCCTGAGCATCACGGTACTCACGCCGCTCCAGTTT	555	799	587	573
R410A	AGGCTCGTCCGGCATCTTGGCAAAGCGCATTTCGAACACATCCTGGAGCTTGCGGGCCATGGCCACCACCTCATGGTCAGGAGGGTTGTACTTATAGCAGTTGGAGAACATCAATCGGACGTCAGCACCAAACTCCTGAGCATCACGGTACTCGGCGGCCTCCAGTTT	500	691	530	511
E411A	AGGCTCGTCCGGCATCTTGGCAAAGCGCATTTCGAACACATCCTGGAGCTTGCGGGCCATGGCCACCACCTCATGGTCAGGAGGGTTGTACTTATAGCAGTTGGAGAACATCAATCGGACGTCAGCACCAAACTCCTGAGCATCACGGTAGGCACGGGCCTCCAGTTT	431	728	443	556
Y412A	AGGCTCGTCCGGCATCTTGGCAAAGCGCATTTCGAACACATCCTGGAGCTTGCGGGCCATGGCCACCACCTCATGGTCAGGAGGGTTGTACTTATAGCAGTTGGAGAACATCAATCGGACGTCAGCACCAAACTCCTGAGCATCACGGGCCTCACGGGCCTCCAGTTT	192	554	208	441
R413A	AGGCTCGTCCGGCATCTTGGCAAAGCGCATTTCGAACACATCCTGGAGCTTGCGGGCCATGGCCACCACCTCATGGTCAGGAGGGTTGTACTTATAGCAGTTGGAGAACATCAATCGGACGTCAGCACCAAACTCCTGAGCATCGGCGTACTCACGGGCCTCCAGTTT	412	751	409	607
D414A	AGGCTCGTCCGGCATCTTGGCAAAGCGCATTTCGAACACATCCTGGAGCTTGCGGGCCATGGCCACCACCTCATGGTCAGGAGGGTTGTACTTATAGCAGTTGGAGAACATCAATCGGACGTCAGCACCAAACTCCTGAGCGGCACGGTACTCACGGGCCTCCAGTTT	309	499	356	424
A415R	AGGCTCGTCCGGCATCTTGGCAAAGCGCATTTCGAACACATCCTGGAGCTTGCGGGCCATGGCCACCACCTCATGGTCAGGAGGGTTGTACTTATAGCAGTTGGAGAACATCAATCGGACGTCAGCACCAAACTCCTGCCGATCACGGTACTCACGGGCCTCCAGTTT	237	475	328	370
Q416A	AGGCTCGTCCGGCATCTTGGCAAAGCGCATTTCGAACACATCCTGGAGCTTGCGGGCCATGGCCACCACCTCATGGTCAGGAGGGTTGTACTTATAGCAGTTGGAGAACATCAATCGGACGTCAGCACCAAACTCGGCAGCATCACGGTACTCACGGGCCTCCAGTTT	317	521	294	512
E417A	AGGCTCGTCCGGCATCTTGGCAAAGCGCATTTCGAACACATCCTGGAGCTTGCGGGCCATGGCCACCACCTCATGGTCAGGAGGGTTGTACTTATAGCAGTTGGAGAACATCAATCGGACGTCAGCACCAAAGGCCTGAGCATCACGGTACTCACGGGCCTCCAGTTT	426	720	466	559
F418A	AGGCTCGTCCGGCATCTTGGCAAAGCGCATTTCGAACACATCCTGGAGCTTGCGGGCCATGGCCACCACCTCATGGTCAGGAGGGTTGTACTTATAGCAGTTGGAGAACATCAATCGGACGTCAGCACCGGCCTCCTGAGCATCACGGTACTCACGGGCCTCCAGTTT	380	693	358	608
G419A	AGGCTCGTCCGGCATCTTGGCAAAGCGCATTTCGAACACATCCTGGAGCTTGCGGGCCATGGCCACCACCTCATGGTCAGGAGGGTTGTACTTATAGCAGTTGGAGAACATCAATCGGACGTCAGCGGCAAACTCCTGAGCATCACGGTACTCACGGGCCTCCAGTTT	402	666	381	540
A420R	AGGCTCGTCCGGCATCTTGGCAAAGCGCATTTCGAACACATCCTGGAGCTTGCGGGCCATGGCCACCACCTCATGGTCAGGAGGGTTGTACTTATAGCAGTTGGAGAACATCAATCGGACGTCCCGACCAAACTCCTGAGCATCACGGTACTCACGGGCCTCCAGTTT	448	849	454	743
D421A	AGGCTCGTCCGGCATCTTGGCAAAGCGCATTTCGAACACATCCTGGAGCTTGCGGGCCATGGCCACCACCTCATGGTCAGGAGGGTTGTACTTATAGCAGTTGGAGAACATCAATCGGACGGCAGCACCAAACTCCTGAGCATCACGGTACTCACGGGCCTCCAGTTT	388	659	483	465
V422A	AGGCTCGTCCGGCATCTTGGCAAAGCGCATTTCGAACACATCCTGGAGCTTGCGGGCCATGGCCACCACCTCATGGTCAGGAGGGTTGTACTTATAGCAGTTGGAGAACATCAATCGGGCGTCAGCACCAAACTCCTGAGCATCACGGTACTCACGGGCCTCCAGTTT	355	503	411	376
R423A	AGGCTCGTCCGGCATCTTGGCAAAGCGCATTTCGAACACATCCTGGAGCTTGCGGGCCATGGCCACCACCTCATGGTCAGGAGGGTTGTACTTATAGCAGTTGGAGAACATCAAGGCGACGTCAGCACCAAACTCCTGAGCATCACGGTACTCACGGGCCTCCAGTTT	439	510	494	410
L424A	AGGCTCGTCCGGCATCTTGGCAAAGCGCATTTCGAACACATCCTGGAGCTTGCGGGCCATGGCCACCACCTCATGGTCAGGAGGGTTGTACTTATAGCAGTTGGAGAACATGGCTCGGACGTCAGCACCAAACTCCTGAGCATCACGGTACTCACGGGCCTCCAGTTT	384	643	401	506
M425A	AGGCTCGTCCGGCATCTTGGCAAAGCGCATTTCGAACACATCCTGGAGCTTGCGGGCCATGGCCACCACCTCATGGTCAGGAGGGTTGTACTTATAGCAGTTGGAGAAGGCCAATCGGACGTCAGCACCAAACTCCTGAGCATCACGGTACTCACGGGCCTCCAGTTT	371	343	398	293
F426A	AGGCTCGTCCGGCATCTTGGCAAAGCGCATTTCGAACACATCCTGGAGCTTGCGGGCCATGGCCACCACCTCATGGTCAGGAGGGTTGTACTTATAGCAGTTGGAGGCCATCAATCGGACGTCAGCACCAAACTCCTGAGCATCACGGTACTCACGGGCCTCCAGTTT	230	408	207	309
S427A	AGGCTCGTCCGGCATCTTGGCAAAGCGCATTTCGAACACATCCTGGAGCTTGCGGGCCATGGCCACCACCTCATGGTCAGGAGGGTTGTACTTATAGCAGTTGGCGAACATCAATCGGACGTCAGCACCAAACTCCTGAGCATCACGGTACTCACGGGCCTCCAGTTT	288	475	327	386
N428A	AGGCTCGTCCGGCATCTTGGCAAAGCGCATTTCGAACACATCCTGGAGCTTGCGGGCCATGGCCACCACCTCATGGTCAGGAGGGTTGTACTTATAGCAGGCGGAGAACATCAATCGGACGTCAGCACCAAACTCCTGAGCATCACGGTACTCACGGGCCTCCAGTTT	388	627	384	502
C429A	AGGCTCGTCCGGCATCTTGGCAAAGCGCATTTCGAACACATCCTGGAGCTTGCGGGCCATGGCCACCACCTCATGGTCAGGAGGGTTGTACTTATAGGCGTTGGAGAACATCAATCGGACGTCAGCACCAAACTCCTGAGCATCACGGTACTCACGGGCCTCCAGTTT	419	1119	496	901
Y430A	AGGCTCGTCCGGCATCTTGGCAAAGCGCATTTCGAACACATCCTGGAGCTTGCGGGCCATGGCCACCACCTCATGGTCAGGAGGGTTGTACTTGGCGCAGTTGGAGAACATCAATCGGACGTCAGCACCAAACTCCTGAGCATCACGGTACTCACGGGCCTCCAGTTT	794	1464	808	1158
K431A	AGGCTCGTCCGGCATCTTGGCAAAGCGCATTTCGAACACATCCTGGAGCTTGCGGGCCATGGCCACCACCTCATGGTCAGGAGGGTTGTAGGCATAGCAGTTGGAGAACATCAATCGGACGTCAGCACCAAACTCCTGAGCATCACGGTACTCACGGGCCTCCAGTTT	464	916	457	642
Y432A	AGGCTCGTCCGGCATCTTGGCAAAGCGCATTTCGAACACATCCTGGAGCTTGCGGGCCATGGCCACCACCTCATGGTCAGGAGGGTTGGCCTTATAGCAGTTGGAGAACATCAATCGGACGTCAGCACCAAACTCCTGAGCATCACGGTACTCACGGGCCTCCAGTTT	305	653	321	547
N433A	AGGCTCGTCCGGCATCTTGGCAAAGCGCATTTCGAACACATCCTGGAGCTTGCGGGCCATGGCCACCACCTCATGGTCAGGAGGGGCGTACTTATAGCAGTTGGAGAACATCAATCGGACGTCAGCACCAAACTCCTGAGCATCACGGTACTCACGGGCCTCCAGTTT	808	640	937	454
P434A	AGGCTCGTCCGGCATCTTGGCAAAGCGCATTTCGAACACATCCTGGAGCTTGCGGGCCATGGCCACCACCTCATGGTCAGGGGCGTTGTACTTATAGCAGTTGGAGAACATCAATCGGACGTCAGCACCAAACTCCTGAGCATCACGGTACTCACGGGCCTCCAGTTT	309	553	280	424
P435A	AGGCTCGTCCGGCATCTTGGCAAAGCGCATTTCGAACACATCCTGGAGCTTGCGGGCCATGGCCACCACCTCATGGTCGGCAGGGTTGTACTTATAGCAGTTGGAGAACATCAATCGGACGTCAGCACCAAACTCCTGAGCATCACGGTACTCACGGGCCTCCAGTTT	204	426	225	330
D436A	AGGCTCGTCCGGCATCTTGGCAAAGCGCATTTCGAACACATCCTGGAGCTTGCGGGCCATGGCCACCACCTCATGGGCAGGAGGGTTGTACTTATAGCAGTTGGAGAACATCAATCGGACGTCAGCACCAAACTCCTGAGCATCACGGTACTCACGGGCCTCCAGTTT	443	675	413	572
H437A	AGGCTCGTCCGGCATCTTGGCAAAGCGCATTTCGAACACATCCTGGAGCTTGCGGGCCATGGCCACCACCTCGGCGTCAGGAGGGTTGTACTTATAGCAGTTGGAGAACATCAATCGGACGTCAGCACCAAACTCCTGAGCATCACGGTACTCACGGGCCTCCAGTTT	2532	318	2722	233
E438A	AGGCTCGTCCGGCATCTTGGCAAAGCGCATTTCGAACACATCCTGGAGCTTGCGGGCCATGGCCACCACGGCATGGTCAGGAGGGTTGTACTTATAGCAGTTGGAGAACATCAATCGGACGTCAGCACCAAACTCCTGAGCATCACGGTACTCACGGGCCTCCAGTTT	401	795	396	616
V439A	AGGCTCGTCCGGCATCTTGGCAAAGCGCATTTCGAACACATCCTGGAGCTTGCGGGCCATGGCCACGGCCTCATGGTCAGGAGGGTTGTACTTATAGCAGTTGGAGAACATCAATCGGACGTCAGCACCAAACTCCTGAGCATCACGGTACTCACGGGCCTCCAGTTT	325	736	339	602
V440A	AGGCTCGTCCGGCATCTTGGCAAAGCGCATTTCGAACACATCCTGGAGCTTGCGGGCCATGGCGGCCACCTCATGGTCAGGAGGGTTGTACTTATAGCAGTTGGAGAACATCAATCGGACGTCAGCACCAAACTCCTGAGCATCACGGTACTCACGGGCCTCCAGTTT	269	641	319	542
A441R	AGGCTCGTCCGGCATCTTGGCAAAGCGCATTTCGAACACATCCTGGAGCTTGCGGGCCATCCGCACCACCTCATGGTCAGGAGGGTTGTACTTATAGCAGTTGGAGAACATCAATCGGACGTCAGCACCAAACTCCTGAGCATCACGGTACTCACGGGCCTCCAGTTT	328	699	380	603
M442A	AGGCTCGTCCGGCATCTTGGCAAAGCGCATTTCGAACACATCCTGGAGCTTGCGGGCGGCGGCCACCACCTCATGGTCAGGAGGGTTGTACTTATAGCAGTTGGAGAACATCAATCGGACGTCAGCACCAAACTCCTGAGCATCACGGTACTCACGGGCCTCCAGTTT	260	940	273	665
A443R	AGGCTCGTCCGGCATCTTGGCAAAGCGCATTTCGAACACATCCTGGAGCTTGCGCCGCATGGCCACCACCTCATGGTCAGGAGGGTTGTACTTATAGCAGTTGGAGAACATCAATCGGACGTCAGCACCAAACTCCTGAGCATCACGGTACTCACGGGCCTCCAGTTT	175	743	216	557
R444A	AGGCTCGTCCGGCATCTTGGCAAAGCGCATTTCGAACACATCCTGGAGCTTGGCGGCCATGGCCACCACCTCATGGTCAGGAGGGTTGTACTTATAGCAGTTGGAGAACATCAATCGGACGTCAGCACCAAACTCCTGAGCATCACGGTACTCACGGGCCTCCAGTTT	273	684	307	521
K445A	AGGCTCGTCCGGCATCTTGGCAAAGCGCATTTCGAACACATCCTGGAGGGCGCGGGCCATGGCCACCACCTCATGGTCAGGAGGGTTGTACTTATAGCAGTTGGAGAACATCAATCGGACGTCAGCACCAAACTCCTGAGCATCACGGTACTCACGGGCCTCCAGTTT	323	560	307	476
L446A	AGGCTCGTCCGGCATCTTGGCAAAGCGCATTTCGAACACATCCTGGGCCTTGCGGGCCATGGCCACCACCTCATGGTCAGGAGGGTTGTACTTATAGCAGTTGGAGAACATCAATCGGACGTCAGCACCAAACTCCTGAGCATCACGGTACTCACGGGCCTCCAGTTT	338	359	415	312
Q447A	AGGCTCGTCCGGCATCTTGGCAAAGCGCATTTCGAACACATCGGCGAGCTTGCGGGCCATGGCCACCACCTCATGGTCAGGAGGGTTGTACTTATAGCAGTTGGAGAACATCAATCGGACGTCAGCACCAAACTCCTGAGCATCACGGTACTCACGGGCCTCCAGTTT	392	794	436	621
D448A	AGGCTCGTCCGGCATCTTGGCAAAGCGCATTTCGAACACGGCCTGGAGCTTGCGGGCCATGGCCACCACCTCATGGTCAGGAGGGTTGTACTTATAGCAGTTGGAGAACATCAATCGGACGTCAGCACCAAACTCCTGAGCATCACGGTACTCACGGGCCTCCAGTTT	701	988	800	743
V449A	AGGCTCGTCCGGCATCTTGGCAAAGCGCATTTCGAAGGCATCCTGGAGCTTGCGGGCCATGGCCACCACCTCATGGTCAGGAGGGTTGTACTTATAGCAGTTGGAGAACATCAATCGGACGTCAGCACCAAACTCCTGAGCATCACGGTACTCACGGGCCTCCAGTTT	380	813	424	620
F450A	AGGCTCGTCCGGCATCTTGGCAAAGCGCATTTCGGCCACATCCTGGAGCTTGCGGGCCATGGCCACCACCTCATGGTCAGGAGGGTTGTACTTATAGCAGTTGGAGAACATCAATCGGACGTCAGCACCAAACTCCTGAGCATCACGGTACTCACGGGCCTCCAGTTT	621	700	570	574
E451A	AGGCTCGTCCGGCATCTTGGCAAAGCGCATGGCGAACACATCCTGGAGCTTGCGGGCCATGGCCACCACCTCATGGTCAGGAGGGTTGTACTTATAGCAGTTGGAGAACATCAATCGGACGTCAGCACCAAACTCCTGAGCATCACGGTACTCACGGGCCTCCAGTTT	649	755	701	567
M452A	AGGCTCGTCCGGCATCTTGGCAAAGCGGGCTTCGAACACATCCTGGAGCTTGCGGGCCATGGCCACCACCTCATGGTCAGGAGGGTTGTACTTATAGCAGTTGGAGAACATCAATCGGACGTCAGCACCAAACTCCTGAGCATCACGGTACTCACGGGCCTCCAGTTT	408	580	453	485
R453A	AGGCTCGTCCGGCATCTTGGCAAAGGCCATTTCGAACACATCCTGGAGCTTGCGGGCCATGGCCACCACCTCATGGTCAGGAGGGTTGTACTTATAGCAGTTGGAGAACATCAATCGGACGTCAGCACCAAACTCCTGAGCATCACGGTACTCACGGGCCTCCAGTTT	636	1246	621	1008
F454A	AGGCTCGTCCGGCATCTTGGCGGCGCGCATTTCGAACACATCCTGGAGCTTGCGGGCCATGGCCACCACCTCATGGTCAGGAGGGTTGTACTTATAGCAGTTGGAGAACATCAATCGGACGTCAGCACCAAACTCCTGAGCATCACGGTACTCACGGGCCTCCAGTTT	52	39	42	57
A455R	AGGCTCGTCCGGCATCTTCCGAAAGCGCATTTCGAACACATCCTGGAGCTTGCGGGCCATGGCCACCACCTCATGGTCAGGAGGGTTGTACTTATAGCAGTTGGAGAACATCAATCGGACGTCAGCACCAAACTCCTGAGCATCACGGTACTCACGGGCCTCCAGTTT	349	660	405	555
K456A	AGGCTCGTCCGGCATGGCGGCAAAGCGCATTTCGAACACATCCTGGAGCTTGCGGGCCATGGCCACCACCTCATGGTCAGGAGGGTTGTACTTATAGCAGTTGGAGAACATCAATCGGACGTCAGCACCAAACTCCTGAGCATCACGGTACTCACGGGCCTCCAGTTT	183	282	179	247
M457A	AGGCTCGTCCGGGGCCTTGGCAAAGCGCATTTCGAACACATCCTGGAGCTTGCGGGCCATGGCCACCACCTCATGGTCAGGAGGGTTGTACTTATAGCAGTTGGAGAACATCAATCGGACGTCAGCACCAAACTCCTGAGCATCACGGTACTCACGGGCCTCCAGTTT	663	1103	654	843
P458A	AGGCTCGTCGGCCATCTTGGCAAAGCGCATTTCGAACACATCCTGGAGCTTGCGGGCCATGGCCACCACCTCATGGTCAGGAGGGTTGTACTTATAGCAGTTGGAGAACATCAATCGGACGTCAGCACCAAACTCCTGAGCATCACGGTACTCACGGGCCTCCAGTTT	647	672	636	518
D459A	AGGCTCGGCCGGCATCTTGGCAAAGCGCATTTCGAACACATCCTGGAGCTTGCGGGCCATGGCCACCACCTCATGGTCAGGAGGGTTGTACTTATAGCAGTTGGAGAACATCAATCGGACGTCAGCACCAAACTCCTGAGCATCACGGTACTCACGGGCCTCCAGTTT	409	1001	367	738
E460A	AGGGGCGTCCGGCATCTTGGCAAAGCGCATTTCGAACACATCCTGGAGCTTGCGGGCCATGGCCACCACCTCATGGTCAGGAGGGTTGTACTTATAGCAGTTGGAGAACATCAATCGGACGTCAGCACCAAACTCCTGAGCATCACGGTACTCACGGGCCTCCAGTTT	235	403	239	274
P461A	GGCCTCGTCCGGCATCTTGGCAAAGCGCATTTCGAACACATCCTGGAGCTTGCGGGCCATGGCCACCACCTCATGGTCAGGAGGGTTGTACTTATAGCAGTTGGAGAACATCAATCGGACGTCAGCACCAAACTCCTGAGCATCACGGTACTCACGGGCCTCCAGTTT	321	439	283	356
WT	AAGGTCTCGGAGCAGCTCAAGTGCTGCAGCGGCATCCTCAAGGAGATGTTTGCCAAGAAGCACGCCGCCTACGCCTGGCCCTTCTACAAGCCTGTGGACGTGGAGGCACTGGGCCTACACGACTACTGTGACATCATCAAGCACCCCATGGACATGAGCACAATCAAGTCT	2415	1615	1784	1843
WT	AGGCTCGTCCGGCATCTTGGCAAAGCGCATTTCGAACACATCCTGGAGCTTGCGGGCCATGGCCACCACCTCATGGTCAGGAGGGTTGTACTTATAGCAGTTGGAGAACATCAATCGGACGTCAGCACCAAACTCCTGAGCATCACGGTACTCACGGGCCTCCAGTTT	2413	4477	2573	3532

## Sheet: Fig. 5a - Read Count - dBET6
Mutant	Sequence	H_Rep1	L_Rep1	H_Rep2	L_Rep2
K349A	GCCGTCTCGGAGCAGCTCAAGTGCTGCAGCGGCATCCTCAAGGAGATGTTTGCCAAGAAGCACGCCGCCTACGCCTGGCCCTTCTACAAGCCTGTGGACGTGGAGGCACTGGGCCTACACGACTACTGTGACATCATCAAGCACCCCATGGACATGAGCACAATCAAGTCT	68	224	98	272
V350A	AAGGCCTCGGAGCAGCTCAAGTGCTGCAGCGGCATCCTCAAGGAGATGTTTGCCAAGAAGCACGCCGCCTACGCCTGGCCCTTCTACAAGCCTGTGGACGTGGAGGCACTGGGCCTACACGACTACTGTGACATCATCAAGCACCCCATGGACATGAGCACAATCAAGTCT	63	197	94	219
S351A	AAGGTCGCCGAGCAGCTCAAGTGCTGCAGCGGCATCCTCAAGGAGATGTTTGCCAAGAAGCACGCCGCCTACGCCTGGCCCTTCTACAAGCCTGTGGACGTGGAGGCACTGGGCCTACACGACTACTGTGACATCATCAAGCACCCCATGGACATGAGCACAATCAAGTCT	56	255	93	273
E352A	AAGGTCTCGGCCCAGCTCAAGTGCTGCAGCGGCATCCTCAAGGAGATGTTTGCCAAGAAGCACGCCGCCTACGCCTGGCCCTTCTACAAGCCTGTGGACGTGGAGGCACTGGGCCTACACGACTACTGTGACATCATCAAGCACCCCATGGACATGAGCACAATCAAGTCT	63	144	70	227
Q353A	AAGGTCTCGGAGGCCCTCAAGTGCTGCAGCGGCATCCTCAAGGAGATGTTTGCCAAGAAGCACGCCGCCTACGCCTGGCCCTTCTACAAGCCTGTGGACGTGGAGGCACTGGGCCTACACGACTACTGTGACATCATCAAGCACCCCATGGACATGAGCACAATCAAGTCT	79	231	103	311
L354A	AAGGTCTCGGAGCAGGCCAAGTGCTGCAGCGGCATCCTCAAGGAGATGTTTGCCAAGAAGCACGCCGCCTACGCCTGGCCCTTCTACAAGCCTGTGGACGTGGAGGCACTGGGCCTACACGACTACTGTGACATCATCAAGCACCCCATGGACATGAGCACAATCAAGTCT	67	143	86	247
K355A	AAGGTCTCGGAGCAGCTCGCCTGCTGCAGCGGCATCCTCAAGGAGATGTTTGCCAAGAAGCACGCCGCCTACGCCTGGCCCTTCTACAAGCCTGTGGACGTGGAGGCACTGGGCCTACACGACTACTGTGACATCATCAAGCACCCCATGGACATGAGCACAATCAAGTCT	74	173	79	251
C356A	AAGGTCTCGGAGCAGCTCAAGGCCTGCAGCGGCATCCTCAAGGAGATGTTTGCCAAGAAGCACGCCGCCTACGCCTGGCCCTTCTACAAGCCTGTGGACGTGGAGGCACTGGGCCTACACGACTACTGTGACATCATCAAGCACCCCATGGACATGAGCACAATCAAGTCT	81	234	101	259
C357A	AAGGTCTCGGAGCAGCTCAAGTGCGCCAGCGGCATCCTCAAGGAGATGTTTGCCAAGAAGCACGCCGCCTACGCCTGGCCCTTCTACAAGCCTGTGGACGTGGAGGCACTGGGCCTACACGACTACTGTGACATCATCAAGCACCCCATGGACATGAGCACAATCAAGTCT	390	1188	497	1671
S358A	AAGGTCTCGGAGCAGCTCAAGTGCTGCGCCGGCATCCTCAAGGAGATGTTTGCCAAGAAGCACGCCGCCTACGCCTGGCCCTTCTACAAGCCTGTGGACGTGGAGGCACTGGGCCTACACGACTACTGTGACATCATCAAGCACCCCATGGACATGAGCACAATCAAGTCT	229	755	357	1012
G359A	AAGGTCTCGGAGCAGCTCAAGTGCTGCAGCGCCATCCTCAAGGAGATGTTTGCCAAGAAGCACGCCGCCTACGCCTGGCCCTTCTACAAGCCTGTGGACGTGGAGGCACTGGGCCTACACGACTACTGTGACATCATCAAGCACCCCATGGACATGAGCACAATCAAGTCT	128	405	168	505
I360A	AAGGTCTCGGAGCAGCTCAAGTGCTGCAGCGGCGCCCTCAAGGAGATGTTTGCCAAGAAGCACGCCGCCTACGCCTGGCCCTTCTACAAGCCTGTGGACGTGGAGGCACTGGGCCTACACGACTACTGTGACATCATCAAGCACCCCATGGACATGAGCACAATCAAGTCT	90	274	118	349
L361A	AAGGTCTCGGAGCAGCTCAAGTGCTGCAGCGGCATCGCCAAGGAGATGTTTGCCAAGAAGCACGCCGCCTACGCCTGGCCCTTCTACAAGCCTGTGGACGTGGAGGCACTGGGCCTACACGACTACTGTGACATCATCAAGCACCCCATGGACATGAGCACAATCAAGTCT	117	366	157	458
K362A	AAGGTCTCGGAGCAGCTCAAGTGCTGCAGCGGCATCCTCGCCGAGATGTTTGCCAAGAAGCACGCCGCCTACGCCTGGCCCTTCTACAAGCCTGTGGACGTGGAGGCACTGGGCCTACACGACTACTGTGACATCATCAAGCACCCCATGGACATGAGCACAATCAAGTCT	128	526	175	628
E363A	AAGGTCTCGGAGCAGCTCAAGTGCTGCAGCGGCATCCTCAAGGCCATGTTTGCCAAGAAGCACGCCGCCTACGCCTGGCCCTTCTACAAGCCTGTGGACGTGGAGGCACTGGGCCTACACGACTACTGTGACATCATCAAGCACCCCATGGACATGAGCACAATCAAGTCT	111	286	144	423
M364A	AAGGTCTCGGAGCAGCTCAAGTGCTGCAGCGGCATCCTCAAGGAGGCCTTTGCCAAGAAGCACGCCGCCTACGCCTGGCCCTTCTACAAGCCTGTGGACGTGGAGGCACTGGGCCTACACGACTACTGTGACATCATCAAGCACCCCATGGACATGAGCACAATCAAGTCT	92	271	143	337
F365A	AAGGTCTCGGAGCAGCTCAAGTGCTGCAGCGGCATCCTCAAGGAGATGGCCGCCAAGAAGCACGCCGCCTACGCCTGGCCCTTCTACAAGCCTGTGGACGTGGAGGCACTGGGCCTACACGACTACTGTGACATCATCAAGCACCCCATGGACATGAGCACAATCAAGTCT	83	291	101	302
A366R	AAGGTCTCGGAGCAGCTCAAGTGCTGCAGCGGCATCCTCAAGGAGATGTTTCGGAAGAAGCACGCCGCCTACGCCTGGCCCTTCTACAAGCCTGTGGACGTGGAGGCACTGGGCCTACACGACTACTGTGACATCATCAAGCACCCCATGGACATGAGCACAATCAAGTCT	83	217	94	312
K367A	AAGGTCTCGGAGCAGCTCAAGTGCTGCAGCGGCATCCTCAAGGAGATGTTTGCCGCCAAGCACGCCGCCTACGCCTGGCCCTTCTACAAGCCTGTGGACGTGGAGGCACTGGGCCTACACGACTACTGTGACATCATCAAGCACCCCATGGACATGAGCACAATCAAGTCT	67	218	84	259
K368A	AAGGTCTCGGAGCAGCTCAAGTGCTGCAGCGGCATCCTCAAGGAGATGTTTGCCAAGGCCCACGCCGCCTACGCCTGGCCCTTCTACAAGCCTGTGGACGTGGAGGCACTGGGCCTACACGACTACTGTGACATCATCAAGCACCCCATGGACATGAGCACAATCAAGTCT	45	142	65	196
H369A	AAGGTCTCGGAGCAGCTCAAGTGCTGCAGCGGCATCCTCAAGGAGATGTTTGCCAAGAAGGCCGCCGCCTACGCCTGGCCCTTCTACAAGCCTGTGGACGTGGAGGCACTGGGCCTACACGACTACTGTGACATCATCAAGCACCCCATGGACATGAGCACAATCAAGTCT	28	124	58	142
A370R	AAGGTCTCGGAGCAGCTCAAGTGCTGCAGCGGCATCCTCAAGGAGATGTTTGCCAAGAAGCACCGGGCCTACGCCTGGCCCTTCTACAAGCCTGTGGACGTGGAGGCACTGGGCCTACACGACTACTGTGACATCATCAAGCACCCCATGGACATGAGCACAATCAAGTCT	72	267	94	404
A371R	AAGGTCTCGGAGCAGCTCAAGTGCTGCAGCGGCATCCTCAAGGAGATGTTTGCCAAGAAGCACGCCCGGTACGCCTGGCCCTTCTACAAGCCTGTGGACGTGGAGGCACTGGGCCTACACGACTACTGTGACATCATCAAGCACCCCATGGACATGAGCACAATCAAGTCT	109	351	116	438
Y372A	AAGGTCTCGGAGCAGCTCAAGTGCTGCAGCGGCATCCTCAAGGAGATGTTTGCCAAGAAGCACGCCGCCGCCGCCTGGCCCTTCTACAAGCCTGTGGACGTGGAGGCACTGGGCCTACACGACTACTGTGACATCATCAAGCACCCCATGGACATGAGCACAATCAAGTCT	32	91	28	103
A373R	AAGGTCTCGGAGCAGCTCAAGTGCTGCAGCGGCATCCTCAAGGAGATGTTTGCCAAGAAGCACGCCGCCTACCGGTGGCCCTTCTACAAGCCTGTGGACGTGGAGGCACTGGGCCTACACGACTACTGTGACATCATCAAGCACCCCATGGACATGAGCACAATCAAGTCT	133	117	202	179
W374A	AAGGTCTCGGAGCAGCTCAAGTGCTGCAGCGGCATCCTCAAGGAGATGTTTGCCAAGAAGCACGCCGCCTACGCCGCCCCCTTCTACAAGCCTGTGGACGTGGAGGCACTGGGCCTACACGACTACTGTGACATCATCAAGCACCCCATGGACATGAGCACAATCAAGTCT	620	21	952	36
P375A	AAGGTCTCGGAGCAGCTCAAGTGCTGCAGCGGCATCCTCAAGGAGATGTTTGCCAAGAAGCACGCCGCCTACGCCTGGGCCTTCTACAAGCCTGTGGACGTGGAGGCACTGGGCCTACACGACTACTGTGACATCATCAAGCACCCCATGGACATGAGCACAATCAAGTCT	97	186	135	321
F376A	AAGGTCTCGGAGCAGCTCAAGTGCTGCAGCGGCATCCTCAAGGAGATGTTTGCCAAGAAGCACGCCGCCTACGCCTGGCCCGCCTACAAGCCTGTGGACGTGGAGGCACTGGGCCTACACGACTACTGTGACATCATCAAGCACCCCATGGACATGAGCACAATCAAGTCT	82	112	109	154
Y377A	AAGGTCTCGGAGCAGCTCAAGTGCTGCAGCGGCATCCTCAAGGAGATGTTTGCCAAGAAGCACGCCGCCTACGCCTGGCCCTTCGCCAAGCCTGTGGACGTGGAGGCACTGGGCCTACACGACTACTGTGACATCATCAAGCACCCCATGGACATGAGCACAATCAAGTCT	97	216	135	182
K378A	AAGGTCTCGGAGCAGCTCAAGTGCTGCAGCGGCATCCTCAAGGAGATGTTTGCCAAGAAGCACGCCGCCTACGCCTGGCCCTTCTACGCCCCTGTGGACGTGGAGGCACTGGGCCTACACGACTACTGTGACATCATCAAGCACCCCATGGACATGAGCACAATCAAGTCT	42	179	88	247
P379A	AAGGTCTCGGAGCAGCTCAAGTGCTGCAGCGGCATCCTCAAGGAGATGTTTGCCAAGAAGCACGCCGCCTACGCCTGGCCCTTCTACAAGGCCGTGGACGTGGAGGCACTGGGCCTACACGACTACTGTGACATCATCAAGCACCCCATGGACATGAGCACAATCAAGTCT	98	282	142	407
V380A	AAGGTCTCGGAGCAGCTCAAGTGCTGCAGCGGCATCCTCAAGGAGATGTTTGCCAAGAAGCACGCCGCCTACGCCTGGCCCTTCTACAAGCCTGCCGACGTGGAGGCACTGGGCCTACACGACTACTGTGACATCATCAAGCACCCCATGGACATGAGCACAATCAAGTCT	487	36	786	66
D381A	AAGGTCTCGGAGCAGCTCAAGTGCTGCAGCGGCATCCTCAAGGAGATGTTTGCCAAGAAGCACGCCGCCTACGCCTGGCCCTTCTACAAGCCTGTGGCCGTGGAGGCACTGGGCCTACACGACTACTGTGACATCATCAAGCACCCCATGGACATGAGCACAATCAAGTCT	77	196	113	288
V382A	AAGGTCTCGGAGCAGCTCAAGTGCTGCAGCGGCATCCTCAAGGAGATGTTTGCCAAGAAGCACGCCGCCTACGCCTGGCCCTTCTACAAGCCTGTGGACGCCGAGGCACTGGGCCTACACGACTACTGTGACATCATCAAGCACCCCATGGACATGAGCACAATCAAGTCT	90	316	145	462
E383A	AAGGTCTCGGAGCAGCTCAAGTGCTGCAGCGGCATCCTCAAGGAGATGTTTGCCAAGAAGCACGCCGCCTACGCCTGGCCCTTCTACAAGCCTGTGGACGTGGCCGCACTGGGCCTACACGACTACTGTGACATCATCAAGCACCCCATGGACATGAGCACAATCAAGTCT	120	388	181	586
A384R	AAGGTCTCGGAGCAGCTCAAGTGCTGCAGCGGCATCCTCAAGGAGATGTTTGCCAAGAAGCACGCCGCCTACGCCTGGCCCTTCTACAAGCCTGTGGACGTGGAGCGGCTGGGCCTACACGACTACTGTGACATCATCAAGCACCCCATGGACATGAGCACAATCAAGTCT	68	213	102	302
L385A	AAGGTCTCGGAGCAGCTCAAGTGCTGCAGCGGCATCCTCAAGGAGATGTTTGCCAAGAAGCACGCCGCCTACGCCTGGCCCTTCTACAAGCCTGTGGACGTGGAGGCAGCCGGCCTACACGACTACTGTGACATCATCAAGCACCCCATGGACATGAGCACAATCAAGTCT	1093	51	1586	59
G386A	AAGGTCTCGGAGCAGCTCAAGTGCTGCAGCGGCATCCTCAAGGAGATGTTTGCCAAGAAGCACGCCGCCTACGCCTGGCCCTTCTACAAGCCTGTGGACGTGGAGGCACTGGCCCTACACGACTACTGTGACATCATCAAGCACCCCATGGACATGAGCACAATCAAGTCT	91	320	140	391
L387A	AAGGTCTCGGAGCAGCTCAAGTGCTGCAGCGGCATCCTCAAGGAGATGTTTGCCAAGAAGCACGCCGCCTACGCCTGGCCCTTCTACAAGCCTGTGGACGTGGAGGCACTGGGCGCCCACGACTACTGTGACATCATCAAGCACCCCATGGACATGAGCACAATCAAGTCT	145	139	192	156
H388A	AAGGTCTCGGAGCAGCTCAAGTGCTGCAGCGGCATCCTCAAGGAGATGTTTGCCAAGAAGCACGCCGCCTACGCCTGGCCCTTCTACAAGCCTGTGGACGTGGAGGCACTGGGCCTAGCCGACTACTGTGACATCATCAAGCACCCCATGGACATGAGCACAATCAAGTCT	61	191	85	309
D389A	AAGGTCTCGGAGCAGCTCAAGTGCTGCAGCGGCATCCTCAAGGAGATGTTTGCCAAGAAGCACGCCGCCTACGCCTGGCCCTTCTACAAGCCTGTGGACGTGGAGGCACTGGGCCTACACGCCTACTGTGACATCATCAAGCACCCCATGGACATGAGCACAATCAAGTCT	93	102	114	119
Y390A	AAGGTCTCGGAGCAGCTCAAGTGCTGCAGCGGCATCCTCAAGGAGATGTTTGCCAAGAAGCACGCCGCCTACGCCTGGCCCTTCTACAAGCCTGTGGACGTGGAGGCACTGGGCCTACACGACGCCTGTGACATCATCAAGCACCCCATGGACATGAGCACAATCAAGTCT	811	54	1149	60
C391A	AAGGTCTCGGAGCAGCTCAAGTGCTGCAGCGGCATCCTCAAGGAGATGTTTGCCAAGAAGCACGCCGCCTACGCCTGGCCCTTCTACAAGCCTGTGGACGTGGAGGCACTGGGCCTACACGACTACGCCGACATCATCAAGCACCCCATGGACATGAGCACAATCAAGTCT	104	420	150	611
D392A	AAGGTCTCGGAGCAGCTCAAGTGCTGCAGCGGCATCCTCAAGGAGATGTTTGCCAAGAAGCACGCCGCCTACGCCTGGCCCTTCTACAAGCCTGTGGACGTGGAGGCACTGGGCCTACACGACTACTGTGCCATCATCAAGCACCCCATGGACATGAGCACAATCAAGTCT	65	327	112	489
I393A	AAGGTCTCGGAGCAGCTCAAGTGCTGCAGCGGCATCCTCAAGGAGATGTTTGCCAAGAAGCACGCCGCCTACGCCTGGCCCTTCTACAAGCCTGTGGACGTGGAGGCACTGGGCCTACACGACTACTGTGACGCCATCAAGCACCCCATGGACATGAGCACAATCAAGTCT	69	174	88	247
I394A	AAGGTCTCGGAGCAGCTCAAGTGCTGCAGCGGCATCCTCAAGGAGATGTTTGCCAAGAAGCACGCCGCCTACGCCTGGCCCTTCTACAAGCCTGTGGACGTGGAGGCACTGGGCCTACACGACTACTGTGACATCGCCAAGCACCCCATGGACATGAGCACAATCAAGTCT	422	74	628	81
K395A	AAGGTCTCGGAGCAGCTCAAGTGCTGCAGCGGCATCCTCAAGGAGATGTTTGCCAAGAAGCACGCCGCCTACGCCTGGCCCTTCTACAAGCCTGTGGACGTGGAGGCACTGGGCCTACACGACTACTGTGACATCATCGCCCACCCCATGGACATGAGCACAATCAAGTCT	99	265	162	403
H396A	AAGGTCTCGGAGCAGCTCAAGTGCTGCAGCGGCATCCTCAAGGAGATGTTTGCCAAGAAGCACGCCGCCTACGCCTGGCCCTTCTACAAGCCTGTGGACGTGGAGGCACTGGGCCTACACGACTACTGTGACATCATCAAGGCCCCCATGGACATGAGCACAATCAAGTCT	121	348	196	529
P397A	AAGGTCTCGGAGCAGCTCAAGTGCTGCAGCGGCATCCTCAAGGAGATGTTTGCCAAGAAGCACGCCGCCTACGCCTGGCCCTTCTACAAGCCTGTGGACGTGGAGGCACTGGGCCTACACGACTACTGTGACATCATCAAGCACGCCATGGACATGAGCACAATCAAGTCT	119	356	196	488
M398A	AAGGTCTCGGAGCAGCTCAAGTGCTGCAGCGGCATCCTCAAGGAGATGTTTGCCAAGAAGCACGCCGCCTACGCCTGGCCCTTCTACAAGCCTGTGGACGTGGAGGCACTGGGCCTACACGACTACTGTGACATCATCAAGCACCCCGCCGACATGAGCACAATCAAGTCT	69	157	90	268
D399A	AAGGTCTCGGAGCAGCTCAAGTGCTGCAGCGGCATCCTCAAGGAGATGTTTGCCAAGAAGCACGCCGCCTACGCCTGGCCCTTCTACAAGCCTGTGGACGTGGAGGCACTGGGCCTACACGACTACTGTGACATCATCAAGCACCCCATGGCCATGAGCACAATCAAGTCT	166	381	212	493
M400A	AAGGTCTCGGAGCAGCTCAAGTGCTGCAGCGGCATCCTCAAGGAGATGTTTGCCAAGAAGCACGCCGCCTACGCCTGGCCCTTCTACAAGCCTGTGGACGTGGAGGCACTGGGCCTACACGACTACTGTGACATCATCAAGCACCCCATGGACGCCAGCACAATCAAGTCT	128	363	206	518
S401A	AAGGTCTCGGAGCAGCTCAAGTGCTGCAGCGGCATCCTCAAGGAGATGTTTGCCAAGAAGCACGCCGCCTACGCCTGGCCCTTCTACAAGCCTGTGGACGTGGAGGCACTGGGCCTACACGACTACTGTGACATCATCAAGCACCCCATGGACATGGCCACAATCAAGTCT	172	597	225	799
T402A	AAGGTCTCGGAGCAGCTCAAGTGCTGCAGCGGCATCCTCAAGGAGATGTTTGCCAAGAAGCACGCCGCCTACGCCTGGCCCTTCTACAAGCCTGTGGACGTGGAGGCACTGGGCCTACACGACTACTGTGACATCATCAAGCACCCCATGGACATGAGCGCCATCAAGTCT	139	445	227	566
I403A	AAGGTCTCGGAGCAGCTCAAGTGCTGCAGCGGCATCCTCAAGGAGATGTTTGCCAAGAAGCACGCCGCCTACGCCTGGCCCTTCTACAAGCCTGTGGACGTGGAGGCACTGGGCCTACACGACTACTGTGACATCATCAAGCACCCCATGGACATGAGCACAGCCAAGTCT	104	326	133	438
K404A	AAGGTCTCGGAGCAGCTCAAGTGCTGCAGCGGCATCCTCAAGGAGATGTTTGCCAAGAAGCACGCCGCCTACGCCTGGCCCTTCTACAAGCCTGTGGACGTGGAGGCACTGGGCCTACACGACTACTGTGACATCATCAAGCACCCCATGGACATGAGCACAATCGCCTCT	155	461	193	698
S405A	AAGGTCTCGGAGCAGCTCAAGTGCTGCAGCGGCATCCTCAAGGAGATGTTTGCCAAGAAGCACGCCGCCTACGCCTGGCCCTTCTACAAGCCTGTGGACGTGGAGGCACTGGGCCTACACGACTACTGTGACATCATCAAGCACCCCATGGACATGAGCACAATCAAGGCC	143	428	215	603
K406A	AGGCTCGTCCGGCATCTTGGCAAAGCGCATTTCGAACACATCCTGGAGCTTGCGGGCCATGGCCACCACCTCATGGTCAGGAGGGTTGTACTTATAGCAGTTGGAGAACATCAATCGGACGTCAGCACCAAACTCCTGAGCATCACGGTACTCACGGGCCTCCAGGGC	201	579	466	964
L407A	AGGCTCGTCCGGCATCTTGGCAAAGCGCATTTCGAACACATCCTGGAGCTTGCGGGCCATGGCCACCACCTCATGGTCAGGAGGGTTGTACTTATAGCAGTTGGAGAACATCAATCGGACGTCAGCACCAAACTCCTGAGCATCACGGTACTCACGGGCCTCGGCTTT	191	556	404	999
E408A	AGGCTCGTCCGGCATCTTGGCAAAGCGCATTTCGAACACATCCTGGAGCTTGCGGGCCATGGCCACCACCTCATGGTCAGGAGGGTTGTACTTATAGCAGTTGGAGAACATCAATCGGACGTCAGCACCAAACTCCTGAGCATCACGGTACTCACGGGCGGCCAGTTT	150	513	420	892
A409R	AGGCTCGTCCGGCATCTTGGCAAAGCGCATTTCGAACACATCCTGGAGCTTGCGGGCCATGGCCACCACCTCATGGTCAGGAGGGTTGTACTTATAGCAGTTGGAGAACATCAATCGGACGTCAGCACCAAACTCCTGAGCATCACGGTACTCACGCCGCTCCAGTTT	167	569	428	1008
R410A	AGGCTCGTCCGGCATCTTGGCAAAGCGCATTTCGAACACATCCTGGAGCTTGCGGGCCATGGCCACCACCTCATGGTCAGGAGGGTTGTACTTATAGCAGTTGGAGAACATCAATCGGACGTCAGCACCAAACTCCTGAGCATCACGGTACTCGGCGGCCTCCAGTTT	139	451	468	764
E411A	AGGCTCGTCCGGCATCTTGGCAAAGCGCATTTCGAACACATCCTGGAGCTTGCGGGCCATGGCCACCACCTCATGGTCAGGAGGGTTGTACTTATAGCAGTTGGAGAACATCAATCGGACGTCAGCACCAAACTCCTGAGCATCACGGTAGGCACGGGCCTCCAGTTT	155	500	375	950
Y412A	AGGCTCGTCCGGCATCTTGGCAAAGCGCATTTCGAACACATCCTGGAGCTTGCGGGCCATGGCCACCACCTCATGGTCAGGAGGGTTGTACTTATAGCAGTTGGAGAACATCAATCGGACGTCAGCACCAAACTCCTGAGCATCACGGGCCTCACGGGCCTCCAGTTT	96	253	239	429
R413A	AGGCTCGTCCGGCATCTTGGCAAAGCGCATTTCGAACACATCCTGGAGCTTGCGGGCCATGGCCACCACCTCATGGTCAGGAGGGTTGTACTTATAGCAGTTGGAGAACATCAATCGGACGTCAGCACCAAACTCCTGAGCATCGGCGTACTCACGGGCCTCCAGTTT	132	488	332	942
D414A	AGGCTCGTCCGGCATCTTGGCAAAGCGCATTTCGAACACATCCTGGAGCTTGCGGGCCATGGCCACCACCTCATGGTCAGGAGGGTTGTACTTATAGCAGTTGGAGAACATCAATCGGACGTCAGCACCAAACTCCTGAGCGGCACGGTACTCACGGGCCTCCAGTTT	101	359	304	671
A415R	AGGCTCGTCCGGCATCTTGGCAAAGCGCATTTCGAACACATCCTGGAGCTTGCGGGCCATGGCCACCACCTCATGGTCAGGAGGGTTGTACTTATAGCAGTTGGAGAACATCAATCGGACGTCAGCACCAAACTCCTGCCGATCACGGTACTCACGGGCCTCCAGTTT	78	304	261	568
Q416A	AGGCTCGTCCGGCATCTTGGCAAAGCGCATTTCGAACACATCCTGGAGCTTGCGGGCCATGGCCACCACCTCATGGTCAGGAGGGTTGTACTTATAGCAGTTGGAGAACATCAATCGGACGTCAGCACCAAACTCGGCAGCATCACGGTACTCACGGGCCTCCAGTTT	116	432	266	762
E417A	AGGCTCGTCCGGCATCTTGGCAAAGCGCATTTCGAACACATCCTGGAGCTTGCGGGCCATGGCCACCACCTCATGGTCAGGAGGGTTGTACTTATAGCAGTTGGAGAACATCAATCGGACGTCAGCACCAAAGGCCTGAGCATCACGGTACTCACGGGCCTCCAGTTT	122	490	368	788
F418A	AGGCTCGTCCGGCATCTTGGCAAAGCGCATTTCGAACACATCCTGGAGCTTGCGGGCCATGGCCACCACCTCATGGTCAGGAGGGTTGTACTTATAGCAGTTGGAGAACATCAATCGGACGTCAGCACCGGCCTCCTGAGCATCACGGTACTCACGGGCCTCCAGTTT	155	419	456	708
G419A	AGGCTCGTCCGGCATCTTGGCAAAGCGCATTTCGAACACATCCTGGAGCTTGCGGGCCATGGCCACCACCTCATGGTCAGGAGGGTTGTACTTATAGCAGTTGGAGAACATCAATCGGACGTCAGCGGCAAACTCCTGAGCATCACGGTACTCACGGGCCTCCAGTTT	109	499	351	825
A420R	AGGCTCGTCCGGCATCTTGGCAAAGCGCATTTCGAACACATCCTGGAGCTTGCGGGCCATGGCCACCACCTCATGGTCAGGAGGGTTGTACTTATAGCAGTTGGAGAACATCAATCGGACGTCCCGACCAAACTCCTGAGCATCACGGTACTCACGGGCCTCCAGTTT	165	708	402	1259
D421A	AGGCTCGTCCGGCATCTTGGCAAAGCGCATTTCGAACACATCCTGGAGCTTGCGGGCCATGGCCACCACCTCATGGTCAGGAGGGTTGTACTTATAGCAGTTGGAGAACATCAATCGGACGGCAGCACCAAACTCCTGAGCATCACGGTACTCACGGGCCTCCAGTTT	119	579	311	956
V422A	AGGCTCGTCCGGCATCTTGGCAAAGCGCATTTCGAACACATCCTGGAGCTTGCGGGCCATGGCCACCACCTCATGGTCAGGAGGGTTGTACTTATAGCAGTTGGAGAACATCAATCGGGCGTCAGCACCAAACTCCTGAGCATCACGGTACTCACGGGCCTCCAGTTT	117	453	290	763
R423A	AGGCTCGTCCGGCATCTTGGCAAAGCGCATTTCGAACACATCCTGGAGCTTGCGGGCCATGGCCACCACCTCATGGTCAGGAGGGTTGTACTTATAGCAGTTGGAGAACATCAAGGCGACGTCAGCACCAAACTCCTGAGCATCACGGTACTCACGGGCCTCCAGTTT	132	358	350	698
L424A	AGGCTCGTCCGGCATCTTGGCAAAGCGCATTTCGAACACATCCTGGAGCTTGCGGGCCATGGCCACCACCTCATGGTCAGGAGGGTTGTACTTATAGCAGTTGGAGAACATGGCTCGGACGTCAGCACCAAACTCCTGAGCATCACGGTACTCACGGGCCTCCAGTTT	152	519	363	823
M425A	AGGCTCGTCCGGCATCTTGGCAAAGCGCATTTCGAACACATCCTGGAGCTTGCGGGCCATGGCCACCACCTCATGGTCAGGAGGGTTGTACTTATAGCAGTTGGAGAAGGCCAATCGGACGTCAGCACCAAACTCCTGAGCATCACGGTACTCACGGGCCTCCAGTTT	97	203	373	375
F426A	AGGCTCGTCCGGCATCTTGGCAAAGCGCATTTCGAACACATCCTGGAGCTTGCGGGCCATGGCCACCACCTCATGGTCAGGAGGGTTGTACTTATAGCAGTTGGAGGCCATCAATCGGACGTCAGCACCAAACTCCTGAGCATCACGGTACTCACGGGCCTCCAGTTT	103	248	274	473
S427A	AGGCTCGTCCGGCATCTTGGCAAAGCGCATTTCGAACACATCCTGGAGCTTGCGGGCCATGGCCACCACCTCATGGTCAGGAGGGTTGTACTTATAGCAGTTGGCGAACATCAATCGGACGTCAGCACCAAACTCCTGAGCATCACGGTACTCACGGGCCTCCAGTTT	85	327	211	561
N428A	AGGCTCGTCCGGCATCTTGGCAAAGCGCATTTCGAACACATCCTGGAGCTTGCGGGCCATGGCCACCACCTCATGGTCAGGAGGGTTGTACTTATAGCAGGCGGAGAACATCAATCGGACGTCAGCACCAAACTCCTGAGCATCACGGTACTCACGGGCCTCCAGTTT	144	425	359	730
C429A	AGGCTCGTCCGGCATCTTGGCAAAGCGCATTTCGAACACATCCTGGAGCTTGCGGGCCATGGCCACCACCTCATGGTCAGGAGGGTTGTACTTATAGGCGTTGGAGAACATCAATCGGACGTCAGCACCAAACTCCTGAGCATCACGGTACTCACGGGCCTCCAGTTT	198	427	565	730
Y430A	AGGCTCGTCCGGCATCTTGGCAAAGCGCATTTCGAACACATCCTGGAGCTTGCGGGCCATGGCCACCACCTCATGGTCAGGAGGGTTGTACTTGGCGCAGTTGGAGAACATCAATCGGACGTCAGCACCAAACTCCTGAGCATCACGGTACTCACGGGCCTCCAGTTT	311	966	774	1550
K431A	AGGCTCGTCCGGCATCTTGGCAAAGCGCATTTCGAACACATCCTGGAGCTTGCGGGCCATGGCCACCACCTCATGGTCAGGAGGGTTGTAGGCATAGCAGTTGGAGAACATCAATCGGACGTCAGCACCAAACTCCTGAGCATCACGGTACTCACGGGCCTCCAGTTT	156	678	426	1122
Y432A	AGGCTCGTCCGGCATCTTGGCAAAGCGCATTTCGAACACATCCTGGAGCTTGCGGGCCATGGCCACCACCTCATGGTCAGGAGGGTTGGCCTTATAGCAGTTGGAGAACATCAATCGGACGTCAGCACCAAACTCCTGAGCATCACGGTACTCACGGGCCTCCAGTTT	1096	66	2968	91
N433A	AGGCTCGTCCGGCATCTTGGCAAAGCGCATTTCGAACACATCCTGGAGCTTGCGGGCCATGGCCACCACCTCATGGTCAGGAGGGGCGTACTTATAGCAGTTGGAGAACATCAATCGGACGTCAGCACCAAACTCCTGAGCATCACGGTACTCACGGGCCTCCAGTTT	1631	108	4601	192
P434A	AGGCTCGTCCGGCATCTTGGCAAAGCGCATTTCGAACACATCCTGGAGCTTGCGGGCCATGGCCACCACCTCATGGTCAGGGGCGTTGTACTTATAGCAGTTGGAGAACATCAATCGGACGTCAGCACCAAACTCCTGAGCATCACGGTACTCACGGGCCTCCAGTTT	83	345	258	590
P435A	AGGCTCGTCCGGCATCTTGGCAAAGCGCATTTCGAACACATCCTGGAGCTTGCGGGCCATGGCCACCACCTCATGGTCGGCAGGGTTGTACTTATAGCAGTTGGAGAACATCAATCGGACGTCAGCACCAAACTCCTGAGCATCACGGTACTCACGGGCCTCCAGTTT	92	269	205	465
D436A	AGGCTCGTCCGGCATCTTGGCAAAGCGCATTTCGAACACATCCTGGAGCTTGCGGGCCATGGCCACCACCTCATGGGCAGGAGGGTTGTACTTATAGCAGTTGGAGAACATCAATCGGACGTCAGCACCAAACTCCTGAGCATCACGGTACTCACGGGCCTCCAGTTT	170	513	414	837
H437A	AGGCTCGTCCGGCATCTTGGCAAAGCGCATTTCGAACACATCCTGGAGCTTGCGGGCCATGGCCACCACCTCGGCGTCAGGAGGGTTGTACTTATAGCAGTTGGAGAACATCAATCGGACGTCAGCACCAAACTCCTGAGCATCACGGTACTCACGGGCCTCCAGTTT	171	430	391	828
E438A	AGGCTCGTCCGGCATCTTGGCAAAGCGCATTTCGAACACATCCTGGAGCTTGCGGGCCATGGCCACCACGGCATGGTCAGGAGGGTTGTACTTATAGCAGTTGGAGAACATCAATCGGACGTCAGCACCAAACTCCTGAGCATCACGGTACTCACGGGCCTCCAGTTT	141	540	334	1013
V439A	AGGCTCGTCCGGCATCTTGGCAAAGCGCATTTCGAACACATCCTGGAGCTTGCGGGCCATGGCCACGGCCTCATGGTCAGGAGGGTTGTACTTATAGCAGTTGGAGAACATCAATCGGACGTCAGCACCAAACTCCTGAGCATCACGGTACTCACGGGCCTCCAGTTT	139	313	348	585
V440A	AGGCTCGTCCGGCATCTTGGCAAAGCGCATTTCGAACACATCCTGGAGCTTGCGGGCCATGGCGGCCACCTCATGGTCAGGAGGGTTGTACTTATAGCAGTTGGAGAACATCAATCGGACGTCAGCACCAAACTCCTGAGCATCACGGTACTCACGGGCCTCCAGTTT	126	373	275	670
A441R	AGGCTCGTCCGGCATCTTGGCAAAGCGCATTTCGAACACATCCTGGAGCTTGCGGGCCATCCGCACCACCTCATGGTCAGGAGGGTTGTACTTATAGCAGTTGGAGAACATCAATCGGACGTCAGCACCAAACTCCTGAGCATCACGGTACTCACGGGCCTCCAGTTT	139	564	285	1006
M442A	AGGCTCGTCCGGCATCTTGGCAAAGCGCATTTCGAACACATCCTGGAGCTTGCGGGCGGCGGCCACCACCTCATGGTCAGGAGGGTTGTACTTATAGCAGTTGGAGAACATCAATCGGACGTCAGCACCAAACTCCTGAGCATCACGGTACTCACGGGCCTCCAGTTT	595	114	1537	188
A443R	AGGCTCGTCCGGCATCTTGGCAAAGCGCATTTCGAACACATCCTGGAGCTTGCGCCGCATGGCCACCACCTCATGGTCAGGAGGGTTGTACTTATAGCAGTTGGAGAACATCAATCGGACGTCAGCACCAAACTCCTGAGCATCACGGTACTCACGGGCCTCCAGTTT	108	333	255	540
R444A	AGGCTCGTCCGGCATCTTGGCAAAGCGCATTTCGAACACATCCTGGAGCTTGGCGGCCATGGCCACCACCTCATGGTCAGGAGGGTTGTACTTATAGCAGTTGGAGAACATCAATCGGACGTCAGCACCAAACTCCTGAGCATCACGGTACTCACGGGCCTCCAGTTT	120	367	358	619
K445A	AGGCTCGTCCGGCATCTTGGCAAAGCGCATTTCGAACACATCCTGGAGGGCGCGGGCCATGGCCACCACCTCATGGTCAGGAGGGTTGTACTTATAGCAGTTGGAGAACATCAATCGGACGTCAGCACCAAACTCCTGAGCATCACGGTACTCACGGGCCTCCAGTTT	116	448	311	783
L446A	AGGCTCGTCCGGCATCTTGGCAAAGCGCATTTCGAACACATCCTGGGCCTTGCGGGCCATGGCCACCACCTCATGGTCAGGAGGGTTGTACTTATAGCAGTTGGAGAACATCAATCGGACGTCAGCACCAAACTCCTGAGCATCACGGTACTCACGGGCCTCCAGTTT	94	317	237	540
Q447A	AGGCTCGTCCGGCATCTTGGCAAAGCGCATTTCGAACACATCGGCGAGCTTGCGGGCCATGGCCACCACCTCATGGTCAGGAGGGTTGTACTTATAGCAGTTGGAGAACATCAATCGGACGTCAGCACCAAACTCCTGAGCATCACGGTACTCACGGGCCTCCAGTTT	125	531	360	880
D448A	AGGCTCGTCCGGCATCTTGGCAAAGCGCATTTCGAACACGGCCTGGAGCTTGCGGGCCATGGCCACCACCTCATGGTCAGGAGGGTTGTACTTATAGCAGTTGGAGAACATCAATCGGACGTCAGCACCAAACTCCTGAGCATCACGGTACTCACGGGCCTCCAGTTT	165	944	367	1416
V449A	AGGCTCGTCCGGCATCTTGGCAAAGCGCATTTCGAAGGCATCCTGGAGCTTGCGGGCCATGGCCACCACCTCATGGTCAGGAGGGTTGTACTTATAGCAGTTGGAGAACATCAATCGGACGTCAGCACCAAACTCCTGAGCATCACGGTACTCACGGGCCTCCAGTTT	154	535	421	936
F450A	AGGCTCGTCCGGCATCTTGGCAAAGCGCATTTCGGCCACATCCTGGAGCTTGCGGGCCATGGCCACCACCTCATGGTCAGGAGGGTTGTACTTATAGCAGTTGGAGAACATCAATCGGACGTCAGCACCAAACTCCTGAGCATCACGGTACTCACGGGCCTCCAGTTT	194	518	566	893
E451A	AGGCTCGTCCGGCATCTTGGCAAAGCGCATGGCGAACACATCCTGGAGCTTGCGGGCCATGGCCACCACCTCATGGTCAGGAGGGTTGTACTTATAGCAGTTGGAGAACATCAATCGGACGTCAGCACCAAACTCCTGAGCATCACGGTACTCACGGGCCTCCAGTTT	175	605	474	1043
M452A	AGGCTCGTCCGGCATCTTGGCAAAGCGGGCTTCGAACACATCCTGGAGCTTGCGGGCCATGGCCACCACCTCATGGTCAGGAGGGTTGTACTTATAGCAGTTGGAGAACATCAATCGGACGTCAGCACCAAACTCCTGAGCATCACGGTACTCACGGGCCTCCAGTTT	90	476	280	833
R453A	AGGCTCGTCCGGCATCTTGGCAAAGGCCATTTCGAACACATCCTGGAGCTTGCGGGCCATGGCCACCACCTCATGGTCAGGAGGGTTGTACTTATAGCAGTTGGAGAACATCAATCGGACGTCAGCACCAAACTCCTGAGCATCACGGTACTCACGGGCCTCCAGTTT	218	828	494	1511
F454A	AGGCTCGTCCGGCATCTTGGCGGCGCGCATTTCGAACACATCCTGGAGCTTGCGGGCCATGGCCACCACCTCATGGTCAGGAGGGTTGTACTTATAGCAGTTGGAGAACATCAATCGGACGTCAGCACCAAACTCCTGAGCATCACGGTACTCACGGGCCTCCAGTTT	15	34	10	15
A455R	AGGCTCGTCCGGCATCTTCCGAAAGCGCATTTCGAACACATCCTGGAGCTTGCGGGCCATGGCCACCACCTCATGGTCAGGAGGGTTGTACTTATAGCAGTTGGAGAACATCAATCGGACGTCAGCACCAAACTCCTGAGCATCACGGTACTCACGGGCCTCCAGTTT	130	463	287	836
K456A	AGGCTCGTCCGGCATGGCGGCAAAGCGCATTTCGAACACATCCTGGAGCTTGCGGGCCATGGCCACCACCTCATGGTCAGGAGGGTTGTACTTATAGCAGTTGGAGAACATCAATCGGACGTCAGCACCAAACTCCTGAGCATCACGGTACTCACGGGCCTCCAGTTT	53	182	99	290
M457A	AGGCTCGTCCGGGGCCTTGGCAAAGCGCATTTCGAACACATCCTGGAGCTTGCGGGCCATGGCCACCACCTCATGGTCAGGAGGGTTGTACTTATAGCAGTTGGAGAACATCAATCGGACGTCAGCACCAAACTCCTGAGCATCACGGTACTCACGGGCCTCCAGTTT	219	671	465	962
P458A	AGGCTCGTCGGCCATCTTGGCAAAGCGCATTTCGAACACATCCTGGAGCTTGCGGGCCATGGCCACCACCTCATGGTCAGGAGGGTTGTACTTATAGCAGTTGGAGAACATCAATCGGACGTCAGCACCAAACTCCTGAGCATCACGGTACTCACGGGCCTCCAGTTT	145	630	436	1081
D459A	AGGCTCGGCCGGCATCTTGGCAAAGCGCATTTCGAACACATCCTGGAGCTTGCGGGCCATGGCCACCACCTCATGGTCAGGAGGGTTGTACTTATAGCAGTTGGAGAACATCAATCGGACGTCAGCACCAAACTCCTGAGCATCACGGTACTCACGGGCCTCCAGTTT	157	534	385	798
E460A	AGGGGCGTCCGGCATCTTGGCAAAGCGCATTTCGAACACATCCTGGAGCTTGCGGGCCATGGCCACCACCTCATGGTCAGGAGGGTTGTACTTATAGCAGTTGGAGAACATCAATCGGACGTCAGCACCAAACTCCTGAGCATCACGGTACTCACGGGCCTCCAGTTT	66	250	188	494
P461A	GGCCTCGTCCGGCATCTTGGCAAAGCGCATTTCGAACACATCCTGGAGCTTGCGGGCCATGGCCACCACCTCATGGTCAGGAGGGTTGTACTTATAGCAGTTGGAGAACATCAATCGGACGTCAGCACCAAACTCCTGAGCATCACGGTACTCACGGGCCTCCAGTTT	103	310	242	465
WT	AAGGTCTCGGAGCAGCTCAAGTGCTGCAGCGGCATCCTCAAGGAGATGTTTGCCAAGAAGCACGCCGCCTACGCCTGGCCCTTCTACAAGCCTGTGGACGTGGAGGCACTGGGCCTACACGACTACTGTGACATCATCAAGCACCCCATGGACATGAGCACAATCAAGTCT	530	1691	746	2297
WT	AGGCTCGTCCGGCATCTTGGCAAAGCGCATTTCGAACACATCCTGGAGCTTGCGGGCCATGGCCACCACCTCATGGTCAGGAGGGTTGTACTTATAGCAGTTGGAGAACATCAATCGGACGTCAGCACCAAACTCCTGAGCATCACGGTACTCACGGGCCTCCAGTTT	859	3060	2112	5446

## Sheet: Fig. 5b
Sample:	Round | Count	Round | Freq. of Parent	Round/mCherry+ | Count	Round/mCherry+ | Freq. of Parent	Round/mCherry+ | Mean (PE-CF594-A)	Round/mCherry+ | Mean (FITC-A)	eGFP/mCherry	Cell Line	Reporter	BD2 Mutant	Treatment	Degrader Dose(uM)	Batch
Specimen_001_B2_B02_001.fcs	848	50.6	837	98.7	25444	4264	0.168	K562	BD2	WT	MMH1	10	1
Specimen_001_B3_B03_002.fcs	758	58.1	748	98.7	22403	2190	0.098	K562	BD2	WT	MMH1	3.16228	1
Specimen_001_B4_B04_003.fcs	846	59.2	827	97.8	21887	1243	0.057	K562	BD2	WT	MMH1	1	1
Specimen_001_B5_B05_004.fcs	1033	61.6	1020	98.7	22818	928	0.041	K562	BD2	WT	MMH1	0.316228	1
Specimen_001_B6_B06_005.fcs	893	65.1	881	98.7	22334	815	0.036	K562	BD2	WT	MMH1	0.1	1
Specimen_001_B7_B07_006.fcs	943	67.2	930	98.6	23024	936	0.041	K562	BD2	WT	MMH1	0.0316228	1
Specimen_001_B8_B08_007.fcs	795	65.8	777	97.7	22211	1234	0.056	K562	BD2	WT	MMH1	0.01	1
Specimen_001_B9_B09_008.fcs	1312	74.6	1292	98.5	22618	2551	0.113	K562	BD2	WT	MMH1	0.00316228	1
Specimen_001_B10_B10_009.fcs	1686	74.5	1660	98.5	23033	3860	0.168	K562	BD2	WT	MMH1	0.001	1
Specimen_001_B11_B11_010.fcs	1224	76.6	1206	98.5	23074	13320	0.577	K562	BD2	WT	DMSO	0	1
Specimen_001_C2_C02_011.fcs	926	51.8	917	99	23293	4002	0.172	K562	BD2	WT	MMH1	10	1
Specimen_001_C3_C03_012.fcs	1171	60.9	1151	98.3	22538	2285	0.101	K562	BD2	WT	MMH1	3.16228	1
Specimen_001_C4_C04_013.fcs	750	59.7	733	97.7	21298	1358	0.064	K562	BD2	WT	MMH1	1	1
Specimen_001_C5_C05_014.fcs	978	61.7	965	98.7	23167	976	0.042	K562	BD2	WT	MMH1	0.316228	1
Specimen_001_C6_C06_015.fcs	1050	64	1037	98.8	23255	866	0.037	K562	BD2	WT	MMH1	0.1	1
Specimen_001_C7_C07_016.fcs	1020	62.8	1005	98.5	22761	905	0.04	K562	BD2	WT	MMH1	0.0316228	1
Specimen_001_C8_C08_017.fcs	1128	66.7	1117	99	21387	1169	0.055	K562	BD2	WT	MMH1	0.01	1
Specimen_001_C9_C09_018.fcs	1539	72.8	1511	98.2	21287	2360	0.111	K562	BD2	WT	MMH1	0.00316228	1
Specimen_001_C10_C10_019.fcs	1546	74.8	1523	98.5	22041	3034	0.138	K562	BD2	WT	MMH1	0.001	1
Specimen_001_C11_C11_020.fcs	1398	70.8	1377	98.5	23517	13698	0.582	K562	BD2	WT	DMSO	0	1
Specimen_001_D2_D02_021.fcs	742	46.1	736	99.2	24292	4223	0.174	K562	BD2	WT	MMH1	10	1
Specimen_001_D3_D03_022.fcs	1073	60.9	1060	98.8	23316	2401	0.103	K562	BD2	WT	MMH1	3.16228	1
Specimen_001_D4_D04_023.fcs	869	60.7	852	98	22948	1378	0.06	K562	BD2	WT	MMH1	1	1
Specimen_001_D5_D05_024.fcs	971	61.1	956	98.5	22605	1124	0.05	K562	BD2	WT	MMH1	0.316228	1
Specimen_001_D6_D06_025.fcs	1001	63	985	98.4	22596	870	0.039	K562	BD2	WT	MMH1	0.1	1
Specimen_001_D7_D07_026.fcs	775	65.6	766	98.8	22306	855	0.038	K562	BD2	WT	MMH1	0.0316228	1
Specimen_001_D8_D08_027.fcs	1253	68.4	1243	99.2	21757	1234	0.057	K562	BD2	WT	MMH1	0.01	1
Specimen_001_D9_D09_028.fcs	1471	72.9	1452	98.7	22411	2442	0.109	K562	BD2	WT	MMH1	0.00316228	1
Specimen_001_D10_D10_029.fcs	1496	74.1	1475	98.6	22617	3683	0.163	K562	BD2	WT	MMH1	0.001	1
Specimen_001_D11_D11_030.fcs	1030	72	1020	99	22612	13050	0.577	K562	BD2	WT	DMSO	0	1
Specimen_001_E2_E02_031.fcs	651	42.5	633	97.2	27779	4189	0.151	K562	BD2	WT	MMH2	10	1
Specimen_001_E3_E03_032.fcs	1001	64.5	988	98.7	21931	1237	0.056	K562	BD2	WT	MMH2	3.16228	1
Specimen_001_E4_E04_033.fcs	1260	65.4	1249	99.1	22015	837	0.038	K562	BD2	WT	MMH2	1	1
Specimen_001_E5_E05_034.fcs	1096	65	1076	98.2	22633	761	0.034	K562	BD2	WT	MMH2	0.316228	1
Specimen_001_E6_E06_035.fcs	1323	68.7	1303	98.5	21947	912	0.042	K562	BD2	WT	MMH2	0.1	1
Specimen_001_E7_E07_036.fcs	1046	69.1	1036	99	21847	1278	0.058	K562	BD2	WT	MMH2	0.0316228	1
Specimen_001_E8_E08_037.fcs	1045	70.6	1033	98.9	21498	2535	0.118	K562	BD2	WT	MMH2	0.01	1
Specimen_001_E9_E09_038.fcs	1546	73.2	1525	98.6	22559	5984	0.265	K562	BD2	WT	MMH2	0.00316228	1
Specimen_001_E10_E10_039.fcs	1413	73.7	1384	97.9	23255	9953	0.428	K562	BD2	WT	MMH2	0.001	1
Specimen_001_F2_F02_041.fcs	729	45.8	724	99.3	26801	3710	0.138	K562	BD2	WT	MMH2	10	1
Specimen_001_F3_F03_042.fcs	1206	64.3	1190	98.7	21487	1286	0.06	K562	BD2	WT	MMH2	3.16228	1
Specimen_001_F4_F04_043.fcs	1180	66.1	1159	98.2	21455	850	0.04	K562	BD2	WT	MMH2	1	1
Specimen_001_F5_F05_044.fcs	1124	64.8	1107	98.5	22439	852	0.038	K562	BD2	WT	MMH2	0.316228	1
Specimen_001_F6_F06_045.fcs	1186	66.4	1170	98.7	22542	863	0.038	K562	BD2	WT	MMH2	0.1	1
Specimen_001_F7_F07_046.fcs	1118	70	1090	97.5	21579	1137	0.053	K562	BD2	WT	MMH2	0.0316228	1
Specimen_001_F8_F08_047.fcs	1121	71.1	1109	98.9	21490	2317	0.108	K562	BD2	WT	MMH2	0.01	1
Specimen_001_F9_F09_048.fcs	1499	72.6	1480	98.7	22438	6359	0.283	K562	BD2	WT	MMH2	0.00316228	1
Specimen_001_F10_F10_049.fcs	1345	73.6	1328	98.7	22208	8127	0.366	K562	BD2	WT	MMH2	0.001	1
Specimen_001_G2_G02_051.fcs	905	45.8	893	98.7	28779	5316	0.185	K562	BD2	WT	MMH2	10	1
Specimen_001_G3_G03_052.fcs	1073	61.7	1058	98.6	22822	1361	0.06	K562	BD2	WT	MMH2	3.16228	1
Specimen_001_G4_G04_053.fcs	1255	70.3	1235	98.4	22451	810	0.036	K562	BD2	WT	MMH2	1	1
Specimen_001_G5_G05_054.fcs	1062	66.8	1046	98.5	21901	748	0.034	K562	BD2	WT	MMH2	0.316228	1
Specimen_001_G6_G06_055.fcs	1173	67.5	1159	98.8	22941	818	0.036	K562	BD2	WT	MMH2	0.1	1
Specimen_001_G7_G07_056.fcs	1118	70.2	1100	98.4	23024	1122	0.049	K562	BD2	WT	MMH2	0.0316228	1
Specimen_001_G8_G08_057.fcs	1371	74.9	1351	98.5	21818	2493	0.114	K562	BD2	WT	MMH2	0.01	1
Specimen_001_G9_G09_058.fcs	1387	74.5	1371	98.8	23326	6016	0.258	K562	BD2	WT	MMH2	0.00316228	1
Specimen_001_G10_G10_059.fcs	1357	74.6	1343	99	23208	9547	0.411	K562	BD2	WT	MMH2	0.001	1
Specimen_001_B2_B02_001.fcs	1096	71.3	1084	98.9	21137	1111	0.053	K562	BD2	WT	dBET6	10	1
Specimen_001_B3_B03_002.fcs	1087	60.9	1066	98.1	21716	463	0.021	K562	BD2	WT	dBET6	3.16228	1
Specimen_001_B4_B04_003.fcs	1311	60.9	1289	98.3	22617	587	0.026	K562	BD2	WT	dBET6	1	1
Specimen_001_B5_B05_004.fcs	1010	66.5	998	98.8	21969	792	0.036	K562	BD2	WT	dBET6	0.316228	1
Specimen_001_B6_B06_005.fcs	1177	68.2	1161	98.6	21247	1400	0.066	K562	BD2	WT	dBET6	0.1	1
Specimen_001_B7_B07_006.fcs	1389	76.1	1373	98.8	21856	2900	0.133	K562	BD2	WT	dBET6	0.0316228	1
Specimen_001_B8_B08_007.fcs	1513	74.9	1489	98.4	21999	5092	0.231	K562	BD2	WT	dBET6	0.01	1
Specimen_001_B9_B09_008.fcs	1541	74.5	1525	99	23093	9704	0.42	K562	BD2	WT	dBET6	0.00316228	1
Specimen_001_B10_B10_009.fcs	1444	75.4	1423	98.5	22652	11133	0.491	K562	BD2	WT	dBET6	0.001	1
Specimen_001_C2_C02_011.fcs	1380	69.9	1362	98.7	20026	825	0.041	K562	BD2	WT	dBET6	10	1
Specimen_001_C3_C03_012.fcs	1065	62.9	1045	98.1	21704	543	0.025	K562	BD2	WT	dBET6	3.16228	1
Specimen_001_C4_C04_013.fcs	974	62	961	98.7	22048	619	0.028	K562	BD2	WT	dBET6	1	1
Specimen_001_C5_C05_014.fcs	937	64.8	929	99.1	22120	857	0.039	K562	BD2	WT	dBET6	0.316228	1
Specimen_001_C6_C06_015.fcs	1394	70.6	1388	99.6	20812	1289	0.062	K562	BD2	WT	dBET6	0.1	1
Specimen_001_C7_C07_016.fcs	1665	73.8	1643	98.7	19766	2340	0.118	K562	BD2	WT	dBET6	0.0316228	1
Specimen_001_C8_C08_017.fcs	956	73.4	951	99.5	21865	5004	0.229	K562	BD2	WT	dBET6	0.01	1
Specimen_001_C9_C09_018.fcs	1594	73.9	1578	99	23099	9733	0.421	K562	BD2	WT	dBET6	0.00316228	1
Specimen_001_C10_C10_019.fcs	1380	73.6	1353	98	22011	10073	0.458	K562	BD2	WT	dBET6	0.001	1
Specimen_001_D2_D02_021.fcs	1354	72.3	1336	98.7	20965	787	0.038	K562	BD2	WT	dBET6	10	1
Specimen_001_D3_D03_022.fcs	863	59.6	847	98.1	21009	480	0.023	K562	BD2	WT	dBET6	3.16228	1
Specimen_001_D4_D04_023.fcs	718	62.4	704	98.1	22509	601	0.027	K562	BD2	WT	dBET6	1	1
Specimen_001_D5_D05_024.fcs	1172	65.8	1159	98.9	20326	831	0.041	K562	BD2	WT	dBET6	0.316228	1
Specimen_001_D6_D06_025.fcs	1007	70.5	993	98.6	19950	1306	0.065	K562	BD2	WT	dBET6	0.1	1
Specimen_001_D7_D07_026.fcs	1221	72.8	1202	98.4	20048	2621	0.131	K562	BD2	WT	dBET6	0.0316228	1
Specimen_001_D8_D08_027.fcs	1244	72.3	1231	99	21509	4995	0.232	K562	BD2	WT	dBET6	0.01	1
Specimen_001_D9_D09_028.fcs	1202	73.4	1186	98.7	22683	9558	0.421	K562	BD2	WT	dBET6	0.00316228	1
Specimen_001_D10_D10_029.fcs	1404	74.8	1391	99.1	22922	11115	0.485	K562	BD2	WT	dBET6	0.001	1
Specimen_001_E2_E02_031.fcs	980	62.3	967	98.7	22155	427	0.019	K562	BD2	WT	MZ1	10	1
Specimen_001_E3_E03_032.fcs	1258	66.9	1241	98.6	21722	430	0.02	K562	BD2	WT	MZ1	3.16228	1
Specimen_001_E4_E04_033.fcs	1179	69.9	1164	98.7	21786	475	0.022	K562	BD2	WT	MZ1	1	1
Specimen_001_E5_E05_034.fcs	799	70.9	791	99	20492	569	0.028	K562	BD2	WT	MZ1	0.316228	1
Specimen_001_E6_E06_035.fcs	1316	72	1291	98.1	21514	1091	0.051	K562	BD2	WT	MZ1	0.1	1
Specimen_001_E7_E07_036.fcs	1115	72.8	1102	98.8	21887	2021	0.092	K562	BD2	WT	MZ1	0.0316228	1
Specimen_001_E8_E08_037.fcs	1183	72.7	1170	98.9	22827	4093	0.179	K562	BD2	WT	MZ1	0.01	1
Specimen_001_E9_E09_038.fcs	849	70.4	832	98	22130	7854	0.355	K562	BD2	WT	MZ1	0.00316228	1
Specimen_001_E10_E10_039.fcs	1077	73.7	1063	98.7	23076	10097	0.438	K562	BD2	WT	MZ1	0.001	1
Specimen_001_F2_F02_041.fcs	970	62.1	959	98.9	22362	375	0.017	K562	BD2	WT	MZ1	10	1
Specimen_001_F3_F03_042.fcs	867	64.6	857	98.8	22290	395	0.018	K562	BD2	WT	MZ1	3.16228	1
Specimen_001_F4_F04_043.fcs	1374	70.5	1362	99.1	20713	384	0.019	K562	BD2	WT	MZ1	1	1
Specimen_001_F5_F05_044.fcs	907	72.2	894	98.6	20637	547	0.027	K562	BD2	WT	MZ1	0.316228	1
Specimen_001_F6_F06_045.fcs	1459	75.7	1444	99	21311	1052	0.049	K562	BD2	WT	MZ1	0.1	1
Specimen_001_F7_F07_046.fcs	1266	73.1	1249	98.7	21657	1906	0.088	K562	BD2	WT	MZ1	0.0316228	1
Specimen_001_F8_F08_047.fcs	1191	72.8	1177	98.8	22811	4189	0.184	K562	BD2	WT	MZ1	0.01	1
Specimen_001_F9_F09_048.fcs	1359	74.2	1342	98.7	22663	8171	0.361	K562	BD2	WT	MZ1	0.00316228	1
Specimen_001_F10_F10_049.fcs	1415	74	1390	98.2	23094	10121	0.438	K562	BD2	WT	MZ1	0.001	1
Specimen_001_G2_G02_051.fcs	1176	63.1	1158	98.5	23488	480	0.02	K562	BD2	WT	MZ1	10	1
Specimen_001_G3_G03_052.fcs	1287	68.5	1262	98.1	22423	389	0.017	K562	BD2	WT	MZ1	3.16228	1
Specimen_001_G4_G04_053.fcs	1340	71.3	1320	98.5	21447	449	0.021	K562	BD2	WT	MZ1	1	1
Specimen_001_G5_G05_054.fcs	1482	75.2	1465	98.9	21482	573	0.027	K562	BD2	WT	MZ1	0.316228	1
Specimen_001_G6_G06_055.fcs	1487	75.3	1458	98	22025	1170	0.053	K562	BD2	WT	MZ1	0.1	1
Specimen_001_G7_G07_056.fcs	1472	74.6	1453	98.7	22265	2303	0.103	K562	BD2	WT	MZ1	0.0316228	1
Specimen_001_G8_G08_057.fcs	1502	74.4	1483	98.7	23294	4569	0.196	K562	BD2	WT	MZ1	0.01	1
Specimen_001_G9_G09_058.fcs	1487	75.4	1469	98.8	23366	8377	0.359	K562	BD2	WT	MZ1	0.00316228	1
Specimen_001_G10_G10_059.fcs	1457	73.9	1437	98.6	21993	9936	0.452	K562	BD2	WT	MZ1	0.001	1
Specimen_001_B2_B02_001.fcs	655	61.6	625	95.4	16520	6424	0.389	K562	BD2	H437A	MMH1	10	1
Specimen_001_B3_B03_002.fcs	734	71.2	698	95.1	15213	3487	0.229	K562	BD2	H437A	MMH1	3.16228	1
Specimen_001_B4_B04_003.fcs	853	70.7	797	93.4	15158	2332	0.154	K562	BD2	H437A	MMH1	1	1
Specimen_001_B5_B05_004.fcs	754	70.1	710	94.2	15041	1870	0.124	K562	BD2	H437A	MMH1	0.316228	1
Specimen_001_B6_B06_005.fcs	747	75.2	716	95.9	15089	1603	0.106	K562	BD2	H437A	MMH1	0.1	1
Specimen_001_B7_B07_006.fcs	704	72.8	671	95.3	15323	1659	0.108	K562	BD2	H437A	MMH1	0.0316228	1
Specimen_001_B8_B08_007.fcs	692	75.1	662	95.7	14568	1505	0.103	K562	BD2	H437A	MMH1	0.01	1
Specimen_001_B9_B09_008.fcs	874	79	830	95	14870	3260	0.219	K562	BD2	H437A	MMH1	0.00316228	1
Specimen_001_B10_B10_009.fcs	744	76.3	717	96.4	14779	5666	0.383	K562	BD2	H437A	MMH1	0.001	1
Specimen_001_B11_B11_010.fcs	723	78.2	678	93.8	15093	7547	0.5	K562	BD2	H437A	DMSO	0	1
Specimen_001_C2_C02_011.fcs	603	63.6	568	94.2	16345	5802	0.355	K562	BD2	H437A	MMH1	10	1
Specimen_001_C3_C03_012.fcs	490	71.4	460	93.9	13777	3502	0.254	K562	BD2	H437A	MMH1	3.16228	1
Specimen_001_C4_C04_013.fcs	655	70.5	621	94.8	14323	2357	0.165	K562	BD2	H437A	MMH1	1	1
Specimen_001_C5_C05_014.fcs	598	74.7	559	93.5	15296	1715	0.112	K562	BD2	H437A	MMH1	0.316228	1
Specimen_001_C6_C06_015.fcs	754	73.4	715	94.8	14579	1556	0.107	K562	BD2	H437A	MMH1	0.1	1
Specimen_001_C7_C07_016.fcs	764	73	731	95.7	15173	1595	0.105	K562	BD2	H437A	MMH1	0.0316228	1
Specimen_001_C8_C08_017.fcs	716	76.7	676	94.4	13806	1431	0.104	K562	BD2	H437A	MMH1	0.01	1
Specimen_001_C9_C09_018.fcs	826	75.7	786	95.2	13901	3146	0.226	K562	BD2	H437A	MMH1	0.00316228	1
Specimen_001_C10_C10_019.fcs	693	74.6	667	96.2	14359	4021	0.28	K562	BD2	H437A	MMH1	0.001	1
Specimen_001_C11_C11_020.fcs	684	76.5	645	94.3	14996	7712	0.514	K562	BD2	H437A	DMSO	0	1
Specimen_001_D2_D02_021.fcs	707	65.2	670	94.8	16194	6095	0.376	K562	BD2	H437A	MMH1	10	1
Specimen_001_D3_D03_022.fcs	664	69.5	628	94.6	14950	3474	0.232	K562	BD2	H437A	MMH1	3.16228	1
Specimen_001_D4_D04_023.fcs	736	70.2	693	94.2	15170	2369	0.156	K562	BD2	H437A	MMH1	1	1
Specimen_001_D5_D05_024.fcs	677	70.4	649	95.9	15120	1785	0.118	K562	BD2	H437A	MMH1	0.316228	1
Specimen_001_D6_D06_025.fcs	663	70.8	632	95.3	14777	1547	0.105	K562	BD2	H437A	MMH1	0.1	1
Specimen_001_D7_D07_026.fcs	650	74.9	627	96.5	14116	1452	0.103	K562	BD2	H437A	MMH1	0.0316228	1
Specimen_001_D8_D08_027.fcs	782	78.9	739	94.5	14509	1497	0.103	K562	BD2	H437A	MMH1	0.01	1
Specimen_001_D9_D09_028.fcs	682	74.9	650	95.3	14948	3458	0.231	K562	BD2	H437A	MMH1	0.00316228	1
Specimen_001_D10_D10_029.fcs	559	73.5	530	94.8	13612	4844	0.356	K562	BD2	H437A	MMH1	0.001	1
Specimen_001_D11_D11_030.fcs	668	77.9	638	95.5	15021	7674	0.511	K562	BD2	H437A	DMSO	0	1
Specimen_001_E2_E02_031.fcs	587	60.6	556	94.7	16816	6917	0.411	K562	BD2	H437A	MMH2	10	1
Specimen_001_E3_E03_032.fcs	618	70.3	584	94.5	15345	3646	0.238	K562	BD2	H437A	MMH2	3.16228	1
Specimen_001_E4_E04_033.fcs	632	73.5	609	96.4	14872	2687	0.181	K562	BD2	H437A	MMH2	1	1
Specimen_001_E5_E05_034.fcs	731	74.8	699	95.6	15103	3004	0.199	K562	BD2	H437A	MMH2	0.316228	1
Specimen_001_E6_E06_035.fcs	690	76.3	654	94.8	15030	3217	0.214	K562	BD2	H437A	MMH2	0.1	1
Specimen_001_E7_E07_036.fcs	700	75.8	673	96.1	13425	3163	0.236	K562	BD2	H437A	MMH2	0.0316228	1
Specimen_001_E8_E08_037.fcs	711	75.6	676	95.1	15190	4718	0.311	K562	BD2	H437A	MMH2	0.01	1
Specimen_001_E9_E09_038.fcs	734	76.5	695	94.7	14954	6749	0.451	K562	BD2	H437A	MMH2	0.00316228	1
Specimen_001_E10_E10_039.fcs	702	75.6	668	95.2	13791	6900	0.5	K562	BD2	H437A	MMH2	0.001	1
Specimen_001_F2_F02_041.fcs	354	59.8	339	95.8	16108	6505	0.404	K562	BD2	H437A	MMH2	10	1
Specimen_001_F3_F03_042.fcs	663	67.7	631	95.2	15900	3991	0.251	K562	BD2	H437A	MMH2	3.16228	1
Specimen_001_F4_F04_043.fcs	726	72.9	687	94.6	14805	3024	0.204	K562	BD2	H437A	MMH2	1	1
Specimen_001_F5_F05_044.fcs	501	77.2	476	95	15896	3255	0.205	K562	BD2	H437A	MMH2	0.316228	1
Specimen_001_F6_F06_045.fcs	658	74.3	621	94.4	15112	3193	0.211	K562	BD2	H437A	MMH2	0.1	1
Specimen_001_F7_F07_046.fcs	495	76.5	467	94.3	14039	3298	0.235	K562	BD2	H437A	MMH2	0.0316228	1
Specimen_001_F8_F08_047.fcs	571	73.5	552	96.7	14319	3951	0.276	K562	BD2	H437A	MMH2	0.01	1
Specimen_001_F9_F09_048.fcs	775	78.3	736	95	14653	6489	0.443	K562	BD2	H437A	MMH2	0.00316228	1
Specimen_001_F10_F10_049.fcs	477	75.5	456	95.6	14261	6983	0.49	K562	BD2	H437A	MMH2	0.001	1
Specimen_001_G2_G02_051.fcs	548	64.5	523	95.4	16078	7353	0.457	K562	BD2	H437A	MMH2	10	1
Specimen_001_G3_G03_052.fcs	565	66.7	540	95.6	15513	3965	0.256	K562	BD2	H437A	MMH2	3.16228	1
Specimen_001_G4_G04_053.fcs	657	72.2	623	94.8	15083	2929	0.194	K562	BD2	H437A	MMH2	1	1
Specimen_001_G5_G05_054.fcs	643	75.8	606	94.2	15230	3165	0.208	K562	BD2	H437A	MMH2	0.316228	1
Specimen_001_G6_G06_055.fcs	679	74.8	652	96	14809	3156	0.213	K562	BD2	H437A	MMH2	0.1	1
Specimen_001_G7_G07_056.fcs	589	73.3	568	96.4	14505	3520	0.243	K562	BD2	H437A	MMH2	0.0316228	1
Specimen_001_G8_G08_057.fcs	568	74.5	538	94.7	15225	4356	0.286	K562	BD2	H437A	MMH2	0.01	1
Specimen_001_G9_G09_058.fcs	653	77.8	616	94.3	13851	6275	0.453	K562	BD2	H437A	MMH2	0.00316228	1
Specimen_001_G10_G10_059.fcs	586	76.3	566	96.6	14405	6900	0.479	K562	BD2	H437A	MMH2	0.001	1
Specimen_001_B2_B02_001.fcs	768	71.8	730	95.1	14971	811	0.054	K562	BD2	H437A	dBET6	10	1
Specimen_001_B3_B03_002.fcs	639	69.8	602	94.2	14059	442	0.031	K562	BD2	H437A	dBET6	3.16228	1
Specimen_001_B4_B04_003.fcs	635	71.3	607	95.6	14577	394	0.027	K562	BD2	H437A	dBET6	1	1
Specimen_001_B5_B05_004.fcs	733	72.1	699	95.4	15459	440	0.028	K562	BD2	H437A	dBET6	0.316228	1
Specimen_001_B6_B06_005.fcs	693	72.8	662	95.5	14446	514	0.036	K562	BD2	H437A	dBET6	0.1	1
Specimen_001_B7_B07_006.fcs	675	76.7	650	96.3	14624	813	0.056	K562	BD2	H437A	dBET6	0.0316228	1
Specimen_001_B8_B08_007.fcs	776	78.3	731	94.2	14570	1591	0.109	K562	BD2	H437A	dBET6	0.01	1
Specimen_001_B9_B09_008.fcs	895	78.2	847	94.6	14350	3273	0.228	K562	BD2	H437A	dBET6	0.00316228	1
Specimen_001_B10_B10_009.fcs	778	78	739	95	14942	4711	0.315	K562	BD2	H437A	dBET6	0.001	1
Specimen_001_C2_C02_011.fcs	829	72.5	786	94.8	15539	725	0.047	K562	BD2	H437A	dBET6	10	1
Specimen_001_C3_C03_012.fcs	712	69.5	672	94.4	15124	454	0.03	K562	BD2	H437A	dBET6	3.16228	1
Specimen_001_C4_C04_013.fcs	619	69.8	584	94.3	14055	408	0.029	K562	BD2	H437A	dBET6	1	1
Specimen_001_C5_C05_014.fcs	503	71.3	474	94.2	15403	419	0.027	K562	BD2	H437A	dBET6	0.316228	1
Specimen_001_C6_C06_015.fcs	633	71.1	609	96.2	14936	518	0.035	K562	BD2	H437A	dBET6	0.1	1
Specimen_001_C7_C07_016.fcs	681	73.7	651	95.6	14278	737	0.052	K562	BD2	H437A	dBET6	0.0316228	1
Specimen_001_C8_C08_017.fcs	748	76	720	96.3	13675	1424	0.104	K562	BD2	H437A	dBET6	0.01	1
Specimen_001_C9_C09_018.fcs	742	75.1	718	96.8	15261	3495	0.229	K562	BD2	H437A	dBET6	0.00316228	1
Specimen_001_C10_C10_019.fcs	713	78	681	95.5	14939	4435	0.297	K562	BD2	H437A	dBET6	0.001	1
Specimen_001_D2_D02_021.fcs	760	73.8	718	94.5	14159	721	0.051	K562	BD2	H437A	dBET6	10	1
Specimen_001_D3_D03_022.fcs	661	69	621	93.9	15603	452	0.029	K562	BD2	H437A	dBET6	3.16228	1
Specimen_001_D4_D04_023.fcs	656	71.5	620	94.5	14461	478	0.033	K562	BD2	H437A	dBET6	1	1
Specimen_001_D5_D05_024.fcs	677	73	648	95.7	14615	447	0.031	K562	BD2	H437A	dBET6	0.316228	1
Specimen_001_D6_D06_025.fcs	620	70.8	589	95	13962	452	0.032	K562	BD2	H437A	dBET6	0.1	1
Specimen_001_D7_D07_026.fcs	644	75.6	607	94.3	14506	929	0.064	K562	BD2	H437A	dBET6	0.0316228	1
Specimen_001_D8_D08_027.fcs	700	76.4	650	92.9	14196	1415	0.1	K562	BD2	H437A	dBET6	0.01	1
Specimen_001_D9_D09_028.fcs	698	77.6	663	95	14229	3464	0.243	K562	BD2	H437A	dBET6	0.00316228	1
Specimen_001_D10_D10_029.fcs	682	77.5	651	95.5	14173	4601	0.325	K562	BD2	H437A	dBET6	0.001	1
Specimen_001_E2_E02_031.fcs	750	70.8	717	95.6	15522	433	0.028	K562	BD2	H437A	MZ1	10	1
Specimen_001_E3_E03_032.fcs	690	73.4	647	93.8	14824	384	0.026	K562	BD2	H437A	MZ1	3.16228	1
Specimen_001_E4_E04_033.fcs	696	77.7	662	95.1	14450	406	0.028	K562	BD2	H437A	MZ1	1	1
Specimen_001_E5_E05_034.fcs	749	79	725	96.8	15050	560	0.037	K562	BD2	H437A	MZ1	0.316228	1
Specimen_001_E6_E06_035.fcs	733	78.5	702	95.8	15060	957	0.064	K562	BD2	H437A	MZ1	0.1	1
Specimen_001_E7_E07_036.fcs	701	79.7	658	93.9	14164	1603	0.113	K562	BD2	H437A	MZ1	0.0316228	1
Specimen_001_E8_E08_037.fcs	637	76.9	605	95	15621	3221	0.206	K562	BD2	H437A	MZ1	0.01	1
Specimen_001_E9_E09_038.fcs	702	77.2	671	95.6	14736	5511	0.374	K562	BD2	H437A	MZ1	0.00316228	1
Specimen_001_E10_E10_039.fcs	758	75.9	724	95.5	15432	6439	0.417	K562	BD2	H437A	MZ1	0.001	1
Specimen_001_F2_F02_041.fcs	803	73.9	771	96	14660	483	0.033	K562	BD2	H437A	MZ1	10	1
Specimen_001_F3_F03_042.fcs	555	70.7	529	95.3	14752	414	0.028	K562	BD2	H437A	MZ1	3.16228	1
Specimen_001_F4_F04_043.fcs	634	77.2	606	95.6	15548	497	0.032	K562	BD2	H437A	MZ1	1	1
Specimen_001_F5_F05_044.fcs	608	78.6	578	95.1	14697	566	0.039	K562	BD2	H437A	MZ1	0.316228	1
Specimen_001_F6_F06_045.fcs	775	76.4	755	97.4	14977	996	0.067	K562	BD2	H437A	MZ1	0.1	1
Specimen_001_F7_F07_046.fcs	647	76.7	625	96.6	14335	1574	0.11	K562	BD2	H437A	MZ1	0.0316228	1
Specimen_001_F8_F08_047.fcs	781	77.8	751	96.2	14393	2768	0.192	K562	BD2	H437A	MZ1	0.01	1
Specimen_001_F9_F09_048.fcs	691	74.1	654	94.6	14427	5417	0.375	K562	BD2	H437A	MZ1	0.00316228	1
Specimen_001_F10_F10_049.fcs	719	75.8	683	95	15603	6312	0.405	K562	BD2	H437A	MZ1	0.001	1
Specimen_001_G2_G02_051.fcs	641	70.8	621	96.9	15435	460	0.03	K562	BD2	H437A	MZ1	10	1
Specimen_001_G3_G03_052.fcs	740	74.3	695	93.9	13772	515	0.037	K562	BD2	H437A	MZ1	3.16228	1
Specimen_001_G4_G04_053.fcs	845	76.7	806	95.4	14292	426	0.03	K562	BD2	H437A	MZ1	1	1
Specimen_001_G5_G05_054.fcs	647	72.9	620	95.8	14115	540	0.038	K562	BD2	H437A	MZ1	0.316228	1
Specimen_001_G6_G06_055.fcs	722	76.2	690	95.6	14360	904	0.063	K562	BD2	H437A	MZ1	0.1	1
Specimen_001_G7_G07_056.fcs	610	76.2	583	95.6	15198	1797	0.118	K562	BD2	H437A	MZ1	0.0316228	1
Specimen_001_G8_G08_057.fcs	729	74.8	692	94.9	14667	3087	0.21	K562	BD2	H437A	MZ1	0.01	1
Specimen_001_G9_G09_058.fcs	741	76.9	702	94.7	14866	5646	0.38	K562	BD2	H437A	MZ1	0.00316228	1
Specimen_001_G10_G10_059.fcs	807	74.1	776	96.2	14941	6439	0.431	K562	BD2	H437A	MZ1	0.001	1
Specimen_001_B2_B02_001.fcs	701	72.8	658	93.9	11416	1094	0.096	K562	BD2	N433A	MMH1	10	1
Specimen_001_B3_B03_002.fcs	704	75.7	656	93.2	10925	582	0.053	K562	BD2	N433A	MMH1	3.16228	1
Specimen_001_B4_B04_003.fcs	712	77.7	657	92.3	11318	414	0.037	K562	BD2	N433A	MMH1	1	1
Specimen_001_B5_B05_004.fcs	533	79.2	500	93.8	11295	405	0.036	K562	BD2	N433A	MMH1	0.316228	1
Specimen_001_B6_B06_005.fcs	677	79	639	94.4	11467	384	0.033	K562	BD2	N433A	MMH1	0.1	1
Specimen_001_B7_B07_006.fcs	599	80.9	550	91.8	11025	428	0.039	K562	BD2	N433A	MMH1	0.0316228	1
Specimen_001_B8_B08_007.fcs	626	81.7	585	93.5	10874	515	0.047	K562	BD2	N433A	MMH1	0.01	1
Specimen_001_B9_B09_008.fcs	692	80.2	636	91.9	11291	1441	0.128	K562	BD2	N433A	MMH1	0.00316228	1
Specimen_001_B10_B10_009.fcs	593	80.4	546	92.1	10918	2773	0.254	K562	BD2	N433A	MMH1	0.001	1
Specimen_001_B11_B11_010.fcs	561	80.4	519	92.5	11098	4137	0.373	K562	BD2	N433A	DMSO	0	1
Specimen_001_C2_C02_011.fcs	602	69.6	556	92.4	11658	1005	0.086	K562	BD2	N433A	MMH1	10	1
Specimen_001_C3_C03_012.fcs	664	77.3	606	91.3	11080	592	0.053	K562	BD2	N433A	MMH1	3.16228	1
Specimen_001_C4_C04_013.fcs	736	79	679	92.3	10852	413	0.038	K562	BD2	N433A	MMH1	1	1
Specimen_001_C5_C05_014.fcs	584	77.7	535	91.6	10809	347	0.032	K562	BD2	N433A	MMH1	0.316228	1
Specimen_001_C6_C06_015.fcs	561	77.1	516	92	11099	405	0.036	K562	BD2	N433A	MMH1	0.1	1
Specimen_001_C7_C07_016.fcs	518	78.5	488	94.2	10026	419	0.042	K562	BD2	N433A	MMH1	0.0316228	1
Specimen_001_C8_C08_017.fcs	444	81.2	401	90.3	10674	475	0.045	K562	BD2	N433A	MMH1	0.01	1
Specimen_001_C9_C09_018.fcs	543	82.8	491	90.4	10412	1251	0.12	K562	BD2	N433A	MMH1	0.00316228	1
Specimen_001_C10_C10_019.fcs	636	83.5	578	90.9	10366	2384	0.23	K562	BD2	N433A	MMH1	0.001	1
Specimen_001_C11_C11_020.fcs	605	80.1	551	91.1	10164	3778	0.372	K562	BD2	N433A	DMSO	0	1
Specimen_001_D2_D02_021.fcs	681	69.6	632	92.8	11432	1047	0.092	K562	BD2	N433A	MMH1	10	1
Specimen_001_D3_D03_022.fcs	771	80.9	697	90.4	11013	588	0.053	K562	BD2	N433A	MMH1	3.16228	1
Specimen_001_D4_D04_023.fcs	710	80	665	93.7	10902	422	0.039	K562	BD2	N433A	MMH1	1	1
Specimen_001_D5_D05_024.fcs	505	74.4	466	92.3	10909	388	0.036	K562	BD2	N433A	MMH1	0.316228	1
Specimen_001_D6_D06_025.fcs	564	76.3	519	92	11010	349	0.032	K562	BD2	N433A	MMH1	0.1	1
Specimen_001_D7_D07_026.fcs	503	75.8	465	92.4	10722	413	0.039	K562	BD2	N433A	MMH1	0.0316228	1
Specimen_001_D8_D08_027.fcs	570	80.6	539	94.6	10715	504	0.047	K562	BD2	N433A	MMH1	0.01	1
Specimen_001_D9_D09_028.fcs	639	81.7	599	93.7	10561	1259	0.119	K562	BD2	N433A	MMH1	0.00316228	1
Specimen_001_D10_D10_029.fcs	534	77.3	485	90.8	10589	2597	0.245	K562	BD2	N433A	MMH1	0.001	1
Specimen_001_D11_D11_030.fcs	676	76.9	626	92.6	10815	4039	0.373	K562	BD2	N433A	DMSO	0	1
Specimen_001_E2_E02_031.fcs	649	69.3	600	92.4	11487	1896	0.165	K562	BD2	N433A	MMH2	10	1
Specimen_001_E3_E03_032.fcs	780	76.4	713	91.4	10301	614	0.06	K562	BD2	N433A	MMH2	3.16228	1
Specimen_001_E4_E04_033.fcs	560	77.3	515	92	11254	497	0.044	K562	BD2	N433A	MMH2	1	1
Specimen_001_E5_E05_034.fcs	735	78.1	693	94.3	10571	464	0.044	K562	BD2	N433A	MMH2	0.316228	1
Specimen_001_E6_E06_035.fcs	755	79.3	702	93	10556	595	0.056	K562	BD2	N433A	MMH2	0.1	1
Specimen_001_E7_E07_036.fcs	665	82.5	620	93.2	10748	978	0.091	K562	BD2	N433A	MMH2	0.0316228	1
Specimen_001_E8_E08_037.fcs	666	81.9	614	92.2	10645	1902	0.179	K562	BD2	N433A	MMH2	0.01	1
Specimen_001_E9_E09_038.fcs	698	80.5	655	93.8	10365	3054	0.295	K562	BD2	N433A	MMH2	0.00316228	1
Specimen_001_E10_E10_039.fcs	611	78.7	566	92.6	10763	3603	0.335	K562	BD2	N433A	MMH2	0.001	1
Specimen_001_F2_F02_041.fcs	716	68	667	93.2	11205	1733	0.155	K562	BD2	N433A	MMH2	10	1
Specimen_001_F3_F03_042.fcs	579	72.3	534	92.2	10949	699	0.064	K562	BD2	N433A	MMH2	3.16228	1
Specimen_001_F4_F04_043.fcs	640	81.6	599	93.6	10712	520	0.049	K562	BD2	N433A	MMH2	1	1
Specimen_001_F5_F05_044.fcs	736	78	695	94.4	11092	494	0.045	K562	BD2	N433A	MMH2	0.316228	1
Specimen_001_F6_F06_045.fcs	619	79.5	575	92.9	10330	570	0.055	K562	BD2	N433A	MMH2	0.1	1
Specimen_001_F7_F07_046.fcs	666	78.7	619	92.9	10013	884	0.088	K562	BD2	N433A	MMH2	0.0316228	1
Specimen_001_F8_F08_047.fcs	578	82.2	537	92.9	10427	1699	0.163	K562	BD2	N433A	MMH2	0.01	1
Specimen_001_F9_F09_048.fcs	547	80.8	508	92.9	10641	3158	0.297	K562	BD2	N433A	MMH2	0.00316228	1
Specimen_001_F10_F10_049.fcs	580	81.6	531	91.6	10199	3359	0.329	K562	BD2	N433A	MMH2	0.001	1
Specimen_001_G2_G02_051.fcs	527	65.3	489	92.8	12189	2473	0.203	K562	BD2	N433A	MMH2	10	1
Specimen_001_G3_G03_052.fcs	491	71.7	458	93.3	10854	756	0.07	K562	BD2	N433A	MMH2	3.16228	1
Specimen_001_G4_G04_053.fcs	677	79.1	629	92.9	10598	539	0.051	K562	BD2	N433A	MMH2	1	1
Specimen_001_G5_G05_054.fcs	566	83.9	530	93.6	10618	474	0.045	K562	BD2	N433A	MMH2	0.316228	1
Specimen_001_G6_G06_055.fcs	712	81.2	668	93.8	10709	581	0.054	K562	BD2	N433A	MMH2	0.1	1
Specimen_001_G7_G07_056.fcs	696	79.7	647	93	10406	876	0.084	K562	BD2	N433A	MMH2	0.0316228	1
Specimen_001_G8_G08_057.fcs	405	78.6	375	92.6	10486	1840	0.175	K562	BD2	N433A	MMH2	0.01	1
Specimen_001_G9_G09_058.fcs	575	80.6	544	94.6	10993	3519	0.32	K562	BD2	N433A	MMH2	0.00316228	1
Specimen_001_G10_G10_059.fcs	543	77.1	495	91.2	9946	3322	0.334	K562	BD2	N433A	MMH2	0.001	1
Specimen_001_C2_C02_011.fcs	579	78	541	93.4	12238	3286	0.269	K562	BD2	N433A	dBET6	10	1
Specimen_001_C3_C03_012.fcs	633	73.9	591	93.4	12522	3460	0.276	K562	BD2	N433A	dBET6	3.16228	1
Specimen_001_C4_C04_013.fcs	558	77.2	526	94.3	13194	3926	0.298	K562	BD2	N433A	dBET6	1	1
Specimen_001_C5_C05_014.fcs	602	80.1	565	93.9	12905	3940	0.305	K562	BD2	N433A	dBET6	0.316228	1
Specimen_001_C6_C06_015.fcs	536	76.1	499	93.1	12278	3652	0.297	K562	BD2	N433A	dBET6	0.1	1
Specimen_001_C7_C07_016.fcs	617	79.7	582	94.3	12341	3555	0.288	K562	BD2	N433A	dBET6	0.0316228	1
Specimen_001_C8_C08_017.fcs	569	80.5	530	93.1	12403	3545	0.286	K562	BD2	N433A	dBET6	0.01	1
Specimen_001_C9_C09_018.fcs	551	79.9	520	94.4	12603	3941	0.313	K562	BD2	N433A	dBET6	0.00316228	1
Specimen_001_C10_C10_019.fcs	560	79.3	540	96.4	12527	3932	0.314	K562	BD2	N433A	dBET6	0.001	1
Specimen_001_D2_D02_021.fcs	684	77.6	645	94.3	12442	3337	0.268	K562	BD2	N433A	dBET6	10	1
Specimen_001_D3_D03_022.fcs	563	80.3	523	92.9	12670	3431	0.271	K562	BD2	N433A	dBET6	3.16228	1
Specimen_001_D4_D04_023.fcs	576	75.7	539	93.6	12187	3723	0.305	K562	BD2	N433A	dBET6	1	1
Specimen_001_D5_D05_024.fcs	494	75.9	463	93.7	12866	3932	0.306	K562	BD2	N433A	dBET6	0.316228	1
Specimen_001_D6_D06_025.fcs	505	77.2	476	94.3	12689	3773	0.297	K562	BD2	N433A	dBET6	0.1	1
Specimen_001_D7_D07_026.fcs	642	81.1	603	93.9	12058	3510	0.291	K562	BD2	N433A	dBET6	0.0316228	1
Specimen_001_D8_D08_027.fcs	583	80.9	534	91.6	12177	3498	0.287	K562	BD2	N433A	dBET6	0.01	1
Specimen_001_D9_D09_028.fcs	528	79	502	95.1	12029	3802	0.316	K562	BD2	N433A	dBET6	0.00316228	1
Specimen_001_D10_D10_029.fcs	663	83	629	94.9	11521	3777	0.328	K562	BD2	N433A	dBET6	0.001	1
Specimen_001_E2_E02_031.fcs	750	77.5	705	94	12645	626	0.05	K562	BD2	N433A	MZ1	10	1
Specimen_001_E3_E03_032.fcs	659	80	602	91.4	12382	1359	0.11	K562	BD2	N433A	MZ1	3.16228	1
Specimen_001_E4_E04_033.fcs	699	81.9	648	92.7	12378	2183	0.176	K562	BD2	N433A	MZ1	1	1
Specimen_001_E5_E05_034.fcs	602	79.8	572	95	12628	3144	0.249	K562	BD2	N433A	MZ1	0.316228	1
Specimen_001_E6_E06_035.fcs	648	81.8	602	92.9	12530	3367	0.269	K562	BD2	N433A	MZ1	0.1	1
Specimen_001_E7_E07_036.fcs	703	81.8	655	93.2	11791	3581	0.304	K562	BD2	N433A	MZ1	0.0316228	1
Specimen_001_E8_E08_037.fcs	547	78.8	508	92.9	12248	3846	0.314	K562	BD2	N433A	MZ1	0.01	1
Specimen_001_E9_E09_038.fcs	599	78.3	555	92.7	13942	4451	0.319	K562	BD2	N433A	MZ1	0.00316228	1
Specimen_001_E10_E10_039.fcs	680	80.6	648	95.3	12683	4160	0.328	K562	BD2	N433A	MZ1	0.001	1
Specimen_001_F2_F02_041.fcs	817	80.3	775	94.9	12324	606	0.049	K562	BD2	N433A	MZ1	10	1
Specimen_001_F3_F03_042.fcs	694	79	646	93.1	12568	1333	0.106	K562	BD2	N433A	MZ1	3.16228	1
Specimen_001_F4_F04_043.fcs	643	79.4	607	94.4	12487	2223	0.178	K562	BD2	N433A	MZ1	1	1
Specimen_001_F5_F05_044.fcs	718	82.6	667	92.9	12622	3001	0.238	K562	BD2	N433A	MZ1	0.316228	1
Specimen_001_F6_F06_045.fcs	678	80.6	644	95	12618	3441	0.273	K562	BD2	N433A	MZ1	0.1	1
Specimen_001_F7_F07_046.fcs	661	80.6	618	93.5	12293	3660	0.298	K562	BD2	N433A	MZ1	0.0316228	1
Specimen_001_F8_F08_047.fcs	735	81.7	686	93.3	12722	3796	0.298	K562	BD2	N433A	MZ1	0.01	1
Specimen_001_F9_F09_048.fcs	584	79.6	546	93.5	12321	3894	0.316	K562	BD2	N433A	MZ1	0.00316228	1
Specimen_001_F10_F10_049.fcs	636	81	583	91.7	11982	3833	0.32	K562	BD2	N433A	MZ1	0.001	1
Specimen_001_G2_G02_051.fcs	612	73.6	559	91.3	13025	667	0.051	K562	BD2	N433A	MZ1	10	1
Specimen_001_G3_G03_052.fcs	461	76.5	437	94.8	12852	1348	0.105	K562	BD2	N433A	MZ1	3.16228	1
Specimen_001_G4_G04_053.fcs	514	80.8	479	93.2	12864	2235	0.174	K562	BD2	N433A	MZ1	1	1
Specimen_001_G5_G05_054.fcs	582	80.6	546	93.8	12046	2772	0.23	K562	BD2	N433A	MZ1	0.316228	1
Specimen_001_G6_G06_055.fcs	548	83	489	89.2	12124	3312	0.273	K562	BD2	N433A	MZ1	0.1	1
Specimen_001_G7_G07_056.fcs	661	81.8	626	94.7	12015	3655	0.304	K562	BD2	N433A	MZ1	0.0316228	1
Specimen_001_G8_G08_057.fcs	445	78.8	417	93.7	11742	3638	0.31	K562	BD2	N433A	MZ1	0.01	1
Specimen_001_G9_G09_058.fcs	459	81.4	432	94.1	11784	3634	0.308	K562	BD2	N433A	MZ1	0.00316228	1
Specimen_001_G10_G10_059.fcs	474	79	439	92.6	12324	4043	0.328	K562	BD2	N433A	MZ1	0.001	1
Specimen_001_B2_B02_001.fcs	400	43.9	348	87	9208	550	0.06	K562	BD2	Y432A	MMH1	10	1
Specimen_001_B3_B03_002.fcs	708	59.7	628	88.7	8779	382	0.044	K562	BD2	Y432A	MMH1	3.16228	1
Specimen_001_B4_B04_003.fcs	703	61.5	626	89	8609	311	0.036	K562	BD2	Y432A	MMH1	1	1
Specimen_001_B5_B05_004.fcs	568	58.6	502	88.4	8735	295	0.034	K562	BD2	Y432A	MMH1	0.316228	1
Specimen_001_B6_B06_005.fcs	541	57.6	463	85.6	8682	320	0.037	K562	BD2	Y432A	MMH1	0.1	1
Specimen_001_B7_B07_006.fcs	604	64.9	524	86.8	8846	319	0.036	K562	BD2	Y432A	MMH1	0.0316228	1
Specimen_001_B8_B08_007.fcs	567	62.7	489	86.2	8726	333	0.038	K562	BD2	Y432A	MMH1	0.01	1
Specimen_001_B9_B09_008.fcs	647	67.6	574	88.7	9126	538	0.059	K562	BD2	Y432A	MMH1	0.00316228	1
Specimen_001_B10_B10_009.fcs	603	71.1	526	87.2	8640	697	0.081	K562	BD2	Y432A	MMH1	0.001	1
Specimen_001_E11_E11_040.fcs	714	69.4	629	88.1	8564	2313	0.27	K562	BD2	Y432A	DMSO	0	1
Specimen_001_C2_C02_011.fcs	698	48.5	597	85.5	9463	539	0.057	K562	BD2	Y432A	MMH1	10	1
Specimen_001_C3_C03_012.fcs	646	62.1	576	89.2	8680	407	0.047	K562	BD2	Y432A	MMH1	3.16228	1
Specimen_001_C4_C04_013.fcs	659	58.9	567	86	8809	317	0.036	K562	BD2	Y432A	MMH1	1	1
Specimen_001_C5_C05_014.fcs	528	54.8	459	86.9	8243	318	0.039	K562	BD2	Y432A	MMH1	0.316228	1
Specimen_001_C6_C06_015.fcs	634	61.1	557	87.9	8731	301	0.034	K562	BD2	Y432A	MMH1	0.1	1
Specimen_001_C7_C07_016.fcs	625	64.5	537	85.9	8712	309	0.035	K562	BD2	Y432A	MMH1	0.0316228	1
Specimen_001_C8_C08_017.fcs	661	62.6	580	87.7	8396	346	0.041	K562	BD2	Y432A	MMH1	0.01	1
Specimen_001_C9_C09_018.fcs	800	66.5	686	85.8	8744	483	0.055	K562	BD2	Y432A	MMH1	0.00316228	1
Specimen_001_C10_C10_019.fcs	784	70.4	688	87.8	8881	655	0.074	K562	BD2	Y432A	MMH1	0.001	1
Specimen_001_F11_F11_050.fcs	761	69.2	655	86.1	9069	2446	0.27	K562	BD2	Y432A	DMSO	0	1
Specimen_001_D2_D02_021.fcs	528	46.6	455	86.2	9450	508	0.054	K562	BD2	Y432A	MMH1	10	1
Specimen_001_D3_D03_022.fcs	720	61.4	622	86.4	8781	388	0.044	K562	BD2	Y432A	MMH1	3.16228	1
Specimen_001_D4_D04_023.fcs	615	60.1	539	87.6	8711	315	0.036	K562	BD2	Y432A	MMH1	1	1
Specimen_001_D5_D05_024.fcs	557	59.4	490	88	8844	333	0.038	K562	BD2	Y432A	MMH1	0.316228	1
Specimen_001_D6_D06_025.fcs	498	58.7	440	88.4	8537	310	0.036	K562	BD2	Y432A	MMH1	0.1	1
Specimen_001_D7_D07_026.fcs	608	63.6	523	86	8367	337	0.04	K562	BD2	Y432A	MMH1	0.0316228	1
Specimen_001_D8_D08_027.fcs	661	63.7	562	85	8328	331	0.04	K562	BD2	Y432A	MMH1	0.01	1
Specimen_001_D9_D09_028.fcs	753	69.7	662	87.9	8690	530	0.061	K562	BD2	Y432A	MMH1	0.00316228	1
Specimen_001_D10_D10_029.fcs	715	69.2	631	88.3	8628	693	0.08	K562	BD2	Y432A	MMH1	0.001	1
Specimen_001_G11_G11_060.fcs	656	68.5	583	88.9	8861	2446	0.276	K562	BD2	Y432A	DMSO	0	1
Specimen_001_E2_E02_031.fcs	520	44.3	456	87.7	9180	715	0.078	K562	BD2	Y432A	MMH2	10	1
Specimen_001_E3_E03_032.fcs	619	56.4	536	86.6	8755	334	0.038	K562	BD2	Y432A	MMH2	3.16228	1
Specimen_001_E4_E04_033.fcs	654	60.2	564	86.2	8568	317	0.037	K562	BD2	Y432A	MMH2	1	1
Specimen_001_E5_E05_034.fcs	642	61.9	565	88	8463	323	0.038	K562	BD2	Y432A	MMH2	0.316228	1
Specimen_001_E6_E06_035.fcs	664	62.2	596	89.8	8803	337	0.038	K562	BD2	Y432A	MMH2	0.1	1
Specimen_001_E7_E07_036.fcs	700	62.6	614	87.7	8372	361	0.043	K562	BD2	Y432A	MMH2	0.0316228	1
Specimen_001_E8_E08_037.fcs	774	65.4	679	87.7	8511	507	0.06	K562	BD2	Y432A	MMH2	0.01	1
Specimen_001_E9_E09_038.fcs	811	67.1	706	87.1	8650	1146	0.132	K562	BD2	Y432A	MMH2	0.00316228	1
Specimen_001_E10_E10_039.fcs	738	68.7	638	86.4	8754	1783	0.204	K562	BD2	Y432A	MMH2	0.001	1
Specimen_001_F2_F02_041.fcs	599	48	501	83.6	9667	749	0.077	K562	BD2	Y432A	MMH2	10	1
Specimen_001_F3_F03_042.fcs	574	55.4	485	84.5	8718	369	0.042	K562	BD2	Y432A	MMH2	3.16228	1
Specimen_001_F4_F04_043.fcs	677	62.9	594	87.7	9226	330	0.036	K562	BD2	Y432A	MMH2	1	1
Specimen_001_F5_F05_044.fcs	624	61.4	542	86.9	8704	328	0.038	K562	BD2	Y432A	MMH2	0.316228	1
Specimen_001_F6_F06_045.fcs	658	63.9	577	87.7	8594	334	0.039	K562	BD2	Y432A	MMH2	0.1	1
Specimen_001_F7_F07_046.fcs	705	65.7	610	86.5	8313	361	0.043	K562	BD2	Y432A	MMH2	0.0316228	1
Specimen_001_F8_F08_047.fcs	731	70.4	645	88.2	8873	548	0.062	K562	BD2	Y432A	MMH2	0.01	1
Specimen_001_F9_F09_048.fcs	725	65.4	643	88.7	8783	1251	0.142	K562	BD2	Y432A	MMH2	0.00316228	1
Specimen_001_F10_F10_049.fcs	739	63.9	669	90.5	8502	1515	0.178	K562	BD2	Y432A	MMH2	0.001	1
Specimen_001_G2_G02_051.fcs	553	46.6	484	87.5	9958	784	0.079	K562	BD2	Y432A	MMH2	10	1
Specimen_001_G3_G03_052.fcs	326	52.5	287	88	9116	384	0.042	K562	BD2	Y432A	MMH2	3.16228	1
Specimen_001_G4_G04_053.fcs	529	57	469	88.7	8838	340	0.038	K562	BD2	Y432A	MMH2	1	1
Specimen_001_G5_G05_054.fcs	594	63.9	499	84	8675	336	0.039	K562	BD2	Y432A	MMH2	0.316228	1
Specimen_001_G6_G06_055.fcs	607	59.6	544	89.6	8760	318	0.036	K562	BD2	Y432A	MMH2	0.1	1
Specimen_001_G7_G07_056.fcs	579	64	504	87	8470	350	0.041	K562	BD2	Y432A	MMH2	0.0316228	1
Specimen_001_G8_G08_057.fcs	726	66.7	653	89.9	8763	489	0.056	K562	BD2	Y432A	MMH2	0.01	1
Specimen_001_G9_G09_058.fcs	808	67.9	715	88.5	9168	1214	0.132	K562	BD2	Y432A	MMH2	0.00316228	1
Specimen_001_G10_G10_059.fcs	697	69.5	613	87.9	8788	1702	0.194	K562	BD2	Y432A	MMH2	0.001	1
Specimen_001_B2_B02_001.fcs	573	58.2	504	88	8737	1761	0.202	K562	BD2	Y432A	dBET6	10	1
Specimen_001_B3_B03_002.fcs	517	55	456	88.2	8465	1366	0.161	K562	BD2	Y432A	dBET6	3.16228	1
Specimen_001_B4_B04_003.fcs	543	56.3	475	87.5	8951	1649	0.184	K562	BD2	Y432A	dBET6	1	1
Specimen_001_B5_B05_004.fcs	513	57.2	449	87.5	8697	1736	0.2	K562	BD2	Y432A	dBET6	0.316228	1
Specimen_001_B6_B06_005.fcs	585	60.2	493	84.3	8394	1779	0.212	K562	BD2	Y432A	dBET6	0.1	1
Specimen_001_B7_B07_006.fcs	465	60.6	416	89.5	8585	1848	0.215	K562	BD2	Y432A	dBET6	0.0316228	1
Specimen_001_B8_B08_007.fcs	641	68.5	566	88.3	8571	2096	0.245	K562	BD2	Y432A	dBET6	0.01	1
Specimen_001_B9_B09_008.fcs	555	63.6	483	87	8903	2363	0.265	K562	BD2	Y432A	dBET6	0.00316228	1
Specimen_001_B10_B10_009.fcs	558	64.3	484	86.7	8861	2371	0.268	K562	BD2	Y432A	dBET6	0.001	1
Specimen_001_C2_C02_011.fcs	616	60.6	535	86.9	8560	1782	0.208	K562	BD2	Y432A	dBET6	10	1
Specimen_001_C3_C03_012.fcs	418	56.8	357	85.4	8512	1398	0.164	K562	BD2	Y432A	dBET6	3.16228	1
Specimen_001_C4_C04_013.fcs	552	53.4	477	86.4	8674	1607	0.185	K562	BD2	Y432A	dBET6	1	1
Specimen_001_C5_C05_014.fcs	493	54.2	442	89.7	8413	1647	0.196	K562	BD2	Y432A	dBET6	0.316228	1
Specimen_001_C6_C06_015.fcs	698	61.5	621	89	8781	1821	0.207	K562	BD2	Y432A	dBET6	0.1	1
Specimen_001_C7_C07_016.fcs	576	63.9	504	87.5	8236	1811	0.22	K562	BD2	Y432A	dBET6	0.0316228	1
Specimen_001_C8_C08_017.fcs	654	67.6	578	88.4	8597	2041	0.237	K562	BD2	Y432A	dBET6	0.01	1
Specimen_001_C9_C09_018.fcs	651	67.2	567	87.1	8722	2334	0.268	K562	BD2	Y432A	dBET6	0.00316228	1
Specimen_001_C10_C10_019.fcs	648	69.4	562	86.7	8493	2324	0.274	K562	BD2	Y432A	dBET6	0.001	1
Specimen_001_D2_D02_021.fcs	532	59.8	454	85.3	8639	1771	0.205	K562	BD2	Y432A	dBET6	10	1
Specimen_001_D3_D03_022.fcs	434	57	373	85.9	8486	1414	0.167	K562	BD2	Y432A	dBET6	3.16228	1
Specimen_001_D4_D04_023.fcs	364	54.7	319	87.6	8867	1604	0.181	K562	BD2	Y432A	dBET6	1	1
Specimen_001_D5_D05_024.fcs	579	57.3	494	85.3	8556	1705	0.199	K562	BD2	Y432A	dBET6	0.316228	1
Specimen_001_D6_D06_025.fcs	478	60.3	415	86.8	8155	1701	0.209	K562	BD2	Y432A	dBET6	0.1	1
Specimen_001_D7_D07_026.fcs	675	64.5	606	89.8	8144	1800	0.221	K562	BD2	Y432A	dBET6	0.0316228	1
Specimen_001_D8_D08_027.fcs	536	69.7	470	87.7	8464	1995	0.236	K562	BD2	Y432A	dBET6	0.01	1
Specimen_001_D9_D09_028.fcs	516	67.5	439	85.1	8554	2315	0.271	K562	BD2	Y432A	dBET6	0.00316228	1
Specimen_001_D10_D10_029.fcs	572	65.4	492	86	8388	2232	0.266	K562	BD2	Y432A	dBET6	0.001	1
Specimen_001_E2_E02_031.fcs	511	53.5	441	86.3	8850	396	0.045	K562	BD2	Y432A	MZ1	10	1
Specimen_001_E3_E03_032.fcs	548	58.5	471	85.9	8573	463	0.054	K562	BD2	Y432A	MZ1	3.16228	1
Specimen_001_E4_E04_033.fcs	504	59.8	444	88.1	8232	730	0.089	K562	BD2	Y432A	MZ1	1	1
Specimen_001_E5_E05_034.fcs	670	65.2	588	87.8	8170	1173	0.144	K562	BD2	Y432A	MZ1	0.316228	1
Specimen_001_E6_E06_035.fcs	617	67.7	530	85.9	8513	1684	0.198	K562	BD2	Y432A	MZ1	0.1	1
Specimen_001_E7_E07_036.fcs	567	67.4	493	86.9	8599	2012	0.234	K562	BD2	Y432A	MZ1	0.0316228	1
Specimen_001_E8_E08_037.fcs	495	67.5	445	89.9	8894	2240	0.252	K562	BD2	Y432A	MZ1	0.01	1
Specimen_001_E9_E09_038.fcs	645	67.5	562	87.1	8660	2329	0.269	K562	BD2	Y432A	MZ1	0.00316228	1
Specimen_001_E10_E10_039.fcs	701	68.7	595	84.9	8686	2305	0.265	K562	BD2	Y432A	MZ1	0.001	1
Specimen_001_F2_F02_041.fcs	432	57.1	375	86.8	8423	353	0.042	K562	BD2	Y432A	MZ1	10	1
Specimen_001_F3_F03_042.fcs	542	56	475	87.6	8624	417	0.048	K562	BD2	Y432A	MZ1	3.16228	1
Specimen_001_F4_F04_043.fcs	603	59.5	524	86.9	8616	706	0.082	K562	BD2	Y432A	MZ1	1	1
Specimen_001_F5_F05_044.fcs	529	67.5	457	86.4	8119	1052	0.13	K562	BD2	Y432A	MZ1	0.316228	1
Specimen_001_F6_F06_045.fcs	528	68.3	456	86.4	8406	1659	0.197	K562	BD2	Y432A	MZ1	0.1	1
Specimen_001_F7_F07_046.fcs	651	64.9	568	87.3	8477	1957	0.231	K562	BD2	Y432A	MZ1	0.0316228	1
Specimen_001_F8_F08_047.fcs	562	69	494	87.9	8510	2147	0.252	K562	BD2	Y432A	MZ1	0.01	1
Specimen_001_F9_F09_048.fcs	632	67.1	564	89.2	9124	2441	0.268	K562	BD2	Y432A	MZ1	0.00316228	1
Specimen_001_F10_F10_049.fcs	670	69.1	586	87.5	8932	2340	0.262	K562	BD2	Y432A	MZ1	0.001	1
Specimen_001_G2_G02_051.fcs	591	56.9	507	85.8	8870	364	0.041	K562	BD2	Y432A	MZ1	10	1
Specimen_001_G3_G03_052.fcs	499	59.3	440	88.2	9078	457	0.05	K562	BD2	Y432A	MZ1	3.16228	1
Specimen_001_G4_G04_053.fcs	591	64.2	514	87	8533	685	0.08	K562	BD2	Y432A	MZ1	1	1
Specimen_001_G5_G05_054.fcs	521	68.9	454	87.1	8099	1132	0.14	K562	BD2	Y432A	MZ1	0.316228	1
Specimen_001_G6_G06_055.fcs	675	67.4	602	89.2	8566	1692	0.198	K562	BD2	Y432A	MZ1	0.1	1
Specimen_001_G7_G07_056.fcs	633	65.5	544	85.9	8566	2021	0.236	K562	BD2	Y432A	MZ1	0.0316228	1
Specimen_001_G8_G08_057.fcs	601	62.5	530	88.2	8642	2224	0.257	K562	BD2	Y432A	MZ1	0.01	1
Specimen_001_G9_G09_058.fcs	698	68.1	615	88.1	8829	2307	0.261	K562	BD2	Y432A	MZ1	0.00316228	1
Specimen_001_G10_G10_059.fcs	717	66.3	638	89	8851	2339	0.264	K562	BD2	Y432A	MZ1	0.001	1
Specimen_001_B2_B02_001.fcs	669	72.5	631	94.3	15484	924	0.06	K562	BD2	Y390A	MMH1	10	1
Specimen_001_B3_B03_002.fcs	921	80.3	867	94.1	14226	639	0.045	K562	BD2	Y390A	MMH1	3.16228	1
Specimen_001_B4_B04_003.fcs	903	82	858	95	14311	618	0.043	K562	BD2	Y390A	MMH1	1	1
Specimen_001_B5_B05_004.fcs	880	81.7	843	95.8	14048	682	0.049	K562	BD2	Y390A	MMH1	0.316228	1
Specimen_001_B6_B06_005.fcs	956	79	903	94.5	14589	823	0.056	K562	BD2	Y390A	MMH1	0.1	1
Specimen_001_B7_B07_006.fcs	973	82.9	918	94.3	14414	1089	0.076	K562	BD2	Y390A	MMH1	0.0316228	1
Specimen_001_B8_B08_007.fcs	891	82.7	838	94.1	13490	1429	0.106	K562	BD2	Y390A	MMH1	0.01	1
Specimen_001_B9_B09_008.fcs	1135	85.2	1076	94.8	14575	2434	0.167	K562	BD2	Y390A	MMH1	0.00316228	1
Specimen_001_B10_B10_009.fcs	833	83.6	802	96.3	14119	2640	0.187	K562	BD2	Y390A	MMH1	0.001	1
Specimen_001_B11_B11_010.fcs	580	82.3	549	94.7	14126	3161	0.224	K562	BD2	Y390A	DMSO	0	1
Specimen_001_C2_C02_011.fcs	863	74.9	818	94.8	14856	838	0.056	K562	BD2	Y390A	MMH1	10	1
Specimen_001_C3_C03_012.fcs	889	81.4	840	94.5	14371	642	0.045	K562	BD2	Y390A	MMH1	3.16228	1
Specimen_001_C4_C04_013.fcs	768	82.2	739	96.2	14850	634	0.043	K562	BD2	Y390A	MMH1	1	1
Specimen_001_C5_C05_014.fcs	926	82.1	874	94.4	13845	649	0.047	K562	BD2	Y390A	MMH1	0.316228	1
Specimen_001_C6_C06_015.fcs	855	80.2	806	94.3	13483	797	0.059	K562	BD2	Y390A	MMH1	0.1	1
Specimen_001_C7_C07_016.fcs	826	81.4	790	95.6	13393	1021	0.076	K562	BD2	Y390A	MMH1	0.0316228	1
Specimen_001_C8_C08_017.fcs	801	82.4	757	94.5	13735	1455	0.106	K562	BD2	Y390A	MMH1	0.01	1
Specimen_001_C9_C09_018.fcs	1013	83.4	963	95.1	14322	2385	0.167	K562	BD2	Y390A	MMH1	0.00316228	1
Specimen_001_C10_C10_019.fcs	907	83.2	850	93.7	13910	2652	0.191	K562	BD2	Y390A	MMH1	0.001	1
Specimen_001_C11_C11_020.fcs	915	84.1	880	96.2	14411	3221	0.224	K562	BD2	Y390A	DMSO	0	1
Specimen_001_D2_D02_021.fcs	838	73.1	797	95.1	14717	856	0.058	K562	BD2	Y390A	MMH1	10	1
Specimen_001_D3_D03_022.fcs	747	81.2	711	95.2	14121	636	0.045	K562	BD2	Y390A	MMH1	3.16228	1
Specimen_001_D4_D04_023.fcs	816	81.8	759	93	14591	655	0.045	K562	BD2	Y390A	MMH1	1	1
Specimen_001_D5_D05_024.fcs	798	78.9	756	94.7	14773	711	0.048	K562	BD2	Y390A	MMH1	0.316228	1
Specimen_001_D6_D06_025.fcs	839	79.6	783	93.3	14230	893	0.063	K562	BD2	Y390A	MMH1	0.1	1
Specimen_001_D7_D07_026.fcs	884	81.3	847	95.8	13546	1082	0.08	K562	BD2	Y390A	MMH1	0.0316228	1
Specimen_001_D8_D08_027.fcs	926	83.2	872	94.2	14029	1521	0.108	K562	BD2	Y390A	MMH1	0.01	1
Specimen_001_D9_D09_028.fcs	927	83.1	888	95.8	14181	2352	0.166	K562	BD2	Y390A	MMH1	0.00316228	1
Specimen_001_D10_D10_029.fcs	906	84	870	96	14266	2675	0.188	K562	BD2	Y390A	MMH1	0.001	1
Specimen_001_D11_D11_030.fcs	901	84.4	832	92.3	14169	3137	0.221	K562	BD2	Y390A	DMSO	0	1
Specimen_001_E2_E02_031.fcs	833	68.4	799	95.9	15152	3141	0.207	K562	BD2	Y390A	MMH2	10	1
Specimen_001_E3_E03_032.fcs	893	77.2	847	94.8	14732	2314	0.157	K562	BD2	Y390A	MMH2	3.16228	1
Specimen_001_E4_E04_033.fcs	874	83.2	828	94.7	14163	2373	0.168	K562	BD2	Y390A	MMH2	1	1
Specimen_001_E5_E05_034.fcs	816	80.4	779	95.5	13699	2375	0.173	K562	BD2	Y390A	MMH2	0.316228	1
Specimen_001_E6_E06_035.fcs	825	83	776	94.1	14019	2534	0.181	K562	BD2	Y390A	MMH2	0.1	1
Specimen_001_E7_E07_036.fcs	922	84	873	94.7	14162	2511	0.177	K562	BD2	Y390A	MMH2	0.0316228	1
Specimen_001_E8_E08_037.fcs	952	81	898	94.3	13981	2695	0.193	K562	BD2	Y390A	MMH2	0.01	1
Specimen_001_E9_E09_038.fcs	918	84.2	871	94.9	14189	3070	0.216	K562	BD2	Y390A	MMH2	0.00316228	1
Specimen_001_E10_E10_039.fcs	895	83	845	94.4	13592	2917	0.215	K562	BD2	Y390A	MMH2	0.001	1
Specimen_001_F2_F02_041.fcs	801	67.4	753	94	15767	3191	0.202	K562	BD2	Y390A	MMH2	10	1
Specimen_001_F3_F03_042.fcs	860	78.4	810	94.2	14736	2382	0.162	K562	BD2	Y390A	MMH2	3.16228	1
Specimen_001_F4_F04_043.fcs	884	83.8	836	94.6	14783	2415	0.163	K562	BD2	Y390A	MMH2	1	1
Specimen_001_F5_F05_044.fcs	1004	81.9	945	94.1	14352	2439	0.17	K562	BD2	Y390A	MMH2	0.316228	1
Specimen_001_F6_F06_045.fcs	911	83	869	95.4	13212	2337	0.177	K562	BD2	Y390A	MMH2	0.1	1
Specimen_001_F7_F07_046.fcs	930	85.9	875	94.1	13948	2523	0.181	K562	BD2	Y390A	MMH2	0.0316228	1
Specimen_001_F8_F08_047.fcs	908	83.8	847	93.3	14060	2713	0.193	K562	BD2	Y390A	MMH2	0.01	1
Specimen_001_F9_F09_048.fcs	889	84	848	95.4	14220	3115	0.219	K562	BD2	Y390A	MMH2	0.00316228	1
Specimen_001_F10_F10_049.fcs	957	86.5	908	94.9	13704	2976	0.217	K562	BD2	Y390A	MMH2	0.001	1
Specimen_001_G2_G02_051.fcs	806	69.5	759	94.2	15076	2999	0.199	K562	BD2	Y390A	MMH2	10	1
Specimen_001_G3_G03_052.fcs	812	79.4	761	93.7	14726	2356	0.16	K562	BD2	Y390A	MMH2	3.16228	1
Specimen_001_G4_G04_053.fcs	928	81.5	884	95.3	14654	2413	0.165	K562	BD2	Y390A	MMH2	1	1
Specimen_001_G5_G05_054.fcs	817	81.9	775	94.9	14835	2518	0.17	K562	BD2	Y390A	MMH2	0.316228	1
Specimen_001_G6_G06_055.fcs	808	81.5	767	94.9	14548	2458	0.169	K562	BD2	Y390A	MMH2	0.1	1
Specimen_001_G7_G07_056.fcs	894	85.6	845	94.5	14035	2527	0.18	K562	BD2	Y390A	MMH2	0.0316228	1
Specimen_001_G8_G08_057.fcs	964	83.7	914	94.8	13808	2551	0.185	K562	BD2	Y390A	MMH2	0.01	1
Specimen_001_G9_G09_058.fcs	966	85	913	94.5	13899	3014	0.217	K562	BD2	Y390A	MMH2	0.00316228	1
Specimen_001_G10_G10_059.fcs	921	84.9	865	93.9	14232	3174	0.223	K562	BD2	Y390A	MMH2	0.001	1
Specimen_001_B2_B02_001.fcs	862	80.9	804	93.3	14172	2268	0.16	K562	BD2	Y390A	dBET6	10	1
Specimen_001_B3_B03_002.fcs	849	79.9	785	92.5	14250	2620	0.184	K562	BD2	Y390A	dBET6	3.16228	1
Specimen_001_B4_B04_003.fcs	643	78.5	608	94.6	14348	2833	0.197	K562	BD2	Y390A	dBET6	1	1
Specimen_001_B5_B05_004.fcs	725	81.2	683	94.2	14296	2721	0.19	K562	BD2	Y390A	dBET6	0.316228	1
Specimen_001_B6_B06_005.fcs	664	81.6	628	94.6	13829	2678	0.194	K562	BD2	Y390A	dBET6	0.1	1
Specimen_001_B7_B07_006.fcs	907	86.2	843	92.9	14508	2662	0.183	K562	BD2	Y390A	dBET6	0.0316228	1
Specimen_001_B8_B08_007.fcs	853	83.4	810	95	14287	2894	0.203	K562	BD2	Y390A	dBET6	0.01	1
Specimen_001_B9_B09_008.fcs	776	81.9	731	94.2	13881	3075	0.222	K562	BD2	Y390A	dBET6	0.00316228	1
Specimen_001_B10_B10_009.fcs	847	82.5	799	94.3	14256	3155	0.221	K562	BD2	Y390A	dBET6	0.001	1
Specimen_001_C2_C02_011.fcs	941	81.3	883	93.8	13890	2260	0.163	K562	BD2	Y390A	dBET6	10	1
Specimen_001_C3_C03_012.fcs	686	74.5	653	95.2	14041	2621	0.187	K562	BD2	Y390A	dBET6	3.16228	1
Specimen_001_C4_C04_013.fcs	646	76.4	591	91.5	14863	2958	0.199	K562	BD2	Y390A	dBET6	1	1
Specimen_001_C5_C05_014.fcs	737	79.8	701	95.1	13298	2683	0.202	K562	BD2	Y390A	dBET6	0.316228	1
Specimen_001_C6_C06_015.fcs	781	81.4	738	94.5	13761	2630	0.191	K562	BD2	Y390A	dBET6	0.1	1
Specimen_001_C7_C07_016.fcs	780	83	730	93.6	13978	2611	0.187	K562	BD2	Y390A	dBET6	0.0316228	1
Specimen_001_C8_C08_017.fcs	709	83.7	661	93.2	14394	2857	0.198	K562	BD2	Y390A	dBET6	0.01	1
Specimen_001_C9_C09_018.fcs	693	80.3	653	94.2	13925	2945	0.211	K562	BD2	Y390A	dBET6	0.00316228	1
Specimen_001_C10_C10_019.fcs	733	83.8	699	95.4	14440	3211	0.222	K562	BD2	Y390A	dBET6	0.001	1
Specimen_001_D2_D02_021.fcs	686	82.2	649	94.6	14262	2374	0.166	K562	BD2	Y390A	dBET6	10	1
Specimen_001_D3_D03_022.fcs	739	75.8	698	94.5	14803	2747	0.186	K562	BD2	Y390A	dBET6	3.16228	1
Specimen_001_D4_D04_023.fcs	566	76.9	531	93.8	14509	2966	0.204	K562	BD2	Y390A	dBET6	1	1
Specimen_001_D5_D05_024.fcs	708	78.8	660	93.2	14186	2782	0.196	K562	BD2	Y390A	dBET6	0.316228	1
Specimen_001_D6_D06_025.fcs	678	81.4	640	94.4	13189	2509	0.19	K562	BD2	Y390A	dBET6	0.1	1
Specimen_001_D7_D07_026.fcs	922	84.4	872	94.6	13729	2496	0.182	K562	BD2	Y390A	dBET6	0.0316228	1
Specimen_001_D8_D08_027.fcs	851	85.3	794	93.3	13407	2635	0.197	K562	BD2	Y390A	dBET6	0.01	1
Specimen_001_D9_D09_028.fcs	720	83.6	684	95	14259	3016	0.212	K562	BD2	Y390A	dBET6	0.00316228	1
Specimen_001_D10_D10_029.fcs	709	79.7	678	95.6	14522	3171	0.218	K562	BD2	Y390A	dBET6	0.001	1
Specimen_001_E2_E02_031.fcs	676	74.3	628	92.9	14015	2640	0.188	K562	BD2	Y390A	MZ1	10	1
Specimen_001_E3_E03_032.fcs	594	79.7	562	94.6	14182	2680	0.189	K562	BD2	Y390A	MZ1	3.16228	1
Specimen_001_E4_E04_033.fcs	715	80.9	681	95.2	13773	2529	0.184	K562	BD2	Y390A	MZ1	1	1
Specimen_001_E5_E05_034.fcs	910	83.6	864	94.9	13279	2562	0.193	K562	BD2	Y390A	MZ1	0.316228	1
Specimen_001_E6_E06_035.fcs	951	84.4	902	94.8	13848	2707	0.195	K562	BD2	Y390A	MZ1	0.1	1
Specimen_001_E7_E07_036.fcs	759	84.2	710	93.5	14126	2948	0.209	K562	BD2	Y390A	MZ1	0.0316228	1
Specimen_001_E8_E08_037.fcs	880	83.9	830	94.3	13734	3018	0.22	K562	BD2	Y390A	MZ1	0.01	1
Specimen_001_E9_E09_038.fcs	835	81.9	785	94	13903	3015	0.217	K562	BD2	Y390A	MZ1	0.00316228	1
Specimen_001_E10_E10_039.fcs	875	84.1	830	94.9	14917	3329	0.223	K562	BD2	Y390A	MZ1	0.001	1
Specimen_001_F2_F02_041.fcs	946	78.7	895	94.6	14064	2740	0.195	K562	BD2	Y390A	MZ1	10	1
Specimen_001_F3_F03_042.fcs	778	80.4	738	94.9	13848	2573	0.186	K562	BD2	Y390A	MZ1	3.16228	1
Specimen_001_F4_F04_043.fcs	886	79.6	835	94.2	14230	2565	0.18	K562	BD2	Y390A	MZ1	1	1
Specimen_001_F5_F05_044.fcs	1110	84	1041	93.8	14569	2672	0.183	K562	BD2	Y390A	MZ1	0.316228	1
Specimen_001_F6_F06_045.fcs	929	84.5	885	95.3	13649	2656	0.195	K562	BD2	Y390A	MZ1	0.1	1
Specimen_001_F7_F07_046.fcs	937	82.5	879	93.8	13975	2887	0.207	K562	BD2	Y390A	MZ1	0.0316228	1
Specimen_001_F8_F08_047.fcs	942	82.8	895	95	13820	2964	0.214	K562	BD2	Y390A	MZ1	0.01	1
Specimen_001_F9_F09_048.fcs	834	81.9	787	94.4	14227	3132	0.22	K562	BD2	Y390A	MZ1	0.00316228	1
Specimen_001_F10_F10_049.fcs	887	83.8	838	94.5	13529	3018	0.223	K562	BD2	Y390A	MZ1	0.001	1
Specimen_001_G2_G02_051.fcs	811	77.3	762	94	14810	2767	0.187	K562	BD2	Y390A	MZ1	10	1
Specimen_001_G3_G03_052.fcs	771	80.4	740	96	14258	2646	0.186	K562	BD2	Y390A	MZ1	3.16228	1
Specimen_001_G4_G04_053.fcs	821	82	772	94	14316	2562	0.179	K562	BD2	Y390A	MZ1	1	1
Specimen_001_G5_G05_054.fcs	895	82.7	847	94.6	14675	2663	0.181	K562	BD2	Y390A	MZ1	0.316228	1
Specimen_001_G6_G06_055.fcs	904	83.3	852	94.2	13893	2697	0.194	K562	BD2	Y390A	MZ1	0.1	1
Specimen_001_G7_G07_056.fcs	845	84.7	783	92.7	14613	2965	0.203	K562	BD2	Y390A	MZ1	0.0316228	1
Specimen_001_G8_G08_057.fcs	833	84.1	787	94.5	14075	3081	0.219	K562	BD2	Y390A	MZ1	0.01	1
Specimen_001_G9_G09_058.fcs	826	83.7	776	93.9	14532	3118	0.215	K562	BD2	Y390A	MZ1	0.00316228	1
Specimen_001_G10_G10_059.fcs	756	83.1	718	95	14615	3192	0.218	K562	BD2	Y390A	MZ1	0.001	1
Specimen_001_B2_B02_001.fcs	396	67.5	370	93.4	14812	770	0.052	K562	BD2	W374A	MMH1	10	1
Specimen_001_B3_B03_002.fcs	533	74	510	95.7	14976	624	0.042	K562	BD2	W374A	MMH1	3.16228	1
Specimen_001_B4_B04_003.fcs	557	70.3	526	94.4	13810	438	0.032	K562	BD2	W374A	MMH1	1	1
Specimen_001_B5_B05_004.fcs	530	72.4	500	94.3	13839	436	0.032	K562	BD2	W374A	MMH1	0.316228	1
Specimen_001_B6_B06_005.fcs	596	75.3	556	93.3	14688	509	0.035	K562	BD2	W374A	MMH1	0.1	1
Specimen_001_B7_B07_006.fcs	620	77.1	591	95.3	13572	548	0.04	K562	BD2	W374A	MMH1	0.0316228	1
Specimen_001_B8_B08_007.fcs	732	79	704	96.2	13359	693	0.052	K562	BD2	W374A	MMH1	0.01	1
Specimen_001_B9_B09_008.fcs	800	83.2	767	95.9	13804	1286	0.093	K562	BD2	W374A	MMH1	0.00316228	1
Specimen_001_B10_B10_009.fcs	736	78.5	705	95.8	13585	2152	0.158	K562	BD2	W374A	MMH1	0.001	1
Specimen_001_B11_B11_010.fcs	686	79.6	655	95.5	14089	4523	0.321	K562	BD2	W374A	DMSO	0	1
Specimen_001_C2_C02_011.fcs	663	68.8	637	96.1	15104	736	0.049	K562	BD2	W374A	MMH1	10	1
Specimen_001_C3_C03_012.fcs	710	72.3	679	95.6	13764	477	0.035	K562	BD2	W374A	MMH1	3.16228	1
Specimen_001_C4_C04_013.fcs	618	75.7	586	94.8	14551	442	0.03	K562	BD2	W374A	MMH1	1	1
Specimen_001_C5_C05_014.fcs	598	73.7	575	96.2	14434	482	0.033	K562	BD2	W374A	MMH1	0.316228	1
Specimen_001_C6_C06_015.fcs	458	75.6	432	94.3	15068	519	0.034	K562	BD2	W374A	MMH1	0.1	1
Specimen_001_C7_C07_016.fcs	621	77.5	589	94.8	14576	593	0.041	K562	BD2	W374A	MMH1	0.0316228	1
Specimen_001_C8_C08_017.fcs	709	77.7	679	95.8	14164	696	0.049	K562	BD2	W374A	MMH1	0.01	1
Specimen_001_C9_C09_018.fcs	471	77.3	452	96	13746	1372	0.1	K562	BD2	W374A	MMH1	0.00316228	1
Specimen_001_C10_C10_019.fcs	584	82	558	95.5	13949	2135	0.153	K562	BD2	W374A	MMH1	0.001	1
Specimen_001_C11_C11_020.fcs	531	80.3	507	95.5	13100	4171	0.318	K562	BD2	W374A	DMSO	0	1
Specimen_001_D2_D02_021.fcs	493	68.4	471	95.5	14696	651	0.044	K562	BD2	W374A	MMH1	10	1
Specimen_001_D3_D03_022.fcs	680	75.9	653	96	14268	497	0.035	K562	BD2	W374A	MMH1	3.16228	1
Specimen_001_D4_D04_023.fcs	677	75.8	647	95.6	13770	416	0.03	K562	BD2	W374A	MMH1	1	1
Specimen_001_D5_D05_024.fcs	575	73.5	550	95.7	14069	428	0.03	K562	BD2	W374A	MMH1	0.316228	1
Specimen_001_D6_D06_025.fcs	578	75.3	553	95.7	15366	508	0.033	K562	BD2	W374A	MMH1	0.1	1
Specimen_001_D7_D07_026.fcs	570	77.7	543	95.3	13470	530	0.039	K562	BD2	W374A	MMH1	0.0316228	1
Specimen_001_D8_D08_027.fcs	614	79.4	595	96.9	13302	673	0.051	K562	BD2	W374A	MMH1	0.01	1
Specimen_001_D9_D09_028.fcs	652	81.8	615	94.3	14103	1445	0.102	K562	BD2	W374A	MMH1	0.00316228	1
Specimen_001_D10_D10_029.fcs	616	78.8	585	95	13532	2287	0.169	K562	BD2	W374A	MMH1	0.001	1
Specimen_001_D11_D11_030.fcs	558	80.9	537	96.2	13291	4131	0.311	K562	BD2	W374A	DMSO	0	1
Specimen_001_E2_E02_031.fcs	580	70.1	555	95.7	15403	1701	0.11	K562	BD2	W374A	MMH2	10	1
Specimen_001_E3_E03_032.fcs	710	76.8	677	95.4	14221	700	0.049	K562	BD2	W374A	MMH2	3.16228	1
Specimen_001_E4_E04_033.fcs	631	76.9	605	95.9	13725	689	0.05	K562	BD2	W374A	MMH2	1	1
Specimen_001_E5_E05_034.fcs	679	79.3	655	96.5	13843	801	0.058	K562	BD2	W374A	MMH2	0.316228	1
Specimen_001_E6_E06_035.fcs	718	82.6	685	95.4	13789	1079	0.078	K562	BD2	W374A	MMH2	0.1	1
Specimen_001_E7_E07_036.fcs	635	78.9	602	94.8	13089	1500	0.115	K562	BD2	W374A	MMH2	0.0316228	1
Specimen_001_E8_E08_037.fcs	460	77.8	428	93	13612	2534	0.186	K562	BD2	W374A	MMH2	0.01	1
Specimen_001_E9_E09_038.fcs	476	78.3	457	96	14204	3906	0.275	K562	BD2	W374A	MMH2	0.00316228	1
Specimen_001_E10_E10_039.fcs	730	81.4	695	95.2	14078	4071	0.289	K562	BD2	W374A	MMH2	0.001	1
Specimen_001_F2_F02_041.fcs	578	73.2	559	96.7	14742	1647	0.112	K562	BD2	W374A	MMH2	10	1
Specimen_001_F3_F03_042.fcs	342	71	327	95.6	14042	712	0.051	K562	BD2	W374A	MMH2	3.16228	1
Specimen_001_F4_F04_043.fcs	667	79.3	640	96	14342	710	0.05	K562	BD2	W374A	MMH2	1	1
Specimen_001_F5_F05_044.fcs	711	78	682	95.9	14025	790	0.056	K562	BD2	W374A	MMH2	0.316228	1
Specimen_001_F6_F06_045.fcs	641	78.6	614	95.8	13914	1021	0.073	K562	BD2	W374A	MMH2	0.1	1
Specimen_001_F7_F07_046.fcs	580	77.4	554	95.5	12942	1438	0.111	K562	BD2	W374A	MMH2	0.0316228	1
Specimen_001_F8_F08_047.fcs	646	80.9	620	96	13088	2487	0.19	K562	BD2	W374A	MMH2	0.01	1
Specimen_001_F9_F09_048.fcs	627	80.3	593	94.6	14140	3999	0.283	K562	BD2	W374A	MMH2	0.00316228	1
Specimen_001_F10_F10_049.fcs	623	82.2	598	96	13544	3967	0.293	K562	BD2	W374A	MMH2	0.001	1
Specimen_001_G2_G02_051.fcs	604	67	577	95.5	15617	1683	0.108	K562	BD2	W374A	MMH2	10	1
Specimen_001_G3_G03_052.fcs	399	70.4	378	94.7	14277	798	0.056	K562	BD2	W374A	MMH2	3.16228	1
Specimen_001_G4_G04_053.fcs	351	73	338	96.3	13258	633	0.048	K562	BD2	W374A	MMH2	1	1
Specimen_001_G5_G05_054.fcs	608	79.5	590	97	13725	776	0.057	K562	BD2	W374A	MMH2	0.316228	1
Specimen_001_G6_G06_055.fcs	700	78.9	671	95.9	13596	1069	0.079	K562	BD2	W374A	MMH2	0.1	1
Specimen_001_G7_G07_056.fcs	572	80.8	545	95.3	14836	1671	0.113	K562	BD2	W374A	MMH2	0.0316228	1
Specimen_001_G8_G08_057.fcs	553	77.3	523	94.6	13231	2247	0.17	K562	BD2	W374A	MMH2	0.01	1
Specimen_001_G9_G09_058.fcs	553	78.4	526	95.1	14017	3792	0.271	K562	BD2	W374A	MMH2	0.00316228	1
Specimen_001_G10_G10_059.fcs	689	82.7	661	95.9	13615	4019	0.295	K562	BD2	W374A	MMH2	0.001	1
Specimen_001_B2_B02_001.fcs	761	75.4	727	95.5	14734	2919	0.198	K562	BD2	W374A	dBET6	10	1
Specimen_001_B3_B03_002.fcs	619	77	575	92.9	13251	2389	0.18	K562	BD2	W374A	dBET6	3.16228	1
Specimen_001_B4_B04_003.fcs	590	76.3	565	95.8	14210	3147	0.221	K562	BD2	W374A	dBET6	1	1
Specimen_001_B5_B05_004.fcs	590	79	563	95.4	14006	3682	0.263	K562	BD2	W374A	dBET6	0.316228	1
Specimen_001_B6_B06_005.fcs	616	78.3	594	96.4	14309	4044	0.283	K562	BD2	W374A	dBET6	0.1	1
Specimen_001_B7_B07_006.fcs	683	82.5	640	93.7	13672	3874	0.283	K562	BD2	W374A	dBET6	0.0316228	1
Specimen_001_B8_B08_007.fcs	570	82.6	549	96.3	13419	4098	0.305	K562	BD2	W374A	dBET6	0.01	1
Specimen_001_B9_B09_008.fcs	709	81.2	676	95.3	13876	4198	0.303	K562	BD2	W374A	dBET6	0.00316228	1
Specimen_001_B10_B10_009.fcs	663	81.7	637	96.1	13864	4385	0.316	K562	BD2	W374A	dBET6	0.001	1
Specimen_001_C2_C02_011.fcs	628	74.9	605	96.3	14340	2888	0.201	K562	BD2	W374A	dBET6	10	1
Specimen_001_C3_C03_012.fcs	704	76.4	672	95.5	13523	2434	0.18	K562	BD2	W374A	dBET6	3.16228	1
Specimen_001_C4_C04_013.fcs	750	76.1	729	97.2	13844	3166	0.229	K562	BD2	W374A	dBET6	1	1
Specimen_001_C5_C05_014.fcs	618	75.5	584	94.5	13480	3614	0.268	K562	BD2	W374A	dBET6	0.316228	1
Specimen_001_C6_C06_015.fcs	611	75.7	573	93.8	14495	4071	0.281	K562	BD2	W374A	dBET6	0.1	1
Specimen_001_C7_C07_016.fcs	640	80.8	614	95.9	13967	4007	0.287	K562	BD2	W374A	dBET6	0.0316228	1
Specimen_001_C8_C08_017.fcs	625	80.5	597	95.5	12458	3657	0.294	K562	BD2	W374A	dBET6	0.01	1
Specimen_001_C9_C09_018.fcs	703	79.3	664	94.5	13871	4390	0.316	K562	BD2	W374A	dBET6	0.00316228	1
Specimen_001_C10_C10_019.fcs	557	80.4	522	93.7	13441	4160	0.31	K562	BD2	W374A	dBET6	0.001	1
Specimen_001_D2_D02_021.fcs	759	79.3	729	96	13737	2711	0.197	K562	BD2	W374A	dBET6	10	1
Specimen_001_D3_D03_022.fcs	729	76.1	697	95.6	14495	2657	0.183	K562	BD2	W374A	dBET6	3.16228	1
Specimen_001_D4_D04_023.fcs	675	72.3	637	94.4	12945	3067	0.237	K562	BD2	W374A	dBET6	1	1
Specimen_001_D5_D05_024.fcs	668	79.5	631	94.5	13815	3813	0.276	K562	BD2	W374A	dBET6	0.316228	1
Specimen_001_D6_D06_025.fcs	655	79.6	628	95.9	13575	3905	0.288	K562	BD2	W374A	dBET6	0.1	1
Specimen_001_D7_D07_026.fcs	678	78.7	652	96.2	14004	3940	0.281	K562	BD2	W374A	dBET6	0.0316228	1
Specimen_001_D8_D08_027.fcs	614	83.2	590	96.1	12719	3717	0.292	K562	BD2	W374A	dBET6	0.01	1
Specimen_001_D9_D09_028.fcs	684	83.2	657	96.1	14418	4582	0.318	K562	BD2	W374A	dBET6	0.00316228	1
Specimen_001_D10_D10_029.fcs	645	80.3	613	95	13761	4442	0.323	K562	BD2	W374A	dBET6	0.001	1
Specimen_001_E2_E02_031.fcs	680	77.2	638	93.8	14862	1555	0.105	K562	BD2	W374A	MZ1	10	1
Specimen_001_E3_E03_032.fcs	767	79.3	732	95.4	13142	2139	0.163	K562	BD2	W374A	MZ1	3.16228	1
Specimen_001_E4_E04_033.fcs	600	80.4	575	95.8	13995	3115	0.223	K562	BD2	W374A	MZ1	1	1
Specimen_001_E5_E05_034.fcs	578	81.1	551	95.3	13824	3633	0.263	K562	BD2	W374A	MZ1	0.316228	1
Specimen_001_E6_E06_035.fcs	657	79.5	621	94.5	14446	4051	0.28	K562	BD2	W374A	MZ1	0.1	1
Specimen_001_E7_E07_036.fcs	701	80	669	95.4	14250	4158	0.292	K562	BD2	W374A	MZ1	0.0316228	1
Specimen_001_E8_E08_037.fcs	745	81.8	716	96.1	14223	4514	0.317	K562	BD2	W374A	MZ1	0.01	1
Specimen_001_E9_E09_038.fcs	667	79.9	644	96.6	14595	4666	0.32	K562	BD2	W374A	MZ1	0.00316228	1
Specimen_001_E10_E10_039.fcs	754	80	728	96.6	14254	4382	0.307	K562	BD2	W374A	MZ1	0.001	1
Specimen_001_F2_F02_041.fcs	661	77.1	636	96.2	14596	1443	0.099	K562	BD2	W374A	MZ1	10	1
Specimen_001_F3_F03_042.fcs	740	79.2	709	95.8	15158	2460	0.162	K562	BD2	W374A	MZ1	3.16228	1
Specimen_001_F4_F04_043.fcs	682	80.3	653	95.7	14046	3118	0.222	K562	BD2	W374A	MZ1	1	1
Specimen_001_F5_F05_044.fcs	771	81.8	731	94.8	14620	3749	0.256	K562	BD2	W374A	MZ1	0.316228	1
Specimen_001_F6_F06_045.fcs	741	81.2	715	96.5	14299	4003	0.28	K562	BD2	W374A	MZ1	0.1	1
Specimen_001_F7_F07_046.fcs	729	79.6	685	94	13594	4126	0.304	K562	BD2	W374A	MZ1	0.0316228	1
Specimen_001_F8_F08_047.fcs	834	83.3	800	95.9	14595	4585	0.314	K562	BD2	W374A	MZ1	0.01	1
Specimen_001_F9_F09_048.fcs	570	79.8	542	95.1	13753	4353	0.317	K562	BD2	W374A	MZ1	0.00316228	1
Specimen_001_F10_F10_049.fcs	526	80.1	504	95.8	15230	4628	0.304	K562	BD2	W374A	MZ1	0.001	1
Specimen_001_G2_G02_051.fcs	696	76.6	668	96	14670	1586	0.108	K562	BD2	W374A	MZ1	10	1
Specimen_001_G3_G03_052.fcs	486	73	456	93.8	14147	2399	0.17	K562	BD2	W374A	MZ1	3.16228	1
Specimen_001_G4_G04_053.fcs	530	78.4	514	97	13215	2923	0.221	K562	BD2	W374A	MZ1	1	1
Specimen_001_G5_G05_054.fcs	580	78.8	555	95.7	13907	3619	0.26	K562	BD2	W374A	MZ1	0.316228	1
Specimen_001_G6_G06_055.fcs	564	79.2	538	95.4	13388	3806	0.284	K562	BD2	W374A	MZ1	0.1	1
Specimen_001_G7_G07_056.fcs	561	80.1	534	95.2	14417	4223	0.293	K562	BD2	W374A	MZ1	0.0316228	1
Specimen_001_G8_G08_057.fcs	562	80.5	531	94.5	14573	4396	0.302	K562	BD2	W374A	MZ1	0.01	1
Specimen_001_G9_G09_058.fcs	600	80.1	573	95.5	13774	4293	0.312	K562	BD2	W374A	MZ1	0.00316228	1
Specimen_001_G10_G10_059.fcs	589	78.5	566	96.1	13972	4494	0.322	K562	BD2	W374A	MZ1	0.001	1
Specimen_001_B1_B01_001.fcs	3358	65.7	3264	97.2	25978	9976	0.384	K562	BD2	WT	DMSO	0	2
Specimen_001_B2_B02_002.fcs	3088	63.7	2982	96.6	24793	4165	0.168	K562	BD2	WT	TMX1	10	2
Specimen_001_B3_B03_003.fcs	3374	66	3282	97.3	24891	3483	0.14	K562	BD2	WT	TMX1	1	2
Specimen_001_B4_B04_004.fcs	3040	67	2961	97.4	24326	4799	0.197	K562	BD2	WT	TMX1	0.1	2
Specimen_001_B5_B05_005.fcs	3308	67	3220	97.3	24766	8226	0.332	K562	BD2	WT	TMX1	0.01	2
Specimen_001_B6_B06_006.fcs	3126	66.1	3041	97.3	24238	9368	0.387	K562	BD2	WT	TMX1	0.001	2
Specimen_001_B7_B07_007.fcs	3066	65.2	2974	97	24381	7264	0.298	K562	BD2	WT	GNE11	10	2
Specimen_001_B8_B08_008.fcs	2990	65.6	2898	96.9	24841	6410	0.258	K562	BD2	WT	GNE11	1	2
Specimen_001_B9_B09_009.fcs	3228	66.7	3125	96.8	25260	6823	0.27	K562	BD2	WT	GNE11	0.1	2
Specimen_001_B10_B10_010.fcs	3231	66	3133	97	24435	8894	0.364	K562	BD2	WT	GNE11	0.01	2
Specimen_001_B11_B11_011.fcs	3217	65.9	3133	97.4	25056	9782	0.39	K562	BD2	WT	GNE11	0.001	2
Specimen_001_B12_B12_012.fcs	3250	64.8	3147	96.8	24973	9985	0.4	K562	BD2	WT	DMSO	0	2
Specimen_001_C1_C01_013.fcs	3083	64.1	2988	96.9	24832	9691	0.39	K562	BD2	WT	DMSO	0	2
Specimen_001_C2_C02_014.fcs	3390	64.7	3291	97.1	24571	4563	0.186	K562	BD2	WT	TMX1	10	2
Specimen_001_C3_C03_015.fcs	2905	64.8	2811	96.8	25610	3852	0.15	K562	BD2	WT	TMX1	1	2
Specimen_001_C4_C04_016.fcs	3047	65.8	2963	97.2	25413	5158	0.203	K562	BD2	WT	TMX1	0.1	2
Specimen_001_C5_C05_017.fcs	3175	66	3071	96.7	25603	8699	0.34	K562	BD2	WT	TMX1	0.01	2
Specimen_001_C6_C06_018.fcs	3102	65	2997	96.6	24963	9669	0.387	K562	BD2	WT	TMX1	0.001	2
Specimen_001_C7_C07_019.fcs	3076	66.3	2979	96.8	24608	7337	0.298	K562	BD2	WT	GNE11	10	2
Specimen_001_C8_C08_020.fcs	3068	65.3	2971	96.8	24251	6601	0.272	K562	BD2	WT	GNE11	1	2
Specimen_001_C9_C09_021.fcs	3183	66.3	3091	97.1	24623	7086	0.288	K562	BD2	WT	GNE11	0.1	2
Specimen_001_C10_C10_022.fcs	2724	65.9	2653	97.4	25000	8864	0.355	K562	BD2	WT	GNE11	0.01	2
Specimen_001_C11_C11_023.fcs	3105	65.5	3006	96.8	26076	9849	0.378	K562	BD2	WT	GNE11	0.001	2
Specimen_001_C12_C12_024.fcs	3475	66.7	3378	97.2	25456	9764	0.384	K562	BD2	WT	DMSO	0	2
Specimen_001_D1_D01_025.fcs	3421	66.2	3324	97.2	25501	9837	0.386	K562	BD2	WT	DMSO	0	2
Specimen_001_D2_D02_026.fcs	3134	65.5	3050	97.3	25114	4315	0.172	K562	BD2	WT	TMX1	10	2
Specimen_001_D3_D03_027.fcs	3205	65.9	3103	96.8	25482	3926	0.154	K562	BD2	WT	TMX1	1	2
Specimen_001_D4_D04_028.fcs	3041	65.1	2944	96.8	24139	5146	0.213	K562	BD2	WT	TMX1	0.1	2
Specimen_001_D5_D05_029.fcs	2746	65.2	2671	97.3	25138	8509	0.338	K562	BD2	WT	TMX1	0.01	2
Specimen_001_D6_D06_030.fcs	3096	65.5	3010	97.2	24993	9700	0.388	K562	BD2	WT	TMX1	0.001	2
Specimen_001_D7_D07_031.fcs	2883	65.7	2808	97.4	24514	7231	0.295	K562	BD2	WT	GNE11	10	2
Specimen_001_D8_D08_032.fcs	2992	66	2894	96.7	24270	6397	0.264	K562	BD2	WT	GNE11	1	2
Specimen_001_D9_D09_033.fcs	3072	66	2987	97.2	25078	6994	0.279	K562	BD2	WT	GNE11	0.1	2
Specimen_001_D10_D10_034.fcs	3164	67.4	3074	97.2	24630	8886	0.361	K562	BD2	WT	GNE11	0.01	2
Specimen_001_D11_D11_035.fcs	2890	64.6	2801	96.9	25477	9648	0.379	K562	BD2	WT	GNE11	0.001	2
Specimen_001_D12_D12_036.fcs	3197	65.4	3117	97.5	24784	9542	0.385	K562	BD2	WT	DMSO	0	2
Specimen_001_B1_B01_001.fcs	2498	60.6	2302	92.2	11825	9180	0.776	K562	BD2	H437A	DMSO	0	2
Specimen_001_B2_B02_002.fcs	2647	61.1	2443	92.3	11963	6580	0.55	K562	BD2	H437A	TMX1	10	2
Specimen_001_B3_B03_003.fcs	2743	62.4	2510	91.5	11358	6708	0.591	K562	BD2	H437A	TMX1	1	2
Specimen_001_B4_B04_004.fcs	2820	61.3	2586	91.7	11482	8102	0.706	K562	BD2	H437A	TMX1	0.1	2
Specimen_001_B5_B05_005.fcs	2509	59.4	2293	91.4	11160	8657	0.776	K562	BD2	H437A	TMX1	0.01	2
Specimen_001_B6_B06_006.fcs	2648	60.1	2444	92.3	11708	9219	0.787	K562	BD2	H437A	TMX1	0.001	2
Specimen_001_B7_B07_007.fcs	2607	62.9	2400	92.1	11963	7780	0.65	K562	BD2	H437A	GNE11	10	2
Specimen_001_B8_B08_008.fcs	2871	63	2660	92.7	11842	7608	0.642	K562	BD2	H437A	GNE11	1	2
Specimen_001_B9_B09_009.fcs	2611	61.7	2400	91.9	11195	8491	0.758	K562	BD2	H437A	GNE11	0.1	2
Specimen_001_B10_B10_010.fcs	2853	61.8	2622	91.9	11133	9012	0.809	K562	BD2	H437A	GNE11	0.01	2
Specimen_001_B11_B11_011.fcs	2621	59.7	2390	91.2	11297	9033	0.8	K562	BD2	H437A	GNE11	0.001	2
Specimen_001_B12_B12_012.fcs	2657	59.7	2447	92.1	11193	8977	0.802	K562	BD2	H437A	DMSO	0	2
Specimen_001_C1_C01_013.fcs	2181	60.4	2007	92	11519	9044	0.785	K562	BD2	H437A	DMSO	0	2
Specimen_001_C2_C02_014.fcs	2488	61.6	2300	92.4	12126	6831	0.563	K562	BD2	H437A	TMX1	10	2
Specimen_001_C3_C03_015.fcs	2616	62	2413	92.2	11590	6897	0.595	K562	BD2	H437A	TMX1	1	2
Specimen_001_C4_C04_016.fcs	2600	59.3	2409	92.7	11395	8022	0.704	K562	BD2	H437A	TMX1	0.1	2
Specimen_001_C5_C05_017.fcs	2465	59.4	2297	93.2	11363	9077	0.799	K562	BD2	H437A	TMX1	0.01	2
Specimen_001_C6_C06_018.fcs	2625	60.6	2420	92.2	11374	9061	0.797	K562	BD2	H437A	TMX1	0.001	2
Specimen_001_C7_C07_019.fcs	2774	62.9	2579	93	11515	7812	0.678	K562	BD2	H437A	GNE11	10	2
Specimen_001_C8_C08_020.fcs	2797	62.9	2585	92.4	11509	7626	0.663	K562	BD2	H437A	GNE11	1	2
Specimen_001_C9_C09_021.fcs	2615	61.5	2403	91.9	11143	8112	0.728	K562	BD2	H437A	GNE11	0.1	2
Specimen_001_C10_C10_022.fcs	2391	60.6	2219	92.8	11493	8967	0.78	K562	BD2	H437A	GNE11	0.01	2
Specimen_001_C11_C11_023.fcs	2694	60.3	2472	91.8	11646	9023	0.775	K562	BD2	H437A	GNE11	0.001	2
Specimen_001_C12_C12_024.fcs	2853	61.3	2623	91.9	11480	9150	0.797	K562	BD2	H437A	DMSO	0	2
Specimen_001_D1_D01_025.fcs	2585	59.3	2364	91.5	11366	9005	0.792	K562	BD2	H437A	DMSO	0	2
Specimen_001_D2_D02_026.fcs	2590	62.5	2378	91.8	11480	6788	0.591	K562	BD2	H437A	TMX1	10	2
Specimen_001_D3_D03_027.fcs	2431	61.9	2244	92.3	11327	6878	0.607	K562	BD2	H437A	TMX1	1	2
Specimen_001_D4_D04_028.fcs	2658	61.4	2451	92.2	11538	8236	0.714	K562	BD2	H437A	TMX1	0.1	2
Specimen_001_D5_D05_029.fcs	2726	61.3	2510	92.1	11343	8833	0.779	K562	BD2	H437A	TMX1	0.01	2
Specimen_001_D6_D06_030.fcs	2457	58.1	2239	91.1	11418	9182	0.804	K562	BD2	H437A	TMX1	0.001	2
Specimen_001_D7_D07_031.fcs	2653	62.2	2454	92.5	11201	7544	0.674	K562	BD2	H437A	GNE11	10	2
Specimen_001_D8_D08_032.fcs	2726	62.6	2521	92.5	11131	7556	0.679	K562	BD2	H437A	GNE11	1	2
Specimen_001_D9_D09_033.fcs	2729	62.5	2511	92	11465	8576	0.748	K562	BD2	H437A	GNE11	0.1	2
Specimen_001_D10_D10_034.fcs	2657	60.3	2453	92.3	11093	8766	0.79	K562	BD2	H437A	GNE11	0.01	2
Specimen_001_D11_D11_035.fcs	2509	61.4	2302	91.7	11336	9227	0.814	K562	BD2	H437A	GNE11	0.001	2
Specimen_001_D12_D12_036.fcs	2787	61.9	2600	93.3	11089	9003	0.812	K562	BD2	H437A	DMSO	0	2
Specimen_001_B1_B01_001.fcs	1975	52	1774	89.8	7856	5864	0.746	K562	BD2	N433A	DMSO	0	2
Specimen_001_B2_B02_002.fcs	1914	52.4	1704	89	8244	2247	0.273	K562	BD2	N433A	TMX1	10	2
Specimen_001_B3_B03_003.fcs	1912	54.3	1694	88.6	7930	3138	0.396	K562	BD2	N433A	TMX1	1	2
Specimen_001_B4_B04_004.fcs	1869	52.6	1666	89.1	7667	4620	0.603	K562	BD2	N433A	TMX1	0.1	2
Specimen_001_B5_B05_005.fcs	1940	52.5	1777	91.6	7990	5788	0.724	K562	BD2	N433A	TMX1	0.01	2
Specimen_001_B6_B06_006.fcs	1865	52.5	1687	90.5	8101	5979	0.738	K562	BD2	N433A	TMX1	0.001	2
Specimen_001_B7_B07_007.fcs	1552	52.3	1396	89.9	8279	3105	0.375	K562	BD2	N433A	GNE11	10	2
Specimen_001_B8_B08_008.fcs	1987	55.3	1774	89.3	7921	2923	0.369	K562	BD2	N433A	GNE11	1	2
Specimen_001_B9_B09_009.fcs	2159	56.3	1943	90	7789	4431	0.569	K562	BD2	N433A	GNE11	0.1	2
Specimen_001_B10_B10_010.fcs	1993	53.6	1778	89.2	8064	5602	0.695	K562	BD2	N433A	GNE11	0.01	2
Specimen_001_B11_B11_011.fcs	1998	52.8	1780	89.1	8112	5870	0.724	K562	BD2	N433A	GNE11	0.001	2
Specimen_001_B12_B12_012.fcs	2062	53.4	1868	90.6	8088	5874	0.726	K562	BD2	N433A	DMSO	0	2
Specimen_001_C1_C01_013.fcs	1883	51.7	1707	90.7	8262	5976	0.723	K562	BD2	N433A	DMSO	0	2
Specimen_001_C2_C02_014.fcs	1734	50.6	1561	90	8571	2346	0.274	K562	BD2	N433A	TMX1	10	2
Specimen_001_C3_C03_015.fcs	1897	55.5	1692	89.2	7967	3217	0.404	K562	BD2	N433A	TMX1	1	2
Specimen_001_C4_C04_016.fcs	1672	54.6	1474	88.2	7663	4642	0.606	K562	BD2	N433A	TMX1	0.1	2
Specimen_001_C5_C05_017.fcs	1678	53.3	1499	89.3	7851	5756	0.733	K562	BD2	N433A	TMX1	0.01	2
Specimen_001_C6_C06_018.fcs	1345	51.8	1202	89.4	8231	6151	0.747	K562	BD2	N433A	TMX1	0.001	2
Specimen_001_C7_C07_019.fcs	1974	55.8	1798	91.1	8458	3022	0.357	K562	BD2	N433A	GNE11	10	2
Specimen_001_C8_C08_020.fcs	2009	56	1840	91.6	7931	2933	0.37	K562	BD2	N433A	GNE11	1	2
Specimen_001_C9_C09_021.fcs	1871	54.6	1678	89.7	7841	4505	0.575	K562	BD2	N433A	GNE11	0.1	2
Specimen_001_C10_C10_022.fcs	1743	51.6	1560	89.5	7848	5493	0.7	K562	BD2	N433A	GNE11	0.01	2
Specimen_001_C11_C11_023.fcs	1701	52.7	1515	89.1	7848	5653	0.72	K562	BD2	N433A	GNE11	0.001	2
Specimen_001_C12_C12_024.fcs	2024	52.6	1800	88.9	8058	5834	0.724	K562	BD2	N433A	DMSO	0	2
Specimen_001_D1_D01_025.fcs	2001	52.7	1822	91.1	8081	5728	0.709	K562	BD2	N433A	DMSO	0	2
Specimen_001_D2_D02_026.fcs	1716	51.1	1532	89.3	8376	2274	0.271	K562	BD2	N433A	TMX1	10	2
Specimen_001_D3_D03_027.fcs	1919	54.4	1750	91.2	8204	3204	0.391	K562	BD2	N433A	TMX1	1	2
Specimen_001_D4_D04_028.fcs	1570	54.3	1424	90.7	8125	4666	0.574	K562	BD2	N433A	TMX1	0.1	2
Specimen_001_D5_D05_029.fcs	1680	50.6	1487	88.5	8506	6080	0.715	K562	BD2	N433A	TMX1	0.01	2
Specimen_001_D6_D06_030.fcs	1739	51.9	1574	90.5	7917	5864	0.741	K562	BD2	N433A	TMX1	0.001	2
Specimen_001_D7_D07_031.fcs	1670	54.4	1498	89.7	8482	3088	0.364	K562	BD2	N433A	GNE11	10	2
Specimen_001_D8_D08_032.fcs	2051	56.8	1845	90	8238	2992	0.363	K562	BD2	N433A	GNE11	1	2
Specimen_001_D9_D09_033.fcs	1975	53.8	1785	90.4	7957	4468	0.562	K562	BD2	N433A	GNE11	0.1	2
Specimen_001_D10_D10_034.fcs	1905	53.3	1718	90.2	8566	5952	0.695	K562	BD2	N433A	GNE11	0.01	2
Specimen_001_D11_D11_035.fcs	1872	53.6	1694	90.5	7967	5852	0.735	K562	BD2	N433A	GNE11	0.001	2
Specimen_001_D12_D12_036.fcs	2043	53	1849	90.5	8214	5909	0.719	K562	BD2	N433A	DMSO	0	2
Specimen_001_B1_B01_001.fcs	394	18.7	312	79.2	4581	3108	0.678	K562	BD2	Y432A	DMSO	0	2
Specimen_001_B2_B02_002.fcs	203	10.5	152	74.9	5237	1429	0.273	K562	BD2	Y432A	TMX1	10	2
Specimen_001_B3_B03_003.fcs	200	11.3	144	72	4949	542	0.11	K562	BD2	Y432A	TMX1	1	2
Specimen_001_B4_B04_004.fcs	269	13.7	188	69.9	4790	897	0.187	K562	BD2	Y432A	TMX1	0.1	2
Specimen_001_B5_B05_005.fcs	355	16.9	268	75.5	4418	1844	0.417	K562	BD2	Y432A	TMX1	0.01	2
Specimen_001_B6_B06_006.fcs	320	15.3	227	70.9	4847	2927	0.604	K562	BD2	Y432A	TMX1	0.001	2
Specimen_001_B7_B07_007.fcs	304	14.8	213	70.1	5244	830	0.158	K562	BD2	Y432A	GNE11	10	2
Specimen_001_B8_B08_008.fcs	296	14.2	234	79.1	4835	708	0.146	K562	BD2	Y432A	GNE11	1	2
Specimen_001_B9_B09_009.fcs	376	19.3	258	68.6	4495	1527	0.34	K562	BD2	Y432A	GNE11	0.1	2
Specimen_001_B10_B10_010.fcs	331	17.6	254	76.7	4780	2820	0.59	K562	BD2	Y432A	GNE11	0.01	2
Specimen_001_B11_B11_011.fcs	328	15.8	250	76.2	4581	3055	0.667	K562	BD2	Y432A	GNE11	0.001	2
Specimen_001_B12_B12_012.fcs	310	15.9	232	74.8	4885	3072	0.629	K562	BD2	Y432A	DMSO	0	2
Specimen_001_C1_C01_013.fcs	335	16.3	244	72.8	4840	3152	0.651	K562	BD2	Y432A	DMSO	0	2
Specimen_001_C2_C02_014.fcs	202	10.1	145	71.8	5811	1072	0.184	K562	BD2	Y432A	TMX1	10	2
Specimen_001_C3_C03_015.fcs	259	13.7	200	77.2	5302	543	0.102	K562	BD2	Y432A	TMX1	1	2
Specimen_001_C4_C04_016.fcs	265	14.1	193	72.8	4849	977	0.201	K562	BD2	Y432A	TMX1	0.1	2
Specimen_001_C5_C05_017.fcs	336	16.3	247	73.5	4752	1999	0.421	K562	BD2	Y432A	TMX1	0.01	2
Specimen_001_C6_C06_018.fcs	374	17.7	287	76.7	4847	3012	0.621	K562	BD2	Y432A	TMX1	0.001	2
Specimen_001_C7_C07_019.fcs	309	14.9	242	78.3	4951	735	0.148	K562	BD2	Y432A	GNE11	10	2
Specimen_001_C8_C08_020.fcs	266	15.7	203	76.3	5042	786	0.156	K562	BD2	Y432A	GNE11	1	2
Specimen_001_C9_C09_021.fcs	321	15.9	250	77.9	4669	1564	0.335	K562	BD2	Y432A	GNE11	0.1	2
Specimen_001_C10_C10_022.fcs	373	17.3	283	75.9	4710	2777	0.59	K562	BD2	Y432A	GNE11	0.01	2
Specimen_001_C11_C11_023.fcs	388	19.1	295	76	4607	3077	0.668	K562	BD2	Y432A	GNE11	0.001	2
Specimen_001_C12_C12_024.fcs	401	19.7	305	76.1	4812	3040	0.632	K562	BD2	Y432A	DMSO	0	2
Specimen_001_D1_D01_025.fcs	347	16.7	237	68.3	4841	3156	0.652	K562	BD2	Y432A	DMSO	0	2
Specimen_001_D2_D02_026.fcs	205	10.7	145	70.7	5444	1364	0.251	K562	BD2	Y432A	TMX1	10	2
Specimen_001_D3_D03_027.fcs	237	13.9	170	71.7	4731	492	0.104	K562	BD2	Y432A	TMX1	1	2
Specimen_001_D4_D04_028.fcs	348	16.4	273	78.4	4763	847	0.178	K562	BD2	Y432A	TMX1	0.1	2
Specimen_001_D5_D05_029.fcs	271	15.8	209	77.1	4779	2121	0.444	K562	BD2	Y432A	TMX1	0.01	2
Specimen_001_D6_D06_030.fcs	312	15.5	237	76	4806	2987	0.622	K562	BD2	Y432A	TMX1	0.001	2
Specimen_001_D7_D07_031.fcs	275	14	196	71.3	4960	610	0.123	K562	BD2	Y432A	GNE11	10	2
Specimen_001_D8_D08_032.fcs	294	16	229	77.9	4929	711	0.144	K562	BD2	Y432A	GNE11	1	2
Specimen_001_D9_D09_033.fcs	300	15.1	222	74	4637	1585	0.342	K562	BD2	Y432A	GNE11	0.1	2
Specimen_001_D10_D10_034.fcs	342	16.2	245	71.6	4760	2757	0.579	K562	BD2	Y432A	GNE11	0.01	2
Specimen_001_D11_D11_035.fcs	349	17.2	263	75.4	4985	3184	0.639	K562	BD2	Y432A	GNE11	0.001	2
Specimen_001_D12_D12_036.fcs	380	19.6	301	79.2	5109	3349	0.656	K562	BD2	Y432A	DMSO	0	2
Specimen_001_B1_B01_001.fcs	2850	61.3	2583	90.6	9471	3774	0.398	K562	BD2	Y390A	DMSO	0	2
Specimen_001_B2_B02_002.fcs	2281	61.4	2096	91.9	10100	2303	0.228	K562	BD2	Y390A	TMX1	10	2
Specimen_001_B3_B03_003.fcs	2591	64.6	2396	92.5	9894	2844	0.287	K562	BD2	Y390A	TMX1	1	2
Specimen_001_B4_B04_004.fcs	2851	62.9	2620	91.9	9325	3257	0.349	K562	BD2	Y390A	TMX1	0.1	2
Specimen_001_B5_B05_005.fcs	2602	58.7	2398	92.2	9448	3565	0.377	K562	BD2	Y390A	TMX1	0.01	2
Specimen_001_B6_B06_006.fcs	2678	61	2487	92.9	9432	3546	0.376	K562	BD2	Y390A	TMX1	0.001	2
Specimen_001_B7_B07_007.fcs	2685	63.3	2490	92.7	9989	1752	0.175	K562	BD2	Y390A	GNE11	10	2
Specimen_001_B8_B08_008.fcs	2787	63.2	2581	92.6	9662	2323	0.24	K562	BD2	Y390A	GNE11	1	2
Specimen_001_B9_B09_009.fcs	2968	62.7	2728	91.9	9728	3125	0.321	K562	BD2	Y390A	GNE11	0.1	2
Specimen_001_B10_B10_010.fcs	3010	61.7	2787	92.6	9597	3561	0.371	K562	BD2	Y390A	GNE11	0.01	2
Specimen_001_B11_B11_011.fcs	2823	60.8	2598	92	9916	3792	0.382	K562	BD2	Y390A	GNE11	0.001	2
Specimen_001_B12_B12_012.fcs	2967	60.2	2729	92	9855	3714	0.377	K562	BD2	Y390A	DMSO	0	2
Specimen_001_C1_C01_013.fcs	2428	60.8	2218	91.4	9708	3713	0.382	K562	BD2	Y390A	DMSO	0	2
Specimen_001_C2_C02_014.fcs	2522	60.7	2297	91.1	9829	2248	0.229	K562	BD2	Y390A	TMX1	10	2
Specimen_001_C3_C03_015.fcs	2794	63.7	2563	91.7	9358	2716	0.29	K562	BD2	Y390A	TMX1	1	2
Specimen_001_C4_C04_016.fcs	2694	61.3	2477	91.9	9321	3179	0.341	K562	BD2	Y390A	TMX1	0.1	2
Specimen_001_C5_C05_017.fcs	2667	62.8	2445	91.7	9379	3608	0.385	K562	BD2	Y390A	TMX1	0.01	2
Specimen_001_C6_C06_018.fcs	2237	61.3	2049	91.6	9484	3700	0.39	K562	BD2	Y390A	TMX1	0.001	2
Specimen_001_C7_C07_019.fcs	2654	63.1	2474	93.2	9887	1737	0.176	K562	BD2	Y390A	GNE11	10	2
Specimen_001_C8_C08_020.fcs	2738	63.4	2517	91.9	9807	2188	0.223	K562	BD2	Y390A	GNE11	1	2
Specimen_001_C9_C09_021.fcs	2817	63.5	2591	92	9604	3161	0.329	K562	BD2	Y390A	GNE11	0.1	2
Specimen_001_C10_C10_022.fcs	2559	60.2	2337	91.3	9863	3698	0.375	K562	BD2	Y390A	GNE11	0.01	2
Specimen_001_C11_C11_023.fcs	2761	61	2568	93	9495	3640	0.383	K562	BD2	Y390A	GNE11	0.001	2
Specimen_001_C12_C12_024.fcs	2517	61	2305	91.6	9434	3688	0.391	K562	BD2	Y390A	DMSO	0	2
Specimen_001_D1_D01_025.fcs	2772	60.3	2551	92	9610	3807	0.396	K562	BD2	Y390A	DMSO	0	2
Specimen_001_D2_D02_026.fcs	2295	62.6	2095	91.3	10051	2323	0.231	K562	BD2	Y390A	TMX1	10	2
Specimen_001_D3_D03_027.fcs	2634	62.4	2403	91.2	9679	2796	0.289	K562	BD2	Y390A	TMX1	1	2
Specimen_001_D4_D04_028.fcs	2774	63.1	2567	92.5	9242	3229	0.349	K562	BD2	Y390A	TMX1	0.1	2
Specimen_001_D5_D05_029.fcs	2378	61.9	2172	91.3	9494	3612	0.38	K562	BD2	Y390A	TMX1	0.01	2
Specimen_001_D6_D06_030.fcs	2367	60.8	2166	91.5	9664	3722	0.385	K562	BD2	Y390A	TMX1	0.001	2
Specimen_001_D7_D07_031.fcs	2541	63.8	2333	91.8	9957	1687	0.169	K562	BD2	Y390A	GNE11	10	2
Specimen_001_D8_D08_032.fcs	2818	62.6	2597	92.2	9836	2193	0.223	K562	BD2	Y390A	GNE11	1	2
Specimen_001_D9_D09_033.fcs	2808	63.2	2582	92	9899	3157	0.319	K562	BD2	Y390A	GNE11	0.1	2
Specimen_001_D10_D10_034.fcs	2675	61.7	2476	92.6	9688	3631	0.375	K562	BD2	Y390A	GNE11	0.01	2
Specimen_001_D11_D11_035.fcs	2710	62.1	2495	92.1	9541	3737	0.392	K562	BD2	Y390A	GNE11	0.001	2
Specimen_001_D12_D12_036.fcs	2627	60.2	2419	92.1	9450	3755	0.397	K562	BD2	Y390A	DMSO	0	2
Specimen_001_B1_B01_001.fcs	3150	61.2	2909	92.3	10653	5729	0.538	K562	BD2	W374A	DMSO	0	2
Specimen_001_B2_B02_002.fcs	3122	62.6	2878	92.2	11225	5401	0.481	K562	BD2	W374A	TMX1	10	2
Specimen_001_B3_B03_003.fcs	3310	63.5	3065	92.6	11244	5108	0.454	K562	BD2	W374A	TMX1	1	2
Specimen_001_B4_B04_004.fcs	3130	61.3	2883	92.1	10945	5665	0.518	K562	BD2	W374A	TMX1	0.1	2
Specimen_001_B5_B05_005.fcs	3218	60.7	2958	91.9	11150	5891	0.528	K562	BD2	W374A	TMX1	0.01	2
Specimen_001_B6_B06_006.fcs	3276	61.1	3000	91.6	11027	5829	0.529	K562	BD2	W374A	TMX1	0.001	2
Specimen_001_B7_B07_007.fcs	3032	63.5	2782	91.8	11788	5506	0.467	K562	BD2	W374A	GNE11	10	2
Specimen_001_B8_B08_008.fcs	3460	64.6	3183	92	11022	4230	0.384	K562	BD2	W374A	GNE11	1	2
Specimen_001_B9_B09_009.fcs	3578	63.5	3315	92.6	10976	5074	0.462	K562	BD2	W374A	GNE11	0.1	2
Specimen_001_B10_B10_010.fcs	3354	62.6	3062	91.3	10880	5626	0.517	K562	BD2	W374A	GNE11	0.01	2
Specimen_001_B11_B11_011.fcs	3222	61.8	2969	92.1	10998	5733	0.521	K562	BD2	W374A	GNE11	0.001	2
Specimen_001_B12_B12_012.fcs	3285	60.8	3034	92.4	11194	5774	0.516	K562	BD2	W374A	DMSO	0	2
Specimen_001_C1_C01_013.fcs	3212	61.5	2950	91.8	10887	5633	0.517	K562	BD2	W374A	DMSO	0	2
Specimen_001_C2_C02_014.fcs	2704	63.5	2482	91.8	11850	5463	0.461	K562	BD2	W374A	TMX1	10	2
Specimen_001_C3_C03_015.fcs	2918	63.9	2677	91.7	11252	5064	0.45	K562	BD2	W374A	TMX1	1	2
Specimen_001_C4_C04_016.fcs	2820	62.9	2615	92.7	11110	5652	0.509	K562	BD2	W374A	TMX1	0.1	2
Specimen_001_C5_C05_017.fcs	3181	60.2	2937	92.3	11139	5792	0.52	K562	BD2	W374A	TMX1	0.01	2
Specimen_001_C6_C06_018.fcs	3033	61.5	2812	92.7	11313	5805	0.513	K562	BD2	W374A	TMX1	0.001	2
Specimen_001_C7_C07_019.fcs	3100	64	2868	92.5	11093	5103	0.46	K562	BD2	W374A	GNE11	10	2
Specimen_001_C8_C08_020.fcs	3233	64.3	2977	92.1	11176	4267	0.382	K562	BD2	W374A	GNE11	1	2
Specimen_001_C9_C09_021.fcs	3291	63.7	3032	92.1	11179	5136	0.459	K562	BD2	W374A	GNE11	0.1	2
Specimen_001_C10_C10_022.fcs	3075	61.9	2839	92.3	11247	5733	0.51	K562	BD2	W374A	GNE11	0.01	2
Specimen_001_C11_C11_023.fcs	2983	60.6	2773	93	10946	5689	0.52	K562	BD2	W374A	GNE11	0.001	2
Specimen_001_C12_C12_024.fcs	3184	60.7	2941	92.4	10716	5631	0.525	K562	BD2	W374A	DMSO	0	2
Specimen_001_D1_D01_025.fcs	3109	60.8	2890	93	11261	5916	0.525	K562	BD2	W374A	DMSO	0	2
Specimen_001_D2_D02_026.fcs	2992	62.1	2755	92.1	11372	5305	0.466	K562	BD2	W374A	TMX1	10	2
Specimen_001_D3_D03_027.fcs	3184	64	2954	92.8	10822	4949	0.457	K562	BD2	W374A	TMX1	1	2
Specimen_001_D4_D04_028.fcs	2646	62	2438	92.1	11740	5873	0.5	K562	BD2	W374A	TMX1	0.1	2
Specimen_001_D5_D05_029.fcs	2917	61.8	2703	92.7	11198	5899	0.527	K562	BD2	W374A	TMX1	0.01	2
Specimen_001_D6_D06_030.fcs	2946	60.2	2723	92.4	10801	5692	0.527	K562	BD2	W374A	TMX1	0.001	2
Specimen_001_D7_D07_031.fcs	2817	63.5	2630	93.4	11182	5132	0.459	K562	BD2	W374A	GNE11	10	2
Specimen_001_D8_D08_032.fcs	3129	62.6	2912	93.1	10944	4251	0.388	K562	BD2	W374A	GNE11	1	2
Specimen_001_D9_D09_033.fcs	3242	62.7	3018	93.1	10719	5210	0.486	K562	BD2	W374A	GNE11	0.1	2
Specimen_001_D10_D10_034.fcs	3015	61.4	2772	91.9	10940	5750	0.526	K562	BD2	W374A	GNE11	0.01	2
Specimen_001_D11_D11_035.fcs	2759	63.4	2565	93	10774	5719	0.531	K562	BD2	W374A	GNE11	0.001	2
Specimen_001_D12_D12_036.fcs	3172	63.1	2923	92.2	10692	5740	0.537	K562	BD2	W374A	DMSO	0	2

## Sheet: Fig. 5c - BD1 Swap
Sample:	Round | Count	Round | Freq. of Parent	Round/mCherry+ | Count	Round/mCherry+ | Freq. of Parent	Round/mCherry+ | Mean (PE-CF594-A)	Round/mCherry+ | Mean (FITC-A)	eGFP/mCherry	Cell Line	Reporter	Treatment	Degrader Dose(uM)
Specimen_001_B2_B02_001.fcs	1997	55.6	1803	90.3	11661	10900	0.935	K562	BD1(WT)	TMX1	10
Specimen_001_B3_B03_002.fcs	2199	60.5	1969	89.5	12046	11191	0.929	K562	BD1(WT)	TMX1	3.16228
Specimen_001_B4_B04_003.fcs	1703	59.2	1531	89.9	11583	10401	0.898	K562	BD1(WT)	TMX1	1
Specimen_001_B5_B05_004.fcs	1785	59.9	1620	90.8	11128	10146	0.912	K562	BD1(WT)	TMX1	0.316228
Specimen_001_B6_B06_005.fcs	2050	60.3	1804	88	11442	10793	0.943	K562	BD1(WT)	TMX1	0.1
Specimen_001_B7_B07_006.fcs	2093	59.9	1859	88.8	12164	11960	0.983	K562	BD1(WT)	TMX1	0.0316228
Specimen_001_B8_B08_007.fcs	2074	59.9	1875	90.4	11846	12442	1.05	K562	BD1(WT)	TMX1	0.01
Specimen_001_B9_B09_008.fcs	1937	59.6	1740	89.8	11662	12431	1.066	K562	BD1(WT)	TMX1	0.00316228
Specimen_001_B10_B10_009.fcs	1976	58.2	1756	88.9	11584	12340	1.065	K562	BD1(WT)	TMX1	0.001
Specimen_001_B11_B11_010.fcs	1824	59	1639	89.9	11513	12774	1.11	K562	BD1(WT)	DMSO	0
Specimen_001_C2_C02_011.fcs	2024	56.7	1827	90.3	12216	11283	0.924	K562	BD1(WT)	TMX1	10
Specimen_001_C3_C03_012.fcs	1909	59.3	1715	89.8	12120	11112	0.917	K562	BD1(WT)	TMX1	3.16228
Specimen_001_C4_C04_013.fcs	1967	61.2	1763	89.6	11399	10317	0.905	K562	BD1(WT)	TMX1	1
Specimen_001_C5_C05_014.fcs	1920	60.1	1725	89.8	11118	9940	0.894	K562	BD1(WT)	TMX1	0.316228
Specimen_001_C6_C06_015.fcs	1847	58.5	1640	88.8	11262	10756	0.955	K562	BD1(WT)	TMX1	0.1
Specimen_001_C7_C07_016.fcs	1802	58.4	1642	91.1	11634	11955	1.028	K562	BD1(WT)	TMX1	0.0316228
Specimen_001_C8_C08_017.fcs	1893	59.8	1702	89.9	11258	12255	1.089	K562	BD1(WT)	TMX1	0.01
Specimen_001_C9_C09_018.fcs	1979	58.9	1765	89.2	11476	12458	1.086	K562	BD1(WT)	TMX1	0.00316228
Specimen_001_C10_C10_019.fcs	1956	59.5	1758	89.9	11272	12351	1.096	K562	BD1(WT)	TMX1	0.001
Specimen_001_C11_C11_020.fcs	2186	61.5	1957	89.5	11676	12843	1.1	K562	BD1(WT)	DMSO	0
Specimen_001_D2_D02_021.fcs	1738	57.1	1566	90.1	12327	11672	0.947	K562	BD1(WT)	TMX1	10
Specimen_001_D3_D03_022.fcs	1672	59.3	1517	90.7	11451	10894	0.951	K562	BD1(WT)	TMX1	3.16228
Specimen_001_D4_D04_023.fcs	1865	59.7	1665	89.3	11556	10388	0.899	K562	BD1(WT)	TMX1	1
Specimen_001_D5_D05_024.fcs	1930	59.1	1724	89.3	11341	10263	0.905	K562	BD1(WT)	TMX1	0.316228
Specimen_001_D6_D06_025.fcs	1817	60	1639	90.2	11347	11017	0.971	K562	BD1(WT)	TMX1	0.1
Specimen_001_D7_D07_026.fcs	1945	56.9	1765	90.7	11890	11652	0.98	K562	BD1(WT)	TMX1	0.0316228
Specimen_001_D8_D08_027.fcs	1879	60.3	1688	89.8	11803	12487	1.058	K562	BD1(WT)	TMX1	0.01
Specimen_001_D9_D09_028.fcs	1717	58.7	1541	89.7	11515	12083	1.049	K562	BD1(WT)	TMX1	0.00316228
Specimen_001_D10_D10_029.fcs	1965	60.5	1770	90.1	11844	12727	1.075	K562	BD1(WT)	TMX1	0.001
Specimen_001_D11_D11_030.fcs	1960	60.6	1766	90.1	11422	12784	1.119	K562	BD1(WT)	DMSO	0
Specimen_001_B2_B02_001.fcs	686	46.7	568	82.8	5569	5174	0.929	K562	BD1(G143D)	TMX1	10
Specimen_001_B3_B03_002.fcs	1029	58.2	858	83.4	5017	3949	0.787	K562	BD1(G143D)	TMX1	3.16228
Specimen_001_B4_B04_003.fcs	1101	60.2	906	82.3	4943	3546	0.717	K562	BD1(G143D)	TMX1	1
Specimen_001_B5_B05_004.fcs	1171	62	967	82.6	4655	3168	0.681	K562	BD1(G143D)	TMX1	0.316228
Specimen_001_B6_B06_005.fcs	1238	65.9	1014	81.9	4439	3118	0.702	K562	BD1(G143D)	TMX1	0.1
Specimen_001_B7_B07_006.fcs	1249	64.7	1019	81.6	4432	3445	0.777	K562	BD1(G143D)	TMX1	0.0316228
Specimen_001_B8_B08_007.fcs	1197	62.9	985	82.3	4571	3929	0.86	K562	BD1(G143D)	TMX1	0.01
Specimen_001_B9_B09_008.fcs	1327	64.4	1098	82.7	4547	4015	0.883	K562	BD1(G143D)	TMX1	0.00316228
Specimen_001_B10_B10_009.fcs	1209	62.4	1001	82.8	4688	4219	0.9	K562	BD1(G143D)	TMX1	0.001
Specimen_001_B11_B11_010.fcs	1225	65.8	1024	83.6	4687	4189	0.894	K562	BD1(G143D)	DMSO	0
Specimen_001_C2_C02_011.fcs	680	43	572	84.1	5869	5359	0.913	K562	BD1(G143D)	TMX1	10
Specimen_001_C3_C03_012.fcs	929	56.3	793	85.4	5023	3800	0.757	K562	BD1(G143D)	TMX1	3.16228
Specimen_001_C4_C04_013.fcs	962	59.5	776	80.7	5099	3558	0.698	K562	BD1(G143D)	TMX1	1
Specimen_001_C5_C05_014.fcs	1125	62.7	925	82.2	4572	3166	0.692	K562	BD1(G143D)	TMX1	0.316228
Specimen_001_C6_C06_015.fcs	1220	63.4	984	80.7	4227	3010	0.712	K562	BD1(G143D)	TMX1	0.1
Specimen_001_C7_C07_016.fcs	1142	64.2	967	84.7	4240	3308	0.78	K562	BD1(G143D)	TMX1	0.0316228
Specimen_001_C8_C08_017.fcs	1255	65.8	1044	83.2	4207	3604	0.857	K562	BD1(G143D)	TMX1	0.01
Specimen_001_C9_C09_018.fcs	1376	63.1	1098	79.8	4411	4042	0.916	K562	BD1(G143D)	TMX1	0.00316228
Specimen_001_C10_C10_019.fcs	1309	66.4	1035	79.1	4318	4006	0.928	K562	BD1(G143D)	TMX1	0.001
Specimen_001_C11_C11_020.fcs	1296	64.9	1069	82.5	4492	4144	0.923	K562	BD1(G143D)	DMSO	0
Specimen_001_D2_D02_021.fcs	610	48.1	504	82.6	5627	5212	0.926	K562	BD1(G143D)	TMX1	10
Specimen_001_D3_D03_022.fcs	953	58.3	782	82.1	4872	3791	0.778	K562	BD1(G143D)	TMX1	3.16228
Specimen_001_D4_D04_023.fcs	1055	62.4	866	82.1	4605	3211	0.697	K562	BD1(G143D)	TMX1	1
Specimen_001_D5_D05_024.fcs	1182	62.6	949	80.3	4624	3108	0.672	K562	BD1(G143D)	TMX1	0.316228
Specimen_001_D6_D06_025.fcs	1265	64.1	1028	81.3	4440	3080	0.694	K562	BD1(G143D)	TMX1	0.1
Specimen_001_D7_D07_026.fcs	1311	65.5	1050	80.1	4358	3456	0.793	K562	BD1(G143D)	TMX1	0.0316228
Specimen_001_D8_D08_027.fcs	1251	65.7	1018	81.4	4549	3877	0.852	K562	BD1(G143D)	TMX1	0.01
Specimen_001_D9_D09_028.fcs	1125	63.8	940	83.6	4348	3916	0.901	K562	BD1(G143D)	TMX1	0.00316228
Specimen_001_D10_D10_029.fcs	1353	66.4	1112	82.2	4507	4050	0.899	K562	BD1(G143D)	TMX1	0.001
Specimen_001_D11_D11_030.fcs	1103	64.9	899	81.5	4590	4083	0.89	K562	BD1(G143D)	DMSO	0
Specimen_001_B2_B02_001.fcs	3625	77.1	2921	80.6	4704	2194	0.466	K562	BD1(D144H)	TMX1	10
Specimen_001_B3_B03_002.fcs	3528	76.8	2787	79	4585	2152	0.469	K562	BD1(D144H)	TMX1	3.16228
Specimen_001_B4_B04_003.fcs	3860	77.5	3088	80	4547	1912	0.42	K562	BD1(D144H)	TMX1	1
Specimen_001_B5_B05_004.fcs	4050	79.1	3229	79.7	4441	1826	0.411	K562	BD1(D144H)	TMX1	0.316228
Specimen_001_B6_B06_005.fcs	4264	79.1	3380	79.3	4411	1889	0.428	K562	BD1(D144H)	TMX1	0.1
Specimen_001_B7_B07_006.fcs	4486	78.4	3606	80.4	4483	2024	0.451	K562	BD1(D144H)	TMX1	0.0316228
Specimen_001_B8_B08_007.fcs	4151	78.3	3291	79.3	4561	2230	0.489	K562	BD1(D144H)	TMX1	0.01
Specimen_001_B9_B09_008.fcs	4245	78.7	3410	80.3	4562	2299	0.504	K562	BD1(D144H)	TMX1	0.00316228
Specimen_001_B10_B10_009.fcs	4477	78.1	3595	80.3	4650	2342	0.504	K562	BD1(D144H)	TMX1	0.001
Specimen_001_B11_B11_010.fcs	3879	77.6	3109	80.1	4784	2407	0.503	K562	BD1(D144H)	DMSO	0
Specimen_001_C2_C02_011.fcs	3062	76.7	2478	80.9	4753	2232	0.47	K562	BD1(D144H)	TMX1	10
Specimen_001_C3_C03_012.fcs	3698	77.5	2954	79.9	4634	2153	0.465	K562	BD1(D144H)	TMX1	3.16228
Specimen_001_C4_C04_013.fcs	3462	77.7	2766	79.9	4532	1894	0.418	K562	BD1(D144H)	TMX1	1
Specimen_001_C5_C05_014.fcs	4148	79.8	3298	79.5	4450	1770	0.398	K562	BD1(D144H)	TMX1	0.316228
Specimen_001_C6_C06_015.fcs	3978	79.7	3158	79.4	4488	1856	0.414	K562	BD1(D144H)	TMX1	0.1
Specimen_001_C7_C07_016.fcs	4270	78.5	3404	79.7	4549	2064	0.454	K562	BD1(D144H)	TMX1	0.0316228
Specimen_001_C8_C08_017.fcs	3912	79	3105	79.4	4736	2281	0.482	K562	BD1(D144H)	TMX1	0.01
Specimen_001_C9_C09_018.fcs	3904	77.5	3136	80.3	4653	2317	0.498	K562	BD1(D144H)	TMX1	0.00316228
Specimen_001_C10_C10_019.fcs	4086	77.9	3280	80.3	4732	2388	0.505	K562	BD1(D144H)	TMX1	0.001
Specimen_001_C11_C11_020.fcs	3882	77.7	3158	81.3	4679	2371	0.507	K562	BD1(D144H)	DMSO	0
Specimen_001_D2_D02_021.fcs	3193	76	2501	78.3	4723	2215	0.469	K562	BD1(D144H)	TMX1	10
Specimen_001_D3_D03_022.fcs	3655	77.9	2924	80	4686	2147	0.458	K562	BD1(D144H)	TMX1	3.16228
Specimen_001_D4_D04_023.fcs	3802	78	2991	78.7	4640	1887	0.407	K562	BD1(D144H)	TMX1	1
Specimen_001_D5_D05_024.fcs	4018	79.3	3188	79.3	4449	1779	0.4	K562	BD1(D144H)	TMX1	0.316228
Specimen_001_D6_D06_025.fcs	3970	79.6	3159	79.6	4576	1888	0.413	K562	BD1(D144H)	TMX1	0.1
Specimen_001_D7_D07_026.fcs	3794	79.5	3005	79.2	4702	2099	0.446	K562	BD1(D144H)	TMX1	0.0316228
Specimen_001_D8_D08_027.fcs	3648	77.6	2931	80.3	4728	2248	0.475	K562	BD1(D144H)	TMX1	0.01
Specimen_001_D9_D09_028.fcs	3994	76.8	3253	81.4	4740	2365	0.499	K562	BD1(D144H)	TMX1	0.00316228
Specimen_001_D10_D10_029.fcs	4096	78.1	3287	80.2	4690	2337	0.498	K562	BD1(D144H)	TMX1	0.001
Specimen_001_D11_D11_030.fcs	3876	79.5	3146	81.2	4850	2423	0.5	K562	BD1(D144H)	DMSO	0
Specimen_001_B2_B02_001.fcs	799	42.2	799	100	215	1426	6.633	K562	BD1(G143D-D144H)	TMX1	10
Specimen_001_B3_B03_002.fcs	865	47.8	865	100	198	1133	5.722	K562	BD1(G143D-D144H)	TMX1	3.16228
Specimen_001_B4_B04_003.fcs	983	48.2	983	100	199	1088	5.467	K562	BD1(G143D-D144H)	TMX1	1
Specimen_001_B5_B05_004.fcs	1349	50	1349	100	200	1095	5.475	K562	BD1(G143D-D144H)	TMX1	0.316228
Specimen_001_B6_B06_005.fcs	1219	49.8	1219	100	191	1264	6.618	K562	BD1(G143D-D144H)	TMX1	0.1
Specimen_001_B7_B07_006.fcs	1334	50.6	1334	100	189	1597	8.45	K562	BD1(G143D-D144H)	TMX1	0.0316228
Specimen_001_B8_B08_007.fcs	1041	50.6	1041	100	190	2000	10.526	K562	BD1(G143D-D144H)	TMX1	0.01
Specimen_001_B9_B09_008.fcs	1029	49.8	1029	100	198	2236	11.293	K562	BD1(G143D-D144H)	TMX1	0.00316228
Specimen_001_B10_B10_009.fcs	1137	51.4	1137	100	189	2300	12.169	K562	BD1(G143D-D144H)	TMX1	0.001
Specimen_001_B11_B11_010.fcs	1139	49.7	1139	100	189	2287	12.101	K562	BD1(G143D-D144H)	DMSO	0
Specimen_001_C2_C02_011.fcs	898	43.6	898	100	212	1390	6.557	K562	BD1(G143D-D144H)	TMX1	10
Specimen_001_C3_C03_012.fcs	879	45	879	100	194	1129	5.82	K562	BD1(G143D-D144H)	TMX1	3.16228
Specimen_001_C4_C04_013.fcs	898	50	898	100	190	1047	5.511	K562	BD1(G143D-D144H)	TMX1	1
Specimen_001_C5_C05_014.fcs	949	47.2	949	100	196	1089	5.556	K562	BD1(G143D-D144H)	TMX1	0.316228
Specimen_001_C6_C06_015.fcs	1214	48.6	1214	100	190	1223	6.437	K562	BD1(G143D-D144H)	TMX1	0.1
Specimen_001_C7_C07_016.fcs	1181	47	1181	100	186	1501	8.07	K562	BD1(G143D-D144H)	TMX1	0.0316228
Specimen_001_C8_C08_017.fcs	992	50.5	992	100	218	2022	9.275	K562	BD1(G143D-D144H)	TMX1	0.01
Specimen_001_C9_C09_018.fcs	1141	51.6	1141	100	195	2222	11.395	K562	BD1(G143D-D144H)	TMX1	0.00316228
Specimen_001_C10_C10_019.fcs	1126	50.4	1126	100	208	2353	11.313	K562	BD1(G143D-D144H)	TMX1	0.001
Specimen_001_C11_C11_020.fcs	1010	48	1010	100	193	2330	12.073	K562	BD1(G143D-D144H)	DMSO	0
Specimen_001_D2_D02_021.fcs	893	44.6	893	100	238	1440	6.05	K562	BD1(G143D-D144H)	TMX1	10
Specimen_001_D3_D03_022.fcs	915	48.7	915	100	188	1132	6.021	K562	BD1(G143D-D144H)	TMX1	3.16228
Specimen_001_D4_D04_023.fcs	967	49.5	967	100	190	1015	5.342	K562	BD1(G143D-D144H)	TMX1	1
Specimen_001_D5_D05_024.fcs	1103	50.3	1103	100	190	1057	5.563	K562	BD1(G143D-D144H)	TMX1	0.316228
Specimen_001_D6_D06_025.fcs	1214	51.4	1214	100	189	1270	6.72	K562	BD1(G143D-D144H)	TMX1	0.1
Specimen_001_D7_D07_026.fcs	1294	50	1294	100	211	1581	7.493	K562	BD1(G143D-D144H)	TMX1	0.0316228
Specimen_001_D8_D08_027.fcs	1439	49.8	1439	100	191	1937	10.141	K562	BD1(G143D-D144H)	TMX1	0.01
Specimen_001_D9_D09_028.fcs	1223	51.4	1223	100	180	2204	12.244	K562	BD1(G143D-D144H)	TMX1	0.00316228
Specimen_001_D10_D10_029.fcs	1341	53.2	1341	100	189	2352	12.444	K562	BD1(G143D-D144H)	TMX1	0.001
Specimen_001_D11_D11_030.fcs	1131	48	1131	100	194	2409	12.418	K562	BD1(G143D-D144H)	DMSO	0
Specimen_001_B2_B02_001.fcs	4300	78.1	3634	84.5	5404	1644	0.304	K562	BD1(K141P-E154Q)	TMX1	10
Specimen_001_B3_B03_002.fcs	5123	79.7	4279	83.5	5378	1509	0.281	K562	BD1(K141P-E154Q)	TMX1	3.16228
Specimen_001_B4_B04_003.fcs	5499	80.8	4608	83.8	5106	1312	0.257	K562	BD1(K141P-E154Q)	TMX1	1
Specimen_001_B5_B05_004.fcs	5452	80	4525	83	5081	1324	0.261	K562	BD1(K141P-E154Q)	TMX1	0.316228
Specimen_001_B6_B06_005.fcs	4886	78.3	4075	83.4	5112	1739	0.34	K562	BD1(K141P-E154Q)	TMX1	0.1
Specimen_001_B7_B07_006.fcs	5469	79.4	4575	83.7	5133	2505	0.488	K562	BD1(K141P-E154Q)	TMX1	0.0316228
Specimen_001_B8_B08_007.fcs	5150	78	4306	83.6	5209	3214	0.617	K562	BD1(K141P-E154Q)	TMX1	0.01
Specimen_001_B9_B09_008.fcs	5305	76.8	4418	83.3	5207	3506	0.673	K562	BD1(K141P-E154Q)	TMX1	0.00316228
Specimen_001_B10_B10_009.fcs	5560	79.4	4670	84	5120	3565	0.696	K562	BD1(K141P-E154Q)	TMX1	0.001
Specimen_001_B11_B11_010.fcs	5385	79	4447	82.6	5317	3615	0.68	K562	BD1(K141P-E154Q)	DMSO	0
Specimen_001_C2_C02_011.fcs	4852	79.4	4098	84.5	5563	1582	0.284	K562	BD1(K141P-E154Q)	TMX1	10
Specimen_001_C3_C03_012.fcs	4834	79.2	4108	85	5463	1450	0.265	K562	BD1(K141P-E154Q)	TMX1	3.16228
Specimen_001_C4_C04_013.fcs	4980	79.3	4153	83.4	5278	1258	0.238	K562	BD1(K141P-E154Q)	TMX1	1
Specimen_001_C5_C05_014.fcs	4596	80	3846	83.7	5156	1317	0.255	K562	BD1(K141P-E154Q)	TMX1	0.316228
Specimen_001_C6_C06_015.fcs	4980	78.9	4193	84.2	5202	1680	0.323	K562	BD1(K141P-E154Q)	TMX1	0.1
Specimen_001_C7_C07_016.fcs	5061	78.3	4250	84	5228	2536	0.485	K562	BD1(K141P-E154Q)	TMX1	0.0316228
Specimen_001_C8_C08_017.fcs	5092	79.1	4267	83.8	5451	3223	0.591	K562	BD1(K141P-E154Q)	TMX1	0.01
Specimen_001_C9_C09_018.fcs	5647	79	4761	84.3	5328	3541	0.665	K562	BD1(K141P-E154Q)	TMX1	0.00316228
Specimen_001_C10_C10_019.fcs	5136	78.6	4307	83.9	5252	3498	0.666	K562	BD1(K141P-E154Q)	TMX1	0.001
Specimen_001_C11_C11_020.fcs	5403	78.7	4551	84.2	5301	3635	0.686	K562	BD1(K141P-E154Q)	DMSO	0
Specimen_001_D2_D02_021.fcs	3937	79.1	3375	85.7	5544	1530	0.276	K562	BD1(K141P-E154Q)	TMX1	10
Specimen_001_D3_D03_022.fcs	4829	80.3	4032	83.5	5357	1392	0.26	K562	BD1(K141P-E154Q)	TMX1	3.16228
Specimen_001_D4_D04_023.fcs	4907	79.2	4129	84.1	5424	1229	0.227	K562	BD1(K141P-E154Q)	TMX1	1
Specimen_001_D5_D05_024.fcs	5254	79.3	4385	83.5	5178	1265	0.244	K562	BD1(K141P-E154Q)	TMX1	0.316228
Specimen_001_D6_D06_025.fcs	5232	80.1	4370	83.5	5230	1674	0.32	K562	BD1(K141P-E154Q)	TMX1	0.1
Specimen_001_D7_D07_026.fcs	5610	78.5	4659	83	5253	2507	0.477	K562	BD1(K141P-E154Q)	TMX1	0.0316228
Specimen_001_D8_D08_027.fcs	5036	78.7	4211	83.6	5352	3233	0.604	K562	BD1(K141P-E154Q)	TMX1	0.01
Specimen_001_D9_D09_028.fcs	5437	78.2	4510	83	5294	3589	0.678	K562	BD1(K141P-E154Q)	TMX1	0.00316228
Specimen_001_D10_D10_029.fcs	5266	77.5	4455	84.6	5332	3636	0.682	K562	BD1(K141P-E154Q)	TMX1	0.001
Specimen_001_D11_D11_030.fcs	5562	77.9	4655	83.7	5360	3633	0.678	K562	BD1(K141P-E154Q)	DMSO	0
Specimen_001_B2_B02_001.fcs	2243	59.7	2081	92.8	13351	3755	0.281	K562	BD2(WT)	TMX1	10
Specimen_001_B3_B03_002.fcs	1751	60.4	1589	90.7	13459	3705	0.275	K562	BD2(WT)	TMX1	3.16228
Specimen_001_B4_B04_003.fcs	1642	58.6	1491	90.8	13174	3570	0.271	K562	BD2(WT)	TMX1	1
Specimen_001_B5_B05_004.fcs	2182	62.3	2013	92.3	12700	4640	0.365	K562	BD2(WT)	TMX1	0.316228
Specimen_001_B6_B06_005.fcs	1960	61	1797	91.7	13320	5918	0.444	K562	BD2(WT)	TMX1	0.1
Specimen_001_B7_B07_006.fcs	2178	62.4	1983	91	13153	8164	0.621	K562	BD2(WT)	TMX1	0.0316228
Specimen_001_B8_B08_007.fcs	2271	62	2049	90.2	13192	10200	0.773	K562	BD2(WT)	TMX1	0.01
Specimen_001_B9_B09_008.fcs	2246	62.9	2064	91.9	13071	11721	0.897	K562	BD2(WT)	TMX1	0.00316228
Specimen_001_B10_B10_009.fcs	2243	62.7	2061	91.9	13591	12270	0.903	K562	BD2(WT)	TMX1	0.001
Specimen_001_B11_B11_010.fcs	1813	60.4	1670	92.1	13453	12622	0.938	K562	BD2(WT)	DMSO	0
Specimen_001_C2_C02_011.fcs	2021	59.3	1853	91.7	13591	3814	0.281	K562	BD2(WT)	TMX1	10
Specimen_001_C3_C03_012.fcs	2072	60.7	1886	91	13682	3897	0.285	K562	BD2(WT)	TMX1	3.16228
Specimen_001_C4_C04_013.fcs	1904	62.4	1742	91.5	13166	3832	0.291	K562	BD2(WT)	TMX1	1
Specimen_001_C5_C05_014.fcs	1930	63.3	1760	91.2	12863	4540	0.353	K562	BD2(WT)	TMX1	0.316228
Specimen_001_C6_C06_015.fcs	2261	62.3	2063	91.2	13446	6054	0.45	K562	BD2(WT)	TMX1	0.1
Specimen_001_C7_C07_016.fcs	2000	61.2	1859	93	13206	7938	0.601	K562	BD2(WT)	TMX1	0.0316228
Specimen_001_C8_C08_017.fcs	2125	62.3	1944	91.5	13079	10186	0.779	K562	BD2(WT)	TMX1	0.01
Specimen_001_C9_C09_018.fcs	1963	62.5	1817	92.6	13262	11837	0.893	K562	BD2(WT)	TMX1	0.00316228
Specimen_001_C10_C10_019.fcs	2158	62.7	2005	92.9	12982	11977	0.923	K562	BD2(WT)	TMX1	0.001
Specimen_001_C11_C11_020.fcs	2245	61.9	2048	91.2	12868	12352	0.96	K562	BD2(WT)	DMSO	0
Specimen_001_D2_D02_021.fcs	2189	59.7	2013	92	13984	3681	0.263	K562	BD2(WT)	TMX1	10
Specimen_001_D3_D03_022.fcs	2235	63.6	2061	92.2	13483	3604	0.267	K562	BD2(WT)	TMX1	3.16228
Specimen_001_D4_D04_023.fcs	2048	62.6	1865	91.1	12847	3637	0.283	K562	BD2(WT)	TMX1	1
Specimen_001_D5_D05_024.fcs	2176	63.1	1985	91.2	12993	4331	0.333	K562	BD2(WT)	TMX1	0.316228
Specimen_001_D6_D06_025.fcs	1956	62.3	1783	91.2	13400	6338	0.473	K562	BD2(WT)	TMX1	0.1
Specimen_001_D7_D07_026.fcs	2251	61.4	2057	91.4	13262	8493	0.64	K562	BD2(WT)	TMX1	0.0316228
Specimen_001_D8_D08_027.fcs	1843	61.9	1694	91.9	13088	10648	0.814	K562	BD2(WT)	TMX1	0.01
Specimen_001_D9_D09_028.fcs	2220	62.3	2014	90.7	13792	12330	0.894	K562	BD2(WT)	TMX1	0.00316228
Specimen_001_D10_D10_029.fcs	2266	62.3	2062	91	13159	12222	0.929	K562	BD2(WT)	TMX1	0.001
Specimen_001_D11_D11_030.fcs	2106	63.1	1933	91.8	13513	12261	0.907	K562	BD2(WT)	DMSO	0

## Sheet: Fig. 5c - BD2 Swap
Sample:	Round | Count	Round | Freq. of Parent	Round/mCherry+ | Count	Round/mCherry+ | Freq. of Parent	Round/mCherry+ | Mean (PE-CF594-A)	Round/mCherry+ | Mean (FITC-A)	eGFP/mCherry	Cell Line	Reporter	Treatment	Degrader Dose(uM)
Specimen_001_B2_B02_001.fcs	1997	55.6	1803	90.3	11661	10900	0.935	K562	BD1(WT)	TMX1	10
Specimen_001_B3_B03_002.fcs	2199	60.5	1969	89.5	12046	11191	0.929	K562	BD1(WT)	TMX1	3.16228
Specimen_001_B4_B04_003.fcs	1703	59.2	1531	89.9	11583	10401	0.898	K562	BD1(WT)	TMX1	1
Specimen_001_B5_B05_004.fcs	1785	59.9	1620	90.8	11128	10146	0.912	K562	BD1(WT)	TMX1	0.316228
Specimen_001_B6_B06_005.fcs	2050	60.3	1804	88	11442	10793	0.943	K562	BD1(WT)	TMX1	0.1
Specimen_001_B7_B07_006.fcs	2093	59.9	1859	88.8	12164	11960	0.983	K562	BD1(WT)	TMX1	0.0316228
Specimen_001_B8_B08_007.fcs	2074	59.9	1875	90.4	11846	12442	1.05	K562	BD1(WT)	TMX1	0.01
Specimen_001_B9_B09_008.fcs	1937	59.6	1740	89.8	11662	12431	1.066	K562	BD1(WT)	TMX1	0.00316228
Specimen_001_B10_B10_009.fcs	1976	58.2	1756	88.9	11584	12340	1.065	K562	BD1(WT)	TMX1	0.001
Specimen_001_B11_B11_010.fcs	1824	59	1639	89.9	11513	12774	1.11	K562	BD1(WT)	DMSO	0
Specimen_001_C2_C02_011.fcs	2024	56.7	1827	90.3	12216	11283	0.924	K562	BD1(WT)	TMX1	10
Specimen_001_C3_C03_012.fcs	1909	59.3	1715	89.8	12120	11112	0.917	K562	BD1(WT)	TMX1	3.16228
Specimen_001_C4_C04_013.fcs	1967	61.2	1763	89.6	11399	10317	0.905	K562	BD1(WT)	TMX1	1
Specimen_001_C5_C05_014.fcs	1920	60.1	1725	89.8	11118	9940	0.894	K562	BD1(WT)	TMX1	0.316228
Specimen_001_C6_C06_015.fcs	1847	58.5	1640	88.8	11262	10756	0.955	K562	BD1(WT)	TMX1	0.1
Specimen_001_C7_C07_016.fcs	1802	58.4	1642	91.1	11634	11955	1.028	K562	BD1(WT)	TMX1	0.0316228
Specimen_001_C8_C08_017.fcs	1893	59.8	1702	89.9	11258	12255	1.089	K562	BD1(WT)	TMX1	0.01
Specimen_001_C9_C09_018.fcs	1979	58.9	1765	89.2	11476	12458	1.086	K562	BD1(WT)	TMX1	0.00316228
Specimen_001_C10_C10_019.fcs	1956	59.5	1758	89.9	11272	12351	1.096	K562	BD1(WT)	TMX1	0.001
Specimen_001_C11_C11_020.fcs	2186	61.5	1957	89.5	11676	12843	1.1	K562	BD1(WT)	DMSO	0
Specimen_001_D2_D02_021.fcs	1738	57.1	1566	90.1	12327	11672	0.947	K562	BD1(WT)	TMX1	10
Specimen_001_D3_D03_022.fcs	1672	59.3	1517	90.7	11451	10894	0.951	K562	BD1(WT)	TMX1	3.16228
Specimen_001_D4_D04_023.fcs	1865	59.7	1665	89.3	11556	10388	0.899	K562	BD1(WT)	TMX1	1
Specimen_001_D5_D05_024.fcs	1930	59.1	1724	89.3	11341	10263	0.905	K562	BD1(WT)	TMX1	0.316228
Specimen_001_D6_D06_025.fcs	1817	60	1639	90.2	11347	11017	0.971	K562	BD1(WT)	TMX1	0.1
Specimen_001_D7_D07_026.fcs	1945	56.9	1765	90.7	11890	11652	0.98	K562	BD1(WT)	TMX1	0.0316228
Specimen_001_D8_D08_027.fcs	1879	60.3	1688	89.8	11803	12487	1.058	K562	BD1(WT)	TMX1	0.01
Specimen_001_D9_D09_028.fcs	1717	58.7	1541	89.7	11515	12083	1.049	K562	BD1(WT)	TMX1	0.00316228
Specimen_001_D10_D10_029.fcs	1965	60.5	1770	90.1	11844	12727	1.075	K562	BD1(WT)	TMX1	0.001
Specimen_001_D11_D11_030.fcs	1960	60.6	1766	90.1	11422	12784	1.119	K562	BD1(WT)	DMSO	0
Specimen_001_B2_B02_001.fcs	2243	59.7	2081	92.8	13351	3755	0.281	K562	BD2(WT)	TMX1	10
Specimen_001_B3_B03_002.fcs	1751	60.4	1589	90.7	13459	3705	0.275	K562	BD2(WT)	TMX1	3.16228
Specimen_001_B4_B04_003.fcs	1642	58.6	1491	90.8	13174	3570	0.271	K562	BD2(WT)	TMX1	1
Specimen_001_B5_B05_004.fcs	2182	62.3	2013	92.3	12700	4640	0.365	K562	BD2(WT)	TMX1	0.316228
Specimen_001_B6_B06_005.fcs	1960	61	1797	91.7	13320	5918	0.444	K562	BD2(WT)	TMX1	0.1
Specimen_001_B7_B07_006.fcs	2178	62.4	1983	91	13153	8164	0.621	K562	BD2(WT)	TMX1	0.0316228
Specimen_001_B8_B08_007.fcs	2271	62	2049	90.2	13192	10200	0.773	K562	BD2(WT)	TMX1	0.01
Specimen_001_B9_B09_008.fcs	2246	62.9	2064	91.9	13071	11721	0.897	K562	BD2(WT)	TMX1	0.00316228
Specimen_001_B10_B10_009.fcs	2243	62.7	2061	91.9	13591	12270	0.903	K562	BD2(WT)	TMX1	0.001
Specimen_001_B11_B11_010.fcs	1813	60.4	1670	92.1	13453	12622	0.938	K562	BD2(WT)	DMSO	0
Specimen_001_C2_C02_011.fcs	2021	59.3	1853	91.7	13591	3814	0.281	K562	BD2(WT)	TMX1	10
Specimen_001_C3_C03_012.fcs	2072	60.7	1886	91	13682	3897	0.285	K562	BD2(WT)	TMX1	3.16228
Specimen_001_C4_C04_013.fcs	1904	62.4	1742	91.5	13166	3832	0.291	K562	BD2(WT)	TMX1	1
Specimen_001_C5_C05_014.fcs	1930	63.3	1760	91.2	12863	4540	0.353	K562	BD2(WT)	TMX1	0.316228
Specimen_001_C6_C06_015.fcs	2261	62.3	2063	91.2	13446	6054	0.45	K562	BD2(WT)	TMX1	0.1
Specimen_001_C7_C07_016.fcs	2000	61.2	1859	93	13206	7938	0.601	K562	BD2(WT)	TMX1	0.0316228
Specimen_001_C8_C08_017.fcs	2125	62.3	1944	91.5	13079	10186	0.779	K562	BD2(WT)	TMX1	0.01
Specimen_001_C9_C09_018.fcs	1963	62.5	1817	92.6	13262	11837	0.893	K562	BD2(WT)	TMX1	0.00316228
Specimen_001_C10_C10_019.fcs	2158	62.7	2005	92.9	12982	11977	0.923	K562	BD2(WT)	TMX1	0.001
Specimen_001_C11_C11_020.fcs	2245	61.9	2048	91.2	12868	12352	0.96	K562	BD2(WT)	DMSO	0
Specimen_001_D2_D02_021.fcs	2189	59.7	2013	92	13984	3681	0.263	K562	BD2(WT)	TMX1	10
Specimen_001_D3_D03_022.fcs	2235	63.6	2061	92.2	13483	3604	0.267	K562	BD2(WT)	TMX1	3.16228
Specimen_001_D4_D04_023.fcs	2048	62.6	1865	91.1	12847	3637	0.283	K562	BD2(WT)	TMX1	1
Specimen_001_D5_D05_024.fcs	2176	63.1	1985	91.2	12993	4331	0.333	K562	BD2(WT)	TMX1	0.316228
Specimen_001_D6_D06_025.fcs	1956	62.3	1783	91.2	13400	6338	0.473	K562	BD2(WT)	TMX1	0.1
Specimen_001_D7_D07_026.fcs	2251	61.4	2057	91.4	13262	8493	0.64	K562	BD2(WT)	TMX1	0.0316228
Specimen_001_D8_D08_027.fcs	1843	61.9	1694	91.9	13088	10648	0.814	K562	BD2(WT)	TMX1	0.01
Specimen_001_D9_D09_028.fcs	2220	62.3	2014	90.7	13792	12330	0.894	K562	BD2(WT)	TMX1	0.00316228
Specimen_001_D10_D10_029.fcs	2266	62.3	2062	91	13159	12222	0.929	K562	BD2(WT)	TMX1	0.001
Specimen_001_D11_D11_030.fcs	2106	63.1	1933	91.8	13513	12261	0.907	K562	BD2(WT)	DMSO	0
Specimen_001_B2_B02_001.fcs	536	42.6	470	87.7	7176	2696	0.376	K562	BD2(D436G)	TMX1	10
Specimen_001_B3_B03_002.fcs	889	57.6	745	83.8	5591	1142	0.204	K562	BD2(D436G)	TMX1	3.16228
Specimen_001_B4_B04_003.fcs	896	60.3	763	85.2	5601	1146	0.205	K562	BD2(D436G)	TMX1	1
Specimen_001_B5_B05_004.fcs	975	61.6	848	87	5283	1138	0.215	K562	BD2(D436G)	TMX1	0.316228
Specimen_001_B6_B06_005.fcs	1011	63.3	862	85.3	5016	1205	0.24	K562	BD2(D436G)	TMX1	0.1
Specimen_001_B7_B07_006.fcs	1168	65.7	993	85	4966	1587	0.32	K562	BD2(D436G)	TMX1	0.0316228
Specimen_001_B8_B08_007.fcs	1113	65.2	941	84.5	5217	2786	0.534	K562	BD2(D436G)	TMX1	0.01
Specimen_001_B9_B09_008.fcs	1064	65.4	902	84.8	5053	4246	0.84	K562	BD2(D436G)	TMX1	0.00316228
Specimen_001_B10_B10_009.fcs	1041	63.6	859	82.5	5106	4741	0.929	K562	BD2(D436G)	TMX1	0.001
Specimen_001_B11_B11_010.fcs	1180	65.6	990	83.9	5249	5209	0.992	K562	BD2(D436G)	DMSO	0
Specimen_001_C2_C02_011.fcs	587	42.5	485	82.6	6618	2334	0.353	K562	BD2(D436G)	TMX1	10
Specimen_001_C3_C03_012.fcs	922	59.1	788	85.5	5603	1151	0.205	K562	BD2(D436G)	TMX1	3.16228
Specimen_001_C4_C04_013.fcs	815	59.7	700	85.9	5385	1058	0.196	K562	BD2(D436G)	TMX1	1
Specimen_001_C5_C05_014.fcs	887	59.7	773	87.1	5270	1070	0.203	K562	BD2(D436G)	TMX1	0.316228
Specimen_001_C6_C06_015.fcs	1092	66.1	944	86.4	5295	1205	0.228	K562	BD2(D436G)	TMX1	0.1
Specimen_001_C7_C07_016.fcs	988	63.2	832	84.2	5231	1509	0.288	K562	BD2(D436G)	TMX1	0.0316228
Specimen_001_C8_C08_017.fcs	1010	63.2	873	86.4	5009	2609	0.521	K562	BD2(D436G)	TMX1	0.01
Specimen_001_C9_C09_018.fcs	1110	65.2	940	84.7	5052	4332	0.857	K562	BD2(D436G)	TMX1	0.00316228
Specimen_001_C10_C10_019.fcs	1149	65.1	963	83.8	5135	4753	0.926	K562	BD2(D436G)	TMX1	0.001
Specimen_001_C11_C11_020.fcs	1007	63.2	855	84.9	5392	5321	0.987	K562	BD2(D436G)	DMSO	0
Specimen_001_D2_D02_021.fcs	528	40.3	467	88.4	6740	2567	0.381	K562	BD2(D436G)	TMX1	10
Specimen_001_D3_D03_022.fcs	800	53.9	665	83.1	5551	1142	0.206	K562	BD2(D436G)	TMX1	3.16228
Specimen_001_D4_D04_023.fcs	899	59.7	769	85.5	5251	1079	0.205	K562	BD2(D436G)	TMX1	1
Specimen_001_D5_D05_024.fcs	889	64.5	750	84.4	5286	1140	0.216	K562	BD2(D436G)	TMX1	0.316228
Specimen_001_D6_D06_025.fcs	1053	64.2	891	84.6	4935	1122	0.227	K562	BD2(D436G)	TMX1	0.1
Specimen_001_D7_D07_026.fcs	1080	65.8	918	85	4950	1556	0.314	K562	BD2(D436G)	TMX1	0.0316228
Specimen_001_D8_D08_027.fcs	1086	66.2	908	83.6	5055	2794	0.553	K562	BD2(D436G)	TMX1	0.01
Specimen_001_D9_D09_028.fcs	1075	64.3	907	84.4	4894	4353	0.889	K562	BD2(D436G)	TMX1	0.00316228
Specimen_001_D10_D10_029.fcs	1060	62.6	913	86.1	5170	4799	0.928	K562	BD2(D436G)	TMX1	0.001
Specimen_001_D11_D11_030.fcs	1169	64.8	990	84.7	5016	5045	1.006	K562	BD2(D436G)	DMSO	0
Specimen_001_B2_B02_001.fcs	2278	60.8	1884	82.7	9921	3569	0.36	K562	BD2(H437D)	TMX1	10
Specimen_001_B3_B03_002.fcs	2163	60.9	1829	84.6	10147	3323	0.327	K562	BD2(H437D)	TMX1	3.16228
Specimen_001_B4_B04_003.fcs	1945	61.6	1596	82.1	9688	2902	0.3	K562	BD2(H437D)	TMX1	1
Specimen_001_B5_B05_004.fcs	2155	64.3	1798	83.4	9449	2886	0.305	K562	BD2(H437D)	TMX1	0.316228
Specimen_001_B6_B06_005.fcs	2192	61.6	1815	82.8	9523	3452	0.362	K562	BD2(H437D)	TMX1	0.1
Specimen_001_B7_B07_006.fcs	2103	62.6	1739	82.7	9549	4016	0.421	K562	BD2(H437D)	TMX1	0.0316228
Specimen_001_B8_B08_007.fcs	2142	62.5	1777	83	9307	4794	0.515	K562	BD2(H437D)	TMX1	0.01
Specimen_001_B9_B09_008.fcs	2183	61.9	1808	82.8	9836	5398	0.549	K562	BD2(H437D)	TMX1	0.00316228
Specimen_001_B10_B10_009.fcs	2162	62.8	1768	81.8	9682	5406	0.558	K562	BD2(H437D)	TMX1	0.001
Specimen_001_B11_B11_010.fcs	2361	62.3	1962	83.1	9476	5240	0.553	K562	BD2(H437D)	DMSO	0
Specimen_001_C2_C02_011.fcs	2261	61.2	1898	83.9	9831	3694	0.376	K562	BD2(H437D)	TMX1	10
Specimen_001_C3_C03_012.fcs	2366	64.1	1975	83.5	9563	3298	0.345	K562	BD2(H437D)	TMX1	3.16228
Specimen_001_C4_C04_013.fcs	2409	65.6	2002	83.1	9319	3057	0.328	K562	BD2(H437D)	TMX1	1
Specimen_001_C5_C05_014.fcs	1942	64.9	1613	83.1	8873	2945	0.332	K562	BD2(H437D)	TMX1	0.316228
Specimen_001_C6_C06_015.fcs	2349	63.6	1960	83.4	9301	3385	0.364	K562	BD2(H437D)	TMX1	0.1
Specimen_001_C7_C07_016.fcs	2303	63.5	1922	83.5	9474	4269	0.451	K562	BD2(H437D)	TMX1	0.0316228
Specimen_001_C8_C08_017.fcs	2115	62.3	1763	83.4	9414	4806	0.511	K562	BD2(H437D)	TMX1	0.01
Specimen_001_C9_C09_018.fcs	2331	63	1987	85.2	9514	5412	0.569	K562	BD2(H437D)	TMX1	0.00316228
Specimen_001_C10_C10_019.fcs	2065	63.2	1700	82.3	9501	5425	0.571	K562	BD2(H437D)	TMX1	0.001
Specimen_001_C11_C11_020.fcs	2424	64.5	2001	82.5	9884	5624	0.569	K562	BD2(H437D)	DMSO	0
Specimen_001_D2_D02_021.fcs	1803	58.3	1534	85.1	10251	3689	0.36	K562	BD2(H437D)	TMX1	10
Specimen_001_D3_D03_022.fcs	2444	65.5	2072	84.8	9949	3471	0.349	K562	BD2(H437D)	TMX1	3.16228
Specimen_001_D4_D04_023.fcs	2022	62.2	1679	83	9566	2913	0.305	K562	BD2(H437D)	TMX1	1
Specimen_001_D5_D05_024.fcs	2168	64.2	1824	84.1	9598	3146	0.328	K562	BD2(H437D)	TMX1	0.316228
Specimen_001_D6_D06_025.fcs	2383	65.5	2004	84.1	9527	3616	0.38	K562	BD2(H437D)	TMX1	0.1
Specimen_001_D7_D07_026.fcs	2344	63.5	1959	83.6	9553	4381	0.459	K562	BD2(H437D)	TMX1	0.0316228
Specimen_001_D8_D08_027.fcs	2024	62.2	1699	83.9	9890	4928	0.498	K562	BD2(H437D)	TMX1	0.01
Specimen_001_D9_D09_028.fcs	2118	63.2	1756	82.9	9400	5344	0.569	K562	BD2(H437D)	TMX1	0.00316228
Specimen_001_D10_D10_029.fcs	2015	62.4	1685	83.6	9613	5493	0.571	K562	BD2(H437D)	TMX1	0.001
Specimen_001_D11_D11_030.fcs	2338	64.3	1919	82.1	9260	5320	0.575	K562	BD2(H437D)	DMSO	0
Specimen_001_B2_B02_001.fcs	561	40.2	495	88.2	6793	4608	0.678	K562	BD2(D436G-H437D)	TMX1	10
Specimen_001_B3_B03_002.fcs	900	55.9	767	85.2	5974	3951	0.661	K562	BD2(D436G-H437D)	TMX1	3.16228
Specimen_001_B4_B04_003.fcs	853	56.5	742	87	5973	3599	0.603	K562	BD2(D436G-H437D)	TMX1	1
Specimen_001_B5_B05_004.fcs	904	57.5	784	86.7	5724	3107	0.543	K562	BD2(D436G-H437D)	TMX1	0.316228
Specimen_001_B6_B06_005.fcs	1070	63.8	912	85.2	5394	2747	0.509	K562	BD2(D436G-H437D)	TMX1	0.1
Specimen_001_B7_B07_006.fcs	1001	62.7	839	83.8	5362	2935	0.547	K562	BD2(D436G-H437D)	TMX1	0.0316228
Specimen_001_B8_B08_007.fcs	949	62	812	85.6	5418	3120	0.576	K562	BD2(D436G-H437D)	TMX1	0.01
Specimen_001_B9_B09_008.fcs	1146	61.4	986	86	5592	3292	0.589	K562	BD2(D436G-H437D)	TMX1	0.00316228
Specimen_001_B10_B10_009.fcs	1153	64.2	982	85.2	5287	3238	0.612	K562	BD2(D436G-H437D)	TMX1	0.001
Specimen_001_B11_B11_010.fcs	1108	63.3	945	85.3	5419	3327	0.614	K562	BD2(D436G-H437D)	DMSO	0
Specimen_001_C2_C02_011.fcs	567	41.4	485	85.5	6794	4737	0.697	K562	BD2(D436G-H437D)	TMX1	10
Specimen_001_C3_C03_012.fcs	732	56	627	85.7	5706	3886	0.681	K562	BD2(D436G-H437D)	TMX1	3.16228
Specimen_001_C4_C04_013.fcs	868	57.9	745	85.8	5523	3476	0.629	K562	BD2(D436G-H437D)	TMX1	1
Specimen_001_C5_C05_014.fcs	982	60.4	854	87	5556	3048	0.549	K562	BD2(D436G-H437D)	TMX1	0.316228
Specimen_001_C6_C06_015.fcs	1006	63	868	86.3	5217	2713	0.52	K562	BD2(D436G-H437D)	TMX1	0.1
Specimen_001_C7_C07_016.fcs	1037	62	880	84.9	5006	2696	0.539	K562	BD2(D436G-H437D)	TMX1	0.0316228
Specimen_001_C8_C08_017.fcs	1078	62.2	917	85.1	5164	3038	0.588	K562	BD2(D436G-H437D)	TMX1	0.01
Specimen_001_C9_C09_018.fcs	930	65.7	792	85.2	5340	3258	0.61	K562	BD2(D436G-H437D)	TMX1	0.00316228
Specimen_001_C10_C10_019.fcs	1059	62.7	932	88	5501	3324	0.604	K562	BD2(D436G-H437D)	TMX1	0.001
Specimen_001_C11_C11_020.fcs	1012	61.1	849	83.9	5482	3380	0.617	K562	BD2(D436G-H437D)	DMSO	0
Specimen_001_D2_D02_021.fcs	472	39.4	393	83.3	6786	4649	0.685	K562	BD2(D436G-H437D)	TMX1	10
Specimen_001_D3_D03_022.fcs	753	60.2	651	86.5	5717	3731	0.653	K562	BD2(D436G-H437D)	TMX1	3.16228
Specimen_001_D4_D04_023.fcs	873	56.3	763	87.4	5658	3496	0.618	K562	BD2(D436G-H437D)	TMX1	1
Specimen_001_D5_D05_024.fcs	949	60.4	812	85.6	5481	3021	0.551	K562	BD2(D436G-H437D)	TMX1	0.316228
Specimen_001_D6_D06_025.fcs	956	61.3	834	87.2	5209	2692	0.517	K562	BD2(D436G-H437D)	TMX1	0.1
Specimen_001_D7_D07_026.fcs	1052	64.3	898	85.4	5126	2782	0.543	K562	BD2(D436G-H437D)	TMX1	0.0316228
Specimen_001_D8_D08_027.fcs	1088	63.1	939	86.3	5284	3057	0.579	K562	BD2(D436G-H437D)	TMX1	0.01
Specimen_001_D9_D09_028.fcs	1055	60.7	930	88.2	5342	3310	0.62	K562	BD2(D436G-H437D)	TMX1	0.00316228
Specimen_001_D10_D10_029.fcs	992	62.8	844	85.1	5287	3296	0.623	K562	BD2(D436G-H437D)	TMX1	0.001
Specimen_001_D11_D11_030.fcs	997	62.8	854	85.7	5402	3382	0.626	K562	BD2(D436G-H437D)	DMSO	0
Specimen_001_B2_B02_001.fcs	4769	77.2	4090	85.8	5467	1249	0.228	K562	BD2(P434K-Q447E)	TMX1	10
Specimen_001_B3_B03_002.fcs	4504	79.2	3880	86.1	5343	1080	0.202	K562	BD2(P434K-Q447E)	TMX1	3.16228
Specimen_001_B4_B04_003.fcs	5071	78.8	4374	86.3	5209	813	0.156	K562	BD2(P434K-Q447E)	TMX1	1
Specimen_001_B5_B05_004.fcs	5381	78.4	4678	86.9	5225	667	0.128	K562	BD2(P434K-Q447E)	TMX1	0.316228
Specimen_001_B6_B06_005.fcs	5323	77.6	4626	86.9	5275	626	0.119	K562	BD2(P434K-Q447E)	TMX1	0.1
Specimen_001_B7_B07_006.fcs	5201	77.4	4532	87.1	5284	602	0.114	K562	BD2(P434K-Q447E)	TMX1	0.0316228
Specimen_001_B8_B08_007.fcs	4853	77.8	4197	86.5	5422	627	0.116	K562	BD2(P434K-Q447E)	TMX1	0.01
Specimen_001_B9_B09_008.fcs	5277	77.4	4579	86.8	5472	607	0.111	K562	BD2(P434K-Q447E)	TMX1	0.00316228
Specimen_001_B10_B10_009.fcs	5618	78.1	4863	86.6	5256	603	0.115	K562	BD2(P434K-Q447E)	TMX1	0.001
Specimen_001_B11_B11_010.fcs	5669	77.3	4915	86.7	5274	592	0.112	K562	BD2(P434K-Q447E)	DMSO	0
Specimen_001_C2_C02_011.fcs	4453	77.4	3861	86.7	5518	1275	0.231	K562	BD2(P434K-Q447E)	TMX1	10
Specimen_001_C3_C03_012.fcs	4751	78.4	4098	86.3	5354	1067	0.199	K562	BD2(P434K-Q447E)	TMX1	3.16228
Specimen_001_C4_C04_013.fcs	4944	77.9	4254	86	5336	838	0.157	K562	BD2(P434K-Q447E)	TMX1	1
Specimen_001_C5_C05_014.fcs	4974	78.4	4269	85.8	5239	689	0.132	K562	BD2(P434K-Q447E)	TMX1	0.316228
Specimen_001_C6_C06_015.fcs	5151	78.4	4472	86.8	5312	640	0.12	K562	BD2(P434K-Q447E)	TMX1	0.1
Specimen_001_C7_C07_016.fcs	5257	78.8	4560	86.7	5403	625	0.116	K562	BD2(P434K-Q447E)	TMX1	0.0316228
Specimen_001_C8_C08_017.fcs	5246	76.5	4487	85.5	5239	617	0.118	K562	BD2(P434K-Q447E)	TMX1	0.01
Specimen_001_C9_C09_018.fcs	5080	77.2	4377	86.2	5149	610	0.118	K562	BD2(P434K-Q447E)	TMX1	0.00316228
Specimen_001_C10_C10_019.fcs	4925	75.6	4226	85.8	5194	605	0.116	K562	BD2(P434K-Q447E)	TMX1	0.001
Specimen_001_C11_C11_020.fcs	5240	77.4	4538	86.6	5313	615	0.116	K562	BD2(P434K-Q447E)	DMSO	0
Specimen_001_D2_D02_021.fcs	3765	77.6	3263	86.7	5623	1298	0.231	K562	BD2(P434K-Q447E)	TMX1	10
Specimen_001_D3_D03_022.fcs	4481	79.4	3862	86.2	5452	1105	0.203	K562	BD2(P434K-Q447E)	TMX1	3.16228
Specimen_001_D4_D04_023.fcs	5264	78.4	4546	86.4	5383	869	0.161	K562	BD2(P434K-Q447E)	TMX1	1
Specimen_001_D5_D05_024.fcs	4950	79.3	4302	86.9	5283	708	0.134	K562	BD2(P434K-Q447E)	TMX1	0.316228
Specimen_001_D6_D06_025.fcs	5264	78.9	4570	86.8	5273	669	0.127	K562	BD2(P434K-Q447E)	TMX1	0.1
Specimen_001_D7_D07_026.fcs	4713	78	4098	87	5321	658	0.124	K562	BD2(P434K-Q447E)	TMX1	0.0316228
Specimen_001_D8_D08_027.fcs	5449	77.3	4724	86.7	5319	641	0.121	K562	BD2(P434K-Q447E)	TMX1	0.01
Specimen_001_D9_D09_028.fcs	4730	77.7	4075	86.2	5230	647	0.124	K562	BD2(P434K-Q447E)	TMX1	0.00316228
Specimen_001_D10_D10_029.fcs	5254	77.6	4519	86	5265	614	0.117	K562	BD2(P434K-Q447E)	TMX1	0.001
Specimen_001_D11_D11_030.fcs	5102	78.1	4387	86	5214	612	0.117	K562	BD2(P434K-Q447E)	DMSO	0
