# Supplementary material for: Template-assisted covalent modification underlies activity of covalent molecular glues
Source: Nat Chem Biol. 2024 Jul 29;20(12):1640–9. doi: 10.1038/s41589-024-01668-4 (PMC11582070; doi:10.1038/s41589-024-01668-4)
Supplement: Supplementary file 21 — Raw data for flow and proteomics. [file 41589_2024_1668_MOESM21_ESM.xlsx]

## Sheet: Extended Data Fig. 1c & 1e
Sample:	Round | Count	Round | Freq. of Parent	Round/mCherry+ | Count	Round/mCherry+ | Freq. of Parent	Round/mCherry+ | Mean (PE-CF594-A)	Round/mCherry+ | Mean (FITC-A)	eGFP/mCherry	Cell Line	Reporter	Treatment	Degrader Dose(uM)
Specimen_001_B2_B02_001.fcs	2439	24.4	2333	95.7	9571	15286	1.597	K562	BD1	TMX1	50
Specimen_001_B3_B03_002.fcs	4592	78.2	4447	96.8	10243	12671	1.237	K562	BD1	TMX1	15.8114
Specimen_001_B4_B04_003.fcs	4639	80.9	4472	96.4	10304	12854	1.247	K562	BD1	TMX1	5
Specimen_001_B5_B05_004.fcs	5187	82.4	5009	96.6	10280	12319	1.198	K562	BD1	TMX1	1.58114
Specimen_001_B6_B06_005.fcs	5597	83.3	5438	97.2	10144	12057	1.189	K562	BD1	TMX1	0.5
Specimen_001_B7_B07_006.fcs	6718	83.6	6489	96.6	9899	12141	1.226	K562	BD1	TMX1	0.158114
Specimen_001_B8_B08_007.fcs	6590	83	6349	96.3	10018	13307	1.328	K562	BD1	TMX1	0.05
Specimen_001_B9_B09_008.fcs	6646	82.2	6398	96.3	10146	14309	1.41	K562	BD1	TMX1	0.0158114
Specimen_001_B10_B10_009.fcs	6651	82.8	6405	96.3	10082	14750	1.463	K562	BD1	TMX1	0.005
Specimen_001_B11_B11_010.fcs	7392	82.8	7134	96.5	10193	15148	1.486	K562	BD1	DMSO	0
Specimen_001_C2_C02_011.fcs	3040	30.4	2895	95.2	9772	15649	1.601	K562	BD1	TMX1	50
Specimen_001_C3_C03_012.fcs	4170	78.5	4038	96.8	10511	12951	1.232	K562	BD1	TMX1	15.8114
Specimen_001_C4_C04_013.fcs	4590	80	4443	96.8	10213	12451	1.219	K562	BD1	TMX1	5
Specimen_001_C5_C05_014.fcs	4921	83.1	4745	96.4	10156	12437	1.225	K562	BD1	TMX1	1.58114
Specimen_001_C6_C06_015.fcs	5507	83.1	5322	96.6	9709	11700	1.205	K562	BD1	TMX1	0.5
Specimen_001_C7_C07_016.fcs	6438	84	6181	96	9698	12175	1.255	K562	BD1	TMX1	0.158114
Specimen_001_C8_C08_017.fcs	6509	83.4	6256	96.1	9780	13187	1.348	K562	BD1	TMX1	0.05
Specimen_001_C9_C09_018.fcs	6705	82.9	6466	96.4	10151	14381	1.417	K562	BD1	TMX1	0.0158114
Specimen_001_C10_C10_019.fcs	6644	82.7	6398	96.3	9968	14654	1.47	K562	BD1	TMX1	0.005
Specimen_001_C11_C11_020.fcs	6591	82.5	6350	96.3	10306	15579	1.512	K562	BD1	DMSO	0
Specimen_001_D2_D02_021.fcs	3838	44.6	3694	96.2	9634	15473	1.606	K562	BD1	TMX1	50
Specimen_001_D3_D03_022.fcs	4054	77.7	3916	96.6	10646	13081	1.229	K562	BD1	TMX1	15.8114
Specimen_001_D4_D04_023.fcs	4438	80	4295	96.8	10293	12414	1.206	K562	BD1	TMX1	5
Specimen_001_D5_D05_024.fcs	4495	81.7	4318	96.1	9925	11700	1.179	K562	BD1	TMX1	1.58114
Specimen_001_D6_D06_025.fcs	5678	84.5	5490	96.7	10042	11927	1.188	K562	BD1	TMX1	0.5
Specimen_001_D7_D07_026.fcs	6579	83.8	6348	96.5	9851	12168	1.235	K562	BD1	TMX1	0.158114
Specimen_001_D8_D08_027.fcs	6842	83.7	6597	96.4	10044	13492	1.343	K562	BD1	TMX1	0.05
Specimen_001_D9_D09_028.fcs	6779	82	6554	96.7	10261	14548	1.418	K562	BD1	TMX1	0.0158114
Specimen_001_D10_D10_029.fcs	6588	82.5	6349	96.4	10369	15291	1.475	K562	BD1	TMX1	0.005
Specimen_001_D11_D11_030.fcs	6671	82.5	6446	96.6	9974	14891	1.493	K562	BD1	DMSO	0
Specimen_001_E2_E02_031.fcs	5240	83.2	5079	96.9	10570	19112	1.808	K562	BD1	GNE11	50
Specimen_001_E3_E03_032.fcs	5023	81.6	4824	96	10356	18482	1.785	K562	BD1	GNE11	15.8114
Specimen_001_E4_E04_033.fcs	5229	81.8	5044	96.5	9984	17287	1.731	K562	BD1	GNE11	5
Specimen_001_E5_E05_034.fcs	4970	82	4813	96.8	10281	17257	1.679	K562	BD1	GNE11	1.58114
Specimen_001_E6_E06_035.fcs	5385	83.6	5208	96.7	9838	15860	1.612	K562	BD1	GNE11	0.5
Specimen_001_E7_E07_036.fcs	6170	83.6	5910	95.8	9818	15425	1.571	K562	BD1	GNE11	0.158114
Specimen_001_E8_E08_037.fcs	6385	83.3	6124	95.9	9867	15236	1.544	K562	BD1	GNE11	0.05
Specimen_001_E9_E09_038.fcs	6586	82.4	6332	96.1	9986	15121	1.514	K562	BD1	GNE11	0.0158114
Specimen_001_E10_E10_039.fcs	6987	83.5	6730	96.3	10061	15125	1.503	K562	BD1	GNE11	0.005
Specimen_001_E11_E11_040.fcs	6579	82.3	6383	97	10116	15133	1.496	K562	BD1	DMSO	0
Specimen_001_F2_F02_041.fcs	5332	83.4	5143	96.5	10364	18922	1.826	K562	BD1	GNE11	50
Specimen_001_F3_F03_042.fcs	4719	81	4561	96.7	10126	18227	1.8	K562	BD1	GNE11	15.8114
Specimen_001_F4_F04_043.fcs	4876	81.7	4684	96.1	10462	18293	1.749	K562	BD1	GNE11	5
Specimen_001_F5_F05_044.fcs	4973	82	4799	96.5	10042	16948	1.688	K562	BD1	GNE11	1.58114
Specimen_001_F6_F06_045.fcs	5055	82.7	4868	96.3	9707	16099	1.658	K562	BD1	GNE11	0.5
Specimen_001_F7_F07_046.fcs	5938	83.7	5720	96.3	9531	15127	1.587	K562	BD1	GNE11	0.158114
Specimen_001_F8_F08_047.fcs	6361	83	6139	96.5	9807	15194	1.549	K562	BD1	GNE11	0.05
Specimen_001_F9_F09_048.fcs	6635	83.5	6383	96.2	9825	15175	1.545	K562	BD1	GNE11	0.0158114
Specimen_001_F10_F10_049.fcs	6556	82.5	6292	96	10058	15317	1.523	K562	BD1	GNE11	0.005
Specimen_001_F11_F11_050.fcs	7025	81.2	6793	96.7	10279	15585	1.516	K562	BD1	DMSO	0
Specimen_001_G2_G02_051.fcs	5232	82.5	5068	96.9	10559	19531	1.85	K562	BD1	GNE11	50
Specimen_001_G3_G03_052.fcs	5018	82.1	4843	96.5	10025	18326	1.828	K562	BD1	GNE11	15.8114
Specimen_001_G4_G04_053.fcs	4531	82.4	4355	96.1	9867	17691	1.793	K562	BD1	GNE11	5
Specimen_001_G5_G05_054.fcs	4791	82.9	4605	96.1	10113	17292	1.71	K562	BD1	GNE11	1.58114
Specimen_001_G6_G06_055.fcs	4990	82.9	4814	96.5	9976	16580	1.662	K562	BD1	GNE11	0.5
Specimen_001_G7_G07_056.fcs	5433	83.8	5215	96	9709	15710	1.618	K562	BD1	GNE11	0.158114
Specimen_001_G8_G08_057.fcs	5805	84	5581	96.1	9629	15320	1.591	K562	BD1	GNE11	0.05
Specimen_001_G9_G09_058.fcs	6203	83.5	5981	96.4	9902	15501	1.565	K562	BD1	GNE11	0.0158114
Specimen_001_G10_G10_059.fcs	6082	83.5	5883	96.7	9944	15462	1.555	K562	BD1	GNE11	0.005
Specimen_001_G11_G11_060.fcs	6789	82.5	6548	96.5	10092	15417	1.528	K562	BD1	DMSO	0
Specimen_001_B2_B02_001.fcs	2488	24.9	2379	95.6	9025	8353	0.926	K562	BD2	TMX1	50
Specimen_001_B3_B03_002.fcs	5946	74.4	5793	97.4	11151	2341	0.21	K562	BD2	TMX1	15.8114
Specimen_001_B4_B04_003.fcs	6138	79.6	5971	97.3	10951	2448	0.224	K562	BD2	TMX1	5
Specimen_001_B5_B05_004.fcs	6364	80.1	6171	97	10855	2429	0.224	K562	BD2	TMX1	1.58114
Specimen_001_B6_B06_005.fcs	6750	81.6	6556	97.1	10616	2592	0.244	K562	BD2	TMX1	0.5
Specimen_001_B7_B07_006.fcs	7337	82.6	7119	97	10770	3544	0.329	K562	BD2	TMX1	0.158114
Specimen_001_B8_B08_007.fcs	7648	81	7431	97.2	10772	5531	0.513	K562	BD2	TMX1	0.05
Specimen_001_B9_B09_008.fcs	7898	80.4	7677	97.2	10804	8496	0.786	K562	BD2	TMX1	0.0158114
Specimen_001_B10_B10_009.fcs	7383	81	7162	97	10915	10212	0.936	K562	BD2	TMX1	0.005
Specimen_001_B11_B11_010.fcs	7425	81.4	7209	97.1	11049	11406	1.032	K562	BD2	DMSO	0
Specimen_001_C2_C02_011.fcs	3520	35.2	3384	96.1	9443	8667	0.918	K562	BD2	TMX1	50
Specimen_001_C3_C03_012.fcs	5325	75	5193	97.5	11038	2201	0.199	K562	BD2	TMX1	15.8114
Specimen_001_C4_C04_013.fcs	5348	78.5	5211	97.4	10822	2283	0.211	K562	BD2	TMX1	5
Specimen_001_C5_C05_014.fcs	5505	79.1	5354	97.3	10901	2355	0.216	K562	BD2	TMX1	1.58114
Specimen_001_C6_C06_015.fcs	6381	81.3	6194	97.1	10788	2617	0.243	K562	BD2	TMX1	0.5
Specimen_001_C7_C07_016.fcs	6998	83.2	6793	97.1	10713	3319	0.31	K562	BD2	TMX1	0.158114
Specimen_001_C8_C08_017.fcs	7096	82.1	6868	96.8	10839	5565	0.513	K562	BD2	TMX1	0.05
Specimen_001_C9_C09_018.fcs	6946	80.8	6764	97.4	11009	8305	0.754	K562	BD2	TMX1	0.0158114
Specimen_001_C10_C10_019.fcs	7009	81.5	6792	96.9	11078	10245	0.925	K562	BD2	TMX1	0.005
Specimen_001_C11_C11_020.fcs	6787	80.7	6586	97	10972	11119	1.013	K562	BD2	DMSO	0
Specimen_001_D2_D02_021.fcs	4249	42.5	4108	96.7	9467	8783	0.928	K562	BD2	TMX1	50
Specimen_001_D3_D03_022.fcs	5107	72.9	4968	97.3	11123	2210	0.199	K562	BD2	TMX1	15.8114
Specimen_001_D4_D04_023.fcs	5294	79.3	5142	97.1	10817	2288	0.212	K562	BD2	TMX1	5
Specimen_001_D5_D05_024.fcs	5606	80.6	5443	97.1	10988	2434	0.222	K562	BD2	TMX1	1.58114
Specimen_001_D6_D06_025.fcs	6367	80.6	6212	97.6	10644	2509	0.236	K562	BD2	TMX1	0.5
Specimen_001_D7_D07_026.fcs	6811	81.9	6607	97	10635	3388	0.319	K562	BD2	TMX1	0.158114
Specimen_001_D8_D08_027.fcs	7355	80.7	7172	97.5	10761	5338	0.496	K562	BD2	TMX1	0.05
Specimen_001_D9_D09_028.fcs	7095	82.5	6901	97.3	10951	8347	0.762	K562	BD2	TMX1	0.0158114
Specimen_001_D10_D10_029.fcs	7167	81.5	6988	97.5	10618	9978	0.94	K562	BD2	TMX1	0.005
Specimen_001_D11_D11_030.fcs	6838	81.7	6669	97.5	11133	11247	1.01	K562	BD2	DMSO	0
Specimen_001_E2_E02_031.fcs	6973	81.5	6782	97.3	11154	8485	0.761	K562	BD2	GNE11	50
Specimen_001_E3_E03_032.fcs	6704	82	6523	97.3	10613	6803	0.641	K562	BD2	GNE11	15.8114
Specimen_001_E4_E04_033.fcs	6195	81.9	6018	97.1	10847	5825	0.537	K562	BD2	GNE11	5
Specimen_001_E5_E05_034.fcs	6099	81.6	5917	97	10787	5205	0.483	K562	BD2	GNE11	1.58114
Specimen_001_E6_E06_035.fcs	6805	83.2	6630	97.4	10581	5225	0.494	K562	BD2	GNE11	0.5
Specimen_001_E7_E07_036.fcs	6782	82.5	6577	97	10438	5891	0.564	K562	BD2	GNE11	0.158114
Specimen_001_E8_E08_037.fcs	7381	82.7	7183	97.3	10660	7432	0.697	K562	BD2	GNE11	0.05
Specimen_001_E9_E09_038.fcs	7261	81.7	7047	97.1	10950	9113	0.832	K562	BD2	GNE11	0.0158114
Specimen_001_E10_E10_039.fcs	7048	82.4	6853	97.2	11232	10561	0.94	K562	BD2	GNE11	0.005
Specimen_001_E11_E11_040.fcs	6874	81.3	6696	97.4	11354	11295	0.995	K562	BD2	DMSO	0
Specimen_001_F2_F02_041.fcs	6817	81	6609	96.9	11323	8481	0.749	K562	BD2	GNE11	50
Specimen_001_F3_F03_042.fcs	5880	81.8	5723	97.3	11141	6938	0.623	K562	BD2	GNE11	15.8114
Specimen_001_F4_F04_043.fcs	6156	81.4	6002	97.5	11115	5886	0.53	K562	BD2	GNE11	5
Specimen_001_F5_F05_044.fcs	5717	81.1	5570	97.4	10913	5239	0.48	K562	BD2	GNE11	1.58114
Specimen_001_F6_F06_045.fcs	6053	82	5846	96.6	10746	5312	0.494	K562	BD2	GNE11	0.5
Specimen_001_F7_F07_046.fcs	6866	83	6658	97	10846	6022	0.555	K562	BD2	GNE11	0.158114
Specimen_001_F8_F08_047.fcs	6795	82.1	6609	97.3	10716	7346	0.686	K562	BD2	GNE11	0.05
Specimen_001_F9_F09_048.fcs	7408	81.7	7198	97.2	11006	9112	0.828	K562	BD2	GNE11	0.0158114
Specimen_001_F10_F10_049.fcs	6951	81.3	6762	97.3	11125	10318	0.927	K562	BD2	GNE11	0.005
Specimen_001_F11_F11_050.fcs	7413	81.3	7212	97.3	11072	11218	1.013	K562	BD2	DMSO	0
Specimen_001_G2_G02_051.fcs	6715	82.6	6524	97.2	11503	8738	0.76	K562	BD2	GNE11	50
Specimen_001_G3_G03_052.fcs	5755	82.7	5594	97.2	11040	6981	0.632	K562	BD2	GNE11	15.8114
Specimen_001_G4_G04_053.fcs	5952	80.7	5787	97.2	10969	5790	0.528	K562	BD2	GNE11	5
Specimen_001_G5_G05_054.fcs	5597	81.6	5440	97.2	10859	5271	0.485	K562	BD2	GNE11	1.58114
Specimen_001_G6_G06_055.fcs	5536	82.9	5385	97.3	10644	5290	0.497	K562	BD2	GNE11	0.5
Specimen_001_G7_G07_056.fcs	6514	82.5	6316	97	10833	6027	0.556	K562	BD2	GNE11	0.158114
Specimen_001_G8_G08_057.fcs	7015	82.5	6831	97.4	10819	7603	0.703	K562	BD2	GNE11	0.05
Specimen_001_G9_G09_058.fcs	7603	81.3	7407	97.4	11160	9395	0.842	K562	BD2	GNE11	0.0158114
Specimen_001_G10_G10_059.fcs	7311	81	7105	97.2	10795	10479	0.971	K562	BD2	GNE11	0.005
Specimen_001_G11_G11_060.fcs	7681	80.5	7466	97.2	10964	11396	1.039	K562	BD2	DMSO	0

## Sheet: Extended Data Fig. 1f
	ID	logFC	AveExpr	t	P.Value	adj.P.Val	B
Q9H3M7	TXNIP; LOC101060503	0.486203	2.70775	14.2755	2.94176e-05	0.185199	2.93209
Q13813	SPTAN1	0.245834	3.07387	13.0282	4.60808e-05	0.185199	2.93201
Q01082-1	SPTBN1	0.161648	3.18628	11.7786	7.54143e-05	0.20206	2.35711
P02100	HBE1	-0.254024	3.46737	-10.3666	0.000140121	0.20842	1.87247
P14618	PKM	0.260079	3.15317	10.7645	0.000116788	0.20842	1.79694
P61769	B2M	0.352124	3.08634	9.72772	0.000190367	0.218595	1.41868
P07858	CTSB	0.283328	3.16837	9.26323	0.000240695	0.220526	1.34237
Q9BXL5	HEMGN	-0.272235	3.52289	-8.83588	0.000301556	0.220526	1.12865
P61970	NUTF2	0.526288	3.23324	8.61042	0.000340993	0.220526	0.977725
P02549-1	SPTA1	-0.187361	3.43937	-8.73969	0.00031768	0.220526	0.827347
Q9BXD5-1	NPL	0.307402	3.0719	8.32792	0.000399405	0.220526	0.778384
P13796	LCP1	0.272712	3.18536	8.50612	0.000361295	0.220526	0.753945
P00352	ALDH1A1	0.22333	3.15657	8.10159	0.000454918	0.220526	0.724487
P00797	REN	0.436147	3.06878	8.05885	0.000466402	0.220526	0.563847
P35237	SERPINB6	0.162084	3.25935	8.16087	0.000439536	0.220526	0.550501
Q96RU7	TRIB3	-0.981481	3.6993	-10.1443	0.000155576	0.20842	0.328217
P12429	ANXA3	0.204466	3.22215	7.42623	0.000684219	0.249989	0.324224
Q9ULG6	CCPG1	-0.322883	3.43639	-7.63536	0.000600978	0.246396	0.318604
Q7KZ85	SUPT6H	-0.336355	3.53258	-7.57172	0.000624972	0.246396	0.302378
O00160	MYO1F	0.26328	3.09621	7.25545	0.000762464	0.262007	0.22106
P09382	LGALS1	0.250904	3.24387	7.52395	0.000643731	0.246396	0.199988
O00584	RNASET2	0.207389	3.15597	7.17862	0.000801094	0.262007	0.157128
P07478	PRSS2	0.695761	2.76103	8.60572	0.000341878	0.220526	0.0248612
P51580	TPMT	0.244875	3.262	6.90718	0.00095742	0.262007	-0.0236071
Q02224	CENPE	-0.161733	3.45729	-7.03883	0.000877484	0.262007	-0.0276223
P62805	HIST1H4A; HIST1H4F; HIST1H4D; HIST1H4J; HIST2H4A; HIST2H4B; HIST1H4H; HIST1H4C; HIST4H4; HIST1H4E; HIST1H4I; HIST1H4B; HIST1H4K; HIST1H4L	0.274308	3.37639	6.87827	0.000976109	0.262007	-0.0453777
Q9BX10	GTPBP2	-0.18655	3.42969	-6.87481	0.000978378	0.262007	-0.063661
P11277	SPTB	-0.253898	3.48931	-6.91213	0.000954267	0.262007	-0.129406
O94967-1	WDR47	0.397248	3.08198	6.71774	0.00108808	0.262007	-0.210183
P25440-1	BRD2	0.404058	3.51748	6.34054	0.00141664	0.262007	-0.375323
P67870	CSNK2B	0.325151	3.30781	6.29663	0.00146204	0.262007	-0.403268
Q9Y333	LSM2	0.261234	3.33353	6.26492	0.0014959	0.262007	-0.423718
Q02952-1	AKAP12	-0.268502	3.46089	-6.23169	0.00153237	0.262007	-0.448807
Q99536	VAT1	0.112183	3.20428	6.6101	0.0011717	0.262007	-0.464682
Q9UPT8	ZC3H4	0.297163	3.32294	6.1537	0.00162216	0.262007	-0.508345
Q9UJ70	NAGK	0.211804	3.18246	6.12941	0.00165138	0.262007	-0.519767
P50897	PPT1	0.239827	3.2486	6.13803	0.00164095	0.262007	-0.543637
P08133-1	ANXA6	0.282401	3.12551	6.40035	0.00135745	0.262007	-0.546333
O00462	MANBA	0.224145	3.12454	6.09032	0.00169972	0.262007	-0.55143
P30740	SERPINB1	0.212822	3.24067	6.14323	0.00163468	0.262007	-0.568253
P61916	NPC2	0.305462	3.09008	6.05441	0.0017456	0.262007	-0.571574
P69905	HBA2; HBA1	-0.160508	3.36753	-6.22134	0.00154394	0.262007	-0.572954
Q9HCI6	KIAA1586	-0.299258	3.48801	-6.05141	0.0017495	0.262007	-0.616795
P05937	CALB1	0.167476	3.17673	6.18195	0.00158894	0.262007	-0.637597
Q00403	GTF2B	0.312124	3.23069	6.03229	0.00177459	0.262007	-0.665008
O75362	ZNF217	-0.262661	3.45073	-5.87516	0.00199762	0.262007	-0.707218
P61758	VBP1	-0.223061	3.40595	-5.81841	0.00208615	0.262007	-0.750706
O60315-1	ZEB2	-0.292458	3.50265	-5.82001	0.0020836	0.262007	-0.765946
P48059-3	LIMS1	0.367708	3.30718	5.82478	0.00207599	0.262007	-0.782241
P17844	DDX5	-0.166965	3.42628	-5.9585	0.00187547	0.262007	-0.823192
Q9Y4C1	KDM3A	0.177939	3.23986	5.72785	0.00223717	0.265919	-0.863531
P28161	GSTM2	0.357704	3.17315	5.63979	0.0023965	0.265919	-0.872355
Q08AF3-1	SLFN5	0.531997	2.81733	6.36771	0.00138939	0.262007	-0.884843
P01033	TIMP1	0.258712	3.10725	5.62108	0.00243204	0.265919	-0.891175
Q7Z2X7	PAGE2	0.45347	3.0226	6.11326	0.00167116	0.262007	-0.891697
O14965	AURKA	-0.249444	3.46011	-5.5906	0.00249128	0.265919	-0.920733
P50135	HNMT	0.48286	3.02259	5.97019	0.00185904	0.262007	-0.925603
P16885	PLCG2	0.157414	3.1355	5.67654	0.00232844	0.265919	-0.934888
Q14764	MVP	0.307739	2.97979	5.62235	0.00242961	0.265919	-0.935361
P07339	CTSD	0.286936	3.18532	5.91006	0.00194535	0.262007	-0.951922
P04792	HSPB1	0.277632	3.19536	5.72644	0.00223963	0.265919	-0.972332
Q8NHP8	PLBD2	0.208598	3.18274	5.49537	0.00268755	0.270032	-0.984321
Q9Y4X5	ARIH1	0.278779	3.28349	5.43657	0.00281781	0.272886	-1.03444
Q15274	QPRT	0.250196	3.19544	5.4047	0.00289151	0.27669	-1.05703
P18583-5	SON	-0.109824	3.38667	-5.88059	0.00198937	0.262007	-1.06436
P09110-1	ACAA1	0.160246	3.22426	5.44139	0.00280686	0.272886	-1.09385
P63098	PPP3R1	0.247134	3.30901	5.32646	0.00308217	0.290159	-1.11159
P58166	INHBE	-0.927603	3.67556	-7.91006	0.00050916	0.227368	-1.12345
Q06481	APLP2	0.428896	2.95421	5.30451	0.00313828	0.290159	-1.12997
P40617	ARL4A	-0.38294	3.59757	-5.53576	0.00260218	0.265919	-1.15137
Q6FIF0	ZFAND6	0.763467	3.12293	5.9893	0.00183255	0.262007	-1.16619
Q13642-1	FHL1	0.419641	3.16631	5.30362	0.00314056	0.290159	-1.16735
P02008	HBZ	-0.297849	3.50677	-5.71539	0.00225895	0.265919	-1.2127
Q8N2G6	ZCCHC24	0.452921	3.13805	5.58106	0.00251018	0.265919	-1.21671
P08758	ANXA5	0.144436	3.21569	5.45507	0.00277604	0.272886	-1.21765
P12755	SKI	0.268789	3.1284	5.18407	0.00346829	0.306054	-1.22378
Q96RU3-2	FNBP1	0.243136	3.0969	5.23684	0.00331893	0.300291	-1.2297
P00915	CA1	-0.260421	3.48099	-5.13835	0.00360408	0.306054	-1.26607
P22087	FBL	0.29636	3.38432	5.22123	0.0033623	0.300291	-1.27668
Q9BY49-1	PECR	0.214754	3.106	5.11777	0.00366721	0.306054	-1.28468
Q8ND90	PNMA1	0.561492	3.00363	6.22557	0.0015392	0.262007	-1.29231
Q05193-1	DNM1	0.204512	3.1648	5.11182	0.0036857	0.306054	-1.31342
O75874	IDH1	0.107425	3.25321	5.63114	0.00241285	0.265919	-1.32345
Q6P4F7	ARHGAP11A	-0.262633	3.44187	-5.06593	0.00383208	0.311134	-1.33236
Q9NYF3	FAM53C	0.359418	3.10201	5.23336	0.00332855	0.300291	-1.34296
Q96S65	CSRNP1	0.688958	3.00176	6.45859	0.00130259	0.262007	-1.35687
P32519-1	ELF1	-0.20034	3.42475	-5.00521	0.0040363	0.31932	-1.38009
Q6YN16	HSDL2	0.204095	3.24893	5.08298	0.00377692	0.309784	-1.38273
P32456	GBP2	0.222855	3.14439	4.96765	0.00416902	0.31932	-1.3937
O95147	DUSP14	0.840091	3.04721	7.10786	0.000838735	0.262007	-1.41105
O75691	UTP20	-0.0895622	3.42501	-5.55393	0.00256481	0.265919	-1.4263
Q13685	AAMP	0.163345	3.26362	4.96793	0.00416801	0.31932	-1.45986
Q16739	UGCG	0.504782	2.99178	5.63458	0.00240633	0.265919	-1.46341
Q16621	NFE2	-0.532724	3.62284	-5.54784	0.00257727	0.265919	-1.47513
Q9H000	MKRN2	0.206166	3.30348	4.89815	0.00442819	0.329572	-1.47588
P54132	BLM	-0.119435	3.38524	-5.11667	0.00367062	0.306054	-1.50806
P16930	FAH	0.25579	3.30131	5.03269	0.00394234	0.316886	-1.51395
P49327	FASN	-0.0797143	3.40662	-5.90331	0.00195533	0.262007	-1.54748
Q15052	ARHGEF6	0.193999	3.16415	4.87034	0.00453715	0.334583	-1.56386
O75081	CBFA2T3	-0.259986	3.49945	-4.7775	0.00492415	0.342728	-1.56426
Q96AD5-1	PNPLA2	0.231365	3.05241	4.70095	0.00527237	0.342728	-1.61231
Q9NW13-1	RBM28	-0.176556	3.44787	-4.83595	0.0046762	0.341703	-1.63716
Q13541	EIF4EBP1	0.333028	3.42491	4.66303	0.00545538	0.342728	-1.64319
P30291-1	WEE1	-0.350572	3.45053	-4.64053	0.0055675	0.342728	-1.66245
Q14145	KEAP1	-0.182788	3.46662	-4.67207	0.00541112	0.342728	-1.66648
P30613	PKLR	-0.212432	3.49138	-4.91697	0.0043562	0.327244	-1.66758
P17535	JUND	0.327348	3.19951	4.62753	0.00563349	0.342728	-1.68782
O76041-2	NEBL	0.210905	3.16729	4.59721	0.00579096	0.342728	-1.72231
P12955	PEPD	0.211623	3.233	4.65342	0.00550298	0.342728	-1.72503
P21291	CSRP1	0.327486	3.25348	4.56692	0.00595342	0.342728	-1.72928
Q7L1W4	LRRC8D	-0.176323	3.35144	-4.66928	0.00542472	0.342728	-1.73334
Q13351	KLF1	-0.652549	3.66789	-5.84588	0.00204273	0.262007	-1.76738
P61601	NCALD	0.225597	3.27683	4.5071	0.00629003	0.342728	-1.7809
Q04656-1	ATP7A	-0.133503	3.34528	-4.7504	0.00504424	0.342728	-1.79313
O43504	LAMTOR5	0.380888	3.21289	4.5053	0.0063005	0.342728	-1.80462
O14773	TPP1	0.281122	3.16489	4.55841	0.00600002	0.342728	-1.81449
P46926	GNPDA1	0.28755	3.26005	4.55213	0.00603466	0.342728	-1.8206
P08603-1	CFH	0.197911	3.11813	4.53473	0.00613188	0.342728	-1.83246
Q15583	TGIF1	-0.496686	3.56682	-4.79081	0.00486637	0.342728	-1.83455
O95479	H6PD	0.254953	3.05977	4.43677	0.00671442	0.342728	-1.83564
Q99741	CDC6	0.315943	3.19571	4.43487	0.00672634	0.342728	-1.85143
Q8TCN5	ZNF507	-0.308651	3.49345	-4.49637	0.00635275	0.342728	-1.86146
Q9H814	PHAX	-0.189526	3.38664	-4.48237	0.00643565	0.342728	-1.86227
Q9NZJ4-1	SACS	-0.150913	3.40769	-4.58125	0.00587595	0.342728	-1.86506
Q9H7B2	RPF2	-0.170748	3.44207	-4.4419	0.00668239	0.342728	-1.88209
Q9UQB8	BAIAP2	0.12248	3.19647	4.70137	0.00527034	0.342728	-1.88871
P78527	PRKDC	-0.0597709	3.34611	-5.85414	0.00202988	0.262007	-1.90167
Q9HCS7	XAB2	-0.110726	3.37391	-4.68107	0.00536743	0.342728	-1.90855
P78395	PRAME	-0.228513	3.33443	-4.5768	0.00589986	0.342728	-1.915
Q9C0D4	ZNF518B	-0.326341	3.47797	-4.46685	0.00652898	0.342728	-1.91552
Q96E29	MTERFD1; MTERF3	0.205739	3.23264	4.35624	0.00724174	0.346483	-1.91832
Q8N6H7	ARFGAP2	-0.139491	3.3109	-4.50233	0.00631783	0.342728	-1.92731
P62879	GNB2	0.150501	3.28835	4.60397	0.00575542	0.342728	-1.92861
P10619	CTSA	0.243285	3.20473	4.30705	0.00758741	0.351764	-1.94627
Q9NWF9-1	RNF216	0.376384	2.98902	4.5369	0.00611966	0.342728	-1.94885
Q9NQ75-1	CASS4	-0.248863	3.49285	-4.28891	0.00771964	0.353176	-1.96203
P52789	HK2	-0.146675	3.4347	-4.6333	0.00560409	0.342728	-1.96679
O00560-1	SDCBP	0.198614	3.164	4.30327	0.0076147	0.351764	-1.96888
O75369-8	FLNB	0.0540048	3.28123	5.5303	0.00261353	0.265919	-1.96936
O15054	KDM6B	-0.250648	3.47822	-4.27841	0.00779744	0.354101	-1.97886
Q8NI51	CTCFL	-0.262135	3.4837	-4.28708	0.00773314	0.353176	-1.98176
Q8TDB6-1	DTX3L	-0.247039	3.41165	-4.31295	0.00754494	0.351764	-1.99785
Q504T8	MIDN	0.588377	3.10075	5.10937	0.00369336	0.306054	-1.99966
P78509	RELN	0.209713	3.09324	4.2435	0.00806256	0.361385	-2.00424
Q6UXN9	WDR82	0.152031	3.33241	4.49648	0.00635211	0.342728	-2.01137
P50454	SERPINH1	0.130598	3.28883	4.78119	0.00490805	0.342728	-2.0331
P62633-1	CNBP	1.32319	2.98336	4.21498	0.00828696	0.364515	-2.05093
Q9UQ80	PA2G4	-0.0663619	3.33731	-5.13464	0.00361536	0.306054	-2.05849
Q12840	KIF5A	-0.145653	3.41706	-4.42503	0.00678848	0.342728	-2.06704
Q9NQ35	NRIP3	0.33203	3.1143	4.2256	0.00820261	0.364268	-2.08318
Q9NYH9	UTP6	-0.10713	3.42948	-4.50606	0.00629612	0.342728	-2.08653
Q15067-2	ACOX1	0.202938	3.14229	4.3934	0.00699271	0.342728	-2.09039
Q92520	FAM3C; WNT16	0.172492	3.18661	4.35847	0.0072265	0.346483	-2.09724
O15213	WDR46	-0.179448	3.51066	-4.2661	0.00788972	0.356279	-2.09895
O14933	UBE2L6	0.369163	3.24465	4.11808	0.009105	0.368135	-2.11427
Q13451-1	FKBP5	-0.0916591	3.35418	-4.70181	0.0052683	0.342728	-2.12252
Q86XR8-1	CEP57	-0.23788	3.37037	-4.10341	0.00923679	0.368135	-2.12499
P08174-1	CD55	-0.285078	3.46474	-4.10695	0.00920482	0.368135	-2.12885
P10253	GAA	0.251011	3.10588	4.10114	0.00925738	0.368135	-2.12981
P07996	THBS1	-0.326823	3.17521	-4.1827	0.00854965	0.368135	-2.13045
P23381	WARS	0.168403	3.2921	4.95606	0.00421098	0.31932	-2.1321
Q9NR56-1	MBNL1	0.338768	3.30869	4.08456	0.0094094	0.368135	-2.14181
Q96QD8	SLC38A2	-0.261829	3.41839	-4.09493	0.00931402	0.368135	-2.1448
Q8ND82	ZNF280C	0.182707	3.25458	4.15938	0.00874543	0.368135	-2.1469
P49454	CENPF	-0.0779197	3.36447	-4.96141	0.00419152	0.31932	-2.14855
Q13228	SELENBP1	0.225012	3.27051	4.49056	0.00638701	0.342728	-2.15232
O60234	GMFG	0.18986	3.22458	4.08202	0.00943295	0.368135	-2.16197
O60216	RAD21	-0.108204	3.34682	-4.41023	0.00688314	0.342728	-2.16828
P12111	COL6A3	0.171561	3.14289	4.14511	0.00886783	0.368135	-2.1708
Q9H0W9	C11orf54	0.197814	3.27199	4.17755	0.00859246	0.368135	-2.17426
Q9UEE5	STK17A	0.793168	3.07831	5.84626	0.00204214	0.262007	-2.17741
P12814-1	ACTN1	0.134317	3.26144	4.54406	0.00607953	0.342728	-2.18151
Q01664	TFAP4	-0.214455	3.49684	-4.03973	0.00983502	0.368135	-2.18321
Q8WYQ9	ZCCHC14	0.428724	3.08971	4.41305	0.00686499	0.342728	-2.18328
Q8NBZ7-1	UXS1	0.244061	3.12295	4.04226	0.00981039	0.368135	-2.18445
Q8NEM0-3	MCPH1	-0.403102	3.54084	-4.32539	0.00745634	0.351764	-2.19444
Q8N0T1	C8orf59	-0.248817	3.32233	-4.02406	0.009989	0.368135	-2.19572
O14503	BHLHE40	-0.346705	3.37009	-4.03283	0.00990252	0.368135	-2.1985
P80303	NUCB2	0.170663	3.2261	4.41474	0.00685414	0.342728	-2.21084
Q96IU4	ABHD14B	0.212868	3.30556	4.0989	0.00927781	0.368135	-2.21237
Q7L3V2	C22orf29; RTL10; GNB1L	0.462288	3.23269	4.52404	0.00619255	0.342728	-2.21291
Q9NU22	MDN1	-0.114455	3.38574	-4.96405	0.00418198	0.31932	-2.21995
Q9HBH9-1	MKNK2	0.317228	3.07873	4.10093	0.00925935	0.368135	-2.2208
O95872	GPANK1	-0.640425	3.56336	-4.41388	0.00685965	0.342728	-2.22543
A0AVK6	E2F8	-0.326562	3.51378	-4.05203	0.00971607	0.368135	-2.22681
O75153	CLUH; KIAA0664	-0.126146	3.42341	-4.3936	0.00699134	0.342728	-2.22726
Q9Y6A5	TACC3	-0.103386	3.38266	-4.38598	0.0070416	0.343033	-2.23033
P80217	IFI35	0.220724	3.20904	4.01863	0.0100429	0.368135	-2.23069
Q7L5N1	COPS6	0.240963	3.30467	4.1539	0.00879217	0.368135	-2.23536
Q96GU1	PAGE5	0.691609	3.02998	3.9774	0.0104642	0.375558	-2.23899
Q8WUH1	CHURC1	0.294297	3.26771	3.97723	0.0104659	0.375558	-2.26067
Q6EMK4	VASN	0.515115	2.97722	4.48122	0.00644251	0.342728	-2.26185
Q9UDY4	DNAJB4	-0.153466	3.3754	-4.10141	0.00925496	0.368135	-2.2624
Q9ULA0	DNPEP	0.222999	3.26982	4.08407	0.00941399	0.368135	-2.26828
Q9BW83-1	IFT27	0.323314	3.12735	4.02281	0.0100014	0.368135	-2.27036
Q96FJ2	DYNLL2	0.478388	3.24021	3.95883	0.0106604	0.375827	-2.27127
Q13542	EIF4EBP2	0.346749	3.16424	3.93373	0.0109325	0.378344	-2.27884
O00754	MAN2B1	0.18791	3.18913	4.05723	0.00966631	0.368135	-2.28195
Q9BWJ5	SF3B5	0.250296	3.35479	3.91565	0.0111335	0.3792	-2.29532
P22314	UBA1	0.0784995	3.28394	4.72379	0.00516553	0.342728	-2.29597
Q14766-1	LTBP1	0.200276	3.15421	3.92387	0.0110415	0.378344	-2.31398
Q9UGP4	LIMD1	0.194815	3.30335	3.98364	0.0103991	0.375558	-2.31864
Q96GA3	LTV1	-0.158398	3.37709	-3.96344	0.0106113	0.375743	-2.34065
Q9Y2L1-1	DIS3	-0.0901291	3.35578	-4.41647	0.00684304	0.342728	-2.34173
P28066-1	PSMA5	0.0817259	3.31058	4.5678	0.00594861	0.342728	-2.34886
Q13510	ASAH1	0.186794	3.09649	4.0787	0.00946387	0.368135	-2.35478
Q03013-1	GSTM4	0.341061	3.12971	3.84528	0.011957	0.38444	-2.36174
Q6P587-1	FAHD1	0.298173	3.19049	3.81629	0.0123164	0.391399	-2.38415
Q8N954-1	CCDC75; GPATCH11	0.321568	3.30555	3.80968	0.0124001	0.391399	-2.38923
P04062	GBA	0.19719	3.14457	3.85844	0.0117978	0.38444	-2.40048
Q9BRF8-1	CPPED1	0.22589	3.21725	3.85124	0.0118845	0.38444	-2.40226
Q9NYB0	TERF2IP	0.127278	3.23191	4.04248	0.00980832	0.368135	-2.41418
Q9BV57	ADI1	0.208966	3.28232	3.86096	0.0117676	0.38444	-2.42026
P61764	STXBP1	0.16301	3.22102	4.0316	0.00991454	0.368135	-2.42375
Q14353-1	GAMT	0.337528	3.3388	3.88938	0.011433	0.383124	-2.42563
P54922	ADPRH	0.310796	3.24334	3.79309	0.012613	0.393109	-2.43028
O00391	QSOX1	0.318395	3.06066	3.79096	0.0126407	0.393109	-2.43153
Q8N9N7	LRRC57	0.172937	3.25505	3.9097	0.0112005	0.379872	-2.43279
Q08J23	NSUN2	-0.0825306	3.37536	-4.36026	0.00721433	0.346483	-2.43524
P50053-2	KHK	0.216569	3.18495	3.75837	0.0130722	0.395018	-2.44745
Q5JSL3	DOCK11	0.091325	3.26632	4.49887	0.00633807	0.342728	-2.44758
O94953	KDM4B	0.219825	3.13757	3.77545	0.012844	0.393109	-2.44978
Q96GQ7	DDX27	-0.0961404	3.42374	-4.21349	0.00829885	0.364515	-2.45532
Q13127-1	REST	0.259288	3.32492	3.74456	0.0132602	0.395642	-2.45794
P01040	CSTA	0.352598	3.22627	3.72258	0.0135657	0.399313	-2.46903
P29350-1	PTPN6	0.277326	3.17688	3.77147	0.0128968	0.393109	-2.48652
P31350-1	RRM2	-0.104733	3.37885	-4.07024	0.00954299	0.368135	-2.4874
O75056	SDC3	-0.241687	3.26742	-3.70053	0.0138804	0.405081	-2.49017
Q9ULC4-1	MCTS1	0.116174	3.33013	3.98767	0.0103574	0.375558	-2.49189
Q8WWM7-1	ATXN2L	-0.125878	3.34868	-4.09085	0.00935139	0.368135	-2.49688
Q9Y3S2	ZNF330	0.486539	3.32198	3.7248	0.0135346	0.399313	-2.49872
Q6PII3	CCDC174	-0.299846	3.40898	-3.7367	0.0133686	0.39652	-2.50377
P31431-1	SDC4	0.516988	3.08854	4.30468	0.0076045	0.351764	-2.50726
Q5JU69-1	TOR2A	0.281919	3.17661	3.69616	0.0139439	0.405081	-2.52315
Q96M94	KLHL15	0.536629	2.98659	3.78758	0.0126846	0.393109	-2.53608
Q5FBB7-1	SGOL1; SGO1	-0.160546	3.39945	-3.74751	0.0132198	0.395642	-2.53689
Q86UY5-1	FAM83A	-0.242454	3.50008	-3.64917	0.0146463	0.405081	-2.53828
O60674	JAK2	-0.123596	3.38814	-3.88498	0.0114841	0.383124	-2.54149
O15164	TRIM24	0.16422	3.2704	3.88473	0.011487	0.383124	-2.54158
P50579	METAP2	0.142144	3.26835	3.84754	0.0119294	0.38444	-2.54162
Q16718	NDUFA5	0.276337	3.24031	3.66069	0.0144705	0.405081	-2.55276
P19404	NDUFV2	0.264341	3.22067	3.83863	0.0120383	0.385514	-2.55491
P55273	CDKN2D	0.776474	2.97641	4.62759	0.0056332	0.342728	-2.55548
Q8N531-1	FBXL6	0.284174	3.04273	3.65686	0.0145286	0.405081	-2.5561
P35612-1	ADD2	-0.139905	3.43086	-3.92805	0.0109952	0.378344	-2.55716
P11908	PRPS2	-0.132957	3.40175	-3.97142	0.0105269	0.375743	-2.55754
Q9GZT8-1	NIF3L1	0.182645	3.30753	3.65089	0.0146199	0.405081	-2.56522
Q96CS7-1	PLEKHB2	0.438127	3.01415	3.96489	0.010596	0.375743	-2.56613
Q9NS87	KIF15	-0.127166	3.4391	-4.07739	0.009476	0.368135	-2.57331
Q9HAW0	BRF2	-0.312827	3.47237	-3.62123	0.0150832	0.405081	-2.58259
P10914	IRF1	-0.51221	3.49481	-4.23962	0.00809272	0.361385	-2.58448
Q99519	NEU1	0.374106	2.92925	3.59536	0.015501	0.405081	-2.5866
P29083	GTF2E1	0.194774	3.27666	3.61467	0.0151879	0.405081	-2.59878
Q9NVP2	ASF1B	0.274106	3.0465	3.58135	0.0157326	0.405081	-2.59955
Q9BYM8	RBCK1	0.263639	3.19165	3.62761	0.0149821	0.405081	-2.59988
O00257-1	CBX4	0.188848	3.32026	3.65956	0.0144876	0.405081	-2.60163
P39059	COL15A1	0.221873	3.12867	3.61036	0.015257	0.405081	-2.60187
Q8IU81	IRF2BP1	0.170131	3.27536	3.7778	0.0128129	0.393109	-2.60867
Q8WTT2	NOC3L	-0.22365	3.45666	-3.9221	0.0110613	0.378344	-2.60953
Q13033	STRN3	-0.132864	3.3648	-3.80359	0.0124777	0.391781	-2.60971
Q9H2K0	MTIF3	0.226594	3.23699	3.5692	0.0159367	0.405081	-2.61313
O95757	HSPA4L	-0.0983016	3.40045	-4.08512	0.00940423	0.368135	-2.61576
Q01196-1	RUNX1	-0.18657	3.44384	-3.65448	0.0145649	0.405081	-2.6178
P51114-1	FXR1	-0.115056	3.36109	-3.95405	0.0107117	0.375984	-2.61962
Q8IXJ6	SIRT2	0.252923	3.26013	3.74252	0.0132883	0.395642	-2.63492
O00541-1	PES1	-0.138347	3.40168	-3.86119	0.0117648	0.38444	-2.65767
Q9HB40	SCPEP1	0.207115	3.23149	3.60695	0.0153121	0.405081	-2.65887
Q9H6V9-1	C2orf43; LDAH	-0.210309	3.41095	-3.66967	0.014335	0.405081	-2.66174
O95336	PGLS	0.153989	3.29261	3.66916	0.0143427	0.405081	-2.66878
P62136-1	PPP1CA	0.106221	3.32655	3.93943	0.01087	0.378344	-2.66903
P49755	TMED10	0.10594	3.25935	4.0171	0.0100582	0.368135	-2.67073
P55060-1	CSE1L	-0.0722707	3.36721	-4.39639	0.00697307	0.342728	-2.67077
P06396-2	GSN	0.129079	3.22524	3.85045	0.0118942	0.38444	-2.67448
Q6P2Q9	PRPF8	-0.07049	3.35855	-4.54763	0.00605963	0.342728	-2.67797
O60306	AQR	-0.0935615	3.37853	-4.02053	0.0100241	0.368135	-2.69025
Q08380	LGALS3BP	0.217984	3.06139	3.48509	0.0174359	0.42087	-2.69181
Q96B97-1	SH3KBP1	0.213096	3.16632	3.61885	0.0151211	0.405081	-2.69316
Q9HBF4-1	ZFYVE1	0.153292	3.25325	3.61814	0.0151323	0.405081	-2.70349
P41226	UBA7	0.351347	3.04313	3.60781	0.0152983	0.405081	-2.70682
O75865-1	TRAPPC6A	0.283782	3.19664	3.45743	0.0179635	0.423844	-2.71891
P48736	PIK3CG	-0.121056	3.34596	-3.80836	0.0124169	0.391399	-2.71983
P82094	TMF1	-0.106198	3.38567	-3.85803	0.0118028	0.38444	-2.72363
Q9H040-1	SPRTN	-0.291303	3.49092	-3.47336	0.0176576	0.420879	-2.72569
Q9Y287	ITM2B	0.381843	3.02573	3.54559	0.0163424	0.409046	-2.72902
Q4G0X4	KCTD21	0.34429	3.19154	3.57508	0.0158377	0.405081	-2.73085
P62140	PPP1CB	0.14822	3.30711	3.57612	0.0158202	0.405081	-2.73121
O75683	SURF6	-0.292948	3.46677	-3.52049	0.0167863	0.412624	-2.73279
P09603	CSF1	-0.346735	3.37324	-3.54052	0.0164309	0.409046	-2.7335
Q9UHA4	LAMTOR3	0.320593	3.24343	3.47715	0.0175856	0.420879	-2.73441
Q9C0B0	UNK	0.227864	3.25533	3.4327	0.0184506	0.424945	-2.73829
Q96HS1-1	PGAM5	-0.133641	3.34546	-3.6119	0.0152323	0.405081	-2.73852
Q92543	SNX19	0.289778	3.1763	3.44354	0.0182351	0.424374	-2.74171
Q92506	HSD17B8	0.275535	3.18442	3.41985	0.0187095	0.426773	-2.75492
Q8NI77	KIF18A	-0.170266	3.37997	-3.56994	0.0159243	0.405081	-2.75573
P42025	ACTR1B	0.154151	3.25678	3.53123	0.0165946	0.411144	-2.75747
Q9Y467	SALL2	-0.208692	3.42378	-3.41624	0.018783	0.426773	-2.76142
Q92540	SMG7	-0.118624	3.35025	-3.65549	0.0145494	0.405081	-2.77082
Q9GZR2-1	REXO4	-0.155157	3.42221	-3.63183	0.0149156	0.405081	-2.77509
Q9P0R6	GSKIP	0.42975	3.20329	3.39088	0.0193086	0.430903	-2.77955
P40855-1	PEX19	0.249095	3.23896	3.64475	0.0147145	0.405081	-2.78034
O95159	ZFPL1	0.204587	3.29276	3.41511	0.0188062	0.426773	-2.7874
Q8IZ83	ALDH16A1	0.20533	3.22421	3.71932	0.0136118	0.399313	-2.79728
Q9UHL4	DPP7	0.217961	3.24043	3.41304	0.0188485	0.426773	-2.79882
O94898	LRIG2	-0.239519	3.52689	-3.36931	0.019769	0.433636	-2.79997
P53804-1	TTC3	0.23336	3.04452	3.36792	0.019799	0.433636	-2.80044
P10746	UROS	-0.165527	3.4081	-3.45494	0.0180118	0.423844	-2.80444
Q9H0A0	NAT10	-0.119724	3.39223	-4.01534	0.0100758	0.368135	-2.80742
P02768-1	ALB	-0.396234	2.64512	-3.35167	0.0201545	0.437843	-2.81454
P04066	FUCA1	0.182076	3.12997	3.45382	0.0180337	0.423844	-2.83026
P38936	CDKN1A	0.514807	3.00725	3.77125	0.0128997	0.393109	-2.84456
Q5SXM8	DNLZ	1.1149	3.06497	4.7834	0.00489841	0.342728	-2.84906
Q6PGQ7	BORA	-0.306748	3.48908	-3.37757	0.0195912	0.433636	-2.84928
Q86X76-2	NIT1	0.18573	3.30402	3.47123	0.0176981	0.420879	-2.86615
P15428-1	HPGD	0.273732	3.04821	3.29963	0.0213429	0.445596	-2.86728
P01034	CST3	0.504512	3.10856	3.32694	0.0207096	0.442655	-2.86819
Q8NBP7-1	PCSK9	0.318922	3.15814	3.29413	0.021473	0.446074	-2.87185
Q15287-1	RNPS1	0.140739	3.3455	3.44447	0.0182168	0.424374	-2.87283
Q96GA7	SDSL	0.145465	3.2438	3.57335	0.0158667	0.405081	-2.88822
Q9NW08	POLR3B	-0.119181	3.39947	-3.68573	0.0140963	0.405081	-2.89341
Q9NSV4-3	DIAPH3	-0.119338	3.32912	-3.77038	0.0129113	0.393109	-2.89382
Q9P2J5	LARS	-0.0719762	3.352	-4.33689	0.00737546	0.350792	-2.90111
P12829	MYL4	-0.13843	3.39978	-3.52671	0.0166749	0.411144	-2.90182
Q969K3-1	RNF34	0.331628	3.26431	3.27321	0.0219763	0.446074	-2.90196
Q9H6S0	YTHDC2	-0.111168	3.40137	-3.74241	0.0132898	0.395642	-2.90329
Q7L8W6	ATPBD4; DPH6	0.26143	3.33433	3.33434	0.0205418	0.442655	-2.90857
Q9UKT4	FBXO5	-0.171584	3.36515	-3.30745	0.0211594	0.444038	-2.91738
Q9UKF6	CPSF3	-0.127588	3.36873	-3.58562	0.0156616	0.405081	-2.91845
Q9C037-1	TRIM4	0.142994	3.23664	3.38087	0.0195208	0.433449	-2.92436
Q5VVQ6-1	YOD1	-0.187627	3.35784	-3.31987	0.0208716	0.442655	-2.93073
O75380	NDUFS6	0.405152	3.23869	3.27338	0.0219722	0.446074	-2.93095
Q9BPZ3	PAIP2	0.355628	3.11026	3.24879	0.0225809	0.446385	-2.93889
P28908-1	TNFRSF8	-0.230889	3.40888	-3.21915	0.0233399	0.446385	-2.94099
O94986-4	CEP152	-0.106321	3.3561	-3.56386	0.0160274	0.405081	-2.94279
Q5VU43	PDE4DIP; LOC653513	-0.131667	3.39961	-3.43639	0.0183769	0.424945	-2.94797
Q16666-1	IFI16	0.167482	3.1032	3.3647	0.0198689	0.433985	-2.95403
P51530	DNA2	-0.155498	3.39962	-3.38942	0.0193395	0.430903	-2.95459
Q6NUK4	REEP3	0.212329	3.18668	3.21701	0.0233957	0.446385	-2.95876
Q8NEF9	SRFBP1	-0.164638	3.41406	-3.44191	0.0182674	0.424374	-2.96291
Q86W74	ANKRD46	0.307733	3.14123	3.20545	0.0237004	0.446385	-2.96338
O00472	ELL2	0.442731	3.10961	3.47345	0.0176558	0.420879	-2.97841
O15446-1	CD3EAP	-0.140149	3.37047	-3.47659	0.0175961	0.420879	-2.98092
P62873	GNB1	0.172997	3.25624	3.30873	0.0211295	0.444038	-2.98137
Q9HA64	FN3KRP	0.18088	3.27125	3.27693	0.0218859	0.446074	-2.98409
Q9NNX1	TUFT1	0.630346	2.96419	4.0649	0.0095934	0.368135	-2.98431
O14522	PTPRT	0.49666	3.23902	3.67115	0.0143128	0.405081	-2.99112
Q3SY56	SP6	-0.249877	3.46836	-3.16937	0.0246801	0.448933	-2.99188
Q9BX68	HINT2	0.246761	3.22736	3.22955	0.0230701	0.446385	-2.99252
Q6ICL3	C22orf25; TANGO2	0.279315	3.18656	3.22773	0.023117	0.446385	-2.99448
Q9BSL1	UBAC1	-0.121127	3.39787	-3.58768	0.0156275	0.405081	-2.99518
O43390-1	HNRNPR	0.0744292	3.3623	3.89378	0.0113822	0.383124	-3.00983
P22304	IDS	0.308571	3.07036	3.20385	0.0237427	0.446385	-3.01481
O43567	RNF13	0.244026	3.17073	3.13594	0.0256287	0.453511	-3.0191
Q96DT0	LGALS12	-0.363003	3.46922	-3.26731	0.0221208	0.446385	-3.02445
P16989-1	CSDA; YBX3	-0.124177	3.41945	-3.57879	0.0157755	0.405081	-3.02602
Q15041	ARL6IP1	0.519461	3.1877	3.13546	0.0256426	0.453511	-3.03167
Q7L014	DDX46	-0.0891381	3.37481	-3.92441	0.0110356	0.378344	-3.03344
Q9UBS8-1	RNF14	0.316082	3.23602	3.24045	0.0227915	0.446385	-3.04262
O15037	KHNYN	0.20233	3.20771	3.18464	0.0242599	0.448486	-3.04368
Q13895	BYSL	-0.114872	3.38862	-3.43494	0.0184059	0.424945	-3.05312
Q5VWP2	FAM46C	0.372879	3.20425	3.27611	0.0219059	0.446074	-3.05352
Q9NWA0	MED9	-0.396732	3.49234	-3.20257	0.0237769	0.446385	-3.05519
Q15075	EEA1	0.0744012	3.2675	3.8685	0.0116778	0.38444	-3.05701
P47224	RABIF	0.421316	3.19711	3.09254	0.0269221	0.456501	-3.0663
Q86YT6	MIB1	0.120556	3.30409	3.34667	0.0202655	0.439067	-3.06757
O95822	MLYCD	0.209096	3.20713	3.30834	0.0211386	0.444038	-3.06921
P40189-1	IL6ST	0.226731	3.05913	3.0923	0.0269294	0.456501	-3.06992
Q99584	S100A13	0.179396	3.24232	3.15742	0.0250145	0.450094	-3.07427
Q8IV08	PLD3	0.154251	3.12813	3.20959	0.0235907	0.446385	-3.08513
P00492	HPRT1	0.219345	3.34972	3.40974	0.0189162	0.427102	-3.08881
Q9HB96	FANCE	0.287426	3.1458	3.09022	0.0269931	0.456501	-3.09202
Q8NCN4	RNF169	-0.247402	3.46318	-3.11554	0.0262278	0.456501	-3.09907
O15379	HDAC3	0.146715	3.259	3.22708	0.0231339	0.446385	-3.10082
P51606-1	RENBP	0.17799	3.07361	3.09737	0.0267747	0.456501	-3.10887
Q9Y3A2	UTP11L; UTP11	-0.167803	3.50768	-3.1683	0.0247098	0.448933	-3.10907
O15439-1	ABCC4	-0.16573	3.32176	-3.50786	0.0170149	0.414691	-3.11079
Q14019	COTL1	-0.193259	3.41311	-3.32096	0.0208466	0.442655	-3.11331
Q9Y6G9	DYNC1LI1	-0.100064	3.37061	-3.62833	0.0149708	0.405081	-3.11389
Q9NRG1	PRTFDC1	0.243734	3.29715	3.10067	0.0266742	0.456501	-3.11573
P08648	ITGA5	-0.105461	3.33085	-3.3888	0.0193526	0.430903	-3.11831
Q9UBI1	COMMD3	0.153503	3.32257	3.17605	0.0244953	0.448933	-3.11877
Q6PH81-1	C16orf87	0.602604	3.21563	3.23072	0.02304	0.446385	-3.11957
P43121	MCAM	-0.196163	3.37575	-3.30515	0.021213	0.444038	-3.12294
P30046	DDT	0.300737	3.27281	3.16514	0.024798	0.448933	-3.12592
Q9Y2H1	STK38L	0.175387	3.27761	3.23814	0.0228503	0.446385	-3.12682
Q9BT23	LIMD2	0.689612	3.16681	3.28575	0.021673	0.446074	-3.1288
Q96IT1-1	ZNF496	-0.908033	3.35096	-4.12312	0.00906025	0.368135	-3.1288
P35610	SOAT1	0.268368	3.21404	3.02381	0.029123	0.466745	-3.12887
O94923	GLCE	0.161922	3.17902	3.1611	0.0249111	0.449967	-3.13389
Q5U623	ATF7IP2	0.237145	3.18851	3.03724	0.0286774	0.464851	-3.13854
O00303	EIF3F	0.121223	3.34975	3.50642	0.0170411	0.414691	-3.14604
Q13823	GNL2	-0.120717	3.44793	-3.36218	0.0199238	0.434004	-3.15669
Q9Y2D4	EXOC6B	0.149964	3.18047	3.24103	0.0227766	0.446385	-3.16028
P17252	PRKCA	0.171798	3.24277	3.20081	0.0238237	0.446385	-3.16299
P17098	ZNF8	-0.258332	3.49049	-2.98461	0.0304679	0.46913	-3.1637
Q08AD1	CAMSAP2	0.177728	3.17501	3.04175	0.0285296	0.464851	-3.16558
O14967	CLGN	0.186569	3.16338	3.13253	0.0257279	0.453511	-3.16783
Q00535	CDK5	0.142405	3.27025	3.17759	0.0244528	0.448933	-3.17253
O43808	SLC25A17	-0.2085	3.36671	-2.9998	0.0299385	0.466745	-3.17836
O00214-1	LGALS8	-0.157347	3.3081	-3.0816	0.0272594	0.456501	-3.1822
Q99611	SEPHS2	0.194721	3.22405	3.117	0.0261844	0.456501	-3.18821
Q9UHC7	MKRN1	0.244457	3.22468	3.06459	0.0277937	0.46063	-3.18893
Q9BV68-2	RNF126	0.333774	3.2937	2.99344	0.0301589	0.466745	-3.18966
Q16643	DBN1	-0.145555	3.39088	-3.39059	0.0193148	0.430903	-3.19506
Q9NSD9	FARSB	0.0758208	3.35417	3.62843	0.0149692	0.405081	-3.1954
Q96SF7	TBX15	-0.226127	3.45067	-2.96002	0.031347	0.478966	-3.19541
P09525	ANXA4	0.215849	3.19438	3.19631	0.0239442	0.446551	-3.1982
Q8NCC3	PLA2G15	0.159977	3.17408	3.08595	0.0271247	0.456501	-3.19943
O14975	SLC27A2	0.152264	3.26519	3.29325	0.0214939	0.446074	-3.20017
Q96PZ0	PUS7	-0.0993338	3.39621	-3.57577	0.015826	0.405081	-3.2024
Q9Y3X0	CCDC9	-0.12524	3.38505	-3.15288	0.025143	0.45011	-3.2079
Q96LJ8	UBXN10	-0.205523	3.46088	-2.99753	0.030017	0.466745	-3.2102
O95639	CPSF4	0.348821	3.26811	3.17403	0.0245511	0.448933	-3.21114
P20336	RAB3A	0.167888	3.21358	3.04013	0.0285827	0.464851	-3.21178
Q93096	PTP4A1	0.177383	3.28181	3.01234	0.0295094	0.466745	-3.21261
Q9Y6E2	BZW2	-0.128049	3.4035	-3.49166	0.0173132	0.419167	-3.22043
Q9BXS4	TMEM59	0.286877	2.994	2.94516	0.0318918	0.483206	-3.22112
P06280	GLA	0.153401	3.25698	3.04388	0.0284599	0.464851	-3.225
Q96J92	WNK4	-0.232324	3.46563	-2.92133	0.032788	0.491697	-3.22593
P35244	RPA3	0.242178	3.34645	3.04262	0.0285011	0.464851	-3.22752
Q99661-1	KIF2C	-0.108474	3.40302	-3.59475	0.0155108	0.405081	-3.23044
Q9Y696	CLIC4	0.0671629	3.25817	3.64826	0.0146603	0.405081	-3.23122
Q76FK4	NOL8	-0.0779475	3.34998	-3.54016	0.0164371	0.409046	-3.23244
Q96QZ7-2	MAGI1	-0.112761	3.39081	-3.21213	0.0235236	0.446385	-3.24203
P17405-1	SMPD1	0.188446	3.06215	2.99462	0.0301179	0.466745	-3.24319
Q8IUC4	RHPN2	0.346708	3.22996	2.93308	0.0323425	0.487747	-3.24478
P17050	NAGA	0.154014	3.20443	2.99755	0.0300163	0.466745	-3.24865
Q05048	CSTF1	0.110773	3.31891	3.23851	0.0228409	0.446385	-3.24883
O14647	CHD2	-0.0985416	3.35665	-3.40704	0.0189719	0.427159	-3.24914
Q8NCD3-1	HJURP	-0.143413	3.38453	-3.0761	0.0274309	0.456501	-3.24973
Q9UHR5-1	SAP30BP	-0.168427	3.36787	-3.09443	0.0268643	0.456501	-3.25191
P11802	CDK4	0.237545	3.18913	2.98139	0.0305814	0.46913	-3.25333
Q96KC8	DNAJC1	0.148915	3.21585	3.08701	0.0270922	0.456501	-3.25394
Q9BTF0	THUMPD2	-0.206411	3.43692	-2.91226	0.0331365	0.494157	-3.25783
Q8N9Z2-1	CCDC71L	-0.331002	3.41988	-2.88929	0.0340373	0.4961	-3.25956
P04080	CSTB	0.146581	3.25073	3.1178	0.0261606	0.456501	-3.2637
Q9UIQ6-1	LNPEP	0.104857	3.18967	3.22714	0.0231322	0.446385	-3.26481
Q15233	NONO	-0.0813261	3.33184	-3.75942	0.013058	0.395018	-3.26783
Q8N567	ZCCHC9	-0.269061	3.46956	-2.87338	0.0346773	0.4961	-3.27034
Q96AX1	VPS33A	0.125989	3.28517	3.32621	0.0207264	0.442655	-3.27361
P34910	EVI2B	0.27297	3.0905	2.8674	0.0349211	0.4961	-3.2761
P11309	PIM1	-0.4003	3.29543	-2.94959	0.0317283	0.482103	-3.27932
O15212	PFDN6	-0.113259	3.38386	-3.20259	0.0237763	0.446385	-3.28167
P63218	GNG5	0.26751	3.23531	2.85102	0.0355993	0.4961	-3.29127
Q86W42	THOC6	0.213563	3.35477	3.13301	0.0257139	0.453511	-3.29566
Q8WVD5-1	RNF141	0.306226	3.19059	2.84223	0.0359696	0.4961	-3.30031
P48506	GCLC	0.0996667	3.22825	3.27484	0.0219366	0.446074	-3.30465
Q8N5U6-1	RNF10	0.179612	3.09567	2.87851	0.0344697	0.4961	-3.3067
P37235	HPCAL1	0.128371	3.23404	3.21163	0.0235368	0.446385	-3.31096
P62158	CALM3; CALM2; CALM1	0.349444	3.15699	2.92501	0.0326479	0.491431	-3.31233
Q5HYK3-1	COQ5	0.246824	3.20275	2.87913	0.0344444	0.4961	-3.31612
O00571	DDX3X	-0.0867067	3.39556	-3.5996	0.0154316	0.405081	-3.32033
Q66K64	DCAF15	-0.247351	3.39008	-2.81608	0.0370954	0.4961	-3.32538
Q8N0X7	SPG20; SPART	-0.187226	3.4459	-2.9924	0.030195	0.466745	-3.32596
Q6P4F2	FDX1L	0.307183	3.20628	2.84421	0.0358856	0.4961	-3.32883
O43809	NUDT21	0.256373	3.3248	3.0781	0.0273684	0.456501	-3.32955
Q96MG8-1	PCMTD1	0.310893	3.13016	2.8046	0.0376022	0.4961	-3.3354
Q6PCT2-1	FBXL19	0.227474	3.31547	2.80542	0.0375658	0.4961	-3.3356
O95232-1	LUC7L3	-0.0991648	3.37765	-3.20874	0.0236131	0.446385	-3.33704
O00311-1	CDC7	-0.159655	3.40313	-2.98642	0.0304041	0.469075	-3.33722
Q68DI1	ZNF776	-0.58513	3.50037	-3.2302	0.0230534	0.446385	-3.33817
Q06323-1	PSME1	0.104137	3.23775	3.20278	0.0237713	0.446385	-3.34118
Q5VUM1	C6orf57; SDHAF4	0.37039	3.2462	2.80898	0.0374079	0.4961	-3.34141
Q8NFH4	NUP37	0.135521	3.30075	3.01484	0.0294248	0.466745	-3.34472
O15440	ABCC5	-0.169388	3.41254	-2.88843	0.0340715	0.4961	-3.34693
Q00722	PLCB2	0.154638	3.18247	3.03702	0.0286845	0.464851	-3.34696
Q9NTX7	RNF146	0.246621	3.22638	2.79011	0.0382525	0.4961	-3.34965
P07602-1	PSAP	0.126438	3.17098	3.32194	0.020824	0.442655	-3.35276
Q7L590-1	MCM10	-0.220503	3.40988	-2.80461	0.0376016	0.4961	-3.35341
P50502	ST13	-0.070309	3.32186	-3.57236	0.0158834	0.405081	-3.35622
A6NDB9	PALM3	-0.184481	3.30789	-2.86394	0.0350635	0.4961	-3.35765
Q5THJ4	VPS13D	-0.0821617	3.35214	-3.32461	0.0207628	0.442655	-3.36467
Q9BRZ2-1	TRIM56	-0.126535	3.37069	-3.08822	0.0270549	0.456501	-3.36598
O14879	IFIT3	-0.237156	3.38673	-2.76789	0.0392745	0.4961	-3.37041
Q7Z591	AKNA	-0.135907	3.37749	-3.20024	0.023839	0.446385	-3.37403
Q9NW64-1	RBM22	-0.150676	3.39135	-3.14852	0.0252671	0.451326	-3.38047
P19532	TFE3	-0.2616	3.30955	-2.75796	0.0397409	0.4961	-3.38308
Q13574	DGKZ	0.110762	3.26027	3.09306	0.0269062	0.456501	-3.38367
Q9Y613	FHOD1	-0.123362	3.37454	-3.36943	0.0197663	0.433636	-3.38854
Q5T2D2	TREML2	-0.300126	3.42344	-2.75707	0.0397829	0.4961	-3.39589
Q16555-1	DPYSL2	0.187914	3.09137	3.11034	0.026383	0.456501	-3.39623
Q9UK39	CCRN4L; NOCT	0.188053	3.35315	2.7844	0.0385123	0.4961	-3.39914
P13686	ACP5	0.278932	3.10688	2.73855	0.0406702	0.499041	-3.4018
Q7L5D6	GET4	-0.156212	3.34204	-2.87113	0.0347687	0.4961	-3.40351
O60566	BUB1B	-0.102127	3.40504	-3.32103	0.020845	0.442655	-3.40741
Q969U6	FBXW5	0.344395	3.13601	2.80002	0.0378064	0.4961	-3.4109
Q6XR72	SLC30A10	0.420603	3.32138	2.83469	0.0362904	0.4961	-3.41199
O00273-1	DFFA	-0.228484	3.36372	-2.94437	0.0319212	0.483206	-3.41209
Q96LD8	SENP8	0.289896	3.26254	2.75392	0.0399324	0.4961	-3.41214
O60551	NMT2	0.132648	3.28453	3.20329	0.0237576	0.446385	-3.41365
Q9BTZ2	DHRS4	0.12596	3.23366	2.99283	0.03018	0.466745	-3.41407
Q9C0C2	TNKS1BP1	-0.0732018	3.32426	-3.42162	0.0186736	0.426773	-3.41615
Q658P3-1	STEAP3	-0.195476	3.41114	-2.8106	0.0373366	0.4961	-3.41741
P33981	TTK	-0.0988086	3.38951	-3.12061	0.0260776	0.456501	-3.41968
P30281-1	CCND3	0.249437	3.03285	2.71483	0.0418389	0.503445	-3.42105
P30039	PBLD	0.310225	3.18008	2.74496	0.0403606	0.49829	-3.42308
Q9Y2E5	MAN2B2	0.225393	3.19287	2.79899	0.0378527	0.4961	-3.42509
Q9Y2W2	WBP11	-0.119541	3.36001	-3.26905	0.022078	0.446385	-3.42839
Q96MT8-2	CEP63	0.219589	3.27949	2.74849	0.0401915	0.49778	-3.43122
P30622-2	CLIP1	-0.086293	3.33313	-3.46687	0.0177813	0.421612	-3.43166
P53350	PLK1	-0.101016	3.43693	-3.16673	0.0247534	0.448933	-3.43354
Q9Y240	CLEC11A	0.291718	3.04999	2.70431	0.0423689	0.505021	-3.43466
O75363	BCAS1	-0.251706	3.38607	-2.70517	0.0423254	0.505021	-3.43641
Q75N03	CBLL1	0.272725	3.27947	2.92322	0.0327157	0.491531	-3.43695
Q5T0D9	TPRG1L	0.229677	3.17788	2.71332	0.0419144	0.5036	-3.43835
Q9BQS7	HEPH	0.121859	3.18677	3.05927	0.0279631	0.461546	-3.44409
Q3KQV3	ZNF792	-0.311395	3.42519	-2.6936	0.042916	0.505928	-3.446
Q8IYN0	ZNF100	-0.226738	3.46721	-2.68519	0.0433513	0.507274	-3.44957
Q9HAW4	CLSPN	0.20824	3.11532	3.08089	0.0272815	0.456501	-3.45414
Q96S19	C16orf13; METTL26	0.198886	3.294	2.8224	0.03682	0.4961	-3.45456
O00469-1	PLOD2	0.237922	3.12774	2.67666	0.0437978	0.507628	-3.4572
Q9H0F7	ARL6	0.213809	3.26795	2.6833	0.0434498	0.507274	-3.45819
Q9H0A8-1	COMMD4	0.16021	3.25874	2.95685	0.0314623	0.478966	-3.45845
Q15560	TCEA2	0.559013	3.25004	2.85691	0.0353538	0.4961	-3.45906
P02730	SLC4A1	-0.181431	3.37665	-2.72297	0.0414339	0.500383	-3.46839
Q6PEV8	FAM199X	0.269797	3.18938	2.66372	0.0444846	0.509355	-3.46952
Q9UBT6	POLK	-0.19347	3.46631	-2.73736	0.0407279	0.499041	-3.4723
Q5PRF9	SAMD4B	0.128264	3.23217	2.87133	0.0347609	0.4961	-3.47812
Q16881-1	TXNRD1	-0.0727041	3.35561	-3.41914	0.0187239	0.426773	-3.47943
Q9H0Q0	FAM49A	0.137788	3.15755	2.94237	0.0319953	0.483417	-3.48193
Q00987-1	MDM2	-0.625742	3.38732	-3.29049	0.0215597	0.446074	-3.48487
Q92882	OSTF1	0.188552	3.22285	2.79187	0.038173	0.4961	-3.48827
P07108	DBI	0.301907	3.26962	2.79597	0.0379882	0.4961	-3.49369
P25205	MCM3	-0.0589452	3.34417	-3.56032	0.016088	0.405081	-3.49374
Q9H4P4	RNF41	0.279062	3.25604	2.6373	0.045924	0.516275	-3.49678
Q9Y2X0-1	MED16	-0.131561	3.35311	-2.85213	0.0355532	0.4961	-3.49699
Q9UHI6	DDX20	-0.0966742	3.41526	-3.15489	0.0250861	0.450094	-3.49788
Q9UPY5	SLC7A11	-0.304054	3.40269	-2.63403	0.0461058	0.516883	-3.49986
Q9ULR3	PPM1H	0.172751	3.20204	2.7776	0.0388244	0.4961	-3.50438
Q14494-1	NFE2L1	-0.310344	3.36135	-2.67171	0.0440591	0.508512	-3.50581
Q8N4T8	CBR4	0.277646	3.16236	2.79303	0.0381205	0.4961	-3.50626
Q8TEU7	RAPGEF6	-0.0845419	3.35197	-3.19871	0.0238798	0.446385	-3.50817
P46940	IQGAP1	0.0902788	3.25973	3.81295	0.0123586	0.391399	-3.50851
P78345	RPP38	-0.146193	3.3794	-2.80617	0.0375325	0.4961	-3.51065
P62942	FKBP1A	-0.0965954	3.27531	-3.02945	0.0289349	0.466745	-3.52022
P23588	EIF4B	-0.135937	3.36732	-2.87588	0.0345756	0.4961	-3.5204
O00534	VWA5A	0.12711	3.16201	3.04374	0.0284646	0.464851	-3.5206
Q8IXQ5	KLHL7	0.156307	3.26489	2.74343	0.0404346	0.49829	-3.52461
P62736	ACTA2	0.120231	3.23429	3.283	0.0217391	0.446074	-3.52543
Q15628	TRADD	0.14819	3.28346	2.78142	0.0386488	0.4961	-3.52608
Q13610	PWP1	0.177327	3.33497	2.89287	0.033895	0.4961	-3.5293
P35226	BMI1; COMMD3-BMI1	0.15563	3.29175	2.80336	0.0376574	0.4961	-3.53134
Q99618	CDCA3	-0.17995	3.38267	-2.64711	0.0453839	0.513074	-3.53143
O60308	CEP104	0.249108	3.17845	2.59685	0.0482278	0.516883	-3.53275
Q96RT1	ERBB2IP; ERBIN	-0.151139	3.31268	-3.05925	0.0279638	0.461546	-3.53317
Q3KRA9-1	ALKBH6	0.299915	3.21888	2.62082	0.046848	0.516883	-3.53353
P58005-1	SESN3	0.833266	2.63509	3.5271	0.0166681	0.411144	-3.53512
Q9UFW8	CGGBP1	0.148645	3.19861	2.78817	0.0383408	0.4961	-3.53954
Q7Z7A4-1	PXK	-0.120215	3.39831	-2.87692	0.0345337	0.4961	-3.54327
Q86V88	MDP1	0.329334	3.28248	2.58793	0.0487528	0.518353	-3.54334
Q99988	GDF15	-0.252335	3.1593	-2.61566	0.0471411	0.516883	-3.54337
O43752	STX6	-0.182806	3.29667	-2.84011	0.0360592	0.4961	-3.54406
O14745	SLC9A3R1	0.113413	3.28044	3.10788	0.0264567	0.456501	-3.54719
Q8NB91	FANCB	-0.121991	3.37115	-2.83592	0.0362377	0.4961	-3.54735
Q9UG63	ABCF2	-0.0765701	3.41999	-3.26162	0.0222608	0.446385	-3.54808
P15289-1	ARSA	0.200884	3.14461	2.66065	0.0446496	0.510517	-3.54831
Q13105	ZBTB17	-0.348413	3.40996	-2.61713	0.0470576	0.516883	-3.54924
O76070	SNCG	0.121596	3.22365	2.82023	0.0369142	0.4961	-3.55
Q5VST9	OBSCN	-0.327163	3.43964	-2.62432	0.0466502	0.516883	-3.55404
Q8TF05	PPP4R1	-0.0813685	3.37653	-3.18981	0.0241194	0.447741	-3.55541
Q8NDF8-5	PAPD5	0.167715	3.2583	2.77455	0.0389652	0.4961	-3.55715
P40692-1	MLH1	-0.123143	3.35825	-3.01465	0.0294311	0.466745	-3.55781
P23219	PTGS1	0.14145	3.22703	2.71711	0.0417248	0.502825	-3.55799
P40261	NNMT	0.289455	3.20398	2.84229	0.0359668	0.4961	-3.55835
Q92597	NDRG1	0.22824	3.16823	2.59821	0.0481485	0.516883	-3.56106
Q6P158-1	DHX57	-0.0828733	3.383	-3.09169	0.026948	0.456501	-3.5695
Q8N9N8	EIF1AD	-0.198516	3.40027	-2.74247	0.0404807	0.49829	-3.57317
P62877	RBX1	0.702843	3.2848	2.60135	0.0479656	0.516883	-3.57834
Q9NP72	RAB18	0.237351	3.2512	2.72708	0.0412306	0.500383	-3.57987
P17931	LGALS3	0.280897	3.1733	2.54652	0.0512734	0.521498	-3.58046
P07686	HEXB	0.13319	3.2568	3.2006	0.0238295	0.446385	-3.58088
O15117-3	FYB; FYB1	-0.150239	3.37488	-2.79231	0.0381533	0.4961	-3.58324
Q5EBM0-1	CMPK2	0.186507	3.22534	2.75634	0.0398175	0.4961	-3.58557
P46734-1	MAP2K3	0.151195	3.27161	2.73091	0.0410428	0.500383	-3.5856
Q86VI3	IQGAP3	-0.115095	3.34418	-3.13568	0.0256363	0.453511	-3.58689
O14545	TRAFD1	0.106969	3.26686	3.01514	0.0294146	0.466745	-3.58895
P06730	EIF4E	0.173201	3.34963	2.85563	0.0354072	0.4961	-3.59035
P01130	LDLR	-0.209082	3.37933	-2.54839	0.0511564	0.521498	-3.59298
Q6DD87	ZNF787	0.19225	3.31356	2.65682	0.0448557	0.511418	-3.59324
Q12974	PTP4A2	0.593768	3.04245	2.6955	0.0428183	0.505928	-3.59389
O43463	SUV39H1	-0.158437	3.40628	-2.64268	0.045627	0.514375	-3.59529
Q96AB3	ISOC2	0.233018	3.2212	2.68716	0.0432491	0.507274	-3.6015
Q9BSJ6	FAM64A; PIMREG	-0.448753	3.33419	-2.60132	0.0479671	0.516883	-3.60264
O94842	TOX4	0.125741	3.3091	2.84154	0.0359988	0.4961	-3.6035
P52747	ZNF143	-0.180497	3.41326	-2.72244	0.0414599	0.500383	-3.60762
Q5T5C0-1	STXBP5	0.0803961	3.25577	3.08788	0.0270654	0.456501	-3.61488
Q9H582-1	ZNF644	-0.229389	3.41691	-2.5134	0.0533914	0.525287	-3.61725
P11166	SLC2A1	-0.225557	3.39757	-2.56468	0.050151	0.521398	-3.61727
Q15054	POLD3	-0.169801	3.3496	-2.6934	0.0429264	0.505928	-3.61739
Q9BZW5-1	TM6SF1	0.23124	3.26093	2.52205	0.0528293	0.524249	-3.61835
Q6NZY4	ZCCHC8	-0.0686345	3.36545	-3.25133	0.022517	0.446385	-3.61946
P51784	USP11	0.10495	3.20572	3.07819	0.0273657	0.456501	-3.62272
Q15555	MAPRE2	0.160465	3.29021	2.70351	0.0424097	0.505021	-3.63057
Q9NP73-2	ALG13	0.140185	3.35133	2.6474	0.045368	0.513074	-3.63204
P61163	ACTR1A	0.0970522	3.33697	3.05257	0.0281782	0.464131	-3.63433
Q9UKK6	NXT1	0.209639	3.34002	2.59489	0.0483431	0.516883	-3.63681
Q12872	SFSWAP	-0.114843	3.36508	-2.85302	0.0355159	0.4961	-3.63933
Q8WW59	SPRYD4	0.197379	3.27712	2.64969	0.0452427	0.513074	-3.63954
Q07820	MCL1	0.380774	3.17451	2.58362	0.0490086	0.519475	-3.63967
Q96JJ3	ELMO2	0.0960339	3.22819	2.91612	0.0329874	0.492849	-3.64217
Q9H8V3	ECT2	-0.144891	3.4186	-2.78995	0.0382598	0.4961	-3.64514
Q9NZM5	GLTSCR2; NOP53	-0.146542	3.48543	-2.66985	0.0441579	0.508512	-3.64871
Q9BQ90	KLHDC3	0.272329	3.16268	2.46909	0.0563758	0.530874	-3.65328
P35475	IDUA	0.418104	3.06019	2.56532	0.0501115	0.521398	-3.65731
Q9GZT9-1	EGLN1	0.121337	3.26041	2.70615	0.0422758	0.505021	-3.65935
Q9H4H8	FAM83D	-0.146853	3.41724	-2.65784	0.0448004	0.511418	-3.65987
Q9UBZ4	APEX2	-0.287909	3.37887	-2.4661	0.0565839	0.531457	-3.65996
Q15020	SART3	-0.0576586	3.3261	-3.36809	0.0197954	0.433636	-3.66055
P07099	EPHX1	0.126523	3.19574	2.8505	0.0356213	0.4961	-3.66247
Q96BU1-1	S100PBP	-0.143997	3.34979	-2.61412	0.0472292	0.516883	-3.66372
Q9UGU5	HMGXB4	0.269311	3.21702	2.50232	0.054121	0.527942	-3.66604
Q6P1N9-1	TATDN1	0.103393	3.32491	3.00049	0.0299149	0.466745	-3.66708
O43823	AKAP8	-0.100132	3.37669	-2.87768	0.0345031	0.4961	-3.6677
P33527	ABCC1	-0.106021	3.32397	-2.88213	0.0343235	0.4961	-3.66828
Q13442	PDAP1	-0.223165	3.3899	-2.81322	0.037221	0.4961	-3.66986
Q9Y315	DERA	0.175053	3.2064	2.73761	0.0407157	0.499041	-3.67361
Q9NSI2-1	FAM207A	-0.214718	3.48685	-2.56346	0.0502255	0.521398	-3.68125
P51911	CNN1	-0.280316	3.38618	-2.43739	0.0586223	0.53843	-3.6844
Q86T24	ZBTB33	-0.148053	3.37734	-2.62396	0.0466705	0.516883	-3.68708
Q8TCG1	KIAA1524; CIP2A	-0.113467	3.40248	-3.02199	0.0291837	0.466745	-3.69136
Q8TBB1-1	LNX1	-0.265452	3.41796	-2.42761	0.0593348	0.541354	-3.69178
Q86YH2	ZNF280B	0.144517	3.26327	2.5935	0.0484246	0.516914	-3.69228
Q9H0C8	ILKAP	-0.110537	3.35396	-2.78697	0.0383953	0.4961	-3.69764
Q9NY93	DDX56	-0.110645	3.42573	-2.88287	0.0342941	0.4961	-3.70086
P12318	FCGR2A	-0.187958	3.3133	-2.60083	0.0479961	0.516883	-3.70135
Q49A26-1	GLYR1	0.120721	3.26986	2.97949	0.0306487	0.469247	-3.70268
Q6ZMK1	CYHR1	0.236406	3.28585	2.46959	0.0563415	0.530874	-3.70376
P06737-1	PYGL	0.0847355	3.22116	3.15528	0.0250749	0.450094	-3.70424
P36954	POLR2I	0.463197	3.25353	2.56164	0.0503371	0.521398	-3.70544
O15156	ZBTB7B	-0.211123	3.46828	-2.58428	0.0489698	0.519475	-3.70677
Q7Z3K6-1	MIER3	-0.167295	3.44245	-2.47803	0.0557595	0.530383	-3.71631
Q5TGZ0	MINOS1	0.524844	3.1901	2.39972	0.0614185	0.547157	-3.71737
Q12986	NFX1	0.193926	3.29144	2.75725	0.0397745	0.4961	-3.7215
Q9H008-1	LHPP	0.168176	3.2285	2.48908	0.0550077	0.530158	-3.72178
Q9NQR4	NIT2	0.0996497	3.26902	2.88335	0.0342746	0.4961	-3.72198
P35580	MYH10	-0.0527858	3.34643	-3.56389	0.0160271	0.405081	-3.72386
O60678	PRMT3	-0.0774335	3.40443	-3.00378	0.0298015	0.466745	-3.72763
Q9NV35	NUDT15	0.138604	3.32161	2.76378	0.0394668	0.4961	-3.72839
Q13247	SRSF6	-0.112003	3.35919	-2.79325	0.0381105	0.4961	-3.72863
Q8WTS1	ABHD5	0.167371	3.27116	2.4687	0.0564029	0.530874	-3.72874
P02794	FTH1	0.18376	3.14593	2.75474	0.0398934	0.4961	-3.72893
P36404	ARL2	0.213282	3.29017	2.75959	0.0396639	0.4961	-3.73403
Q9BT40	INPP5K	0.195357	3.23649	2.51343	0.0533894	0.525287	-3.73677
O43242	PSMD3	-0.0853811	3.34593	-3.20186	0.0237957	0.446385	-3.73683
P29590-12	PML	-0.209709	3.3512	-2.39414	0.0618446	0.547157	-3.73692
O75347	TBCA	-0.215811	3.36485	-2.65457	0.0449774	0.51208	-3.73986
P60981-1	DSTN	0.102913	3.28946	2.90288	0.033501	0.4961	-3.74151
P52298-1	NCBP2	-0.314329	3.37374	-2.50719	0.0537995	0.52757	-3.74219
P41567	EIF1	0.215986	3.22174	2.55218	0.0509207	0.521498	-3.74283
P14324	FDPS	-0.135241	3.38141	-2.77288	0.0390425	0.4961	-3.74402
Q6P1X6	C8orf82	0.233257	3.16014	2.38546	0.0625143	0.547157	-3.74835
QXUBXX		-0.0928103	3.29917	-2.99689	0.0300392	0.466745	-3.74909
O14657	TOR1B	0.241797	3.19409	2.56959	0.0498522	0.521398	-3.75143
Q9BPX3	NCAPG	-0.0718647	3.35713	-3.03182	0.0288564	0.466695	-3.7552
O75564	JRK	-0.36515	3.54991	-2.43642	0.0586925	0.53843	-3.75571
Q15388	TOMM20	-0.724447	3.27726	-2.3631	0.0642758	0.553035	-3.75762
Q9BXV9	C14orf142; GON7	0.328606	3.13771	2.35589	0.0648549	0.553035	-3.75776
O14656	TOR1A	0.147052	3.28438	2.86542	0.0350023	0.4961	-3.75945
Q9H5V8-1	CDCP1	-0.156468	3.29454	-2.54743	0.0512161	0.521498	-3.76036
Q9UKI2	CDC42EP3	0.313558	3.13041	2.38903	0.062238	0.547157	-3.76061
P61962	DCAF7	0.119768	3.32258	2.62758	0.0464664	0.516883	-3.76114
Q7Z7M9	GALNT5	-0.125242	3.39474	-2.68147	0.0435455	0.507274	-3.76194
Q7Z2K8-1	GPRIN1	-0.159949	3.34721	-2.53665	0.0518944	0.524029	-3.7633
O14907	TAX1BP3	0.318858	3.09857	2.35012	0.0653222	0.554753	-3.76428
Q9P287-2	BCCIP	-0.334801	3.35873	-2.34869	0.0654388	0.554849	-3.76527
Q92828	CORO2A	-0.120454	3.43633	-2.8074	0.0374779	0.4961	-3.76538
Q07960	ARHGAP1	0.155844	3.25709	2.91656	0.0329708	0.492849	-3.76845
Q9Y2K6	USP20	0.124895	3.21154	2.74897	0.0401685	0.49778	-3.76986
Q9H3E2	SNX25	0.202486	3.20891	2.35978	0.0645411	0.553035	-3.77106
A6NHX0	GATSL2; CASTOR2; GATSL1	0.174825	3.16729	2.49945	0.0543122	0.528109	-3.77199
Q6UWY0	ARSK	0.248347	3.23365	2.34301	0.0659037	0.555859	-3.77246
O95573	ACSL3	0.0883856	3.29477	3.07667	0.0274131	0.456501	-3.77389
Q8TDX7-1	NEK7	0.155655	3.24091	2.72427	0.0413697	0.500383	-3.77389
Q8TDD1	DDX54	-0.0854149	3.41859	-2.87645	0.034553	0.4961	-3.7774
Q9BQ70	TCF25	0.13862	3.21846	2.53409	0.0520575	0.524249	-3.77881
P52907	CAPZA1	0.0780719	3.29572	3.10265	0.0266142	0.456501	-3.77973
Q96BD8	SKA1	-0.165267	3.37022	-2.59698	0.0482207	0.516883	-3.78052
O95785-3	WIZ	-0.0936028	3.3837	-2.79703	0.0379403	0.4961	-3.78097
Q96AZ6-1	ISG20	-0.304556	3.52172	-2.36043	0.0644895	0.553035	-3.78207
O75367-1	H2AFY	0.0952842	3.30188	3.02217	0.0291779	0.466745	-3.78293
Q96A37-1	RNF166	0.287845	3.34656	2.34011	0.0661423	0.555914	-3.78336
Q9BX63	BRIP1	-0.120187	3.35055	-2.57449	0.0495557	0.521398	-3.79027
Q6AHZ1-1	ZNF518A	-0.239684	3.51417	-2.31742	0.0680422	0.556785	-3.79285
Q13619-1	CUL4A	-0.0763553	3.37199	-3.04603	0.0283899	0.464851	-3.79349
Q9UJN7	ZNF391	-0.434797	3.4693	-2.39036	0.0621351	0.547157	-3.7947
Q9NUJ7	PLCXD1	-0.39084	3.48084	-2.36401	0.0642025	0.553035	-3.79505
Q8IW45	CARKD; NAXD	0.152032	3.22641	2.68717	0.0432487	0.507274	-3.79624
Q9P0J1	PDP1	0.282411	3.21612	2.31065	0.0686198	0.556785	-3.79875
Q99496	RNF2	0.180404	3.29765	2.6414	0.0456974	0.514448	-3.79949
P49407-1	ARRB1	0.0952817	3.25187	2.89814	0.033687	0.4961	-3.79976
Q9Y296	TRAPPC4	0.177939	3.24843	2.53821	0.0517962	0.523696	-3.80183
Q8WV99	ZFAND2B	0.204552	3.23331	2.33957	0.0661869	0.555914	-3.80224
Q9HC77	CENPJ	-0.142271	3.4583	-2.78435	0.0385146	0.4961	-3.8027
Q16763	UBE2S	0.175164	3.1706	2.51888	0.0530347	0.525287	-3.80429
Q09666-1	AHNAK	0.0474264	3.27396	4.0697	0.0095481	0.368135	-3.80477
Q9P2B7	KIAA1430; CFAP97	-0.150488	3.47572	-2.44729	0.0579103	0.535038	-3.80509
O43529	CHST10	-0.325395	3.3856	-2.30264	0.0693108	0.556785	-3.80689
Q9UM54-6	MYO6	0.0654325	3.26446	3.06898	0.0276547	0.459274	-3.80955
Q96PM9	ZNF385A	-0.15296	3.53799	-2.42645	0.0594196	0.541514	-3.81063
P19438-1	TNFRSF1A	-0.485115	3.54918	-2.41775	0.060062	0.541839	-3.81241
Q96N66-1	MBOAT7	0.162709	3.23889	2.59896	0.0481046	0.516883	-3.81457
Q15043	SLC39A14	-0.184083	3.32172	-2.38969	0.0621872	0.547157	-3.8188
Q4L235-1	AASDH	-0.15055	3.3603	-2.42846	0.0592722	0.541354	-3.81985
Q8TEY7-1	USP33	0.171444	3.22243	2.38548	0.0625129	0.547157	-3.82708
Q99543-1	DNAJC2	-0.19048	3.36439	-3.00537	0.0297471	0.466745	-3.82743
Q6P1M9	ARMCX5	-0.245266	3.45018	-2.27951	0.0713478	0.563907	-3.82856
Q6UWP2	DHRS11	0.114205	3.33137	2.7251	0.0413286	0.500383	-3.82895
Q9HBL8	NMRAL1	0.222831	3.34064	2.57853	0.0493128	0.520179	-3.83054
Q8TF01	PNISR	-0.132112	3.39358	-2.52696	0.0525129	0.524249	-3.83122
P07225	PROS1	0.151314	3.20448	2.45797	0.0571527	0.532321	-3.83156
P15735-1	PHKG2	-0.141483	3.35586	-2.57095	0.0497698	0.521398	-3.83215
Q8IX18	DHX40	-0.109514	3.35441	-2.63218	0.046209	0.516883	-3.83217
Q5VUB5	FAM171A1	-0.148864	3.32962	-2.47762	0.0557876	0.530383	-3.83264
Q9ULH0-4	KIDINS220	-0.0711478	3.32161	-3.0256	0.0290631	0.466745	-3.83333
Q8TCZ2	CD99L2	0.249929	3.12248	2.27074	0.0721373	0.566651	-3.83628
O00748	CES2	0.213064	3.1954	2.29974	0.069563	0.55692	-3.84108
Q9UPN6	SCAF8	-0.103587	3.40072	-2.67582	0.0438419	0.507628	-3.84188
Q96BR5	SELRC1; COA7	-0.113293	3.34976	-2.66385	0.0444775	0.509355	-3.84398
Q9NTJ3-1	SMC4	-0.0745624	3.34595	-3.19423	0.0240003	0.446561	-3.84462
Q9NS91	RAD18	0.190163	3.36865	2.39712	0.0616164	0.547157	-3.84496
Q9H7U1-3	CCSER2; FAM190B	0.245235	3.12036	2.30361	0.069227	0.556785	-3.84498
Q96A54	ADIPOR1	0.189016	3.01338	2.33457	0.0666004	0.555921	-3.84772
Q9UJW0-1	DCTN4	-0.0867735	3.35851	-2.75998	0.0396453	0.4961	-3.84838
Q9UHB4	NDOR1	0.176476	3.22391	2.43999	0.0584344	0.538025	-3.84994
P26374	CHML	-0.10288	3.40419	-2.75823	0.0397282	0.4961	-3.85275
Q96ER3	SAAL1	-0.126634	3.38487	-2.61631	0.0471042	0.516883	-3.8533
P00747	PLG	-0.149554	3.13701	-2.51753	0.0531224	0.525287	-3.85588
O75431	MTX2	0.0997747	3.32733	2.73215	0.0409818	0.500383	-3.85708
P14415	ATP1B2	-0.431838	3.30846	-2.29715	0.069789	0.557618	-3.85792
O94925-1	GLS	0.370714	3.02791	2.24376	0.0746234	0.566651	-3.85972
Q8IXM2	C17orf49; RNASEK-C17orf49	0.133557	3.16177	2.4847	0.0553041	0.530383	-3.8648
Q9ULX3	NOB1	-0.176237	3.42649	-2.52477	0.0526535	0.524249	-3.86559
Q9UKP3	ITGB1BP2	0.559707	3.12326	2.36618	0.0640298	0.553035	-3.86674
Q12815-1	TROAP	-0.165915	3.34961	-2.50021	0.0542618	0.528109	-3.87451
Q9UJX3-1	ANAPC7	-0.0875413	3.39424	-2.86207	0.0351403	0.4961	-3.87764
O00463	TRAF5	-0.207699	3.42316	-2.23923	0.0750505	0.566651	-3.87887
Q9BQ67	GRWD1	-0.144411	3.39287	-2.69871	0.0426541	0.505926	-3.87906
Q9BX66-10	SORBS1	0.140531	3.22595	2.49366	0.0546991	0.529725	-3.88086
Q96PU4-1	UHRF2	0.182145	3.25958	2.27759	0.07152	0.563933	-3.88119
Q9BWM7	SFXN3	0.565531	3.09443	2.61116	0.0473987	0.516883	-3.88344
O43707	ACTN4	0.0767374	3.28097	3.63168	0.0149181	0.405081	-3.88403
Q9NPF5	DMAP1	-0.138418	3.33016	-2.68186	0.0435251	0.507274	-3.88651
Q14157-5	UBAP2L	-0.0624969	3.36058	-3.14306	0.0254232	0.453108	-3.8892
Q8IYI8	ZNF440	-0.236417	3.33352	-2.22835	0.0760848	0.566651	-3.88928
P0DMV8	HSPA1B; HSPA1A	0.111061	3.24461	3.50643	0.0170409	0.414691	-3.88977
Q99961	SH3GL1	-0.153502	3.37827	-2.84885	0.0356906	0.4961	-3.88978
O43175	PHGDH	0.09568	3.2567	3.31411	0.0210044	0.444038	-3.89037
Q5T6F2	UBAP2	0.0910745	3.33752	2.70615	0.0422757	0.505021	-3.89098
Q8IXJ9	ASXL1	-0.127323	3.38746	-2.45195	0.0575784	0.533813	-3.89142
Q9UBX1	CTSF	0.247855	3.16483	2.20305	0.0785508	0.570621	-3.89567
O95834-3	EML2	-0.146572	3.32054	-2.6882	0.043195	0.507274	-3.90076
O75891-1	ALDH1L1	0.226933	3.24326	2.20198	0.0786574	0.570621	-3.90086
Q9H6U6-8	BCAS3	0.12251	3.23328	2.52869	0.0524019	0.524249	-3.90302
P17676	CEBPB	-0.176964	3.44849	-2.37966	0.0629663	0.548941	-3.90504
Q5VTD9-1	GFI1B	-0.32041	3.54166	-2.19559	0.0792941	0.573171	-3.90593
Q8IVF7	FMNL3	0.0999269	3.22387	2.6271	0.0464937	0.516883	-3.90635
O75791	GRAP2	-0.156355	3.4312	-2.59905	0.0480997	0.516883	-3.90655
Q5JUQ0	FAM78A	-0.190656	3.43084	-2.24491	0.0745162	0.566651	-3.90663
Q9BPW8	NIPSNAP1	0.176675	3.14661	2.47151	0.0562083	0.530874	-3.90795
Q9UNZ2	NSFL1C	-0.0834734	3.33418	-2.79668	0.0379563	0.4961	-3.90997
Q9UQ49	NEU3	-0.29002	3.36742	-2.18912	0.0799446	0.57525	-3.91013
Q5T2R2-1	PDSS1	0.229514	3.31151	2.18846	0.0800111	0.57525	-3.91126
O14832	PHYH	0.204025	3.20775	2.20483	0.0783747	0.570621	-3.91299
O14593	RFXANK	0.176889	3.25265	2.40922	0.0606999	0.545146	-3.91661
Q13268	DHRS2	0.243902	3.11449	2.52299	0.0527687	0.524249	-3.91723
P04632	CAPNS1	0.0852094	3.28936	2.84218	0.0359717	0.4961	-3.91763
O60825-1	PFKFB2	0.127123	3.24247	2.81978	0.036934	0.4961	-3.91817
P49441	INPP1	0.117229	3.27316	2.52327	0.0527505	0.524249	-3.91909
Q9BXK1	KLF16	0.406298	3.25946	2.18709	0.0801504	0.575392	-3.91965
Q6ZNB6-1	NFXL1	0.401395	3.27708	2.51428	0.0533337	0.525287	-3.91977
Q96E09	FAM122A	0.200175	3.24974	2.20956	0.077908	0.568778	-3.92306
Q53HV7-1	SMUG1	0.202316	3.32139	2.22452	0.0764533	0.566651	-3.92391
Q9H6Y7	RNF167	0.304591	3.0934	2.18675	0.0801841	0.575392	-3.92513
Q99766-1	ATP5S	0.210247	3.15579	2.34566	0.0656861	0.555189	-3.92515
Q71F56	MED13L	0.111482	3.28083	2.67731	0.0437636	0.507628	-3.9272
Q8N3F0-1	C7orf41; MTURN	0.202946	3.31301	2.2663	0.0725404	0.566651	-3.92724
Q8TEQ6	GEMIN5	-0.0819887	3.4162	-3.16983	0.0246673	0.448933	-3.92761
P01106	MYC	-0.660295	3.61939	-2.43254	0.0589744	0.539905	-3.9308
Q01831	XPC	-0.206583	3.4043	-2.39409	0.0618488	0.547157	-3.93309
Q6PD74	AAGAB	0.124714	3.25973	2.47234	0.056151	0.530874	-3.93496
Q9UJX0-1	OSGIN1	-0.18597	3.44347	-2.23327	0.0756154	0.566651	-3.93675
A4D126	ISPD	0.153227	3.22545	2.55138	0.0509703	0.521498	-3.9372
O14681	EI24	-0.431245	3.11697	-2.16384	0.0825413	0.580519	-3.93839
Q96EA4	SPDL1	0.142959	3.24076	2.35974	0.0645443	0.553035	-3.93892
Q9UKL3	CASP8AP2	-0.136605	3.34155	-2.38729	0.0623721	0.547157	-3.93978
Q92841	DDX17	-0.0594643	3.35904	-3.21813	0.0233664	0.446385	-3.94031
Q96I76	GPATCH3	-0.252752	3.43932	-2.16696	0.0822168	0.580519	-3.94276
Q8N3D4	EHBP1L1	-0.0895123	3.34671	-2.76381	0.0394656	0.4961	-3.94453
Q9UN36-1	NDRG2	0.110452	3.29084	2.67943	0.0436523	0.507628	-3.94474
Q9H488-1	POFUT1	0.106542	3.35314	2.69831	0.0426745	0.505926	-3.94581
P55345-1	PRMT2	0.302202	3.0512	2.15224	0.0837634	0.581853	-3.94585
Q96B01	RAD51AP1	-0.17075	3.41255	-2.22277	0.0766218	0.566651	-3.94643
P34059	GALNS	0.217006	3.25626	2.24738	0.0742848	0.566651	-3.94703
O75643-1	SNRNP200	-0.0560693	3.34894	-3.44594	0.0181879	0.424374	-3.94956
O43189	PHF1	0.120537	3.2473	2.40027	0.0613765	0.547157	-3.95243
Q8IVF2-1	AHNAK2	-0.705619	3.21583	-2.13784	0.0853066	0.584034	-3.95358
Q01844	EWSR1	0.10798	3.29436	2.69553	0.0428173	0.505928	-3.95562
Q02487	DSC2	-0.151634	3.38717	-2.29097	0.0703311	0.558778	-3.95695
P51570	GALK1	0.133134	3.29113	2.56059	0.0504014	0.521398	-3.95762
P31146	CORO1A	0.122241	3.24324	2.52715	0.0525007	0.524249	-3.9597
Q9BT49	THAP7	0.298816	3.27862	2.13339	0.0857887	0.584034	-3.9614
Q8NCT1	ARRDC4	0.63408	2.69668	2.6307	0.0462916	0.516883	-3.96284
P11441	UBL4A	-0.155305	3.4081	-2.42041	0.0598649	0.541683	-3.96411
O75533-1	SF3B1	-0.1184	3.36587	-3.20737	0.0236494	0.446385	-3.96424
Q969U7	PSMG2	-0.182688	3.34699	-2.45941	0.0570518	0.532321	-3.96435
Q14129	DGCR6; LOC102724770	0.238797	3.17955	2.1244	0.0867738	0.58465	-3.9654
Q9NVF7-1	FBXO28	-0.210682	3.3898	-2.18312	0.0805528	0.575444	-3.96578
Q15172-1	PPP2R5A	0.139972	3.27516	2.64564	0.0454644	0.513263	-3.96687
Q92785	DPF2	0.310495	3.25167	2.47675	0.055847	0.530383	-3.97011
O15247	CLIC2	-0.205443	3.35073	-2.65012	0.0452191	0.513074	-3.97065
Q9H0F6-1	SHARPIN	0.191036	3.21075	2.15667	0.0832943	0.581853	-3.97086
P0C870	JMJD7	0.294886	3.26197	2.16701	0.082211	0.580519	-3.97197
P52926-1	HMGA2	0.320076	3.23305	2.14188	0.0848701	0.584034	-3.9743
Q15155	NOMO1	-0.27886	3.30891	-2.21328	0.0775439	0.567667	-3.97436
Q53SF7-1	COBLL1	-0.244993	3.35085	-2.12868	0.0863031	0.584034	-3.97744
Q9Y4E8	USP15	-0.0820792	3.36474	-3.00752	0.0296734	0.466745	-3.97792
Q96G46	DUS3L	0.0909575	3.30615	2.61012	0.0474588	0.516883	-3.97849
O95373	IPO7	-0.0567156	3.35456	-3.01186	0.0295258	0.466745	-3.98003
O43395	PRPF3	-0.0841712	3.3655	-2.76199	0.0395508	0.4961	-3.98005
Q9NQ86	TRIM36	0.433864	3.18052	2.22867	0.0760545	0.566651	-3.98112
Q9BRA2	TXNDC17	0.175199	3.26376	2.24906	0.0741286	0.566651	-3.98141
Q2M2I8-1	AAK1	0.0869955	3.22492	2.76448	0.0394339	0.4961	-3.98174
Q15361	TTF1	-0.112204	3.37676	-2.54083	0.0516303	0.522676	-3.98197
P21817	RYR1	-1.15462	3.18976	-3.55806	0.0161266	0.405081	-3.98302
O75792	RNASEH2A	-0.145493	3.40168	-2.5565	0.0506528	0.521498	-3.98433
Q96S82	UBL7	0.136053	3.32061	2.48421	0.0553374	0.530383	-3.98569
Q8NHG7	SVIP	-0.562756	3.30329	-2.17445	0.0814414	0.578803	-3.98582
Q9NUT2-1	ABCB8	-0.168782	3.34076	-2.42315	0.0596629	0.541683	-3.98621
Q8TE02-1	ELP5	0.256211	3.32424	2.23536	0.0754166	0.566651	-3.98631
P07741-1	APRT	0.293204	3.32383	2.59209	0.0485076	0.517114	-3.98799
Q9UJX5	ANAPC4	-0.114482	3.33558	-2.64944	0.0452565	0.513074	-3.99039
Q9Y376	CAB39	-0.0785398	3.35874	-2.81503	0.0371416	0.4961	-3.99538
Q9ULX9-1	MAFF	-0.220587	3.47384	-2.13066	0.0860874	0.584034	-3.99554
Q7Z7F0-1	KIAA0907; KHDC4	-0.147504	3.40229	-2.31484	0.0682618	0.556785	-3.9979
Q9UBC1-1	NFKBIL1	-0.264739	3.41384	-2.08394	0.0913541	0.589271	-4.00208
O94768	STK17B	0.14907	3.21877	2.23706	0.0752557	0.566651	-4.00566
Q96LD4	TRIM47	0.146037	3.31823	2.22547	0.0763617	0.566651	-4.0057
O76080	ZFAND5	0.20464	3.23644	2.09743	0.0897996	0.587792	-4.0068
O75323-1	GBAS; NIPSNAP2	0.170278	3.15033	2.39278	0.0619493	0.547157	-4.01047
Q9UIF9-1	BAZ2A	-0.0932282	3.35789	-2.72652	0.0412584	0.500383	-4.0106
Q9ULJ7-1	ANKRD50	0.170093	3.27859	2.33434	0.0666195	0.555921	-4.01094
Q8N5M1	ATPAF2	0.186044	3.22666	2.21704	0.0771773	0.566651	-4.01393
P08243-1	ASNS	-0.091841	3.42049	-3.10123	0.0266575	0.456501	-4.01506
P28065	PSMB9	0.225325	3.2482	2.079	0.0919302	0.589732	-4.01525
Q49AN0-1	CRY2	0.190669	3.27376	2.14288	0.0847626	0.584034	-4.01638
Q9ULR0-1	ISY1-RAB43; RAB43; ISY1	-0.12138	3.38757	-2.36025	0.0645037	0.553035	-4.01673
Q86UU1-1	PHLDB1	-0.135716	3.39939	-2.55273	0.0508864	0.521498	-4.01898
Q8WVY7	UBLCP1	0.131267	3.28116	2.4485	0.0578238	0.534894	-4.01974
Q9NVN8	GNL3L	-0.121919	3.36857	-2.62122	0.0468253	0.516883	-4.02621
Q14596-1	NBR1	-0.130158	3.43467	-2.3667	0.0639882	0.553035	-4.02973
Q9BRT6	LLPH	-0.183431	3.40633	-2.18471	0.0803916	0.575392	-4.03344
Q9NX55-2	HYPK	0.162273	3.28723	2.30603	0.0690176	0.556785	-4.03479
A7MCY6-1	TBKBP1	-0.218149	3.39807	-2.28321	0.0710181	0.561854	-4.03531
O43237	DYNC1LI2	-0.116698	3.33736	-2.45598	0.0572936	0.532534	-4.03661
Q14849-1	STARD3	0.112512	3.20142	2.38671	0.0624173	0.547157	-4.04334
P03971	AMH	0.380387	2.8766	2.08093	0.0917049	0.589644	-4.04559
P19526	FUT1	-0.270281	3.44252	-2.03517	0.0972154	0.597937	-4.04591
Q6JBY9	RCSD1	0.125009	3.18033	2.47551	0.0559326	0.530383	-4.04799
Q32NB8	PGS1	0.257916	3.28149	2.0614	0.0940162	0.593373	-4.04826
O14777	NDC80	-0.0721257	3.37374	-2.76445	0.0394354	0.4961	-4.04995
P15822-1	HIVEP1	-0.159074	3.3802	-2.22162	0.076733	0.566651	-4.05016
Q9P2I0	CPSF2	0.0760713	3.29431	2.8061	0.0375355	0.4961	-4.05029
Q13573	SNW1	-0.155105	3.38494	-2.57857	0.0493106	0.520179	-4.05262
Q16778	HIST2H2BE	-0.132121	3.33539	-2.47808	0.0557562	0.530383	-4.05303
Q13506-1	NAB1	0.150104	3.21886	2.23346	0.075597	0.566651	-4.05599
P28749-1	RBL1	-0.143556	3.41168	-2.24595	0.0744185	0.566651	-4.05669
O43439-5	CBFA2T2	0.214914	3.11616	2.04512	0.0959887	0.596733	-4.05852
O96005-1	CLPTM1	0.117996	3.21801	2.32725	0.0672121	0.555921	-4.06089
O43164	PJA2	0.128697	3.22275	2.26464	0.0726919	0.566651	-4.06294
Q92902-1	HPS1	0.162025	3.2405	2.11128	0.0882316	0.586197	-4.06559
P22102-1	GART	-0.0583793	3.39535	-3.27939	0.0218263	0.446074	-4.06615
Q92925-1	SMARCD2	0.118438	3.31752	2.50276	0.0540923	0.527942	-4.06622
Q7Z7A1	CNTRL	-0.0845648	3.33683	-2.5637	0.0502106	0.521398	-4.06626
Q86X95	CIR1	-0.134696	3.3842	-2.21687	0.0771937	0.566651	-4.06838
Q99575	POP1	-0.0770339	3.32582	-2.75868	0.0397066	0.4961	-4.06994
P56177-1	DLX1	-0.227915	3.42814	-2.01499	0.0997557	0.605615	-4.07041
P30626-1	SRI	0.111309	3.37771	2.52343	0.0527401	0.524249	-4.07328
Q9H8H0	NOL11	-0.113533	3.38082	-2.76167	0.0395661	0.4961	-4.07619
P00374	DHFR; DHFRP1	0.103274	3.27211	2.62215	0.0467724	0.516883	-4.07642
Q969J3-1	LOH12CR1; BORCS5	0.154831	3.29234	2.22645	0.076267	0.566651	-4.07653
O15400	STX7	0.156188	3.2569	2.33999	0.0661518	0.555914	-4.07696
P07311	ACYP1	-0.252104	3.34359	-2.26887	0.0723068	0.566651	-4.07809
Q9Y487	ATP6V0A2	0.0936476	3.25957	2.60601	0.0476952	0.516883	-4.07815
Q15058	KIF14	-0.0673214	3.38395	-2.88232	0.0343162	0.4961	-4.07833
Q14571-1	ITPR2	0.128275	3.14817	2.23116	0.075816	0.566651	-4.07937
P48382	RFX5	-0.0950064	3.32042	-2.46217	0.0568578	0.532321	-4.07968
Q13206	DDX10	-0.0863565	3.38243	-2.61856	0.0469763	0.516883	-4.07969
Q5H9F3-3	BCORL1	0.121769	3.25342	2.35261	0.0651197	0.553897	-4.08371
Q99574	SERPINI1	0.339107	3.03377	2.00865	0.100568	0.606102	-4.08589
O15554	KCNN4	-0.182696	3.36074	-2.11653	0.087645	0.585125	-4.08624
P36969	GPX4	0.140639	3.27244	2.47423	0.0560208	0.530383	-4.08637
Q8WZA1	POMGNT1	0.169533	3.22385	2.06889	0.0931218	0.591935	-4.08702
Q96S97	MYADM	-0.17406	3.32031	-2.05499	0.0947872	0.595217	-4.08714
Q6P9F7	LRRC8B	-0.151489	3.38798	-2.12259	0.0869736	0.58484	-4.08872
P13473-1	LAMP2	0.135587	3.14975	2.33549	0.0665242	0.555921	-4.08882
Q8N3Y1	FBXW8	0.256299	3.20773	2.01406	0.0998735	0.605615	-4.09181
P83369	LSM11	-0.262243	3.4708	-1.99981	0.101711	0.606947	-4.09243
Q9BSH5	HDHD3	0.314668	3.14066	2.0077	0.10069	0.606102	-4.09386
Q9BWT3	PAPOLG	-0.111286	3.38722	-2.37388	0.0634195	0.551695	-4.09513
O43447	PPIH	-0.0972504	3.37368	-2.62589	0.0465618	0.516883	-4.09566
P09471-2	GNAO1	0.249313	3.07232	1.96837	0.10589	0.610281	-4.09779
O15015	ZNF646	-0.421417	3.35491	-1.97513	0.104978	0.608993	-4.09928
Q5JWF2-1	GNAS	-0.210137	3.27081	-2.20553	0.0783055	0.570621	-4.09932
Q9Y3C4	TPRKB	0.174362	3.27973	2.22093	0.0767992	0.566651	-4.09972
P08621-1	SNRNP70	-0.0885598	3.34564	-2.70712	0.0422267	0.505021	-4.10002
Q8TCE6-1	FAM45A	0.101597	3.26718	2.40559	0.0609735	0.546382	-4.10055
P42285	SKIV2L2	-0.0559577	3.35777	-3.00834	0.0296454	0.466745	-4.10087
P48645	NMU	-0.539217	3.27476	-2.23763	0.0752017	0.566651	-4.10103
Q05D60	CCDC67; DEUP1	-0.13183	3.39382	-2.25369	0.0736978	0.566651	-4.10168
P55058	PLTP	0.294401	3.04189	1.96318	0.106598	0.611589	-4.10325
Q8IZ07	ANKRD13A	0.178148	3.23002	2.50687	0.0538203	0.52757	-4.10446
Q9BUA3	C11orf84	0.331507	3.20085	2.00233	0.101384	0.606947	-4.1048
O15126-1	SCAMP1	-0.144582	3.30993	-2.24632	0.0743843	0.566651	-4.10615
Q9Y6M7-7	SLC4A7	-0.176072	3.39613	-2.05537	0.0947409	0.595217	-4.1063
Q6ZNC8-1	MBOAT1	0.535252	3.12958	2.1411	0.0849544	0.584034	-4.10634
Q9Y3A5	SBDS	-0.0914566	3.37473	-2.7604	0.0396258	0.4961	-4.10851
P13984	GTF2F2	-0.170089	3.36433	-2.40997	0.0606437	0.545146	-4.10906
P0C1Z6	TFPT	-0.450921	3.38662	-1.95463	0.107773	0.612393	-4.11005
P60983	GMFB	0.191665	3.27295	2.30043	0.0695025	0.55692	-4.1103
Q9UKU7	ACAD8	0.163186	3.16944	2.13076	0.0860757	0.584034	-4.11199
Q6STE5	SMARCD3	-0.22317	3.40123	-1.95793	0.107317	0.612393	-4.11507
Q5SW79-1	CEP170	-0.0645141	3.36727	-2.86271	0.0351139	0.4961	-4.11728
Q15776	ZKSCAN8; ZNF192	-0.215055	3.4042	-2.27713	0.0715615	0.563933	-4.11826
Q99996-2	AKAP9	-0.0479412	3.3357	-3.08767	0.0270718	0.456501	-4.11873
P27708	CAD	-0.0672653	3.37015	-3.17594	0.0244984	0.448933	-4.11928
P09104	ENO2	0.0780904	3.24126	2.59464	0.0483573	0.516883	-4.12035
Q9Y3E0	GOLT1B	-0.230765	3.41697	-1.97726	0.104692	0.608993	-4.12093
Q9NPJ6-1	MED4	-0.163242	3.32925	-2.16292	0.0826378	0.580519	-4.12402
Q70IA6-1	MOB2	-0.253048	3.28375	-2.1659	0.0823268	0.580519	-4.12759
P42226	STAT6	0.0843479	3.26775	2.51555	0.0532508	0.525287	-4.12764
Q9H0C5	BTBD1	0.225255	3.27981	2.14117	0.0849463	0.584034	-4.13147
P17542-1	TAL1	-0.252713	3.4616	-1.93731	0.110195	0.617238	-4.13159
Q9BUL5-1	PHF23	-0.136984	3.38698	-2.16542	0.0823767	0.580519	-4.13213
O95361-1	TRIM16	-0.139863	3.31517	-2.13782	0.0853081	0.584034	-4.13325
Q9UBB4-1	ATXN10	-0.0662321	3.35365	-2.78663	0.0384107	0.4961	-4.13345
P38606	ATP6V1A	0.0938977	3.30231	2.87951	0.0344292	0.4961	-4.13383
P11182	DBT	0.210886	3.21957	2.28714	0.0706687	0.559641	-4.13527
Q9Y316-1	MEMO1	0.195096	3.36789	2.44844	0.0578281	0.534894	-4.13777
P46100	ATRX	0.122521	3.27359	2.55044	0.0510288	0.521498	-4.13982
Q9NUI1	DECR2	0.179671	3.21316	1.99691	0.102089	0.606947	-4.14037
Q9Y426	C2CD2	-0.175659	3.37596	-2.04445	0.0960708	0.596767	-4.14106
Q9Y4I5	MTL5; TESMIN	-0.168498	3.44364	-2.02346	0.0986806	0.601361	-4.14208
Q92526-1	CCT6B	-0.236408	3.31205	-1.9147	0.113442	0.627996	-4.14521
Q9NUA8-1	ZBTB40	-0.13983	3.39899	-2.29626	0.0698664	0.557682	-4.14701
Q9UHJ6	SHPK	0.130358	3.26127	2.29085	0.0703412	0.558778	-4.14764
P61160-1	ACTR2	0.0673672	3.26049	2.75429	0.0399146	0.4961	-4.14839
Q08117	AES	0.187937	3.20384	2.03644	0.097058	0.597866	-4.14897
Q9NVS9	PNPO	0.111898	3.29972	2.31935	0.0678776	0.556785	-4.149
P13994	CCDC130	-0.191672	3.26375	-2.13067	0.0860863	0.584034	-4.15365
Q8N6T3-1	ARFGAP1	-0.0980821	3.36507	-2.4388	0.0585201	0.538198	-4.15464
Q96JM3	CHAMP1	0.0885848	3.28051	2.60644	0.0476707	0.516883	-4.15501
Q9H2H9	SLC38A1	-0.153509	3.33416	-2.16728	0.0821826	0.580519	-4.15555
Q9HCG8	CWC22	-0.100626	3.37981	-2.55049	0.0510255	0.521498	-4.15658
P49770	EIF2B2	0.0915205	3.33503	2.49104	0.0548754	0.530158	-4.15684
Q15751	HERC1	-0.06539	3.34051	-2.90015	0.033608	0.4961	-4.15785
O95685	PPP1R3D	0.159155	3.26117	2.02751	0.098172	0.600538	-4.15888
Q9Y388	RBMX2	-0.285653	3.3803	-2.03168	0.0976498	0.599167	-4.15897
O60333-3	KIF1B	-0.183706	3.40943	-1.95127	0.108239	0.613408	-4.16365
Q16775-1	HAGH	0.129956	3.19171	2.33188	0.0668243	0.555921	-4.16555
Q9Y2U5	MAP3K2	0.366975	3.21082	1.91846	0.112896	0.626698	-4.16722
P30876	POLR2B	-0.0607688	3.3607	-2.80164	0.0377339	0.4961	-4.17118
P11940-1	PABPC1	-0.0951992	3.38774	-2.98135	0.0305828	0.46913	-4.17191
Q9Y5N5	N6AMT1	0.155101	3.31102	2.08359	0.0913945	0.589271	-4.17398
Q9HB90	RRAGC	0.0876343	3.24949	2.42396	0.0596027	0.541683	-4.17606
Q13068	GAGE1; GAGE4	0.307749	3.19877	1.86793	0.120476	0.6339	-4.17827
O95696-2	BRD1; LOC90834	0.110151	3.29218	2.21835	0.0770497	0.566651	-4.17931
Q969X1	TMBIM1	-0.642494	3.3038	-1.94915	0.108534	0.613929	-4.17973
Q86WJ1-1	CHD1L	-0.0879992	3.36044	-2.56801	0.0499479	0.521398	-4.18047
P57764	GSDMD	0.228863	3.11318	1.87423	0.119504	0.631908	-4.18095
Q8NDN9	RCBTB1	-0.565447	3.27717	-1.91477	0.113432	0.627996	-4.18164
Q13794	PMAIP1	0.475968	3.14441	2.04602	0.0958784	0.596733	-4.18222
Q8WXF1	PSPC1	-0.17426	3.34572	-2.5263	0.0525554	0.524249	-4.18339
O15020	SPTBN2	-0.151046	3.42344	-2.41967	0.0599198	0.541683	-4.18388
P10242	MYB	-1.51302	3.69226	-3.50447	0.0170767	0.414691	-4.18628
Q9NRW4	DUSP22	0.209317	3.15085	1.92236	0.112331	0.624425	-4.18736
O14776-1	TCERG1	-0.0560335	3.3622	-2.8862	0.0341605	0.4961	-4.1896
Q9Y2X7-1	GIT1	0.169593	3.21685	2.41612	0.0601835	0.542186	-4.18974
Q9NRH1	YAE1D1	-0.153976	3.43128	-2.09465	0.0901173	0.588273	-4.1901
O75054	IGSF3	-0.109135	3.26128	-2.26185	0.0729462	0.566651	-4.1943
O76061	STC2	-0.411605	3.59186	-1.9114	0.113924	0.629097	-4.19483
Q63ZY3-1	KANK2	0.15253	3.20343	2.23196	0.0757405	0.566651	-4.195
Q9UKV3-5	ACIN1	-0.217327	3.32312	-1.8974	0.115993	0.631293	-4.19533
P05161	ISG15	0.205208	3.28685	2.24134	0.0748508	0.566651	-4.19739
Q8N653	LZTR1	0.123331	3.31727	2.26655	0.0725173	0.566651	-4.1975
Q02241-1	KIF23	-0.097845	3.3552	-2.4892	0.0549992	0.530158	-4.19774
Q5T7V8	GORAB	0.18477	3.26519	1.95948	0.107104	0.612393	-4.19872
Q10570	CPSF1	-0.0586034	3.32223	-2.77238	0.0390657	0.4961	-4.19928
O00139	KIF2A	-0.125575	3.36211	-2.66454	0.044441	0.509355	-4.20048
Q8WW33	GTSF1	-0.11936	3.41667	-2.21443	0.0774312	0.567358	-4.20093
Q99633-1	PRPF18	-0.117331	3.37067	-2.1849	0.0803717	0.575392	-4.20318
Q96I59	NARS2	0.180927	3.24163	2.49713	0.0544665	0.528109	-4.20392
P16383-1	GCFC2	-0.101992	3.35825	-2.29074	0.0703513	0.558778	-4.20495
Q96RQ1	ERGIC2	0.141977	3.26787	2.30354	0.0692328	0.556785	-4.20503
Q9H6Z4	RANBP3	-0.0933415	3.32094	-2.49802	0.0544074	0.528109	-4.20537
P46939	UTRN	0.086306	3.19726	2.77052	0.0391521	0.4961	-4.20658
Q9C0D3	ZYG11B	0.0938016	3.26444	2.39887	0.0614831	0.547157	-4.20717
O60869-1	EDF1	-0.168589	3.38953	-2.03428	0.0973267	0.597937	-4.20748
P28288	ABCD3	0.104584	3.23716	2.39989	0.0614056	0.547157	-4.20974
Q13418	ILK	0.0747163	3.3212	2.54522	0.0513548	0.521498	-4.2106
Q9UDT6-2	CLIP2	0.122872	3.1567	2.39526	0.0617587	0.547157	-4.21085
P17482	HOXB9	-0.154053	3.39513	-2.19215	0.0796393	0.574124	-4.21131
Q9BX70-1	BTBD2	0.515835	3.1542	1.83777	0.125248	0.640828	-4.21206
Q8N5I4	DHRSX	0.158892	3.2449	1.97152	0.105464	0.608993	-4.21272
O00488	ZNF593	-0.221264	3.45412	-1.88338	0.118105	0.631293	-4.21476
Q8IWJ2	GCC2	-0.10177	3.33552	-2.95808	0.0314176	0.478966	-4.21547
P53985	SLC16A1	-0.161768	3.2876	-2.19143	0.0797117	0.574124	-4.2162
P19634-1	SLC9A1	0.149479	3.09029	2.08579	0.0911398	0.589271	-4.21631
Q8WWX9	SELM; SELENOM	0.287062	3.18272	1.81996	0.128156	0.641179	-4.21765
Q16651	PRSS8	-0.223419	3.34705	-2.00713	0.100763	0.606102	-4.2186
Q86WA6	BPHL	0.22403	3.18422	2.22908	0.076015	0.566651	-4.21953
Q15528-1	MED22	-0.181881	3.39339	-1.96784	0.105963	0.610281	-4.21969
O15294	OGT	-0.0796071	3.39453	-2.66619	0.0443528	0.509355	-4.22079
Q9Y5N6	ORC6	0.186441	3.11234	2.01889	0.0992591	0.603057	-4.22157
Q53TQ3	INO80D	-0.247017	3.41398	-1.81403	0.12914	0.641551	-4.22192
Q9BWE0	REPIN1	0.253945	3.29834	1.8401	0.124873	0.640593	-4.22207
P18858	LIG1	-0.0848275	3.33295	-2.62289	0.0467307	0.516883	-4.22265
P14672	SLC2A4	-0.301051	3.38258	-1.81792	0.128493	0.641179	-4.22438
P54709	ATP1B3	-0.12778	3.22728	-2.33064	0.0669279	0.555921	-4.22497
Q08050-2	FOXM1	-0.203959	3.40534	-1.87112	0.119982	0.63282	-4.22548
Q9H8H2	DDX31	-0.097829	3.41186	-2.29273	0.0701755	0.558778	-4.22665
P68400	CSNK2A1	0.107623	3.33044	2.49069	0.0548991	0.530158	-4.22805
Q9BW91-1	NUDT9	-0.113094	3.37785	-2.35953	0.0645615	0.553035	-4.22805
Q9BPY3	FAM118B	0.162026	3.2802	2.22044	0.076847	0.566651	-4.22837
O95749	GGPS1	0.173521	3.29117	2.33458	0.0665996	0.555921	-4.22839
O60313-2	OPA1	-0.0778718	3.31122	-2.81164	0.0372905	0.4961	-4.22946
Q9NV96	TMEM30A	-0.134687	3.28627	-2.09423	0.0901657	0.588273	-4.23031
Q8IWV7-1	UBR1	-0.0677199	3.36047	-2.61426	0.0472211	0.516883	-4.23463
Q96RE7	NACC1	-0.152306	3.29687	-2.36171	0.0643865	0.553035	-4.2358
P46060	RANGAP1	-0.0625462	3.35793	-2.6829	0.043471	0.507274	-4.23646
P51159-1	RAB27A	-0.196309	3.35895	-2.24632	0.0743843	0.566651	-4.23653
Q8NDD1	C1orf131	-0.191108	3.48054	-2.08043	0.0917635	0.589644	-4.23703
Q9BRJ7-1	NUDT16L1	0.216089	3.29763	2.08276	0.0914917	0.589271	-4.23826
Q96Q89-1	KIF20B	-0.0905239	3.38083	-2.54371	0.0514491	0.521498	-4.23849
O14579-1	COPE	0.11306	3.27864	2.55593	0.0506886	0.521498	-4.23897
Q9BRD0	BUD13	-0.127261	3.36969	-2.30637	0.0689886	0.556785	-4.24184
Q9HCJ0-1	TNRC6C	-0.250595	3.29449	-1.78576	0.133936	0.648538	-4.24269
Q9BSB4	C12orf44; ATG101	0.119542	3.26668	2.10422	0.0890275	0.586233	-4.24275
P46531	NOTCH1	0.102392	3.19685	2.2661	0.072558	0.566651	-4.24406
P50583	NUDT2	0.165597	3.29588	2.24797	0.0742297	0.566651	-4.24455
Q9H869-9	YY1AP1	-0.22454	3.36173	-1.93005	0.111228	0.620437	-4.24551
Q96C12	ARMC5	-0.239117	3.40001	-1.7971	0.13199	0.647785	-4.24571
P49247	LOC101060545; RPIA	-0.125523	3.39346	-2.33969	0.0661772	0.555914	-4.24628
P32242	OTX1	-0.220752	3.54992	-1.81227	0.129434	0.641723	-4.24669
Q9UHD2	TBK1	-0.0701005	3.34645	-2.56556	0.0500973	0.521398	-4.24857
Q8NHY2-1	RFWD2	0.157163	3.28726	1.99839	0.101897	0.606947	-4.24925
O75436-1	VPS26A	0.129679	3.26859	2.67488	0.0438917	0.507628	-4.24945
O60443	DFNA5; GSDME	0.1319	3.19803	2.05116	0.0952517	0.595217	-4.25104
P15529-2	CD46	-0.24335	3.23309	-2.1091	0.0884763	0.586197	-4.25158
Q9H7Z3	NRDE2	-0.0985548	3.34769	-2.25544	0.0735365	0.566651	-4.25204
Q7Z698	SPRED2	-0.200413	3.29007	-1.81878	0.128351	0.641179	-4.25311
Q9UBP6	METTL1	0.150955	3.29927	2.13592	0.0855146	0.584034	-4.25315
Q13188	STK3	0.145247	3.22539	2.47499	0.0559684	0.530383	-4.25505
Q9NQ88	C12orf5; TIGAR	0.217362	3.14782	1.81167	0.129533	0.641723	-4.25669
O95297-1	MPZL1	-0.248638	3.24219	-1.95653	0.107511	0.612393	-4.25757
Q14697-1	GANAB	0.0893201	3.28372	2.85735	0.0353356	0.4961	-4.25815
P05121-1	SERPINE1	-0.37722	3.37149	-1.8229	0.127672	0.641179	-4.259
P23025	XPA	0.277443	3.23845	1.9096	0.114188	0.629097	-4.25944
O14730	RIOK3	-0.113193	3.387	-2.39466	0.0618052	0.547157	-4.26012
Q92784-1	DPF3	0.294276	3.22007	1.76686	0.137244	0.65045	-4.26023
Q9NYJ1-1	COA4	0.199907	3.29224	1.81706	0.128637	0.641179	-4.26321
Q96DU3-1	SLAMF6	0.279328	3.01751	1.75456	0.139439	0.653276	-4.26492
P61088	UBE2N	0.21952	3.3525	2.3271	0.0672246	0.555921	-4.26499
P48643	CCT5	-0.0449821	3.33874	-3.18423	0.0242712	0.448486	-4.26512
Q9NPH2	ISYNA1	0.171681	3.26051	2.45341	0.0574751	0.53347	-4.26575
Q9UGH3	SLC23A2	-0.318982	3.25375	-1.75157	0.139978	0.653276	-4.26676
Q5VV52-1	ZNF691	-0.186593	3.33593	-1.86776	0.120502	0.6339	-4.26842
P56182	RRP1	-0.113123	3.41457	-2.10425	0.0890238	0.586233	-4.26855
Q9HA38-1	ZMAT3	0.249718	3.23538	1.75054	0.140165	0.653276	-4.26899
O94941-1	UBOX5	0.184301	3.19701	1.86888	0.120328	0.633814	-4.27148
Q9NQC7	CYLD	0.221184	3.25806	1.77632	0.135578	0.649654	-4.2736
Q86V81	ALYREF	-0.103574	3.35829	-2.52271	0.0527865	0.524249	-4.27368
Q8N5W9	FAM101B; RFLNB	-0.268826	3.36946	-1.81742	0.128577	0.641179	-4.27584
Q9ULW0	TPX2	-0.146444	3.38944	-2.78368	0.0385454	0.4961	-4.27618
Q9HBI1-1	PARVB	-0.0927562	3.31676	-2.31357	0.0683703	0.556785	-4.27699
O43663-1	PRC1	-0.0900652	3.40133	-2.35874	0.0646254	0.553035	-4.27722
Q969R2	OSBP2	-0.14156	3.36642	-2.13004	0.086155	0.584034	-4.27821
O60293	ZFC3H1	-0.102877	3.36748	-2.66985	0.0441577	0.508512	-4.27894
Q13347	EIF3I	0.10877	3.35439	2.7892	0.0382938	0.4961	-4.28019
P14222	PRF1	-0.742656	3.61179	-2.14511	0.084524	0.584034	-4.28209
P09486	SPARC	0.176288	3.10991	1.81879	0.12835	0.641179	-4.2825
Q9BXJ8-1	TMEM120A	0.165704	3.24914	1.88747	0.117484	0.631293	-4.28269
Q8IZM8	ZNF654	0.142251	3.17531	2.02356	0.0986691	0.601361	-4.28377
Q1ED39	C16orf88; KNOP1	-0.112244	3.44285	-2.17827	0.0810483	0.576519	-4.28533
Q9BXY8	BEX2	0.204412	3.08458	1.77845	0.135206	0.649654	-4.2858
Q9H078-2	CLPB	-0.0956151	3.33752	-2.4189	0.0599773	0.541683	-4.28753
Q8N5C6	SRBD1	0.0731009	3.30647	2.47807	0.0557567	0.530383	-4.28792
Q96PQ7	KLHL5	0.258425	3.21774	1.77513	0.135786	0.649654	-4.29038
P15104	GLUL	0.129043	3.21817	2.15384	0.0835937	0.581853	-4.2925
Q9BRU9	UTP23	-0.190318	3.43256	-1.86469	0.12098	0.634749	-4.29262
P21399	ACO1	0.0850281	3.34297	2.70208	0.0424821	0.505135	-4.29401
P20290-1	BTF3	-0.066757	3.36348	-2.55337	0.0508469	0.521498	-4.29505
Q9UDV7	ZNF282	-0.578207	3.33047	-1.97903	0.104454	0.608993	-4.29553
O60936-3	NOL3	0.305498	3.17067	1.7104	0.147621	0.664006	-4.29679
Q4KMQ1	TPRN	0.255603	3.23437	1.72121	0.145574	0.661227	-4.29722
Q6P444	FAM54A; MTFR2	-0.170653	3.38625	-1.98751	0.103326	0.608993	-4.29742
Q9H6E4	CCDC134	0.115885	3.30111	2.15272	0.0837128	0.581853	-4.29767
Q9HD42-1	CHMP1A	-0.252064	3.34278	-1.88958	0.117166	0.631293	-4.3014
Q96BS2-1	TESC	0.190375	3.24192	1.84022	0.124854	0.640593	-4.30316
Q9BRK4	LZTS2	-0.157584	3.37832	-1.98021	0.104296	0.608993	-4.30372
P17010	ZFX	-0.30243	3.51436	-1.81955	0.128224	0.641179	-4.30383
P07737	PFN1	0.0836945	3.27349	2.89573	0.0337821	0.4961	-4.30502
O95857	TSPAN13	-0.181026	3.24265	-1.83064	0.126404	0.641179	-4.30743
Q9H4B7	TUBB1	-0.54729	3.39762	-1.89971	0.115649	0.631293	-4.30805
Q96IJ6	GMPPA	0.246108	3.26579	2.11409	0.0879179	0.585488	-4.30965
Q9UKT9-1	IKZF3	-0.342055	3.49747	-1.6881	0.151933	0.666354	-4.31254
Q16832	DDR2	0.210995	3.22201	1.71999	0.145805	0.661386	-4.31298
Q9UNT1-1	RABL2B	0.154385	3.25475	1.88413	0.117991	0.631293	-4.31571
P54803	GALC	0.0868688	3.22465	2.34477	0.0657591	0.555222	-4.31817
Q9UL33-1	TRAPPC2L	0.209839	3.31516	1.89237	0.116747	0.631293	-4.3196
P02792	FTL	0.208923	3.2087	2.11975	0.087287	0.58484	-4.3232
P49918	CDKN1C	0.15551	3.29119	1.88814	0.117383	0.631293	-4.32447
Q9Y5A7-2	NUB1	0.13702	3.2689	2.47494	0.0559716	0.530383	-4.32454
P53667-1	LIMK1	0.149935	3.33208	1.84865	0.123505	0.640504	-4.32455
P17900	GM2A	0.159885	3.15183	1.83018	0.12648	0.641179	-4.32527
Q92879-4	CELF1	-0.0928738	3.39097	-2.4067	0.0608893	0.546237	-4.32579
P61803	DAD1	-0.54576	3.51814	-1.69129	0.15131	0.666354	-4.3267
Q8WWH5	TRUB1	-0.20587	3.31894	-1.98024	0.104292	0.608993	-4.32733
Q12982	BNIP2	-0.164984	3.30004	-1.93839	0.110043	0.617238	-4.32828
Q12955-4	ANK3	0.0883155	3.26084	2.52452	0.0526697	0.524249	-4.32851
O60563	CCNT1	-0.0967611	3.33393	-2.22139	0.0767551	0.566651	-4.32949
Q14135-1	VGLL4	-0.181183	3.41116	-1.81744	0.128574	0.641179	-4.33003
Q15072	ZNF146	0.300648	3.31464	1.66317	0.156905	0.669035	-4.33036
Q8N5D0-1	WDTC1	0.12088	3.22273	2.07451	0.092458	0.590392	-4.33113
O43760	SYNGR2	-0.31352	3.32087	-1.74622	0.140949	0.653967	-4.33139
Q08345-1	DDR1	-0.137915	3.31464	-1.89824	0.115869	0.631293	-4.33217
Q9H1N7-1	SLC35B3	0.145576	3.27915	1.87185	0.119869	0.632639	-4.3329
Q70EL1-1	USP54	-0.107905	3.34878	-2.13037	0.086119	0.584034	-4.33502
Q96CW6	SLC7A6OS	-0.194265	3.29807	-1.76492	0.137586	0.650633	-4.33515
P25208	NFYB	-0.705804	3.25643	-1.95906	0.107163	0.612393	-4.33544
P22692	IGFBP4	0.237683	3.14442	1.74927	0.140395	0.653441	-4.33834
Q9H7M9	C10orf54; VSIR	0.163382	3.14063	1.94562	0.109027	0.615182	-4.33888
Q8WV22	NSMCE1	0.143306	3.31054	2.0413	0.0964573	0.597322	-4.33891
Q16236	NFE2L2	-0.303452	3.43715	-1.64789	0.160031	0.674782	-4.3406
P49841-1	GSK3B	0.129813	3.24118	2.1434	0.0847068	0.584034	-4.341
Q99567	NUP88	-0.07566	3.38028	-2.50313	0.0540672	0.527942	-4.34171
P49840	GSK3A	-0.104314	3.34219	-2.30607	0.0690145	0.556785	-4.34385
Q9BYG3	MKI67IP; NIFK	-0.107148	3.43906	-2.2667	0.0725035	0.566651	-4.34402
P27986	PIK3R1	0.124411	3.26565	2.32286	0.0675811	0.556785	-4.34404
Q5QJ74	TBCEL	0.266384	3.21178	1.99707	0.102069	0.606947	-4.34414
Q8TBF2	FAM213B	0.186294	3.32598	1.852	0.122973	0.639779	-4.34452
Q9BRK3	MXRA8	-0.24758	3.30937	-1.65083	0.159426	0.674102	-4.34459
Q8N2E2	VWDE	0.137068	3.15622	1.96203	0.106756	0.612055	-4.3446
Q8IW35-1	CEP97	-0.0974559	3.37859	-2.24749	0.0742742	0.566651	-4.3447
Q9H079	KATNBL1	0.213201	3.25586	1.78796	0.133556	0.648538	-4.34586
Q96PQ6-1	ZNF317	-0.302232	3.47305	-1.64701	0.160213	0.674782	-4.34625
Q96NB3	ZNF830	-0.103469	3.37941	-2.09053	0.0905908	0.589271	-4.34809
P0DMU8	CT45A2; LOC101060211; CT45A7; LOC101060208; CT45A5; CT45A6; LOC102723631; CT45A10	-0.140124	3.40374	-2.21476	0.0773987	0.567358	-4.34917
Q14012	CAMK1	0.225381	3.25291	2.00341	0.101245	0.606863	-4.35207
Q8IYB5-2	SMAP1	-0.156077	3.32134	-1.95599	0.107585	0.612393	-4.35238
O14646	CHD1	-0.0517511	3.3797	-2.72848	0.041162	0.500383	-4.35307
Q96RG2-1	PASK	-0.114597	3.39154	-2.11024	0.0883489	0.586197	-4.35469
Q9ULT8	HECTD1	-0.0957623	3.38757	-2.37246	0.0635315	0.552071	-4.35472
P57060	RWDD2B	0.183818	3.21931	1.7897	0.133257	0.648538	-4.35573
Q9Y2H6	FNDC3A	0.100052	3.20808	2.38481	0.0625646	0.547157	-4.35798
Q15208	STK38	0.127576	3.28024	2.313	0.068419	0.556785	-4.36031
P49005	POLD2	0.10188	3.32783	2.31006	0.0686707	0.556785	-4.36159
O95568	METTL18	-0.117477	3.41299	-2.07375	0.0925471	0.590392	-4.3622
Q9BT92	TCHP	-0.219009	3.43434	-1.66542	0.156451	0.66891	-4.36318
Q9NYP3-1	DONSON	-0.124293	3.41407	-2.17274	0.0816176	0.579031	-4.36358
Q96IC2	LOC81691; REXO5	0.150771	3.29484	1.8176	0.128546	0.641179	-4.36363
Q9Y3Y2	CHTOP	0.246468	3.45745	2.08727	0.0909682	0.589271	-4.36365
P31949	S100A11	0.218113	3.17137	2.12459	0.0867522	0.58465	-4.36381
Q15572-1	TAF1C	0.176062	3.30416	1.78964	0.133267	0.648538	-4.36422
O95218-2	ZRANB2	0.320867	3.29362	2.22219	0.0766773	0.566651	-4.3645
Q8TEA7	TBCK	0.128709	3.20047	2.03638	0.0970658	0.597866	-4.36528
Q9NS15-1	LTBP3	0.346138	3.08065	1.61624	0.166706	0.681231	-4.36592
Q86UP3-1	ZFHX4	-0.372679	3.5522	-1.64129	0.161401	0.675347	-4.36671
Q9Y3U8	RPL36	-0.315142	3.42588	-1.60753	0.168591	0.684066	-4.3674
Q9BRV8	SIKE1	-0.23064	3.32622	-1.93569	0.110424	0.617238	-4.36746
Q96B70	LENG9	0.333919	3.26142	1.61064	0.167916	0.684003	-4.36771
O60513	B4GALT4	0.233452	3.15228	1.66672	0.156188	0.668496	-4.36806
Q8N8J7	C4orf32; FAM241A	0.3507	3.17312	1.69059	0.151446	0.666354	-4.36825
Q86SZ2	TRAPPC6B	0.137862	3.28981	2.08435	0.091306	0.589271	-4.36881
Q3ZCM7	TUBB8	0.621857	3.16651	1.83813	0.12519	0.640828	-4.37081
Q6ZN55-1	ZNF574	0.1126	3.34542	2.04144	0.0964405	0.597322	-4.37178
O14874	BCKDK	0.20764	3.21501	1.6476	0.160091	0.674782	-4.37272
Q7L3T8	PARS2	0.170213	3.22367	2.12349	0.0868743	0.584838	-4.37275
P14921-1	ETS1	-0.187576	3.39576	-1.72061	0.145688	0.66123	-4.37504
Q96HP4	OXNAD1	0.127171	3.30884	2.089	0.0907675	0.589271	-4.37655
Q14542	SLC29A2	-0.188182	3.34764	-1.74263	0.141604	0.653967	-4.37737
Q6ZU65-1	UBN2	-0.0930868	3.39605	-2.44127	0.058342	0.53779	-4.37738
Q9NYF8-1	BCLAF1	0.108532	3.31354	2.59071	0.0485887	0.517293	-4.37749
Q5SZL2	CEP85L	0.233315	3.28146	1.65587	0.158391	0.6722	-4.37853
P85299	PRR5	-0.211833	3.38638	-1.63976	0.16172	0.675626	-4.37854
Q96S21	RAB40C	0.185833	3.28511	1.67805	0.153918	0.668112	-4.38045
Q9H9P5	UNKL	0.182354	3.30246	1.70767	0.148143	0.665235	-4.38076
Q9NV23-1	OLAH	0.264707	3.11124	1.59654	0.170999	0.687888	-4.38123
Q9BW27	NUP85	-0.0691016	3.33783	-2.57052	0.0497959	0.521398	-4.38249
Q9NWY4	C4orf27; HPF1	0.118795	3.3386	2.34724	0.0655572	0.555069	-4.38269
O94880	PHF14	0.107457	3.30536	2.27725	0.0715504	0.563933	-4.38307
Q969M3	YIPF5	0.322625	3.14835	1.60697	0.168713	0.684118	-4.38533
Q96H22	CENPN	0.0966512	3.27595	2.16857	0.0820493	0.580519	-4.38674
Q96JK2	DCAF5	-0.242008	3.40941	-1.58663	0.1732	0.691594	-4.38721
O95379-3	TNFAIP8	-0.154829	3.4047	-1.83648	0.125456	0.641179	-4.38775
Q8NI22	MCFD2	0.33231	3.16549	1.67356	0.154814	0.668112	-4.38911
P11274-1	BCR	0.082349	3.24874	2.48742	0.05512	0.530383	-4.39181
P62993	GRB2	0.189307	3.27239	2.39854	0.0615081	0.547157	-4.39206
Q96QT4	TRPM7	-0.107784	3.3368	-2.13076	0.0860758	0.584034	-4.39353
Q9NZA1-1	CLIC5	0.102123	3.2884	2.06899	0.0931101	0.591935	-4.39449
Q92624	APPBP2	0.146472	3.23124	1.78595	0.133904	0.648538	-4.3954
Q9HCL2	GPAM	0.141222	3.29857	1.82951	0.126589	0.641179	-4.39545
Q9Y2Y1	POLR3K	0.210113	3.32351	1.7453	0.141116	0.653967	-4.39712
P78536-1	ADAM17	-0.120243	3.37643	-2.1118	0.0881733	0.586197	-4.39789
P48735	IDH2	0.162514	3.27501	2.48664	0.0551726	0.530383	-4.39938
Q15120-1	PDK3	0.244598	3.19222	1.57655	0.175466	0.693008	-4.40044
Q9Y5P6	GMPPB	0.14588	3.29322	2.06784	0.0932467	0.591935	-4.40045
O60281-1	ZNF292	-0.198204	3.44256	-1.76325	0.137884	0.651002	-4.40089
Q6DKK2	TTC19	-0.0924939	3.28941	-2.13455	0.085663	0.584034	-4.40108
O76021	RSL1D1	-0.137917	3.47163	-2.35472	0.0649496	0.553035	-4.40128
Q9H7C9-1	AAMDC	0.139341	3.2274	1.90006	0.115597	0.631293	-4.4019
P51608	MECP2	-0.139559	3.37413	-2.15608	0.0833571	0.581853	-4.40195
Q15654-1	TRIP6	0.0955092	3.37214	2.33572	0.0665051	0.555921	-4.40776
P98194-7	ATP2C1	-0.113023	3.34781	-2.1365	0.0854516	0.584034	-4.40857
Q9H061-1	TMEM126A	0.237729	3.21027	1.69032	0.151499	0.666354	-4.41025
Q9BQY4	RHOXF2	0.167513	3.24358	1.71726	0.146318	0.661446	-4.41078
Q49A26-2	GLYR1	0.231767	3.21104	1.72386	0.145077	0.661093	-4.41177
Q16670-1	ZNF187; ZSCAN26	-0.303308	3.37732	-1.53553	0.184994	0.700487	-4.41181
Q96NL8	C8orf37	0.302981	3.31063	1.55581	0.180222	0.694729	-4.41207
Q9C0B1-1	FTO	0.0962398	3.31293	2.24208	0.0747812	0.566651	-4.41249
Q8NG48-1	LINS; LINS1	-0.144845	3.29035	-1.80784	0.130175	0.643359	-4.41287
P05114	HMGN1	0.441055	3.25018	1.56059	0.179115	0.694441	-4.41372
P78356	PIP4K2B	0.101139	3.26697	2.1487	0.0841399	0.583032	-4.41429
Q9HAV4	XPO5	-0.0591573	3.35353	-2.79014	0.0382512	0.4961	-4.41562
E9PRG8	LOC102288414; C11orf98	-0.379327	3.35972	-1.65029	0.159537	0.674217	-4.41585
P12821-1	ACE	-0.135274	3.35263	-1.94457	0.109173	0.615182	-4.41673
Q9BTY2	FUCA2	0.0828692	3.22619	2.22321	0.0765794	0.566651	-4.41677
Q9UHV9	PFDN2	-0.110146	3.37874	-2.0581	0.0944122	0.594813	-4.41695
Q13163-1	MAP2K5	0.158579	3.25714	1.76997	0.136692	0.65002	-4.41771
P08195	SLC3A2	-0.118939	3.28116	-2.5459	0.0513118	0.521498	-4.41772
Q8TF76-1	GSG2; HASPIN	-0.287373	3.4427	-1.53246	0.185726	0.701145	-4.41808
P49675	STAR	-0.168655	3.42719	-1.68811	0.151932	0.666354	-4.42054
Q14CB8-1	ARHGAP19	-0.119383	3.43276	-1.99983	0.101708	0.606947	-4.4208
P28289	TMOD1	0.0893386	3.29066	2.32709	0.0672251	0.555921	-4.42117
Q9UK22	FBXO2	0.156509	3.15816	1.78913	0.133355	0.648538	-4.4222
Q9BVM4	GGACT	0.311949	3.23296	1.51903	0.188966	0.705813	-4.42228
Q92870-1	APBB2	0.462101	2.98945	1.57783	0.175177	0.693008	-4.42534
P22694-1	PRKACB	0.174431	3.16513	1.81481	0.12901	0.641551	-4.4265
Q6P280	ZNF529	0.298487	3.22874	1.51084	0.190968	0.70861	-4.4266
O75821	EIF3G	-0.095838	3.34639	-2.42394	0.0596044	0.541683	-4.42779
Q9H867-4	METTL21D; VCPKMT	0.490739	3.30975	1.58845	0.172794	0.690391	-4.42994
Q92890-1	UFD1L; UFD1	0.0790894	3.31506	2.34668	0.0656028	0.555069	-4.43101
Q9UMY1-1	NOL7	-0.159854	3.44678	-1.84647	0.123852	0.640593	-4.43108
Q6ZNW5	GDPGP1	0.184887	3.2985	1.80985	0.129838	0.642634	-4.43293
P49761-1	CLK3	-0.150499	3.31596	-1.98625	0.103493	0.608993	-4.43328
Q6PJP8	DCLRE1A	-0.289209	3.44557	-1.4962	0.194597	0.711162	-4.43552
Q6ZTN6-3	ANKRD13D	0.189674	3.27852	1.68612	0.152322	0.666354	-4.43615
Q53FT3	C11orf73; HIKESHI	0.135052	3.34267	1.84439	0.124184	0.640593	-4.43661
Q9UFD9	RIMBP3	-0.385523	3.38887	-1.51018	0.19113	0.70861	-4.43717
P13987	CD59	0.17169	3.2226	1.75242	0.139825	0.653276	-4.43785
Q07108	CD69	-0.274757	3.247	-1.4915	0.195778	0.712049	-4.43876
Q95460	MR1	-0.288808	3.43731	-1.48976	0.196217	0.712049	-4.43903
Q9H4G0-1	EPB41L1	0.119093	3.2413	1.88256	0.118229	0.631293	-4.43923
Q9NVP1	DDX18	-0.0638849	3.44445	-2.56154	0.0503428	0.521398	-4.44007
Q00587-1	CDC42EP1	-0.193714	3.41207	-1.9959	0.102222	0.607173	-4.44026
O75807	PPP1R15A	-0.240948	3.51745	-1.50902	0.191415	0.70861	-4.4403
Q9BRQ0	PYGO2	0.135781	3.23409	1.79934	0.131611	0.64663	-4.4406
Q9Y4P1-1	ATG4B	0.171244	3.30919	1.82251	0.127736	0.641179	-4.44093
Q9BV29	C15orf57; CCDC32	0.262605	3.26846	1.56235	0.178708	0.694441	-4.44208
Q8N2I9	STK40	0.19565	3.11573	1.68689	0.152172	0.666354	-4.44238
Q9HCU8-1	POLD4	0.207914	3.23696	1.70892	0.147902	0.664527	-4.44397
Q8IXB1-1	DNAJC10	0.0895363	3.23659	2.23244	0.075694	0.566651	-4.44424
O96006	ZBED1	-0.213631	3.34258	-1.55099	0.181345	0.694779	-4.44442
Q8TEW8	PARD3B	0.225491	3.12021	1.51503	0.18994	0.707478	-4.44586
Q6P1K2	PMF1; PMF1-BGLAP	-0.145869	3.31548	-1.95763	0.107359	0.612393	-4.44603
A2RU67	KIAA1467; FAM234B	-0.331521	3.36769	-1.47578	0.199773	0.71513	-4.44734
Q9GZQ3	COMMD5	0.118078	3.3117	1.8663	0.12073	0.634266	-4.44872
P62995	TRA2B	-0.137024	3.34059	-2.23767	0.0751973	0.566651	-4.44878
Q9BYK8-1	HELZ2	0.0860956	3.21888	2.34968	0.0653584	0.554753	-4.44938
Q9BYC5	FUT8	0.193388	3.22587	1.64678	0.160262	0.674782	-4.44996
Q6N069	NAA16	-0.0936185	3.32379	-2.12561	0.0866405	0.58465	-4.45537
Q8IUC6	TICAM1	-0.304118	3.34785	-1.50698	0.191918	0.70889	-4.45538
Q13769	THOC5	-0.115205	3.3473	-2.45867	0.0571037	0.532321	-4.45674
Q8TAK5	GABPB2	-0.14776	3.38387	-1.72996	0.143939	0.6585	-4.45722
O75882-1	ATRN	0.15158	3.16896	1.68732	0.152086	0.666354	-4.45849
Q96EB1-1	ELP4	0.122866	3.31743	2.10383	0.0890717	0.586233	-4.46084
Q8N5H3-1	FAM89B	0.360601	3.15333	1.45452	0.205302	0.715688	-4.46129
P0DJ07	PET100	-0.195668	3.38976	-1.53557	0.184983	0.700487	-4.46132
Q9BSU1	C16orf70	0.182372	3.26981	1.70153	0.149322	0.666064	-4.46257
Q96CQ1	SLC25A36	0.168863	3.14779	1.69286	0.151003	0.666354	-4.4628
Q9BRK5-1	SDF4	-0.114427	3.30357	-2.30644	0.0689818	0.556785	-4.46312
O15305	PMM2	0.133325	3.34423	2.11748	0.0875395	0.584907	-4.46356
Q49A88-1	CCDC14	-0.130848	3.44502	-1.84661	0.123829	0.640593	-4.46464
Q9UP95	SLC12A4	-0.0852217	3.32303	-2.14562	0.0844694	0.584034	-4.46512
Q8NDA8-1	HEATR7A; MROH1	0.129773	3.15586	1.76435	0.137688	0.650637	-4.46532
P49736	MCM2	-0.0472017	3.33438	-2.87539	0.0345956	0.4961	-4.46594
Q9H0G5	NSRP1	-0.104916	3.38529	-2.01912	0.0992304	0.603057	-4.46648
Q13049	TRIM32	-0.0923407	3.42955	-2.0655	0.0935255	0.591935	-4.46804
Q53G59-1	KLHL12	0.195665	3.27685	1.62705	0.164397	0.678971	-4.46843
Q5H9R7-1	PPP6R3	-0.0643886	3.34069	-2.52786	0.0524553	0.524249	-4.46916
P54136-1	RARS	-0.0418837	3.33463	-2.81323	0.0372207	0.4961	-4.4708
Q9UPV9	TRAK1	-0.261733	3.27699	-1.44645	0.20744	0.716027	-4.47199
P40121	CAPG	0.108047	3.2213	2.24841	0.0741889	0.566651	-4.47243
Q9BZJ0	CRNKL1	-0.0844064	3.39765	-2.24732	0.0742907	0.566651	-4.473
Q9BVW5	TIPIN	-0.148748	3.30782	-1.76553	0.137479	0.650633	-4.47322
P61225	RAP2B	-0.0901288	3.31636	-2.21143	0.0777245	0.567954	-4.47413
O95486-1	SEC24A	-0.0717866	3.34231	-2.30483	0.0691212	0.556785	-4.47456
Q8NFZ0-1	FBXO18	0.140197	3.21391	1.82802	0.126832	0.641179	-4.47554
P98153-1	DGCR2	0.201714	3.08372	1.55568	0.18025	0.694729	-4.47567
P16591-1	FER	0.0851839	3.28371	2.15347	0.0836325	0.581853	-4.47695
Q9Y5Z9-1	UBIAD1	-0.439088	3.32598	-1.44161	0.208732	0.71765	-4.47765
P24534	EEF1B2	-0.0993549	3.38276	-2.47693	0.0558348	0.530383	-4.47776
Q8WVE0	N6AMT2; EEF1AKMT1	0.153999	3.30661	1.6852	0.152505	0.666354	-4.47786
O95073-1	FSBP; RAD54B	0.222073	3.28647	1.57498	0.17582	0.693071	-4.47833
Q99848	EBNA1BP2	-0.11366	3.44645	-2.2323	0.0757074	0.566651	-4.47911
O60704	TPST2	-0.145799	3.27231	-1.67413	0.154701	0.668112	-4.47933
Q8WU10	PYROXD1	-0.142402	3.40823	-1.77423	0.135943	0.649654	-4.48025
O60711-1	LPXN	0.314015	3.10236	1.4114	0.21697	0.728433	-4.48056
Q16629	SRSF7	-0.128425	3.39545	-2.0268	0.0982609	0.600624	-4.48126
P19784	CSNK2A2	0.0920075	3.31232	2.38174	0.0628034	0.548115	-4.48216
O15014	ZNF609	-0.105301	3.38142	-2.07931	0.0918945	0.589732	-4.4823
Q9UHF7	TRPS1	-0.134488	3.37666	-1.92506	0.111943	0.622824	-4.48279
Q9H0Y0	ATG10	0.201186	3.30923	1.51018	0.19113	0.70861	-4.48309
Q9NW81	ATP5SL; DMAC2	0.163322	3.26267	1.77418	0.135952	0.649654	-4.48338
Q969Y2	GTPBP3	0.178164	3.27836	1.70502	0.148651	0.666028	-4.48342
Q86Y13	DZIP3	0.149403	3.20351	1.74449	0.141263	0.653967	-4.48395
Q96AE4	FUBP1	-0.0701487	3.34742	-2.565	0.0501316	0.521398	-4.4856
Q6W2J9-1	BCOR	-0.0767782	3.32735	-2.23937	0.0750369	0.566651	-4.48667
Q8NE22-1	SETD9	0.234858	3.18082	1.5419	0.18348	0.69731	-4.48774
P49916-1	LIG3	-0.062413	3.35354	-2.56649	0.0500406	0.521398	-4.48842
A2A3K4-2	PTPDC1	-0.126718	3.41134	-1.76255	0.138008	0.651002	-4.4888
Q9H7J1	PPP1R3E	0.317578	3.24534	1.39266	0.222232	0.733348	-4.4899
O43414-1	ERI3	0.157292	3.29907	1.88513	0.117838	0.631293	-4.49024
Q7Z2W4-3	ZC3HAV1	0.185707	3.10111	1.6225	0.165364	0.679897	-4.49033
Q8N2Y8	RUSC2	-0.151824	3.35094	-1.86255	0.121314	0.635401	-4.49153
O14709	ZNF197; ZNF660-ZNF197	-0.209703	3.34921	-1.50026	0.193585	0.711162	-4.492
Q13488	TCIRG1	0.153459	3.11438	1.81426	0.129101	0.641551	-4.49255
Q9Y343	SNX24	0.16588	3.28765	1.57695	0.175375	0.693008	-4.49347
Q16831	UPP1	0.180171	3.11046	1.60976	0.168105	0.684003	-4.49377
Q9BV81	EMC6	0.481092	3.19188	1.44011	0.209134	0.717972	-4.49449
Q13424	SNTA1	0.135255	3.231	1.82571	0.12721	0.641179	-4.49554
Q9ULF5	SLC39A10	-0.138058	3.3393	-1.68671	0.152207	0.666354	-4.49659
P37840-1	SNCA	-0.154409	3.44873	-1.80789	0.130167	0.643359	-4.49723
P63172	DYNLT1	0.121265	3.30967	1.78687	0.133744	0.648538	-4.49729
Q00341-1	HDLBP	-0.0640195	3.34015	-2.73253	0.0409633	0.500383	-4.49746
Q6UVJ0	SASS6	-0.155869	3.43553	-1.89308	0.11664	0.631293	-4.49819
O60344-1	EEF1AKMT4-ECE2; ECE2; EEF1AKMT4	0.186266	3.2813	1.81651	0.128727	0.641179	-4.49843
P84103	SRSF3	-0.104453	3.35363	-2.05303	0.0950247	0.595217	-4.4986
P15407	FOSL1	-0.170912	3.46079	-1.5521	0.181085	0.694779	-4.5
O14802	POLR3A	-0.0546942	3.37772	-2.58289	0.0490522	0.519475	-4.50029
Q9H8W3	FAM204A	-0.221364	3.38638	-1.42935	0.212039	0.723032	-4.50062
P54277	PMS1	-0.0959666	3.37003	-2.16238	0.082694	0.580519	-4.50066
Q6PGP7	TTC37	-0.11112	3.35506	-1.89771	0.115948	0.631293	-4.50102
Q9NP31-1	SH2D2A	-0.126898	3.43904	-1.7802	0.134899	0.649654	-4.50104
Q69YQ0-1	SPECC1L	0.0872741	3.25472	2.11856	0.0874198	0.58484	-4.50312
Q7L5Y9-1	MAEA	0.108197	3.30711	2.3015	0.0694094	0.556799	-4.50571
Q9BQ52-1	ELAC2	-0.0645019	3.35445	-2.48271	0.0554396	0.530383	-4.5071
Q9HC16	APOBEC3G	0.240335	3.34143	1.84504	0.12408	0.640593	-4.50726
Q99571	P2RX4	0.158366	3.14777	1.58232	0.174165	0.691625	-4.50895
P04424	ASL	-0.100057	3.34964	-2.2026	0.078595	0.570621	-4.50912
Q8TF47-1	ZFP90	-0.247314	3.38694	-1.40126	0.219804	0.73026	-4.51
O95835	LATS1	-0.0991205	3.39914	-1.964	0.106485	0.611377	-4.51036
Q96RL7	VPS13A	-0.0917495	3.35244	-2.30598	0.0690223	0.556785	-4.51095
Q96A57	TMEM230	0.337628	3.33799	1.38707	0.223826	0.735159	-4.51144
Q9UKY1	ZHX1	-0.110424	3.35631	-1.85679	0.122216	0.637904	-4.51172
Q9NYK6-1	C21orf91	0.480029	3.32772	1.39856	0.220563	0.731389	-4.5121
Q49B96	COX19	-0.112255	3.3934	-1.89254	0.116721	0.631293	-4.51214
Q9BRR8	GPATCH1	-0.119606	3.36247	-1.90172	0.115351	0.631293	-4.51343
Q2KHM9-1	KIAA0753	-0.176527	3.35637	-1.51162	0.190777	0.70861	-4.51381
O75161	NPHP4	0.223313	3.0572	1.40698	0.2182	0.729268	-4.51393
Q9Y3A6-2	TMED5	-0.328816	3.21797	-1.3395	0.237826	0.745981	-4.51439
Q58A45	PAN3	-0.151392	3.35443	-1.78088	0.134782	0.649654	-4.51455
Q14126	DSG2	-0.125021	3.30823	-2.23867	0.0751034	0.566651	-4.51586
O15143	ARPC1B	0.187304	3.25009	2.50495	0.0539468	0.527942	-4.51654
Q96N67	DOCK7	-0.0676557	3.34997	-2.3285	0.0671067	0.555921	-4.51794
Q14693-1	LPIN1	0.126873	3.26768	1.89678	0.116086	0.631293	-4.51874
P58317	ZNF121	-0.184187	3.44746	-1.53658	0.184742	0.700487	-4.51923
P11717	IGF2R	0.0423393	3.27444	2.80867	0.0374218	0.4961	-4.5195
Q7Z333	SETX	-0.0665665	3.35285	-2.30609	0.0690126	0.556785	-4.52086
Q8IY95	TMEM192	-0.157686	3.28635	-1.64517	0.160594	0.674782	-4.52207
Q8N9M1-1	C19orf47	-0.152932	3.37334	-1.98213	0.10404	0.608993	-4.52295
O15534-1	PER1	0.22752	3.36454	1.40448	0.218899	0.729482	-4.52363
Q96LI5-1	CNOT6L	0.109071	3.34751	2.10151	0.0893345	0.586386	-4.5251
O94955	RHOBTB3	-0.104577	3.29548	-1.88298	0.118165	0.631293	-4.5254
O95201	ZNF205	-0.296171	3.50909	-1.34985	0.234712	0.743483	-4.52603
Q8IWA5	SLC44A2	-0.11565	3.17945	-1.77555	0.135711	0.649654	-4.52679
P62195-1	PSMC5	-0.0581669	3.34147	-2.6061	0.0476903	0.516883	-4.52745
Q7Z3B3	KANSL1	-0.127745	3.38351	-2.0248	0.0985129	0.601303	-4.52757
Q9NRG7-1	SDR39U1	0.243304	3.16189	1.45759	0.204496	0.715688	-4.52845
Q96PK6-1	RBM14; RBM14-RBM4	-0.10409	3.36485	-2.46533	0.0566375	0.531457	-4.52974
Q15293	RCN1	0.11404	3.25557	2.02847	0.0980509	0.600538	-4.53098
Q15669	RHOH	-0.271704	3.43797	-1.31867	0.244208	0.751881	-4.53105
Q99640	PKMYT1	-0.182648	3.33159	-1.75579	0.139217	0.653256	-4.53127
Q9UPW5	AGTPBP1	-0.228909	3.33755	-1.35712	0.232546	0.741749	-4.53396
Q8WVS4	WDR60	-0.167612	3.4344	-1.75815	0.138795	0.652942	-4.5343
Q9H9L4-1	KANSL2	0.122523	3.30671	1.78461	0.134135	0.64871	-4.53465
Q96IQ9-1	ZNF414	0.307221	3.34783	1.30143	0.249611	0.75541	-4.53508
Q6P2D0-1	ZFP1	-0.293424	3.43926	-1.31418	0.245606	0.753791	-4.53555
Q1RMZ1	C7orf60; BMT2	0.184769	3.20943	1.49058	0.19601	0.712049	-4.53646
Q9Y478	PRKAB1	0.0945051	3.29622	2.17285	0.0816063	0.579031	-4.53721
P22059	OSBP	-0.0872652	3.31338	-2.42168	0.059771	0.541683	-4.53866
Q96G23	CERS2	-0.169569	3.36819	-1.81256	0.129385	0.641723	-4.5389
Q9UKS6	PACSIN3	-0.164687	3.35776	-1.83905	0.125042	0.640593	-4.53909
Q9H4A9	DPEP2	0.204242	3.07337	1.43747	0.209843	0.719298	-4.53922
Q99708-1	RBBP8	-0.258946	3.27821	-1.3324	0.239982	0.748246	-4.53969
Q14687	GSE1	-0.111412	3.41169	-2.24381	0.0746193	0.566651	-4.5397
P36507	MAP2K2	0.0748207	3.30943	2.20825	0.0780367	0.569201	-4.5401
Q8IX21	FAM178A; SLF2	0.145935	3.24954	1.68352	0.152835	0.666763	-4.54018
Q9HAT2	SIAE	0.123335	3.20747	1.81749	0.128565	0.641179	-4.54044
Q8NAF0	ZNF579	-0.125494	3.38451	-1.75036	0.140197	0.653276	-4.54148
Q5VTL8	PRPF38B	-0.135197	3.34904	-2.01093	0.100274	0.606102	-4.54157
Q96CS4	ZNF689	-0.264839	3.43512	-1.30488	0.248522	0.754353	-4.54191
P25791-1	LMO2	0.179178	3.40432	1.70397	0.148852	0.666064	-4.54244
P30519	HMOX2	0.0811878	3.32181	2.13582	0.0855251	0.584034	-4.54263
Q13287	NMI	0.0665598	3.26004	2.35531	0.0649013	0.553035	-4.54305
Q8WU79-1	SMAP2	-0.0829452	3.32773	-2.21702	0.077179	0.566651	-4.54337
Q9HCM1	KIAA1551	-0.118461	3.40231	-1.89632	0.116154	0.631293	-4.54487
Q9BUL8	PDCD10	0.10153	3.29699	2.26326	0.0728175	0.566651	-4.54607
P23141	CES1	0.294596	3.1755	1.27282	0.25882	0.760936	-4.54647
Q9BQI3-1	EIF2AK1	0.120911	3.28056	2.08653	0.0910531	0.589271	-4.54693
Q9P2M4-1	TBC1D14	-0.137622	3.37133	-1.69571	0.150449	0.666354	-4.54914
O15514	POLR2D	0.133032	3.28041	2.08592	0.0911241	0.589271	-4.54926
Q9NVG8	TBC1D13	-0.0957409	3.32355	-2.14493	0.084543	0.584034	-4.54946
Q9Y219-1	JAG2	-0.166301	3.37515	-1.49531	0.194822	0.711162	-4.54947
P62253	UBE2G1	0.124114	3.36415	1.98966	0.103041	0.608558	-4.55081
O75962-1	TRIO	0.382434	3.26309	1.56049	0.179137	0.694441	-4.55083
Q8N4P2	TTC30B	-0.511369	3.41241	-1.2522	0.265647	0.767358	-4.55109
Q86TP1-1	PRUNE; PRUNE1	-0.0844832	3.35581	-2.15696	0.0832643	0.581853	-4.5512
P13598	ICAM2	-0.117315	3.33537	-1.82474	0.12737	0.641179	-4.55263
Q9NRP2	CMC2	-0.160411	3.31828	-1.69178	0.151213	0.666354	-4.5531
Q9BV38	WDR18	-0.0850122	3.33087	-2.06983	0.0930103	0.591935	-4.55334
Q9Y3A0-1	COQ4	0.31435	3.00451	1.24358	0.26855	0.768811	-4.55415
P35222	CTNNB1	0.135782	3.17571	1.64556	0.160514	0.674782	-4.55465
Q16649	NFIL3	-0.100072	3.38285	-1.97865	0.104505	0.608993	-4.55603
O95881	TXNDC12	0.080192	3.28339	2.09661	0.0898929	0.587925	-4.55653
Q96NG3-1	TTC25	-0.176948	3.35353	-1.47474	0.200041	0.71513	-4.55711
Q6ULP2	AFTPH	-0.140253	3.31019	-1.99	0.102997	0.608558	-4.5576
P33897	ABCD1	0.136144	3.13718	1.7496	0.140334	0.653441	-4.55807
Q9P0S3	ORMDL1	-0.277881	3.28454	-1.52798	0.186801	0.701965	-4.55854
P51825	AFF1	0.290009	3.23289	1.74717	0.140776	0.653967	-4.55925
Q86UW6	N4BP2	-0.0648225	3.33412	-2.33364	0.066678	0.555921	-4.56067
Q07687	DLX2	-0.280974	3.42134	-1.24563	0.267856	0.768116	-4.56085
Q9Y448	C15orf23; KNSTRN	-0.100424	3.41175	-1.98561	0.103577	0.608993	-4.56135
Q96QB1-1	DLC1	0.223518	3.31951	1.32337	0.242754	0.751881	-4.5618
O96020	CCNE2	0.726803	3.0115	1.28449	0.255024	0.758451	-4.56274
Q86Y91-4	KIF18B	-0.131658	3.36825	-1.94814	0.108674	0.614294	-4.56367
Q9P1Y6-1	PHRF1	-0.134857	3.35352	-1.89952	0.115678	0.631293	-4.56373
Q9UM82	SPATA2	0.2406	3.29506	1.32993	0.240739	0.748862	-4.56388
Q9BW19	KIFC1	-0.072001	3.35873	-2.27285	0.0719464	0.566411	-4.56398
P51575	P2RX1	0.25978	3.05783	1.38311	0.224961	0.735159	-4.56685
Q9NVW2	RLIM	-0.327325	3.33171	-1.20188	0.282999	0.781153	-4.56759
Q14534	SQLE	0.144264	3.23906	2.10647	0.0887733	0.586233	-4.57049
Q8N823-1	ZNF611	-0.209945	3.4393	-1.37026	0.228683	0.73915	-4.57179
Q9NYM9	BET1L	0.158269	3.3052	1.82461	0.127391	0.641179	-4.57196
P18440	NAT1	0.0924546	3.23552	1.9544	0.107805	0.612393	-4.57263
Q9UID6	ZNF639	-0.141123	3.38357	-1.66338	0.156863	0.669035	-4.57301
P28482	MAPK1	0.046059	3.24881	2.59681	0.0482302	0.516883	-4.57339
Q0VDD7	C19orf57	-0.512504	3.42397	-1.17709	0.291913	0.787117	-4.57339
Q14C86-6	GAPVD1	-0.0455499	3.35767	-2.60008	0.0480394	0.516883	-4.57395
Q8IXU6-1	SLC35F2	-0.15614	3.29154	-1.67735	0.154059	0.668112	-4.57406
Q9BY43	CHMP4A	0.105576	3.29047	2.08972	0.0906849	0.589271	-4.57449
P15408-1	FOSL2	-0.178595	3.34157	-1.40639	0.218365	0.729482	-4.57574
Q00536-1	CDK16	-0.10758	3.31469	-1.93724	0.110205	0.617238	-4.57583
Q99808	SLC29A1	-0.221173	3.24932	-1.75901	0.138641	0.652942	-4.57593
P15260	IFNGR1	-0.177463	3.32143	-1.51505	0.189935	0.707478	-4.57708
Q96CT7	CCDC124	-0.115382	3.40132	-1.83308	0.126008	0.641179	-4.57732
P55145	MANF	0.146839	3.2577	2.03719	0.0969658	0.597866	-4.57782
Q96C34-1	RUNDC1	-0.24151	3.37822	-1.24992	0.266412	0.767358	-4.57792
O75884-1	RBBP9	0.151209	3.27685	1.59602	0.171113	0.687888	-4.57848
Q92609-1	TBC1D5	0.0846266	3.22698	2.25883	0.0732235	0.566651	-4.57887
Q08623	HDHD1; PUDP	0.0910119	3.27413	1.97984	0.104345	0.608993	-4.57924
P31641	SLC6A6	-0.203352	3.39094	-1.33197	0.240113	0.748364	-4.58015
Q9H999	PANK3	0.193985	3.2399	1.47667	0.199547	0.71513	-4.58039
O60296	TRAK2	-0.607859	3.27717	-1.14341	0.304426	0.793441	-4.58178
Q9BYX4-1	IFIH1	-0.21533	3.39717	-1.2836	0.255315	0.758451	-4.58191
Q92913-1	FGF13	0.168482	3.19116	1.42401	0.213495	0.725146	-4.58224
Q9H446	RWDD1	-0.100813	3.36543	-1.88731	0.117509	0.631293	-4.58226
Q15750-1	TAB1	-0.121389	3.3772	-1.9766	0.104779	0.608993	-4.58247
P62280	RPS11	-0.24414	3.53876	-1.26905	0.260055	0.762204	-4.58403
Q9NQG5	RPRD1B	-0.108747	3.3409	-2.10282	0.089186	0.586233	-4.58434
P54760	EPHB4	-0.157003	3.33795	-1.67136	0.155255	0.668112	-4.58467
P57678	GEMIN4	-0.085286	3.38901	-2.32007	0.0678171	0.556785	-4.58497
Q8N2C7-1	UNC80	0.271797	3.25823	1.19278	0.286242	0.783518	-4.58514
Q86TN4	TRPT1	0.165106	3.30974	1.59989	0.17026	0.686598	-4.58566
Q9Y5A9-1	YTHDF2	-0.104856	3.41157	-2.08038	0.0917697	0.589644	-4.58668
Q14061	COX17	-0.173383	3.35923	-1.42342	0.213654	0.725146	-4.58682
Q9NZN8-1	CNOT2	-0.135238	3.36381	-2.00467	0.101081	0.606788	-4.58718
Q14493-1	SLBP	0.163923	3.18644	1.65203	0.159178	0.67376	-4.58749
Q9C0B5	ZDHHC5	-0.163905	3.34551	-1.70173	0.149283	0.666064	-4.58821
O43324-1	EEF1E1	0.0937197	3.33375	2.12093	0.0871563	0.58484	-4.58903
Q9Y2L8	ZKSCAN5	-0.678099	3.31879	-1.08685	0.326489	0.806301	-4.58968
Q4FZB7-1	SUV420H1; KMT5B	-0.241204	3.53051	-1.25045	0.266234	0.767358	-4.59059
O00142	TK2	0.230582	3.11733	1.57585	0.175623	0.693008	-4.59177
O75586	MED6	0.138222	3.3534	1.63223	0.1633	0.677474	-4.5918
O60287	URB1	-0.38093	3.33708	-1.15814	0.298898	0.789785	-4.59193
Q9Y3B4	SF3B14; SF3B6	0.153473	3.31101	2.05298	0.0950309	0.595217	-4.59433
A6NIH7	UNC119B	0.17187	3.34365	1.7508	0.140117	0.653276	-4.59439
P02786	TFRC	-0.0496882	3.34741	-2.61017	0.0474558	0.516883	-4.59544
Q68D85	NCR3LG1	-0.186256	3.33081	-1.37914	0.226103	0.736892	-4.59726
Q9UQR1	ZNF148	-0.0926883	3.34733	-1.97297	0.105268	0.608993	-4.59784
P15151-1	PVR	-0.27776	3.26749	-1.19971	0.28377	0.781153	-4.59974
P57737	CORO7	-0.228556	3.31762	-1.30554	0.248314	0.754353	-4.60023
P55082-1	MFAP3	-0.292617	3.27665	-1.14135	0.305205	0.793953	-4.60174
Q8NDX6	ZNF740	0.326985	3.16904	1.18762	0.288098	0.784084	-4.60362
O15265	ATXN7	-0.399757	3.39635	-1.02336	0.352876	0.816705	-4.60478
P67775	PPP2CA	0.0900902	3.30657	2.21692	0.0771887	0.566651	-4.60488
O43151	TET3	-0.160351	3.31971	-1.4726	0.200592	0.715688	-4.60532
Q8N831	TSPYL6	-0.147318	3.3629	-1.49911	0.193871	0.711162	-4.60677
Q14457	BECN1	-0.0927381	3.31184	-1.88589	0.117724	0.631293	-4.60788
Q8IY45	AMN1	-0.503891	3.36726	-0.947543	0.38669	0.828669	-4.60813
Q8NI36	WDR36	-0.0682331	3.40632	-2.45577	0.057308	0.532534	-4.60818
O15060	ZBTB39	-0.158993	3.43482	-1.55805	0.179701	0.694441	-4.60825
P09327	VIL1	-0.0890281	3.40298	-1.93636	0.11033	0.617238	-4.60876
Q8N108	MIER1	-0.0843167	3.36884	-2.0451	0.095991	0.596733	-4.60928
Q6ZWT7	MBOAT2	-0.16605	3.41458	-1.40489	0.218784	0.729482	-4.60951
O43290	SART1	-0.0967963	3.33657	-2.39103	0.0620838	0.547157	-4.61008
P19474	TRIM21	0.11009	3.2872	1.97495	0.105001	0.608993	-4.61226
Q8N1A6	C4orf33	0.23156	3.25717	1.70349	0.148944	0.666064	-4.61256
Q8WWB7	C1orf85; GLMP	0.169235	3.16401	1.3598	0.231755	0.741397	-4.61337
Q96F05	C11orf24	-0.326692	3.32061	-1.04301	0.344526	0.812391	-4.61345
P55789	GFER	-0.168676	3.32552	-1.45358	0.20555	0.715688	-4.61359
Q969G6	RFK	0.148747	3.33233	1.62936	0.163908	0.678046	-4.61435
Q96B23-2	C18orf25	-0.099395	3.29522	-1.83129	0.126299	0.641179	-4.61448
Q96IZ5	RBM41	-0.209809	3.45356	-1.25121	0.265978	0.767358	-4.61575
O60925	PFDN1	-0.211795	3.36042	-1.81143	0.129574	0.641723	-4.61662
P42261	GRIA1	0.3369	3.31814	1.41407	0.216228	0.727214	-4.61691
O60220	TIMM8A	0.162874	3.29693	1.37862	0.226256	0.736892	-4.61733
Q14807	KIF22	-0.0702174	3.3906	-2.29734	0.0697724	0.557618	-4.61756
Q15858-1	SCN9A	0.256477	3.20135	1.1174	0.314408	0.799751	-4.61841
O00220	TNFRSF10A	-0.108299	3.42951	-1.72637	0.144608	0.660055	-4.61846
Q01082-3	SPTBN1	0.442289	3.31799	0.976642	0.373412	0.825072	-4.61855
Q9UQB9-1	AURKC	0.352689	3.28541	1.01293	0.357377	0.820128	-4.61956
Q96PU5	NEDD4L	-0.105731	3.33565	-1.94634	0.108926	0.615182	-4.62113
Q9NYA1	SPHK1	-0.237056	3.40117	-1.17359	0.293193	0.78819	-4.62197
Q8IV50	LYSMD2	-0.154093	3.39617	-1.54753	0.182154	0.69575	-4.62253
Q4G176	ACSF3	0.166744	3.20271	2.03389	0.0973749	0.597937	-4.62371
Q9H840	GEMIN7	0.259579	3.37401	1.11903	0.313771	0.799733	-4.62373
P61978-2	HNRNPK	0.233667	3.27524	1.6608	0.157387	0.669351	-4.62385
P32856	STX2	-0.1269	3.28339	-1.60262	0.169663	0.686337	-4.62798
P52737	ZNF136	0.329153	3.37406	0.952301	0.384493	0.827988	-4.62922
Q9UBH6	XPR1	-0.14548	3.33219	-1.97833	0.104547	0.608993	-4.62951
P48426	PIP4K2A	0.081405	3.26994	2.00702	0.100777	0.606102	-4.6307
O95466-2	FMNL1	0.0780911	3.24648	2.35545	0.0648901	0.553035	-4.63238
O43157	PLXNB1	-0.980437	2.87657	-0.903604	0.407456	0.839132	-4.63252
Q53H82	LACTB2	0.127742	3.32007	2.18191	0.0806763	0.575444	-4.63257
Q6ZYL4	GTF2H5	0.262045	3.28193	1.55199	0.181111	0.694779	-4.63266
Q9Y484-1	WDR45	-0.140645	3.34429	-1.95558	0.107641	0.612393	-4.63277
Q9Y6N1	COX11	0.287194	3.23079	1.58311	0.173987	0.691625	-4.63288
Q07954	LRP1	0.326919	3.03039	0.951543	0.384842	0.827988	-4.63309
P42765	ACAA2	0.224749	3.19072	2.25537	0.0735427	0.566651	-4.63343
Q14376	GALE	0.0962033	3.27898	2.15446	0.0835276	0.581853	-4.63592
Q99735	MGST2	-0.311956	3.28005	-0.953541	0.383922	0.827988	-4.63629
Q8N0W7	FMR1NB	-0.31419	3.29791	-0.959833	0.381036	0.82751	-4.63673
P53370	NUDT6	0.217317	3.16763	1.17492	0.292707	0.787737	-4.63745
Q13643	FHL3	0.224463	3.32535	2.05443	0.0948551	0.595217	-4.63784
Q8WUF8	FAM172A	0.147614	3.21322	1.50333	0.192823	0.710315	-4.63811
Q96BQ5	CCDC127	-0.117782	3.25362	-1.61992	0.165916	0.68055	-4.6389
O95948	ONECUT2	0.353449	3.22103	0.610846	0.567887	0.901932	-4.64022
Q96F46	IL17RA	-0.31922	3.24825	-0.559799	0.599664	0.911501	-4.64079
Q9HC98	NEK6	0.185462	3.19154	1.25436	0.264923	0.767358	-4.64132
Q96MW1	CCDC43	-0.223268	3.3526	-1.95091	0.108289	0.613408	-4.64142
Q9Y2S0-1	POLR1D	-0.172487	3.36781	-1.9021	0.115294	0.631293	-4.64192
O75928-1	PIAS2	0.162204	3.29967	1.52091	0.188508	0.70443	-4.64243
Q13433-1	SLC39A6	-0.196316	3.28073	-1.23578	0.271201	0.769745	-4.64339
P0CG12	CHTF8	-0.172604	3.38052	-1.7018	0.149269	0.666064	-4.64368
Q969F1	GTF3C6	0.196911	3.2988	1.54602	0.18251	0.695927	-4.64389
Q9NY35-1	CLDND1	-0.225278	3.22323	-1.56036	0.179167	0.694441	-4.64474
Q14106	TOB2	0.160677	3.34141	1.51126	0.190865	0.70861	-4.64484
Q7L8J4	SH3BP5L	-0.140826	3.31521	-1.82375	0.127532	0.641179	-4.64523
Q9Y241	HIGD1A	-0.351172	3.15041	-0.763998	0.479204	0.868894	-4.64524
Q96JH8-1	RADIL	0.160573	3.03836	0.209074	0.842606	0.974513	-4.64526
Q14153	FAM53B	-0.19358	3.33345	-1.26832	0.260295	0.762204	-4.6453
O14893	GEMIN2	-0.11088	3.34679	-1.65086	0.159419	0.674102	-4.64663
Q8IZN3-1	ZDHHC14	-0.306205	3.26979	-0.930029	0.394864	0.831303	-4.64709
Q9NQS7	INCENP	-0.101836	3.38484	-2.0038	0.101193	0.606863	-4.64777
O75953	DNAJB5	0.403629	3.32667	1.13855	0.306269	0.794349	-4.64787
Q86XL3-1	ANKLE2	-0.111626	3.37454	-1.93448	0.110596	0.617771	-4.64879
A4FU69	EFCAB5	0.0702864	3.2094	0.109484	0.917059	0.986457	-4.64888
Q8TCT8	SPPL2A	-0.256568	3.30673	-1.41372	0.216326	0.727239	-4.64944
Q8NCC5-1	SLC37A3	-0.287522	3.19637	-0.487618	0.64636	0.932005	-4.64971
Q8IYR2	SMYD4	0.141015	3.29481	1.68246	0.153045	0.666763	-4.64972
Q9NPI1-1	BRD7	-0.0870776	3.37832	-2.0126	0.100061	0.605641	-4.64986
P20645	M6PR	-0.225423	3.22933	-1.79479	0.132386	0.64806	-4.64999
Q53H80	AKIRIN2	0.165763	3.26431	1.41997	0.214602	0.726609	-4.65145
Q96CP6-1	GRAMD1A	-0.248524	3.31235	-1.03261	0.348926	0.815502	-4.65152
Q6PCE3	PGM2L1	-0.0950639	3.32991	-1.8572	0.122152	0.637904	-4.65211
Q9Y223-1	GNE	-0.0778587	3.41479	-2.22266	0.0766322	0.566651	-4.65221
Q9NZ72	STMN3	0.283992	3.33686	1.35935	0.231887	0.741397	-4.65241
Q9Y462	ZNF711	-0.262749	3.34095	-0.998529	0.363672	0.822404	-4.65274
Q86XN8-1	MEX3D	-0.30057	3.37245	-0.849245	0.434348	0.849976	-4.65406
Q7L775	EPM2AIP1	0.147319	3.28514	1.97395	0.105136	0.608993	-4.65523
Q3T8J9-3	GON4L	-0.076654	3.35872	-2.19223	0.0796307	0.574124	-4.65531
Q9P2K5-1	MYEF2	-0.275987	3.29472	-0.911579	0.403623	0.836209	-4.65542
Q6UX98	ZDHHC24	-0.277169	3.28276	-0.563443	0.59736	0.911182	-4.65549
Q9Y6Y9	LY96	-0.307728	3.31845	-0.842155	0.437954	0.850409	-4.6558
Q9Y262	EIF3L	-0.0593801	3.36963	-2.42768	0.0593297	0.541354	-4.65672
Q5XG87	PAPD7	0.226655	3.30578	0.407057	0.700735	0.946503	-4.65702
Q9Y5Y0	FLVCR1	-0.116182	3.32448	-1.67146	0.155234	0.668112	-4.65716
Q6PK04	CCDC137	-0.161827	3.42517	-1.57299	0.176273	0.693071	-4.6573
Q9UJ78-1	ZMYM5	0.217057	3.29912	1.15382	0.30051	0.789954	-4.6577
Q2VIQ3	KIF4B	-0.2698	3.30329	-0.960119	0.380905	0.82751	-4.65795
P38435-1	GGCX	0.181984	3.25727	1.58227	0.174175	0.691625	-4.65852
P16415	ZNF823	0.228935	3.2199	1.10411	0.319613	0.803582	-4.6588
Q9Y5A6	ZSCAN21	0.220455	3.22635	0.420318	0.691631	0.945441	-4.65929
Q7L9L4	MOB1B	0.172717	3.29781	1.77329	0.136109	0.649669	-4.65951
Q8IWI9-4	MGA	-0.0634914	3.34524	-2.22186	0.0767092	0.566651	-4.66071
Q15696	ZRSR2	-0.129642	3.34197	-1.53405	0.185345	0.700754	-4.66146
Q6T4P5	LPPR3; PLPPR3	-0.255101	3.21691	-0.507821	0.633089	0.925567	-4.66188
P61158	ACTR3	0.0638846	3.29018	2.30275	0.0693017	0.556785	-4.66254
Q9NP64	ZCCHC17	0.185068	3.26457	1.6253	0.164768	0.678971	-4.66262
Q8WVZ9	KBTBD7	-0.153848	3.42227	-1.40821	0.217857	0.729268	-4.66287
P19256	CD58	-0.11942	3.35777	-1.73072	0.143798	0.6585	-4.6634
P43354	NR4A2	0.0482907	3.42377	0.0854578	0.9352	0.988316	-4.66342
Q695T7	SLC6A19	-0.271207	3.26189	-0.647228	0.5459	0.892759	-4.66459
Q53QZ3	ARHGAP15	0.10399	3.33473	1.85393	0.122668	0.638606	-4.6646
Q9UBF6	RNF7	0.166002	3.31983	1.30891	0.247252	0.754353	-4.66468
Q8N1Q1	CA13	0.0942925	3.34252	1.87672	0.11912	0.631908	-4.66539
O14628-1	ZNF195	-0.130646	3.36373	-1.54785	0.182079	0.69575	-4.66622
Q9H081	MIS12	-0.115173	3.30296	-1.66554	0.156426	0.66891	-4.66726
Q9UNZ5	C19orf53	0.351421	3.34201	1.3086	0.24735	0.754353	-4.66766
Q9BXS6	NUSAP1	-0.0954728	3.40182	-1.93813	0.110079	0.617238	-4.66807
Q8NFX7-1	STXBP6	0.308076	3.19852	0.906363	0.406127	0.838112	-4.66808
Q9BVG3	TRIM62	0.233374	3.19855	0.996015	0.36478	0.822404	-4.66816
Q8N9M5	TMEM102	-0.2616	3.27481	-0.848982	0.434481	0.849976	-4.66953
Q14397	GCKR	0.161825	3.09583	1.2842	0.255118	0.758451	-4.66973
Q99856	ARID3A	-0.0928324	3.33841	-2.15098	0.0838974	0.581853	-4.67047
P17661	DES	-0.238692	3.31822	-0.949556	0.385759	0.828669	-4.67066
Q8TBE9	NANP	-0.145311	3.33381	-1.58562	0.173424	0.691625	-4.67068
Q8WWL2-1	SPIRE2	0.158674	3.41027	0.303389	0.77376	0.960834	-4.67119
Q15759	MAPK11	-0.129545	3.27445	-0.244715	0.816361	0.968039	-4.67149
Q6ZUM4-1	ARHGAP27	0.286276	3.43826	0.901673	0.408388	0.839914	-4.67195
Q96SB4-2	SRPK1	-0.114449	3.38986	-2.18531	0.0803303	0.575392	-4.67325
Q9NRR6-1	INPP5E	-0.0220616	3.31102	-0.0399343	0.969684	0.996646	-4.67363
Q92698	RAD54L	-0.0925244	3.31853	-1.78416	0.134213	0.64871	-4.67461
Q9NX62	IMPAD1	0.130337	3.26555	1.87614	0.11921	0.631908	-4.67484
P83876	TXNL4A	0.0881153	3.30319	1.86095	0.121564	0.636151	-4.67499
Q9GZN8	C20orf27	-0.127468	3.41432	-1.86274	0.121284	0.635401	-4.67554
P14618-2	PKM	0.197576	3.26561	1.22507	0.27488	0.772784	-4.67555
Q8IW19	APLF	0.188895	3.153	1.61859	0.1662	0.68055	-4.67656
Q86WH2-1	RASSF3	0.257682	3.25609	0.833797	0.442234	0.853053	-4.67657
Q96HG1	CXorf69; SMIM10; LOC100129361; SMIM10L1	0.187896	3.25371	0.389028	0.713203	0.946999	-4.6767
Q9P244	LRFN1	-0.271426	3.33141	-1.00045	0.362827	0.822358	-4.67683
Q8TDR2	STK35	0.273366	3.21844	0.665131	0.535288	0.889869	-4.67695
O43298	ZBTB43	0.128349	3.30483	1.63722	0.162253	0.676095	-4.67697
Q14119	VEZF1	-0.147918	3.42025	-1.60204	0.169789	0.6865	-4.67697
Q99952	PTPN18	-0.118802	3.36256	-1.65959	0.157631	0.669918	-4.6772
P05387	RPLP2	0.246946	3.11234	0.875965	0.420963	0.842394	-4.67727
Q16587-1	ZNF74	0.214789	3.29764	1.07384	0.331755	0.808019	-4.67851
Q96SW2-1	CRBN	0.0909047	3.27552	1.79529	0.132299	0.64806	-4.67914
Q86VW2-1	ARHGEF25	-0.241181	3.37982	-0.887978	0.41505	0.84168	-4.67937
Q8WWL7-1	CCNB3	-0.0496673	3.2243	-0.0785363	0.940435	0.989494	-4.67964
Q14161-1	GIT2	0.101949	3.27392	1.8428	0.12444	0.640593	-4.67977
O60268-1	KIAA0513	0.0915282	3.1969	1.79492	0.132363	0.64806	-4.67995
Q9H4F1	ST6GALNAC4	-0.20885	3.16383	-0.42635	0.687509	0.94466	-4.67999
O14771	ZNF213	0.226797	3.10809	0.958199	0.381784	0.82751	-4.68101
Q9UQ35	SRRM2	-0.0495429	3.3379	-2.51434	0.0533302	0.525287	-4.68169
Q13428-1	TCOF1	-0.0764652	3.35602	-2.41543	0.0602354	0.542186	-4.68177
P51788-1	CLCN2	-0.219469	3.26965	-1.10699	0.318481	0.802642	-4.68267
Q5T6S3-2	PHF19	-0.2424	3.58591	-0.681317	0.525812	0.886032	-4.68275
Q5TC63	GRTP1	-0.230774	3.30428	-0.929343	0.395187	0.831765	-4.68372
Q15011-1	HERPUD1	0.258943	3.25685	0.871292	0.42328	0.843204	-4.68511
Q2M296	MTHFSD	-0.108587	3.35896	-1.68253	0.153031	0.666763	-4.68574
Q16667	CDKN3	0.176484	3.19371	1.1813	0.290381	0.785359	-4.68588
Q9NWM8	FKBP14	-0.115349	3.31537	-1.63135	0.163485	0.677717	-4.68659
Q96MV1	TMEM56	-0.24742	3.41109	-0.766627	0.477772	0.868894	-4.68732
Q8NHG8	ZNRF2	0.158331	3.31181	1.35348	0.233628	0.742877	-4.68733
O95674-1	CDS2	0.167079	3.26122	1.37046	0.228625	0.73915	-4.6882
Q8TC07-2	TBC1D15	-0.0692665	3.38354	-2.24235	0.0747563	0.566651	-4.68867
P57071	PRDM15	-0.275429	3.42403	-0.986228	0.36912	0.823234	-4.68872
Q9NQX7	ITM2C	0.168198	3.13215	1.4023	0.21951	0.730238	-4.68908
O94889	KLHL18	-0.150234	3.48107	-1.39062	0.222813	0.734405	-4.69053
Q9ULC8-1	ZDHHC8	-0.240301	3.25014	-0.980335	0.371754	0.824539	-4.69138
Q14157-1	UBAP2L	-0.196827	3.46575	-1.11627	0.314847	0.80036	-4.69215
O43187	IRAK2	0.222456	3.25361	1.00173	0.362266	0.821872	-4.69229
Q8NG08	HELB	-0.0838481	3.37187	-1.88949	0.11718	0.631293	-4.69246
P33240	CSTF2	-0.0926099	3.36364	-1.87741	0.119014	0.631908	-4.69284
Q99456	KRT12	0.34894	3.28559	1.05382	0.340001	0.811885	-4.69476
Q9UMX1	SUFU	0.270482	2.99945	0.679388	0.526936	0.886032	-4.6949
A6NFI3	ZNF316	-0.196316	3.42147	-1.63322	0.163091	0.677132	-4.6955
Q13015	MLLT11	0.191492	3.36627	1.13515	0.307566	0.795713	-4.69611
Q6ZN28	MACC1	-0.115353	3.36553	-1.78062	0.134828	0.649654	-4.6965
Q0ZGT2	NEXN	-0.11294	3.35464	-1.60785	0.168521	0.684066	-4.69667
P52888	THOP1	-0.0911541	3.34931	-2.22793	0.0761252	0.566651	-4.69751
Q14679	TTLL4	-0.0158372	3.2154	-0.0346996	0.973656	0.997228	-4.698
O14908-1	GIPC1	0.0941235	3.27122	1.82971	0.126555	0.641179	-4.69805
P14635	CCNB1	-0.136556	3.35584	-1.96653	0.106141	0.610281	-4.69887
Q14247-1	CTTN	-0.142373	3.35915	-2.30735	0.0689039	0.556785	-4.69889
Q9UHY1	NRBP1	0.0731337	3.31981	2.22801	0.0761177	0.566651	-4.69891
O95644-1	NFATC1	-0.103556	3.37806	-1.89515	0.11633	0.631293	-4.69944
Q15291-1	RBBP5	0.101331	3.30061	2.1196	0.0873045	0.58484	-4.6996
Q86VG3	C11orf74	-0.2686	3.33393	-1.05729	0.33856	0.811523	-4.69981
Q96AY3	FKBP10	0.179992	3.18459	1.158	0.298948	0.789785	-4.70044
P58012	FOXL2	-0.105145	3.37655	-1.64851	0.159903	0.674708	-4.70114
Q8WWW8	GAB3	-0.213186	3.46065	-1.08219	0.328371	0.806301	-4.70145
Q9UQ88-1	CDK11A	-0.141355	3.38054	-0.339173	0.748202	0.9534	-4.70147
Q8NFU7	TET1	0.0120534	3.29566	0.0271285	0.979402	0.997421	-4.70167
Q9BTE7	DCUN1D5	-0.0872188	3.38748	-1.90513	0.114846	0.631293	-4.70173
P32314	FOXN2	-0.193522	3.40433	-1.22698	0.27422	0.772784	-4.70197
Q86VP1-2	TAX1BP1	0.0941466	3.31334	1.97213	0.105381	0.608993	-4.70228
Q9H9L3	ISG20L2	-0.128145	3.41772	-1.56773	0.177473	0.694441	-4.70311
Q96GE4	CEP95	-0.123544	3.40663	-1.46617	0.202255	0.715688	-4.70352
Q99698-1	LYST	0.134971	3.39617	0.314939	0.765473	0.959211	-4.70355
Q9BVI4	NOC4L	-0.0753807	3.39868	-2.12928	0.0862383	0.584034	-4.70368
Q13772-1	NCOA4	0.10383	3.1419	1.73035	0.143867	0.6585	-4.70396
O95628-10	CNOT4	-0.165093	3.33983	-1.90333	0.115112	0.631293	-4.70397
Q9UPQ4	TRIM35	0.253475	3.10265	0.957401	0.38215	0.82751	-4.70427
Q8NDV7	TNRC6A	-0.12988	3.37473	-1.65932	0.157686	0.669918	-4.70461
Q6IA17-1	SIGIRR	-0.1815	3.32118	-0.478333	0.65251	0.934225	-4.70521
Q9H8G1	ZNF430	-0.184788	3.38091	-1.17882	0.291286	0.786481	-4.70547
A2RTX5	TARSL2	0.0780276	3.25523	1.99089	0.10288	0.608496	-4.70597
A6NHT5	HMX3	-0.106527	3.42969	-1.61705	0.166531	0.681191	-4.70654
Q6ICG6-1	KIAA0930	-0.124071	3.25571	-0.303176	0.773912	0.960875	-4.70704
Q13885	TUBB2A	0.112278	3.29525	2.41947	0.059935	0.541683	-4.70714
Q96FK6	WDR89	-0.12211	3.34335	-1.89066	0.117004	0.631293	-4.7073
Q9H3H3-2	C11orf68	0.154292	3.36105	1.86526	0.120891	0.634697	-4.70809
Q15404-1	RSU1	0.0887046	3.31195	1.94209	0.109521	0.615182	-4.70817
Q6ZT12	UBR3	0.0804063	3.27332	2.08582	0.0911358	0.589271	-4.70843
Q9P2D1-1	CHD7	-0.0725765	3.38393	-2.15163	0.0838279	0.581853	-4.70855
P43490	NAMPT	0.0465082	3.32523	2.55525	0.0507304	0.521498	-4.70931
Q9NSA3	CTNNBIP1	0.0535087	3.15314	0.12337	0.906599	0.984896	-4.70953
Q32NC0	C18orf21	0.159923	3.35088	1.45144	0.206115	0.715688	-4.7096
Q9NXE8	CWC25	-0.138047	3.4449	-1.49423	0.195092	0.711825	-4.71003
Q7Z3Z4	PIWIL4	-0.205512	3.43258	-0.923212	0.398082	0.834083	-4.71061
Q9NZ09-1	UBAP1	-0.0862152	3.36263	-1.81715	0.128622	0.641179	-4.71149
Q9UGM6-1	WARS2	0.141294	3.25484	1.84068	0.124779	0.640593	-4.71205
Q9UPP5-1	KIAA1107	-0.21981	3.35852	-0.807405	0.455955	0.860607	-4.71231
Q86WR7-1	C10orf47; PROSER2	-0.139775	3.37614	-1.36298	0.230817	0.741397	-4.71247
Q8TCU4-1	ALMS1	-0.118539	3.32629	-1.53216	0.185797	0.701145	-4.71276
Q13445	TMED1	0.131567	3.20319	1.58521	0.173516	0.691625	-4.71278
Q96I15-1	SCLY	0.0746425	3.28323	2.02784	0.0981309	0.600538	-4.713
Q15468-1	STIL	-0.0820511	3.38448	-1.94232	0.109489	0.615182	-4.71468
Q96C19	EFHD2	-0.108987	3.39335	-2.10956	0.0884247	0.586197	-4.71486
Q86X67-1	NUDT13	0.122867	3.12986	0.286167	0.786179	0.966379	-4.71496
Q9BVG9	PTDSS2	-0.140874	3.38087	-1.40315	0.219271	0.730115	-4.71513
Q5JSP0-1	FGD3	0.107257	3.22105	1.61668	0.166611	0.681191	-4.71558
Q96K58	ZNF668	-0.141764	3.37017	-0.354496	0.737367	0.949899	-4.71572
Q13637	RAB32	0.147535	3.12113	1.95143	0.108217	0.613408	-4.71637
O14972	DSCR3	0.0912571	3.27585	1.76846	0.136959	0.65002	-4.71666
Q9P2J9	PDP2	0.220463	3.33444	0.797284	0.4613	0.863353	-4.71741
O60568	PLOD3	0.130874	3.32344	2.1597	0.082975	0.581853	-4.71806
Q8IZC7	ZNF101	0.15	3.40767	0.368989	0.727181	0.949899	-4.71825
A0MZ66	KIAA1598; SHTN1	0.0768838	3.2904	2.30433	0.0691641	0.556785	-4.71882
Q6PIU2	NCEH1	0.123286	3.24222	1.68293	0.152952	0.666763	-4.7195
O15321-1	TM9SF1	0.134764	3.31465	1.56017	0.179212	0.694441	-4.71965
Q5W0Q7	USPL1	-0.196978	3.40097	-0.622507	0.560779	0.898454	-4.72083
Q9HCK5	AGO4; EIF2C4	0.261084	3.31897	1.17464	0.29281	0.787737	-4.72121
Q99102-1	MUC4	0.0228267	3.26177	0.0560231	0.957484	0.99345	-4.72122
Q9UGN4-1	CD300A	0.118568	3.0896	0.311513	0.767927	0.959486	-4.72182
Q16526	CRY1	0.156306	3.17603	1.44124	0.208831	0.71765	-4.72212
P53634-1	CTSC	0.0981387	3.28906	2.00762	0.100701	0.606102	-4.72249
P62330	ARF6	0.111754	3.25484	1.95465	0.10777	0.612393	-4.72272
Q8IYB7	DIS3L2	-0.0801172	3.36772	-1.99326	0.102568	0.607503	-4.72276
P11117	ACP2	0.106823	3.1975	1.77583	0.135662	0.649654	-4.723
Q2TB10	ZNF800	-0.19917	3.4208	-1.7568	0.139036	0.652942	-4.72311
Q5VT52	RPRD2	-0.0605426	3.36169	-2.28834	0.0705628	0.559444	-4.72323
Q6NSJ5	LRRC8E	-0.229005	3.39767	-1.42637	0.212849	0.724642	-4.7233
P30042-1	C21orf33; LOC102724023	0.190038	3.27512	2.09301	0.0903056	0.588707	-4.72399
Q9P2N6	KANSL3	0.0939273	3.24776	1.7602	0.138427	0.652598	-4.72424
Q92681	DDI2; RSC1A1	0.10102	3.3384	0.253622	0.809843	0.968039	-4.72425
Q68DQ2	CRYBG3	0.180414	3.14117	1.05389	0.339972	0.811885	-4.72437
O15040	TECPR2	0.179317	3.13984	0.438617	0.679165	0.94312	-4.72483
Q99595	TIMM17A	-0.21582	3.30057	-1.05128	0.341061	0.812391	-4.72486
Q9UBM7	DHCR7	-0.215781	3.40111	-1.77107	0.1365	0.65002	-4.72561
Q92567	FAM168A	0.0718497	3.32504	0.17252	0.869766	0.979708	-4.72582
P61009	SPCS3	-0.293026	3.30163	-1.57021	0.176905	0.693071	-4.7269
Q7Z5U6	WDR53	-0.095403	3.30444	-1.76481	0.137606	0.650633	-4.72715
O75346-1	ZNF253	0.372827	3.3089	1.19756	0.284536	0.781279	-4.72737
Q9HCN3	TMEM8A	0.147031	3.1143	1.59949	0.170349	0.686598	-4.72873
O43252	PAPSS1	-0.0877707	3.3793	-2.04758	0.0956883	0.596235	-4.73004
Q01804-1	OTUD4	-0.089126	3.37161	-1.99489	0.102354	0.607173	-4.73157
Q09327	MGAT3	-0.208042	3.40556	-0.690699	0.520372	0.885222	-4.73163
Q9NY74	ETAA1	-0.196901	3.36758	-0.875703	0.421092	0.842394	-4.7317
Q96G01	BICD1	0.132329	3.27071	1.44619	0.20751	0.716027	-4.73201
P47985	UQCRFS1	0.200634	3.2465	1.8743	0.119492	0.631908	-4.73238
P31948	STIP1	-0.0757598	3.35079	-2.76296	0.0395053	0.4961	-4.73239
O60733	PLA2G6	-0.189022	3.30172	-0.618468	0.563235	0.899698	-4.73272
Q6P5X5	C22orf39	-0.151343	3.27979	-1.31101	0.246596	0.754353	-4.73356
Q92733	PRCC	-0.0942996	3.32108	-2.0549	0.0947977	0.595217	-4.73388
O15079	SNPH	-0.204687	3.30556	-0.840441	0.438829	0.850773	-4.73409
P02724	GYPA	0.168849	3.25524	0.46893	0.65877	0.934556	-4.73425
Q96G75-1	RMND5B	0.280833	3.22929	0.839099	0.439515	0.851693	-4.73431
Q8NCR0-1	B3GALNT2	0.177114	3.38154	0.558909	0.600227	0.911983	-4.7347
Q96S90-1	LYSMD1	-0.116227	3.41677	-1.73713	0.142613	0.655352	-4.73754
Q96KS0-1	EGLN2; RAB4B-EGLN2	-0.194448	3.48644	-0.726669	0.499872	0.876383	-4.73786
Q3KNV8-1	PCGF3	-0.190176	3.31073	-0.5235	0.622896	0.922892	-4.73834
Q5BJH2-1	TMEM128	0.171704	3.20715	1.15584	0.299756	0.789954	-4.7387
Q9BRR3	TMEM246	0.0153479	3.39189	0.0350895	0.97336	0.997052	-4.73882
Q8TF50	ZNF526	-0.173663	3.44949	-1.15145	0.301398	0.790419	-4.73897
Q9H3F6-1	KCTD10	0.116384	3.21677	1.57621	0.175543	0.693008	-4.73938
O95445-2	APOM	-0.141647	2.97835	-0.402708	0.703733	0.946503	-4.73967
O43435-3	TBX1	-0.163658	3.46078	-1.09788	0.322084	0.804516	-4.7398
P12259	F5	-0.156853	3.03578	-1.25795	0.263728	0.766117	-4.74009
P14174	MIF	0.275504	3.32029	1.77377	0.136025	0.649654	-4.74049
O95071	UBR5	-0.0681959	3.34092	-2.49875	0.0543588	0.528109	-4.74067
Q9GZR1	SENP6	-0.0977577	3.35826	-1.81432	0.129092	0.641551	-4.74075
Q9NXE4-4	SMPD4	-0.175833	3.37094	-2.12847	0.0863261	0.584034	-4.7408
Q14667-1	KIAA0100	0.0988546	3.2568	1.722	0.145427	0.661165	-4.74085
Q8N0X4	CLYBL	0.157606	3.20014	1.70235	0.149163	0.666064	-4.7415
Q5SVQ8-1	ZBTB41	-0.193588	3.34397	-0.808203	0.455535	0.860607	-4.74199
P10646	TFPI	-0.123705	3.39882	-1.40981	0.217412	0.728487	-4.74215
Q86Y97	SUV420H2; KMT5C	-0.147573	3.39961	-1.53225	0.185777	0.701145	-4.74215
Q92696	RABGGTA	-0.0786484	3.37056	-1.99322	0.102572	0.607503	-4.74242
Q9UKY7	CDV3	-0.074651	3.35303	-2.23863	0.0751072	0.566651	-4.74344
P67812	SEC11A	-0.167475	3.34244	-1.75387	0.139563	0.653276	-4.74377
Q13671	RIN1	0.170949	3.20978	0.577931	0.588255	0.908957	-4.74553
Q7Z7L7	ZER1	0.118526	3.10535	1.56252	0.178669	0.694441	-4.74562
O15226	NKRF	-0.0655419	3.38091	-2.18185	0.0806824	0.575444	-4.74568
Q96QP1	ALPK1	0.128757	3.18609	1.42426	0.213426	0.725146	-4.74633
Q7Z5W3	BCDIN3D	-0.134081	3.32783	-1.40272	0.219391	0.730214	-4.74705
Q8TD55	PLEKHO2	0.0918801	3.26276	1.7165	0.146463	0.661446	-4.74743
Q9BRQ6	CHCHD6	-0.127795	3.29002	-1.5137	0.190267	0.708278	-4.74764
Q9BWU1-1	CDK19	0.106533	3.20428	1.56527	0.178036	0.694441	-4.74777
Q9NUE0	ZDHHC18	-0.148227	3.16192	-0.445071	0.674796	0.942289	-4.74827
P61968	LMO4	0.215689	3.21311	1.19979	0.28374	0.781153	-4.74847
Q99676	ZNF184	-0.124227	3.39637	-1.72296	0.145246	0.661093	-4.74867
Q13501-1	SQSTM1	0.0916431	3.25086	1.9874	0.10334	0.608993	-4.7498
Q3YBR2	TBRG1	-0.216954	3.39255	-0.792029	0.464093	0.864607	-4.74984
Q8N3X6-1	LCORL	0.214684	3.18518	0.9332	0.393374	0.831303	-4.74987
Q9NY12-1	GAR1	0.216253	3.48048	1.91338	0.113635	0.628435	-4.75003
Q6PJG2	ELMSAN1	-0.0710411	3.33359	-1.97191	0.105411	0.608993	-4.75006
O75815-1	BCAR3	-0.125804	3.38888	-0.380745	0.718966	0.949899	-4.75007
Q9C030	TRIM6	0.231571	3.49081	0.586341	0.583009	0.905725	-4.75041
O60930	RNASEH1	0.148227	3.23832	1.21092	0.279809	0.776969	-4.75058
P81274	GPSM2	0.154738	3.12659	1.16261	0.297236	0.789785	-4.75097
P08069	IGF1R	-0.158045	3.29931	-1.24731	0.267291	0.767358	-4.75149
Q562R1	ACTBL2	0.27101	3.18604	1.48624	0.197108	0.712419	-4.75183
Q14152	EIF3A	-0.0554152	3.3641	-2.57962	0.0492479	0.520179	-4.75259
P07942	LAMB1	-0.091182	3.40112	-1.79527	0.132303	0.64806	-4.75276
Q9BQE6-1	C11orf48; LBHD1	-0.211023	3.36009	-0.784058	0.468354	0.866137	-4.75314
Q9NQ84-1	GPRC5C	-0.174235	3.22417	-1.03461	0.348075	0.815216	-4.75386
Q8NCK3	ZNF485	-0.18055	3.43586	-0.817331	0.450757	0.859118	-4.75436
Q9UPM8-1	AP4E1	-0.0858861	3.33726	-1.93588	0.110398	0.617238	-4.75441
O15173-2	PGRMC2	-0.166225	3.36466	-1.694	0.15078	0.666354	-4.75497
Q13310	PABPC4	-0.0581341	3.38292	-2.204	0.078457	0.570621	-4.7556
P35670	ATP7B	-0.193674	3.35668	-1.51803	0.189209	0.706391	-4.75685
Q86Y56	HEATR2; DNAAF5	-0.0629599	3.39029	-2.11551	0.0877588	0.585398	-4.75696
P30038	ALDH4A1	0.16093	3.24557	2.06642	0.0934158	0.591935	-4.75717
Q8WUA8	TSKU	0.0830704	3.43498	0.209347	0.842404	0.974513	-4.75802
P10074	ZBTB48	-0.103874	3.4434	-1.56972	0.177019	0.693071	-4.75802
Q86SX3-1	C14orf80; TEDC1	-0.144945	3.3052	-1.24226	0.268998	0.768978	-4.75818
Q8NCA5	FAM98A	-0.0770923	3.38345	-1.87366	0.119591	0.631908	-4.75832
Q96CP7	TLCD1	0.197044	3.3632	0.628836	0.556946	0.896334	-4.75836
Q9P1U0	ZNRD1	0.179774	3.29874	0.969318	0.376719	0.826437	-4.75858
Q8WU67	ABHD3	0.201315	3.14879	1.0513	0.341051	0.812391	-4.759
O75123	ZNF623	0.1791	3.28019	0.830407	0.443978	0.854573	-4.76027
Q9NX09	DDIT4	-0.202043	3.28717	-0.800036	0.459842	0.862396	-4.76031
Q8N4Y2-3	EFCAB4A; CRACR2B	-0.0821931	3.27016	-0.245742	0.815609	0.968039	-4.7608
Q9H0S4	DDX47	-0.0752118	3.41043	-1.9249	0.111966	0.622824	-4.7611
Q14344	GNA13	-0.114096	3.26833	-1.88592	0.117719	0.631293	-4.7616
O60610-1	DIAPH1	-0.0569688	3.3425	-2.74613	0.0403046	0.49829	-4.76234
Q9BZB8-1	CPEB1	-0.180127	3.36294	-0.674023	0.530068	0.886181	-4.76237
Q92485-1	SMPDL3B	-0.189758	3.20521	-1.08473	0.327343	0.806301	-4.76266
Q96PL5	ERMAP	-0.163337	3.42112	-1.36897	0.229058	0.73915	-4.76329
Q9Y2D9	ZNF652	-0.167988	3.28159	-1.0342	0.348248	0.815216	-4.76335
Q96MH2	HEXIM2	-0.0151847	3.35003	-0.0437218	0.966811	0.995801	-4.76341
Q8IYF3	TEX11	-0.18295	3.36214	-1.00301	0.361702	0.821872	-4.76399
P17947	SPI1	-0.15739	3.45754	-1.20073	0.283408	0.781153	-4.76435
Q9H9A6	LRRC40	-0.0705192	3.37702	-2.19682	0.079171	0.572796	-4.76473
O95478	NSA2	-0.0922463	3.4814	-1.81997	0.128155	0.641179	-4.76492
A8MWY0	KIAA1324L	0.143786	3.16188	1.83996	0.124895	0.640593	-4.765
Q9HCR9	PDE11A	0.161709	3.25025	1.48095	0.198452	0.714689	-4.76512
Q7Z6B7-1	SRGAP1	0.184307	3.28172	0.812796	0.453126	0.860318	-4.76549
Q96BW5-1	PTER	0.07756	3.25593	1.95574	0.10762	0.612393	-4.76574
Q86YA3-1	C4orf21; ZGRF1	-0.160431	3.44295	-1.20218	0.282891	0.781153	-4.76582
P11172	UMPS	0.0879319	3.36759	2.07393	0.092526	0.590392	-4.76586
P23497-4	SP100	0.165505	3.37357	1.01189	0.35783	0.820128	-4.76616
Q96BN8	FAM105B; OTULIN	-0.0687132	3.3239	-1.97666	0.104772	0.608993	-4.76624
P60604	UBE2G2	0.149262	3.37005	1.49015	0.196118	0.712049	-4.767
Q96MW7	TIGD1	-0.163299	3.40887	-1.1478	0.302771	0.791695	-4.76711
Q7Z5H3-1	ARHGAP22	-0.0194347	3.37074	-0.0564249	0.957179	0.99345	-4.76726
Q16854	DGUOK	0.120945	3.26608	1.65516	0.158537	0.672464	-4.76855
Q96JX3-1	SERAC1	-0.183254	3.25303	-0.560726	0.599077	0.911436	-4.76874
Q9HA77	CARS2	0.184222	3.21855	1.15763	0.299087	0.789785	-4.76876
Q15599-2	SLC9A3R2	-0.1597	3.41271	-1.5345	0.185238	0.700678	-4.77001
P52565-1	ARHGDIA	0.119428	3.30182	2.00614	0.100891	0.606102	-4.77008
Q96AP4-1	ZUFSP	-0.16632	3.43637	-0.611647	0.567397	0.901521	-4.77022
P01100	FOS	0.147722	3.20548	1.14637	0.303309	0.792317	-4.77028
Q8NFZ5-1	TNIP2	0.158457	3.27652	1.28395	0.255199	0.758451	-4.77033
Q6P4H8-1	FAM173B	-0.187727	3.29823	-1.05702	0.338671	0.811523	-4.77054
O14978	ZNF263	-0.178241	3.49529	-0.705416	0.511916	0.880543	-4.77074
Q9NRX4	PHPT1	-0.0844507	3.34499	-1.77869	0.135163	0.649654	-4.77136
Q9P0N9	TBC1D7; TBC1D7-LOC100130357	0.1076	3.24027	1.66923	0.155682	0.668112	-4.77156
Q9BST9-2	RTKN	-0.201939	3.32266	-0.721432	0.502821	0.877486	-4.77225
Q96L34-1	MARK4	0.125949	3.28231	0.423433	0.689501	0.945124	-4.77411
Q3KRA6	C2orf76	0.25694	3.25775	0.890724	0.413707	0.84168	-4.77439
Q8N157-1	AHI1	-0.126831	3.35494	-1.41408	0.216226	0.727214	-4.7746
Q52LA3	LIN52	0.22871	3.31233	0.950445	0.385349	0.828412	-4.77469
P53999	SUB1	-0.0779998	3.30113	-2.37006	0.0637215	0.553035	-4.77522
Q9UPQ3-1	AGAP1	0.151463	3.25288	1.4828	0.197981	0.714259	-4.7758
Q58FF6	HSP90AB4P	-0.179741	3.25992	-1.34821	0.235203	0.743483	-4.77587
Q9UQN3-1	CHMP2B	-0.190317	3.28516	-1.66211	0.15712	0.669035	-4.77599
O15460-2	P4HA2	0.167412	3.11774	1.72238	0.145355	0.661165	-4.77601
P09234	SNRPC	0.114953	3.30869	1.9764	0.104807	0.608993	-4.77619
P17017	ZNF14	0.198679	3.2193	0.659579	0.538564	0.890702	-4.77753
P09496-2	CLTA	-0.110347	3.29296	-1.78631	0.133841	0.648538	-4.77841
Q96KR6	FAM210B	0.151691	3.27264	1.08136	0.328705	0.806301	-4.77858
Q96FN9	DTD2	0.102609	3.35299	0.326491	0.75722	0.956718	-4.77865
Q8TF30	WHAMM	0.0928485	3.17221	0.300511	0.775829	0.961674	-4.77963
P51957	NEK4	-0.125209	3.33697	-1.43374	0.21085	0.721196	-4.77981
Q6PCB7	SLC27A1	0.158183	3.23763	1.30601	0.248166	0.754353	-4.7799
Q15369-1	TCEB1; ELOC	0.136599	3.34308	2.09864	0.0896607	0.587362	-4.78054
P48552	NRIP1	0.168873	3.38473	0.843243	0.437399	0.850193	-4.7808
Q70Z53	FRA10AC1	-0.123221	3.38711	-1.35735	0.23248	0.741749	-4.78096
Q8N594-1	MPND	0.148938	3.28437	1.12325	0.312136	0.798838	-4.78113
A6NFX1	MFSD2B	0.1805	3.24197	1.04577	0.343363	0.812391	-4.78125
Q9NPI6	DCP1A	-0.0702505	3.37897	-2.07617	0.0922623	0.590275	-4.78129
Q16533	SNAPC1	0.165879	3.29615	0.865848	0.425993	0.845465	-4.78136
O14939-1	PLD2	0.167167	3.19034	0.784842	0.467934	0.866137	-4.78154
P35914	HMGCL	0.103843	3.24621	1.98565	0.103572	0.608993	-4.78263
Q96P50	ACAP3	0.112294	3.20266	1.48288	0.197961	0.714259	-4.78274
Q99418	CYTH2	0.159409	3.2128	1.02758	0.351069	0.816155	-4.78288
Q9Y2M0	FAN1	-0.177845	3.36164	-0.93692	0.391631	0.831027	-4.78339
P10075	GLI4	-0.163535	3.34513	-0.88911	0.414496	0.84168	-4.78391
Q9H0V1	TMEM168	-0.104614	3.35373	-1.62184	0.165506	0.68013	-4.78394
Q9NXJ5	PGPEP1	0.103107	3.26855	1.66968	0.155591	0.668112	-4.78405
Q9HBH1	PDF	0.161042	3.22335	1.49184	0.195692	0.712049	-4.78424
P19544-8	WT1	-0.132267	3.44833	-1.24522	0.267996	0.768242	-4.78434
Q5VTQ0-1	TTC39B	0.144556	3.27006	1.18521	0.288967	0.784084	-4.78461
Q96SQ5-1	ZNF587	0.143933	3.34116	1.20809	0.280802	0.778306	-4.78499
O43309	ZSCAN12	-0.154335	3.44559	-0.612344	0.566971	0.901417	-4.78506
Q96FC9-2	DDX11	-0.0959006	3.38827	-1.59581	0.171159	0.687888	-4.78526
Q9UGP5	POLL	-0.139111	3.36017	-1.30038	0.249942	0.75556	-4.786
P68871	HBB	-0.142668	3.43447	-0.493292	0.642618	0.93091	-4.78628
Q8IWT0	ZBTB8OS	0.134695	3.32325	1.29265	0.252405	0.758441	-4.78719
Q5U5Q3	MEX3C	-0.165286	3.18989	-0.63927	0.550662	0.894486	-4.78738
Q7L8A9-1	VASH1	-0.15739	3.30201	-0.641469	0.549343	0.894371	-4.78779
P62753	RPS6	-0.100496	3.35186	-2.15306	0.0836767	0.581853	-4.78786
P31939	ATIC	-0.0439078	3.37272	-2.60973	0.0474808	0.516883	-4.7883
Q9Y2G9	SBNO2	-0.139471	3.26743	-0.497618	0.639772	0.929194	-4.79003
Q9Y3D2	MSRB2	0.245489	3.18538	1.65681	0.1582	0.671742	-4.79022
Q13185	CBX3; C15orf57; CCDC32	-0.100768	3.31588	-2.36269	0.0643079	0.553035	-4.79061
Q9UBQ7	GRHPR	0.0881995	3.31333	2.1685	0.0820563	0.580519	-4.79095
Q96Q45	TMEM237	-0.208096	3.28598	-0.584773	0.583984	0.906178	-4.79102
Q8TB36	GDAP1	0.166829	3.19361	1.10658	0.31864	0.802642	-4.7914
Q6ZTW0-1	TPGS1	-0.151936	3.40727	-1.01143	0.358028	0.820128	-4.79147
Q9Y2Y0	ARL2BP	0.160612	3.32264	1.2863	0.254442	0.758451	-4.7918
P21731	TBXA2R	-0.225849	3.23619	-1.10007	0.321212	0.804516	-4.79197
Q86WA9	SLC26A11	0.16961	3.08168	0.740254	0.492279	0.872572	-4.79208
O15530-1	PDPK1	0.076104	3.26967	1.97367	0.105174	0.608993	-4.79221
Q9H5J0	ZBTB3	0.163981	3.32184	0.666621	0.534411	0.889726	-4.79277
Q6ZTU2-6		-0.114287	3.39951	-1.45827	0.204317	0.715688	-4.79311
Q53HC0	CCDC92	0.179587	3.07831	0.75256	0.485471	0.868894	-4.79343
Q8NB50-1	ZFP62	0.169721	3.29261	0.710067	0.509263	0.879094	-4.794
Q6Q0C0-1	TRAF7	0.101123	3.28159	1.65375	0.158825	0.672978	-4.79458
O15527-1	OGG1	-0.157663	3.31383	-0.638555	0.551091	0.894486	-4.79499
Q6ZRV2	FAM83H	-0.126239	3.36636	-1.82156	0.127892	0.641179	-4.79531
P19484-1	TFEB	-0.153286	3.43119	-0.97712	0.373197	0.825072	-4.79608
Q9H9S5	FKRP	-0.157212	3.23562	-1.36308	0.230785	0.741397	-4.79619
P32969	RPL9	0.054161	3.34967	0.176396	0.866875	0.978969	-4.7972
Q9NV92	NDFIP2	-0.0987122	3.15206	-0.309065	0.769683	0.959486	-4.79744
Q5VZF2-1	MBNL2	-0.156571	3.37686	-0.732517	0.496593	0.874917	-4.79887
Q5JQC4	CT47A2; CT47A7; CT47A12; CT47A11; CT47A3; CT47A10; CT47A6; CT47A1; CT47A8; CT47A4; CT47A5; CT47A9	0.0909203	3.2436	1.64529	0.16057	0.674782	-4.79955
Q8IWB7	WDFY1	0.074773	3.26663	1.88503	0.117853	0.631293	-4.79958
Q96MP5	ZSWIM3	-0.155559	3.3653	-0.606976	0.570259	0.903605	-4.79986
Q03181	PPARD	0.0959446	3.20884	1.58066	0.174537	0.691625	-4.80027
Q9ULJ3	ZBTB21; ZNF295	-0.0896127	3.37006	-1.80449	0.130738	0.644313	-4.8015
Q9UKB1-1	FBXW11	0.0916798	3.29051	1.6671	0.156111	0.668496	-4.80164
Q9P0T7	TMEM9	-0.171255	3.38697	-0.937072	0.39156	0.831027	-4.80203
Q99627-1	COPS8	0.242144	3.34125	1.64919	0.159763	0.674708	-4.80211
Q5T013	HYI	0.157504	3.19164	0.796838	0.461536	0.863353	-4.80218
P60520	GABARAPL2	-0.0910963	3.32946	-1.7774	0.135388	0.649654	-4.8022
Q9BUH6	C9orf142; PAXX	0.0798542	3.28777	1.7853	0.134016	0.648538	-4.80254
Q9GZS1-2	POLR1E	-0.115086	3.35579	-1.88171	0.118358	0.631293	-4.80259
Q15021	NCAPD2	-0.0443964	3.36896	-2.39064	0.0621137	0.547157	-4.80289
O75676	RPS6KA4	-0.146477	3.31655	-0.595426	0.577373	0.904543	-4.803
Q8WXG6-2	MADD	0.0544778	3.253	2.2292	0.0760037	0.566651	-4.80343
Q7Z628-2	NET1	0.179493	3.28752	0.771506	0.475122	0.86815	-4.80359
P19397	CD53	-0.200385	3.22278	-1.39869	0.220525	0.731389	-4.80368
Q6WRX3-1	ZYG11A	-0.0481136	3.44965	-0.124084	0.906062	0.984578	-4.80393
Q9UBT7	CTNNAL1	-0.0923774	3.14518	-0.315648	0.764965	0.959211	-4.80395
Q6P589	TNFAIP8L2	0.244323	3.29748	1.06861	0.333894	0.809679	-4.80457
Q96JN2-1	CCDC136	-0.166357	3.46963	-0.638775	0.550959	0.894486	-4.80458
Q9P202-1	DFNB31; WHRN	-0.00376204	3.29062	-0.012191	0.990743	0.997871	-4.80477
O60337	2024-03-06	-0.230074	3.21625	-1.01826	0.355071	0.818956	-4.80517
Q9HAV0	GNB4	0.112453	3.284	1.53006	0.186301	0.70173	-4.80532
Q6ZVD8-1	PHLPP2	-0.111273	3.36568	-0.35578	0.736462	0.949899	-4.80582
P12109	COL6A1	-0.121962	3.01399	-0.469017	0.658712	0.934556	-4.80623
Q9NX08	COMMD8	0.21908	3.17253	1.55852	0.179593	0.694441	-4.8063
O14508	SOCS2	-0.0907256	3.31265	-1.71306	0.147114	0.662839	-4.80652
Q15834	CCDC85B	0.12335	3.20779	0.437909	0.679646	0.94312	-4.80655
P83881	RPL36A	-0.0198012	3.43467	-0.0655366	0.950276	0.990574	-4.80717
Q9UBW7	ZMYM2	0.0775339	3.33584	1.96668	0.10612	0.610281	-4.80733
Q13705-1	ACVR2B	-0.126353	3.37803	-0.472513	0.656381	0.934225	-4.80767
Q15119-1	PDK2	0.189805	3.25138	0.690723	0.520358	0.885222	-4.80768
P38935	IGHMBP2	-0.120241	3.40221	-1.69931	0.14975	0.666124	-4.80791
Q6P1J9	CDC73	-0.0739763	3.35076	-2.13839	0.0852463	0.584034	-4.80827
Q8NFV4	ABHD11	0.13554	3.16957	1.45589	0.204943	0.715688	-4.80884
O60229-1	KALRN	-0.153175	3.27537	-0.634631	0.55345	0.895457	-4.80913
Q9GZV4	EIF5A2	0.278348	3.28809	1.36761	0.229456	0.739227	-4.80916
O75157	TSC22D2	-0.131193	3.3484	-1.58993	0.172463	0.690391	-4.80989
Q96DR4	STARD4	0.151849	3.2063	0.675682	0.529098	0.886181	-4.81101
P55160	NCKAP1L	0.0852555	3.24608	1.77737	0.135394	0.649654	-4.81112
P57086	SCAND1	-0.199223	3.33385	-0.921241	0.399017	0.834224	-4.81149
Q7Z569	BRAP	-0.0741897	3.36707	-2.1143	0.0878936	0.585488	-4.81153
P36941-1	LTBR	-0.153383	3.33678	-0.712212	0.508043	0.878886	-4.8119
Q15125	EBP	-0.209089	3.4411	-0.873868	0.422002	0.842698	-4.81192
O15525	MAFG	-0.174815	3.42749	-1.48826	0.196595	0.712419	-4.81217
C9JLR9	C11orf95	0.108304	3.2392	0.374946	0.723013	0.949899	-4.81218
Q9NZ71-1	RTEL1	-0.21208	3.4517	-1.02307	0.353001	0.81676	-4.81395
Q8N587	ZNF561	-0.112072	3.39459	-1.38341	0.224874	0.735159	-4.81414
Q9Y5R8	TRAPPC1	0.169435	3.24276	1.09336	0.323882	0.805497	-4.81429
O60658-1	PDE8A	-0.155678	3.34784	-0.961559	0.380248	0.82751	-4.81465
Q6ZN18-1	AEBP2	-0.102576	3.48789	-0.334083	0.751816	0.954735	-4.8148
O43678	NDUFA2	0.103004	3.25488	1.49591	0.194671	0.711162	-4.81533
Q14586	ZNF267	0.148717	3.34697	0.954783	0.383351	0.827988	-4.81545
Q96B26	EXOSC8	-0.0976014	3.33071	-1.9172	0.113078	0.627275	-4.81605
Q9H2G9-1	BLZF1	-0.141216	3.4006	-1.53742	0.184544	0.700473	-4.81642
Q92963	RIT1	-0.15414	3.38234	-0.961308	0.380362	0.82751	-4.81726
P62269	RPS18	-0.214675	3.2865	-1.03883	0.346286	0.814887	-4.8173
P18669	PGAM1; LOC643576	0.0714926	3.33105	2.36075	0.0644635	0.553035	-4.81763
Q9BWT7	CARD10	-0.155167	3.41766	-0.680653	0.526199	0.886032	-4.81852
[truncated: 6,039 more rows]
