# Supplementary material for: Template-assisted covalent modification underlies activity of covalent molecular glues
Source: Nat Chem Biol. 2024 Jul 29;20(12):1640–9. doi: 10.1038/s41589-024-01668-4 (PMC11582070; doi:10.1038/s41589-024-01668-4)
Supplement: Supplementary file 22 — Raw data for proteomics and TR-FRET. [file 41589_2024_1668_MOESM22_ESM.xlsx]

## Sheet: Extended Data Fig. 2a
ID	logFC	AveExpr	t	P.Value	adj.P.Val	B	Gene.Symbol	Accession
21	3.25903	2.86479	34.9344	1.66928e-09	8.14607e-07	12.8103	DDB1	Q16531
117	7.67058	0.794294	25.9775	1.47916e-08	3.60916e-06	9.10069	DCAF16	Q9NXF7
154	10.1039	-0.442141	20.3865	8.73326e-08	1.42061e-05	8.72984	MIS18A	Q9NYP9
192	3.43063	2.76534	13.8579	1.43158e-06	0.000174653	5.74966	OAT	P04181-1
276	12.1823	-1.47245	9.94931	1.49254e-05	0.00129024	3.78375	OIP5	O43482
77	0.811585	3.58462	9.62155	1.88325e-05	0.0013129	2.99321	TOP1	P11387
56	1.28775	3.49691	9.86244	1.58637e-05	0.00129024	2.65224	NA	QXUBXX
382	-4.6639	2.08542	-7.95538	6.90093e-05	0.0030615	2.01064	MRPS23	Q9Y3D9
499	-4.74282	2.14611	-9.35529	2.28646e-05	0.00139474	1.64883	RBM42	Q9BTD8-1
673	-6.44722	0.899533	-7.11188	0.000145373	0.00587159	1.55552	SMNDC1	O75940
594	-4.51742	2.29124	-7.97934	6.76284e-05	0.0030615	1.41727	MRPL53	Q96EL3
486	-4.57183	2.22788	-8.39768	4.78832e-05	0.00259633	1.39957	EIF3CL	B5ME19
464	-4.14533	2.3967	-6.95374	0.000168447	0.00587159	1.39215	MRPS7	Q9Y2R9
493	-5.02231	1.72769	-6.96236	0.000167089	0.00587159	1.18762	DAP3	P51398-1
518	-3.19363	2.67131	-6.77657	0.000199289	0.00648354	0.993041	S100A7	P31151
680	-4.15076	2.28636	-6.6025	0.000235851	0.00719344	0.747495	MRPL34	Q9BQ48
490	-3.76403	2.35337	-5.5372	0.000713755	0.0193507	-0.275401	GAPDH	P04406-1
467	-4.82627	1.46766	-5.31	0.000920712	0.0236478	-0.385798	RPL13A	P40429
437	-5.52397	1.09624	-4.97257	0.00136139	0.0332179	-0.575943	ILF2	Q12905
497	-6.27951	1.34033	-6.47151	0.000268311	0.00770211	-0.676774	PABPN1	Q86U42-1
394	-1.90749	3.3285	-4.56101	0.00224207	0.0497331	-1.04095	RIF1	Q5UIP0
606	-3.30918	2.58901	-4.71336	0.00185867	0.0431921	-1.0631	TPM1	P09493-1
567	-1.60634	3.40751	-4.48035	0.00247954	0.0504172	-1.11668	SFSWAP	Q12872
143	-2.04462	3.1824	-4.48729	0.00245807	0.0504172	-1.2644	SRRM2	Q9UQ35
484	-4.74988	1.5399	-4.40414	0.00272939	0.0532776	-1.30499	MAT2A	P31153
259	-4.97293	2.03885	-4.36487	0.00286877	0.0538446	-1.38666	PCBP2	Q15366-1
389	-2.2204	3.09461	-4.19459	0.00356978	0.0622161	-1.49799	ZNF593	O00488
456	-3.00136	2.73753	-4.28329	0.00318382	0.0575445	-1.54186	FGFR1OP	O95684
686	2.63567	3.04088	3.93617	0.00501555	0.0843996	-1.82378	MAPKAPK5	Q8IW41
440	-2.13143	3.07517	-3.79819	0.00603862	0.0920889	-1.92566	CBS	P35520-1
495	-2.3907	3.06226	-3.73565	0.00657474	0.0972265	-1.99644	DNAJA1	P31689-1
325	0.812427	3.57455	3.89594	0.00529299	0.0860993	-2.1497	TCOF1	Q13428-1
338	-2.5407	2.98469	-3.54565	0.00854314	0.109964	-2.22102	WDTC1	Q8N5D0-1
480	-3.31137	2.13239	-3.544	0.00856276	0.109964	-2.27735	PSMD3	O43242
349	-2.86556	2.5302	-3.55825	0.00839473	0.109964	-2.40671	HNRNPAB	Q99729-1
386	-1.62874	3.27589	-3.69431	0.00695717	0.0998559	-2.48551	PSME3	P61289-1
231	-2.37298	2.87081	-3.81292	0.00591934	0.0920889	-2.97883	H1FX	Q92522
363	-1.28387	3.41507	-3.09839	0.0161384	0.185767	-3.04901	MRPS16	Q9Y3D3
145	-0.577145	3.60592	-3.5479	0.00851646	0.109964	-3.08152	YBX3	P16989-1
377	-2.05754	3.07312	-2.88945	0.0219067	0.218173	-3.17235	ACTR1A	P61163
380	-2.64368	2.44711	-2.76683	0.0262655	0.246492	-3.23995	PROSER1	Q86XN7
330	-1.04603	3.50839	-3.05734	0.0171302	0.185767	-3.29459	DDX3X	O00571
620	-2.89394	2.78396	-2.70659	0.0287287	0.25035	-3.35751	MYL6	P60660
45	-3.21613	2.1819	-2.593	0.0340463	0.264847	-3.36451	PPM1A	P35813
664	-2.64439	2.47035	-2.59371	0.0340097	0.264847	-3.36603	HSPH1	Q92598
428	-1.26986	3.38351	-2.80012	0.0249993	0.239877	-3.39366	HMGB1	P09429
235	-1.88953	3.14361	-2.52632	0.0376307	0.276733	-3.44297	SPIN3	Q5JUX0
393	5.42391	1.69585	3.28569	0.0123251	0.150366	-3.52695	GAK	O14976
619	-2.24474	2.89401	-2.45225	0.0420689	0.29328	-3.53886	PSMC6	P62333
251	0.480862	3.61578	3.06078	0.0170448	0.185767	-3.69341	IGHG2	P01859
438	-0.929825	3.52132	-2.56077	0.0357328	0.268271	-3.71146	GPATCH11	Q8N954-1
95	-1.28359	3.35662	-2.8944	0.0217474	0.218173	-3.74302	PRPSAP1	Q14558
360	0.914272	3.53556	2.60545	0.0334166	0.264847	-3.75184	QPCTL	Q9NXS2
403	-1.39172	3.31873	-2.57966	0.0347341	0.264847	-3.76092	MRPS28	Q9Y2Q9
356	-1.69536	3.11101	-2.4266	0.0437281	0.300553	-3.79279	CCT2	P78371-1
317	0.474258	3.62042	2.73836	0.0274011	0.25035	-3.82609	PPIL4	Q8WUA2
351	-1.69216	3.05599	-2.28531	0.0541301	0.32214	-3.92767	LYAR	Q9NX58
397	-2.84075	1.84364	-2.22594	0.0592153	0.328376	-3.94504	PSMD7	P51665
362	-2.1219	2.98052	-2.51764	0.0381253	0.276733	-4.03216	LTV1	Q96GA3
511	2.72501	2.88159	2.03913	0.0785376	0.365013	-4.03838	MYO1D	O94832
409	-1.73929	2.95898	-2.18233	0.0632538	0.337053	-4.06722	WIZ	O95785
475	-1.11138	3.40431	-2.29219	0.0535699	0.32214	-4.08921	MAP7D3	Q8IWC1
147	-0.675743	3.57347	-3.14584	0.0150668	0.179331	-4.11197	NAP1L1	P55209
494	-1.83355	3.01068	-2.2343	0.0584718	0.328376	-4.16194	MRPL15	Q9P015
81	-0.717634	3.56396	-3.07266	0.0167528	0.185767	-4.17178	HSPA5	P11021
487	-1.56107	3.12182	-2.18128	0.063354	0.337053	-4.17752	RCL1	Q9Y2P8
353	-1.13105	3.39514	-2.37513	0.0472598	0.310431	-4.24565	C12orf65	Q9H3J6-1
452	-0.960379	3.48078	-2.18417	0.0630777	0.337053	-4.27243	PSMD4	P55036-1
209	-1.75265	3.05899	-2.5856	0.0344261	0.264847	-4.27978	SNRPD1	P62314
181	-0.757161	3.55857	-2.72992	0.0277472	0.25035	-4.28524	NAT10	Q9H0A0
171	-1.22835	3.38248	-2.71835	0.0282294	0.25035	-4.28844	RPL22L1	Q6P5R6
297	-1.27843	3.33445	-2.33179	0.050457	0.319779	-4.29786	LRRC59	Q96AG4
447	-1.01273	3.43877	-1.89176	0.0980459	0.394707	-4.36508	DRG1	Q9Y295
514	0.555745	3.60856	2.10244	0.0713753	0.351631	-4.39693	ENO1	P06733-1
84	0.677504	3.57755	2.95292	0.0199545	0.211691	-4.47207	RPLP0	P05388
476	0.652781	3.57774	2.23274	0.0586095	0.328376	-4.47232	CCT7	Q99832
256	-0.805779	3.52157	-2.34795	0.0492402	0.316174	-4.51267	YWHAE	P62258-1
559	-0.889934	3.48244	-1.84174	0.105677	0.411432	-4.51467	MARS1	P56192
311	-0.803327	3.51265	-2.09616	0.0720556	0.351631	-4.51698	DDX5	P17844
592	-1.33051	3.30712	-1.67986	0.13445	0.465329	-4.52923	JUP	P14923
203	-0.869226	3.48659	-2.47612	0.0405831	0.287022	-4.53371	PUF60	Q9UHX1-1
448	-2.14498	2.38132	-1.91453	0.0947501	0.394168	-4.64263	POLDIP2	Q9Y2S7
503	-1.82123	2.71698	-1.68482	0.133468	0.465231	-4.65138	CASP14	P31944
507	1.28349	2.99283	1.36033	0.213612	0.583306	-4.68792	HIRIP3	Q9BW71-1
312	0.873364	3.49719	2.06839	0.0751435	0.35951	-4.69738	CCT3	P49368-1
302	-1.24916	3.12127	-1.52935	0.167628	0.514481	-4.70202	RBBP7	Q16576-1
249	0.491156	3.60255	2.16868	0.064573	0.337053	-4.74991	PHKG2	P15735-1
335	-3.30403	0.882137	-2.01343	0.0816426	0.368903	-4.77077	S100A9	P06702
370	-1.51329	3.0555	-1.9106	0.0953112	0.394168	-4.77839	XRCC6	P12956
369	-0.532083	3.59181	-2.10816	0.0707605	0.351631	-4.78998	MRPS22	P82650
165	-0.884216	3.45885	-1.74885	0.121383	0.438775	-4.80599	VIM	P08670
413	-0.897062	3.43048	-1.77589	0.116594	0.431045	-4.83235	MRPS31	Q92665
621	-1.50608	2.86057	-1.26193	0.245198	0.623211	-4.8338	NOB1	Q9ULX3
635	-1.7724	2.42375	-1.29849	0.233021	0.611368	-4.8386	TGM3	Q08188
236	-0.527171	3.59287	-2.2364	0.0582859	0.328376	-4.85079	SKP1	P63208
435	-1.14693	3.20148	-1.57381	0.157117	0.494667	-4.85171	CDC5L	Q99459
33	-1.10348	3.46202	-3.40418	0.010417	0.130346	-4.86197	RPS25	P62851
578	-0.872146	3.41325	-1.42322	0.195333	0.56404	-4.86629	DIMT1	Q9UNQ2
398	0.869066	3.40753	0.944482	0.374659	0.687345	-4.87584	ERP29	P30040-1
101	-0.924583	3.48583	-2.60304	0.0335379	0.264847	-4.87763	ILF3	Q12906-1
439	-0.637856	3.57669	-1.39628	0.202987	0.575917	-4.88643	MRPL50	Q8N5N7
270	-0.727498	3.52837	-2.132	0.0682556	0.346966	-4.88959	RPL19	P84098
584	1.09066	3.40509	1.5945	0.152435	0.489397	-4.89378	TCP1	P17987
310	-1.79922	2.65809	-1.9326	0.0922108	0.394168	-4.90239	H4C1	P62805
306	-0.665597	3.54462	-1.83824	0.106231	0.411432	-4.92013	EIF5A	P63241-1
546	0.912634	3.45443	1.4265	0.194418	0.56404	-4.9304	DCTN3	O75935
348	-0.0103675	3.5769	-0.00828612	0.993607	0.993607	-4.96109	DBN1	Q16643
412	-2.36018	1.79278	-1.36268	0.212902	0.583306	-4.96397	DCTN1	Q14203-4
657	-0.639269	3.58446	-1.14681	0.287097	0.639742	-4.97005	ETFB	P38117
525	0.563232	3.59561	0.581799	0.577946	0.836906	-4.98049	ABCE1	P61221
340	-1.06842	3.30349	-1.60999	0.149015	0.489002	-4.98119	GPATCH4	Q5T3I0
537	0.546325	3.5475	0.517711	0.619736	0.85918	-4.98132	ADD1	P35611-1
199	-0.973737	3.35149	-1.75835	0.119679	0.438319	-4.98364	DHX15	O43143
327	-1.48794	2.95969	-1.55916	0.160511	0.501716	-5.02081	THOC3	Q96J01
170	0.43359	3.61019	2.36885	0.0477097	0.310431	-5.02341	RPS23	P62266
544	-0.928466	3.30785	-1.19462	0.269025	0.628317	-5.03999	KPNB1	Q14974
172	0.343799	3.62467	2.07781	0.0740811	0.357936	-5.05558	QPCT	Q16769
326	1.32192	3.28448	1.7391	0.123153	0.439185	-5.05936	SSRP1	Q08945
388	0.64907	3.54379	1.28662	0.236916	0.615857	-5.07611	STAU1	O95793
260	-0.644525	3.55301	-2.05753	0.0763861	0.361907	-5.07819	RPL14	P50914
342	1.40205	3.29344	1.75455	0.120358	0.438319	-5.07994	KHDRBS1	Q07666
485	-0.783001	3.40489	-1.2049	0.265264	0.628317	-5.08123	LUC7L2	Q9Y383
290	0.437833	3.6089	2.02565	0.0801508	0.367472	-5.0891	ESF1	Q9H501
501	-0.599042	3.55786	-1.22615	0.257631	0.628317	-5.09295	PRRC2A	P48634-1
365	-1.0797	3.25088	-1.62957	0.144792	0.487301	-5.10635	ANXA2	P07355
425	-0.701599	3.50427	-1.61822	0.147227	0.488752	-5.11525	GNL3	Q9BVP2
538	0.543305	3.59836	0.96373	0.365536	0.682671	-5.11589	PRKDC	P78527
533	0.478313	3.60087	1.55532	0.161413	0.501716	-5.15459	MRPL38	Q96DV4
609	0.74667	3.06719	0.596792	0.568404	0.832719	-5.15961	CSNK2A1	P68400
257	-1.14355	3.28807	-1.83296	0.107073	0.411432	-5.16327	GTF2F1	P35269
521	1.70749	2.34546	1.17085	0.277889	0.628317	-5.16385	HRNR	Q86YZ3
217	0.373833	3.61799	1.97212	0.0868874	0.385464	-5.16696	PHKB	Q93100-1
318	0.624109	3.54968	1.5965	0.151991	0.489397	-5.18509	CCT4	P50991
372	-0.791317	3.42908	-1.54754	0.163252	0.504223	-5.18923	KRR1	Q13601
122	0.475031	3.60418	2.38764	0.0463753	0.310015	-5.19474	NOLC1	Q14978-1
618	-1.15051	3.06718	-1.35084	0.216495	0.5837	-5.19696	CSTA	P01040
144	-1.05089	3.15541	-1.11533	0.29953	0.653816	-5.2076	HNRNPH2	P55795
237	-0.680148	3.51177	-1.6586	0.138735	0.474747	-5.20784	MYCBP	Q99417
188	-0.719478	3.43137	-1.15826	0.28268	0.635705	-5.21266	RB1CC1	Q8TDY2-1
156	-0.660093	3.55288	-2.30847	0.0522677	0.32214	-5.21724	HIST2H2AC	Q16777
72	-0.495576	3.60005	-2.60458	0.0334604	0.264847	-5.22271	UBE2O	Q9C0C9
427	1.00886	2.97605	0.9586	0.367951	0.682738	-5.22683	FRYL	O94915-1
465	-1.41097	2.41559	-1.19587	0.268567	0.628317	-5.22953	EIF3G	O75821
648	0.340582	3.60842	0.477852	0.646515	0.875622	-5.23413	MYH9	P35579-1
481	-0.766918	3.4279	-1.3895	0.204954	0.578136	-5.24986	G3BP2	Q9UN86
233	0.348984	3.62179	1.88748	0.0986768	0.394707	-5.26293	H3-3A	P84243
112	-0.740077	3.53796	-2.51008	0.0385612	0.276733	-5.26833	RPS13	P62277
390	-0.952688	3.2463	-1.24538	0.250886	0.627859	-5.29091	NME2	P22392-2
230	-0.868935	3.47597	-1.8415	0.105714	0.411432	-5.29919	HTATSF1	O43719
401	-0.581441	3.47995	-1.00384	0.347066	0.657536	-5.30417	SRSF7	Q16629
200	-0.982498	3.40499	-2.02217	0.0805728	0.367472	-5.30492	HIST2H2BE	Q16778
155	-0.561896	3.56148	-1.65674	0.139116	0.474747	-5.30496	HNRNPR	O43390-2
442	-0.608334	3.51507	-1.23531	0.2544	0.628317	-5.31842	GLYR1	Q49A26-1
187	-1.00909	3.38639	-2.00231	0.0830236	0.371702	-5.32106	RPL9	P32969
137	-1.22491	3.17157	-1.77705	0.116393	0.431045	-5.34463	KCTD2	Q14681
98	-0.443366	3.58413	-1.036	0.332784	0.653816	-5.36174	TUBB4B	P68371
547	-0.507877	3.5427	-0.961645	0.366516	0.682671	-5.36956	SLC25A3	Q00325-1
563	0.485309	3.48662	0.715233	0.496352	0.783883	-5.37761	RANBP10	Q6VN20
379	0.507404	3.53517	0.912539	0.390174	0.694908	-5.38495	SRSF1	Q07955-1
129	-0.53499	3.58333	-2.25401	0.0567545	0.328376	-5.38889	RPS21	P63220
242	0.246803	3.36213	0.260911	0.801256	0.923654	-5.39323	MYO1B	O43795
445	0.300981	3.55957	0.443635	0.669957	0.886014	-5.40985	TMOD2	Q9NZR1
63	-0.797669	3.53041	-2.79824	0.0250691	0.239877	-5.43579	RPS9	P46781
218	-0.784953	3.48686	-1.95929	0.0885815	0.385929	-5.44075	TMA16	Q96EY4
453	-0.887835	3.26365	-1.1836	0.273104	0.628317	-5.44227	CKAP5	Q14008
100	-0.414496	3.60896	-2.31231	0.0519646	0.32214	-5.45456	RPS15A	P62244
264	0.491403	3.58188	1.61886	0.147088	0.488752	-5.46606	PGAM5	Q96HS1-1
474	0.545676	3.51356	0.944869	0.374474	0.687345	-5.47786	QKI	Q96PU8
97	-1.22925	3.3158	-2.29522	0.0533254	0.32214	-5.48691	RPL22	P35268
479	-0.735667	2.66967	-0.573761	0.583098	0.838482	-5.51022	TAB3	Q8N5C8
375	-0.638368	3.42752	-1.03601	0.332779	0.653816	-5.51315	CDC37	Q16543
639	0.43685	3.57203	0.976784	0.359445	0.67465	-5.52192	LARP1	Q6PKG0-1
226	-1.12322	3.1427	-1.5024	0.174306	0.525071	-5.52439	SF3A3	Q12874
355	0.499132	3.57356	1.42389	0.195146	0.56404	-5.52616	PSPC1	Q8WXF1
520	-0.38534	3.60196	-1.20948	0.263603	0.628317	-5.53324	PTCD3	Q96EY7-1
488	-0.364267	3.47062	-0.556782	0.594067	0.844476	-5.54503	PSMC1	P62191
663	-0.281463	3.59337	-0.552247	0.597017	0.844476	-5.54565	TRMT10C	Q7L0Y3
173	-0.558511	3.56151	-1.84621	0.104973	0.411432	-5.54981	RPL4	P36578
139	0.570487	3.56841	1.91578	0.0945726	0.394168	-5.55238	HSP90AB1	P08238
190	-0.387461	3.60988	-1.95345	0.0893647	0.385929	-5.55888	NAP1L4	Q99733
114	-0.711358	3.52462	-2.1581	0.0656147	0.337053	-5.56268	SYNCRIP	O60506
321	-0.426949	3.58508	-1.36365	0.212611	0.583306	-5.60015	MRPL43	Q8N983
522	-0.135945	3.54607	-0.222001	0.830301	0.93479	-5.60885	CAPZB	P47756-2
354	-0.868308	3.30594	-1.25696	0.246893	0.624267	-5.61992	DCTN2	Q13561-1
69	-0.243377	3.63396	-2.67384	0.0301672	0.258273	-5.6248	LBR	Q14739
399	-0.352612	3.60658	-1.17834	0.275071	0.628317	-5.63248	GRSF1	Q12849
367	-0.962693	3.24193	-1.1872	0.271768	0.628317	-5.64319	CCT6A	P40227-1
527	0.0769976	3.4548	0.110734	0.914764	0.96834	-5.65429	G3BP1	Q13283
204	0.407213	3.60573	1.90274	0.0964432	0.394707	-5.66087	RPL34	P49207
366	-0.709271	2.84622	-0.569397	0.585907	0.838482	-5.67942	CCAR2	Q8N163-1
88	-0.402885	3.60707	-2.17597	0.0638648	0.337053	-5.70014	PABPC1	P11940-1
429	0.755712	3.21797	0.786029	0.456218	0.745879	-5.70563	SNRNP200	O75643-1
253	-0.541287	3.54589	-1.58268	0.155095	0.49147	-5.7131	CBR1	P16152
580	0.300157	3.61734	1.028	0.336296	0.653816	-5.71885	CTTN	Q14247-1
202	-0.608164	3.53842	-1.803	0.111976	0.42034	-5.72781	RPL8	P62917
82	0.436823	3.6085	2.40438	0.0452182	0.306479	-5.72948	RPL23A	P62750
392	-0.431076	3.55186	-1.07261	0.317093	0.653816	-5.73228	PHKA2	P46019
136	0.419036	3.60688	2.04858	0.0774252	0.363303	-5.73488	RPL28	P46779
433	0.347511	3.58473	0.862995	0.415164	0.711785	-5.74056	NUFIP2	Q7Z417
431	0.358557	3.59735	1.07256	0.317111	0.653816	-5.75326	RBMX	P38159-1
404	0.471156	3.47159	0.807689	0.444391	0.73476	-5.7599	SF3A2	Q15428
519	0.0674807	3.45663	0.101022	0.92221	0.971638	-5.76667	LTBP1	Q14766-1
284	-0.518087	3.54226	-1.35918	0.213959	0.583306	-5.77466	TFAM	Q00059
124	-0.871331	3.40441	-1.81401	0.11015	0.41669	-5.77805	ERH	P84090
530	-0.678908	3.16692	-0.760512	0.470424	0.755539	-5.78262	WARS1	P23381
653	0.216583	3.36497	0.245028	0.813075	0.929229	-5.78524	MRPL47	Q9HD33-1
331	-0.255311	3.54677	-0.48254	0.643336	0.875622	-5.78615	DCAF15	Q66K64
373	-0.995746	2.79485	-1.06096	0.322022	0.653816	-5.7962	DSC1	Q08554-1
658	0.0140871	3.57125	0.0270298	0.979149	0.991332	-5.80695	ODR4	Q5SWX8-1
294	-0.813122	3.28506	-1.11661	0.299015	0.653816	-5.81387	EEF1D	P29692
307	-0.381918	3.57712	-1.09577	0.30747	0.653816	-5.82246	C1orf131	Q8NDD1
368	0.155478	3.56237	0.299667	0.772654	0.912411	-5.82362	PPM1G	O15355
277	-0.905386	3.3705	-1.60596	0.149897	0.489002	-5.82402	EEF1B2	P24534
582	-0.22073	3.57839	-0.480048	0.645025	0.875622	-5.8246	ARGLU1	Q9NWB6
395	-0.622765	3.42247	-1.06293	0.321183	0.653816	-5.83523	PPIL3	Q9H2H8-1
374	-0.383096	3.48263	-0.681168	0.516457	0.790065	-5.84226	EDF1	O60869-1
477	-0.417167	3.43683	-0.642355	0.539978	0.808311	-5.84243	PPP2R1A	P30153
665	-0.173942	3.24503	-0.197951	0.848398	0.93479	-5.84385	PARP1	P09874
444	0.362146	3.58121	0.924574	0.384274	0.694539	-5.84451	RRP12	Q5JTH9-1
463	-0.853874	2.39606	-0.758582	0.47151	0.755539	-5.84667	HSPB1	P04792
457	-0.318208	3.58145	-0.857009	0.41826	0.711785	-5.85709	MRPL13	Q9BYD1
87	0.295593	3.62637	2.24321	0.057689	0.328376	-5.85797	HSPD1	P10809
466	-0.407501	3.45185	-0.716796	0.495441	0.783883	-5.86089	ROCK1	Q13464
496	-0.22571	3.36991	-0.283007	0.784906	0.914163	-5.86103	GID8	Q9NWU2
601	-1.08086	2.19629	-0.65052	0.534977	0.805767	-5.87561	ARG1	P05089
309	-0.677549	3.31714	-0.939566	0.377017	0.687802	-5.87896	E2F7	Q96AV8
405	-0.229601	3.57596	-0.521784	0.617033	0.85918	-5.88547	MRPS9	P82933
293	0.531792	3.55035	1.30087	0.232247	0.611368	-5.88834	CLASP2	O75122
17	-1.14826	3.43046	-2.89371	0.0217696	0.218173	-5.9047	PPIB	P23284
278	-0.0276994	3.52147	-0.0493387	0.961952	0.990364	-5.90731	SPIN2B	Q9BPZ2
564	-0.557536	3.18499	-0.594377	0.569935	0.832719	-5.91089	EIF3E	P60228
206	-0.659065	3.39597	-1.06166	0.321722	0.653816	-5.91344	NA	P62158
572	0.00972493	3.56455	0.0196227	0.984862	0.991332	-5.91907	MTA2	O94776
396	-0.470161	2.95686	-0.397674	0.702065	0.90517	-5.92182	HOMER1	Q86YM7-1
418	-0.196863	3.5138	-0.368263	0.722961	0.909292	-5.92231	ATAD3A	Q9NVI7-2
523	0.0829006	3.42355	0.121998	0.90614	0.965955	-5.92495	EIF3H	O15372
553	0.164282	3.57019	0.349237	0.736615	0.912356	-5.92778	PHF10	Q8WUB8
422	-0.404641	3.44603	-0.682254	0.515808	0.790065	-5.93809	TACC3	Q9Y6A5
385	0.477656	3.39884	0.6571	0.530967	0.803147	-5.95133	VCP	P55072
322	-0.584475	3.22975	-0.674744	0.520305	0.793465	-5.95562	DSP	P15924-1
406	-0.611731	3.42811	-1.0356	0.33296	0.653816	-5.96215	SRP9	P49458
470	0.248215	3.22813	0.261374	0.800912	0.923654	-5.96318	PSMC3	P17980
555	-0.347625	3.55967	-0.850245	0.421778	0.712166	-5.96927	DHX36	Q9H2U1
471	-0.185577	3.6229	-0.58449	0.576227	0.8369	-5.97723	MRPL2	Q5T653
133	-0.93912	3.3962	-1.81692	0.109672	0.41669	-5.97999	NUDT21	O43809
178	0.445267	3.5939	1.70708	0.129144	0.453397	-5.98041	RPL36AL	Q969Q0
153	-0.522556	3.56523	-1.73832	0.123296	0.439185	-5.98548	RPL17	P18621
516	1.05432	3.175	0.889435	0.401688	0.700084	-5.99081	DNAJB6	O75190
570	-0.165384	3.57879	-0.39374	0.704845	0.90517	-6.00049	EIF3B	P55884
615	-0.173578	3.49946	-0.295934	0.775393	0.912411	-6.00259	WBP11	Q9Y2W2
269	0.286399	3.6121	1.08706	0.311059	0.653816	-6.00408	HNRNPA2B1	P22626
288	-0.323807	3.44584	-0.526331	0.614023	0.85918	-6.00976	PRPF6	O94906-1
458	-0.214252	3.52044	-0.408656	0.694332	0.903557	-6.01448	NSRP1	Q9H0G5
423	-0.196996	3.59299	-0.528575	0.61254	0.85918	-6.0166	EIF4E	P06730
193	-0.283086	3.62123	-1.58305	0.15501	0.49147	-6.01927	SERBP1	Q8NC51-1
205	-0.912547	3.17081	-1.10213	0.30487	0.653816	-6.02065	GAR1	Q9NY12-1
473	0.0793344	3.62955	0.238587	0.817883	0.930366	-6.02696	CLPX	O76031
492	-0.270537	2.62079	-0.203409	0.844283	0.93479	-6.03033	KPRP	Q5T749
419	-0.195957	3.42107	-0.297916	0.773938	0.912411	-6.03123	USP15	Q9Y4E8
319	0.0866169	3.53077	0.167945	0.871114	0.951015	-6.03382	CEP70	Q8NHQ1-1
345	-0.137499	3.26736	-0.163686	0.874349	0.952322	-6.04652	WDR26	Q9H7D7
420	-0.0713606	3.54988	-0.146944	0.88709	0.957744	-6.05193	RBM28	Q9NW13-1
119	-0.743155	3.47164	-1.7235	0.126038	0.445699	-6.05358	RPL24	P83731
273	-0.486482	3.50021	-1.04511	0.328823	0.653816	-6.06242	RBBP4	Q09028
301	-0.354356	3.4759	-0.647069	0.537088	0.806458	-6.0677	CORO1C	Q9ULV4
222	0.273022	3.60436	0.935163	0.379137	0.687802	-6.07211	PRDX2	P32119
347	0.264018	3.62068	1.31958	0.226238	0.600022	-6.07389	EPM2A	O95278
410	0.367712	3.54922	0.830305	0.43227	0.721519	-6.07959	EFTUD2	Q15029
450	0.250683	3.6132	0.892812	0.399989	0.69971	-6.08082	FUS	P35637-1
314	0.316071	3.59375	1.04052	0.330817	0.653816	-6.09675	NONO	Q15233
161	-0.637289	3.33602	-0.880183	0.406367	0.705719	-6.10874	PABPC4	Q13310
558	-0.0129789	3.52847	-0.0250669	0.980663	0.991332	-6.11106	MRPL4	Q9BYD3
291	-0.556706	3.24802	-0.696354	0.507431	0.78618	-6.11586	CAPZA1	P52907
704	-0.0743548	3.60859	-0.204397	0.843538	0.93479	-6.12526	MRPL1	Q9BYD6
364	0.299878	3.58793	0.892713	0.400039	0.69971	-6.13155	CCT5	P48643
60	0.818636	3.41183	1.22984	0.256328	0.628317	-6.13296	PRPS2	P11908
387	-0.00589753	3.52338	-0.0114619	0.991157	0.993192	-6.13968	DHX30	Q7L2E3-1
238	-0.445969	3.50652	-0.95211	0.371024	0.685832	-6.14003	GSN	P06396-2
287	-0.449949	3.42371	-0.757337	0.472212	0.755539	-6.14293	MOB1B	Q7L9L4
352	0.0242621	3.59523	0.0612988	0.95274	0.985441	-6.14511	EPRS1	P07814
550	-0.0748335	3.61428	-0.222422	0.829985	0.93479	-6.14583	LLPH	Q9BRT6
424	0.103226	3.61098	0.29964	0.772674	0.912411	-6.14635	MRPL17	Q9NRX2
316	0.29964	3.60845	1.15394	0.284341	0.636506	-6.15283	NOP2	P46087
571	0.114298	3.28904	0.130564	0.899591	0.964836	-6.17534	PSMD11	O00231
332	-0.464761	3.3844	-0.696284	0.507473	0.78618	-6.19847	PRKAR1A	P10644
183	-0.530143	3.51311	-1.27271	0.241553	0.620409	-6.20384	SF3A1	Q15459
384	-0.14768	3.58613	-0.397309	0.702323	0.90517	-6.21265	DDX41	Q9UJV9
246	0.557269	3.1671	0.4673	0.653701	0.876391	-6.21448	LIMA1	Q9UHB6
262	-0.582789	3.4245	-1.05306	0.325399	0.653816	-6.22035	EEF1G	P26641
357	-0.166963	3.55667	-0.394544	0.704277	0.90517	-6.22439	PHKA1	P46020-1
359	-0.16508	3.51521	-0.323436	0.755292	0.912411	-6.22505	RTRAF	Q9Y224
500	-0.153791	3.53212	-0.325694	0.75365	0.912411	-6.23658	MRPL19	P49406
376	0.0523008	3.49991	0.0988806	0.923852	0.971638	-6.24038	SNRPA	P09012
118	-0.954546	3.19754	-1.3671	0.211575	0.583306	-6.24345	BCLAF1	Q9NYF8-1
336	-0.312596	3.57669	-0.912544	0.390172	0.694908	-6.24393	RPL7	P18124
508	0.0318082	3.55044	0.0687559	0.947001	0.983269	-6.25529	HMGB2	P26583
248	-0.481485	3.50993	-1.13391	0.292139	0.648018	-6.2704	HNRNPM	P52272
333	-0.210591	3.62539	-1.07077	0.317865	0.653816	-6.281	CMBL	Q96DG6
328	-0.222216	3.35968	-0.298396	0.773586	0.912411	-6.28973	MAP1B	P46821
415	-0.229134	3.57874	-0.627482	0.549162	0.817046	-6.29608	MRPL3	P09001
125	0.211233	3.63084	1.48346	0.179143	0.53633	-6.29723	ALB	P02768-1
275	-0.261966	3.61176	-1.17457	0.276487	0.628317	-6.30072	NOP14	P78316
151	0.364104	3.57384	1.10497	0.303713	0.653816	-6.3057	HSP90AA1	P07900
271	-0.177429	3.45197	-0.299796	0.772559	0.912411	-6.31891	SF3B4	Q15427
229	0.306608	3.57513	0.809441	0.443444	0.73476	-6.32601	PCBP1	Q15365
159	0.670106	3.47631	1.28545	0.237305	0.615857	-6.33053	HNRNPL	P14866
292	0.10357	3.46985	0.175078	0.865701	0.947225	-6.33357	AGL	P35573-1
244	0.182837	3.51373	0.369925	0.721774	0.909292	-6.33816	CCT8	P50990
298	0.09338	3.63622	0.413041	0.691254	0.901957	-6.3433	PCMT1	P22061
265	-0.395241	3.54688	-1.02734	0.336586	0.653816	-6.34492	EIF3I	Q13347
219	-0.816878	3.33084	-1.28179	0.238518	0.615857	-6.35144	CCDC124	Q96CT7
528	0.0829746	3.6049	0.254118	0.806304	0.923654	-6.35927	HPRT1	P00492
451	-0.095321	3.61497	-0.325256	0.753969	0.912411	-6.37666	MRPL11	Q9Y3B7-1
285	0.344822	3.34516	0.457254	0.660578	0.878371	-6.3787	ACAP2	Q15057
510	0.0247792	3.35758	0.0297441	0.977056	0.991332	-6.37932	XRCC5	P13010
324	0.219152	3.62224	1.04301	0.329734	0.653816	-6.38587	RBM34	P42696
240	-0.0483964	3.61526	-0.161232	0.876214	0.952322	-6.39209	PRMT1	Q99873
400	0.0979818	3.61926	0.349336	0.736544	0.912356	-6.4005	THOC2	Q8NI27-1
343	-0.0611065	3.6024	-0.189511	0.854774	0.93737	-6.40779	MORF4L2	Q15014
211	-0.651572	3.13433	-0.726882	0.489594	0.778247	-6.40901	SART1	O43290
296	-0.12765	3.4381	-0.19819	0.848219	0.93479	-6.40945	ALG13	Q9NP73-1
261	-0.254635	3.56573	-0.670348	0.522949	0.795013	-6.41064	PRPF19	Q9UMS4
449	-0.0765933	3.61363	-0.264884	0.798308	0.923654	-6.4327	SUB1	P53999
52	0.390014	3.60605	1.91896	0.0941208	0.394168	-6.43432	HNRNPU	Q00839
411	-0.0458112	3.58783	-0.123865	0.904712	0.965955	-6.43505	DNAJC9	Q8WXX5
131	0.243507	3.62704	1.65037	0.140427	0.47589	-6.44274	SLC25A5	P05141
308	0.209031	3.60066	0.681887	0.516027	0.790065	-6.45633	RPL18	Q07020
85	-0.539495	3.56906	-1.95722	0.0888585	0.385929	-6.45708	H1-3	P16402
116	-0.426518	3.57629	-1.47042	0.182542	0.539881	-6.46455	SSB	P05455
315	-0.132354	3.58083	-0.372529	0.719914	0.909292	-6.46797	SRSF6	Q13247
134	-0.309302	3.6107	-1.51769	0.170488	0.51999	-6.46903	RPS24	P62847-1
258	0.0361304	3.54298	0.0781944	0.939741	0.977811	-6.4802	MOB2	Q70IA6-1
105	-0.616125	3.52494	-1.6041	0.150308	0.489002	-6.48797	RPL27A	P46776
339	0.0320137	3.58746	0.0882009	0.932051	0.974544	-6.49283	MTDH	Q86UE4
430	0.132503	3.60902	0.461178	0.657888	0.877184	-6.49303	SRPK1	Q96SB4-2
462	0.00808363	3.58389	0.0225777	0.982582	0.991332	-6.50476	KPNA2	P52292
201	0.22015	3.61099	0.856331	0.418611	0.711785	-6.50721	RPL15	P61313-1
313	0.285845	3.47241	0.493091	0.636209	0.874563	-6.50784	ZRANB2	O95218-1
263	-0.195213	3.59636	-0.636753	0.543427	0.810985	-6.51785	MRPS27	Q92552
267	-0.231361	3.55763	-0.612099	0.558758	0.823788	-6.51794	PRDX6	P30041
408	-0.167045	3.59321	-0.517815	0.619667	0.85918	-6.52138	SPIN4	Q56A73
184	-0.296763	3.59264	-1.07085	0.317832	0.653816	-6.54361	RPL10	P27635
220	-0.244481	3.59365	-0.846128	0.423929	0.712166	-6.55653	GTF2I	P78347
350	-0.400978	2.30901	-0.315402	0.761144	0.912411	-6.55757	S100A8	P05109
177	-0.632344	3.36144	-0.936349	0.378565	0.687802	-6.5578	SF3B3	Q15393-1
329	0.141233	3.60356	0.476351	0.647535	0.875622	-6.56613	MYBBP1A	Q9BQG0
274	0.0863307	3.47579	0.147941	0.88633	0.957744	-6.58187	SNRPB2	P08579
140	-0.579721	3.35851	-0.877007	0.407982	0.706012	-6.58386	RPL36	Q9Y3U8
108	-0.953199	3.18774	-1.24895	0.249651	0.627859	-6.58466	FLNA	P21333
282	-1.10251	3.10512	-1.47633	0.180993	0.538564	-6.58909	RPS15	P62841
279	0.00566339	3.56294	0.0141558	0.989079	0.993149	-6.59344	DDX1	Q92499
421	0.0531237	3.61512	0.196804	0.849264	0.93479	-6.59413	MRPS35	P82673-1
176	-0.28264	3.58861	-1.00431	0.346854	0.657536	-6.599	DDX21	Q9NR30-1
252	-0.270723	3.43625	-0.473405	0.649539	0.875622	-6.6002	HMGN1	P05114
268	-0.272408	3.16346	-0.289292	0.780276	0.912411	-6.60534	U2AF2	P26368
224	-0.311872	3.34787	-0.468767	0.6527	0.876391	-6.61111	OGT	O15294
286	0.174073	3.51949	0.35491	0.732533	0.912356	-6.61425	MGA	Q8IWI9-1
323	-0.0270266	3.52532	-0.0570096	0.956043	0.986361	-6.62833	EIF3L	Q9Y262
346	0.268919	3.27757	0.288954	0.780525	0.912411	-6.62936	HNRNPD	Q14103
232	0.228496	3.54565	0.524896	0.614972	0.85918	-6.63451	TET2	Q6N021
295	0.0756315	3.58399	0.217512	0.833671	0.93479	-6.64715	EXOSC10	Q01780
196	-0.473311	3.2974	-0.590018	0.572704	0.834267	-6.6733	SF3B6	Q9Y3B4
25	-0.527215	3.57824	-2.16324	0.0651066	0.337053	-6.67963	RPS16	P62249
225	0.246337	3.59622	0.844709	0.424673	0.712166	-6.69699	BMS1	Q14692
207	-0.437897	3.37268	-0.709789	0.49953	0.78618	-6.69789	DCD	P81605
179	-0.51881	3.47933	-1.18776	0.27156	0.628317	-6.70233	RPLP2	P05387
216	-0.341828	3.30383	-0.437705	0.674061	0.889032	-6.70312	MAP3K7	O43318-2
214	0.0104418	3.49735	0.0191346	0.985238	0.991332	-6.70552	TMOD3	Q9NYL9
149	-0.666865	3.32416	-1.03496	0.333239	0.653816	-6.71113	MFAP1	P55081
299	-0.0306637	3.59767	-0.0993757	0.923472	0.971638	-6.72073	DSG1	Q02413
162	0.636061	3.4737	1.09872	0.306261	0.653816	-6.72314	RPL37A	P61513
221	-0.208179	3.50399	-0.425391	0.682621	0.897894	-6.72986	LRPPRC	P42704
115	0.230968	3.61995	1.22396	0.258409	0.628317	-6.74895	TUBA1A	Q71U36
337	0.108929	3.62034	0.486614	0.640579	0.875622	-6.75772	GTPBP4	Q9BZE4
266	0.101026	3.62318	0.464063	0.655913	0.876947	-6.77085	RPL35A	P18077
250	-0.17493	3.48164	-0.316408	0.76041	0.912411	-6.80164	CRIPT	Q9P021
245	-0.29041	3.43581	-0.47412	0.649052	0.875622	-6.82015	ALYREF	Q86V81
185	0.143794	3.41183	0.212668	0.837312	0.93479	-6.82952	CAMSAP3	Q9P1Y5-1
195	-0.551815	3.11995	-0.556581	0.594198	0.844476	-6.82992	PSMA4	P25789
210	-0.155283	3.35613	-0.215361	0.835288	0.93479	-6.84407	TAB1	Q15750-1
157	0.56661	3.47532	1.00259	0.347632	0.657536	-6.86443	PFKFB3	Q16875
215	0.167111	3.36383	0.203988	0.843846	0.93479	-6.86533	RPS26	P62854
234	0.212229	3.43302	0.322471	0.755994	0.912411	-6.87007	SLC4A1AP	Q9BWU0
227	0.0405824	3.5363	0.0857374	0.933943	0.974544	-6.87717	BYSL	Q13895
127	0.284261	3.60226	1.17027	0.278107	0.628317	-6.88411	HDX	Q7Z353
212	-0.362305	3.4743	-0.704129	0.50285	0.78618	-6.88957	HNRNPC	P07910-2
93	-0.448312	3.4698	-0.920657	0.386187	0.694908	-6.89236	SPTBN1	Q01082-1
103	-0.333138	3.60008	-1.36543	0.212074	0.583306	-6.89792	YBX1	P67809
223	-0.387923	3.34748	-0.579119	0.579661	0.836907	-6.92639	RPL12	P30050-1
18	0.415266	3.60516	2.10836	0.070739	0.351631	-6.93524	STK38	Q15208
135	-0.188754	3.62071	-1.01165	0.343555	0.65747	-6.9449	HSPA9	P38646
180	0.126024	3.54624	0.292645	0.77781	0.912411	-6.96019	PHF5A	Q7RTV0
228	-0.247426	3.56206	-0.681418	0.516307	0.790065	-6.96153	RBM17	Q96I25
167	0.11399	3.58676	0.353918	0.733246	0.912356	-6.97439	KCTD17	Q8N5Z5-1
76	-0.326165	3.58242	-1.1292	0.293997	0.649188	-7.00515	HNRNPH1	P31943
241	-0.113852	3.56834	-0.309567	0.765405	0.912411	-7.0215	PTBP1	P26599
79	-1.05131	3.16401	-1.32585	0.224253	0.600022	-7.03292	RPS17	P08708
99	-0.400401	3.55624	-1.18029	0.27434	0.628317	-7.03857	RPL13	P26373-1
182	0.191341	3.58743	0.613755	0.55772	0.823788	-7.07185	RSL1D1	O76021
239	0.105626	3.58762	0.328066	0.751927	0.912411	-7.07185	U2SURP	O15042
174	0.184268	3.6118	0.783476	0.457626	0.745879	-7.07719	RPL32	P62910
89	-0.441952	3.49499	-1.02002	0.339822	0.653816	-7.08106	TUBB	P07437
169	-0.184711	3.48386	-0.350594	0.735638	0.912356	-7.11891	SNRPA1	P09661
123	-0.291874	3.54544	-0.760497	0.470432	0.755539	-7.12064	CHERP	Q8IWX8
9	-0.566794	3.54882	-1.88924	0.0984163	0.394707	-7.13617	TXNDC12	O95881
164	-0.0990297	3.34362	-0.133656	0.897228	0.964421	-7.14276	ANKFY1	Q9P2R3
152	0.18753	3.61437	0.861558	0.415906	0.711785	-7.15386	RPL3	P39023
107	0.231526	3.60669	0.978225	0.358777	0.67465	-7.19201	EEF1A1	P68104
191	-0.337487	3.48229	-0.656073	0.531591	0.803147	-7.21364	EIF1AX	P47813
75	-0.506224	3.52857	-1.3529	0.215866	0.5837	-7.23565	RPL23	P62829
90	-0.385632	3.54749	-1.08261	0.31291	0.653816	-7.24244	PTS	Q03393
344	-0.0103808	3.58991	-0.0350681	0.97295	0.991332	-7.26273	RTCB	Q9Y3I0
74	-0.390153	3.3528	-0.569973	0.585535	0.838482	-7.26906	SPINDOC	Q9BUA3
132	0.122833	3.58675	0.385498	0.710684	0.906336	-7.28062	IGF2BP1	Q9NZI8
43	-0.460196	3.42006	-0.802547	0.44718	0.73476	-7.28282	SPTAN1	Q13813-3
126	-0.211976	3.6032	-0.864677	0.414297	0.711785	-7.28782	RPL7A	P62424
130	0.109694	3.62663	0.623456	0.551664	0.818274	-7.32734	DHX9	Q08211
83	-0.160254	3.63356	-1.40346	0.200922	0.57539	-7.33177	NPM1	P06748
158	0.0446841	3.58562	0.135463	0.895848	0.964421	-7.35375	RPL21	P46778
47	0.456305	3.53063	1.10239	0.304762	0.653816	-7.36983	IVNS1ABP	Q9Y6Y0
150	-0.0107856	3.52492	-0.023154	0.982138	0.991332	-7.37557	OBI1	Q5W0B1
59	-0.453009	3.45736	-0.89395	0.399419	0.69971	-7.37813	PRPSAP2	O60256-1
146	0.168222	3.4632	0.287585	0.781532	0.912411	-7.40047	SNRPD2	P62316
36	0.417037	3.56599	1.23373	0.254953	0.628317	-7.40248	PRPS1	P60891
128	0.238085	3.59486	0.828541	0.433207	0.721519	-7.41412	RPS27	P42677
102	-0.264356	3.56696	-0.781836	0.458532	0.745879	-7.41705	FAM32A	Q9Y421-1
189	0.169494	3.61884	0.844999	0.424521	0.712166	-7.42583	RPS6	P62753
194	-0.184342	3.55432	-0.493416	0.63599	0.874563	-7.43125	C19orf53	Q9UNZ5
120	0.172965	3.53987	0.396388	0.702974	0.90517	-7.44476	HNRNPK	P61978
29	-0.023939	3.3818	-0.0342697	0.973566	0.991332	-7.45139	ACTA1	P68133
109	-0.103363	3.58532	-0.327105	0.752625	0.912411	-7.47858	RPL5	P46777
334	-0.0270706	3.61384	-0.118845	0.908552	0.965955	-7.48568	HDAC6	Q9UBN7-1
138	0.0667967	3.5829	0.203426	0.84427	0.93479	-7.48651	RPL30	P62888
55	-0.348704	3.54175	-0.918214	0.387383	0.694908	-7.49654	FRG1	Q14331
96	-0.247572	3.57643	-0.803276	0.446783	0.73476	-7.49879	RPS14	P62263
32	-0.354937	3.59123	-1.40102	0.201622	0.57539	-7.50676	RPS19	P39019
61	0.181152	3.44593	0.3174	0.759687	0.912411	-7.52578	STK38L	Q9Y2H1
168	0.0419662	3.5723	0.115657	0.910993	0.966445	-7.54109	RPL11	P62913
66	0.168343	3.52067	0.376213	0.717288	0.909292	-7.55348	THRAP3	Q9Y2W1
254	-0.017542	3.54098	-0.0415421	0.96796	0.991332	-7.57624	HNRNPA1	P09651-1
142	-0.0170928	3.59913	-0.0607905	0.953131	0.985441	-7.60461	RPL27	P61353
111	0.0808268	3.62191	0.414266	0.690395	0.901957	-7.61732	RPL26	P61254
106	-0.0528896	3.61926	-0.256042	0.804873	0.923654	-7.61733	RPL6	Q02878
110	-0.185727	3.61477	-0.904936	0.393936	0.696525	-7.63899	RPS28	P62857
94	0.137949	3.58816	0.451838	0.6643	0.88092	-7.67135	RPL10A	P62906
53	-0.120265	3.52491	-0.269178	0.795126	0.923654	-7.67166	SF3B2	Q13435
5	0.259966	3.61902	1.43302	0.192614	0.56404	-7.68524	TRIM21	P19474
51	-0.528659	3.28901	-0.702318	0.503914	0.78618	-7.69306	KCTD5	Q9NXV2
20	-0.81706	3.26642	-1.197	0.268151	0.628317	-7.69716	SNRPD3	P62318
28	0.437735	3.53737	1.05208	0.325817	0.653816	-7.6987	CLNS1A	P54105
166	0.0604019	3.59508	0.205189	0.842941	0.93479	-7.70508	RPS8	P62241
78	-0.183167	3.49821	-0.384596	0.711325	0.906336	-7.77447	PRPF31	Q8WWY3
92	0.157647	3.6232	0.905562	0.393625	0.696525	-7.80382	RPL31	P62899
57	-0.268539	3.55352	-0.748229	0.477367	0.761291	-7.8143	RPS10	P46783
12	-0.311763	3.60783	-1.50514	0.173617	0.525071	-7.85842	RPS3A	P61247
44	-0.170086	3.50321	-0.352363	0.734365	0.912356	-7.8609	SF3B1	O75533-1
67	0.16896	3.62603	1.01893	0.340306	0.653816	-7.86629	RPSA	P08865
46	0.0424088	3.5294	0.0946459	0.927102	0.972959	-7.8767	OTUD4	Q01804-1
64	-0.291228	3.58571	-1.02969	0.335552	0.653816	-7.89353	RPS7	P62081
113	0.210394	3.51561	0.419462	0.686759	0.900909	-7.9257	RPS29	P62273-1
24	0.362219	3.56271	1.02329	0.338375	0.653816	-7.95944	ACTB	P60709
14	-0.202348	3.62402	-1.26369	0.244599	0.623211	-7.95971	RPS3	P23396-1
148	-0.116178	3.61545	-0.552357	0.596945	0.844476	-7.96315	RPL35	P42766
68	-0.773804	3.2838	-1.2224	0.258966	0.628317	-7.9875	FAU	P62861
54	0.306436	3.54583	0.698685	0.506055	0.78618	-8.00984	RPS12	P25398
41	-0.171639	3.51789	-0.370959	0.721035	0.909292	-8.03158	SPIN1	Q9Y657
19	-0.227613	3.58233	-0.767429	0.466544	0.755539	-8.14355	HSPA1A	P0DMV8
11	-0.268972	3.60517	-1.20122	0.266606	0.628317	-8.14869	RPS4X	P62701
91	0.0827645	3.61609	0.390245	0.707319	0.905962	-8.16936	RPS2	P15880
13	0.440351	3.56645	1.32302	0.225146	0.600022	-8.19569	WDR77	Q9BQA1
39	-0.111525	3.6166	-0.533287	0.609433	0.85918	-8.20177	CHCHD2	Q9Y6H1
70	0.00852926	3.61649	0.0401638	0.969022	0.991332	-8.22973	RPS5	P46782
31	-0.115058	3.51089	-0.239575	0.817145	0.930366	-8.27759	RBM10	P98175-1
35	-1.09331	2.55825	-1.19096	0.270375	0.628317	-8.29013	HSPA8	P11142-1
38	-0.194297	3.41715	-0.30142	0.771369	0.912411	-8.3087	EIF4B	P23588
58	-0.150447	3.58858	-0.503897	0.628951	0.869485	-8.33986	RPS20	P60866
48	0.0262264	3.61587	0.121311	0.906665	0.965955	-8.42896	RPS11	P62280
26	0.150192	3.53435	0.338974	0.744022	0.912411	-8.4649	RIOK1	Q9BRS2
34	0.0599883	3.61164	0.256705	0.804381	0.923654	-8.4811	NCL	P19338
22	-0.178694	3.48098	-0.335927	0.746227	0.912411	-8.62841	SNRPB	P14678-1
3	0.31663	3.58467	1.06617	0.31981	0.653816	-8.73416	KIF11	P52732
7	-0.0662201	3.52884	-0.147385	0.886754	0.957744	-8.75838	PPM1B	O75688
37	-0.0482346	3.6064	-0.19516	0.850505	0.93479	-8.85331	RPS18	P62269
73	-0.0151466	3.62253	-0.0848786	0.934603	0.974544	-8.88935	IGKV2-29	A2NJV5
30	-0.0717289	3.61029	-0.312634	0.763164	0.912411	-9.16568	RPL38	P63173
10	-0.0693273	3.63475	-0.601144	0.565652	0.831441	-10.0446	C1QBP	Q07021
2	0.0850533	3.56428	0.23523	0.820392	0.93105	-10.0464	PRMT5	O14744
1	0.0904745	3.63887	1.09015	0.309782	0.653816	-10.7103	BRD4	O60885-1

## Sheet: Extended Data Fig. 2c
BD	Treatment	Dose(uM)	TR-FRET(520/490)
BD1	GNE11	100.056	0.226
BD1	GNE11	39.3359	0.222
BD1	GNE11	15.312	0.218
BD1	GNE11	6.07202	0.214
BD1	GNE11	2.37599	0.19
BD1	GNE11	0.937197	0.192
BD1	GNE11	0.369599	0.178
BD1	GNE11	0.1452	0.156
BD1	GNE11	0.0527999	0.156
BD1	GNE11	0.0263999	0.14
BD1	GNE11	0.00857998	0.144
BD1	GNE11	0.001	0.148
BD2	GNE11	100.056	0.288
BD2	GNE11	39.3359	0.332
BD2	GNE11	15.312	0.35
BD2	GNE11	6.07202	0.348
BD2	GNE11	2.37599	0.342
BD2	GNE11	0.937197	0.322
BD2	GNE11	0.369599	0.298
BD2	GNE11	0.1452	0.238
BD2	GNE11	0.0527999	0.186
BD2	GNE11	0.0263999	0.164
BD2	GNE11	0.00857998	0.152
BD2	GNE11	0.001	0.158
BD1	GNE11	100.056	0.234
BD1	GNE11	39.3359	0.206
BD1	GNE11	15.312	0.206
BD1	GNE11	6.07202	0.196
BD1	GNE11	2.37599	0.196
BD1	GNE11	0.937197	0.188
BD1	GNE11	0.369599	0.18
BD1	GNE11	0.1452	0.162
BD1	GNE11	0.0527999	0.148
BD1	GNE11	0.0263999	0.142
BD1	GNE11	0.00857998	0.146
BD1	GNE11	0.001	0.14
BD2	GNE11	100.056	0.284
BD2	GNE11	39.3359	0.336
BD2	GNE11	15.312	0.34
BD2	GNE11	6.07202	0.344
BD2	GNE11	2.37599	0.336
BD2	GNE11	0.937197	0.316
BD2	GNE11	0.369599	0.304
BD2	GNE11	0.1452	0.242
BD2	GNE11	0.0527999	0.19
BD2	GNE11	0.0263999	0.16
BD2	GNE11	0.00857998	0.166
BD2	GNE11	0.001	0.16
BD1	GNE11	100.056	0.222
BD1	GNE11	39.3359	0.218
BD1	GNE11	15.312	0.218
BD1	GNE11	6.07202	0.206
BD1	GNE11	2.37599	0.2
BD1	GNE11	0.937197	0.2
BD1	GNE11	0.369599	0.188
BD1	GNE11	0.1452	0.164
BD1	GNE11	0.0527999	0.158
BD1	GNE11	0.0263999	0.142
BD1	GNE11	0.00857998	0.152
BD1	GNE11	0.001	0.158
BD2	GNE11	100.056	0.29
BD2	GNE11	39.3359	0.334
BD2	GNE11	15.312	0.358
BD2	GNE11	6.07202	0.36
BD2	GNE11	2.37599	0.354
BD2	GNE11	0.937197	0.326
BD2	GNE11	0.369599	0.314
BD2	GNE11	0.1452	0.242
BD2	GNE11	0.0527999	0.19
BD2	GNE11	0.0263999	0.166
BD2	GNE11	0.00857998	0.16
BD2	GNE11	0.001	0.162
