# Supplementary material for: Template-assisted covalent modification underlies activity of covalent molecular glues
Source: Nat Chem Biol. 2024 Jul 29;20(12):1640–9. doi: 10.1038/s41589-024-01668-4 (PMC11582070; doi:10.1038/s41589-024-01668-4)
Supplement: Supplementary file 24 — Raw data for flow and TR-FRET. [file 41589_2024_1668_MOESM24_ESM.xlsx]

## Sheet: Extended Data Fig. 3a
Sample:	Round | Count	Round | Freq. of Parent	Round/mCherry+ | Count	Round/mCherry+ | Freq. of Parent	Round/mCherry+ | Mean (PE-CF594-A)	Round/mCherry+ | Mean (FITC-A)	eGFP/mCherry	Cell Line	Reporter	Treatment	Degrader Dose(uM)
Specimen_001_B2_B02_001.fcs	2483	80	2389	96.2	8701	7245	0.83	K562	BD2	JQ1	10
Specimen_001_B3_B03_002.fcs	2511	80.9	2422	96.5	8358	7209	0.86	K562	BD2	JQ1	3.16228
Specimen_001_B4_B04_003.fcs	2561	82.6	2466	96.3	8264	7368	0.89	K562	BD2	JQ1	1
Specimen_001_B5_B05_004.fcs	2505	83.3	2417	96.5	8190	7372	0.9	K562	BD2	JQ1	0.316228
Specimen_001_B6_B06_005.fcs	2564	81.4	2460	95.9	7796	7235	0.93	K562	BD2	JQ1	0.1
Specimen_001_B7_B07_006.fcs	2537	81.8	2437	96.1	7778	7613	0.98	K562	BD2	JQ1	0.0316228
Specimen_001_B8_B08_007.fcs	2493	81.6	2396	96.1	8148	7752	0.95	K562	BD2	JQ1	0.01
Specimen_001_B9_B09_008.fcs	2638	82.5	2531	95.9	8240	7673	0.93	K562	BD2	JQ1	0.00316228
Specimen_001_B10_B10_009.fcs	2677	82.5	2564	95.8	8146	7803	0.96	K562	BD2	JQ1	0.001
Specimen_001_B11_B11_010.fcs	2855	82.1	2766	96.9	8229	7440	0.9	K562	BD2	DMSO	0
Specimen_001_C2_C02_011.fcs	2537	79.4	2445	96.4	8150	6989	0.86	K562	BD2	JQ1	10
Specimen_001_C3_C03_012.fcs	2341	80.3	2246	95.9	7910	7236	0.91	K562	BD2	JQ1	3.16228
Specimen_001_C4_C04_013.fcs	1752	81	1683	96.1	7934	6915	0.87	K562	BD2	JQ1	1
Specimen_001_C5_C05_014.fcs	1826	79.3	1745	95.6	7907	7231	0.91	K562	BD2	JQ1	0.316228
Specimen_001_C6_C06_015.fcs	2329	81.2	2231	95.8	7619	7388	0.97	K562	BD2	JQ1	0.1
Specimen_001_C7_C07_016.fcs	2690	81.8	2578	95.8	7739	7715	1	K562	BD2	JQ1	0.0316228
Specimen_001_C8_C08_017.fcs	2023	81.2	1941	95.9	7857	7740	0.99	K562	BD2	JQ1	0.01
Specimen_001_C9_C09_018.fcs	2323	81	2218	95.5	7769	7569	0.97	K562	BD2	JQ1	0.00316228
Specimen_001_C10_C10_019.fcs	2028	81.4	1956	96.4	7744	7416	0.96	K562	BD2	JQ1	0.001
Specimen_001_C11_C11_020.fcs	2558	81.2	2464	96.3	8255	7683	0.93	K562	BD2	DMSO	0
Specimen_001_D2_D02_021.fcs	2470	80.9	2378	96.3	8658	7342	0.85	K562	BD2	JQ1	10
Specimen_001_D3_D03_022.fcs	2653	80.6	2554	96.3	7728	7250	0.94	K562	BD2	JQ1	3.16228
Specimen_001_D4_D04_023.fcs	1790	77.7	1721	96.1	7854	7129	0.91	K562	BD2	JQ1	1
Specimen_001_D5_D05_024.fcs	1624	78.5	1560	96.1	7607	7307	0.96	K562	BD2	JQ1	0.316228
Specimen_001_D6_D06_025.fcs	2222	80.1	2129	95.8	7547	7472	0.99	K562	BD2	JQ1	0.1
Specimen_001_D7_D07_026.fcs	1970	80.6	1886	95.7	7472	7653	1.02	K562	BD2	JQ1	0.0316228
Specimen_001_D8_D08_027.fcs	2078	81.9	2012	96.8	7881	8009	1.02	K562	BD2	JQ1	0.01
Specimen_001_D9_D09_028.fcs	2041	80.4	1976	96.8	7736	7619	0.98	K562	BD2	JQ1	0.00316228
Specimen_001_D10_D10_029.fcs	1869	79.5	1775	95	8077	7700	0.95	K562	BD2	JQ1	0.001
Specimen_001_D11_D11_030.fcs	1996	80.1	1925	96.4	8150	7504	0.92	K562	BD2	DMSO	0
Specimen_001_B2_B02_001.fcs	1894	77.5	1824	96.3	7458	4243	0.57	K562	BD2	GNE11	10
Specimen_001_B3_B03_002.fcs	2620	80.8	2515	96	7368	3503	0.48	K562	BD2	GNE11	3.16228
Specimen_001_B4_B04_003.fcs	1476	81	1411	95.6	7435	3330	0.45	K562	BD2	GNE11	1
Specimen_001_B5_B05_004.fcs	2405	80	2302	95.7	7489	3398	0.45	K562	BD2	GNE11	0.316228
Specimen_001_B6_B06_005.fcs	2412	82.8	2318	96.1	7329	3849	0.53	K562	BD2	GNE11	0.1
Specimen_001_B7_B07_006.fcs	2385	80.5	2282	95.7	7277	4546	0.62	K562	BD2	GNE11	0.0316228
Specimen_001_B8_B08_007.fcs	2497	81.7	2393	95.8	7418	5402	0.73	K562	BD2	GNE11	0.01
Specimen_001_B9_B09_008.fcs	2219	80	2129	95.9	7422	6183	0.83	K562	BD2	GNE11	0.00316228
Specimen_001_B10_B10_009.fcs	2485	81.3	2398	96.5	7399	6188	0.84	K562	BD2	GNE11	0.001
Specimen_001_B11_B11_010.fcs	1962	80.3	1856	94.6	7497	6566	0.88	K562	BD2	DMSO	0
Specimen_001_C2_C02_011.fcs	2339	80.3	2241	95.8	7386	4176	0.57	K562	BD2	GNE11	10
Specimen_001_C3_C03_012.fcs	1589	79.6	1520	95.7	7201	3388	0.47	K562	BD2	GNE11	3.16228
Specimen_001_C4_C04_013.fcs	1890	78.9	1816	96.1	7628	3326	0.44	K562	BD2	GNE11	1
Specimen_001_C5_C05_014.fcs	1789	81	1706	95.4	7113	3297	0.46	K562	BD2	GNE11	0.316228
Specimen_001_C6_C06_015.fcs	1741	80.6	1671	96	7307	3832	0.52	K562	BD2	GNE11	0.1
Specimen_001_C7_C07_016.fcs	2020	79.6	1942	96.1	7622	4733	0.62	K562	BD2	GNE11	0.0316228
Specimen_001_C8_C08_017.fcs	1868	79.5	1791	95.9	7247	5329	0.74	K562	BD2	GNE11	0.01
Specimen_001_C9_C09_018.fcs	1075	79	1031	95.9	7391	6309	0.85	K562	BD2	GNE11	0.00316228
Specimen_001_C10_C10_019.fcs	2165	80.8	2068	95.5	7710	6570	0.85	K562	BD2	GNE11	0.001
Specimen_001_C11_C11_020.fcs	2030	80	1957	96.4	7408	6433	0.87	K562	BD2	DMSO	0
Specimen_001_D2_D02_021.fcs	2248	81.3	2145	95.4	7691	4370	0.57	K562	BD2	GNE11	10
Specimen_001_D3_D03_022.fcs	2023	81.2	1934	95.6	7051	3317	0.47	K562	BD2	GNE11	3.16228
Specimen_001_D4_D04_023.fcs	1601	77.4	1532	95.7	6999	3092	0.44	K562	BD2	GNE11	1
Specimen_001_D5_D05_024.fcs	2401	81.1	2287	95.3	7408	3445	0.47	K562	BD2	GNE11	0.316228
Specimen_001_D6_D06_025.fcs	1592	80.7	1516	95.2	7186	3754	0.52	K562	BD2	GNE11	0.1
Specimen_001_D7_D07_026.fcs	2068	80	1981	95.8	7367	4616	0.63	K562	BD2	GNE11	0.0316228
Specimen_001_D8_D08_027.fcs	1177	78.8	1129	95.9	6933	5163	0.74	K562	BD2	GNE11	0.01
Specimen_001_D9_D09_028.fcs	2244	79.6	2164	96.4	7518	6110	0.81	K562	BD2	GNE11	0.00316228
Specimen_001_D10_D10_029.fcs	1282	80	1229	95.9	7258	6130	0.84	K562	BD2	GNE11	0.001
Specimen_001_D11_D11_030.fcs	2220	80.1	2123	95.6	7609	6480	0.85	K562	BD2	DMSO	0
Specimen_001_B2_B02_001.fcs	2923	76.8	2824	96.6	7724	1764	0.23	K562	BD2	TMX1	10
Specimen_001_B3_B03_002.fcs	2257	77.5	2167	96	7359	1568	0.21	K562	BD2	TMX1	3.16228
Specimen_001_B4_B04_003.fcs	2686	80.5	2571	95.7	7491	1626	0.22	K562	BD2	TMX1	1
Specimen_001_B5_B05_004.fcs	3210	81.3	3078	95.9	7100	1792	0.25	K562	BD2	TMX1	0.316228
Specimen_001_B6_B06_005.fcs	2768	80.7	2656	96	7429	2660	0.36	K562	BD2	TMX1	0.1
Specimen_001_B7_B07_006.fcs	3435	81.2	3302	96.1	7609	4213	0.55	K562	BD2	TMX1	0.0316228
Specimen_001_B8_B08_007.fcs	2768	81.8	2661	96.1	7310	5159	0.71	K562	BD2	TMX1	0.01
Specimen_001_B9_B09_008.fcs	3257	81.5	3133	96.2	7467	6259	0.84	K562	BD2	TMX1	0.00316228
Specimen_001_B10_B10_009.fcs	3350	81	3222	96.2	7263	6231	0.86	K562	BD2	TMX1	0.001
Specimen_001_B11_B11_010.fcs	3077	80.8	2963	96.3	7511	6586	0.88	K562	BD2	DMSO	0
Specimen_001_C2_C02_011.fcs	2553	77.6	2445	95.8	7602	1555	0.2	K562	BD2	TMX1	10
Specimen_001_C3_C03_012.fcs	2510	79.7	2432	96.9	7410	1551	0.21	K562	BD2	TMX1	3.16228
Specimen_001_C4_C04_013.fcs	2332	81.3	2227	95.5	7512	1707	0.23	K562	BD2	TMX1	1
Specimen_001_C5_C05_014.fcs	2354	80.8	2266	96.3	7182	1989	0.28	K562	BD2	TMX1	0.316228
Specimen_001_C6_C06_015.fcs	2737	80.9	2616	95.6	7219	2617	0.36	K562	BD2	TMX1	0.1
Specimen_001_C7_C07_016.fcs	2440	81.1	2350	96.3	7469	3997	0.54	K562	BD2	TMX1	0.0316228
Specimen_001_C8_C08_017.fcs	2476	81	2354	95.1	7396	5397	0.73	K562	BD2	TMX1	0.01
Specimen_001_C9_C09_018.fcs	2938	82.3	2799	95.3	7562	6165	0.82	K562	BD2	TMX1	0.00316228
Specimen_001_C10_C10_019.fcs	3063	82.5	2935	95.8	7406	6313	0.85	K562	BD2	TMX1	0.001
Specimen_001_C11_C11_020.fcs	2471	82.1	2371	96	7379	6395	0.87	K562	BD2	DMSO	0
Specimen_001_D2_D02_021.fcs	2382	78	2305	96.8	7617	1518	0.2	K562	BD2	TMX1	10
Specimen_001_D3_D03_022.fcs	2040	78.9	1965	96.3	7391	1640	0.22	K562	BD2	TMX1	3.16228
Specimen_001_D4_D04_023.fcs	2710	79	2590	95.6	7455	1741	0.23	K562	BD2	TMX1	1
Specimen_001_D5_D05_024.fcs	2497	81.7	2393	95.8	7058	1950	0.28	K562	BD2	TMX1	0.316228
Specimen_001_D6_D06_025.fcs	2282	79.6	2188	95.9	7287	2890	0.4	K562	BD2	TMX1	0.1
Specimen_001_D7_D07_026.fcs	2159	80.7	2072	96	7175	4004	0.56	K562	BD2	TMX1	0.0316228
Specimen_001_D8_D08_027.fcs	2413	79	2314	95.9	7267	5263	0.72	K562	BD2	TMX1	0.01
Specimen_001_D9_D09_028.fcs	2523	80.1	2412	95.6	7247	5994	0.83	K562	BD2	TMX1	0.00316228
Specimen_001_D10_D10_029.fcs	2729	81.8	2634	96.5	7290	6102	0.84	K562	BD2	TMX1	0.001
Specimen_001_D11_D11_030.fcs	2613	82.2	2510	96.1	7717	6638	0.86	K562	BD2	DMSO	0
Specimen_001_B2_B02_001.fcs	2224	69.6	2142	96.3	8655	1803	0.21	K562	BD2	MMH1	10
Specimen_001_B3_B03_002.fcs	2410	74.3	2313	96	8266	982	0.12	K562	BD2	MMH1	3.16228
Specimen_001_B4_B04_003.fcs	2266	74.2	2177	96.1	8100	590	0.07	K562	BD2	MMH1	1
Specimen_001_B5_B05_004.fcs	2092	75.4	2015	96.3	8230	504	0.06	K562	BD2	MMH1	0.316228
Specimen_001_B6_B06_005.fcs	2347	76.8	2243	95.6	8436	412	0.05	K562	BD2	MMH1	0.1
Specimen_001_B7_B07_006.fcs	2322	78.4	2226	95.9	8361	415	0.05	K562	BD2	MMH1	0.0316228
Specimen_001_B8_B08_007.fcs	2025	78.3	1962	96.9	8205	530	0.06	K562	BD2	MMH1	0.01
Specimen_001_B9_B09_008.fcs	2633	81.2	2541	96.5	7450	930	0.12	K562	BD2	MMH1	0.00316228
Specimen_001_B10_B10_009.fcs	2799	81.6	2697	96.4	7484	1189	0.16	K562	BD2	MMH1	0.001
Specimen_001_B11_B11_010.fcs	2662	80.9	2554	95.9	7632	6624	0.87	K562	BD2	DMSO	0
Specimen_001_C2_C02_011.fcs	1987	66.1	1910	96.1	8818	1983	0.22	K562	BD2	MMH1	10
Specimen_001_C3_C03_012.fcs	2254	73.8	2183	96.9	8048	988	0.12	K562	BD2	MMH1	3.16228
Specimen_001_C4_C04_013.fcs	1591	74.2	1527	96	8084	587	0.07	K562	BD2	MMH1	1
Specimen_001_C5_C05_014.fcs	2043	74.9	1965	96.2	8156	446	0.05	K562	BD2	MMH1	0.316228
Specimen_001_C6_C06_015.fcs	2072	76	1998	96.4	8438	438	0.05	K562	BD2	MMH1	0.1
Specimen_001_C7_C07_016.fcs	2014	76.5	1933	96	7929	421	0.05	K562	BD2	MMH1	0.0316228
Specimen_001_C8_C08_017.fcs	1976	77.9	1909	96.6	7853	486	0.06	K562	BD2	MMH1	0.01
Specimen_001_C9_C09_018.fcs	2551	81	2450	96	7407	881	0.12	K562	BD2	MMH1	0.00316228
Specimen_001_C10_C10_019.fcs	2648	81.7	2526	95.4	7234	1087	0.15	K562	BD2	MMH1	0.001
Specimen_001_C11_C11_020.fcs	2470	79.6	2366	95.8	7478	6553	0.88	K562	BD2	DMSO	0
Specimen_001_D2_D02_021.fcs	2155	69.5	2060	95.6	8873	1897	0.21	K562	BD2	MMH1	10
Specimen_001_D3_D03_022.fcs	2062	75.6	1973	95.7	8104	922	0.11	K562	BD2	MMH1	3.16228
Specimen_001_D4_D04_023.fcs	2245	75.8	2140	95.3	8330	545	0.07	K562	BD2	MMH1	1
Specimen_001_D5_D05_024.fcs	1979	76.6	1896	95.8	8164	459	0.06	K562	BD2	MMH1	0.316228
Specimen_001_D6_D06_025.fcs	1744	77.3	1678	96.2	7712	370	0.05	K562	BD2	MMH1	0.1
Specimen_001_D7_D07_026.fcs	1975	77.8	1902	96.3	8200	424	0.05	K562	BD2	MMH1	0.0316228
Specimen_001_D8_D08_027.fcs	1723	79.7	1650	95.8	7977	491	0.06	K562	BD2	MMH1	0.01
Specimen_001_D9_D09_028.fcs	2271	79.2	2175	95.8	7275	877	0.12	K562	BD2	MMH1	0.00316228
Specimen_001_D10_D10_029.fcs	2751	81.3	2636	95.8	7441	1245	0.17	K562	BD2	MMH1	0.001
Specimen_001_D11_D11_030.fcs	2564	81.4	2438	95.1	7323	6457	0.88	K562	BD2	DMSO	0
Specimen_001_B2_B02_001.fcs	1826	61.7	1764	96.6	10041	2230	0.22	K562	BD2	MMH2	10
Specimen_001_B3_B03_002.fcs	2295	75.1	2206	96.1	8146	610	0.07	K562	BD2	MMH2	3.16228
Specimen_001_B4_B04_003.fcs	2463	78.2	2364	96	8068	428	0.05	K562	BD2	MMH2	1
Specimen_001_B5_B05_004.fcs	2061	78.3	1970	95.6	8016	406	0.05	K562	BD2	MMH2	0.316228
Specimen_001_B6_B06_005.fcs	2209	78.3	2129	96.4	8004	376	0.05	K562	BD2	MMH2	0.1
Specimen_001_B7_B07_006.fcs	2426	79.4	2302	94.9	7914	451	0.06	K562	BD2	MMH2	0.0316228
Specimen_001_B8_B08_007.fcs	2490	81.5	2371	95.2	7338	697	0.09	K562	BD2	MMH2	0.01
Specimen_001_B9_B09_008.fcs	2376	81.5	2267	95.4	7163	1845	0.26	K562	BD2	MMH2	0.00316228
Specimen_001_B10_B10_009.fcs	2690	81.8	2584	96.1	7479	3061	0.41	K562	BD2	MMH2	0.001
Specimen_001_B11_B11_010.fcs	2626	79.8	2500	95.2	7527	6543	0.87	K562	BD2	DMSO	0
Specimen_001_C2_C02_011.fcs	1545	62	1489	96.4	9525	2102	0.22	K562	BD2	MMH2	10
Specimen_001_C3_C03_012.fcs	2009	73.7	1935	96.3	8286	604	0.07	K562	BD2	MMH2	3.16228
Specimen_001_C4_C04_013.fcs	1570	76.4	1493	95.1	7676	451	0.06	K562	BD2	MMH2	1
Specimen_001_C5_C05_014.fcs	2007	77.6	1929	96.1	8054	386	0.05	K562	BD2	MMH2	0.316228
Specimen_001_C6_C06_015.fcs	2158	76.5	2068	95.8	8233	373	0.05	K562	BD2	MMH2	0.1
Specimen_001_C7_C07_016.fcs	2112	80.2	2018	95.5	7944	429	0.05	K562	BD2	MMH2	0.0316228
Specimen_001_C8_C08_017.fcs	2266	79	2180	96.2	7237	664	0.09	K562	BD2	MMH2	0.01
Specimen_001_C9_C09_018.fcs	2717	80.3	2586	95.2	7162	1986	0.28	K562	BD2	MMH2	0.00316228
Specimen_001_C10_C10_019.fcs	2671	81.2	2573	96.3	7650	3043	0.4	K562	BD2	MMH2	0.001
Specimen_001_C11_C11_020.fcs	2521	81.3	2417	95.9	7356	6233	0.85	K562	BD2	DMSO	0
Specimen_001_D2_D02_021.fcs	1531	62.6	1478	96.5	9981	1789	0.18	K562	BD2	MMH2	10
Specimen_001_D3_D03_022.fcs	1631	75.4	1564	95.9	7885	545	0.07	K562	BD2	MMH2	3.16228
Specimen_001_D4_D04_023.fcs	1986	75.5	1903	95.8	7617	418	0.05	K562	BD2	MMH2	1
Specimen_001_D5_D05_024.fcs	2118	76.4	2026	95.7	8143	395	0.05	K562	BD2	MMH2	0.316228
Specimen_001_D6_D06_025.fcs	2325	76.1	2220	95.5	7882	397	0.05	K562	BD2	MMH2	0.1
Specimen_001_D7_D07_026.fcs	2120	79.1	2020	95.3	8194	466	0.06	K562	BD2	MMH2	0.0316228
Specimen_001_D8_D08_027.fcs	2170	79.6	2089	96.3	7374	664	0.09	K562	BD2	MMH2	0.01
Specimen_001_D9_D09_028.fcs	2346	79.2	2279	97.1	7297	2080	0.29	K562	BD2	MMH2	0.00316228
Specimen_001_D10_D10_029.fcs	2599	80.1	2483	95.5	7478	4114	0.55	K562	BD2	MMH2	0.001
Specimen_001_D11_D11_030.fcs	2701	82.1	2591	95.9	7583	6566	0.87	K562	BD2	DMSO	0

## Sheet: Extended Data Fig. 3b
Sample:	Round | Count	Round | Freq. of Parent	Round/mCherry+ | Count	Round/mCherry+ | Freq. of Parent	Round/mCherry+ | Mean (PE-CF594-A)	Round/mCherry+ | Mean (FITC-A)	eGFP/mCherry	Cell Line	Reporter	Treatment	Degrader Dose(uM)	Time(hr)
Specimen_001_A2_A02_001.fcs	4687	77.4	4495	95.9	8925	6410	0.72	K562	BD2	JQ1	10	1
Specimen_001_A3_A03_002.fcs	4207	77.8	4003	95.2	8561	6255	0.73	K562	BD2	JQ1	10	1
Specimen_001_A4_A04_003.fcs	3747	76.7	3573	95.4	8496	6211	0.73	K562	BD2	JQ1	10	1
Specimen_001_A5_A05_004.fcs	3868	77.6	3707	95.8	8587	6247	0.73	K562	BD2	JQ1	10	2
Specimen_001_A6_A06_005.fcs	3604	77.5	3463	96.1	8905	6412	0.72	K562	BD2	JQ1	10	2
Specimen_001_A7_A07_006.fcs	3445	76.5	3299	95.8	8724	6238	0.72	K562	BD2	JQ1	10	2
Specimen_001_A8_A08_007.fcs	3373	76.3	3203	95	8930	6304	0.71	K562	BD2	JQ1	10	4
Specimen_001_A9_A09_008.fcs	3845	77.9	3679	95.7	9119	6313	0.69	K562	BD2	JQ1	10	4
Specimen_001_A10_A10_009.fcs	3355	76.8	3229	96.2	8845	6214	0.7	K562	BD2	JQ1	10	4
Specimen_001_B2_B02_010.fcs	3573	78.4	3414	95.5	8320	5909	0.71	K562	BD2	TMX1	1	1
Specimen_001_B3_B03_011.fcs	3400	78.6	3221	94.7	8410	6251	0.74	K562	BD2	TMX1	1	1
Specimen_001_B4_B04_012.fcs	3262	77.1	3118	95.6	8165	5968	0.73	K562	BD2	TMX1	1	1
Specimen_001_B5_B05_013.fcs	3168	78.4	3025	95.5	8112	5779	0.71	K562	BD2	TMX1	1	2
Specimen_001_B6_B06_014.fcs	3449	77.2	3319	96.2	8119	5728	0.71	K562	BD2	TMX1	1	2
Specimen_001_B7_B07_015.fcs	3496	78.3	3337	95.5	8177	5643	0.69	K562	BD2	TMX1	1	2
Specimen_001_B8_B08_016.fcs	3380	78.2	3234	95.7	8088	4930	0.61	K562	BD2	TMX1	1	4
Specimen_001_B9_B09_017.fcs	3504	77.7	3341	95.3	8036	4878	0.61	K562	BD2	TMX1	1	4
Specimen_001_B10_B10_018.fcs	3169	77.7	3033	95.7	8354	4765	0.57	K562	BD2	TMX1	1	4
Specimen_001_C2_C02_019.fcs	3397	77.7	3250	95.7	8428	6279	0.75	K562	BD2	GNE11	1	1
Specimen_001_C3_C03_020.fcs	3394	79.4	3246	95.6	8001	6322	0.79	K562	BD2	GNE11	1	1
Specimen_001_C4_C04_021.fcs	3521	78	3345	95	7678	6168	0.8	K562	BD2	GNE11	1	1
Specimen_001_C5_C05_022.fcs	3098	77.5	2962	95.6	7635	5947	0.78	K562	BD2	GNE11	1	2
Specimen_001_C6_C06_023.fcs	3171	78.5	3030	95.6	7797	6123	0.79	K562	BD2	GNE11	1	2
Specimen_001_C7_C07_024.fcs	3273	80	3128	95.6	7742	6105	0.79	K562	BD2	GNE11	1	2
Specimen_001_C8_C08_025.fcs	3207	76.7	3061	95.4	7436	5664	0.76	K562	BD2	GNE11	1	4
Specimen_001_C9_C09_026.fcs	3495	78.3	3345	95.7	8045	5976	0.74	K562	BD2	GNE11	1	4
Specimen_001_C10_C10_027.fcs	3248	77	3090	95.1	8173	5808	0.71	K562	BD2	GNE11	1	4
Specimen_001_D2_D02_028.fcs	3692	78.6	3553	96.2	8414	4495	0.53	K562	BD2	MMH1	0.1	1
Specimen_001_D3_D03_029.fcs	3264	78	3110	95.3	7794	4524	0.58	K562	BD2	MMH1	0.1	1
Specimen_001_D4_D04_030.fcs	3237	77.4	3086	95.3	7636	4671	0.61	K562	BD2	MMH1	0.1	1
Specimen_001_D5_D05_031.fcs	3265	78.9	3105	95.1	7469	1684	0.23	K562	BD2	MMH1	0.1	2
Specimen_001_D6_D06_032.fcs	3170	78.4	2996	94.5	7370	1697	0.23	K562	BD2	MMH1	0.1	2
Specimen_001_D7_D07_033.fcs	3312	77.4	3155	95.3	7469	1551	0.21	K562	BD2	MMH1	0.1	2
Specimen_001_D8_D08_034.fcs	3212	77.7	3077	95.8	7472	394	0.05	K562	BD2	MMH1	0.1	4
Specimen_001_D9_D09_035.fcs	3517	76.4	3360	95.5	7743	400	0.05	K562	BD2	MMH1	0.1	4
Specimen_001_D10_D10_036.fcs	3578	77.7	3417	95.5	8269	430	0.05	K562	BD2	MMH1	0.1	4
Specimen_001_E2_E02_037.fcs	3431	78.5	3300	96.2	8392	4603	0.55	K562	BD2	MMH2	0.1	1
Specimen_001_E3_E03_038.fcs	3572	77.6	3401	95.2	7822	4401	0.56	K562	BD2	MMH2	0.1	1
Specimen_001_E4_E04_039.fcs	3412	77.2	3241	95	7338	4484	0.61	K562	BD2	MMH2	0.1	1
Specimen_001_E5_E05_040.fcs	3645	76.8	3464	95	7540	2107	0.28	K562	BD2	MMH2	0.1	2
Specimen_001_E6_E06_041.fcs	3451	78.1	3292	95.4	7596	1809	0.24	K562	BD2	MMH2	0.1	2
Specimen_001_E7_E07_042.fcs	2895	77	2749	95	7593	2011	0.26	K562	BD2	MMH2	0.1	2
Specimen_001_E8_E08_043.fcs	2956	77.6	2825	95.6	7497	524	0.07	K562	BD2	MMH2	0.1	4
Specimen_001_E9_E09_044.fcs	2750	77	2617	95.2	8048	542	0.07	K562	BD2	MMH2	0.1	4
Specimen_001_E10_E10_045.fcs	3475	77	3309	95.2	8078	630	0.08	K562	BD2	MMH2	0.1	4
Specimen_001_H2_H02_064.fcs	3612	78.4	3455	95.7	9376	6333	0.68	K562	BD2	DMSO	0	1
Specimen_001_H3_H03_065.fcs	2845	77.6	2721	95.6	9354	6350	0.68	K562	BD2	DMSO	0	1
Specimen_001_H4_H04_066.fcs	3701	77.2	3547	95.8	9238	6247	0.68	K562	BD2	DMSO	0	1
Specimen_001_H5_H05_067.fcs	3010	78.1	2890	96	9208	6341	0.69	K562	BD2	DMSO	0	2
Specimen_001_H6_H06_068.fcs	3507	77.7	3364	95.9	9331	6320	0.68	K562	BD2	DMSO	0	2
Specimen_001_H7_H07_069.fcs	3195	77.2	3062	95.8	9442	6400	0.68	K562	BD2	DMSO	0	2
Specimen_001_H8_H08_070.fcs	3308	78.2	3177	96	9537	6342	0.66	K562	BD2	DMSO	0	4
Specimen_001_H9_H09_071.fcs	3408	77.7	3279	96.2	9541	6518	0.68	K562	BD2	DMSO	0	4
Specimen_001_H10_H10_072.fcs	3247	79.4	3128	96.3	9431	6398	0.68	K562	BD2	DMSO	0	4
Specimen_001_A2_A02_001.fcs	3416	78.9	3256	95.3	8066	5821	0.72	K562	BD2	JQ1	10	6
Specimen_001_A3_A03_002.fcs	2492	75.3	2399	96.3	8177	5871	0.72	K562	BD2	JQ1	10	6
Specimen_001_A4_A04_003.fcs	3329	77.2	3182	95.6	8159	5872	0.72	K562	BD2	JQ1	10	6
Specimen_001_A5_A05_004.fcs	3697	76.4	3542	95.8	8336	5855	0.7	K562	BD2	JQ1	10	8
Specimen_001_A6_A06_005.fcs	3907	77	3746	95.9	8575	5877	0.69	K562	BD2	JQ1	10	8
Specimen_001_A7_A07_006.fcs	3746	76.6	3590	95.8	8366	5779	0.69	K562	BD2	JQ1	10	8
Specimen_001_A8_A08_007.fcs	3460	75.1	3332	96.3	9081	6743	0.74	K562	BD2	JQ1	10	24
Specimen_001_A9_A09_008.fcs	3580	72.5	3436	96	9008	6588	0.73	K562	BD2	JQ1	10	24
Specimen_001_A10_A10_009.fcs	3596	74.3	3453	96	9508	7126	0.75	K562	BD2	JQ1	10	24
Specimen_001_B2_B02_010.fcs	3713	76.7	3539	95.3	8399	3729	0.44	K562	BD2	TMX1	1	6
Specimen_001_B3_B03_011.fcs	3401	77.8	3262	95.9	8200	3684	0.45	K562	BD2	TMX1	1	6
Specimen_001_B4_B04_012.fcs	3608	76.8	3431	95.1	7964	3585	0.45	K562	BD2	TMX1	1	6
Specimen_001_B5_B05_013.fcs	3303	78.1	3138	95	8002	3162	0.4	K562	BD2	TMX1	1	8
Specimen_001_B6_B06_014.fcs	3384	79.1	3197	94.5	8001	3169	0.4	K562	BD2	TMX1	1	8
Specimen_001_B7_B07_015.fcs	2630	76.2	2526	96	7974	3106	0.39	K562	BD2	TMX1	1	8
Specimen_001_B8_B08_016.fcs	3404	76.2	3271	96.1	8349	2662	0.32	K562	BD2	TMX1	1	24
Specimen_001_B9_B09_017.fcs	3528	75.8	3391	96.1	8381	2639	0.31	K562	BD2	TMX1	1	24
Specimen_001_B10_B10_018.fcs	2383	73.1	2285	95.9	8688	2682	0.31	K562	BD2	TMX1	1	24
Specimen_001_C2_C02_019.fcs	3530	75.9	3364	95.3	8052	5150	0.64	K562	BD2	GNE11	1	6
Specimen_001_C3_C03_020.fcs	3310	77.4	3179	96	7595	5174	0.68	K562	BD2	GNE11	1	6
Specimen_001_C4_C04_021.fcs	3200	78.3	3054	95.4	7676	5381	0.7	K562	BD2	GNE11	1	6
Specimen_001_C5_C05_022.fcs	3525	75.8	3337	94.7	7645	5006	0.65	K562	BD2	GNE11	1	8
Specimen_001_C6_C06_023.fcs	3505	76.6	3327	94.9	7713	4953	0.64	K562	BD2	GNE11	1	8
Specimen_001_C7_C07_024.fcs	3336	78	3162	94.8	7513	4967	0.66	K562	BD2	GNE11	1	8
Specimen_001_C8_C08_025.fcs	2379	76.3	2266	95.3	7975	3684	0.46	K562	BD2	GNE11	1	24
Specimen_001_C9_C09_026.fcs	3733	76.4	3579	95.9	8040	3596	0.45	K562	BD2	GNE11	1	24
Specimen_001_C10_C10_027.fcs	3086	75.5	2955	95.8	8158	3421	0.42	K562	BD2	GNE11	1	24
Specimen_001_D2_D02_028.fcs	2379	75.6	2265	95.2	8124	313	0.04	K562	BD2	MMH1	0.1	6
Specimen_001_D3_D03_029.fcs	2593	75.3	2471	95.3	7723	322	0.04	K562	BD2	MMH1	0.1	6
Specimen_001_D4_D04_030.fcs	3674	75.9	3495	95.1	7550	302	0.04	K562	BD2	MMH1	0.1	6
Specimen_001_D5_D05_031.fcs	3436	77	3260	94.9	7482	258	0.03	K562	BD2	MMH1	0.1	8
Specimen_001_D6_D06_032.fcs	3063	75.8	2926	95.5	7429	276	0.04	K562	BD2	MMH1	0.1	8
Specimen_001_D7_D07_033.fcs	3670	77.3	3497	95.3	7471	281	0.04	K562	BD2	MMH1	0.1	8
Specimen_001_D8_D08_034.fcs	1736	66.2	1662	95.7	9409	635	0.07	K562	BD2	MMH1	0.1	24
Specimen_001_D9_D09_035.fcs	1947	64	1868	95.9	9045	579	0.06	K562	BD2	MMH1	0.1	24
Specimen_001_D10_D10_036.fcs	2043	64.8	1950	95.4	9178	578	0.06	K562	BD2	MMH1	0.1	24
Specimen_001_E2_E02_037.fcs	3957	76.5	3776	95.4	8156	342	0.04	K562	BD2	MMH2	0.1	6
Specimen_001_E3_E03_038.fcs	3434	76.9	3257	94.8	7657	344	0.04	K562	BD2	MMH2	0.1	6
Specimen_001_E4_E04_039.fcs	3320	76	3168	95.4	7622	343	0.05	K562	BD2	MMH2	0.1	6
Specimen_001_E5_E05_040.fcs	3412	76.4	3243	95	7600	275	0.04	K562	BD2	MMH2	0.1	8
Specimen_001_E6_E06_041.fcs	3472	75.4	3308	95.3	7608	285	0.04	K562	BD2	MMH2	0.1	8
Specimen_001_E7_E07_042.fcs	3125	76.4	2971	95.1	7569	303	0.04	K562	BD2	MMH2	0.1	8
Specimen_001_E8_E08_043.fcs	2349	68.5	2240	95.4	8598	571	0.07	K562	BD2	MMH2	0.1	24
Specimen_001_E9_E09_044.fcs	2807	69.4	2693	95.9	8865	575	0.06	K562	BD2	MMH2	0.1	24
Specimen_001_E10_E10_045.fcs	2735	66.9	2603	95.2	9099	555	0.06	K562	BD2	MMH2	0.1	24
Specimen_001_H2_H02_064.fcs	4450	77.6	4268	95.9	9028	6188	0.69	K562	BD2	DMSO	0	6
Specimen_001_H3_H03_065.fcs	3541	76.9	3385	95.6	9016	6142	0.68	K562	BD2	DMSO	0	6
Specimen_001_H4_H04_066.fcs	4144	77.3	3926	94.7	9264	6347	0.69	K562	BD2	DMSO	0	6
Specimen_001_H5_H05_067.fcs	3290	75.3	3155	95.9	8984	6078	0.68	K562	BD2	DMSO	0	8
Specimen_001_H6_H06_068.fcs	4063	77.3	3854	94.9	9264	6323	0.68	K562	BD2	DMSO	0	8
Specimen_001_H7_H07_069.fcs	3629	76.4	3470	95.6	9019	6218	0.69	K562	BD2	DMSO	0	8
Specimen_001_H8_H08_070.fcs	3310	76.5	3167	95.7	9469	6493	0.69	K562	BD2	DMSO	0	24
Specimen_001_H9_H09_071.fcs	3619	77.8	3466	95.8	9269	6283	0.68	K562	BD2	DMSO	0	24
Specimen_001_H10_H10_072.fcs	3475	77.8	3347	96.3	8963	6195	0.69	K562	BD2	DMSO	0	24
Specimen_001_A5_A05_001.fcs	2477	73.3	2361	95.3	7293	5864	0.8	K562	BD2	JQ1	10	16
Specimen_001_A6_A06_002.fcs	3360	74.5	3202	95.3	7430	5913	0.8	K562	BD2	JQ1	10	16
Specimen_001_A7_A07_003.fcs	3545	75.4	3380	95.3	7360	5847	0.79	K562	BD2	JQ1	10	16
Specimen_001_B5_B05_004.fcs	3058	76.5	2901	94.9	7131	1714	0.24	K562	BD2	TMX1	1	16
Specimen_001_B6_B06_005.fcs	3308	77.3	3119	94.3	6956	1693	0.24	K562	BD2	TMX1	1	16
Specimen_001_B7_B07_006.fcs	3335	75.5	3205	96.1	7036	1754	0.25	K562	BD2	TMX1	1	16
Specimen_001_C5_C05_007.fcs	2694	75.4	2552	94.7	7028	3225	0.46	K562	BD2	GNE11	1	16
Specimen_001_C6_C06_008.fcs	2996	76.8	2845	95	7175	3317	0.46	K562	BD2	GNE11	1	16
Specimen_001_C7_C07_009.fcs	2972	75.3	2825	95.1	7051	3289	0.47	K562	BD2	GNE11	1	16
Specimen_001_D5_D05_010.fcs	3060	71.5	2930	95.8	7838	396	0.05	K562	BD2	MMH1	0.1	16
Specimen_001_D6_D06_011.fcs	2728	71.7	2602	95.4	7715	414	0.05	K562	BD2	MMH1	0.1	16
Specimen_001_D7_D07_012.fcs	2892	71.5	2735	94.6	7726	391	0.05	K562	BD2	MMH1	0.1	16
Specimen_001_E5_E05_013.fcs	3040	72.7	2904	95.5	7768	372	0.05	K562	BD2	MMH2	0.1	16
Specimen_001_E6_E06_014.fcs	2620	72.4	2484	94.8	7827	382	0.05	K562	BD2	MMH2	0.1	16
Specimen_001_E7_E07_015.fcs	2950	73.8	2804	95.1	7362	340	0.05	K562	BD2	MMH2	0.1	16
Specimen_001_H5_H05_022.fcs	2778	74.8	2647	95.3	7012	5092	0.73	K562	BD2	DMSO	0	16
Specimen_001_H6_H06_023.fcs	2747	75.9	2624	95.5	7270	5251	0.72	K562	BD2	DMSO	0	16
Specimen_001_H7_H07_024.fcs	2894	76	2755	95.2	7067	5083	0.72	K562	BD2	DMSO	0	16
Specimen_001_A5_A05_001.fcs	3539	76.1	3396	96	8610	6355	0.74	K562	BD2	JQ1	10	20
Specimen_001_A6_A06_002.fcs	3812	75.1	3664	96.1	8879	6445	0.73	K562	BD2	JQ1	10	20
Specimen_001_A7_A07_003.fcs	3479	75.5	3331	95.7	8853	6385	0.72	K562	BD2	JQ1	10	20
Specimen_001_B5_B05_004.fcs	3728	78.5	3585	96.2	7980	2272	0.28	K562	BD2	TMX1	1	20
Specimen_001_B6_B06_005.fcs	3130	75.7	2993	95.6	8125	2288	0.28	K562	BD2	TMX1	1	20
Specimen_001_B7_B07_006.fcs	3474	78.6	3335	96	8316	2332	0.28	K562	BD2	TMX1	1	20
Specimen_001_C5_C05_007.fcs	3124	77.3	2971	95.1	7506	3548	0.47	K562	BD2	GNE11	1	20
Specimen_001_C6_C06_008.fcs	3239	77.4	3099	95.7	7423	3396	0.46	K562	BD2	GNE11	1	20
Specimen_001_C7_C07_009.fcs	3488	76.5	3323	95.3	7788	3506	0.45	K562	BD2	GNE11	1	20
Specimen_001_D5_D05_010.fcs	2698	67.5	2591	96	8877	602	0.07	K562	BD2	MMH1	0.1	20
Specimen_001_D6_D06_011.fcs	2313	67.4	2221	96	8539	506	0.06	K562	BD2	MMH1	0.1	20
Specimen_001_D7_D07_012.fcs	2321	67.6	2208	95.1	8838	487	0.06	K562	BD2	MMH1	0.1	20
Specimen_001_E5_E05_013.fcs	2624	69.8	2490	94.9	8606	458	0.05	K562	BD2	MMH2	0.1	20
Specimen_001_E6_E06_014.fcs	2597	69.1	2471	95.1	8428	509	0.06	K562	BD2	MMH2	0.1	20
Specimen_001_E7_E07_015.fcs	2304	71	2201	95.5	8473	447	0.05	K562	BD2	MMH2	0.1	20
Specimen_001_H5_H05_022.fcs	3276	78.3	3159	96.4	9236	5821	0.63	K562	BD2	DMSO	0	20
Specimen_001_H6_H06_023.fcs	3840	79.3	3687	96	9340	6060	0.65	K562	BD2	DMSO	0	20
Specimen_001_H7_H07_024.fcs	3375	78.9	3237	95.9	9156	5794	0.63	K562	BD2	DMSO	0	20

## Sheet: Extended Data Fig. 3c
Sample:	Round | Count	Round | Freq. of Parent	Round/mCherry+ | Count	Round/mCherry+ | Freq. of Parent	Round/mCherry+ | Mean (PE-CF594-A)	Round/mCherry+ | Mean (FITC-A)	eGFP/mCherry	Cell Line	Reporter	Treatment	Degrader Dose(uM)
Specimen_001_B2_B02_001.fcs	2231	74.2	2152	96.5	8152	413	0.05	K562	BD2	MMH1	0.1
Specimen_001_B3_B03_002.fcs	2669	77.8	2561	96	8254	454	0.06	K562	BD2	MMH1	0.0316228
Specimen_001_B4_B04_003.fcs	2774	77.7	2657	95.8	8364	537	0.06	K562	BD2	MMH1	0.01
Specimen_001_B5_B05_004.fcs	2446	81.3	2347	96	7963	927	0.12	K562	BD2	MMH1	0.00316228
Specimen_001_B6_B06_005.fcs	2781	81.1	2670	96	7824	1490	0.19	K562	BD2	MMH1	0.001
Specimen_001_B7_B07_006.fcs	2576	81.8	2464	95.7	7651	3199	0.42	K562	BD2	MMH1	0.000316228
Specimen_001_B8_B08_007.fcs	2426	81.9	2329	96	7795	5231	0.67	K562	BD2	MMH1	0.0001
Specimen_001_B9_B09_008.fcs	2835	81.5	2722	96	7831	6437	0.82	K562	BD2	MMH1	3.16e-05
Specimen_001_B10_B10_009.fcs	2583	82	2494	96.6	7707	6674	0.87	K562	BD2	MMH1	1e-05
Specimen_001_B11_B11_010.fcs	2720	80.4	2587	95.1	7792	6766	0.87	K562	BD2	DMSO	0
Specimen_001_C2_C02_011.fcs	1852	75.8	1778	96	8350	410	0.05	K562	BD2	MMH1	0.1
Specimen_001_C3_C03_012.fcs	2025	75.6	1945	96	8263	431	0.05	K562	BD2	MMH1	0.0316228
Specimen_001_C4_C04_013.fcs	2478	77.5	2367	95.5	8144	537	0.07	K562	BD2	MMH1	0.01
Specimen_001_C5_C05_014.fcs	1722	81.4	1643	95.4	7329	874	0.12	K562	BD2	MMH1	0.00316228
Specimen_001_C6_C06_015.fcs	2817	81	2691	95.5	7670	1490	0.19	K562	BD2	MMH1	0.001
Specimen_001_C7_C07_016.fcs	2641	81.4	2534	95.9	7559	3094	0.41	K562	BD2	MMH1	0.000316228
Specimen_001_C8_C08_017.fcs	2476	81	2363	95.4	7572	5012	0.66	K562	BD2	MMH1	0.0001
Specimen_001_C9_C09_018.fcs	2755	81.4	2635	95.6	7326	6228	0.85	K562	BD2	MMH1	3.16e-05
Specimen_001_C10_C10_019.fcs	2622	80.9	2506	95.6	7712	6535	0.85	K562	BD2	MMH1	1e-05
Specimen_001_C11_C11_020.fcs	2515	81.1	2428	96.5	7632	6565	0.86	K562	BD2	DMSO	0
Specimen_001_D2_D02_021.fcs	2256	76.2	2171	96.2	8731	508	0.06	K562	BD2	MMH1	0.1
Specimen_001_D3_D03_022.fcs	2335	77.6	2242	96	8426	422	0.05	K562	BD2	MMH1	0.0316228
Specimen_001_D4_D04_023.fcs	2259	78.8	2155	95.4	8070	582	0.07	K562	BD2	MMH1	0.01
Specimen_001_D5_D05_024.fcs	2105	80	2026	96.2	7300	920	0.13	K562	BD2	MMH1	0.00316228
Specimen_001_D6_D06_025.fcs	2288	81.1	2178	95.2	7198	1471	0.2	K562	BD2	MMH1	0.001
Specimen_001_D7_D07_026.fcs	1778	80.5	1703	95.8	7006	3091	0.44	K562	BD2	MMH1	0.000316228
Specimen_001_D8_D08_027.fcs	2274	82	2179	95.8	7301	5142	0.7	K562	BD2	MMH1	0.0001
Specimen_001_D9_D09_028.fcs	2531	80.4	2432	96.1	7593	6484	0.85	K562	BD2	MMH1	3.16e-05
Specimen_001_D10_D10_029.fcs	2678	81.4	2580	96.3	7710	6664	0.86	K562	BD2	MMH1	1e-05
Specimen_001_D11_D11_030.fcs	2754	81.4	2665	96.8	7869	6763	0.86	K562	BD2	DMSO	0
Specimen_001_E2_E02_031.fcs	2051	75.2	1966	95.9	8498	398	0.05	K562	BD2	MMH2	0.1
Specimen_001_E3_E03_032.fcs	1962	77.3	1901	96.9	8392	448	0.05	K562	BD2	MMH2	0.0316228
Specimen_001_E4_E04_033.fcs	2014	79.4	1931	95.9	7916	701	0.09	K562	BD2	MMH2	0.01
Specimen_001_E5_E05_034.fcs	2035	78.7	1944	95.5	7620	1467	0.19	K562	BD2	MMH2	0.00316228
Specimen_001_E6_E06_035.fcs	2172	81.1	2085	96	7971	3767	0.47	K562	BD2	MMH2	0.001
Specimen_001_E7_E07_036.fcs	1774	80.3	1715	96.7	7383	5548	0.75	K562	BD2	MMH2	0.000316228
Specimen_001_E8_E08_037.fcs	1847	81.9	1785	96.6	7703	6695	0.87	K562	BD2	MMH2	0.0001
Specimen_001_E9_E09_038.fcs	1944	81.1	1875	96.5	7489	6671	0.89	K562	BD2	MMH2	3.16e-05
Specimen_001_E10_E10_039.fcs	2217	81.3	2142	96.6	7703	6788	0.88	K562	BD2	MMH2	1e-05
Specimen_001_E11_E11_040.fcs	2235	82	2146	96	7918	6938	0.88	K562	BD2	DMSO	0
Specimen_001_F2_F02_041.fcs	1684	76.2	1622	96.3	8757	362	0.04	K562	BD2	MMH2	0.1
Specimen_001_F3_F03_042.fcs	2036	78.8	1971	96.8	8333	408	0.05	K562	BD2	MMH2	0.0316228
Specimen_001_F4_F04_043.fcs	1741	80.5	1687	96.9	7812	584	0.07	K562	BD2	MMH2	0.01
Specimen_001_F5_F05_044.fcs	1388	78.4	1323	95.3	7380	1375	0.19	K562	BD2	MMH2	0.00316228
Specimen_001_F6_F06_045.fcs	2149	81.6	2074	96.5	7810	3687	0.47	K562	BD2	MMH2	0.001
Specimen_001_F7_F07_046.fcs	2268	81.8	2192	96.6	7768	5518	0.71	K562	BD2	MMH2	0.000316228
Specimen_001_F8_F08_047.fcs	2137	81.2	2032	95.1	7784	6440	0.83	K562	BD2	MMH2	0.0001
Specimen_001_F9_F09_048.fcs	2207	81	2130	96.5	7930	6917	0.87	K562	BD2	MMH2	3.16e-05
Specimen_001_F10_F10_049.fcs	2142	81.4	2067	96.5	8018	7036	0.88	K562	BD2	MMH2	1e-05
Specimen_001_F11_F11_050.fcs	1925	81.9	1848	96	7860	6941	0.88	K562	BD2	DMSO	0
Specimen_001_G2_G02_051.fcs	1788	74.6	1714	95.9	8880	401	0.05	K562	BD2	MMH2	0.1
Specimen_001_G3_G03_052.fcs	2058	78.2	1990	96.7	8426	370	0.04	K562	BD2	MMH2	0.0316228
Specimen_001_G4_G04_053.fcs	1883	80.1	1800	95.6	8150	613	0.08	K562	BD2	MMH2	0.01
Specimen_001_G5_G05_054.fcs	2205	80.9	2121	96.2	7700	1399	0.18	K562	BD2	MMH2	0.00316228
Specimen_001_G6_G06_055.fcs	2082	80.5	1997	95.9	7722	3383	0.44	K562	BD2	MMH2	0.001
Specimen_001_G7_G07_056.fcs	2305	81.7	2230	96.7	7981	5513	0.69	K562	BD2	MMH2	0.000316228
Specimen_001_G8_G08_057.fcs	1816	80.6	1748	96.3	8106	6500	0.8	K562	BD2	MMH2	0.0001
Specimen_001_G9_G09_058.fcs	1948	81.3	1886	96.8	7871	6904	0.88	K562	BD2	MMH2	3.16e-05
Specimen_001_G10_G10_059.fcs	1696	80.2	1630	96.1	8414	7530	0.89	K562	BD2	MMH2	1e-05
Specimen_001_G11_G11_060.fcs	2228	80.3	2151	96.5	7949	6968	0.88	K562	BD2	DMSO	0

## Sheet: Extended Data Fig. 3d
Treatment	Dose(uM)	TR-FRET(520/490)
JQ1	100	0.162
JQ1	31.6228	0.156
JQ1	10	0.152
JQ1	3.16228	0.15
JQ1	1	0.15
JQ1	0.316228	0.146
JQ1	0.1	0.142
JQ1	0.0316228	0.132
JQ1	0.01	0.114
JQ1	0.00316228	0.106
JQ1	0.001	0.11
JQ1	0	0.114
JQ1	100	0.16
JQ1	31.6228	0.16
JQ1	10	0.156
JQ1	3.16228	0.154
JQ1	1	0.156
JQ1	0.316228	0.152
JQ1	0.1	0.144
JQ1	0.0316228	0.13
JQ1	0.01	0.114
JQ1	0.00316228	0.114
JQ1	0.001	0.106
JQ1	0	0.102
JQ1	100	0.162
JQ1	31.6228	0.16
JQ1	10	0.154
JQ1	3.16228	0.158
JQ1	1	0.152
JQ1	0.316228	0.152
JQ1	0.1	0.148
JQ1	0.0316228	0.13
JQ1	0.01	0.114
JQ1	0.00316228	0.112
JQ1	0.001	0.106
JQ1	0	0.108
MMH1	100	0.426
MMH1	31.6228	1.124
MMH1	10	1.678
MMH1	3.16228	1.67
MMH1	1	1.596
MMH1	0.316228	1.498
MMH1	0.1	1.318
MMH1	0.0316228	0.914
MMH1	0.01	0.378
MMH1	0.00316228	0.18
MMH1	0.001	0.11
MMH1	0	0.108
MMH1	100	0.452
MMH1	31.6228	1.122
MMH1	10	1.708
MMH1	3.16228	1.778
MMH1	1	1.664
MMH1	0.316228	1.594
MMH1	0.1	1.388
MMH1	0.0316228	1.002
MMH1	0.01	0.41
MMH1	0.00316228	0.2
MMH1	0.001	0.106
MMH1	0	0.108
MMH1	100	0.45
MMH1	31.6228	1.138
MMH1	10	1.742
MMH1	3.16228	1.792
MMH1	1	1.674
MMH1	0.316228	1.572
MMH1	0.1	1.408
MMH1	0.0316228	0.97
MMH1	0.01	0.396
MMH1	0.00316228	0.184
MMH1	0.001	0.108
MMH1	0	0.108
MMH2	100	0.414
MMH2	31.6228	1.05
MMH2	10	2.456
MMH2	3.16228	3.4
MMH2	1	3.754
MMH2	0.316228	3.468
MMH2	0.1	2.804
MMH2	0.0316228	1.63
MMH2	0.01	0.564
MMH2	0.00316228	0.212
MMH2	0.001	0.104
MMH2	0	0.112
MMH2	100	0.442
MMH2	31.6228	1.04
MMH2	10	2.504
MMH2	3.16228	3.416
MMH2	1	3.796
MMH2	0.316228	3.608
MMH2	0.1	2.85
MMH2	0.0316228	1.722
MMH2	0.01	0.596
MMH2	0.00316228	0.23
MMH2	0.001	0.106
MMH2	0	0.106
MMH2	100	0.444
MMH2	31.6228	1.212
MMH2	10	2.628
MMH2	3.16228	3.514
MMH2	1	3.724
MMH2	0.316228	3.584
MMH2	0.1	2.898
MMH2	0.0316228	1.636
MMH2	0.01	0.562
MMH2	0.00316228	0.214
MMH2	0.001	0.106
MMH2	0	0.106
GNE11	100	0.274
GNE11	31.6228	0.296
GNE11	10	0.274
GNE11	3.16228	0.274
GNE11	1	0.274
GNE11	0.316228	0.262
GNE11	0.1	0.234
GNE11	0.0316228	0.182
GNE11	0.01	0.146
GNE11	0.00316228	0.148
GNE11	0.001	0.136
GNE11	0	0.138
GNE11	100	0.286
GNE11	31.6228	0.272
GNE11	10	0.28
GNE11	3.16228	0.26
GNE11	1	0.254
GNE11	0.316228	0.26
GNE11	0.1	0.232
GNE11	0.0316228	0.182
GNE11	0.01	0.154
GNE11	0.00316228	0.134
GNE11	0.001	0.138
GNE11	0	0.132
TMX1	100	0.416
TMX1	31.6228	0.578
TMX1	10	0.642
TMX1	3.16228	0.752
TMX1	1	0.994
TMX1	0.316228	0.956
TMX1	0.1	0.804
TMX1	0.0316228	0.506
TMX1	0.01	0.252
TMX1	0.00316228	0.164
TMX1	0.001	0.13
TMX1	0	0.13
TMX1	100	0.486
TMX1	31.6228	0.552
TMX1	10	0.648
TMX1	3.16228	0.774
TMX1	1	0.99
TMX1	0.316228	1.012
TMX1	0.1	0.832
TMX1	0.0316228	0.516
TMX1	0.01	0.266
TMX1	0.00316228	0.178
TMX1	0.001	0.134
TMX1	0	0.136
TMX1	100	0.47
TMX1	31.6228	0.598
TMX1	10	0.656
TMX1	3.16228	0.762
TMX1	1	0.982
TMX1	0.316228	0.896
TMX1	0.1	0.7
TMX1	0.0316228	0.432
TMX1	0.01	0.234
TMX1	0.00316228	0.156
TMX1	0.001	0.142
TMX1	0	0.13

## Sheet: Extended Data Fig. 3e
Sample:	Round | Count	Round | Freq. of Parent	Round/mCherry+ | Count	Round/mCherry+ | Freq. of Parent	Round/mCherry+ | Mean (PE-CF594-A)	Round/mCherry+ | Mean (FITC-A)	eGFP/mCherry	Cell Line	Treatment	Degrader Dose(uM)	Time(hr)
Specimen_001_B2_B02_001.fcs	857	67.2	817	95.3	12594	1928	0.153	K562	MMH1	10	16
Specimen_001_B3_B03_002.fcs	726	72.8	692	95.3	11328	823	0.073	K562	MMH1	3.16228	16
Specimen_001_B4_B04_003.fcs	944	73.9	912	96.6	10909	430	0.039	K562	MMH1	1	16
Specimen_001_B5_B05_004.fcs	919	77.7	869	94.6	10622	295	0.028	K562	MMH1	0.316228	16
Specimen_001_B6_B06_005.fcs	1336	76.8	1291	96.6	10560	293	0.028	K562	MMH1	0.1	16
Specimen_001_B7_B07_006.fcs	1017	76.9	970	95.4	10691	275	0.026	K562	MMH1	0.0316228	16
Specimen_001_B8_B08_007.fcs	1148	80	1081	94.2	10202	283	0.028	K562	MMH1	0.01	16
Specimen_001_B9_B09_008.fcs	1321	82	1264	95.7	9574	516	0.054	K562	MMH1	0.00316228	16
Specimen_001_B10_B10_009.fcs	1297	82.2	1228	94.7	9430	865	0.092	K562	MMH1	0.001	16
Specimen_001_B11_B11_010.fcs	1236	83.5	1180	95.5	8990	5935	0.66	K562	DMSO	0	16
Specimen_001_C2_C02_011.fcs	625	65	599	95.8	11745	1840	0.157	K562	MMH1	10	16
Specimen_001_C3_C03_012.fcs	936	75.4	888	94.9	11075	847	0.076	K562	MMH1	3.16228	16
Specimen_001_C4_C04_013.fcs	981	78.4	932	95	10931	438	0.04	K562	MMH1	1	16
Specimen_001_C5_C05_014.fcs	1111	77.1	1059	95.3	10323	307	0.03	K562	MMH1	0.316228	16
Specimen_001_C6_C06_015.fcs	1109	76	1065	96	11028	302	0.027	K562	MMH1	0.1	16
Specimen_001_C7_C07_016.fcs	790	76	748	94.7	10565	259	0.025	K562	MMH1	0.0316228	16
Specimen_001_C8_C08_017.fcs	792	74.6	756	95.5	10031	298	0.03	K562	MMH1	0.01	16
Specimen_001_C9_C09_018.fcs	1303	83.4	1244	95.5	9375	598	0.064	K562	MMH1	0.00316228	16
Specimen_001_C10_C10_019.fcs	1381	82.1	1300	94.1	9212	739	0.08	K562	MMH1	0.001	16
Specimen_001_C11_C11_020.fcs	1210	82.4	1151	95.1	9319	6072	0.652	K562	DMSO	0	16
Specimen_001_D2_D02_021.fcs	639	61.5	616	96.4	11887	1904	0.16	K562	MMH1	10	16
Specimen_001_D3_D03_022.fcs	1100	74.9	1052	95.6	10660	832	0.078	K562	MMH1	3.16228	16
Specimen_001_D4_D04_023.fcs	967	75.5	923	95.4	11231	495	0.044	K562	MMH1	1	16
Specimen_001_D5_D05_024.fcs	1080	75.4	1033	95.6	11021	352	0.032	K562	MMH1	0.316228	16
Specimen_001_D6_D06_025.fcs	848	74.1	806	95	11255	305	0.027	K562	MMH1	0.1	16
Specimen_001_D7_D07_026.fcs	920	75.3	874	95	11720	324	0.028	K562	MMH1	0.0316228	16
Specimen_001_D8_D08_027.fcs	868	77.2	822	94.7	10019	291	0.029	K562	MMH1	0.01	16
Specimen_001_D9_D09_028.fcs	1023	79.2	973	95.1	9076	607	0.067	K562	MMH1	0.00316228	16
Specimen_001_D10_D10_029.fcs	1189	82.6	1135	95.5	9315	946	0.102	K562	MMH1	0.001	16
Specimen_001_D11_D11_030.fcs	1431	81.4	1360	95	9240	6054	0.655	K562	DMSO	0	16
Specimen_001_E2_E02_031.fcs	641	60.3	612	95.5	13017	2013	0.155	K562	MMH2	10	16
Specimen_001_E3_E03_032.fcs	764	70.9	738	96.6	11391	507	0.045	K562	MMH2	3.16228	16
Specimen_001_E4_E04_033.fcs	979	76.9	928	94.8	10686	359	0.034	K562	MMH2	1	16
Specimen_001_E5_E05_034.fcs	1084	76.6	1032	95.2	10897	291	0.027	K562	MMH2	0.316228	16
Specimen_001_E6_E06_035.fcs	1069	76.4	1021	95.5	10687	267	0.025	K562	MMH2	0.1	16
Specimen_001_E7_E07_036.fcs	904	77.5	859	95	10297	286	0.028	K562	MMH2	0.0316228	16
Specimen_001_E8_E08_037.fcs	1025	81.1	990	96.6	8938	340	0.038	K562	MMH2	0.01	16
Specimen_001_E9_E09_038.fcs	1337	81.6	1276	95.4	9283	1798	0.194	K562	MMH2	0.00316228	16
Specimen_001_E10_E10_039.fcs	1300	82.4	1235	95	9436	3904	0.414	K562	MMH2	0.001	16
Specimen_001_E11_E11_040.fcs	1389	83.9	1322	95.2	9385	6329	0.674	K562	DMSO	0	16
Specimen_001_F2_F02_041.fcs	825	62.5	798	96.7	12856	1968	0.153	K562	MMH2	10	16
Specimen_001_F3_F03_042.fcs	855	66.7	816	95.4	12370	573	0.046	K562	MMH2	3.16228	16
Specimen_001_F4_F04_043.fcs	921	72.9	877	95.2	10758	322	0.03	K562	MMH2	1	16
Specimen_001_F5_F05_044.fcs	1115	78.1	1072	96.1	10953	289	0.026	K562	MMH2	0.316228	16
Specimen_001_F6_F06_045.fcs	1039	75.8	976	93.9	11276	297	0.026	K562	MMH2	0.1	16
Specimen_001_F7_F07_046.fcs	931	78.5	883	94.8	10191	267	0.026	K562	MMH2	0.0316228	16
Specimen_001_F8_F08_047.fcs	876	80.5	831	94.9	10020	361	0.036	K562	MMH2	0.01	16
Specimen_001_F9_F09_048.fcs	1322	79.3	1255	94.9	9423	1776	0.188	K562	MMH2	0.00316228	16
Specimen_001_F10_F10_049.fcs	1326	81.5	1255	94.6	9335	3298	0.353	K562	MMH2	0.001	16
Specimen_001_F11_F11_050.fcs	1209	81.2	1149	95	9693	6443	0.665	K562	DMSO	0	16
Specimen_001_G2_G02_051.fcs	691	62.1	655	94.8	13228	2237	0.169	K562	MMH2	10	16
Specimen_001_G3_G03_052.fcs	820	69	777	94.8	12010	635	0.053	K562	MMH2	3.16228	16
Specimen_001_G4_G04_053.fcs	977	76.6	936	95.8	11396	373	0.033	K562	MMH2	1	16
Specimen_001_G5_G05_054.fcs	1218	76.7	1158	95.1	11410	291	0.026	K562	MMH2	0.316228	16
Specimen_001_G6_G06_055.fcs	1033	75.2	982	95.1	10927	273	0.025	K562	MMH2	0.1	16
Specimen_001_G7_G07_056.fcs	1025	80.2	974	95	10895	326	0.03	K562	MMH2	0.0316228	16
Specimen_001_G8_G08_057.fcs	1070	80.4	1023	95.6	9972	334	0.033	K562	MMH2	0.01	16
Specimen_001_G9_G09_058.fcs	1370	82.8	1306	95.3	9508	1836	0.193	K562	MMH2	0.00316228	16
Specimen_001_G10_G10_059.fcs	1382	80.2	1321	95.6	9032	3587	0.397	K562	MMH2	0.001	16
Specimen_001_G11_G11_060.fcs	1396	80.3	1326	95	8939	6045	0.676	K562	DMSO	0	16
Specimen_001_B2_B02_001.fcs	1137	79.5	1092	96	10323	695	0.067	K562	dBET6	10	16
Specimen_001_B3_B03_002.fcs	1254	79.6	1205	96.1	10696	319	0.03	K562	dBET6	3.16228	16
Specimen_001_B4_B04_003.fcs	1391	76.8	1332	95.8	10787	272	0.025	K562	dBET6	1	16
Specimen_001_B5_B05_004.fcs	1365	78.6	1297	95	10421	293	0.028	K562	dBET6	0.316228	16
Specimen_001_B6_B06_005.fcs	1430	82.2	1375	96.2	9690	412	0.043	K562	dBET6	0.1	16
Specimen_001_B7_B07_006.fcs	1399	82.7	1339	95.7	9634	698	0.072	K562	dBET6	0.0316228	16
Specimen_001_B8_B08_007.fcs	1366	83.2	1314	96.2	9032	1428	0.158	K562	dBET6	0.01	16
Specimen_001_B9_B09_008.fcs	1599	83	1521	95.1	9688	3962	0.409	K562	dBET6	0.00316228	16
Specimen_001_B10_B10_009.fcs	1517	80.7	1438	94.8	9139	4325	0.473	K562	dBET6	0.001	16
Specimen_001_B11_B11_010.fcs	1546	82.3	1460	94.4	9677	6366	0.658	K562	DMSO	0	16
Specimen_001_C2_C02_011.fcs	1354	81	1289	95.2	10178	661	0.065	K562	dBET6	10	16
Specimen_001_C3_C03_012.fcs	1279	77.3	1219	95.3	10607	269	0.025	K562	dBET6	3.16228	16
Specimen_001_C4_C04_013.fcs	1011	75.5	963	95.3	10492	276	0.026	K562	dBET6	1	16
Specimen_001_C5_C05_014.fcs	1091	78	1035	94.9	10804	319	0.03	K562	dBET6	0.316228	16
Specimen_001_C6_C06_015.fcs	1214	82	1157	95.3	9929	417	0.042	K562	dBET6	0.1	16
Specimen_001_C7_C07_016.fcs	1317	82.9	1250	94.9	9557	686	0.072	K562	dBET6	0.0316228	16
Specimen_001_C8_C08_017.fcs	1306	82.7	1247	95.5	9145	1395	0.153	K562	dBET6	0.01	16
Specimen_001_C9_C09_018.fcs	1624	82.3	1549	95.4	9390	4026	0.429	K562	dBET6	0.00316228	16
Specimen_001_C10_C10_019.fcs	1491	81.7	1424	95.5	9441	4547	0.482	K562	dBET6	0.001	16
Specimen_001_C11_C11_020.fcs	1479	83.3	1415	95.7	9767	6661	0.682	K562	DMSO	0	16
Specimen_001_D2_D02_021.fcs	1420	80.5	1354	95.4	10009	670	0.067	K562	dBET6	10	16
Specimen_001_D3_D03_022.fcs	1338	77.1	1283	95.9	10541	295	0.028	K562	dBET6	3.16228	16
Specimen_001_D4_D04_023.fcs	1209	79.5	1150	95.1	11000	295	0.027	K562	dBET6	1	16
Specimen_001_D5_D05_024.fcs	991	78.7	951	96	10571	330	0.031	K562	dBET6	0.316228	16
Specimen_001_D6_D06_025.fcs	1274	81.4	1216	95.4	9635	384	0.04	K562	dBET6	0.1	16
Specimen_001_D7_D07_026.fcs	998	80.4	943	94.5	8826	654	0.074	K562	dBET6	0.0316228	16
Specimen_001_D8_D08_027.fcs	1050	82.3	993	94.6	9578	1462	0.153	K562	dBET6	0.01	16
Specimen_001_D9_D09_028.fcs	1071	81.6	1018	95.1	9102	3408	0.374	K562	dBET6	0.00316228	16
Specimen_001_D10_D10_029.fcs	1372	82.9	1302	94.9	9541	4463	0.468	K562	dBET6	0.001	16
Specimen_001_D11_D11_030.fcs	1306	81.4	1245	95.3	10045	6659	0.663	K562	DMSO	0	16
Specimen_001_E2_E02_031.fcs	1105	76.5	1052	95.2	10701	277	0.026	K562	MZ1	10	16
Specimen_001_E3_E03_032.fcs	1019	78	976	95.8	10140	229	0.023	K562	MZ1	3.16228	16
Specimen_001_E4_E04_033.fcs	784	79.7	753	96	9401	233	0.025	K562	MZ1	1	16
Specimen_001_E5_E05_034.fcs	1067	82.1	1015	95.1	9148	305	0.033	K562	MZ1	0.316228	16
Specimen_001_E6_E06_035.fcs	1250	82.7	1200	96	9564	386	0.04	K562	MZ1	0.1	16
Specimen_001_E7_E07_036.fcs	1121	82.3	1066	95.1	9143	734	0.08	K562	MZ1	0.0316228	16
Specimen_001_E8_E08_037.fcs	1051	79.7	1003	95.4	9299	1362	0.146	K562	MZ1	0.01	16
Specimen_001_E9_E09_038.fcs	1234	81.5	1182	95.8	9606	3681	0.383	K562	MZ1	0.00316228	16
Specimen_001_E10_E10_039.fcs	1297	82.1	1222	94.2	9632	5043	0.524	K562	MZ1	0.001	16
Specimen_001_E11_E11_040.fcs	1230	82.1	1165	94.7	9502	6331	0.666	K562	DMSO	0	16
Specimen_001_F2_F02_041.fcs	816	78.7	792	97.1	10103	242	0.024	K562	MZ1	10	16
Specimen_001_F3_F03_042.fcs	964	79.1	921	95.5	9583	207	0.022	K562	MZ1	3.16228	16
Specimen_001_F4_F04_043.fcs	1156	79.7	1098	95	9902	255	0.026	K562	MZ1	1	16
Specimen_001_F5_F05_044.fcs	712	80.2	676	94.9	10235	235	0.023	K562	MZ1	0.316228	16
Specimen_001_F6_F06_045.fcs	985	81.8	946	96	9438	397	0.042	K562	MZ1	0.1	16
Specimen_001_F7_F07_046.fcs	927	80.9	888	95.8	8649	549	0.063	K562	MZ1	0.0316228	16
Specimen_001_F8_F08_047.fcs	861	79.6	817	94.9	9782	1269	0.13	K562	MZ1	0.01	16
Specimen_001_F9_F09_048.fcs	847	78.9	806	95.2	9540	3687	0.386	K562	MZ1	0.00316228	16
Specimen_001_F10_F10_049.fcs	995	79.7	944	94.9	10069	4886	0.485	K562	MZ1	0.001	16
Specimen_001_F11_F11_050.fcs	957	81.4	913	95.4	8982	6255	0.696	K562	DMSO	0	16
Specimen_001_G2_G02_051.fcs	930	76.4	888	95.5	10761	284	0.026	K562	MZ1	10	16
Specimen_001_G3_G03_052.fcs	995	80.4	947	95.2	10083	222	0.022	K562	MZ1	3.16228	16
Specimen_001_G4_G04_053.fcs	860	79.6	811	94.3	9586	207	0.022	K562	MZ1	1	16
Specimen_001_G5_G05_054.fcs	1028	81.6	976	94.9	9398	264	0.028	K562	MZ1	0.316228	16
Specimen_001_G6_G06_055.fcs	1061	84.5	1022	96.3	9629	433	0.045	K562	MZ1	0.1	16
Specimen_001_G7_G07_056.fcs	1128	81.2	1073	95.1	9664	849	0.088	K562	MZ1	0.0316228	16
Specimen_001_G8_G08_057.fcs	680	80.2	639	94	8670	1212	0.14	K562	MZ1	0.01	16
Specimen_001_G9_G09_058.fcs	942	82.4	898	95.3	9609	3819	0.397	K562	MZ1	0.00316228	16
Specimen_001_G10_G10_059.fcs	1086	80.4	1031	94.9	9538	5222	0.547	K562	MZ1	0.001	16
Specimen_001_G11_G11_060.fcs	1095	80.4	1044	95.3	9197	6151	0.669	K562	DMSO	0	16
Specimen_001_B2_B02_001.fcs	3173	76.7	2002	63.1	7711	920	0.119	K562	MMH1	10	6
Specimen_001_B3_B03_002.fcs	3140	76.8	2135	68	7829	461	0.059	K562	MMH1	3.16228	6
Specimen_001_B4_B04_003.fcs	3303	75.6	2227	67.4	8041	349	0.043	K562	MMH1	1	6
Specimen_001_B5_B05_004.fcs	3563	78.2	2593	72.8	8131	279	0.034	K562	MMH1	0.316228	6
Specimen_001_B6_B06_005.fcs	3179	77.7	2277	71.6	7893	299	0.038	K562	MMH1	0.1	6
Specimen_001_B7_B07_006.fcs	2707	78.9	1912	70.6	7534	245	0.033	K562	MMH1	0.0316228	6
Specimen_001_B8_B08_007.fcs	1816	77.3	1230	67.7	7442	357	0.048	K562	MMH1	0.01	6
Specimen_001_B9_B09_008.fcs	3084	79.1	2249	72.9	7941	1380	0.174	K562	MMH1	0.00316228	6
Specimen_001_B10_B10_009.fcs	2827	79.1	2104	74.4	7953	2994	0.376	K562	MMH1	0.001	6
Specimen_001_B11_B11_010.fcs	2800	78.4	2103	75.1	8169	6645	0.813	K562	DMSO	0	6
Specimen_001_C2_C02_011.fcs	2878	77.5	2090	72.6	7981	853	0.107	K562	MMH1	10	6
Specimen_001_C3_C03_012.fcs	3002	78.9	2158	71.9	8165	442	0.054	K562	MMH1	3.16228	6
Specimen_001_C4_C04_013.fcs	3171	78.5	2322	73.2	7775	344	0.044	K562	MMH1	1	6
Specimen_001_C5_C05_014.fcs	3172	79.4	2303	72.6	8165	308	0.038	K562	MMH1	0.316228	6
Specimen_001_C6_C06_015.fcs	2724	78.3	1935	71	8032	266	0.033	K562	MMH1	0.1	6
Specimen_001_C7_C07_016.fcs	2894	77.9	2072	71.6	7641	257	0.034	K562	MMH1	0.0316228	6
Specimen_001_C8_C08_017.fcs	2888	78.8	2033	70.4	7835	325	0.041	K562	MMH1	0.01	6
Specimen_001_C9_C09_018.fcs	2691	79.5	1827	67.9	7661	1668	0.218	K562	MMH1	0.00316228	6
Specimen_001_C10_C10_019.fcs	1980	79.1	1335	67.4	7490	2766	0.369	K562	MMH1	0.001	6
Specimen_001_C11_C11_020.fcs	2197	80.6	1495	68	7720	6659	0.863	K562	DMSO	0	6
Specimen_001_D2_D02_021.fcs	2786	77	1917	68.8	7822	1007	0.129	K562	MMH1	10	6
Specimen_001_D3_D03_022.fcs	3106	78.7	2228	71.7	7547	489	0.065	K562	MMH1	3.16228	6
Specimen_001_D4_D04_023.fcs	2981	77.3	2123	71.2	7754	345	0.044	K562	MMH1	1	6
Specimen_001_D5_D05_024.fcs	2924	76.8	2067	70.7	7845	305	0.039	K562	MMH1	0.316228	6
Specimen_001_D6_D06_025.fcs	2054	75.3	1461	71.1	7571	266	0.035	K562	MMH1	0.1	6
Specimen_001_D7_D07_026.fcs	2873	78.4	1942	67.6	7710	266	0.035	K562	MMH1	0.0316228	6
Specimen_001_D8_D08_027.fcs	2720	80.4	1890	69.5	7715	302	0.039	K562	MMH1	0.01	6
Specimen_001_D9_D09_028.fcs	2882	81.8	1971	68.4	8070	1531	0.19	K562	MMH1	0.00316228	6
Specimen_001_D10_D10_029.fcs	2738	79.8	1801	65.8	7423	3087	0.416	K562	MMH1	0.001	6
Specimen_001_D11_D11_030.fcs	3031	79.6	2138	70.5	7645	6453	0.844	K562	DMSO	0	6
Specimen_001_E2_E02_031.fcs	2091	74.1	1470	70.3	8278	1030	0.124	K562	MMH2	10	6
Specimen_001_E3_E03_032.fcs	2499	77.1	1750	70	7524	394	0.052	K562	MMH2	3.16228	6
Specimen_001_E4_E04_033.fcs	2585	77.5	1759	68	7751	350	0.045	K562	MMH2	1	6
Specimen_001_E5_E05_034.fcs	2402	77.7	1593	66.3	7930	315	0.04	K562	MMH2	0.316228	6
Specimen_001_E6_E06_035.fcs	2762	77.3	1931	69.9	7467	307	0.041	K562	MMH2	0.1	6
Specimen_001_E7_E07_036.fcs	2573	79.3	1699	66	7598	386	0.051	K562	MMH2	0.0316228	6
Specimen_001_E8_E08_037.fcs	2473	79.7	1646	66.6	7715	1169	0.152	K562	MMH2	0.01	6
Specimen_001_E9_E09_038.fcs	2663	79.8	1855	69.7	7485	4184	0.559	K562	MMH2	0.00316228	6
Specimen_001_E10_E10_039.fcs	2777	78.8	1849	66.6	7801	5337	0.684	K562	MMH2	0.001	6
Specimen_001_E11_E11_040.fcs	2373	77.8	1612	67.9	7454	6549	0.879	K562	DMSO	0	6
Specimen_001_F2_F02_041.fcs	1851	74.3	1222	66	7572	861	0.114	K562	MMH2	10	6
Specimen_001_F3_F03_042.fcs	1745	75.9	1282	73.5	7983	469	0.059	K562	MMH2	3.16228	6
Specimen_001_F4_F04_043.fcs	1597	73.5	1015	63.6	7451	359	0.048	K562	MMH2	1	6
Specimen_001_F5_F05_044.fcs	2083	77.8	1400	67.2	7777	296	0.038	K562	MMH2	0.316228	6
Specimen_001_F6_F06_045.fcs	2822	77	1895	67.2	7417	328	0.044	K562	MMH2	0.1	6
Specimen_001_F7_F07_046.fcs	2052	79.4	1287	62.7	7132	359	0.05	K562	MMH2	0.0316228	6
Specimen_001_F8_F08_047.fcs	2022	79.7	1226	60.6	7101	766	0.108	K562	MMH2	0.01	6
Specimen_001_F9_F09_048.fcs	2812	80.9	1873	66.6	7731	4161	0.538	K562	MMH2	0.00316228	6
Specimen_001_F10_F10_049.fcs	2590	78.7	1771	68.4	8101	5480	0.676	K562	MMH2	0.001	6
Specimen_001_F11_F11_050.fcs	2619	80.8	1810	69.1	7528	6632	0.881	K562	DMSO	0	6
Specimen_001_G2_G02_051.fcs	2324	72.7	1645	70.8	8101	1410	0.174	K562	MMH2	10	6
Specimen_001_G3_G03_052.fcs	2778	75.8	1911	68.8	7976	478	0.06	K562	MMH2	3.16228	6
Specimen_001_G4_G04_053.fcs	2870	76.3	1967	68.5	7733	317	0.041	K562	MMH2	1	6
Specimen_001_G5_G05_054.fcs	2593	76.6	1727	66.6	7498	315	0.042	K562	MMH2	0.316228	6
Specimen_001_G6_G06_055.fcs	2950	76.5	1992	67.5	7622	295	0.039	K562	MMH2	0.1	6
Specimen_001_G7_G07_056.fcs	1943	77.9	1147	59	7096	281	0.04	K562	MMH2	0.0316228	6
Specimen_001_G8_G08_057.fcs	2633	78.9	1603	60.9	7159	798	0.111	K562	MMH2	0.01	6
Specimen_001_G9_G09_058.fcs	2639	79.1	1711	64.8	7468	4152	0.556	K562	MMH2	0.00316228	6
Specimen_001_G10_G10_059.fcs	2753	79.2	1822	66.2	7584	5578	0.735	K562	MMH2	0.001	6
Specimen_001_B2_B02_001.fcs	2743	76.8	1921	70	7993	3704	0.463	K562	dBET6	10	6
Specimen_001_B3_B03_002.fcs	2911	78.4	2100	72.1	7865	861	0.109	K562	dBET6	3.16228	6
Specimen_001_B4_B04_003.fcs	3197	77.3	2354	73.6	8155	296	0.036	K562	dBET6	1	6
Specimen_001_B5_B05_004.fcs	3022	77.5	2272	75.2	8037	280	0.035	K562	dBET6	0.316228	6
Specimen_001_B6_B06_005.fcs	3330	78.7	2521	75.7	8504	352	0.041	K562	dBET6	0.1	6
Specimen_001_B7_B07_006.fcs	2314	79.4	1691	73.1	7750	564	0.073	K562	dBET6	0.0316228	6
Specimen_001_B8_B08_007.fcs	2412	80.2	1744	72.3	8196	1353	0.165	K562	dBET6	0.01	6
Specimen_001_B9_B09_008.fcs	2488	79	1778	71.5	7815	4028	0.515	K562	dBET6	0.00316228	6
Specimen_001_B10_B10_009.fcs	2997	80.7	2264	75.5	8087	5515	0.682	K562	dBET6	0.001	6
Specimen_001_B11_B11_010.fcs	2884	80.7	2144	74.3	7653	6438	0.841	K562	DMSO	0	6
Specimen_001_C2_C02_011.fcs	2293	78.7	1714	74.7	8043	3767	0.468	K562	dBET6	10	6
Specimen_001_C3_C03_012.fcs	2611	79.4	1865	71.4	7995	1043	0.13	K562	dBET6	3.16228	6
Specimen_001_C4_C04_013.fcs	2587	79.8	1823	70.5	7798	262	0.034	K562	dBET6	1	6
Specimen_001_C5_C05_014.fcs	2538	76.1	1869	73.6	7911	312	0.039	K562	dBET6	0.316228	6
Specimen_001_C6_C06_015.fcs	2754	78.1	2015	73.2	8016	409	0.051	K562	dBET6	0.1	6
Specimen_001_C7_C07_016.fcs	1734	78.7	1282	73.9	7950	481	0.061	K562	dBET6	0.0316228	6
Specimen_001_C8_C08_017.fcs	2539	79.4	1840	72.5	8070	1437	0.178	K562	dBET6	0.01	6
Specimen_001_C9_C09_018.fcs	1890	78.4	1210	64	7424	4116	0.554	K562	dBET6	0.00316228	6
Specimen_001_C10_C10_019.fcs	2789	80.2	2007	72	7860	5166	0.657	K562	dBET6	0.001	6
Specimen_001_C11_C11_020.fcs	2261	81.5	1598	70.7	8223	6549	0.796	K562	DMSO	0	6
Specimen_001_D2_D02_021.fcs	2221	77.5	1538	69.2	8184	4045	0.494	K562	dBET6	10	6
Specimen_001_D3_D03_022.fcs	2627	77.6	1791	68.2	7643	994	0.13	K562	dBET6	3.16228	6
Specimen_001_D4_D04_023.fcs	2537	77.1	1743	68.7	7653	277	0.036	K562	dBET6	1	6
Specimen_001_D5_D05_024.fcs	2187	76.3	1474	67.4	7424	324	0.044	K562	dBET6	0.316228	6
Specimen_001_D6_D06_025.fcs	1994	75.9	1368	68.6	7895	327	0.041	K562	dBET6	0.1	6
Specimen_001_D7_D07_026.fcs	2059	78.2	1440	69.9	7686	573	0.075	K562	dBET6	0.0316228	6
Specimen_001_D8_D08_027.fcs	2060	79.7	1400	68	8195	1407	0.172	K562	dBET6	0.01	6
Specimen_001_D9_D09_028.fcs	2233	80.5	1574	70.5	7766	4164	0.536	K562	dBET6	0.00316228	6
Specimen_001_D10_D10_029.fcs	2095	79.6	1434	68.4	7785	5143	0.661	K562	dBET6	0.001	6
Specimen_001_D11_D11_030.fcs	2506	79.6	1809	72.2	8035	6566	0.817	K562	DMSO	0	6
Specimen_001_E2_E02_031.fcs	1856	75.9	1336	72	7593	278	0.037	K562	MZ1	10	6
Specimen_001_E3_E03_032.fcs	2247	77.1	1559	69.4	7656	305	0.04	K562	MZ1	3.16228	6
Specimen_001_E4_E04_033.fcs	1965	77.4	1365	69.5	7689	340	0.044	K562	MZ1	1	6
Specimen_001_E5_E05_034.fcs	2429	77.1	1767	72.7	8006	284	0.035	K562	MZ1	0.316228	6
Specimen_001_E6_E06_035.fcs	2626	79.8	1854	70.6	7644	323	0.042	K562	MZ1	0.1	6
Specimen_001_E7_E07_036.fcs	2738	80.9	2039	74.5	8227	503	0.061	K562	MZ1	0.0316228	6
Specimen_001_E8_E08_037.fcs	2291	79.9	1606	70.1	8055	1022	0.127	K562	MZ1	0.01	6
Specimen_001_E9_E09_038.fcs	2465	79.5	1734	70.3	7641	3148	0.412	K562	MZ1	0.00316228	6
Specimen_001_E10_E10_039.fcs	1804	79.9	1111	61.6	7416	4466	0.602	K562	MZ1	0.001	6
Specimen_001_E11_E11_040.fcs	2661	79.7	1900	71.4	7839	6560	0.837	K562	DMSO	0	6
Specimen_001_F2_F02_041.fcs	1701	75.4	1145	67.3	7744	284	0.037	K562	MZ1	10	6
Specimen_001_F3_F03_042.fcs	2174	75.8	1508	69.4	7544	289	0.038	K562	MZ1	3.16228	6
Specimen_001_F4_F04_043.fcs	2521	77.7	1709	67.8	7522	315	0.042	K562	MZ1	1	6
Specimen_001_F5_F05_044.fcs	2482	78.8	1689	68	7725	293	0.038	K562	MZ1	0.316228	6
Specimen_001_F6_F06_045.fcs	2604	80.3	1812	69.6	7699	354	0.046	K562	MZ1	0.1	6
Specimen_001_F7_F07_046.fcs	1720	79.6	1111	64.6	7834	545	0.07	K562	MZ1	0.0316228	6
Specimen_001_F8_F08_047.fcs	1454	77.9	886	60.9	7213	832	0.115	K562	MZ1	0.01	6
Specimen_001_F9_F09_048.fcs	2405	80	1574	65.4	7383	3043	0.412	K562	MZ1	0.00316228	6
Specimen_001_F10_F10_049.fcs	2576	80.6	1750	67.9	7432	3783	0.509	K562	MZ1	0.001	6
Specimen_001_F11_F11_050.fcs	2541	78.4	1685	66.3	7460	6441	0.863	K562	DMSO	0	6
Specimen_001_G2_G02_051.fcs	2532	75.9	1736	68.6	7491	289	0.039	K562	MZ1	10	6
Specimen_001_G3_G03_052.fcs	2710	74.9	1831	67.6	7480	310	0.041	K562	MZ1	3.16228	6
Specimen_001_G4_G04_053.fcs	1687	76.5	1021	60.5	7137	352	0.049	K562	MZ1	1	6
Specimen_001_G5_G05_054.fcs	2380	77.9	1483	62.3	7145	320	0.045	K562	MZ1	0.316228	6
Specimen_001_G6_G06_055.fcs	2537	80.6	1648	65	7505	426	0.057	K562	MZ1	0.1	6
Specimen_001_G7_G07_056.fcs	2731	79.6	1830	67	7712	583	0.076	K562	MZ1	0.0316228	6
Specimen_001_G8_G08_057.fcs	2978	79.2	1967	66.1	7600	921	0.121	K562	MZ1	0.01	6
Specimen_001_G9_G09_058.fcs	2727	79.5	1726	63.3	7573	2947	0.389	K562	MZ1	0.00316228	6
Specimen_001_G10_G10_059.fcs	3089	81.1	2136	69.1	7588	4140	0.546	K562	MZ1	0.001	6
Specimen_001_B2_B02_001.fcs	3172	79.4	2275	71.7	8212	2833	0.345	K562	MMH1	10	2
Specimen_001_B3_B03_002.fcs	3570	80	2621	73.4	8102	1763	0.218	K562	MMH1	3.16228	2
Specimen_001_B4_B04_003.fcs	3426	80.1	2387	69.7	7704	953	0.124	K562	MMH1	1	2
Specimen_001_B5_B05_004.fcs	3423	79.2	2481	72.5	8160	900	0.11	K562	MMH1	0.316228	2
Specimen_001_B6_B06_005.fcs	3797	80.8	2877	75.8	7988	1003	0.126	K562	MMH1	0.1	2
Specimen_001_B7_B07_006.fcs	3706	80.5	2696	72.7	8186	1980	0.242	K562	MMH1	0.0316228	2
Specimen_001_B8_B08_007.fcs	3369	80.5	2242	66.5	7875	3839	0.487	K562	MMH1	0.01	2
Specimen_001_B9_B09_008.fcs	3819	80.5	2756	72.2	8164	6149	0.753	K562	MMH1	0.00316228	2
Specimen_001_B10_B10_009.fcs	3566	79.9	2482	69.6	7883	6323	0.802	K562	MMH1	0.001	2
Specimen_001_B11_B11_010.fcs	3646	79.2	2477	67.9	7627	6729	0.882	K562	DMSO	0	2
Specimen_001_C2_C02_011.fcs	3518	78.8	2297	65.3	7677	2626	0.342	K562	MMH1	10	2
Specimen_001_C3_C03_012.fcs	2406	77.4	1349	56.1	7298	1854	0.254	K562	MMH1	3.16228	2
Specimen_001_C4_C04_013.fcs	3665	79.6	2669	72.8	8241	1029	0.125	K562	MMH1	1	2
Specimen_001_C5_C05_014.fcs	3792	81.5	2656	70	8072	927	0.115	K562	MMH1	0.316228	2
Specimen_001_C6_C06_015.fcs	3236	79.1	2183	67.5	7969	1071	0.134	K562	MMH1	0.1	2
Specimen_001_C7_C07_016.fcs	3402	80.4	2269	66.7	7766	2035	0.262	K562	MMH1	0.0316228	2
Specimen_001_C8_C08_017.fcs	3268	79.9	2235	68.4	7625	4027	0.528	K562	MMH1	0.01	2
Specimen_001_C9_C09_018.fcs	3483	80.6	2429	69.7	7853	6067	0.773	K562	MMH1	0.00316228	2
Specimen_001_C10_C10_019.fcs	3590	79.6	2539	70.7	8006	6360	0.794	K562	MMH1	0.001	2
Specimen_001_C11_C11_020.fcs	3214	79.5	2308	71.8	7934	6779	0.854	K562	DMSO	0	2
Specimen_001_D2_D02_021.fcs	3146	78.7	2255	71.7	7937	3074	0.387	K562	MMH1	10	2
Specimen_001_D3_D03_022.fcs	3526	79.8	2397	68	8035	1536	0.191	K562	MMH1	3.16228	2
Specimen_001_D4_D04_023.fcs	3398	79.4	2381	70.1	7589	980	0.129	K562	MMH1	1	2
Specimen_001_D5_D05_024.fcs	3443	79.6	2526	73.4	7797	870	0.112	K562	MMH1	0.316228	2
Specimen_001_D6_D06_025.fcs	3558	81.4	2536	71.3	7900	1114	0.141	K562	MMH1	0.1	2
Specimen_001_D7_D07_026.fcs	3612	80.9	2499	69.2	7619	2093	0.275	K562	MMH1	0.0316228	2
Specimen_001_D8_D08_027.fcs	3236	81	2186	67.6	7503	3957	0.527	K562	MMH1	0.01	2
Specimen_001_D9_D09_028.fcs	3435	79.4	2389	69.5	7457	5831	0.782	K562	MMH1	0.00316228	2
Specimen_001_D10_D10_029.fcs	3523	79.7	2532	71.9	7962	6388	0.802	K562	MMH1	0.001	2
Specimen_001_D11_D11_030.fcs	3259	79.7	2349	72.1	7760	6678	0.861	K562	DMSO	0	2
Specimen_001_E2_E02_031.fcs	2741	79.9	1941	70.8	8004	1561	0.195	K562	MMH2	10	2
Specimen_001_E3_E03_032.fcs	3656	79.4	2787	76.2	8307	907	0.109	K562	MMH2	3.16228	2
Specimen_001_E4_E04_033.fcs	3628	79.6	2695	74.3	7999	651	0.081	K562	MMH2	1	2
Specimen_001_E5_E05_034.fcs	3622	80.3	2596	71.7	7665	799	0.104	K562	MMH2	0.316228	2
Specimen_001_E6_E06_035.fcs	3496	79.1	2467	70.6	7913	1868	0.236	K562	MMH2	0.1	2
Specimen_001_E7_E07_036.fcs	3351	80.1	2442	72.9	8080	3583	0.443	K562	MMH2	0.0316228	2
Specimen_001_E8_E08_037.fcs	3487	80.6	2540	72.8	7559	5110	0.676	K562	MMH2	0.01	2
Specimen_001_E9_E09_038.fcs	3869	80.7	2808	72.6	8070	6401	0.793	K562	MMH2	0.00316228	2
Specimen_001_E10_E10_039.fcs	3390	80.1	2329	68.7	7557	6635	0.878	K562	MMH2	0.001	2
Specimen_001_E11_E11_040.fcs	3173	79.4	2131	67.2	7562	6771	0.895	K562	DMSO	0	2
Specimen_001_F2_F02_041.fcs	3596	77.3	2405	66.9	7962	1829	0.23	K562	MMH2	10	2
Specimen_001_F3_F03_042.fcs	3648	79.2	2563	70.3	8217	1159	0.141	K562	MMH2	3.16228	2
Specimen_001_F4_F04_043.fcs	3579	81	2596	72.5	8244	785	0.095	K562	MMH2	1	2
Specimen_001_F5_F05_044.fcs	3629	79.6	2552	70.3	7838	823	0.105	K562	MMH2	0.316228	2
Specimen_001_F6_F06_045.fcs	3333	79.7	2293	68.8	7715	1344	0.174	K562	MMH2	0.1	2
Specimen_001_F7_F07_046.fcs	3495	79.1	2407	68.9	7749	2892	0.373	K562	MMH2	0.0316228	2
Specimen_001_F8_F08_047.fcs	3163	79.2	2270	71.8	7785	5063	0.65	K562	MMH2	0.01	2
Specimen_001_F9_F09_048.fcs	3607	80.8	2584	71.6	8098	6510	0.804	K562	MMH2	0.00316228	2
Specimen_001_F10_F10_049.fcs	3409	79.7	2458	72.1	7884	6570	0.833	K562	MMH2	0.001	2
Specimen_001_F11_F11_050.fcs	3304	80.8	2451	74.2	7969	6783	0.851	K562	DMSO	0	2
Specimen_001_G2_G02_051.fcs	3466	78.5	2430	70.1	8220	2409	0.293	K562	MMH2	10	2
Specimen_001_G3_G03_052.fcs	3506	79.4	2487	70.9	8137	1067	0.131	K562	MMH2	3.16228	2
Specimen_001_G4_G04_053.fcs	3820	81.3	2665	69.8	8009	716	0.089	K562	MMH2	1	2
Specimen_001_G5_G05_054.fcs	3745	79.7	2621	70	8131	717	0.088	K562	MMH2	0.316228	2
Specimen_001_G6_G06_055.fcs	3731	80.2	2660	71.3	8271	1094	0.132	K562	MMH2	0.1	2
Specimen_001_G7_G07_056.fcs	3755	79.1	2742	73	8309	2602	0.313	K562	MMH2	0.0316228	2
Specimen_001_G8_G08_057.fcs	3371	78.8	2441	72.4	7907	4630	0.586	K562	MMH2	0.01	2
Specimen_001_G9_G09_058.fcs	3623	78.7	2605	71.9	8110	6215	0.766	K562	MMH2	0.00316228	2
Specimen_001_G10_G10_059.fcs	3444	79.6	2401	69.7	7766	6619	0.852	K562	MMH2	0.001	2
Specimen_001_B2_B02_001.fcs	2806	78.6	1868	66.6	7959	5531	0.695	K562	dBET6	10	2
Specimen_001_B3_B03_002.fcs	2327	76.1	1529	65.7	7288	2354	0.323	K562	dBET6	3.16228	2
Specimen_001_B4_B04_003.fcs	2348	78.8	1421	60.5	7434	504	0.068	K562	dBET6	1	2
Specimen_001_B5_B05_004.fcs	3320	80.3	2228	67.1	7727	474	0.061	K562	dBET6	0.316228	2
Specimen_001_B6_B06_005.fcs	3285	80.3	2241	68.2	7988	759	0.095	K562	dBET6	0.1	2
Specimen_001_B7_B07_006.fcs	3170	80.3	2124	67	7498	1364	0.182	K562	dBET6	0.0316228	2
Specimen_001_B8_B08_007.fcs	2357	78.4	1527	64.8	7699	3533	0.459	K562	dBET6	0.01	2
Specimen_001_B9_B09_008.fcs	2972	79	1950	65.6	7430	5660	0.762	K562	dBET6	0.00316228	2
Specimen_001_B10_B10_009.fcs	2515	79.9	1700	67.6	7693	6301	0.819	K562	dBET6	0.001	2
Specimen_001_B11_B11_010.fcs	3232	80	2134	66	7660	6854	0.895	K562	DMSO	0	2
Specimen_001_C2_C02_011.fcs	3063	77.6	2132	69.6	7752	5290	0.682	K562	dBET6	10	2
Specimen_001_C3_C03_012.fcs	3199	79.1	2173	67.9	7768	2733	0.352	K562	dBET6	3.16228	2
Specimen_001_C4_C04_013.fcs	3319	80.2	2353	70.9	7919	564	0.071	K562	dBET6	1	2
Specimen_001_C5_C05_014.fcs	3264	79.8	2242	68.7	7633	471	0.062	K562	dBET6	0.316228	2
Specimen_001_C6_C06_015.fcs	3440	81.3	2353	68.4	7452	671	0.09	K562	dBET6	0.1	2
Specimen_001_C7_C07_016.fcs	3139	80.5	2133	68	7616	1605	0.211	K562	dBET6	0.0316228	2
Specimen_001_C8_C08_017.fcs	2994	80.6	1966	65.7	7766	3660	0.471	K562	dBET6	0.01	2
Specimen_001_C9_C09_018.fcs	2736	77.8	1811	66.2	7434	5436	0.731	K562	dBET6	0.00316228	2
Specimen_001_C10_C10_019.fcs	2105	77.3	1248	59.3	7479	6383	0.853	K562	dBET6	0.001	2
Specimen_001_C11_C11_020.fcs	2888	79.8	1914	66.3	7559	6736	0.891	K562	DMSO	0	2
Specimen_001_D2_D02_021.fcs	3408	78.8	2336	68.5	7396	5376	0.727	K562	dBET6	10	2
Specimen_001_D3_D03_022.fcs	3268	79	2235	68.4	7707	3579	0.464	K562	dBET6	3.16228	2
Specimen_001_D4_D04_023.fcs	3011	80.1	1996	66.3	7632	523	0.069	K562	dBET6	1	2
Specimen_001_D5_D05_024.fcs	3436	79.5	2368	68.9	7822	573	0.073	K562	dBET6	0.316228	2
Specimen_001_D6_D06_025.fcs	2459	79.3	1584	64.4	7238	644	0.089	K562	dBET6	0.1	2
Specimen_001_D7_D07_026.fcs	2961	79.7	1913	64.6	7563	1465	0.194	K562	dBET6	0.0316228	2
Specimen_001_D8_D08_027.fcs	2713	81.4	1629	60	6772	3077	0.454	K562	dBET6	0.01	2
Specimen_001_D9_D09_028.fcs	2592	81.1	1683	64.9	7585	5654	0.745	K562	dBET6	0.00316228	2
Specimen_001_D10_D10_029.fcs	2419	80.4	1604	66.3	7185	6154	0.857	K562	dBET6	0.001	2
Specimen_001_D11_D11_030.fcs	2883	80.7	1868	64.8	7387	6556	0.888	K562	DMSO	0	2
Specimen_001_E2_E02_031.fcs	3336	79.8	2183	65.4	7501	628	0.084	K562	MZ1	10	2
Specimen_001_E3_E03_032.fcs	3531	79.9	2504	70.9	8106	588	0.073	K562	MZ1	3.16228	2
Specimen_001_E4_E04_033.fcs	3216	80.5	2245	69.8	7598	520	0.068	K562	MZ1	1	2
Specimen_001_E5_E05_034.fcs	3239	80.1	2206	68.1	7777	585	0.075	K562	MZ1	0.316228	2
Specimen_001_E6_E06_035.fcs	3411	79.8	2365	69.3	7818	818	0.105	K562	MZ1	0.1	2
Specimen_001_E7_E07_036.fcs	3214	79.5	2099	65.3	7665	1054	0.138	K562	MZ1	0.0316228	2
Specimen_001_E8_E08_037.fcs	2903	80.2	1935	66.7	7512	2170	0.289	K562	MZ1	0.01	2
Specimen_001_E9_E09_038.fcs	3374	80.7	2595	76.9	8022	4979	0.621	K562	MZ1	0.00316228	2
Specimen_001_E10_E10_039.fcs	2493	79.2	1836	73.6	7804	5550	0.711	K562	MZ1	0.001	2
Specimen_001_E11_E11_040.fcs	2973	79.1	2137	71.9	8007	6485	0.81	K562	DMSO	0	2
Specimen_001_F2_F02_041.fcs	2450	81.4	1634	66.7	7412	531	0.072	K562	MZ1	10	2
Specimen_001_F3_F03_042.fcs	2801	81.6	1947	69.5	7971	647	0.081	K562	MZ1	3.16228	2
Specimen_001_F4_F04_043.fcs	2330	80.2	1593	68.4	7452	576	0.077	K562	MZ1	1	2
Specimen_001_F5_F05_044.fcs	2761	80.5	1946	70.5	7681	648	0.084	K562	MZ1	0.316228	2
Specimen_001_F6_F06_045.fcs	3511	81.2	2546	72.5	8270	870	0.105	K562	MZ1	0.1	2
Specimen_001_F7_F07_046.fcs	2808	79.7	2040	72.6	7913	982	0.124	K562	MZ1	0.0316228	2
Specimen_001_F8_F08_047.fcs	2536	80.5	1646	64.9	7544	1886	0.25	K562	MZ1	0.01	2
Specimen_001_F9_F09_048.fcs	3081	80.9	2110	68.5	7741	4570	0.59	K562	MZ1	0.00316228	2
Specimen_001_F10_F10_049.fcs	3048	80.1	2202	72.2	8011	5322	0.664	K562	MZ1	0.001	2
Specimen_001_F11_F11_050.fcs	3302	79.8	2344	71	7938	6697	0.844	K562	DMSO	0	2
Specimen_001_G2_G02_051.fcs	2874	80.5	1985	69.1	7887	564	0.072	K562	MZ1	10	2
Specimen_001_G3_G03_052.fcs	3136	79.4	2168	69.1	7642	542	0.071	K562	MZ1	3.16228	2
Specimen_001_G4_G04_053.fcs	3058	79.3	1904	62.3	7533	597	0.079	K562	MZ1	1	2
Specimen_001_G5_G05_054.fcs	2766	78	1786	64.6	7691	678	0.088	K562	MZ1	0.316228	2
Specimen_001_G6_G06_055.fcs	3056	80.3	2103	68.8	8084	758	0.094	K562	MZ1	0.1	2
Specimen_001_G7_G07_056.fcs	3394	79.4	2502	73.7	8053	1019	0.127	K562	MZ1	0.0316228	2
Specimen_001_G8_G08_057.fcs	2597	80.1	1813	69.8	7806	1835	0.235	K562	MZ1	0.01	2
Specimen_001_G9_G09_058.fcs	3399	81.3	2424	71.3	8100	4253	0.525	K562	MZ1	0.00316228	2
Specimen_001_G10_G10_059.fcs	3414	80.7	2319	67.9	7593	5766	0.759	K562	MZ1	0.001	2
