# Supplementary material for: Template-assisted covalent modification underlies activity of covalent molecular glues
Source: Nat Chem Biol. 2024 Jul 29;20(12):1640–9. doi: 10.1038/s41589-024-01668-4 (PMC11582070; doi:10.1038/s41589-024-01668-4)
Supplement: Supplementary file 25 — Raw data for flow and proteomics. [file 41589_2024_1668_MOESM25_ESM.xlsx]

## Sheet: Extended Data Fig. 4a & 4b
Sample:	Round | Count	Round | Freq. of Parent	Round/mCherry+ | Count	Round/mCherry+ | Freq. of Parent	Round/mCherry+ | Mean (PE-CF594-A)	Round/mCherry+ | Mean (FITC-A)	eGFP/mCherry	Cell Line	Reporter	Treatment	Degrader Dose(uM)
Specimen_001_B2_B02_001.fcs	268	34.6	263	98.1	16995	9304	0.547	K562	BD1	MMH1	10
Specimen_001_B3_B03_002.fcs	226	38.7	221	97.8	17242	7847	0.455	K562	BD1	MMH1	3.16228
Specimen_001_B4_B04_003.fcs	254	36.2	249	98	17738	7029	0.396	K562	BD1	MMH1	1
Specimen_001_B5_B05_004.fcs	350	40.6	341	97.4	17572	6039	0.344	K562	BD1	MMH1	0.316228
Specimen_001_B6_B06_005.fcs	248	42.4	242	97.6	16027	4868	0.304	K562	BD1	MMH1	0.1
Specimen_001_B7_B07_006.fcs	348	39.3	337	96.8	16849	4901	0.291	K562	BD1	MMH1	0.0316228
Specimen_001_B8_B08_007.fcs	354	40.3	348	98.3	16840	6030	0.358	K562	BD1	MMH1	0.01
Specimen_001_B9_B09_008.fcs	247	39.8	245	99.2	17464	7800	0.447	K562	BD1	MMH1	0.00316228
Specimen_001_B10_B10_009.fcs	272	39.8	266	97.8	17404	7420	0.426	K562	BD1	MMH1	0.001
Specimen_001_B11_B11_010.fcs	364	36.9	356	97.8	17228	8147	0.473	K562	BD1	DMSO	0
Specimen_001_C2_C02_011.fcs	257	34.6	254	98.8	19825	10079	0.508	K562	BD1	MMH1	10
Specimen_001_C3_C03_012.fcs	270	38.5	266	98.5	19034	8976	0.472	K562	BD1	MMH1	3.16228
Specimen_001_C4_C04_013.fcs	221	37.5	213	96.4	16689	7351	0.44	K562	BD1	MMH1	1
Specimen_001_C5_C05_014.fcs	260	36.2	254	97.7	16430	5319	0.324	K562	BD1	MMH1	0.316228
Specimen_001_C6_C06_015.fcs	298	40.9	292	98	16708	5083	0.304	K562	BD1	MMH1	0.1
Specimen_001_C7_C07_016.fcs	272	37.7	268	98.5	16781	5020	0.299	K562	BD1	MMH1	0.0316228
Specimen_001_C8_C08_017.fcs	242	37.4	239	98.8	17827	5741	0.322	K562	BD1	MMH1	0.01
Specimen_001_C9_C09_018.fcs	241	42	237	98.3	15847	6994	0.441	K562	BD1	MMH1	0.00316228
Specimen_001_C10_C10_019.fcs	291	40	284	97.6	17468	7246	0.415	K562	BD1	MMH1	0.001
Specimen_001_C11_C11_020.fcs	247	41	244	98.8	18103	8724	0.482	K562	BD1	DMSO	0
Specimen_001_D2_D02_021.fcs	243	36.1	242	99.6	19624	9983	0.509	K562	BD1	MMH1	10
Specimen_001_D3_D03_022.fcs	229	36.6	227	99.1	18870	9030	0.479	K562	BD1	MMH1	3.16228
Specimen_001_D4_D04_023.fcs	282	39.1	274	97.2	17730	7728	0.436	K562	BD1	MMH1	1
Specimen_001_D5_D05_024.fcs	211	36.4	203	96.2	16867	5669	0.336	K562	BD1	MMH1	0.316228
Specimen_001_D6_D06_025.fcs	265	35.3	258	97.4	17162	5264	0.307	K562	BD1	MMH1	0.1
Specimen_001_D7_D07_026.fcs	266	41.4	257	96.6	17687	4867	0.275	K562	BD1	MMH1	0.0316228
Specimen_001_D8_D08_027.fcs	292	41.1	286	97.9	17793	5900	0.332	K562	BD1	MMH1	0.01
Specimen_001_D9_D09_028.fcs	275	37.6	271	98.5	19581	8585	0.438	K562	BD1	MMH1	0.00316228
Specimen_001_D10_D10_029.fcs	267	36.9	257	96.3	17164	7515	0.438	K562	BD1	MMH1	0.001
Specimen_001_D11_D11_030.fcs	262	37.5	259	98.9	17406	7967	0.458	K562	BD1	DMSO	0
Specimen_001_E2_E02_031.fcs	195	32.1	190	97.4	17510	9746	0.557	K562	BD1	MMH2	10
Specimen_001_E3_E03_032.fcs	278	36.4	273	98.2	16604	8841	0.532	K562	BD1	MMH2	3.16228
Specimen_001_E4_E04_033.fcs	248	39.7	241	97.2	18669	10088	0.54	K562	BD1	MMH2	1
Specimen_001_E5_E05_034.fcs	236	36.8	232	98.3	17652	8381	0.475	K562	BD1	MMH2	0.316228
Specimen_001_E6_E06_035.fcs	271	40.2	268	98.9	17136	8149	0.476	K562	BD1	MMH2	0.1
Specimen_001_E7_E07_036.fcs	235	35.4	229	97.4	18048	8257	0.458	K562	BD1	MMH2	0.0316228
Specimen_001_E8_E08_037.fcs	243	43.8	237	97.5	17588	8211	0.467	K562	BD1	MMH2	0.01
Specimen_001_E9_E09_038.fcs	284	38.6	279	98.2	16459	7483	0.455	K562	BD1	MMH2	0.00316228
Specimen_001_E10_E10_039.fcs	300	41.4	292	97.3	16278	7456	0.458	K562	BD1	MMH2	0.001
Specimen_001_E11_E11_040.fcs	266	40.1	255	95.9	16734	8172	0.488	K562	BD1	DMSO	0
Specimen_001_F2_F02_041.fcs	196	32.2	195	99.5	18342	10536	0.574	K562	BD1	MMH2	10
Specimen_001_F3_F03_042.fcs	226	35.3	223	98.7	17882	9918	0.555	K562	BD1	MMH2	3.16228
Specimen_001_F4_F04_043.fcs	219	38.3	212	96.8	17520	9603	0.548	K562	BD1	MMH2	1
Specimen_001_F5_F05_044.fcs	220	36.2	217	98.6	17651	8675	0.491	K562	BD1	MMH2	0.316228
Specimen_001_F6_F06_045.fcs	254	38.6	250	98.4	15460	6991	0.452	K562	BD1	MMH2	0.1
Specimen_001_F7_F07_046.fcs	231	39.1	224	97	16687	7569	0.454	K562	BD1	MMH2	0.0316228
Specimen_001_F8_F08_047.fcs	220	40.1	213	96.8	17800	7745	0.435	K562	BD1	MMH2	0.01
Specimen_001_F9_F09_048.fcs	243	40.5	238	97.9	16630	8428	0.507	K562	BD1	MMH2	0.00316228
Specimen_001_F10_F10_049.fcs	240	39.9	236	98.3	18650	9072	0.486	K562	BD1	MMH2	0.001
Specimen_001_F11_F11_050.fcs	276	40.9	272	98.6	16916	8137	0.481	K562	BD1	DMSO	0
Specimen_001_G2_G02_051.fcs	207	29.8	204	98.6	17478	10060	0.576	K562	BD1	MMH2	10
Specimen_001_G3_G03_052.fcs	174	31.4	170	97.7	18662	10208	0.547	K562	BD1	MMH2	3.16228
Specimen_001_G4_G04_053.fcs	203	37.1	202	99.5	16668	9105	0.546	K562	BD1	MMH2	1
Specimen_001_G5_G05_054.fcs	179	38.2	175	97.8	15283	8036	0.526	K562	BD1	MMH2	0.316228
Specimen_001_G6_G06_055.fcs	211	35.9	206	97.6	16099	8120	0.504	K562	BD1	MMH2	0.1
Specimen_001_G7_G07_056.fcs	246	42.1	240	97.6	18610	8950	0.481	K562	BD1	MMH2	0.0316228
Specimen_001_G8_G08_057.fcs	178	33.6	176	98.9	16026	7264	0.453	K562	BD1	MMH2	0.01
Specimen_001_G9_G09_058.fcs	198	35	194	98	16481	7976	0.484	K562	BD1	MMH2	0.00316228
Specimen_001_G10_G10_059.fcs	239	36	231	96.7	17726	8134	0.459	K562	BD1	MMH2	0.001
Specimen_001_G11_G11_060.fcs	218	37.1	212	97.2	17336	7927	0.457	K562	BD1	DMSO	0
Specimen_001_B2_B02_001.fcs	328	34.5	322	98.2	22540	3678	0.163	K562	BD2	MMH1	10
Specimen_001_B3_B03_002.fcs	364	34.6	354	97.3	22096	1903	0.086	K562	BD2	MMH1	3.16228
Specimen_001_B4_B04_003.fcs	464	37	458	98.7	19143	1132	0.059	K562	BD2	MMH1	1
Specimen_001_B5_B05_004.fcs	385	39	376	97.7	19796	841	0.042	K562	BD2	MMH1	0.316228
Specimen_001_B6_B06_005.fcs	431	36.3	423	98.1	18933	799	0.042	K562	BD2	MMH1	0.1
Specimen_001_B7_B07_006.fcs	385	38	376	97.7	20393	745	0.037	K562	BD2	MMH1	0.0316228
Specimen_001_B8_B08_007.fcs	380	40.6	370	97.4	21059	831	0.039	K562	BD2	MMH1	0.01
Specimen_001_B9_B09_008.fcs	368	39.9	365	99.2	20666	1156	0.056	K562	BD2	MMH1	0.00316228
Specimen_001_B10_B10_009.fcs	390	38.2	380	97.4	21804	1631	0.075	K562	BD2	MMH1	0.001
Specimen_001_B11_B11_010.fcs	336	35.8	336	100	21779	6354	0.292	K562	BD2	DMSO	0
Specimen_001_C2_C02_011.fcs	336	39.1	329	97.9	23207	3523	0.152	K562	BD2	MMH1	10
Specimen_001_C3_C03_012.fcs	281	38.2	279	99.3	19803	1546	0.078	K562	BD2	MMH1	3.16228
Specimen_001_C4_C04_013.fcs	384	38.8	376	97.9	20467	1128	0.055	K562	BD2	MMH1	1
Specimen_001_C5_C05_014.fcs	301	41.2	297	98.7	19223	788	0.041	K562	BD2	MMH1	0.316228
Specimen_001_C6_C06_015.fcs	289	35.7	283	97.9	20136	601	0.03	K562	BD2	MMH1	0.1
Specimen_001_C7_C07_016.fcs	342	38.4	334	97.7	19158	701	0.037	K562	BD2	MMH1	0.0316228
Specimen_001_C8_C08_017.fcs	345	39.9	341	98.8	19791	703	0.036	K562	BD2	MMH1	0.01
Specimen_001_C9_C09_018.fcs	345	40.7	340	98.6	21534	1270	0.059	K562	BD2	MMH1	0.00316228
Specimen_001_C10_C10_019.fcs	320	36.1	315	98.4	22758	1666	0.073	K562	BD2	MMH1	0.001
Specimen_001_C11_C11_020.fcs	468	39.7	455	97.2	20913	5825	0.279	K562	BD2	DMSO	0
Specimen_001_D2_D02_021.fcs	297	34.7	293	98.7	22133	3031	0.137	K562	BD2	MMH1	10
Specimen_001_D3_D03_022.fcs	356	38.2	349	98	21707	1840	0.085	K562	BD2	MMH1	3.16228
Specimen_001_D4_D04_023.fcs	334	39.5	328	98.2	19896	1008	0.051	K562	BD2	MMH1	1
Specimen_001_D5_D05_024.fcs	269	38.3	261	97	21600	798	0.037	K562	BD2	MMH1	0.316228
Specimen_001_D6_D06_025.fcs	293	36.3	290	99	20800	688	0.033	K562	BD2	MMH1	0.1
Specimen_001_D7_D07_026.fcs	338	38.1	326	96.4	20764	755	0.036	K562	BD2	MMH1	0.0316228
Specimen_001_D8_D08_027.fcs	337	38.9	329	97.6	20200	837	0.041	K562	BD2	MMH1	0.01
Specimen_001_D9_D09_028.fcs	364	39.7	358	98.4	20455	1118	0.055	K562	BD2	MMH1	0.00316228
Specimen_001_D10_D10_029.fcs	364	41.2	356	97.8	20743	1719	0.083	K562	BD2	MMH1	0.001
Specimen_001_D11_D11_030.fcs	334	37.6	329	98.5	22087	6271	0.284	K562	BD2	DMSO	0
Specimen_001_E2_E02_031.fcs	266	32.3	262	98.5	21867	2990	0.137	K562	BD2	MMH2	10
Specimen_001_E3_E03_032.fcs	299	33.4	291	97.3	21720	1068	0.049	K562	BD2	MMH2	3.16228
Specimen_001_E4_E04_033.fcs	338	39.9	334	98.8	21095	939	0.045	K562	BD2	MMH2	1
Specimen_001_E5_E05_034.fcs	328	36.9	319	97.3	23341	834	0.036	K562	BD2	MMH2	0.316228
Specimen_001_E6_E06_035.fcs	356	41.6	351	98.6	20574	708	0.034	K562	BD2	MMH2	0.1
Specimen_001_E7_E07_036.fcs	287	37.3	282	98.3	20680	627	0.03	K562	BD2	MMH2	0.0316228
Specimen_001_E8_E08_037.fcs	318	41.3	315	99.1	20899	848	0.041	K562	BD2	MMH2	0.01
Specimen_001_E9_E09_038.fcs	346	39	339	98	19220	2487	0.129	K562	BD2	MMH2	0.00316228
Specimen_001_E10_E10_039.fcs	330	37.1	320	97	19851	3470	0.175	K562	BD2	MMH2	0.001
Specimen_001_E11_E11_040.fcs	370	41.1	364	98.4	20679	5677	0.275	K562	BD2	DMSO	0
Specimen_001_F2_F02_041.fcs	292	32.5	285	97.6	22176	2631	0.119	K562	BD2	MMH2	10
Specimen_001_F3_F03_042.fcs	312	34.1	305	97.8	21775	1115	0.051	K562	BD2	MMH2	3.16228
Specimen_001_F4_F04_043.fcs	340	37.7	333	97.9	20245	842	0.042	K562	BD2	MMH2	1
Specimen_001_F5_F05_044.fcs	300	38.1	295	98.3	20501	717	0.035	K562	BD2	MMH2	0.316228
Specimen_001_F6_F06_045.fcs	327	37.2	321	98.2	20135	740	0.037	K562	BD2	MMH2	0.1
Specimen_001_F7_F07_046.fcs	322	38.3	312	96.9	19827	647	0.033	K562	BD2	MMH2	0.0316228
Specimen_001_F8_F08_047.fcs	336	38.5	327	97.3	20945	751	0.036	K562	BD2	MMH2	0.01
Specimen_001_F9_F09_048.fcs	353	38.5	350	99.2	20253	2163	0.107	K562	BD2	MMH2	0.00316228
Specimen_001_F10_F10_049.fcs	366	44	358	97.8	20196	3201	0.158	K562	BD2	MMH2	0.001
Specimen_001_F11_F11_050.fcs	352	39.2	343	97.4	20588	6327	0.307	K562	BD2	DMSO	0
Specimen_001_G2_G02_051.fcs	336	31.8	328	97.6	23065	3389	0.147	K562	BD2	MMH2	10
Specimen_001_G3_G03_052.fcs	308	34.9	304	98.7	22508	1399	0.062	K562	BD2	MMH2	3.16228
Specimen_001_G4_G04_053.fcs	340	38.9	333	97.9	21514	808	0.038	K562	BD2	MMH2	1
Specimen_001_G5_G05_054.fcs	328	38	321	97.9	19730	689	0.035	K562	BD2	MMH2	0.316228
Specimen_001_G6_G06_055.fcs	323	39.2	314	97.2	21427	825	0.039	K562	BD2	MMH2	0.1
Specimen_001_G7_G07_056.fcs	388	37.3	384	99	22298	910	0.041	K562	BD2	MMH2	0.0316228
Specimen_001_G8_G08_057.fcs	380	38.6	375	98.7	20777	873	0.042	K562	BD2	MMH2	0.01
Specimen_001_G9_G09_058.fcs	382	38.8	377	98.7	20962	2412	0.115	K562	BD2	MMH2	0.00316228
Specimen_001_G10_G10_059.fcs	284	40	281	98.9	20954	3751	0.179	K562	BD2	MMH2	0.001
Specimen_001_G11_G11_060.fcs	427	40.1	415	97.2	19956	5623	0.282	K562	BD2	DMSO	0

## Sheet: Extended Data Fig. 4c
ID	GeneID	logFC	AveExpr	t	P.Value	adj.P.Val	B
O60885	BRD4	-4.31209	2.13207	-67.3199	2.14e-11	1.55e-07	9.50402
P25440	BRD2	-4.28865	2.06773	-35.2091	2.3e-09	8.36e-06	9.14775
P00492	HPRT1	0.713758	2.49846	21.3723	8.28e-08	0.00015035	8.95251
Q9H3M7	TXNIP	0.873511	2.26283	13.9095	1.74e-06	0.00222539	5.78696
Q15059	BRD3	-3.38713	2.19388	-25.1927	2.55e-08	6.18e-05	4.94554
P15104	GLUL	0.373417	2.56117	12.1589	4.43e-06	0.00460162	4.8768
Q96QD9	FYTTD1	-1.26722	2.73481	-13.7956	1.84e-06	0.00222539	4.82995
P24928	POLR2A	-0.55401	2.70497	-11.3619	7.09e-06	0.00572137	4.52717
Q9NY93	DDX56	-0.426528	2.69621	-11.3771	7.02e-06	0.00572137	4.51123
O95478	NSA2	-0.526882	2.67782	-10.9594	9.09e-06	0.00652949	4.28539
Q15041	ARL6IP1	0.460079	2.34949	10.1878	1.5e-05	0.00903939	3.79938
Q96PM9	ZNF385A	-0.724437	2.6958	-9.74993	2.02e-05	0.00978156	3.3208
Q9NX09	DDIT4	-0.937001	2.55932	-9.99757	1.7e-05	0.00903939	3.0261
P49006	MARCKSL1	0.439253	2.29301	9.20758	2.97e-05	0.012707	3.01296
Q16621	NFE2	-1.03805	2.76387	-8.58972	4.74e-05	0.0172003	2.66458
Q9NV06	DCAF13	-0.3475	2.69951	-8.61664	4.64e-05	0.0172003	2.64962
Q9H1K4	SLC25A18	-0.311837	2.77935	-7.94438	7.94e-05	0.0250838	2.08316
Q05639	EEF1A2	0.156481	2.62067	9.96454	1.74e-05	0.00903939	2.07673
P83916	CBX1	0.30026	2.61011	7.66012	0.00010086	0.0271306	1.74908
Q8IZF0	NALCN	-1.94059	2.31137	-10.8256	9.89e-06	0.00652949	1.73348
P0CG39	POTEJ	0.199826	2.67573	9.63289	2.19e-05	0.00995253	1.7209
Q9ULD0	OGDHL	-0.316041	2.76743	-7.49944	0.0001158	0.0280351	1.66003
P61019	RAB2A	0.276951	2.59985	7.68677	9.86e-05	0.0271306	1.61737
Q9NY12	GAR1	-0.256781	2.70877	-8.09011	7.05e-05	0.0232651	1.5232
Q8WUH1	CHURC1	0.564066	2.48154	7.15153	0.00015747	0.0345161	1.50532
Q9BVJ6	UTP14A	-0.291599	2.66499	-7.50124	0.00011562	0.0280351	1.50446
Q9BVP2	GNL3	-0.211196	2.67186	-7.68621	9.86e-05	0.0271306	1.41829
Q5VTE0	EEF1A1P5	0.171241	2.62989	8.73404	4.24e-05	0.0171007	1.35224
O14880	MGST3	-0.30655	2.70506	-7.33444	0.00013378	0.0313438	1.31812
O95872	GPANK1	-1.27292	2.68937	-8.22352	6.33e-05	0.0218766	1.20089
P08195	SLC3A2	-0.146178	2.6786	-7.52117	0.00011364	0.0280351	1.05819
Q99653	CHP1	0.578929	2.51093	6.59832	0.00026319	0.0427108	1.00755
P32519	ELF1	-0.395076	2.74456	-6.64785	0.00025103	0.0427108	0.97591
Q9P031	CCDC59	-0.43089	2.71887	-6.48133	0.0002946	0.044921	0.898863
P07741	APRT	-0.240673	2.65179	-7.26909	0.00014175	0.0321736	0.861751
Q96RU7	TRIB3	-1.23563	3.00202	-6.78431	0.00022066	0.0421758	0.68898
Q53FZ2	ACSM3	-0.267809	2.83445	-6.59263	0.00026463	0.0427108	0.675665
Q9BWK5	CYREN	-1.11973	2.65027	-6.70938	0.0002368	0.0427108	0.59327
Q6DKI1	RPL7L1	-0.256461	2.71992	-6.35897	0.00033202	0.0463744	0.58118
Q86WX3	RPS19BP1	-0.587927	2.63933	-6.16144	0.00040416	0.04909	0.56101
Q9Y3Y2	CHTOP	-0.44184	2.69024	-6.36491	0.00033009	0.0463744	0.524328
P07900	HSP90AA1	0.0997058	2.63124	7.67581	9.95e-05	0.0271306	0.482036
P51148	RAB5C	0.215088	2.61547	6.96983	0.00018577	0.0379338	0.471015
P12829	MYL4	0.27169	2.58271	6.84345	0.0002088	0.0409867	0.460473
P0CG12	DERPC	-0.398551	2.70504	-6.30678	0.00034957	0.0479046	0.436362
Q07820	MCL1	-0.657609	2.59493	-6.0595	0.00044812	0.0508547	0.422141
Q7Z4I7	LIMS2	0.491742	2.31475	6.00999	0.00047138	0.051787	0.416379
Q15004	PCLAF	0.500087	2.49074	6.18081	0.00039637	0.04909	0.396555
P21912	SDHB	-0.25005	2.75921	-6.63097	0.0002551	0.0427108	0.392553
Q14410	GK2	-0.617531	2.63185	-5.95309	0.00049978	0.052566	0.391208
P30291	WEE1	-0.593973	2.70274	-5.92619	0.00051386	0.052566	0.343844
Q96EL3	MRPL53	-0.372691	2.76256	-6.0121	0.00047036	0.051787	0.291925
P10242	MYB	-1.35809	2.91469	-6.68068	0.00024332	0.0427108	0.272902
Q9H7T9	AUNIP	-1.18759	2.44512	-6.68643	0.000242	0.0427108	0.244719
P0CW19	LIMS3	0.615507	2.25089	5.79994	0.00058617	0.0568403	0.207066
Q66LE6	PPP2R2D	-0.843256	2.62746	-5.71925	0.00063829	0.0593112	0.137927
Q8N9Z2	CCDC71L	-0.436591	2.69523	-5.90926	0.00052296	0.0527532	0.12376
Q9UKT4	FBXO5	-0.59998	2.7105	-5.69736	0.0006533	0.0593112	0.122245
Q7LFL8	CXXC5	-0.60862	2.77747	-5.64297	0.00069233	0.0604994	0.014319
Q8N4V1	MMGT1	0.483736	2.60467	5.67491	0.00066911	0.0599966	-0.0138196
P47974	ZFP36L2	-0.656053	2.74082	-5.53831	0.00077495	0.0645529	-0.034525
P48556	PSMD8	0.123698	2.64707	6.47342	0.00029688	0.044921	-0.0435778
Q9UHD1	CHORDC1	0.132636	2.58526	6.40629	0.00031696	0.0460411	-0.0875521
P61247	RPS3A	0.0970063	2.62728	6.95668	0.00018802	0.0379338	-0.0922106
Q6P587	FAHD1	-0.538042	2.73554	-5.45909	0.00084478	0.0666914	-0.0992995
P18146	EGR1	3.0958	1.50605	6.44216	0.00030604	0.0453631	-0.124436
P16401	H1-5	-0.199408	2.63341	-5.984	0.00048412	0.051787	-0.144764
P0DPH7	TUBA3C	0.150292	2.61063	7.12299	0.00016158	0.0345161	-0.15687
Q6ZNB6	NFXL1	0.726191	2.21339	5.39411	0.00090728	0.0674551	-0.168311
Q9Y3A2	UTP11	-0.52154	2.67732	-5.38256	0.00091893	0.0674551	-0.199817
O00264	PGRMC1	0.230013	2.58535	6.15807	0.00040554	0.04909	-0.23889
Q96AB3	ISOC2	-0.588016	2.81018	-5.33407	0.00096963	0.0685863	-0.297287
Q96LJ8	UBXN10	-0.713795	2.78274	-5.24373	0.00107258	0.0739169	-0.324298
Q14974	KPNB1	0.0863587	2.62452	6.56161	0.00027262	0.043045	-0.371886
Q9ULW3	ABT1	-0.275979	2.73064	-5.37389	0.00092777	0.0674551	-0.381242
Q9UJZ1	STOML2	-0.171391	2.73986	-5.88903	0.00053406	0.0531355	-0.413517
Q7L0Y3	TRMT10C	-0.276681	2.78866	-5.51838	0.00079189	0.0645529	-0.415823
O75489	NDUFS3	-0.213247	2.75279	-5.51887	0.00079147	0.0645529	-0.44294
P05937	CALB1	0.259906	2.63084	5.6219	0.00070814	0.0605087	-0.44356
Q9H910	JPT2	0.318478	2.62745	5.64509	0.00069076	0.0604994	-0.516421
Q9H9J2	MRPL44	-0.336854	2.68601	-5.1778	0.00115535	0.0755976	-0.531353
Q5VTD9	GFI1B	-0.502135	2.76235	-5.04258	0.00134816	0.0816492	-0.605724
Q9H9B4	SFXN1	-0.221983	2.73119	-5.73579	0.00062719	0.0593112	-0.632323
P46783	RPS10	0.113768	2.66665	6.18049	0.00039649	0.04909	-0.666941
Q9NPI8	FANCF	-1.25213	2.69518	-5.937	0.00050815	0.052566	-0.685777
Q9NVS2	MRPS18A	-0.420198	2.74549	-5.2086	0.00111583	0.0743514	-0.692031
P55795	HNRNPH2	0.13701	2.61229	5.70871	0.00064547	0.0593112	-0.697213
Q96EU6	RRP36	-0.473889	2.71611	-4.95082	0.00149921	0.0859424	-0.711402
Q9ULG6	CCPG1	-0.659899	2.77042	-4.97699	0.0014543	0.0845004	-0.720147
P05388	RPLP0	0.121794	2.60798	6.22243	0.00038017	0.04909	-0.723647
Q5QJE6	DNTTIP2	-0.195157	2.67101	-5.22986	0.00108943	0.0739488	-0.733851
Q9Y385	UBE2J1	-0.809414	2.48818	-4.94877	0.00150278	0.0859424	-0.758205
Q7KZ85	SUPT6H	-0.288708	2.67155	-5.11237	0.00124454	0.0792906	-0.758497
P07602	PSAP	0.181699	2.62596	5.63308	0.0006997	0.0604994	-0.762468
Q9Y6P5	SESN1	0.450279	2.59103	4.83851	0.00171004	0.0905182	-0.767959
Q6AI39	BICRAL	-0.79478	2.63192	-4.83563	0.00171586	0.0905182	-0.792346
Q6UWP7	LCLAT1	0.34965	2.5465	5.02768	0.0013715	0.0816492	-0.811315
Q9P015	MRPL15	-0.302199	2.74147	-5.02004	0.00138365	0.0817027	-0.813042
P26641	EEF1G	0.0790695	2.62151	6.17177	0.00039998	0.04909	-0.828123
Q9NQP4	PFDN4	0.269509	2.51648	5.33999	0.00096327	0.0685863	-0.836233
O43765	SGTA	0.245051	2.64172	5.42839	0.00087369	0.0667958	-0.854668
P50395	GDI2	0.115819	2.61404	5.98252	0.00048486	0.051787	-0.865292
P14174	MIF	-0.258764	2.71969	-6.09061	0.00043416	0.0508547	-0.86589
Q99798	ACO2	-0.15116	2.72876	-5.50911	0.00079991	0.0645529	-0.924326
Q9UBV2	SEL1L	0.359403	2.61088	4.89494	0.00160027	0.0880511	-0.951067
Q15723	ELF2	-0.544019	2.70816	-4.67467	0.00207865	0.0968121	-0.959043
O76031	CLPX	-0.229337	2.73332	-5.01109	0.00139801	0.0818852	-0.977902
P27635	RPL10	0.1858	2.62095	6.06453	0.00044583	0.0508547	-0.981909
O15213	WDR46	-0.276738	2.73041	-4.80816	0.00177248	0.0913018	-1.0122
Q92502	STARD8	-1.17373	2.51555	-5.44498	0.00085793	0.0667958	-1.01309
Q9NZM5	NOP53	-0.28204	2.66568	-4.91885	0.00155613	0.0876136	-1.02714
P22830	FECH	-0.233087	2.73553	-4.86837	0.00165097	0.0894848	-1.04125
P78395	PRAME	0.248931	2.58529	5.03942	0.00135308	0.0816492	-1.06025
O15131	KPNA5	-0.902596	2.49221	-4.87066	0.00164652	0.0894848	-1.08262
Q9HA47	UCK1	-0.811605	2.4966	-4.56443	0.00237561	0.104197	-1.08405
Q9NV96	TMEM30A	-0.299782	2.58037	-4.69787	0.00202151	0.0966778	-1.09612
P05387	RPLP2	0.308245	2.56767	5.79867	0.00058695	0.0568403	-1.11514
P14927	UQCRB	-0.154396	2.72296	-5.29443	0.00101339	0.0707714	-1.13503
Q96RD7	PANX1	-0.488052	2.64552	-4.47627	0.00264675	0.109848	-1.16201
Q9HAV0	GNB4	-0.461449	2.62664	-4.50764	0.00254658	0.108162	-1.16854
Q9HBH1	PDF	-0.366726	2.70869	-4.62552	0.00220568	0.100754	-1.17861
Q12834	CDC20	-0.369829	2.74719	-4.48193	0.00262837	0.109823	-1.17892
P02649	APOE	0.328302	2.55527	4.61397	0.00223675	0.101534	-1.1842
Q16531	DDB1	0.103972	2.61807	5.33126	0.00097265	0.0685863	-1.21111
O94806	PRKD3	1.55259	2.03149	6.2213	0.0003806	0.04909	-1.21296
O14681	EI24	0.323607	2.5461	4.81841	0.00175111	0.0908453	-1.21576
Q16740	CLPP	-0.263345	2.7669	-4.75606	0.00188564	0.0964463	-1.23095
Q9BXH1	BBC3	-0.700196	2.69217	-4.41731	0.00284696	0.112992	-1.23164
Q8TCN5	ZNF507	-0.650447	2.72981	-4.44922	0.00273662	0.111654	-1.24461
Q7RTV0	PHF5A	-0.190229	2.62525	-5.1505	0.00119168	0.0765943	-1.25771
Q9NYK5	MRPL39	-0.274447	2.75509	-4.71961	0.00196952	0.0966778	-1.28437
P78364	PHC1	-1.14709	2.44333	-4.43697	0.00277842	0.111654	-1.31971
Q5RI15	COX20	-0.362515	2.73526	-4.55007	0.00241761	0.104678	-1.33597
P00338	LDHA	0.135041	2.62166	6.08151	0.0004382	0.0508547	-1.34303
Q9NX04	C1orf109	-1.14951	2.52836	-4.43664	0.00277954	0.111654	-1.34366
P56181	NDUFV3	-0.27684	2.72351	-4.57223	0.00235314	0.104197	-1.36237
Q9Y5U2	TSSC4	0.243008	2.532	4.54883	0.00242129	0.104678	-1.36488
O14965	AURKA	-0.421399	2.63236	-4.56241	0.00238148	0.104197	-1.36632
Q9Y5N6	ORC6	0.421542	2.5562	4.29958	0.00329829	0.121603	-1.39863
Q9NUL7	DDX28	-0.430039	2.81058	-4.28757	0.00334856	0.121603	-1.41897
Q9NQ75	CASS4	-0.705232	2.70244	-4.39964	0.00291015	0.113637	-1.42809
P54886	ALDH18A1	-0.178752	2.74941	-4.73853	0.00192547	0.0966778	-1.43195
O95831	AIFM1	-0.177624	2.7294	-5.04822	0.00133945	0.0816492	-1.43529
P09497	CLTB	0.252839	2.53064	4.38361	0.00296881	0.114087	-1.46818
Q9Y6B6	SAR1B	0.0948198	2.59888	5.37293	0.00092875	0.0674551	-1.49304
P11177	PDHB	-0.18624	2.72376	-4.66782	0.00209587	0.0969572	-1.50271
P26583	HMGB2	0.121808	2.62915	5.69812	0.00065277	0.0593112	-1.50824
Q14571	ITPR2	0.688591	2.58282	4.25419	0.00349272	0.122878	-1.51467
A0PJW6	TMEM223	-0.50295	2.71876	-4.17751	0.00385032	0.126007	-1.52497
O95571	ETHE1	-0.52678	2.70455	-4.23258	0.0035897	0.124059	-1.52592
Q6UW68	TMEM205	0.356473	2.62746	4.38894	0.00294918	0.114087	-1.5383
Q8WWW0	RASSF5	-0.529697	2.5012	-4.20571	0.00371437	0.124896	-1.5384
P21741	MDK	0.377067	2.60573	4.20582	0.00371384	0.124896	-1.53963
Q9H8W4	PLEKHF2	-0.24144	2.6726	-4.43133	0.00279788	0.111654	-1.54062
P30085	CMPK1	0.106701	2.62893	5.38963	0.00091178	0.0674551	-1.54096
Q8IUH3	RBM45	-0.350367	2.66662	-4.18365	0.0038203	0.126007	-1.55897
Q07021	C1QBP	-0.230726	2.72733	-5.45938	0.00084451	0.0666914	-1.56215
Q9UDW1	UQCR10	-0.233291	2.70058	-4.83277	0.00172166	0.0905182	-1.56397
A4D1E9	GTPBP10	-0.302485	2.74021	-4.27945	0.00338304	0.122244	-1.56455
O14737	PDCD5	0.14849	2.53317	4.92575	0.00154364	0.0875895	-1.58248
Q9UMY1	NOL7	-0.481812	2.64692	-4.70027	0.0020157	0.0966778	-1.59893
P84085	ARF5	0.160252	2.61331	5.16115	0.00117736	0.0763496	-1.61479
P63173	RPL38	0.151963	2.62658	5.43206	0.00087018	0.0667958	-1.6228
O75362	ZNF217	-0.627317	2.6785	-4.1057	0.00422173	0.131036	-1.62858
O14975	SLC27A2	0.244685	2.57192	4.30273	0.00328523	0.121603	-1.63797
P13995	MTHFD2	-0.146596	2.73204	-4.68298	0.00205798	0.0968121	-1.64775
O00231	PSMD11	0.117611	2.6302	5.2386	0.00107878	0.0739169	-1.64829
P78346	RPP30	0.190991	2.60234	4.58843	0.0023072	0.104082	-1.66577
P12277	CKB	0.104625	2.63919	5.57053	0.0007484	0.0632052	-1.66718
Q9P0K8	FOXJ2	-0.807348	2.6125	-4.05225	0.0045235	0.135339	-1.68907
Q9NUP9	LIN7C	0.229686	2.63868	4.24334	0.00354105	0.123056	-1.68951
Q12974	PTP4A2	0.459834	2.47066	4.25866	0.00347303	0.122878	-1.70628
Q96S99	PLEKHF1	-0.301162	2.6511	-4.16418	0.00391651	0.126027	-1.70651
Q9NVN8	GNL3L	0.222247	2.58535	4.28867	0.00334392	0.121603	-1.73286
Q96DA6	DNAJC19	-0.256664	2.75242	-4.43176	0.00279639	0.111654	-1.75829
Q9BS34	ZNF670	-0.741369	2.46694	-4.00611	0.00480295	0.138691	-1.76593
P04080	CSTB	0.175803	2.59273	4.90502	0.0015815	0.0880408	-1.78457
Q9NYR9	NKIRAS2	0.44533	2.69631	3.98265	0.00495219	0.138872	-1.78625
Q9Y3C1	NOP16	-0.190561	2.65898	-4.56485	0.0023744	0.104197	-1.80299
Q9UK45	LSM7	-0.192721	2.70039	-4.84633	0.00169435	0.0905182	-1.80783
Q8IZP2	ST13P4	0.163307	2.59447	5.03406	0.00136146	0.0816492	-1.8278
P09496	CLTA	0.270771	2.45421	4.57897	0.00233391	0.104197	-1.83865
P61106	RAB14	0.149214	2.62906	4.54341	0.00243737	0.104749	-1.8489
P26358	DNMT1	0.188156	2.60331	4.36962	0.00302107	0.11488	-1.85328
Q92973	TNPO1	0.115327	2.60106	4.73103	0.00194282	0.0966778	-1.86557
O43822	CFAP410	0.794132	2.55722	3.99975	0.00484295	0.138691	-1.86885
Q9NR30	DDX21	0.0794202	2.60633	5.18409	0.00114715	0.0755976	-1.87561
Q8TAA5	GRPEL2	-0.523911	2.80722	-3.89216	0.00557688	0.145179	-1.88468
Q8WU90	ZC3H15	0.105976	2.62739	4.67437	0.0020794	0.0968121	-1.88524
P53803	POLR2K	0.451716	2.53652	4.15641	0.00395562	0.126563	-1.89018
O00257	CBX4	-0.397607	2.6398	-3.86396	0.0057887	0.146492	-1.94232
Q6UB35	MTHFD1L	-0.200811	2.7228	-4.21676	0.00366255	0.124479	-1.94252
P63218	GNG5	-0.634925	2.5272	-4.00538	0.00480752	0.138691	-1.94662
P31937	HIBADH	-0.214339	2.77503	-4.15251	0.00397543	0.126638	-1.95618
Q9NZ01	TECR	0.187879	2.57666	4.69168	0.00203658	0.0966778	-1.97043
Q9NX55	HYPK	0.364758	2.42339	3.93	0.00530582	0.1422	-1.98371
P04156	PRNP	-0.816348	2.84022	-3.86521	0.00577911	0.146492	-1.99027
Q9UI43	MRM2	-0.775077	2.8403	-3.80758	0.0062388	0.151037	-1.99946
Q04760	GLO1	0.119585	2.63127	5.07118	0.00130459	0.0816492	-2.00861
Q15629	TRAM1	0.321238	2.50455	4.05282	0.00452018	0.135339	-2.01012
O14561	NDUFAB1	0.347404	2.64339	4.16317	0.00392155	0.126027	-2.0352
Q9UPT9	USP22	0.251693	2.61117	3.94502	0.0052022	0.139939	-2.0359
O94919	ENDOD1	0.381085	2.57244	3.80173	0.00628757	0.151037	-2.03695
Q15070	OXA1L	-0.200792	2.72038	-4.10638	0.00421805	0.131036	-2.03937
Q9UGP8	SEC63	0.236871	2.59485	4.27051	0.0034214	0.122705	-2.04047
P32322	PYCR1	-0.213325	2.74207	-4.69516	0.00202809	0.0966778	-2.0493
P56645	PER3	0.441125	2.50809	3.80621	0.00625017	0.151037	-2.05452
Q9BZF1	OSBPL8	0.219489	2.58066	4.01335	0.00475789	0.138691	-2.06403
P24534	EEF1B2	0.116581	2.63028	5.22091	0.00110046	0.074006	-2.07172
P12980	LYL1	-1.0245	2.56308	-3.73762	0.00685068	0.156652	-2.07202
Q16342	PDCD2	0.230447	2.609	4.06534	0.00444748	0.135155	-2.07687
Q99684	GFI1	-0.553654	2.83919	-3.67903	0.00741324	0.15977	-2.09159
Q9NZ63	C9orf78	0.156924	2.6286	4.49873	0.0025746	0.108717	-2.10399
P42331	ARHGAP25	-0.365526	2.74067	-3.73674	0.00685879	0.156652	-2.11919
P62854	RPS26	0.288894	2.55263	5.0585	0.00132372	0.0816492	-2.12589
Q9H204	MED28	0.429321	2.74507	3.65312	0.00767773	0.162681	-2.13285
P54753	EPHB3	-0.379502	2.64583	-3.99303	0.00488554	0.138691	-2.13798
Q8NFV4	ABHD11	-0.695616	2.84333	-3.63954	0.00782035	0.163304	-2.13845
Q8WV93	AFG1L	-0.708511	2.83733	-3.64733	0.0077382	0.162906	-2.13987
Q9HB90	RRAGC	0.512614	2.47938	3.65909	0.00761583	0.162681	-2.14123
Q15011	HERPUD1	-0.830581	2.34903	-3.69664	0.00723905	0.15977	-2.14239
P49448	GLUD2	-0.185275	2.72025	-4.29588	0.00331368	0.121603	-2.15578
Q16864	ATP6V1F	0.465821	2.58161	3.95334	0.00514582	0.139939	-2.16198
P17900	GM2A	0.367765	2.64574	3.68111	0.00739244	0.15977	-2.16252
O76021	RSL1D1	-0.133367	2.65553	-4.73242	0.00193958	0.0966778	-2.16451
P31040	SDHA	-0.132975	2.71902	-4.44865	0.00273855	0.111654	-2.16794
P31689	DNAJA1	0.160181	2.61177	4.35581	0.00307363	0.115667	-2.16874
P30038	ALDH4A1	-0.275093	2.78208	-3.99847	0.00485099	0.138691	-2.17529
Q7Z7H8	MRPL10	-0.281399	2.78378	-3.77396	0.00652514	0.152878	-2.18081
Q9H5N1	RABEP2	0.581487	2.36905	3.60487	0.00819778	0.16772	-2.18571
Q12849	GRSF1	-0.154506	2.74264	-4.26473	0.00344649	0.122705	-2.19322
Q9NSI2	FAM207A	-0.315416	2.70008	-3.96891	0.00504193	0.139769	-2.21328
P98160	HSPG2	0.538381	2.44834	3.6072	0.00817182	0.167661	-2.22301
P49821	NDUFV1	-0.149199	2.7264	-4.18629	0.00380742	0.126007	-2.2259
Q08945	SSRP1	0.158299	2.59736	4.65935	0.00211736	0.0973316	-2.23393
Q6NUK1	SLC25A24	-0.236193	2.70885	-3.98551	0.0049337	0.138872	-2.2417
Q9C0C4	SEMA4C	-0.349936	2.78059	-3.59651	0.00829169	0.16834	-2.25061
Q8TCJ2	STT3B	0.201485	2.61461	4.12143	0.00413715	0.130078	-2.25557
Q01196	RUNX1	-0.259485	2.64786	-3.90076	0.005514	0.144188	-2.26944
O00468	AGRN	0.653443	2.53064	3.52731	0.00911514	0.172707	-2.28256
P57088	TMEM33	0.180547	2.53743	4.32797	0.00318269	0.119154	-2.28469
O00115	DNASE2	-0.289115	2.7522	-3.85063	0.00589184	0.14834	-2.28745
Q99741	CDC6	-0.447395	2.48209	-3.52746	0.00911327	0.172707	-2.3109
Q96DN5	TBC1D31	-0.943866	2.50266	-3.7616	0.0066339	0.153936	-2.31849
Q5JVF3	PCID2	0.194095	2.63613	3.97609	0.0049948	0.139268	-2.32402
Q6W2J9	BCOR	-0.392909	2.61455	-3.56312	0.00867855	0.17153	-2.33993
Q12772	SREBF2	0.503793	2.66775	3.46207	0.00997239	0.182335	-2.3466
Q9P209	CEP72	-0.377541	2.61121	-3.48962	0.00960021	0.178785	-2.34962
P46199	MTIF2	-0.205727	2.66772	-3.83924	0.00598155	0.149807	-2.35234
Q8TEX9	IPO4	0.103403	2.61838	4.40134	0.00290401	0.113637	-2.35346
P02654	APOC1	0.531531	2.67611	3.55873	0.00873082	0.17153	-2.36465
Q5JRX3	PITRM1	-0.280312	2.70756	-3.74337	0.00679802	0.156652	-2.37236
Q96GW9	MARS2	-0.430246	2.73523	-3.44864	0.0101594	0.183551	-2.37485
P40939	HADHA	-0.160048	2.74415	-4.43463	0.00278646	0.111654	-2.38578
O96005	CLPTM1	0.173256	2.57511	3.91315	0.00542474	0.144021	-2.39042
Q96QD8	SLC38A2	-0.703694	2.79835	-3.94526	0.00520061	0.139939	-2.40234
P49748	ACADVL	-0.186943	2.72364	-3.98594	0.00493096	0.138872	-2.41661
P36776	LONP1	-0.176235	2.75117	-4.26483	0.00344605	0.122705	-2.42229
P12268	IMPDH2	0.080207	2.63701	4.71307	0.001985	0.0966778	-2.43745
Q9H2W6	MRPL46	-0.298063	2.74764	-3.69357	0.00726908	0.15977	-2.44053
Q9Y646	CPQ	0.277863	2.64277	3.52603	0.00913113	0.172707	-2.44567
Q7L3T8	PARS2	-0.495545	2.7058	-3.3851	0.0110964	0.189186	-2.44806
P29966	MARCKS	0.374046	2.28698	3.40671	0.0107677	0.185973	-2.4786
Q9H1K1	ISCU	-0.252001	2.68728	-3.61259	0.0081121	0.166907	-2.4825
P53618	COPB1	0.112235	2.60691	4.25053	0.00350896	0.122878	-2.48266
Q969S8	HDAC10	-1.02557	2.62091	-3.4206	0.010562	0.185831	-2.48626
Q96D70	R3HDM4	-0.412378	2.62685	-3.47284	0.00982499	0.181241	-2.48631
P55039	DRG2	0.234731	2.60333	3.8085	0.0062311	0.151037	-2.5013
P10606	COX5B	0.240924	2.64664	4.13304	0.00407589	0.12871	-2.50221
P07237	P4HB	0.120407	2.60056	4.82753	0.00173235	0.0905182	-2.50653
Q5BJF2	TMEM97	0.264881	2.62029	4.05147	0.00452806	0.135339	-2.51159
Q9BTV4	TMEM43	0.256577	2.58895	3.90384	0.00549166	0.144188	-2.52903
Q9Y3A4	RRP7A	-0.209183	2.64784	-3.65049	0.00770512	0.162681	-2.5301
Q8IVS2	MCAT	-0.398596	2.7945	-3.40461	0.0107992	0.185973	-2.53095
Q01850	CDR2	-0.668921	2.56687	-3.30408	0.0124278	0.19838	-2.53532
A0A0B4J2A2	PPIAL4C	0.185839	2.63821	5.07317	0.00130162	0.0816492	-2.54796
P62841	RPS15	0.197659	2.61983	4.38495	0.00296387	0.114087	-2.54846
Q5JS54	PSMG4	0.437599	2.58569	3.49823	0.00948703	0.177588	-2.54939
Q15031	LARS2	-0.205979	2.71607	-3.70756	0.00713331	0.159413	-2.55054
Q92995	USP13	0.258388	2.55274	3.53921	0.0089675	0.172707	-2.5648
Q9Y5Q0	FADS3	0.412914	2.59477	3.33497	0.011901	0.193935	-2.5694
Q9BV68	RNF126	0.340345	2.49341	3.80314	0.00627576	0.151037	-2.57976
P40617	ARL4A	-0.741871	2.91637	-3.26291	0.0131688	0.203083	-2.58436
P27797	CALR	0.0787876	2.62449	4.71269	0.0019859	0.0966778	-2.58461
O14562	UBFD1	-0.136894	2.63074	-3.88771	0.00560977	0.145513	-2.58583
P56211	ARPP19	0.251764	2.49165	3.78414	0.0064369	0.15179	-2.60645
O14508	SOCS2	-0.537259	2.74001	-3.2282	0.0138303	0.208449	-2.62983
O60888	CUTA	0.220752	2.6898	4.40851	0.00287823	0.113612	-2.63716
Q14692	BMS1	-0.160322	2.67335	-3.76838	0.00657404	0.153036	-2.64353
Q96BU1	S100PBP	-0.560308	2.58838	-3.20893	0.0142127	0.208554	-2.6494
O43572	AKAP10	-0.663129	2.6189	-3.21124	0.0141663	0.208554	-2.65207
Q9BU89	DOHH	0.21199	2.60278	3.56035	0.00871146	0.17153	-2.66111
Q8N752	CSNK1A1L	0.227122	2.57331	3.65348	0.00767396	0.162681	-2.67235
Q14493	SLBP	0.137755	2.50526	3.90963	0.00544996	0.144021	-2.67312
P63146	UBE2B	-0.288998	2.70462	-3.4532	0.0100954	0.183307	-2.6756
O75683	SURF6	-0.207479	2.67777	-3.78803	0.00640359	0.151496	-2.67815
Q15654	TRIP6	0.143753	2.55082	4.068	0.00443219	0.135155	-2.68263
P61962	DCAF7	-0.171632	2.60547	-3.62724	0.00795211	0.165291	-2.68876
Q96EY7	PTCD3	-0.188589	2.75423	-3.74018	0.00682721	0.156652	-2.69203
P28074	PSMB5	0.131536	2.61669	4.16527	0.00391105	0.126027	-2.69648
Q9Y5V0	ZNF706	0.404604	2.61637	3.91769	0.00539243	0.14399	-2.7056
Q9H5U6	ZCCHC4	-0.351234	2.65816	-3.36806	0.0113632	0.190478	-2.70563
Q8N9V3	WDSUB1	0.413361	2.73355	3.24187	0.0135657	0.207222	-2.70678
P08865	RPSA	0.131785	2.64249	4.69579	0.00202655	0.0966778	-2.70889
P12694	BCKDHA	-0.332645	2.80199	-3.2639	0.0131505	0.203083	-2.70946
Q9BYI3	FAM126A	-0.326264	2.5635	-3.27188	0.0130035	0.202671	-2.71968
O96007	MOCS2	0.269951	2.66575	3.32738	0.0120282	0.195415	-2.72462
Q9HCN4	GPN1	-0.263921	2.56994	-3.42727	0.0104647	0.185831	-2.73728
Q96BN2	TADA1	-0.397779	2.80234	-3.21512	0.0140886	0.208554	-2.73916
P48059	LIMS1	0.37331	2.4426	3.70971	0.00711265	0.159413	-2.74008
Q07666	KHDRBS1	0.0913401	2.59825	4.4811	0.00263103	0.109823	-2.74019
O95801	TTC4	-0.142236	2.67499	-3.70807	0.00712836	0.159413	-2.75529
Q12982	BNIP2	-0.201402	2.64608	-3.47234	0.00983187	0.181241	-2.7669
Q13114	TRAF3	-0.780408	2.64831	-3.15625	0.0153167	0.210068	-2.76696
P60981	DSTN	0.140354	2.5885	3.94883	0.00517631	0.139939	-2.76939
P46013	MKI67	0.2498	2.57994	3.61723	0.00806104	0.166328	-2.773
Q9H9Y2	RPF1	-0.380582	2.64444	-3.34649	0.0117109	0.193354	-2.77699
Q9Y2Z4	YARS2	-0.236534	2.72845	-3.408	0.0107484	0.185973	-2.77973
Q92572	AP3S1	0.197926	2.58502	3.59112	0.00835294	0.168521	-2.7805
Q9BXW7	HDHD5	-0.292711	2.82306	-3.28895	0.0126949	0.200879	-2.78524
P41134	ID1	-0.800089	2.66055	-3.13156	0.015865	0.211277	-2.79016
Q9UGL1	KDM5B	-0.352432	2.71423	-3.20888	0.0142137	0.208554	-2.79431
Q03014	HHEX	-0.407157	2.67919	-3.19811	0.0144323	0.210068	-2.80442
Q8TCS8	PNPT1	-0.189496	2.73092	-3.83213	0.00603826	0.150708	-2.80525
Q8WUK0	PTPMT1	-0.588989	2.75087	-3.08559	0.0169425	0.217299	-2.80664
Q53GQ0	HSD17B12	0.24625	2.58413	3.57396	0.00855089	0.170151	-2.81089
Q8NHG7	SVIP	-0.334888	2.68137	-3.33516	0.011898	0.193935	-2.81121
P34931	HSPA1L	0.0707621	2.61653	4.90154	0.00158796	0.0880408	-2.81717
Q15800	MSMO1	0.420751	2.49518	3.34525	0.0117312	0.193354	-2.83328
Q9Y394	DHRS7	0.282566	2.58913	3.29271	0.0126279	0.200693	-2.8443
O75208	COQ9	-0.426991	2.78747	-3.08386	0.0169846	0.217299	-2.84532
Q9HC44	GPBP1L1	-0.350865	2.6624	-3.10077	0.0165785	0.216504	-2.85047
Q9BVW5	TIPIN	0.332851	2.54086	3.1325	0.0158439	0.211277	-2.85268
O94782	USP1	-0.312717	2.67576	-3.22041	0.0139836	0.208554	-2.85517
Q9UKV5	AMFR	0.293371	2.53986	3.42624	0.0104796	0.185831	-2.85572
P63208	SKP1	0.240496	2.52141	4.00493	0.00481034	0.138691	-2.85652
Q5T6F0	DCAF12	-0.875208	2.72257	-3.0651	0.0174475	0.219241	-2.85779
P21580	TNFAIP3	-0.526817	2.71221	-3.02993	0.0183516	0.225529	-2.86337
Q9BVC6	TMEM109	0.211859	2.57574	3.59599	0.00829763	0.16834	-2.87161
Q9Y276	BCS1L	-0.273135	2.73883	-3.30419	0.0124259	0.19838	-2.87542
Q5TC12	ATPAF1	-0.2703	2.71957	-3.27812	0.0128897	0.202515	-2.87565
Q13164	MAPK7	-0.346597	2.61708	-3.16316	0.0151667	0.210068	-2.87891
Q8WVM0	TFB1M	-0.328309	2.7847	-3.29066	0.0126643	0.200832	-2.87898
Q6IN84	MRM1	-0.278814	2.76953	-3.1932	0.0145333	0.210068	-2.87984
Q5JTZ9	AARS2	-0.185755	2.71319	-3.41247	0.0106819	0.185831	-2.88191
Q9UG63	ABCF2	0.0917942	2.61634	4.2257	0.00362117	0.124059	-2.88588
Q15738	NSDHL	0.14303	2.59817	3.86863	0.00575307	0.146492	-2.89449
Q99986	VRK1	0.137872	2.60015	3.97458	0.00500466	0.139268	-2.8964
A0AV96	RBM47	-0.349131	2.67659	-3.09573	0.0166982	0.21657	-2.89937
O95926	SYF2	-0.32366	2.6954	-3.4401	0.0102802	0.184358	-2.91137
Q86X52	CHSY1	-0.571994	2.62756	-2.99126	0.0194032	0.231755	-2.91271
O75569	PRKRA	0.130628	2.61982	3.63955	0.00782032	0.163304	-2.9164
P09661	SNRPA1	0.143277	2.61711	4.05965	0.00448038	0.135339	-2.92056
P55809	OXCT1	-0.217246	2.72039	-3.57598	0.00852737	0.170151	-2.92192
Q96BP2	CHCHD1	-0.454102	2.75788	-3.37163	0.0113068	0.190478	-2.92516
Q8NCD3	HJURP	-0.378401	2.67139	-3.08054	0.0170654	0.217299	-2.92665
Q9H0U4	RAB1B	0.198914	2.63225	3.82635	0.0060849	0.151037	-2.93783
Q01628	IFITM3	0.262389	2.60663	3.72826	0.00693741	0.157951	-2.93844
Q7L2E3	DHX30	-0.128936	2.70986	-3.61898	0.00804188	0.166328	-2.94383
O95391	SLU7	-0.231594	2.71241	-3.23712	0.013657	0.207947	-2.94651
P60228	EIF3E	0.0812353	2.62976	4.07899	0.0043697	0.135052	-2.94695
P30566	ADSL	0.116398	2.62993	3.79605	0.00633541	0.151362	-2.9491
Q9BSV6	TSEN34	0.24512	2.61065	3.34859	0.0116765	0.193354	-2.95011
Q9UGM6	WARS2	-0.293896	2.70641	-3.1178	0.0161798	0.213273	-2.95223
O15083	ERC2	0.514604	2.62208	3.07084	0.0173043	0.219241	-2.96367
Q9UL33	TRAPPC2L	0.342126	2.66931	3.09122	0.0168063	0.216928	-2.97286
Q86Y91	KIF18B	-0.345568	2.62104	-3.07981	0.0170833	0.217299	-2.97837
O43824	GTPBP6	-0.634497	2.69003	-2.93055	0.0211846	0.238179	-2.9807
O95202	LETM1	-0.154163	2.74054	-3.69354	0.00726939	0.15977	-2.98148
O43169	CYB5B	0.255487	2.63221	3.71007	0.00710922	0.159413	-2.98332
Q7Z2K6	ERMP1	0.236605	2.59918	3.23038	0.0137877	0.208449	-2.98486
Q99456	KRT12	-0.819647	2.7188	-3.10694	0.0164326	0.215434	-2.98552
Q7RTS9	DYM	0.380777	2.52797	3.05843	0.0176151	0.219449	-2.98578
O43679	LDB2	0.252922	2.49861	3.42034	0.0105658	0.185831	-2.98683
Q8N5B7	CERS5	0.542892	2.59516	3.01738	0.0186861	0.226952	-2.98708
Q9NPH2	ISYNA1	0.100087	2.60806	4.1126	0.00418441	0.130997	-2.9953
Q712K3	UBE2R2	0.207037	2.59074	3.34146	0.0117934	0.193354	-2.99707
Q9H0U3	MAGT1	0.264601	2.56837	3.35851	0.0115157	0.191832	-2.99939
P0DMW3	SMIM10L1	0.336664	2.59901	3.24441	0.0135171	0.20712	-3.00147
P50914	RPL14	-0.131297	2.64254	-4.22874	0.00360722	0.124059	-3.00294
P62701	RPS4X	0.0920301	2.60021	4.37754	0.00299135	0.114348	-3.00515
P42768	WAS	0.256226	2.7738	3.11258	0.0163009	0.214481	-3.00755
P82912	MRPS11	-0.50883	2.67172	-3.19112	0.0145761	0.210068	-3.01001
Q4L180	FILIP1L	0.647425	2.78129	3.13722	0.0157375	0.211277	-3.01665
Q8WUY1	THEM6	-0.240744	2.67305	-3.13827	0.0157139	0.211277	-3.01693
Q08AE8	SPIRE1	0.775868	2.62905	2.95614	0.0204137	0.235717	-3.02087
P49675	STAR	-0.214057	2.76986	-3.17756	0.0148594	0.210068	-3.02842
Q8TDQ7	GNPDA2	0.26353	2.61553	3.23208	0.0137547	0.208449	-3.02984
Q9NP31	SH2D2A	-0.431922	2.59913	-2.88878	0.0225096	0.244011	-3.03329
P27144	AK4	-0.279224	2.78182	-3.40419	0.0108056	0.185973	-3.03897
Q9NX61	TMEM161A	0.421429	2.6085	3.22219	0.0139484	0.208554	-3.04931
Q9P0M9	MRPL27	-0.339408	2.79729	-3.27701	0.0129099	0.202515	-3.05079
O95140	MFN2	-0.187819	2.651	-3.49935	0.00947237	0.177588	-3.0585
Q7L8L6	FASTKD5	-0.254225	2.75512	-3.0795	0.0170908	0.217299	-3.05854
Q02790	FKBP4	0.0739017	2.6234	4.1688	0.00389341	0.126027	-3.06102
Q8IYB8	SUPV3L1	-0.182001	2.7308	-3.41444	0.0106527	0.185831	-3.06463
Q00526	CDK3	0.252877	2.5886	3.49492	0.00953036	0.177941	-3.06825
Q8NBQ5	HSD17B11	0.284096	2.59078	3.39826	0.010895	0.187069	-3.07549
Q6NUQ4	TMEM214	0.213394	2.56668	3.34187	0.0117868	0.193354	-3.07556
Q12906	ILF3	0.0676987	2.6159	4.24827	0.00351901	0.122878	-3.0783
Q8NEV8	EXPH5	-0.676179	2.59277	-2.92755	0.0212769	0.238479	-3.08545
O60268	KIAA0513	-0.540799	2.66804	-2.86261	0.0233839	0.245979	-3.08589
P14618	PKM	0.0680221	2.66112	4.50927	0.00254148	0.108162	-3.08806
P17676	CEBPB	-0.345267	2.79387	-3.17326	0.0149506	0.210068	-3.09056
Q96SQ5	ZNF587	-1.28929	2.32154	-2.87501	0.0229651	0.245979	-3.09752
Q9ULX9	MAFF	-1.42871	2.27826	-2.82817	0.0245889	0.249367	-3.10154
Q6UWL2	SUSD1	-0.646648	2.66224	-2.85417	0.0236733	0.245979	-3.10403
Q8WVP7	LMBR1	0.474253	2.33949	2.96846	0.020053	0.233418	-3.10485
Q9H254	SPTBN4	-0.100232	2.62061	-4.07371	0.00439962	0.135155	-3.12638
Q9UL40	ZNF346	-0.348658	2.55317	-3.13057	0.0158875	0.211277	-3.13239
Q96G23	CERS2	0.268799	2.61115	3.41662	0.0106205	0.185831	-3.13383
Q86V81	ALYREF	-0.0969132	2.63394	-3.90008	0.00551897	0.144188	-3.13619
Q16637	SMN1	0.139466	2.61426	3.55051	0.00882966	0.172392	-3.13804
Q96P53	WDFY2	0.538137	2.64857	2.79706	0.0257333	0.250874	-3.13807
Q86UE4	MTDH	0.227105	2.56323	3.57459	0.00854355	0.170151	-3.15345
O95260	ATE1	0.319117	2.54939	2.9195	0.0215269	0.240169	-3.15493
Q9Y399	MRPS2	-0.173887	2.72467	-3.3345	0.011909	0.193935	-3.15732
P05412	JUN	-0.825877	2.5297	-2.80705	0.02536	0.250163	-3.16585
Q9H3C7	GGNBP2	-0.526307	2.66105	-2.89601	0.0222741	0.242997	-3.16786
Q6FIF0	ZFAND6	0.536401	2.15108	2.98298	0.0196366	0.231903	-3.16899
O43293	DAPK3	-0.723346	2.49698	-2.81242	0.0251614	0.249996	-3.17087
Q9H0C5	BTBD1	-0.436692	2.64409	-2.86103	0.0234375	0.245979	-3.17573
Q8N2S1	LTBP4	0.488825	2.54572	2.77945	0.0264059	0.253211	-3.17677
P52597	HNRNPF	0.0859985	2.62333	4.14124	0.00403325	0.127919	-3.17798
Q9H6R4	NOL6	-0.181151	2.65904	-3.44568	0.010201	0.183845	-3.17909
P20290	BTF3	0.173864	2.58785	3.814	0.00618565	0.151037	-3.18208
Q8IZT6	ASPM	-0.253766	2.65457	-2.94003	0.0208955	0.237131	-3.18225
Q14566	MCM6	0.0612659	2.64437	4.0669	0.00443854	0.135155	-3.18371
O75526	RBMXL2	0.255773	2.57647	3.70495	0.0071584	0.159483	-3.18487
P62258	YWHAE	0.098278	2.61284	4.21565	0.00366771	0.124479	-3.185
Q9BYZ2	LDHAL6B	0.514262	2.36837	2.89784	0.0222149	0.242997	-3.18816
Q9NRG9	AAAS	0.134058	2.64753	3.54219	0.00893091	0.172707	-3.19344
Q86WP2	GPBP1	-0.388649	2.75742	-2.85524	0.0236364	0.245979	-3.19414
Q7Z5L9	IRF2BP2	-0.149082	2.62724	-3.24777	0.0134532	0.206576	-3.19436
Q9NZD2	GLTP	-0.56796	2.7179	-2.77358	0.0266338	0.253211	-3.19816
P02794	FTH1	0.223652	2.52117	3.45646	0.0100499	0.182939	-3.20087
Q16658	FSCN1	0.0521916	2.61688	4.29257	0.00332754	0.121603	-3.20615
Q96PC5	MIA2	0.276999	2.60059	3.06144	0.0175394	0.219257	-3.21011
Q9GZN8	C20orf27	-0.208165	2.60244	-3.42043	0.0105644	0.185831	-3.21505
P28482	MAPK1	0.0645885	2.64906	3.951	0.00516159	0.139939	-3.21603
O94972	TRIM37	-0.831517	2.52864	-2.73343	0.028251	0.260284	-3.22072
Q8N1G1	REXO1	-0.503383	2.57878	-2.82796	0.0245962	0.249367	-3.22525
O43255	SIAH2	0.744488	2.23228	2.7242	0.0286369	0.261952	-3.22593
O43865	AHCYL1	0.142065	2.60949	3.26286	0.0131698	0.203083	-3.2403
Q8WYH8	ING5	-0.304609	2.72624	-2.83224	0.024443	0.249367	-3.24166
O95273	CCNDBP1	0.562908	2.5489	2.96188	0.0202447	0.234884	-3.24609
Q9Y3E0	GOLT1B	0.282113	2.61141	2.94259	0.020818	0.236992	-3.25504
P33552	CKS2	0.2893	2.64978	2.93527	0.02104	0.238027	-3.26257
P43357	MAGEA3	0.403332	2.59905	2.81653	0.0250108	0.249702	-3.26259
P48735	IDH2	-0.192609	2.74344	-3.52929	0.0090903	0.172707	-3.26302
O75319	DUSP11	-0.391326	2.72228	-2.75101	0.0275305	0.257011	-3.26538
Q9NYY8	FASTKD2	-0.182782	2.74798	-3.06552	0.0174369	0.219241	-3.26565
O00232	PSMD12	0.10275	2.62973	3.78805	0.0064034	0.151496	-3.26567
Q02818	NUCB1	0.348397	2.45797	2.90072	0.0221222	0.242997	-3.26669
Q6UX07	DHRS13	0.28163	2.59271	2.93596	0.021019	0.238027	-3.26906
P49281	SLC11A2	-0.355941	2.76808	-2.85423	0.0236711	0.245979	-3.26915
Q96DV4	MRPL38	-0.212011	2.7389	-3.198	0.0144346	0.210068	-3.27578
Q16649	NFIL3	-0.580284	2.69947	-2.67785	0.0306599	0.26797	-3.27705
Q8IYB3	SRRM1	-0.125666	2.60645	-3.52617	0.00912936	0.172707	-3.28632
Q04656	ATP7A	-0.251513	2.63265	-2.9428	0.0208117	0.236992	-3.29157
Q9Y4C8	RBM19	-0.244395	2.62825	-2.98591	0.0195538	0.231755	-3.29475
Q99633	PRPF18	-0.391127	2.66843	-2.7836	0.0262456	0.252691	-3.29769
O60762	DPM1	0.196727	2.6017	3.55509	0.00877444	0.171776	-3.29828
P40261	NNMT	-0.353716	2.63157	-2.80236	0.0255345	0.250163	-3.30501
P78368	CSNK1G2	0.334423	2.73616	2.85645	0.0235946	0.245979	-3.30756
Q99541	PLIN2	-0.265202	2.72327	-2.88999	0.0224698	0.243944	-3.30898
Q8NC60	NOA1	-0.203105	2.76669	-2.94676	0.0206928	0.23668	-3.30922
Q01664	TFAP4	-0.294802	2.70873	-2.78719	0.0261079	0.252042	-3.31128
Q8NDD1	C1orf131	-0.341083	2.74076	-2.81698	0.0249944	0.249702	-3.31363
Q96CF2	CHMP4C	-0.442661	2.72288	-2.715	0.0290269	0.263426	-3.327
P14854	COX6B1	0.205914	2.68374	3.71766	0.00703698	0.15922	-3.32848
Q8WUB8	PHF10	0.267271	2.64523	3.00011	0.0191573	0.230745	-3.3305
Q9BW04	SARG	-0.318617	2.51896	-2.76944	0.0267961	0.253742	-3.33059
Q9UJS0	SLC25A13	-0.0768061	2.71316	-3.8755	0.00570101	0.146492	-3.33523
P17483	HOXB4	-0.522165	2.56828	-2.86032	0.023462	0.245979	-3.33917
P00167	CYB5A	0.350256	2.67871	2.81575	0.0250392	0.249702	-3.34089
P42704	LRPPRC	-0.126797	2.72947	-3.84926	0.00590256	0.14834	-3.34701
O60830	TIMM17B	-0.254443	2.71895	-3.04784	0.0178851	0.221672	-3.3485
Q9H5V8	CDCP1	-0.335014	2.69968	-2.86815	0.0231956	0.245979	-3.35077
Q9Y606	PUS1	-0.100823	2.68572	-3.46629	0.00991433	0.181838	-3.35208
P41091	EIF2S3	0.0874602	2.60362	3.96203	0.00508757	0.139939	-3.35523
O75127	PTCD1	-0.308617	2.74618	-2.87335	0.0230207	0.245979	-3.35634
Q8NEM7	SUPT20H	0.423994	2.67023	2.66145	0.0314106	0.270902	-3.3579
P62820	RAB1A	0.173052	2.62191	3.86727	0.0057634	0.146492	-3.3608
O60551	NMT2	0.310176	2.48897	2.7668	0.0269001	0.254064	-3.36479
Q10713	PMPCA	-0.141932	2.74481	-3.36766	0.0113696	0.190478	-3.36773
P49207	RPL34	-0.0992126	2.69494	-3.99257	0.00488847	0.138691	-3.36838
P16615	ATP2A2	0.137641	2.6023	3.63915	0.00782458	0.163304	-3.36881
O94886	TMEM63A	-0.222656	2.66545	-2.87089	0.0231033	0.245979	-3.37255
P21953	BCKDHB	-0.42009	2.8747	-2.67487	0.030795	0.268827	-3.37306
Q8TAE8	GADD45GIP1	-0.246567	2.79885	-2.99379	0.0193326	0.231704	-3.37327
Q8NBT2	SPC24	0.242598	2.60876	3.17463	0.0149214	0.210068	-3.37452
Q9NXW9	ALKBH4	-0.288662	2.72344	-2.81369	0.0251146	0.249873	-3.37906
O75915	ARL6IP5	0.467181	2.59287	2.994	0.0193267	0.231704	-3.38144
A6NEC2	NPEPPSL1	0.104559	2.62487	3.4737	0.00981336	0.181241	-3.38269
O15498	YKT6	0.156492	2.59021	3.1774	0.0148628	0.210068	-3.38644
Q8N6S5	ARL6IP6	0.385584	2.57427	2.98649	0.0195373	0.231755	-3.3924
Q96EP5	DAZAP1	0.0931535	2.63065	4.0006	0.00483755	0.138691	-3.39325
Q96DX7	TRIM44	0.237574	2.54401	2.92924	0.0212249	0.238264	-3.3937
Q96AD5	PNPLA2	0.284437	2.53446	2.78303	0.0262676	0.252691	-3.39463
Q9BT67	NDFIP1	-0.417586	2.64664	-2.69033	0.030101	0.26629	-3.40227
Q8TCT8	SPPL2A	0.49832	2.63282	2.76795	0.0268548	0.253967	-3.40314
Q9NVF7	FBXO28	-0.420116	2.67001	-2.74318	0.0278489	0.258288	-3.4051
Q9NZA1	CLIC5	0.244622	2.44034	2.8317	0.0244625	0.249367	-3.40786
P51784	USP11	0.099527	2.62655	3.50435	0.00940739	0.17747	-3.40934
Q9H0W9	C11orf54	-0.179219	2.66451	-3.22804	0.0138335	0.208449	-3.41047
P04035	HMGCR	-0.731525	2.63342	-2.56823	0.0360565	0.283522	-3.41401
Q5T653	MRPL2	-0.21911	2.69061	-3.0997	0.0166037	0.216504	-3.41438
Q6IQ49	SDE2	-0.197502	2.66057	-3.09623	0.0166864	0.21657	-3.4185
P13639	EEF2	0.0810074	2.6318	4.36506	0.00303831	0.114934	-3.42092
Q13542	EIF4EBP2	0.793131	2.0627	2.54638	0.0372443	0.285343	-3.4279
Q9NRG7	SDR39U1	-0.410723	3.02533	-2.57926	0.0354717	0.283111	-3.42926
Q6NSJ5	LRRC8E	0.419278	2.56447	2.55769	0.0366248	0.283522	-3.43545
O95271	TNKS	1.00894	2.61124	2.54298	0.037433	0.285974	-3.43964
Q14318	FKBP8	0.119551	2.65136	3.36801	0.0113641	0.190478	-3.43964
Q86YA3	ZGRF1	-1.06085	2.91756	-2.59247	0.0347841	0.278849	-3.43972
Q6PK04	CCDC137	-0.438494	2.78084	-2.83225	0.0244427	0.249367	-3.44338
O75844	ZMPSTE24	0.194191	2.64393	3.29913	0.0125145	0.199327	-3.44342
Q9C0D4	ZNF518B	-0.721474	2.79403	-2.53087	0.0381126	0.288948	-3.44559
P33527	ABCC1	-0.288564	2.72495	-2.80393	0.0254757	0.250163	-3.44625
Q6UW78	UQCC3	-0.264297	2.71904	-2.8461	0.0239536	0.24795	-3.45368
P09874	PARP1	0.0659306	2.61724	3.80013	0.00630102	0.151037	-3.45859
Q969M1	TOMM40L	0.31681	2.63592	2.82337	0.0247617	0.249521	-3.45937
Q9UNH7	SNX6	0.14727	2.60907	3.21313	0.0141283	0.208554	-3.46011
Q8IV50	LYSMD2	0.308907	2.59336	2.91045	0.0218115	0.241908	-3.4603
Q9H7E9	C8orf33	-0.169563	2.68475	-3.06172	0.0175322	0.219257	-3.46183
Q59H18	TNNI3K	-0.421391	2.64831	-2.62064	0.033363	0.275889	-3.46282
Q7KZF4	SND1	0.0422683	2.64428	4.18258	0.00382548	0.126007	-3.46473
Q9BQ48	MRPL34	-0.327881	2.78256	-2.95414	0.0204729	0.235717	-3.46593
Q9NVV4	MTPAP	-0.262604	2.77018	-2.8151	0.025063	0.249702	-3.46945
O77932	DXO	0.329801	2.48757	2.58754	0.0350391	0.280154	-3.47106
O75563	SKAP2	0.513977	2.60144	2.63283	0.0327671	0.275889	-3.47238
Q9NXE8	CWC25	-0.256831	2.61185	-2.84001	0.0241673	0.249311	-3.47247
P51948	MNAT1	0.262238	2.60405	2.87938	0.0228194	0.245901	-3.47253
Q63HM1	AFMID	0.33262	2.49421	2.56755	0.036093	0.283522	-3.4747
Q15544	TAF11	-0.708416	2.51777	-2.50535	0.0395855	0.29309	-3.47498
Q9NVC6	MED17	-0.218904	2.682	-2.87417	0.0229934	0.245979	-3.47717
P04406	GAPDH	0.220014	2.61552	4.18581	0.00380979	0.126007	-3.48086
Q8TAC1	RFESD	-0.229454	2.60273	-3.09129	0.0168047	0.216928	-3.48721
Q9H490	PIGU	0.4115	2.74852	2.65327	0.0317926	0.272943	-3.49951
P24468	NR2F2	-0.227981	2.66755	-2.86125	0.0234301	0.245979	-3.50242
Q9Y324	FCF1	-0.235249	2.72409	-2.99793	0.0192174	0.231087	-3.50426
Q99807	COQ7	-0.327147	2.73625	-2.57431	0.0357328	0.283522	-3.50792
Q04637	EIF4G1	0.0710274	2.61198	3.65682	0.00763934	0.162681	-3.51145
P28070	PSMB4	0.11867	2.62817	3.48258	0.0096939	0.180069	-3.52922
Q9Y281	CFL2	-0.38997	2.58747	-2.52368	0.0385214	0.290832	-3.53124
Q13685	AAMP	0.188946	2.599	3.27327	0.0129781	0.202671	-3.53668
Q9H1I8	ASCC2	0.163928	2.59051	2.94469	0.020755	0.236992	-3.5401
Q969S2	NEIL2	-0.978739	2.22776	-2.44738	0.0431539	0.304457	-3.54044
Q8N3J3	C17orf53	-0.377621	2.59574	-2.54985	0.0370533	0.284781	-3.54183
P22570	FDXR	-0.152204	2.72383	-3.36688	0.011382	0.190478	-3.54488
Q9UG56	PISD	-0.351217	2.73562	-2.63561	0.032633	0.27578	-3.54732
O75643	SNRNP200	0.104428	2.62145	3.60026	0.00824942	0.168302	-3.54851
Q5T4F4	ZFYVE27	0.448038	2.49925	2.46887	0.0417941	0.299951	-3.54985
O60427	FADS1	0.198375	2.55854	3.26975	0.0130425	0.202843	-3.55349
Q5U3C3	TMEM164	-0.434577	2.643	-2.63892	0.0324735	0.27578	-3.55369
Q5T481	RBM20	-0.555344	2.52575	-2.43425	0.0440071	0.30586	-3.55602
O75822	EIF3J	0.0584514	2.58377	3.78131	0.00646131	0.151872	-3.55611
P13196	ALAS1	-0.445591	2.78716	-2.4468	0.0431912	0.304457	-3.55849
Q53H54	TRMT12	-0.312147	2.67733	-2.55103	0.0369881	0.284581	-3.55989
P25786	PSMA1	0.0991176	2.62599	3.90919	0.0054531	0.144021	-3.56032
P12757	SKIL	-0.602132	2.6331	-2.42805	0.0444155	0.306644	-3.56186
Q03154	ACY1	0.0976961	2.64417	3.32587	0.0120537	0.195415	-3.57094
Q96GY3	LIN37	-0.520876	2.68114	-2.57775	0.0355508	0.28312	-3.57392
P53675	CLTCL1	0.0735525	2.64996	3.7186	0.00702812	0.15922	-3.57717
Q16822	PCK2	-0.215233	2.75704	-3.19486	0.014499	0.210068	-3.57778
Q8WUY9	DEPDC1B	0.571778	2.52818	2.41903	0.0450174	0.308669	-3.57963
Q9NNW7	TXNRD2	-0.223873	2.69919	-3.24831	0.0134428	0.206576	-3.58035
P30084	ECHS1	-0.159945	2.71827	-3.34361	0.0117581	0.193354	-3.58052
Q92947	GCDH	-0.194383	2.76966	-2.90829	0.02188	0.242247	-3.5824
Q02410	APBA1	-0.492867	2.66275	-2.57151	0.0358813	0.283522	-3.58352
Q96S19	METTL26	0.384726	2.59308	2.5292	0.038207	0.28906	-3.58405
Q14376	GALE	0.103773	2.6309	3.55811	0.00873827	0.17153	-3.58897
Q9NYM9	BET1L	0.243339	2.62995	2.77097	0.026736	0.253504	-3.59048
Q9BVT8	TMUB1	0.162176	2.55138	3.21325	0.0141261	0.208554	-3.59419
P02008	HBZ	0.165629	2.5916	4.00595	0.00480397	0.138691	-3.59514
Q5VV67	PPRC1	-0.661172	2.80149	-2.3962	0.046577	0.312363	-3.59706
Q9Y6I8	PXMP4	0.429461	2.6221	2.51188	0.039203	0.292317	-3.59752
Q9H8K7	PAAT	-0.642292	2.73037	-2.45417	0.0427194	0.302181	-3.59806
Q96FJ2	DYNLL2	0.171993	2.61997	3.45123	0.0101229	0.183349	-3.60031
P07225	PROS1	0.262411	2.6393	2.60342	0.0342242	0.27746	-3.60419
O75475	PSIP1	0.0923045	2.63064	3.68864	0.0073176	0.15977	-3.60518
Q6P1M3	LLGL2	-0.553669	2.48272	-2.38762	0.0471777	0.312663	-3.60591
P12956	XRCC6	0.0677786	2.63565	3.81593	0.00616984	0.151037	-3.60624
P60660	MYL6	0.334475	2.61207	2.89369	0.0223492	0.242997	-3.60688
O15479	MAGEB2	0.113333	2.60955	3.53793	0.00898322	0.172707	-3.61041
Q9NV92	NDFIP2	0.388118	2.51043	2.40936	0.0456717	0.309467	-3.61279
Q6PJG2	MIDEAS	-0.19895	2.65583	-2.87555	0.022947	0.245979	-3.61338
Q12797	ASPH	0.19913	2.57286	2.89404	0.022338	0.242997	-3.61386
Q09028	RBBP4	0.0836515	2.65834	3.77058	0.00655468	0.153036	-3.61498
P49711	CTCF	0.211321	2.51534	2.6877	0.030218	0.266894	-3.61725
Q8IYX8	CEP57L1	-0.42791	2.72933	-2.38304	0.0475014	0.313354	-3.62118
Q96I99	SUCLG2	-0.171475	2.75357	-3.13199	0.0158554	0.211277	-3.62171
Q14197	MRPL58	-0.197017	2.76022	-3.13718	0.0157384	0.211277	-3.62362
P36955	SERPINF1	0.795983	2.49905	2.37057	0.0483942	0.317044	-3.62741
Q7Z699	SPRED1	0.647453	2.47443	2.36857	0.0485395	0.317081	-3.62799
Q96RS6	NUDCD1	0.115063	2.61337	3.31924	0.0121663	0.196365	-3.62959
Q8IXV7	KLHDC8B	-0.469156	2.74766	-2.41245	0.0454613	0.3093	-3.62962
Q13838	DDX39B	0.0772737	2.63085	4.17727	0.00385152	0.126007	-3.62997
Q5FBB7	SGO1	-0.482218	2.68015	-2.50064	0.0398642	0.293621	-3.63208
P80303	NUCB2	0.427729	2.28363	2.96842	0.0200541	0.233418	-3.63361
Q9C0A6	SETD5	-0.416748	2.53819	-2.56088	0.0364515	0.283522	-3.63714
Q9NPF0	CD320	0.55404	2.39891	2.63597	0.0326154	0.27578	-3.6377
Q15742	NAB2	-0.202503	2.64131	-2.9516	0.0205481	0.23614	-3.64319
Q96J01	THOC3	0.104598	2.61868	3.41553	0.0106366	0.185831	-3.64385
Q9UQ49	NEU3	-0.396	2.61144	-2.408	0.045764	0.309482	-3.6439
Q8WVK7	SKA2	-0.195616	2.72871	-2.72151	0.0287503	0.262659	-3.64607
P34897	SHMT2	-0.184431	2.77075	-3.68298	0.00737376	0.15977	-3.64899
P57682	KLF3	-0.429266	2.6058	-2.51664	0.038927	0.292317	-3.65003
Q9Y3D5	MRPS18C	-0.520891	2.70272	-2.80726	0.0253521	0.250163	-3.65758
P53007	SLC25A1	-0.147333	2.72312	-3.34677	0.0117062	0.193354	-3.65814
O60293	ZFC3H1	0.197217	2.6511	2.87202	0.0230652	0.245979	-3.65917
P08174	CD55	-0.408934	2.76693	-2.79047	0.0259827	0.251456	-3.66773
Q12996	CSTF3	0.172572	2.60568	3.14488	0.0155666	0.210607	-3.66924
Q8TCF1	ZFAND1	0.382891	2.48087	2.56068	0.0364624	0.283522	-3.67022
P53597	SUCLG1	-0.223612	2.73535	-3.18322	0.0147404	0.210068	-3.67197
P82933	MRPS9	-0.211376	2.75596	-3.00884	0.0189176	0.228616	-3.67635
A0AVK6	E2F8	-0.672265	2.6374	-2.33768	0.0508325	0.323528	-3.6771
Q99865	SPIN2A	-0.476984	2.86505	-2.32725	0.0516313	0.32691	-3.67811
P07947	YES1	-0.118915	2.74231	-3.01924	0.0186363	0.226726	-3.68276
Q5TDH0	DDI2	-0.0986748	2.66854	-3.16747	0.015074	0.210068	-3.68769
O75439	PMPCB	-0.128937	2.72302	-3.12348	0.0160491	0.212065	-3.68851
Q6P0N0	MIS18BP1	-1.00388	2.41053	-2.33935	0.0507054	0.323047	-3.69086
Q16595	FXN	-0.235749	2.72101	-2.70854	0.0293043	0.263739	-3.69416
P68032	ACTC1	0.253975	2.6036	3.18519	0.0146993	0.210068	-3.69438
P30876	POLR2B	-0.133119	2.67202	-3.08897	0.0168607	0.217126	-3.69616
Q4G0N4	NADK2	-0.1987	2.75218	-2.7553	0.0273579	0.256057	-3.69619
Q9BRV8	SIKE1	0.470561	2.482	2.47598	0.0413541	0.29886	-3.6984
Q96C36	PYCR2	-0.16919	2.76223	-3.21799	0.0140316	0.208554	-3.69861
Q6MZP7	LIN54	-0.300902	2.68837	-2.50607	0.0395436	0.29309	-3.7021
Q9NXE4	SMPD4	0.21086	2.58665	2.81823	0.0249486	0.249702	-3.70419
Q86YZ3	HRNR	-1.64662	2.51472	-2.28831	0.054728	0.335151	-3.7139
O43166	SIPA1L1	-0.497832	2.57292	-2.28888	0.054681	0.335151	-3.71442
Q9Y6Q9	NCOA3	-0.282198	2.69118	-2.53226	0.0380336	0.28865	-3.71461
Q9Y262	EIF3L	0.0749821	2.64378	3.39114	0.0110035	0.188044	-3.7185
P62136	PPP1CA	0.0647675	2.59604	3.53406	0.00903099	0.172707	-3.71952
Q06418	TYRO3	0.799794	2.57206	2.28506	0.0549944	0.336064	-3.71965
Q92599	SEPTIN8	0.0932019	2.66906	3.24108	0.0135808	0.207222	-3.72183
Q8WVL7	ANKRD49	0.327288	2.73493	2.38922	0.0470653	0.312663	-3.72279
O75533	SF3B1	0.0708286	2.62268	3.62602	0.00796531	0.165291	-3.72286
O00151	PDLIM1	0.0733543	2.59535	3.66931	0.00751124	0.161403	-3.72631
Q8IW45	NAXD	0.401733	2.62773	2.30691	0.0532255	0.331541	-3.72964
P78417	GSTO1	0.078284	2.65505	3.95981	0.00510234	0.139939	-3.73292
Q0PNE2	ELP6	0.14756	2.62208	2.88572	0.0226099	0.244369	-3.73415
Q9H1E5	TMX4	0.208754	2.56303	2.70897	0.0292858	0.263739	-3.73553
Q9Y2R4	DDX52	-0.189565	2.71021	-2.71497	0.0290282	0.263426	-3.73711
O43708	GSTZ1	-0.284733	2.72968	-2.65183	0.0318599	0.273108	-3.73738
Q9BQ69	MACROD1	-0.153798	2.69909	-2.89479	0.0223134	0.242997	-3.73887
Q6ZVL6	KIAA1549L	0.625281	2.59409	2.34073	0.0506012	0.32299	-3.73919
Q9Y2X0	MED16	0.199765	2.59215	2.7285	0.0284564	0.260629	-3.74034
Q9UG01	IFT172	0.523666	2.61879	2.27739	0.0556293	0.336136	-3.74172
Q9Y2Z9	COQ6	-0.324771	2.86476	-2.35457	0.0495653	0.319709	-3.74232
Q6PIU2	NCEH1	0.42741	2.56571	2.50289	0.0397309	0.293368	-3.74602
P46779	RPL28	-0.0819093	2.64903	-3.58442	0.00842958	0.169528	-3.74693
Q9H9P8	L2HGDH	-0.21316	2.73768	-2.82267	0.024787	0.249521	-3.74784
P50897	PPT1	0.17117	2.63013	3.12949	0.015912	0.211277	-3.74888
A5PL33	KRBA1	-0.521312	2.98788	-2.25697	0.0573561	0.340965	-3.75026
Q53T59	HS1BP3	0.263155	2.63505	2.69163	0.0300434	0.266104	-3.7503
Q9HCM1	RESF1	-0.554557	2.6602	-2.24941	0.0580089	0.34198	-3.75735
P49336	CDK8	0.265525	2.65184	2.62071	0.0333597	0.275889	-3.7584
Q7Z5H3	ARHGAP22	-0.408928	2.86915	-2.29868	0.0538851	0.332513	-3.75927
Q9HC36	MRM3	-0.20978	2.71166	-2.63918	0.032461	0.27578	-3.75993
Q9NRX2	MRPL17	-0.322189	2.70176	-2.75355	0.0274281	0.256384	-3.76152
A6NNY8	USP27X	0.353213	2.59501	2.66682	0.0311626	0.269453	-3.76272
Q17RY0	CPEB4	-0.485747	2.5329	-2.34065	0.0506075	0.32299	-3.7684
Q8NBN7	RDH13	-0.16432	2.72866	-3.03447	0.0182322	0.224822	-3.77229
P04844	RPN2	0.15803	2.59468	3.37369	0.0112743	0.190478	-3.77684
Q6PI48	DARS2	-0.191943	2.75139	-3.02155	0.0185742	0.226726	-3.77802
Q13888	GTF2H2	0.412871	2.54019	2.29213	0.0544161	0.334936	-3.78043
Q9Y3D9	MRPS23	-0.190937	2.77567	-3.16405	0.0151477	0.210068	-3.78166
Q15717	ELAVL1	0.0560984	2.60829	3.68485	0.00735513	0.15977	-3.78335
P17275	JUNB	-0.483592	2.62027	-2.41312	0.0454159	0.3093	-3.78421
P40855	PEX19	0.418985	2.59474	2.29906	0.0538542	0.332513	-3.78449
Q96GQ7	DDX27	-0.094018	2.64653	-3.20273	0.014338	0.209954	-3.78482
Q96KA5	CLPTM1L	0.23364	2.55709	2.90523	0.0219778	0.242959	-3.78601
Q14676	MDC1	0.159669	2.54294	2.86312	0.0233662	0.245979	-3.78667
O14980	XPO1	0.074916	2.64251	3.571	0.00858556	0.170374	-3.79043
P13804	ETFA	-0.175388	2.73773	-3.42441	0.0105063	0.185831	-3.7928
P42765	ACAA2	-0.176026	2.73892	-2.76304	0.0270487	0.254146	-3.80082
P48643	CCT5	0.0570062	2.64016	3.73905	0.00683759	0.156652	-3.80259
P50570	DNM2	0.106526	2.62726	3.17123	0.0149938	0.210068	-3.80261
Q16795	NDUFA9	-0.16604	2.74785	-3.22812	0.0138318	0.208449	-3.80473
P23396	RPS3	0.113512	2.64028	4.03847	0.00460509	0.137077	-3.80949
Q9BX46	RBM24	-0.18559	2.67607	-2.72858	0.0284531	0.260629	-3.80999
P82673	MRPS35	-0.194435	2.77553	-2.77369	0.0266295	0.253211	-3.81153
O00458	IFRD1	-0.309974	2.6306	-2.36696	0.0486563	0.317081	-3.8119
Q5T160	RARS2	-0.221797	2.69491	-2.66448	0.0312707	0.270058	-3.81349
Q9BQK8	LPIN3	-0.469952	2.82122	-2.20917	0.0616107	0.352623	-3.81481
Q9Y2S7	POLDIP2	-0.209754	2.74879	-2.85717	0.0235698	0.245979	-3.81732
O75947	ATP5PD	-0.134194	2.76012	-3.30864	0.0123486	0.197987	-3.81745
Q9Y605	MRFAP1	0.213641	2.55261	2.60524	0.034132	0.27746	-3.82059
P42126	ECI1	-0.152041	2.72989	-3.37317	0.0112826	0.190478	-3.8208
O43665	RGS10	0.154061	2.60424	2.7983	0.0256866	0.250755	-3.82142
P48552	NRIP1	-0.626992	2.67725	-2.18491	0.0638903	0.356129	-3.82369
P48426	PIP4K2A	0.188381	2.58573	2.97884	0.0197544	0.23205	-3.82652
P28340	POLD1	0.0971913	2.59251	3.5368	0.00899718	0.172707	-3.82778
Q15545	TAF7	-0.278423	2.72719	-2.66977	0.0310275	0.269453	-3.82882
P04075	ALDOA	0.0993813	2.62094	4.02498	0.00468646	0.138691	-3.82914
Q9Y252	RNF6	-0.753686	2.42863	-2.18658	0.063731	0.355913	-3.83029
Q96LI5	CNOT6L	-0.359012	2.70925	-2.45766	0.0424977	0.301885	-3.83096
Q9BSH5	HDHD3	-0.391865	2.81651	-2.24453	0.0584339	0.343059	-3.83102
Q3ZCQ8	TIMM50	-0.145242	2.70611	-3.17221	0.0149728	0.210068	-3.83641
P25791	LMO2	0.395977	2.51409	2.55218	0.0369251	0.284397	-3.83906
O75964	ATP5MG	-0.13981	2.72509	-3.31295	0.0122741	0.197493	-3.84046
P05091	ALDH2	-0.121479	2.70832	-3.09085	0.0168154	0.216928	-3.84585
Q05823	RNASEL	-0.35293	2.71653	-2.37882	0.0478016	0.314597	-3.84613
Q8TB72	PUM2	-0.247869	2.68627	-2.55492	0.0367753	0.283846	-3.84624
Q96MY1	NOL4L	-0.372973	2.68285	-2.38601	0.0472915	0.313107	-3.84711
P60842	EIF4A1	0.0766005	2.62305	4.00606	0.00480327	0.138691	-3.84731
P05362	ICAM1	-0.183449	2.73034	-2.94125	0.0208585	0.237081	-3.84739
Q13405	MRPL49	-0.264408	2.79011	-2.62921	0.0329432	0.275889	-3.85015
P63241	EIF5A	0.0952584	2.65331	3.6952	0.00725313	0.15977	-3.85036
Q8NBI5	SLC43A3	-0.632438	2.67753	-3.14466	0.0155715	0.210607	-3.8596
Q6AHZ1	ZNF518A	0.932821	2.4112	2.21806	0.0607961	0.350446	-3.86529
Q9Y256	RCE1	0.264839	2.66136	2.40047	0.0462813	0.310768	-3.86586
Q7Z736	PLEKHH3	0.824755	2.36259	2.15084	0.0672343	0.36294	-3.86663
O00154	ACOT7	0.132105	2.6071	3.28566	0.0127538	0.201372	-3.86698
O60725	ICMT	0.397224	2.64835	2.40674	0.0458505	0.309622	-3.8671
Q5T3J3	LRIF1	-0.206403	2.6066	-2.50471	0.0396233	0.29309	-3.86772
Q13351	KLF1	-0.570825	2.71537	-2.15039	0.0672798	0.36294	-3.87029
Q9P0W2	HMG20B	0.182106	2.64021	2.6668	0.0311636	0.269453	-3.87037
Q02218	OGDH	-0.12887	2.72538	-2.85093	0.0237854	0.24679	-3.87216
Q9H3K2	GHITM	-0.140428	2.735	-3.09603	0.016691	0.21657	-3.87332
Q567U6	CCDC93	-0.19165	2.68994	-2.57048	0.035936	0.283522	-3.87861
P28331	NDUFS1	-0.134542	2.74434	-3.15437	0.0153577	0.210068	-3.87862
P31749	AKT1	0.330123	2.64404	2.37846	0.0478277	0.314597	-3.88011
O75817	POP7	0.231432	2.45925	2.73198	0.0283112	0.260284	-3.88634
Q92545	TMEM131	0.475056	2.30812	2.15434	0.066883	0.362839	-3.88678
Q9BVQ7	SPATA5L1	-0.174133	2.65743	-2.65673	0.0316306	0.271873	-3.89003
Q6NUM9	RETSAT	0.284792	2.56727	2.33319	0.051175	0.325183	-3.89049
Q8N9R8	SCAI	0.493564	2.57652	2.15225	0.0670926	0.362839	-3.89137
O95373	IPO7	0.08502	2.60393	3.44057	0.0102735	0.184358	-3.8928
O95900	TRUB2	-0.277026	2.72138	-2.35092	0.0498365	0.320321	-3.89285
Q53HV7	SMUG1	0.569065	2.63414	2.12334	0.0700607	0.370074	-3.89494
P78563	ADARB1	0.442539	2.58166	2.12457	0.0699321	0.369789	-3.89628
Q96EY9	ADAT3	-0.23239	2.62399	-2.38885	0.0470914	0.312663	-3.89933
Q96EX1	SMIM12	-0.449023	2.55639	-2.39112	0.0469315	0.312663	-3.89953
Q7L591	DOK3	-0.238355	2.64579	-2.36479	0.0488141	0.317127	-3.90029
Q8WTW3	COG1	-0.188468	2.62303	-2.5391	0.0376493	0.286632	-3.90067
Q16836	HADH	-0.117929	2.78169	-2.98426	0.0196004	0.231853	-3.90344
Q7L2Z9	CENPQ	-0.193198	2.53988	-2.5472	0.0371994	0.2853	-3.90444
O95810	CAVIN2	-0.0994851	2.69843	-3.17581	0.0148964	0.210068	-3.90462
Q8TBB5	KLHDC4	-0.183897	2.61937	-2.58708	0.0350627	0.280154	-3.90602
Q92665	MRPS31	-0.180578	2.75747	-2.82738	0.0246171	0.249367	-3.90707
O75616	ERAL1	-0.166328	2.72154	-2.84576	0.0239654	0.24795	-3.90904
Q9NSY1	BMP2K	-0.123308	2.64989	-2.98882	0.0194718	0.231755	-3.91613
Q6P444	MTFR2	-0.41159	2.68892	-2.30408	0.0534519	0.331632	-3.9169
P20020	ATP2B1	-0.181273	2.67275	-2.65079	0.031909	0.273108	-3.91837
P62633	CNBP	0.675101	1.97617	3.06165	0.0175339	0.219257	-3.92027
Q13363	CTBP1	0.165891	2.62909	2.85564	0.0236226	0.245979	-3.9204
Q7L3B6	CDC37L1	-0.284907	2.63622	-2.32045	0.0521589	0.327707	-3.92288
Q96PZ2	FAM111A	-0.437901	2.70339	-2.11809	0.0706141	0.370375	-3.92434
O43463	SUV39H1	-0.19587	2.7618	-2.52429	0.0384869	0.290832	-3.9268
Q15468	STIL	-0.277655	2.63024	-2.32676	0.0516687	0.32691	-3.92913
Q9HD33	MRPL47	-0.152081	2.75737	-2.80924	0.0252788	0.250163	-3.92946
Q9NUE0	ZDHHC18	-0.545941	2.6578	-2.1052	0.0719892	0.372195	-3.93078
P62195	PSMC5	0.073354	2.6284	3.52867	0.00909812	0.172707	-3.93176
Q8N983	MRPL43	-0.253803	2.81286	-2.60498	0.0341456	0.27746	-3.93179
Q9NV35	NUDT15	0.262579	2.57821	2.3113	0.0528773	0.330221	-3.93616
P51114	FXR1	0.150482	2.59902	2.97661	0.0198181	0.232121	-3.93662
Q12894	IFRD2	0.247308	2.62113	2.54843	0.0371312	0.285078	-3.93699
Q00610	CLTC	0.0636323	2.61744	3.82533	0.00609316	0.151037	-3.93706
O15287	FANCG	0.417828	2.56434	2.18634	0.0637537	0.355913	-3.93734
Q9H074	PAIP1	0.0797087	2.63445	3.12999	0.0159007	0.211277	-3.93927
Q9NWU2	GID8	0.364128	2.53958	2.75924	0.0272001	0.254909	-3.93953
Q9BRA0	NAA38	0.658553	2.38681	2.1633	0.0659914	0.361232	-3.94046
Q9H9V9	JMJD4	-0.486439	2.74191	-2.23805	0.0590033	0.344284	-3.94658
Q9UMX5	NENF	0.357541	2.5338	2.38836	0.0471256	0.312663	-3.94884
Q9P1U1	ACTR3B	0.186102	2.58387	2.95394	0.0204788	0.235717	-3.94914
Q5THK1	PRR14L	-0.353281	2.6006	-2.16773	0.0655552	0.361232	-3.94939
Q8NBP0	TTC13	0.449601	2.52506	2.10631	0.07187	0.372195	-3.94963
P0C7P0	CISD3	-0.934082	2.52909	-2.34489	0.0502877	0.321514	-3.95009
O76080	ZFAND5	-0.59423	2.49653	-2.14953	0.0673661	0.36294	-3.95042
Q9BWN1	PRR14	-0.38451	2.62688	-2.12715	0.0696619	0.36958	-3.95121
Q9NUP1	BLOC1S4	-0.24615	2.69438	-2.4981	0.0400152	0.29416	-3.95244
Q6P0Q8	MAST2	0.757412	2.5858	2.06169	0.0768333	0.384325	-3.9542
Q9HDC9	APMAP	0.227248	2.54773	2.62276	0.0332587	0.275889	-3.95462
Q9UBX3	SLC25A10	-0.141394	2.71898	-2.80657	0.0253778	0.250163	-3.95704
Q9H892	TTC12	0.503399	2.60404	2.06626	0.0763102	0.382927	-3.95791
Q13367	AP3B2	0.19588	2.68088	2.68034	0.0305477	0.267701	-3.96235
P46939	UTRN	0.325098	2.71131	2.51362	0.0391021	0.292317	-3.96459
P50336	PPOX	-0.245592	2.8132	-2.51484	0.0390312	0.292317	-3.96755
P49720	PSMB3	0.142931	2.61406	3.15561	0.0153305	0.210068	-3.96983
Q9ULQ1	TPCN1	-0.311628	2.5763	-2.50514	0.0395981	0.29309	-3.97031
Q02224	CENPE	-0.234729	2.63155	-2.3244	0.051852	0.32691	-3.97035
Q9BVM2	DPCD	0.229865	2.72586	2.45402	0.0427288	0.302181	-3.97104
Q49AN0	CRY2	-0.459666	2.7055	-2.14396	0.0679308	0.364927	-3.97161
P16333	NCK1	-0.126676	2.62674	-2.79288	0.0258914	0.251428	-3.97228
Q96DU7	ITPKC	0.430472	2.65251	2.14909	0.067411	0.36294	-3.97298
Q9P2E5	CHPF2	0.977366	2.28462	2.05332	0.0778019	0.386913	-3.97509
P24752	ACAT1	-0.164944	2.72538	-3.3216	0.0121261	0.196151	-3.9755
Q9NQ55	PPAN	-0.260215	2.6513	-2.79329	0.0258757	0.251428	-3.97559
Q96KC8	DNAJC1	0.172031	2.57051	2.54174	0.0375017	0.285974	-3.97632
Q9NX62	IMPAD1	0.174789	2.56231	2.63184	0.032815	0.275889	-3.97968
O43324	EEF1E1	0.0788502	2.67669	3.18736	0.0146542	0.210068	-3.98023
P61916	NPC2	0.154168	2.63005	2.77153	0.0267141	0.253504	-3.98143
O43920	NDUFS5	-0.110485	2.688	-2.88729	0.0225584	0.244175	-3.98168
P11142	HSPA8	0.083864	2.62465	3.95568	0.00513003	0.139939	-3.98436
Q9BZQ8	NIBAN1	-0.176071	2.6454	-2.7033	0.0295315	0.264604	-3.98496
O00635	TRIM38	-0.301536	2.69094	-2.24282	0.0585841	0.343059	-3.98755
P13796	LCP1	0.0633179	2.60801	3.68673	0.0073365	0.15977	-3.98879
Q8NF64	ZMIZ2	0.280605	2.71793	2.37035	0.0484101	0.317044	-3.989
Q07864	POLE	0.15575	2.61494	2.62011	0.0333893	0.275889	-3.99164
P07437	TUBB	0.10265	2.61266	3.88174	0.00565421	0.146144	-3.99212
P61254	RPL26	-0.0537966	2.6859	-3.81005	0.00621833	0.151037	-3.99358
P55198	MLLT6	0.35572	2.52727	2.11038	0.0714331	0.371913	-3.9936
Q9NVH1	DNAJC11	-0.116855	2.69967	-2.97806	0.0197768	0.23205	-3.99401
Q9HCC0	MCCC2	-0.149149	2.77389	-2.63864	0.0324868	0.27578	-3.99516
O95870	ABHD16A	0.117806	2.58874	2.77509	0.026575	0.253211	-3.99785
Q86UB9	TMEM135	0.419488	2.64157	2.19656	0.0627849	0.354519	-4.00123
Q96PU8	QKI	-0.111438	2.69533	-3.21358	0.0141193	0.208554	-4.00178
Q9H410	DSN1	-0.253675	2.68252	-2.45808	0.0424716	0.301885	-4.00542
Q92685	ALG3	0.332283	2.58707	2.59902	0.0344481	0.27746	-4.0055
P42025	ACTR1B	0.323219	2.57984	2.40568	0.0459228	0.309622	-4.00676
Q96RK4	BBS4	0.293795	2.67716	2.1449	0.0678357	0.364686	-4.00851
Q9UJ14	GGT7	0.463079	2.61324	2.1049	0.0720217	0.372195	-4.00863
Q99460	PSMD1	0.069129	2.63942	3.36387	0.0114298	0.190839	-4.01032
Q9NX20	MRPL16	-0.184984	2.69709	-2.51406	0.0390763	0.292317	-4.01063
Q8IZV5	RDH10	0.221926	2.59251	2.61387	0.0336993	0.277189	-4.01537
Q9BXL7	CARD11	-0.301581	2.71309	-2.25735	0.0573227	0.340965	-4.01543
O60583	CCNT2	-0.340029	2.68066	-2.24139	0.0587088	0.343059	-4.01717
Q9P0I2	EMC3	0.258057	2.45239	2.80829	0.0253138	0.250163	-4.01746
Q9NR77	PXMP2	0.181909	2.68137	2.54237	0.0374671	0.285974	-4.01829
O43615	TIMM44	-0.159081	2.72604	-3.18315	0.014742	0.210068	-4.01918
Q9H8U3	ZFAND3	0.512151	2.73884	1.99665	0.0846795	0.403319	-4.0212
Q9UBU7	DBF4	-0.366723	2.54243	-2.07073	0.0758015	0.382679	-4.02638
Q8TF76	HASPIN	-0.427754	2.6369	-2.12504	0.0698827	0.369789	-4.03125
P00367	GLUD1	-0.136551	2.76787	-2.85646	0.0235942	0.245979	-4.03307
Q99607	ELF4	-0.459111	2.71893	-2.26336	0.0568095	0.339623	-4.03657
P12107	COL11A1	0.354747	3.00242	2.39257	0.04683	0.312471	-4.03936
Q9BXB4	OSBPL11	0.27659	2.62477	2.20975	0.0615578	0.352598	-4.04104
Q8IYW5	RNF168	-0.532269	2.67323	-2.0221	0.0815198	0.394982	-4.04281
Q9H8H3	METTL7A	0.1756	2.59629	2.69775	0.0297736	0.264776	-4.04292
Q6P1Q0	LETMD1	-0.519931	2.77744	-2.19853	0.0626008	0.354121	-4.04468
Q9NYU1	UGGT2	0.321902	2.61498	2.71609	0.0289806	0.263426	-4.04936
Q9Y5M8	SRPRB	0.161802	2.58203	2.98851	0.0194805	0.231755	-4.05339
Q58FG0	HSP90AA5P	0.161582	2.64042	3.80136	0.00629073	0.151037	-4.0566
Q5ST30	VARS2	-0.254429	2.6967	-2.227	0.0599879	0.346932	-4.05872
P08574	CYC1	-0.158036	2.71838	-3.15171	0.015416	0.210068	-4.06531
Q96EK4	THAP11	-0.301196	2.60592	-2.31671	0.0524516	0.328977	-4.06574
Q32P28	P3H1	0.113045	2.63102	2.82621	0.0246593	0.249367	-4.06669
Q8TCE6	DENND10	0.292582	2.59817	2.19966	0.0624946	0.354121	-4.0677
P50548	ERF	-0.26818	2.58213	-2.32479	0.0518212	0.32691	-4.06891
Q14188	TFDP2	-0.320599	2.7228	-2.08163	0.0745749	0.380905	-4.069
O43414	ERI3	-0.244369	2.68783	-2.28436	0.0550525	0.336064	-4.06978
Q9H6U8	ALG9	0.207321	2.57004	2.48746	0.0406534	0.296154	-4.06984
Q96ER3	SAAL1	0.183852	2.63241	2.8025	0.0255292	0.250163	-4.07257
P23368	ME2	-0.22903	2.69982	-2.50961	0.0393359	0.292422	-4.07437
P20336	RAB3A	0.749833	2.37543	1.95221	0.0904876	0.41329	-4.07734
P10124	SRGN	0.335795	2.56709	2.40205	0.0461724	0.310509	-4.07741
Q96BX8	MOB3A	-0.589851	2.44699	-2.68714	0.0302428	0.266894	-4.07742
P46379	BAG6	0.0754338	2.60458	3.16116	0.01521	0.210068	-4.07743
P07954	FH	-0.0894097	2.68365	-3.41642	0.0106235	0.185831	-4.07777
Q9NSQ0	RRP7BP	-0.274947	2.59296	-2.44205	0.043498	0.304457	-4.08017
Q9NZE8	MRPL35	-0.181828	2.7393	-2.44296	0.0434389	0.304457	-4.08326
Q5T2D3	OTUD3	-0.406165	2.41173	-2.07575	0.0752337	0.382474	-4.08425
Q15050	RRS1	-0.100699	2.63902	-3.05041	0.0178192	0.221233	-4.08489
Q2KHR2	RFX7	-0.539755	2.98906	-1.92742	0.0938948	0.420442	-4.08615
Q12873	CHD3	0.246782	2.62622	2.15352	0.0669649	0.362839	-4.0869
Q6NXR4	TTI2	0.206751	2.63804	2.68039	0.0305454	0.267701	-4.08707
O43405	COCH	-0.397845	2.52809	-2.16105	0.0662143	0.361862	-4.08716
O94906	PRPF6	0.0997081	2.63501	3.06705	0.0173987	0.219241	-4.09045
O95070	YIF1A	0.333304	2.5414	2.22362	0.0602925	0.348372	-4.09094
Q6Y2X3	DNAJC14	0.391656	2.76795	2.11401	0.0710469	0.371032	-4.09105
P00403	MT-CO2	-0.175516	2.76072	-3.46851	0.00988397	0.18174	-4.09395
Q9BTK6	PAGR1	0.355371	2.44274	2.34868	0.0500033	0.320825	-4.0941
Q5VVQ6	YOD1	-0.157154	2.66215	-2.61508	0.033639	0.277007	-4.09562
Q16719	KYNU	-0.218961	2.7372	-2.24136	0.0587116	0.343059	-4.09624
Q8TEM1	NUP210	0.21076	2.56232	2.97982	0.0197265	0.23205	-4.09739
Q9NYH9	UTP6	-0.139295	2.65379	-2.68016	0.0305554	0.267701	-4.09898
O75907	DGAT1	0.284691	2.67514	2.14132	0.0681994	0.365731	-4.09929
Q6PII3	CCDC174	-0.182479	2.68723	-2.40451	0.0460034	0.30966	-4.10044
Q9HA77	CARS2	-0.306932	2.77101	-2.08719	0.0739573	0.379077	-4.10052
Q9BUB7	TMEM70	-0.174264	2.7554	-2.64856	0.0320146	0.273233	-4.10114
Q9Y3D0	CIAO2B	0.286206	2.62307	2.6013	0.0343321	0.27746	-4.10135
Q9UKK6	NXT1	-0.558153	2.53846	-2.19232	0.063185	0.355626	-4.10201
Q8TCX1	DYNC2LI1	0.687715	2.43394	1.90559	0.0969984	0.426384	-4.1028
Q9BPX7	C7orf25	-0.391136	2.60975	-2.08162	0.0745762	0.380905	-4.1032
Q7L7V1	DHX32	-0.363104	2.61033	-2.06918	0.0759773	0.382679	-4.10464
P21964	COMT	0.146253	2.6145	3.17983	0.0148116	0.210068	-4.10882
Q14728	MFSD10	0.326676	2.56198	1.99986	0.0842739	0.403228	-4.11053
P35236	PTPN7	0.123297	2.63407	2.70348	0.0295235	0.264604	-4.11077
P07919	UQCRH	0.314104	2.4429	2.47148	0.0416322	0.299678	-4.11184
P22033	MMUT	-0.154281	2.72359	-2.50264	0.0397459	0.293368	-4.11204
Q8IWS0	PHF6	0.146432	2.60301	3.06774	0.0173815	0.219241	-4.11303
P52788	SMS	0.085557	2.61849	3.08245	0.0170189	0.217299	-4.11309
Q9NPG8	ZDHHC4	-0.366004	2.51346	-1.99719	0.0846109	0.403319	-4.11397
Q9P2K6	KLHL42	-0.484688	2.61884	-1.94218	0.0918519	0.415068	-4.11518
Q96E14	RMI2	-0.226724	2.68369	-2.39374	0.0467484	0.312471	-4.12207
Q96IC2	REXO5	0.373687	2.67188	1.91883	0.0951045	0.422279	-4.12567
O15382	BCAT2	-0.174294	2.7069	-2.48195	0.0409885	0.297402	-4.1288
Q9H4Z3	PCIF1	0.221129	2.70638	2.28885	0.0546837	0.335151	-4.13095
P0DMV8	HSPA1A	0.0973545	2.62414	3.8659	0.00577383	0.146492	-4.13137
Q53EU6	GPAT3	-0.250607	2.70684	-2.27854	0.0555339	0.336136	-4.13238
Q9GZY0	NXF2	0.263352	2.59242	2.11246	0.0712114	0.371085	-4.13411
Q9HD40	SEPSECS	-0.339693	2.50304	-2.21002	0.0615329	0.352598	-4.13767
P26572	MGAT1	-0.238285	2.65865	-2.18036	0.0643269	0.357465	-4.13924
Q9BSJ8	ESYT1	0.122421	2.62064	3.28393	0.0127849	0.201424	-4.13938
Q9H160	ING2	-0.809396	2.3777	-2.04416	0.0788741	0.389271	-4.13946
Q149N8	SHPRH	0.152108	2.61786	2.47071	0.0416798	0.299723	-4.14085
P53611	RABGGTB	0.135368	2.65672	2.65993	0.0314813	0.27091	-4.14199
Q9P2R3	ANKFY1	0.168007	2.62468	2.47641	0.0413275	0.29886	-4.14596
P35754	GLRX	-0.423811	2.52726	-1.92569	0.0941377	0.42069	-4.14927
Q13263	TRIM28	0.0921724	2.62149	3.68957	0.00730847	0.15977	-4.15128
Q9P0U1	TOMM7	-0.500647	2.76061	-1.90213	0.0975	0.427107	-4.15234
Q15853	USF2	0.233108	2.65551	2.36313	0.0489353	0.317621	-4.15324
Q9H300	PARL	-0.261032	2.70914	-2.16272	0.0660493	0.361232	-4.15677
Q96EK9	KTI12	-0.150651	2.69818	-2.51057	0.0392794	0.292317	-4.15714
O15235	MRPS12	-0.168658	2.72456	-2.57183	0.0358642	0.283522	-4.15757
O76075	DFFB	-0.262092	2.68769	-2.11796	0.0706277	0.370375	-4.15849
P54725	RAD23A	0.0992828	2.5778	3.22393	0.0139141	0.208554	-4.15978
Q8NI37	PPTC7	-0.597682	2.62488	-1.87114	0.102099	0.436483	-4.16028
Q96A49	SYAP1	0.107627	2.61821	2.91031	0.021816	0.241908	-4.16341
P58335	ANTXR2	-0.22701	2.72017	-2.449	0.0430498	0.304155	-4.16363
O94941	UBOX5	0.457892	2.70218	1.99534	0.0848451	0.403319	-4.16559
Q8TBA6	GOLGA5	-0.262613	2.65936	-2.09495	0.0731023	0.376288	-4.16573
Q86Y37	CACUL1	-0.322303	2.75406	-1.94996	0.0907921	0.413329	-4.1673
P0DPB6	POLR1D	0.0953453	2.65312	2.89922	0.0221705	0.242997	-4.17293
Q86YV9	HPS6	-0.347871	2.69562	-2.11373	0.0710763	0.371032	-4.17554
Q96GQ5	C16orf58	0.224657	2.56104	2.25436	0.05758	0.341025	-4.17558
Q9NV66	TYW1	0.243448	2.56356	2.17121	0.0652144	0.359918	-4.17618
P46100	ATRX	0.237238	2.60369	2.14977	0.0673421	0.36294	-4.17794
Q8TB37	NUBPL	-0.503631	2.5625	-1.83959	0.106997	0.444322	-4.17907
Q9UBB9	TFIP11	-0.116552	2.66589	-2.68044	0.0305428	0.267701	-4.17966
P20339	RAB5A	0.116412	2.67997	2.97561	0.0198468	0.232121	-4.18127
O95696	BRD1	-0.245132	2.72453	-2.16644	0.0656818	0.361232	-4.1842
P51398	DAP3	-0.119586	2.76509	-2.71159	0.029173	0.263739	-4.18489
Q9Y3D6	FIS1	0.238526	2.43955	2.71746	0.0289224	0.263426	-4.18652
Q96GC9	VMP1	0.244819	2.49615	2.50464	0.0396274	0.29309	-4.18874
P48651	PTDSS1	0.453834	2.54199	2.51492	0.0390265	0.292317	-4.19097
Q9P2G9	KLHL8	-0.638185	2.48465	-1.79655	0.114044	0.461194	-4.19517
Q96B36	AKT1S1	0.173228	2.54953	2.59472	0.0346679	0.278532	-4.19793
Q8NG08	HELB	0.35248	2.63655	1.99675	0.0846674	0.403319	-4.19951
Q12770	SCAP	0.208482	2.64447	2.15474	0.0668428	0.362839	-4.20725
Q8IYB5	SMAP1	0.228014	2.6165	2.6018	0.0343066	0.27746	-4.20848
P05423	POLR3D	0.110929	2.65662	2.59964	0.0344165	0.27746	-4.21338
O75438	NDUFB1	-0.123747	2.69428	-2.87656	0.0229133	0.245979	-4.21404
O95405	ZFYVE9	0.379483	2.66391	2.00031	0.0842178	0.403228	-4.21427
Q96KP4	CNDP2	0.107812	2.63588	3.06622	0.0174195	0.219241	-4.21524
Q86YN6	PPARGC1B	-0.551872	2.6877	-1.78738	0.115603	0.461562	-4.21584
Q9BRQ8	AIFM2	0.294726	2.61895	2.28312	0.0551546	0.336064	-4.2185
Q4G0I0	CCSMST1	-0.372095	2.78306	-2.2029	0.0621925	0.354	-4.21971
Q5T1C6	THEM4	-0.23215	2.7534	-2.20292	0.0621906	0.354	-4.22138
P23588	EIF4B	0.069553	2.62269	3.50172	0.00944154	0.177588	-4.22236
Q96CD0	FBXL8	0.397597	2.57475	1.92302	0.0945131	0.421393	-4.22395
Q9H7Z6	KAT8	0.245073	2.61971	2.42653	0.0445167	0.306787	-4.22446
Q9GZT3	SLIRP	-0.136325	2.73189	-3.19913	0.0144115	0.210068	-4.22456
P09211	GSTP1	0.137883	2.59405	3.58269	0.00844955	0.169528	-4.22577
Q9BRB3	PIGQ	1.01501	2.40798	1.77819	0.117184	0.462811	-4.22709
Q96L58	B3GALT6	0.355902	2.64264	1.91361	0.0958472	0.424216	-4.22746
O15318	POLR3G	0.191367	2.65115	2.19582	0.0628551	0.354519	-4.2283
P00491	PNP	0.112418	2.62421	3.15611	0.0153196	0.210068	-4.22995
Q9H330	TMEM245	0.249674	2.62976	2.13499	0.0688495	0.366663	-4.23254
Q9BY27	DGCR6L	0.374094	2.7334	1.9355	0.0927705	0.417209	-4.23364
Q15526	SURF1	-0.270986	2.7064	-2.19051	0.0633569	0.355626	-4.23475
Q96T21	SECISBP2	0.654889	2.65887	1.75407	0.121434	0.469886	-4.23858
Q9UM00	TMCO1	0.14563	2.61741	2.91742	0.0215919	0.240524	-4.24301
Q7Z6V5	ADAT2	0.167676	2.65146	2.47003	0.0417224	0.299733	-4.244
Q5T280	SPOUT1	-0.133846	2.69247	-2.63076	0.0328678	0.275889	-4.24721
Q96HS1	PGAM5	-0.0867244	2.69574	-3.0394	0.0181034	0.223614	-4.24815
Q86Y79	PTRH1	-0.251817	2.65112	-2.1524	0.0670772	0.362839	-4.25051
P04920	SLC4A2	0.208446	2.64457	2.19048	0.0633596	0.355626	-4.25415
Q5XUX1	FBXW9	-0.379121	2.48522	-2.13483	0.0688655	0.366663	-4.25592
P49257	LMAN1	0.0962569	2.60195	3.02807	0.0184008	0.22557	-4.25763
O60684	KPNA6	0.0882068	2.6167	2.92152	0.0214638	0.240169	-4.25864
Q9BQE4	SELENOS	0.288414	2.69443	2.07794	0.0749876	0.382017	-4.25953
P43897	TSFM	-0.117339	2.72341	-2.8222	0.0248043	0.249521	-4.25976
Q8NCF5	NFATC2IP	-0.215912	2.56047	-2.40928	0.0456766	0.309467	-4.26123
P58004	SESN2	-0.135566	2.65537	-2.80175	0.0255571	0.250163	-4.26399
Q5JPE7	NOMO2	0.357672	2.62267	2.00858	0.0831837	0.400358	-4.26505
O00748	CES2	0.336543	2.56257	1.85443	0.104667	0.441213	-4.26508
Q9UI09	NDUFA12	-0.149006	2.77648	-2.4969	0.0400866	0.294387	-4.2667
P40306	PSMB10	-0.510005	2.65744	-1.79484	0.114334	0.461261	-4.26817
Q9H3H3	C11orf68	-0.187689	2.69021	-2.46432	0.0420784	0.301396	-4.26876
Q96BI1	SLC22A18	0.370942	2.46143	1.98958	0.0855784	0.403319	-4.2694
O60869	EDF1	0.174734	2.61803	3.14616	0.0155383	0.210607	-4.26995
Q67FW5	B3GNTL1	0.527134	2.5832	1.75873	0.120602	0.46906	-4.27059
Q96LZ7	RMDN2	-0.426907	2.67159	-1.85645	0.104353	0.441129	-4.2707
Q8IWF6	DENND6A	-0.445651	2.83951	-1.88472	0.100058	0.431799	-4.27099
P23284	PPIB	0.116054	2.67088	3.59389	0.00832134	0.168351	-4.27232
P07195	LDHB	0.0814554	2.63259	3.79081	0.00637984	0.151496	-4.27266
Q99941	ATF6B	0.369372	2.52519	1.8977	0.098145	0.427896	-4.27431
O60315	ZEB2	-0.272986	2.68777	-2.07666	0.0751318	0.382398	-4.27718
Q06265	EXOSC9	0.108652	2.59514	2.97981	0.0197268	0.23205	-4.27793
P46926	GNPDA1	0.118466	2.66401	2.70272	0.0295566	0.264604	-4.28343
P33316	DUT	0.0641273	2.62187	3.53256	0.00904966	0.172707	-4.28726
P82663	MRPS25	-0.19375	2.71957	-2.51089	0.0392609	0.292317	-4.28731
Q9Y5Y5	PEX16	0.254468	2.71415	2.1301	0.0693557	0.368494	-4.28972
Q13286	CLN3	-0.28493	2.62527	-1.99058	0.0854504	0.403319	-4.29006
Q5SWA1	PPP1R15B	-0.74514	2.64331	-1.72886	0.126031	0.478089	-4.29063
Q9GZL7	WDR12	0.0959503	2.61928	2.98568	0.0195602	0.231755	-4.29145
P82914	MRPS15	-0.159251	2.75024	-2.57783	0.0355467	0.28312	-4.29234
Q9P0L0	VAPA	0.107422	2.62507	3.27223	0.012997	0.202671	-4.29239
Q9H5V9	CXorf56	0.13522	2.60989	2.41326	0.0454061	0.3093	-4.29563
Q9BYG3	NIFK	-0.142809	2.68253	-2.60457	0.0341661	0.27746	-4.29751
Q8NBX0	SCCPDH	0.188796	2.59185	2.80316	0.0255046	0.250163	-4.29799
Q9BRJ2	MRPL45	-0.143479	2.73342	-2.44119	0.0435541	0.304457	-4.29929
Q04323	UBXN1	0.115984	2.64896	3.00903	0.0189124	0.228616	-4.30075
Q92889	ERCC4	-0.215733	2.67786	-2.03793	0.0796126	0.389629	-4.30283
P17482	HOXB9	-0.180021	2.69343	-2.41215	0.0454815	0.3093	-4.3038
Q13191	CBLB	-0.317774	2.65378	-1.98986	0.0855432	0.403319	-4.30435
Q9Y680	FKBP7	0.326822	2.5658	2.03736	0.0796811	0.389629	-4.30577
O95639	CPSF4	0.277569	2.45456	2.53615	0.0378147	0.287354	-4.30723
Q9NRZ5	AGPAT4	0.290529	2.61499	1.85126	0.10516	0.441494	-4.30847
Q7Z5Y7	KCTD20	-0.225752	2.65645	-2.09324	0.0732905	0.376989	-4.31031
Q8N8R7	ARL14EP	0.314233	2.4696	2.19121	0.0632904	0.355626	-4.31194
Q9Y597	KCTD3	-0.192524	2.64669	-2.13331	0.0690228	0.366993	-4.31302
Q9H6Y7	RNF167	0.50995	2.22779	1.83555	0.107641	0.446125	-4.31595
Q9H8W3	FAM204A	-0.368678	2.59671	-1.86574	0.102922	0.438197	-4.31796
Q96MH6	TMEM68	0.210325	2.61998	2.12862	0.069509	0.369038	-4.31895
Q6PI98	INO80C	0.551512	2.51728	1.97862	0.0869906	0.405118	-4.31926
Q9UH65	SWAP70	-0.215597	2.63831	-2.1389	0.0684477	0.365814	-4.31948
Q96QK1	VPS35	0.0750254	2.61207	3.1271	0.0159664	0.211613	-4.32027
Q9HBH9	MKNK2	0.334425	2.42573	1.79197	0.114821	0.461562	-4.32271
Q9NRZ9	HELLS	0.229801	2.63009	2.01767	0.0820608	0.396545	-4.32277
Q9Y291	MRPS33	-0.280045	2.77785	-2.19849	0.0626039	0.354121	-4.32656
P31946	YWHAB	0.085717	2.61966	3.46067	0.00999166	0.182335	-4.32709
Q9BU23	LMF2	0.259684	2.64094	1.96681	0.0885382	0.408293	-4.33006
O43296	ZNF264	0.763367	2.47506	1.66265	0.138903	0.497504	-4.33037
P28066	PSMA5	0.0867698	2.64203	3.31199	0.0122906	0.197493	-4.33141
Q9H8V3	ECT2	-0.246644	2.66383	-2.10884	0.0715984	0.372195	-4.33188
Q9NSE4	IARS2	-0.140743	2.72731	-2.56195	0.0363938	0.283522	-4.33215
P62072	TIMM10	0.344188	2.55034	2.57359	0.0357708	0.283522	-4.33309
Q9UJK0	TSR3	0.319899	2.54813	2.08611	0.0740762	0.379151	-4.33671
A0FGR8	ESYT2	0.135302	2.60228	2.60079	0.0343578	0.27746	-4.33684
Q9H0U6	MRPL18	-0.236205	2.75603	-2.45806	0.0424724	0.301885	-4.33699
Q9NU22	MDN1	0.116213	2.6119	2.61878	0.0334554	0.276121	-4.33914
Q03188	CENPC	-0.190529	2.6565	-2.24197	0.0586578	0.343059	-4.34111
Q8IWA4	MFN1	-0.208624	2.67941	-2.08968	0.0736821	0.377933	-4.34273
Q13620	CUL4B	0.093472	2.61655	2.66745	0.031134	0.269453	-4.34337
P00846	MT-ATP6	-0.37734	2.70026	-2.83626	0.0242999	0.249367	-4.34381
O43736	ITM2A	0.335146	2.60249	1.86274	0.103382	0.439346	-4.34583
Q96J92	WNK4	-0.242006	2.5881	-2.04309	0.0790012	0.389271	-4.34585
O75688	PPM1B	0.146714	2.66369	2.51054	0.0392814	0.292317	-4.34597
Q96CU9	FOXRED1	-0.210891	2.70875	-2.19153	0.0632602	0.355626	-4.34635
Q96MK2	RIPOR3	-0.581397	2.56669	-1.69369	0.132721	0.490562	-4.34685
O15533	TAPBP	0.358462	2.53249	2.18438	0.063941	0.356137	-4.34738
Q92782	DPF1	-0.481654	2.5566	-1.71621	0.1284	0.482948	-4.34747
Q15291	RBBP5	0.118206	2.57724	2.57247	0.0358303	0.283522	-4.34786
Q9UMR5	PPT2	0.266227	2.56962	2.4173	0.0451337	0.308669	-4.34844
Q53R41	FASTKD1	-0.332843	2.71573	-2.10729	0.0717644	0.372195	-4.34905
Q5EBL8	PDZD11	0.329479	2.8194	2.03287	0.080218	0.391285	-4.35116
Q96QR8	PURB	0.182546	2.60141	2.40847	0.0457322	0.309482	-4.35188
Q15287	RNPS1	-0.102812	2.66821	-3.15327	0.0153817	0.210068	-4.35199
Q99571	P2RX4	-0.638297	2.78495	-1.64107	0.143357	0.503271	-4.3521
Q00403	GTF2B	0.135736	2.57993	2.55604	0.0367143	0.283677	-4.35215
Q0P6H9	TMEM62	0.41724	2.32295	1.65872	0.139703	0.498675	-4.35354
Q99714	HSD17B10	-0.157143	2.74568	-3.14253	0.0156189	0.210855	-4.35444
Q9BXI6	TBC1D10A	-0.26776	2.63318	-1.96534	0.0887319	0.408921	-4.35633
P53677	AP3M2	-0.132658	2.64507	-2.43126	0.0442032	0.306277	-4.35715
P30533	LRPAP1	0.174117	2.54188	2.36034	0.0491394	0.317772	-4.35879
Q9H9A7	RMI1	-0.298683	2.57979	-1.85363	0.10479	0.441213	-4.36347
P32969	RPL9	0.161898	2.56413	3.3677	0.0113689	0.190478	-4.36356
Q9UIJ7	AK3	-0.155348	2.74667	-2.4616	0.0422492	0.301727	-4.36392
O15182	CETN3	-0.196974	2.57695	-2.22148	0.0604861	0.349213	-4.36399
Q6UXH1	CRELD2	0.361371	2.60834	2.09911	0.0726492	0.374752	-4.36456
Q9NP81	SARS2	-0.135581	2.71195	-2.43542	0.04393	0.305617	-4.36479
Q8WUU5	GATAD1	-0.30296	2.69055	-1.94758	0.0911146	0.413329	-4.36522
Q9BZ67	FRMD8	-0.524846	2.37685	-1.69231	0.132992	0.490712	-4.3665
Q92966	SNAPC3	0.361931	2.65795	1.70492	0.13055	0.486998	-4.36663
Q7L3V2	RTL10	-0.453723	2.5096	-1.86065	0.103703	0.439436	-4.36695
Q9H4P4	RNF41	-0.331695	2.64228	-1.8283	0.108805	0.448833	-4.37014
Q96S52	PIGS	0.154368	2.59781	2.63738	0.0325477	0.27578	-4.37123
Q76L83	ASXL2	-0.248524	2.69929	-1.99143	0.0853419	0.403319	-4.37176
O14763	TNFRSF10B	-0.520342	2.56917	-1.8582	0.104081	0.440537	-4.37188
Q9UKL3	CASP8AP2	0.332596	2.60877	1.78726	0.115623	0.461562	-4.37299
O15371	EIF3D	0.086559	2.62514	3.02332	0.0185269	0.226534	-4.37522
Q9HCC9	ZFYVE28	0.555687	2.43798	1.56465	0.16022	0.524424	-4.37664
Q9UQQ2	SH2B3	-0.441357	2.61524	-1.76195	0.120029	0.468191	-4.37801
Q9NPA3	MID1IP1	-0.225626	2.64245	-2.13912	0.0684251	0.365814	-4.37907
Q9NWZ5	UCKL1	0.202887	2.59401	2.20587	0.0619159	0.353136	-4.37983
Q96A35	MRPL24	-0.17006	2.72773	-2.41467	0.045311	0.3093	-4.38361
P14324	FDPS	0.126868	2.58817	3.10843	0.0163977	0.215364	-4.38368
Q3SXM5	HSDL1	-0.145958	2.6989	-2.49037	0.0404775	0.295471	-4.38764
P11766	ADH5	0.057907	2.64425	3.153	0.0153876	0.210068	-4.39221
P33991	MCM4	0.0465347	2.64338	3.17874	0.0148345	0.210068	-4.39272
Q8IYB7	DIS3L2	0.266993	2.59695	2.07559	0.0752521	0.382474	-4.39445
Q9P0R6	GSKIP	0.396805	2.53624	1.83959	0.106997	0.444322	-4.39494
Q9Y3D3	MRPS16	-0.310292	2.70999	-2.536	0.0378232	0.287354	-4.39697
Q92997	DVL3	0.292801	2.60177	1.95397	0.0902502	0.413035	-4.39848
Q9BTM9	URM1	0.243633	2.70373	2.35138	0.0498023	0.320321	-4.39947
Q15382	RHEB	0.116918	2.60928	2.73553	0.0281638	0.259915	-4.40148
Q15013	MAD2L1BP	-0.311631	2.64074	-1.96143	0.0892516	0.409565	-4.40207
O94966	USP19	0.127517	2.65272	2.41055	0.0455901	0.309467	-4.40313
L0R819	ASDURF	-0.272052	2.67617	-2.42271	0.0447707	0.307634	-4.40318
Q13123	IK	-0.0928627	2.6421	-2.74612	0.0277291	0.257649	-4.40392
Q5W111	SPRYD7	-0.270793	2.5703	-2.21551	0.0610291	0.351231	-4.40394
P60602	ROMO1	-0.510844	2.65506	-2.06923	0.0759711	0.382679	-4.40396
Q9UJJ7	RPUSD1	0.362394	2.49938	1.69328	0.132802	0.49061	-4.40516
Q9NQS1	AVEN	-0.473021	2.83242	-1.78507	0.115998	0.461562	-4.40654
P27824	CANX	0.155817	2.58843	3.39511	0.0109429	0.187449	-4.40731
P54259	ATN1	0.320778	2.63514	1.99581	0.0847854	0.403319	-4.40895
Q16560	SNRNP35	-1.01542	2.77654	-1.56061	0.161161	0.525075	-4.40919
Q14696	MESD	0.0703642	2.64537	2.89759	0.0222231	0.242997	-4.4106
L0R6Q1	SLC35A4	-0.147685	2.72221	-2.63017	0.0328962	0.275889	-4.41127
A1L020	MEX3A	0.330721	2.64229	1.71856	0.127957	0.481778	-4.41181
Q8TBY0	RBM46	0.580227	2.68973	1.66333	0.138764	0.497504	-4.41409
Q6UUV9	CRTC1	-0.283171	2.95828	-1.78569	0.115892	0.461562	-4.41546
Q8N9Q2	SREK1IP1	-0.254779	2.49198	-1.86075	0.103689	0.439436	-4.41603
P55263	ADK	0.129818	2.60972	2.98875	0.0194736	0.231755	-4.41652
Q96ND0	FAM210A	-0.210961	2.76952	-2.09784	0.0727872	0.374932	-4.41718
P53667	LIMK1	0.313995	2.56736	1.72663	0.126446	0.479174	-4.41796
Q9H7E2	TDRD3	-0.187834	2.63032	-2.04222	0.0791038	0.389365	-4.42085
Q9BVK2	ALG8	0.343867	2.55588	2.32863	0.0515246	0.326833	-4.42126
P33947	KDELR2	-0.558481	2.5865	-1.70912	0.129747	0.48575	-4.42191
O00258	WRB	-0.291856	2.61244	-1.79028	0.115108	0.461562	-4.42372
P30405	PPIF	-0.153631	2.643	-2.56816	0.0360599	0.283522	-4.42417
Q96C00	ZBTB9	-0.544507	2.62828	-1.68958	0.133526	0.490789	-4.42851
Q8TB52	FBXO30	-0.200948	2.63467	-2.28722	0.054817	0.335413	-4.42962
Q7LGA3	HS2ST1	0.223457	2.6424	2.42392	0.0446899	0.30737	-4.43051
P62491	RAB11A	0.12636	2.61598	3.26523	0.0131258	0.203083	-4.43232
Q8WVV9	HNRNPLL	-0.10619	2.64825	-2.56284	0.0363459	0.283522	-4.43318
O14730	RIOK3	0.162671	2.63491	2.27103	0.0561615	0.338507	-4.43598
Q9H992	MARCHF7	-0.317862	2.64361	-1.80067	0.113351	0.4599	-4.44061
Q96GA7	SDSL	-0.218821	2.62105	-2.22908	0.0598016	0.346363	-4.44133
Q92820	GGH	0.0821885	2.62795	2.69305	0.0299804	0.265952	-4.44278
Q53GS9	USP39	0.107968	2.62983	2.70196	0.0295895	0.264604	-4.4456
Q92576	PHF3	-0.142491	2.64206	-2.23273	0.0594755	0.345576	-4.4466
P58546	MTPN	0.145908	2.76402	2.44278	0.0434507	0.304457	-4.44762
Q9HBD1	RC3H2	-0.372868	2.62839	-1.65694	0.140068	0.498675	-4.45016
Q8NEV1	CSNK2A3	0.114597	2.63441	2.79281	0.025894	0.251428	-4.45433
Q8NC56	LEMD2	0.200757	2.616	2.19638	0.0628024	0.354519	-4.45669
O94868	FCHSD2	0.537348	2.6209	1.57354	0.158168	0.523879	-4.45755
Q5VYS8	TUT7	-0.227751	2.67665	-2.45599	0.0426039	0.301885	-4.45885
Q8TD31	CCHCR1	0.233942	2.55265	1.85284	0.104913	0.441473	-4.45981
Q16587	ZNF74	-0.370377	2.72251	-1.70631	0.130283	0.48661	-4.46006
Q7Z589	EMSY	-0.375051	2.52127	-1.72873	0.126055	0.478089	-4.46244
Q96RI0	F2RL3	-0.44413	2.82056	-1.98003	0.0868076	0.404675	-4.46269
P23786	CPT2	-0.208385	2.76743	-2.25684	0.0573673	0.340965	-4.4666
Q9NSP4	CENPM	0.374394	2.48648	1.72935	0.12594	0.478089	-4.46936
Q96SZ6	CDK5RAP1	-0.290702	2.69012	-2.07218	0.0756372	0.382679	-4.47003
Q13487	SNAPC2	0.519165	2.44392	1.66408	0.138612	0.497504	-4.47206
Q6P1L5	FAM117B	0.411287	2.62045	1.75009	0.12215	0.471149	-4.47232
O95155	UBE4B	0.134312	2.63563	2.38487	0.0473719	0.313353	-4.47255
P21291	CSRP1	0.262171	2.4398	2.49435	0.0402386	0.295205	-4.47384
Q92747	ARPC1A	0.249129	2.71023	2.11943	0.0704727	0.370375	-4.47456
P82650	MRPS22	-0.156389	2.78486	-2.51825	0.0388336	0.292317	-4.47489
Q5TKA1	LIN9	-0.258665	2.78108	-1.85187	0.105065	0.441494	-4.47518
Q9Y546	LRRC42	-0.294069	2.60969	-1.89271	0.0988762	0.428739	-4.47559
Q9NR56	MBNL1	0.279311	2.48567	2.89826	0.0222014	0.242997	-4.47586
Q9NP50	SINHCAF	-0.300795	2.56422	-1.85605	0.104414	0.441129	-4.47645
Q14517	FAT1	0.277406	2.58779	1.68064	0.135289	0.493338	-4.47669
Q92664	GTF3A	0.38161	2.57239	1.71435	0.128753	0.483774	-4.47727
Q6P1M0	SLC27A4	0.205612	2.57065	2.13824	0.0685154	0.365902	-4.47833
Q9BZF2	OSBPL7	-0.329521	2.6382	-1.57316	0.158255	0.523879	-4.47855
Q96A33	CCDC47	0.171286	2.60199	2.69284	0.0299897	0.265952	-4.47876
Q7Z5Q1	CPEB2	-0.265841	2.68415	-1.75476	0.121311	0.469886	-4.47885
Q8WV41	SNX33	0.238651	2.70395	1.94854	0.0909845	0.413329	-4.47971
Q99081	TCF12	0.195581	2.55574	2.26998	0.05625	0.338759	-4.48116
Q6ZTU2	EP400P1	0.651506	2.54211	1.7641	0.119649	0.467569	-4.48132
Q9Y4P1	ATG4B	-0.206289	2.65722	-2.1344	0.0689102	0.366663	-4.48166
Q9NXR8	ING3	-0.309234	2.55137	-2.10696	0.0718001	0.372195	-4.48382
Q2M3D2	EXOC3L2	-0.209183	2.6855	-1.89765	0.0981516	0.427896	-4.48408
O75164	KDM4A	-0.217096	2.71688	-1.88068	0.100662	0.433818	-4.48624
Q69YI7	NAIF1	-0.601177	2.69403	-1.58908	0.154641	0.518538	-4.48871
Q99417	MYCBP	0.273193	2.46976	2.22691	0.0599954	0.346932	-4.49093
Q9NW15	ANO10	0.264392	2.61492	2.26061	0.0570445	0.340439	-4.49137
Q8NBT0	POC1A	0.891234	2.38713	1.49787	0.17643	0.545676	-4.49186
Q9H3H5	DPAGT1	0.556138	2.54588	1.93323	0.0930859	0.418109	-4.49256
A0PK00	TMEM120B	0.39457	2.61088	1.67879	0.135656	0.493668	-4.49302
Q8NBN3	TMEM87A	0.278668	2.56395	1.94713	0.0911761	0.413329	-4.49421
P62487	POLR2G	-0.182151	2.65724	-2.26535	0.0566411	0.339623	-4.4963
P11310	ACADM	-0.17951	2.75233	-2.96199	0.0202416	0.234884	-4.49822
Q99623	PHB2	-0.0822037	2.67947	-3.21605	0.0140701	0.208554	-4.49946
Q96C90	PPP1R14B	0.258741	2.6309	2.24733	0.0581899	0.342768	-4.49957
Q9Y672	ALG6	0.431093	2.57252	1.97779	0.0870988	0.405118	-4.50211
O15440	ABCC5	-0.502977	2.44687	-1.46534	0.184852	0.551566	-4.50233
Q92556	ELMO1	0.41544	2.76166	1.58348	0.155902	0.519983	-4.50267
Q9UQB9	AURKC	0.45666	2.66015	1.41438	0.198774	0.562962	-4.50793
Q96LD4	TRIM47	-0.388798	2.78092	-1.55768	0.161847	0.52512	-4.50799
P09001	MRPL3	-0.171597	2.716	-2.4413	0.043547	0.304457	-4.50882
P04843	RPN1	0.151226	2.61117	2.89565	0.0222859	0.242997	-4.5091
Q9BW92	TARS2	-0.15832	2.73033	-2.36109	0.049085	0.317772	-4.50999
O75390	CS	-0.11626	2.71584	-3.05041	0.0178192	0.221233	-4.51032
Q96PV6	LENG8	-0.160425	2.68698	-2.15291	0.067027	0.362839	-4.51092
P81877	SSBP2	-1.4658	2.23783	-1.65262	0.140956	0.499894	-4.51111
Q6UX04	CWC27	0.165205	2.65027	2.3838	0.0474477	0.313354	-4.51123
P18887	XRCC1	0.0994479	2.60135	2.56267	0.036355	0.283522	-4.51136
Q13490	BIRC2	-0.187293	2.67921	-2.04438	0.0788491	0.389271	-4.5118
Q641Q2	WASHC2A	0.192436	2.58715	2.38757	0.0471813	0.312663	-4.51266
Q09161	NCBP1	0.144165	2.58669	2.83917	0.024197	0.249311	-4.51298
Q9HCE0	EPG5	0.537478	2.45124	1.60296	0.15155	0.514356	-4.51429
Q9NVX7	KBTBD4	-0.424563	2.55632	-1.5698	0.15903	0.524424	-4.51441
Q13510	ASAH1	0.10464	2.65716	2.44406	0.0433682	0.304457	-4.51487
Q9P2R7	SUCLA2	-0.122217	2.7313	-2.36477	0.0488157	0.317127	-4.51536
Q13823	GNL2	-0.115917	2.66992	-2.39388	0.0467388	0.312471	-4.51951
Q6T4P5	PLPPR3	0.624222	2.57127	1.41614	0.198278	0.562676	-4.52118
Q96B77	TMEM186	-0.577271	2.76096	-1.63091	0.145499	0.505362	-4.52333
Q92845	KIFAP3	0.205653	2.50781	1.91128	0.0961806	0.424398	-4.52377
Q9P1U0	ZNRD1	0.534912	2.16147	1.56132	0.160996	0.525075	-4.52717
Q8TF50	ZNF526	-1.01501	2.07305	-1.45162	0.188512	0.553868	-4.52778
Q8WWB7	GLMP	0.622085	2.70338	1.83532	0.107677	0.446125	-4.52895
Q96RU3	FNBP1	-0.257605	2.53114	-1.72042	0.127607	0.480711	-4.52934
Q8TBX8	PIP4K2C	0.16501	2.53954	2.26331	0.0568143	0.339623	-4.53022
Q9Y6U3	SCIN	-0.18497	2.60563	-2.04194	0.0791371	0.389365	-4.53148
P43251	BTD	-0.269837	2.70299	-1.64074	0.143425	0.503271	-4.5316
P53804	TTC3	0.461722	2.53645	1.39242	0.205057	0.57014	-4.53176
P14373	TRIM27	-0.197571	2.71858	-2.2445	0.0584365	0.343059	-4.53213
P00390	GSR	0.0667946	2.61513	3.03188	0.0183002	0.225279	-4.53215
P23219	PTGS1	0.300971	2.54469	1.73401	0.125079	0.476529	-4.53251
Q8IZN3	ZDHHC14	0.307681	2.74797	1.75606	0.121078	0.469259	-4.5328
Q86UF2	CTAGE6	0.359972	2.51948	1.97237	0.087806	0.406544	-4.53461
P54619	PRKAG1	0.134856	2.61638	2.61174	0.0338057	0.277436	-4.53676
Q8N165	PDIK1L	-0.345416	2.72908	-1.53617	0.166958	0.530918	-4.53724
P41227	NAA10	0.120441	2.63824	2.70045	0.0296554	0.264604	-4.53785
O15143	ARPC1B	0.0886632	2.65341	2.71069	0.0292118	0.263739	-4.53864
Q9H857	NT5DC2	-0.198815	2.70261	-2.00699	0.0833817	0.400795	-4.54035
Q03167	TGFBR3	-0.306356	2.73572	-1.72965	0.125885	0.478089	-4.54126
Q6ZMK1	CYHR1	0.377948	2.75754	1.6704	0.137334	0.495754	-4.54166
Q0VG06	FAAP100	0.298464	2.64543	1.87276	0.101854	0.436184	-4.54167
P09884	POLA1	0.11465	2.62835	2.34662	0.0501575	0.321247	-4.54361
Q96AT9	RPE	-0.303402	2.64086	-2.0498	0.078212	0.387416	-4.54383
Q96DI7	SNRNP40	-0.0983306	2.64833	-2.93167	0.0211503	0.238162	-4.54502
Q9H0W5	CCDC8	-0.324997	2.71168	-1.78325	0.116312	0.461761	-4.54939
Q6ZT21	TMPPE	-0.368314	2.62447	-2.04343	0.0789602	0.389271	-4.55031
Q96LJ7	DHRS1	0.174888	2.70829	2.05554	0.0775438	0.386913	-4.55156
Q53FA7	TP53I3	0.250799	2.55685	2.07024	0.075857	0.382679	-4.55162
Q8N0T1	RBIS	0.271978	2.52186	1.93839	0.0923724	0.416655	-4.55331
P61088	UBE2N	-0.093962	2.72831	-2.83909	0.0242	0.249311	-4.5537
Q9Y520	PRRC2C	0.0792335	2.6253	2.69751	0.0297841	0.264776	-4.55387
Q9NSK7	C19orf12	0.223845	2.63666	1.87433	0.101616	0.43542	-4.55467
P42338	PIK3CB	-0.183616	2.65893	-1.98586	0.0860557	0.403355	-4.5554
Q08117	TLE5	0.290979	2.65372	2.10578	0.0719274	0.372195	-4.55566
Q6NZI2	CAVIN1	-0.122012	2.62161	-2.55959	0.0365214	0.283522	-4.55703
Q9HCI7	MSL2	0.267402	2.54463	1.72977	0.125862	0.478089	-4.55709
Q7Z2E3	APTX	-0.192188	2.51751	-1.86779	0.102608	0.437607	-4.55733
O43813	LANCL1	0.108659	2.66641	2.58834	0.0349974	0.280154	-4.55883
Q96BZ9	TBC1D20	-0.376533	2.65347	-1.58341	0.15592	0.519983	-4.56045
Q8IVH8	MAP4K3	-0.66264	2.50662	-1.45775	0.18687	0.552165	-4.56203
Q15052	ARHGEF6	-0.123516	2.56828	-2.33954	0.0506909	0.323047	-4.56438
Q9NUA8	ZBTB40	-0.389645	2.86257	-1.4456	0.190139	0.556395	-4.56556
O75781	PALM	0.282535	2.62929	1.60688	0.150687	0.512859	-4.56645
O95376	ARIH2	0.163391	2.63625	2.23737	0.0590635	0.344284	-4.56699
P15144	ANPEP	0.354257	2.64637	1.46823	0.184089	0.551566	-4.56858
O95989	NUDT3	-0.11818	2.67489	-2.70441	0.0294833	0.264604	-4.56893
P62834	RAP1A	-0.201845	2.53576	-2.37289	0.0482268	0.316415	-4.57039
Q9HCJ0	TNRC6C	0.410358	2.57194	1.82701	0.109013	0.449099	-4.57105
P02765	AHSG	-0.393764	2.52465	-1.83455	0.1078	0.44638	-4.57128
Q4G0F5	VPS26B	0.136537	2.6304	2.30388	0.0534676	0.331632	-4.57211
Q07817	BCL2L1	-0.180965	2.70383	-2.43191	0.0441608	0.306277	-4.57235
Q86U28	ISCA2	0.238611	2.66739	1.73482	0.12493	0.47652	-4.57349
Q6P1L8	MRPL14	-0.192445	2.73745	-2.37796	0.0478631	0.314597	-4.57593
Q16880	UGT8	0.257431	2.55587	1.65757	0.139939	0.498675	-4.57684
Q7Z5L2	R3HCC1L	-0.387744	2.7844	-1.64297	0.14296	0.502331	-4.57753
Q6ZS17	RIPOR1	-0.273131	2.61764	-1.69867	0.131754	0.48912	-4.57841
P04150	NR3C1	-0.150261	2.6072	-2.07146	0.0757188	0.382679	-4.57925
Q9Y6H1	CHCHD2	0.0922384	2.61695	2.70908	0.029281	0.263739	-4.57978
P16435	POR	0.144129	2.59323	2.62579	0.03311	0.275889	-4.5815
Q00059	TFAM	-0.174846	2.73712	-2.95796	0.02036	0.235717	-4.58173
P46977	STT3A	0.144254	2.60728	2.78659	0.0261307	0.252042	-4.58396
Q7L590	MCM10	-0.289408	2.65469	-1.63013	0.145665	0.505362	-4.58532
Q03468	ERCC6	0.586028	2.64595	1.42552	0.195653	0.560329	-4.58609
Q53T94	TAF1B	-0.739594	2.3333	-1.57286	0.158325	0.523879	-4.58667
Q8WWM7	ATXN2L	0.0674544	2.6375	2.79113	0.0259576	0.251456	-4.58713
O75534	CSDE1	0.0686776	2.61298	2.89975	0.0221532	0.242997	-4.58735
Q8TBE0	BAHD1	0.340857	2.68024	1.57797	0.157156	0.52263	-4.58797
Q99933	BAG1	0.162656	2.63563	2.08248	0.0744796	0.380905	-4.58836
Q9BQD3	KXD1	-0.340345	2.75297	-1.65229	0.141024	0.499894	-4.58926
P00374	DHFR	0.103621	2.65513	2.55322	0.0368684	0.284262	-4.58927
Q3KRA6	C2orf76	0.31708	2.39323	1.69037	0.13337	0.490712	-4.59002
O15062	ZBTB5	-0.397422	2.83014	-1.3805	0.208541	0.574158	-4.59158
Q9BQT8	SLC25A21	-0.136024	2.72184	-2.3471	0.0501213	0.321247	-4.5932
Q7Z3B3	KANSL1	-0.200818	2.68791	-1.8657	0.102928	0.438197	-4.59512
O15091	PRORP	-0.196403	2.70708	-1.94743	0.0911348	0.413329	-4.59707
O95292	VAPB	0.178451	2.56294	2.60741	0.0340227	0.27746	-4.59755
Q13617	CUL2	0.0962378	2.62854	2.48807	0.0406168	0.296154	-4.60039
Q6P4A7	SFXN4	-0.212376	2.7036	-1.87559	0.101426	0.435118	-4.60071
P52849	NDST2	0.338914	2.67224	1.56204	0.160827	0.525075	-4.60137
P35558	PCK1	-0.574673	2.74701	-1.80702	0.112291	0.457929	-4.60202
Q9NPL8	TIMMDC1	-0.210337	2.72504	-1.963	0.0890431	0.409513	-4.60207
Q8IVH2	FOXP4	0.243466	2.59665	1.78912	0.115305	0.461562	-4.60274
Q9UJN7	ZNF391	0.381732	2.44087	1.42939	0.194579	0.559474	-4.6037
Q9NWU5	MRPL22	-0.162885	2.74318	-2.38895	0.0470843	0.312663	-4.60537
Q15562	TEAD2	0.337625	2.76762	1.77205	0.118253	0.465362	-4.6072
P10646	TFPI	-0.3418	2.59173	-1.61198	0.149573	0.510456	-4.61064
O14972	VPS26C	0.19526	2.63237	2.05459	0.077654	0.386913	-4.61141
P51692	STAT5B	0.0545536	2.62643	3.08044	0.0170679	0.217299	-4.61221
Q8N442	GUF1	-0.313397	2.61624	-1.8429	0.106473	0.443974	-4.61227
Q53SF7	COBLL1	0.317741	2.49	1.46131	0.18592	0.551898	-4.61228
Q86T03	PIP4P1	-0.264392	2.57137	-1.82311	0.109645	0.450679	-4.61271
Q99697	PITX2	-0.55232	2.60668	-1.59842	0.152553	0.515347	-4.61419
Q96HA8	WDYHV1	-0.589334	2.71905	-1.47104	0.183351	0.550281	-4.61421
Q96RQ3	MCCC1	-0.152589	2.71059	-2.10463	0.0720509	0.372195	-4.61745
A8K0Z3	WASHC1	0.226595	2.68765	2.16301	0.0660206	0.361232	-4.61948
Q16659	MAPK6	-0.30526	2.53501	-1.4756	0.182157	0.549195	-4.61977
O43791	SPOP	-0.302947	2.62398	-1.56409	0.16035	0.524605	-4.62098
Q86TP1	PRUNE1	-0.137121	2.63631	-2.27816	0.0555654	0.336136	-4.62229
P35251	RFC1	0.206054	2.59114	1.84222	0.106581	0.443974	-4.62277
Q9P2R6	RERE	0.305947	2.50685	1.9885	0.0857161	0.403319	-4.62277
P11172	UMPS	-0.0996728	2.69181	-2.45963	0.0423736	0.301885	-4.62416
Q99504	EYA3	0.150671	2.61965	2.35983	0.0491774	0.317772	-4.62469
P62273	RPS29	0.150998	2.65886	3.15866	0.0152641	0.210068	-4.62544
O75586	MED6	-0.392287	2.6772	-1.85571	0.104467	0.441129	-4.62585
Q14145	KEAP1	-0.114839	2.64404	-2.35201	0.049755	0.320321	-4.62619
Q6PKH6	DHRS4L2	0.33983	2.43422	1.63316	0.145022	0.505209	-4.63119
Q00839	HNRNPU	0.0604072	2.63266	3.41159	0.0106949	0.185831	-4.63231
P62310	LSM3	0.481806	2.5345	2.83127	0.0244777	0.249367	-4.63252
Q9H0R1	AP5M1	0.256658	2.64668	1.63044	0.145601	0.505362	-4.63281
Q8IY92	SLX4	0.414605	2.54579	1.87789	0.101079	0.434145	-4.6333
Q8IWL3	HSCB	-0.472682	2.93673	-1.55981	0.161347	0.525075	-4.63435
Q8WWW8	GAB3	0.296786	2.55825	1.42597	0.195528	0.560329	-4.63539
Q9BX66	SORBS1	0.27034	2.61201	1.8158	0.110839	0.453518	-4.636
Q01813	PFKP	0.0628982	2.60991	2.73717	0.0280962	0.259621	-4.63757
O75575	CRCP	0.290926	2.59806	1.69592	0.132288	0.489957	-4.63777
Q6ZN04	MEX3B	-0.255765	2.67966	-1.79448	0.114394	0.461261	-4.63928
Q6PD74	AAGAB	0.179456	2.61473	2.20597	0.0619065	0.353136	-4.63982
Q9UPW6	SATB2	-0.139672	2.68975	-2.25258	0.0577339	0.341169	-4.64039
Q13480	GAB1	0.249101	2.69216	1.61692	0.148499	0.508269	-4.6407
Q8WUD1	RAB2B	0.2415	2.49241	2.11813	0.07061	0.370375	-4.64081
Q96CM3	RPUSD4	-0.366292	2.8299	-1.78098	0.116702	0.461761	-4.64094
Q13330	MTA1	0.16495	2.60649	2.60137	0.0343284	0.27746	-4.64105
Q6DD88	ATL3	0.112809	2.61472	2.49036	0.0404783	0.295471	-4.64259
O60307	MAST3	-0.446084	2.52696	-1.30833	0.230756	0.599339	-4.6439
Q8N680	ZBTB2	-0.367238	2.61497	-1.48481	0.179768	0.546645	-4.64498
O15116	LSM1	0.159091	2.59755	2.36695	0.0486569	0.317081	-4.64614
Q9H583	HEATR1	0.0962599	2.59947	2.62735	0.0330339	0.275889	-4.64644
Q8IXK2	GALNT12	0.238794	2.47805	1.88147	0.100543	0.433637	-4.64912
P36897	TGFBR1	-0.20201	2.70941	-1.79514	0.114283	0.461261	-4.65048
Q5SNT2	TMEM201	0.233693	2.54913	2.04491	0.0787857	0.389271	-4.65104
Q9NZJ6	COQ3	-0.410136	2.73599	-1.72336	0.127057	0.479995	-4.65165
P60953	CDC42	-0.0939566	2.70171	-2.87166	0.0230773	0.245979	-4.65218
Q56NI9	ESCO2	-0.229402	2.68066	-1.62577	0.146595	0.505362	-4.65343
Q12907	LMAN2	0.0634218	2.6262	2.86318	0.0233642	0.245979	-4.65489
Q15631	TSN	0.0641157	2.66938	2.81529	0.025056	0.249702	-4.65534
Q9Y3B7	MRPL11	-0.210292	2.75102	-2.24667	0.0582466	0.342824	-4.65665
Q96MV1	TLCD4	0.277554	2.65232	1.89484	0.0985634	0.42873	-4.6576
Q10567	AP1B1	0.0639781	2.63762	2.82834	0.0245826	0.249367	-4.65897
P07948	LYN	-0.125666	2.702	-2.32049	0.0521559	0.327707	-4.65913
Q15542	TAF5	-0.171988	2.64739	-1.99238	0.0852213	0.403319	-4.65933
P02792	FTL	0.172535	2.60531	2.49039	0.0404766	0.295471	-4.65946
Q93050	ATP6V0A1	0.107919	2.62024	2.56685	0.0361301	0.283522	-4.65971
P20338	RAB4A	0.124728	2.59671	2.18569	0.0638153	0.355984	-4.6599
Q9Y305	ACOT9	-0.149458	2.69274	-2.23148	0.0595865	0.345748	-4.66136
Q9NWS8	RMND1	-0.198367	2.67195	-1.9055	0.0970119	0.426384	-4.6614
O95822	MLYCD	-0.373097	2.77635	-1.51325	0.172569	0.539316	-4.663
Q9BSG0	PRADC1	-0.49762	2.58155	-1.70616	0.130312	0.48661	-4.66778
Q9GZR7	DDX24	-0.128345	2.62618	-2.16275	0.0660465	0.361232	-4.66792
Q86UD0	SAPCD2	0.18281	2.65024	1.98042	0.0867569	0.404675	-4.6698
O75027	ABCB7	-0.151202	2.73805	-2.02157	0.0815842	0.395031	-4.67036
P17706	PTPN2	0.165728	2.66171	2.31943	0.0522381	0.327922	-4.67091
P61619	SEC61A1	0.161316	2.55955	2.61084	0.0338506	0.27746	-4.6715
Q16186	ADRM1	0.106085	2.6482	2.79992	0.0256256	0.250497	-4.6722
P47756	CAPZB	0.0494054	2.64958	3.1528	0.0153921	0.210068	-4.67244
O43292	GPAA1	0.249684	2.53814	2.21866	0.0607413	0.350408	-4.67312
O00139	KIF2A	0.0673325	2.61852	2.81589	0.0250341	0.249702	-4.67374
Q5SQN1	SNAP47	0.532627	2.74168	1.32392	0.225789	0.595642	-4.67412
Q6NS38	ALKBH2	-0.177273	2.68993	-1.97726	0.087168	0.405118	-4.67431
Q9BRR8	GPATCH1	0.198171	2.7083	1.78457	0.116083	0.461562	-4.67576
Q9BW19	KIFC1	-0.163631	2.6649	-2.30426	0.0534376	0.331632	-4.67768
Q7Z3K6	MIER3	-0.284975	2.63401	-1.63312	0.145031	0.505209	-4.67832
Q9C0D3	ZYG11B	0.189186	2.59033	1.848	0.10567	0.442606	-4.67863
Q9H6K1	ILRUN	-0.161739	2.65447	-2.11511	0.0709294	0.371032	-4.67879
Q13084	MRPL28	-0.209466	2.77082	-1.9726	0.0877763	0.406544	-4.6801
Q96DW6	SLC25A38	-0.44161	2.68612	-1.22163	0.260122	0.624822	-4.6806
P23634	ATP2B4	-0.12351	2.6967	-2.13889	0.0684484	0.365814	-4.68128
P08235	NR3C2	-0.527531	2.60509	-1.47567	0.182139	0.549195	-4.6819
Q93075	TATDN2	-0.307678	2.54733	-1.49987	0.175924	0.545574	-4.68298
P06748	NPM1	0.121759	2.62365	3.18591	0.0146843	0.210068	-4.68337
Q9Y6E2	BZW2	0.0686344	2.62325	2.83192	0.0244545	0.249367	-4.68389
Q9P0J7	KCMF1	0.182682	2.6747	2.07779	0.0750044	0.382017	-4.68424
Q12857	NFIA	0.269523	2.6135	1.67881	0.135652	0.493668	-4.68628
Q96ME7	ZNF512	-0.413021	2.41094	-1.41238	0.199341	0.562962	-4.6877
Q9BXS6	NUSAP1	-0.161841	2.6013	-2.01848	0.0819623	0.396545	-4.68777
Q9Y426	C2CD2	0.326967	2.70201	1.49498	0.177162	0.54629	-4.68888
O94818	NOL4	0.218643	2.65303	1.9617	0.0892161	0.409565	-4.68915
Q9HAB8	PPCS	0.251285	2.6381	1.92496	0.0942397	0.42069	-4.6898
Q8TBE9	NANP	0.286245	2.66811	1.78515	0.115984	0.461562	-4.69141
O75436	VPS26A	0.111315	2.61196	2.73877	0.0280299	0.259339	-4.69144
P08238	HSP90AB1	0.106793	2.61413	3.65211	0.00768819	0.162681	-4.69328
Q5JXC2	MIIP	0.477143	2.20407	1.23755	0.254503	0.621295	-4.69503
Q9H0L4	CSTF2T	-0.100282	2.62499	-2.63516	0.0326546	0.27578	-4.69895
Q9BVC3	DSCC1	-0.190634	2.70698	-2.00816	0.0832356	0.400358	-4.69915
P41208	CETN2	0.290982	2.51294	1.81513	0.11095	0.453518	-4.69982
Q9H0F6	SHARPIN	0.30098	2.48554	1.45936	0.18644	0.55214	-4.70064
Q9BX95	SGPP1	0.652391	2.25245	1.41429	0.198801	0.562962	-4.70263
Q9Y421	FAM32A	-0.303605	2.81159	-1.70834	0.129896	0.486055	-4.70268
P06730	EIF4E	-0.0666844	2.69923	-2.82547	0.0246861	0.249367	-4.7042
Q5T1V6	DDX59	-0.173041	2.67431	-1.87942	0.100851	0.433933	-4.70441
Q9UNK9	ANGEL1	-0.462313	2.58126	-1.32486	0.225493	0.595642	-4.7051
Q4G0T1	NA	0.284396	2.56576	1.60245	0.151661	0.514356	-4.70646
Q9Y4P3	TBL2	0.139049	2.59558	2.43926	0.0436794	0.304457	-4.7068
Q9Y4B4	RAD54L2	0.241438	2.58551	1.54042	0.165936	0.529907	-4.70781
Q9NUG6	PDRG1	-0.277259	2.56183	-2.05084	0.07809	0.38741	-4.70804
Q9H1B4	NXF5	-0.297068	2.4818	-1.54441	0.164983	0.529907	-4.70809
Q9NVJ2	ARL8B	0.103754	2.6225	2.76464	0.0269854	0.254146	-4.71041
Q9H000	MKRN2	0.231468	2.49543	2.29422	0.0542462	0.334173	-4.71222
Q2TBE0	CWF19L2	-0.1803	2.58638	-1.77051	0.118521	0.465362	-4.71516
Q9C0D2	CEP295	-0.354916	2.58315	-1.21243	0.263416	0.628304	-4.71609
Q9Y2G2	CARD8	-0.325329	2.71575	-1.35381	0.216527	0.585929	-4.71775
Q53RE8	ANKRD39	-0.226492	2.58356	-1.88035	0.100711	0.433818	-4.71917
Q8N5I2	ARRDC1	0.217399	2.55985	1.64787	0.14194	0.501542	-4.71989
O95625	ZBTB11	-0.22108	2.61108	-1.68615	0.134199	0.491521	-4.72065
Q8TBZ6	TRMT10A	0.242398	2.72715	1.87812	0.101045	0.434145	-4.72113
Q86XI2	NCAPG2	0.117097	2.60114	2.17522	0.064824	0.35877	-4.72284
Q99551	MTERF1	-0.292407	2.67575	-1.92617	0.0940703	0.42069	-4.72352
P35232	PHB	0.053983	2.65464	3.00635	0.0189855	0.229056	-4.72359
Q16718	NDUFA5	-0.163858	2.71247	-2.43012	0.0442785	0.306277	-4.72404
Q969X6	UTP4	0.128084	2.6094	2.60584	0.0341018	0.27746	-4.72461
Q9BVJ7	DUSP23	0.20312	2.654	1.89336	0.0987803	0.428739	-4.72723
Q6UW02	CYP20A1	0.165202	2.60781	1.9446	0.0915209	0.413895	-4.72925
O14607	UTY	-0.322644	2.46459	-1.6543	0.14061	0.499826	-4.72981
Q12874	SF3A3	0.0929846	2.63656	2.77354	0.0266355	0.253211	-4.73003
Q9Y6K1	DNMT3A	0.45743	2.72889	1.19778	0.268731	0.632878	-4.73014
Q969J2	ZKSCAN4	0.301983	2.47002	1.40888	0.200331	0.563854	-4.73015
Q9BSW2	CRACR2A	0.265613	2.64093	1.54825	0.164069	0.528711	-4.73046
Q8WV60	PTCD2	-0.232976	2.745	-1.69273	0.132909	0.490712	-4.73179
Q96N46	TTC14	0.291982	2.63164	1.56761	0.159535	0.524424	-4.73566
Q14232	EIF2B1	0.101574	2.62432	2.61219	0.0337828	0.277436	-4.73935
O15504	NUP42	-0.155736	2.63495	-1.88826	0.0995331	0.430303	-4.74067
O43847	NRDC	0.0850425	2.62556	2.74635	0.0277198	0.257649	-4.74068
O00189	AP4M1	0.268738	2.66268	1.60136	0.151903	0.514585	-4.74234
Q8WUJ0	STYX	0.418393	2.46329	1.35621	0.215797	0.584391	-4.74339
Q7Z628	NET1	-0.451675	2.65888	-1.47153	0.183221	0.550117	-4.74386
O15145	ARPC3	0.11593	2.58791	2.70126	0.02962	0.264604	-4.74706
Q6PIY7	TENT2	-0.266607	2.6402	-1.80112	0.113275	0.459876	-4.74841
Q86UY5	FAM83A	-0.218661	2.74753	-1.94677	0.091225	0.413329	-4.74942
Q4VC31	CCDC58	-0.0979692	2.68123	-2.51059	0.0392786	0.292317	-4.74943
P18074	ERCC2	0.116425	2.60703	2.34879	0.0499955	0.320825	-4.7496
P31146	CORO1A	-0.122316	2.65963	-2.13616	0.0687288	0.366663	-4.75051
Q9Y2V2	CARHSP1	0.143069	2.62294	2.56403	0.0362818	0.283522	-4.7507
P01034	CST3	0.394982	2.5324	1.74295	0.123442	0.473369	-4.75105
O75414	NME6	-0.212371	2.71553	-1.62618	0.146508	0.505362	-4.75119
Q99618	CDCA3	-0.397283	2.54136	-1.54613	0.164574	0.529438	-4.75212
P23025	XPA	0.262236	2.60208	1.7926	0.114713	0.461562	-4.75231
P30837	ALDH1B1	-0.159351	2.73252	-2.31044	0.0529453	0.330362	-4.75268
P09234	SNRPC	0.180099	2.42858	2.71442	0.0290519	0.263426	-4.75287
Q9BUA3	SPINDOC	0.306401	2.56153	1.54672	0.164433	0.529377	-4.75362
Q13105	ZBTB17	0.413215	2.41526	0.945555	0.374849	0.715876	-4.75372
P33992	MCM5	0.0486054	2.62297	2.9721	0.0199477	0.232926	-4.75379
Q9UGJ0	PRKAG2	0.273808	2.61069	2.34504	0.0502759	0.321514	-4.75472
Q9UIF8	BAZ2B	0.382918	2.59405	1.17915	0.275625	0.640802	-4.75544
O75787	ATP6AP2	0.226495	2.54144	2.02874	0.0807139	0.393098	-4.75641
O95243	MBD4	-0.307533	2.87379	-1.31744	0.227843	0.597989	-4.75658
Q13625	TP53BP2	-0.178313	2.62863	-1.91621	0.095476	0.423347	-4.75669
Q9NY35	CLDND1	-0.392089	2.66895	-1.79223	0.114777	0.461562	-4.75876
Q9P1Y6	PHRF1	-0.234678	2.63926	-1.98937	0.0856058	0.403319	-4.75971
Q6PCB7	SLC27A1	0.285233	2.6169	1.42116	0.196869	0.560978	-4.76031
Q9NQB0	TCF7L2	-0.441516	2.76176	-1.66252	0.138929	0.497504	-4.76031
Q6PJG9	LRFN4	-0.740045	2.55261	-1.3467	0.218701	0.588039	-4.76049
P63027	VAMP2	-0.240225	2.70278	-1.77629	0.117514	0.463862	-4.76112
Q9P0P0	RNF181	0.497217	2.39434	2.02391	0.0812996	0.394442	-4.76128
Q96C24	SYTL4	-0.330446	2.42705	-1.63277	0.145105	0.505225	-4.76347
Q9UMS4	PRPF19	0.0579902	2.66478	2.95419	0.0204713	0.235717	-4.76353
Q8N2G6	ZCCHC24	0.486735	2.47006	1.44619	0.189978	0.556237	-4.76583
O60502	OGA	-0.153519	2.65253	-2.19999	0.0624636	0.354121	-4.76813
Q92674	CENPI	0.431256	2.65637	1.35488	0.216201	0.585265	-4.76841
Q9UMF0	ICAM5	0.544891	2.2209	1.18104	0.274917	0.640275	-4.77166
Q96DT6	ATG4C	-0.318497	2.71407	-1.71313	0.128984	0.483963	-4.77218
Q9UBT7	CTNNAL1	-0.597036	2.41992	-1.26936	0.243583	0.609209	-4.77387
Q6P087	RPUSD3	-0.20734	2.7659	-1.67534	0.136344	0.493892	-4.77545
Q86UP2	KTN1	0.112389	2.59968	2.183	0.0640731	0.3566	-4.77569
Q8NEU8	APPL2	-0.530895	2.65049	-1.02654	0.337699	0.69266	-4.7758
O95298	NDUFC2	-0.182745	2.70867	-2.1987	0.0625846	0.354121	-4.77677
Q9BXK1	KLF16	-0.203085	2.61053	-1.55206	0.163167	0.527244	-4.77723
Q8IV38	ANKMY2	-0.121484	2.66617	-2.18797	0.063598	0.355913	-4.77759
Q9NRC1	ST7	0.290317	2.61536	1.69376	0.132708	0.490562	-4.77795
O95628	CNOT4	-0.145472	2.57513	-2.12434	0.069956	0.369789	-4.77815
P51157	RAB28	-0.546263	1.29512	-0.972049	0.362368	0.709079	-4.77884
Q92536	SLC7A6	-0.268748	2.79657	-2.10625	0.0718767	0.372195	-4.77968
Q9BTT0	ANP32E	-0.0948084	2.64807	-2.77401	0.0266172	0.253211	-4.78122
O15212	PFDN6	0.078801	2.60517	2.74583	0.0277408	0.257649	-4.78324
P30519	HMOX2	0.171211	2.59525	2.66075	0.031443	0.270902	-4.78469
O43663	PRC1	-0.114556	2.67814	-2.15705	0.0666124	0.362673	-4.78491
Q0VD83	APOBR	-0.169917	2.69659	-1.80033	0.113408	0.4599	-4.78565
P04114	APOB	0.268269	2.53218	1.80564	0.11252	0.458603	-4.78682
P07992	ERCC1	0.235069	2.67011	1.78445	0.116105	0.461562	-4.78849
Q6PGQ7	BORA	-0.494897	2.41961	-1.1629	0.281753	0.647791	-4.78949
Q9H444	CHMP4B	-0.147194	2.62366	-2.6037	0.0342103	0.27746	-4.79069
Q01085	TIAL1	0.113782	2.59964	2.60005	0.0343954	0.27746	-4.79113
Q9UHR4	BAIAP2L1	0.149323	2.59862	1.89332	0.0987864	0.428739	-4.79336
Q9HCG7	GBA2	-0.31537	2.5769	-1.34613	0.218877	0.588039	-4.79372
Q9GZY8	MFF	-0.207122	2.7176	-1.64445	0.142651	0.502217	-4.7952
O14613	CDC42EP2	0.605446	2.67221	1.12207	0.297657	0.660722	-4.79576
Q9BQA1	WDR77	0.0631583	2.62555	2.82708	0.0246279	0.249367	-4.79582
Q8WUX1	SLC38A5	-0.135509	2.7661	-2.46798	0.0418499	0.300055	-4.79816
Q9NZD8	SPG21	0.131667	2.63688	2.0986	0.0727042	0.37477	-4.79848
Q8N2Y8	RUSC2	-0.461115	2.70907	-1.02995	0.336199	0.692205	-4.79857
Q96G01	BICD1	0.210085	2.55522	1.89936	0.0979023	0.427837	-4.79914
A3KN83	SBNO1	0.0995174	2.63406	2.32591	0.051735	0.32691	-4.79925
Q9Y3B4	SF3B6	0.10615	2.55384	2.4378	0.0437748	0.304828	-4.8022
P37287	PIGA	0.38373	2.56081	1.31577	0.228373	0.598583	-4.80365
Q15942	ZYX	0.148045	2.56323	2.62319	0.0332378	0.275889	-4.8038
Q8TB36	GDAP1	0.438496	2.55346	1.63954	0.143679	0.503638	-4.80442
Q71U36	TUBA1A	0.121481	2.6462	3.43372	0.0103714	0.185536	-4.80472
Q8N2I9	STK40	0.406529	2.51272	1.34479	0.219288	0.588039	-4.80619
Q93073	SECISBP2L	-0.614267	2.34971	-0.868497	0.412978	0.741208	-4.8063
Q9Y248	GINS2	-0.174974	2.72351	-2.06756	0.0761614	0.38281	-4.80711
P51828	ADCY7	-0.274966	2.73356	-1.18683	0.272767	0.638038	-4.80813
Q8NB16	MLKL	0.240698	2.62924	1.56857	0.159312	0.524424	-4.8084
P60468	SEC61B	0.118491	2.62509	2.64405	0.0322281	0.274733	-4.81009
P48029	SLC6A8	0.248183	2.52774	1.66225	0.138983	0.497504	-4.81116
O75746	SLC25A12	-0.125148	2.72406	-2.62201	0.0332955	0.275889	-4.81204
O00470	MEIS1	-0.235061	2.61054	-1.73937	0.124095	0.474867	-4.8122
Q8IW92	GLB1L2	0.268149	2.53774	1.45919	0.186485	0.55214	-4.81252
Q5VV42	CDKAL1	0.151993	2.6247	2.393	0.0467999	0.312471	-4.81271
O60674	JAK2	-0.254466	2.78054	-1.47704	0.181782	0.548628	-4.81328
Q8N3X6	LCORL	0.43597	2.75751	0.886018	0.404069	0.736081	-4.81375
Q8NEL9	DDHD1	-0.244974	2.66547	-1.28953	0.23687	0.604706	-4.81421
Q96JM3	CHAMP1	-0.0960292	2.61646	-2.18169	0.0641987	0.357025	-4.81449
P50991	CCT4	0.0569768	2.63204	3.21608	0.0140695	0.208554	-4.81575
Q92769	HDAC2	0.114351	2.59988	2.91979	0.0215177	0.240169	-4.81576
Q9Y2Q9	MRPS28	-0.116457	2.69413	-2.38016	0.0477065	0.314421	-4.81601
Q9BSH4	TACO1	-0.155939	2.74782	-2.23133	0.0596002	0.345748	-4.81725
O60547	GMDS	0.188863	2.59417	2.07836	0.0749409	0.382017	-4.81725
Q9BXP5	SRRT	0.0531003	2.6376	2.79	0.0260007	0.251456	-4.81736
Q8WZ82	OVCA2	0.149629	2.638	1.8887	0.0994677	0.430303	-4.81803
Q9Y365	STARD10	-0.361097	2.59144	-1.77076	0.118479	0.465362	-4.81856
Q6P9F7	LRRC8B	-0.468683	2.46192	-1.20859	0.264801	0.629767	-4.81882
Q9UNN5	FAF1	0.0972449	2.61709	2.48555	0.040769	0.296402	-4.81898
P45954	ACADSB	-0.166922	2.75292	-1.76358	0.119741	0.467569	-4.81925
Q9H2H8	PPIL3	-0.155432	2.66863	-1.99827	0.0844742	0.403319	-4.81947
O00483	NDUFA4	-0.111349	2.70274	-2.4745	0.0414455	0.299223	-4.82029
P98173	FAM3A	0.244344	2.59278	1.83815	0.107226	0.44502	-4.82069
Q9Y2Y1	POLR3K	0.235176	2.43255	1.98832	0.0857393	0.403319	-4.82091
Q8NF37	LPCAT1	0.222286	2.52973	1.62469	0.146827	0.505816	-4.82122
Q8NA72	POC5	-0.275499	2.74147	-1.42998	0.194417	0.559474	-4.82222
Q8N357	SLC35F6	-0.238098	2.86583	-1.74387	0.123274	0.473223	-4.8243
Q9H501	ESF1	-0.135742	2.648	-2.26219	0.0569095	0.339912	-4.82457
Q6PIJ6	FBXO38	-0.23932	2.661	-1.68646	0.134137	0.491521	-4.82472
P05455	SSB	0.0882417	2.63136	3.16189	0.0151943	0.210068	-4.82473
Q86VQ1	GLCCI1	-0.229407	2.5281	-1.61172	0.14963	0.510456	-4.82607
Q8N766	EMC1	0.154236	2.62107	2.3526	0.0497116	0.320321	-4.83046
Q3B726	TWISTNB	-0.114586	2.6296	-2.217	0.0608924	0.350723	-4.83119
Q8TEY7	USP33	0.276835	2.48219	1.32116	0.226662	0.596899	-4.83232
Q96T23	RSF1	-0.157266	2.63313	-1.99064	0.085443	0.403319	-4.83284
Q96EY1	DNAJA3	-0.158551	2.67701	-2.32532	0.0517807	0.32691	-4.83339
Q9UGV2	NDRG3	0.188558	2.61063	2.30508	0.0533721	0.331632	-4.8334
Q9NQT4	EXOSC5	0.120556	2.59084	2.48202	0.0409841	0.297402	-4.83347
Q15181	PPA1	0.095726	2.60787	3.14983	0.0154573	0.210236	-4.83545
P50402	EMD	0.10839	2.59929	3.02746	0.018417	0.22557	-4.83819
Q05084	ICA1	-0.20645	2.68213	-1.4676	0.184255	0.551566	-4.83918
Q6UVJ0	SASS6	-0.19157	2.67296	-1.80235	0.11307	0.459558	-4.83976
Q9H4G4	GLIPR2	-0.246672	2.66186	-1.3819	0.208127	0.573453	-4.83986
Q9UPV0	CEP164	0.334778	2.71258	1.00041	0.349362	0.70017	-4.84041
Q8N129	CNPY4	0.337133	2.49573	1.49712	0.176619	0.545676	-4.84113
Q9NTK5	OLA1	0.074296	2.61199	2.94979	0.0206021	0.236387	-4.84266
P49736	MCM2	0.0528956	2.61938	2.94843	0.0206429	0.236481	-4.84395
O75419	CDC45	0.100227	2.62687	2.55847	0.0365824	0.283522	-4.84444
P05166	PCCB	-0.173745	2.76149	-1.69115	0.133218	0.490712	-4.84507
O14967	CLGN	0.283978	2.60893	1.23992	0.253675	0.620561	-4.84713
Q9NRW7	VPS45	0.137466	2.64166	2.04991	0.0781992	0.387416	-4.84866
P61020	RAB5B	0.109641	2.64378	2.74678	0.027702	0.257649	-4.84881
Q9BUG6	ZSCAN5A	-0.60727	2.34685	-0.943645	0.375762	0.716126	-4.84888
Q8WY22	BRI3BP	0.21267	2.58528	2.17436	0.0649077	0.35877	-4.84897
P78383	SLC35B1	0.277584	2.78902	1.44052	0.191519	0.558243	-4.84985
Q8NA57	C12orf50	0.275076	2.76625	1.56574	0.159969	0.524424	-4.84985
Q6P4F7	ARHGAP11A	-0.315869	2.66296	-1.11517	0.300411	0.662878	-4.85051
Q9NZC9	SMARCAL1	0.187673	2.55428	1.74487	0.123094	0.473223	-4.85268
Q8WXB1	METTL21A	0.342271	2.80006	1.38752	0.206482	0.570437	-4.85284
Q9BSI4	TINF2	0.375141	2.61184	1.23674	0.254787	0.621295	-4.853
Q9BQS7	HEPH	0.150645	2.58842	1.80115	0.113272	0.459876	-4.8538
O15260	SURF4	0.189463	2.63535	2.73217	0.0283031	0.260284	-4.8553
P11233	RALA	0.184786	2.62487	2.47957	0.0411334	0.298156	-4.85636
Q9BT92	TCHP	-0.431689	2.5103	-1.1324	0.293565	0.658684	-4.85736
Q8IWT0	ZBTB8OS	0.417854	2.53459	1.86344	0.103274	0.439156	-4.85847
Q8WTR2	DUSP19	0.410511	2.46363	1.10356	0.305101	0.666615	-4.85969
Q9BY77	POLDIP3	-0.158094	2.63268	-2.30088	0.0537078	0.3322	-4.86095
Q9NRP4	SDHAF3	0.216687	2.76904	1.71275	0.129056	0.483963	-4.86146
Q9UKT8	FBXW2	0.267133	2.74996	1.12275	0.297384	0.660722	-4.86218
Q6NVY1	HIBCH	-0.157095	2.71171	-2.28111	0.0553207	0.336136	-4.86293
Q9UK58	CCNL1	-0.286337	2.56548	-1.45639	0.187232	0.552792	-4.86344
Q2KHT3	CLEC16A	0.172624	2.61352	1.62234	0.14733	0.506177	-4.86496
Q8TA86	RP9	0.212859	2.5963	1.722	0.127312	0.480095	-4.86702
Q9NV72	ZNF701	-0.58973	2.6632	-1.10188	0.305783	0.667047	-4.86933
O00330	PDHX	-0.186568	2.73578	-2.06471	0.0764868	0.383384	-4.87066
O43677	NDUFC1	-0.42226	2.63166	-1.30692	0.231211	0.599339	-4.87195
Q9UGI9	PRKAG3	0.372838	2.79176	1.65404	0.140664	0.499826	-4.87383
O43819	SCO2	-0.224184	2.6626	-1.7624	0.119951	0.468136	-4.87418
O14548	COX7A2L	-0.197936	2.77065	-1.95496	0.0901166	0.412684	-4.87535
Q9HD20	ATP13A1	0.181365	2.55769	1.97561	0.0873819	0.40553	-4.87594
Q9H2D1	SLC25A32	-0.274079	2.69395	-1.5378	0.166567	0.529907	-4.87629
Q9UJU2	LEF1	0.494144	2.72689	1.31221	0.229512	0.599339	-4.87841
P30048	PRDX3	-0.127618	2.72412	-2.67932	0.0305936	0.267712	-4.8786
Q9ULF5	SLC39A10	-0.176078	2.69349	-1.74514	0.123045	0.473223	-4.87863
P30711	GSTT1	0.264987	2.5693	1.28554	0.238185	0.605085	-4.8789
Q6ZNE5	ATG14	0.273567	2.79032	0.817402	0.43976	0.756329	-4.8794
Q9BSK2	SLC25A33	-0.27895	2.56026	-1.82585	0.1092	0.449615	-4.88006
O43900	PRICKLE3	-0.49096	2.52309	-1.43177	0.193922	0.559299	-4.88024
Q5VSL9	STRIP1	-0.113305	2.68088	-2.1645	0.0658736	0.361232	-4.88024
P14635	CCNB1	-0.10084	2.68507	-2.27848	0.055539	0.336136	-4.88198
Q5HYJ3	FAM76B	0.252557	2.625	1.69397	0.132668	0.490562	-4.88202
Q13085	ACACA	0.0673336	2.62358	2.49306	0.0403159	0.295375	-4.88314
P12755	SKI	0.217228	2.54598	1.56087	0.161101	0.525075	-4.88393
P29597	TYK2	0.202893	2.6256	1.49707	0.176633	0.545676	-4.8844
Q6NXT4	SLC30A6	-0.211855	2.54593	-1.72353	0.127025	0.479995	-4.88557
Q15003	NCAPH	-0.0802714	2.63735	-2.42952	0.0443186	0.306277	-4.88572
Q14139	UBE4A	0.12629	2.58182	2.16518	0.0658057	0.361232	-4.88674
P49069	CAMLG	0.208088	2.51271	1.62777	0.146168	0.505362	-4.88733
Q6P3X3	TTC27	0.0671841	2.62116	2.47169	0.0416193	0.299678	-4.88779
Q8N4C8	MINK1	0.185297	2.66901	1.6872	0.133992	0.491521	-4.88782
Q9NTG7	SIRT3	0.248635	2.68847	1.37907	0.20896	0.574659	-4.88818
P09958	FURIN	-0.238731	2.57409	-1.53494	0.167256	0.531167	-4.88841
Q8WUM9	SLC20A1	-0.209155	2.65903	-1.89402	0.0986828	0.428739	-4.88874
Q8IWB1	ITPRIP	-0.194447	2.50478	-1.49474	0.177225	0.54629	-4.88931
Q5QP82	DCAF10	-0.202373	2.63694	-1.55314	0.162914	0.526824	-4.88999
Q8IWW6	ARHGAP12	-0.222439	2.62969	-1.30457	0.231968	0.599994	-4.89012
Q9UGU5	HMGXB4	-0.296932	2.43283	-1.08028	0.314677	0.674548	-4.89072
A2RTX5	TARS3	0.207668	2.65942	1.58564	0.155416	0.519615	-4.89215
Q9H4I0	RAD21L1	-0.141145	2.64118	-2.04947	0.0782512	0.387416	-4.89244
O43167	ZBTB24	-0.444906	2.69995	-1.13101	0.294111	0.659094	-4.89322
Q567V2	MPV17L2	-0.210834	2.57616	-1.68055	0.135306	0.493338	-4.89408
Q15326	ZMYND11	-0.343193	2.47495	-0.944719	0.375248	0.715917	-4.89417
O94830	DDHD2	0.173024	2.67113	1.68815	0.133806	0.491521	-4.89842
O95671	ASMTL	0.178642	2.59281	1.90488	0.0971003	0.426384	-4.89847
P03886	MT-ND1	-0.21215	2.77087	-1.99106	0.085389	0.403319	-4.89869
Q5TEJ8	THEMIS2	-0.213518	2.64406	-1.5479	0.164153	0.528711	-4.89888
P62341	SELENOT	0.278615	2.48261	1.46139	0.185899	0.551898	-4.90051
Q9Y3E1	HDGFL3	0.256558	2.7252	1.6305	0.145586	0.505362	-4.90251
Q8N6N3	C1orf52	0.396312	2.48651	1.07599	0.31647	0.674844	-4.90596
P51797	CLCN6	-0.241251	2.65865	-1.26498	0.245063	0.609762	-4.90701
Q6P9B6	MEAK7	0.149943	2.69727	1.78359	0.116253	0.461761	-4.90777
Q9Y5B9	SUPT16H	0.0579867	2.62849	2.67329	0.0308667	0.269039	-4.90796
P82921	MRPS21	-0.209271	2.77469	-1.89771	0.0981423	0.427896	-4.90809
Q1L5Z9	LONRF2	0.462963	2.55469	1.09954	0.306738	0.667047	-4.90943
Q32NB8	PGS1	-0.326607	2.59096	-1.46752	0.184277	0.551566	-4.90997
P15374	UCHL3	0.138983	2.61349	2.31284	0.052756	0.330032	-4.9115
O00401	WASL	0.181745	2.60613	1.83357	0.107958	0.4464	-4.91213
Q9H8G2	CAAP1	0.180746	2.5424	1.8339	0.107905	0.4464	-4.91227
B2RTY4	MYO9A	0.227852	2.57544	1.20264	0.266959	0.631092	-4.91422
O43488	AKR7A2	0.114552	2.63872	2.56568	0.0361929	0.283522	-4.91581
Q8TAA9	VANGL1	-0.255066	2.63278	-1.31042	0.230085	0.599339	-4.91686
Q9BUB4	ADAT1	0.246717	2.69966	1.09557	0.308359	0.667949	-4.919
Q8WV92	MITD1	0.215129	2.68603	1.42388	0.196111	0.560329	-4.91944
Q5T035	C9orf129	-0.211642	2.70794	-1.74762	0.122594	0.472612	-4.9195
Q9UPZ3	HPS5	-0.311575	2.64735	-1.18164	0.274695	0.640075	-4.92083
Q8IY47	KBTBD2	-0.184036	2.67705	-1.59289	0.153786	0.517104	-4.92101
Q8N2W9	PIAS4	-0.210739	2.68272	-1.5592	0.161489	0.525075	-4.92444
Q9H4H8	FAM83D	-0.184549	2.62966	-1.8921	0.0989655	0.42887	-4.92619
Q9Y241	HIGD1A	-0.183838	2.87742	-1.61056	0.149882	0.511075	-4.92772
P49454	CENPF	-0.141079	2.64278	-2.02603	0.0810418	0.394027	-4.92776
Q9NYA4	MTMR4	0.277653	2.87204	1.07816	0.315562	0.67463	-4.92882
A8MW92	PHF20L1	-0.266697	2.63844	-1.46296	0.185482	0.551743	-4.93126
Q8WXX5	DNAJC9	0.121481	2.55825	2.55713	0.0366552	0.283522	-4.93135
Q86UK7	ZNF598	0.0905004	2.63006	2.3015	0.0536582	0.3322	-4.93162
Q9H3R0	KDM4C	-0.0585718	2.42113	-0.0961454	0.926012	0.977076	-4.93183
O60232	ZNRD2	0.192193	2.58525	2.56729	0.0361068	0.283522	-4.93209
Q96PE7	MCEE	-0.357424	2.67947	-1.28638	0.237909	0.605085	-4.93271
P27361	MAPK3	0.0934868	2.63481	2.45724	0.0425248	0.301885	-4.93404
Q9NUM3	SLC39A9	-0.247081	2.88078	-0.721354	0.493318	0.794109	-4.93425
O15054	KDM6B	-0.330644	2.8125	-1.04682	0.32886	0.684191	-4.93444
Q9Y6Y0	IVNS1ABP	-0.11486	2.6422	-1.9473	0.091153	0.413329	-4.93515
P0DME0	SETSIP	0.0624428	2.61333	3.15537	0.0153358	0.210068	-4.93682
Q9BSF4	TIMM29	-0.276735	2.69286	-1.96429	0.0888711	0.409303	-4.94196
P16220	CREB1	0.319927	2.54746	1.99898	0.0843847	0.403319	-4.94271
Q13243	SRSF5	-0.117803	2.60136	-2.43946	0.0436664	0.304457	-4.94294
Q7L2H7	EIF3M	0.0892144	2.61975	2.61682	0.0335523	0.276607	-4.94527
P07099	EPHX1	0.129995	2.55277	2.0394	0.0794375	0.389629	-4.9453
O14521	SDHD	-0.257432	2.86035	-1.92385	0.0943963	0.421131	-4.94816
Q5RL73	RBM48	-0.366645	2.38349	-1.06759	0.319996	0.676209	-4.9484
Q00537	CDK17	-0.302567	2.70532	-1.70158	0.131193	0.488143	-4.94854
Q9BUE6	ISCA1	-0.225125	2.6985	-1.23139	0.256666	0.62212	-4.94878
Q6IBW4	NCAPH2	0.184455	2.66452	1.83215	0.108184	0.446953	-4.94986
O15155	BET1	-0.152884	2.58808	-2.1135	0.0711005	0.371032	-4.95021
Q9BSA9	TMEM175	0.30173	2.67827	1.02615	0.337872	0.692777	-4.95067
O15392	BIRC5	0.213623	2.64566	1.73769	0.124403	0.475548	-4.95467
Q14681	KCTD2	-0.215436	2.72778	-1.22312	0.259591	0.624822	-4.95536
Q9Y5J1	UTP18	-0.119514	2.66817	-2.40552	0.0459335	0.309622	-4.95739
Q9Y314	NOSIP	0.106836	2.59714	2.30777	0.0531578	0.331403	-4.9582
Q9HB19	PLEKHA2	0.30675	2.64049	1.46764	0.184244	0.551566	-4.95848
Q9BTE1	DCTN5	-0.375711	2.53344	-1.95145	0.0905904	0.41329	-4.95893
Q9NWM8	FKBP14	0.835905	2.42175	1.28003	0.240013	0.606026	-4.95902
P83876	TXNL4A	0.200507	2.61532	1.95209	0.0905034	0.41329	-4.95952
P13498	CYBA	0.337999	2.41708	1.49166	0.178011	0.54629	-4.96026
Q14192	FHL2	0.167068	2.55878	1.96271	0.089081	0.409513	-4.96104
Q92922	SMARCC1	0.0858511	2.63574	2.49261	0.0403431	0.295375	-4.96113
Q8N668	COMMD1	0.245804	2.5404	1.24316	0.252547	0.619678	-4.96119
Q13889	GTF2H3	0.185583	2.60542	1.78746	0.11559	0.461562	-4.96251
P25054	APC	-0.228192	2.62303	-1.37865	0.209085	0.574787	-4.96253
O15013	ARHGEF10	0.269893	2.78718	0.832322	0.431816	0.752827	-4.96291
P35609	ACTN2	0.0805951	2.60579	2.77608	0.0265363	0.253211	-4.96352
Q15814	TBCC	0.0956036	2.62484	2.27758	0.0556132	0.336136	-4.96512
Q9UHL4	DPP7	0.106492	2.69116	1.98724	0.0858784	0.403355	-4.9656
Q9NQC1	JADE2	-0.246241	2.81636	-0.985059	0.356356	0.70466	-4.96609
Q8IV48	ERI1	-0.135649	2.69021	-2.0389	0.0794973	0.389629	-4.96817
Q9BU61	NDUFAF3	-0.169888	2.76457	-1.87071	0.102165	0.436483	-4.96945
Q8N531	FBXL6	0.383968	2.47612	1.5142	0.172334	0.538814	-4.96981
Q9Y6M0	PRSS21	0.135113	2.68247	1.84007	0.106922	0.444322	-4.97029
P30626	SRI	-0.0943104	2.73495	-2.56444	0.0362599	0.283522	-4.97081
Q9H6U6	BCAS3	0.286402	2.8999	0.967977	0.364266	0.710436	-4.9718
P62906	RPL10A	0.120513	2.6194	3.05876	0.0176068	0.219449	-4.97259
Q17RS7	GEN1	-0.192878	2.62315	-1.42947	0.194558	0.559474	-4.97336
Q8TDR0	TRAF3IP1	-0.302056	2.77586	-0.972273	0.362264	0.709079	-4.97548
P50213	IDH3A	-0.117378	2.73869	-2.45664	0.0425626	0.301885	-4.97884
Q9NXV2	KCTD5	0.192783	2.58628	1.68242	0.134935	0.492726	-4.97902
Q04864	REL	-0.162208	2.63841	-1.73232	0.12539	0.477311	-4.97911
P15822	HIVEP1	-0.244836	2.64029	-1.10189	0.305781	0.667047	-4.97954
Q02952	AKAP12	0.235798	2.68214	0.649742	0.535918	0.818612	-4.97963
Q15796	SMAD2	0.261862	2.66275	1.69687	0.132103	0.489861	-4.97966
O95568	METTL18	-0.248482	2.52284	-1.37163	0.211165	0.578751	-4.98254
P49810	PSEN2	0.342124	2.54723	1.22928	0.257409	0.622676	-4.98314
Q86WQ0	NR2C2AP	0.211149	2.76607	1.43842	0.192094	0.558464	-4.98342
Q6ZSR9	NA	-0.186689	2.72923	-1.54796	0.164137	0.528711	-4.9836
O15297	PPM1D	-0.331733	2.61274	-1.17676	0.276518	0.641645	-4.98381
Q9BYN8	MRPS26	-0.212946	2.71336	-2.11341	0.0711106	0.371032	-4.9848
Q5T9S5	CCDC18	0.202873	2.70942	1.213	0.263208	0.628074	-4.98519
Q69YU5	C12orf73	-0.275981	2.59028	-1.5917	0.154051	0.517758	-4.98625
P39656	DDOST	0.131031	2.62326	2.78173	0.0263177	0.252837	-4.98649
Q6NUK4	REEP3	0.293911	2.56113	1.29385	0.235454	0.603296	-4.98725
P29401	TKT	0.0609163	2.63459	3.01929	0.0186349	0.226726	-4.98801
Q8NC42	RNF149	-0.238084	2.70272	-1.39849	0.203302	0.567659	-4.98875
Q96AQ6	PBXIP1	0.227969	2.65713	1.52434	0.169833	0.535371	-4.9895
P42679	MATK	0.293468	2.47693	1.01109	0.344557	0.698051	-4.98999
O75865	TRAPPC6A	0.372953	2.47203	1.34039	0.220645	0.589464	-4.99142
Q8WV07	LTO1	-0.350193	2.65454	-1.07602	0.316456	0.674844	-4.99149
Q99728	BARD1	0.199251	2.61714	1.44233	0.191028	0.557651	-4.99237
O60220	TIMM8A	0.332946	2.77372	1.45361	0.187976	0.553175	-4.99323
Q9NWU1	OXSM	-0.15289	2.75693	-1.67633	0.136145	0.493892	-4.99338
O00194	RAB27B	0.45136	2.5935	1.31972	0.227118	0.597184	-4.99413
P18583	SON	-0.0826658	2.66175	-2.60427	0.0341814	0.27746	-4.99456
P17152	TMEM11	-0.204108	2.61018	-1.85076	0.105238	0.441494	-4.99608
P51003	PAPOLA	0.103896	2.62685	2.05624	0.0774624	0.386913	-4.99616
P49759	CLK1	-0.190849	2.14428	-0.591185	0.572381	0.837808	-4.99644
Q99436	PSMB7	0.0882697	2.64854	2.67271	0.0308934	0.269039	-4.99735
Q96I34	PPP1R16A	0.345691	2.72321	1.13711	0.291716	0.656655	-4.99851
Q8TDY4	ASAP3	0.208412	2.61268	1.38938	0.205938	0.57014	-4.99881
Q9UHN6	CEMIP2	-0.264008	2.68855	-0.805295	0.446281	0.761951	-4.99894
Q7Z403	TMC6	0.199735	2.59117	1.49562	0.177001	0.54629	-5.00111
Q86Z02	HIPK1	0.0778848	2.1826	0.139797	0.89263	0.964849	-5.002
Q6ZS11	RINL	-0.260406	2.67087	-1.10537	0.304364	0.665843	-5.00314
Q96K17	BTF3L4	0.0872339	2.64304	2.51241	0.0391724	0.292317	-5.00317
Q02833	RASSF7	0.218475	2.62938	1.18745	0.272535	0.638038	-5.00355
Q99550	MPHOSPH9	0.264273	2.57517	0.962932	0.366627	0.712619	-5.00367
Q96JH7	VCPIP1	-0.121304	2.62503	-1.86631	0.102834	0.438197	-5.0039
Q9Y219	JAG2	-0.211805	2.62466	-1.29238	0.235934	0.603423	-5.00417
P0CG08	GPR89B	0.205862	2.65464	1.67393	0.136626	0.493935	-5.00478
Q13423	NNT	-0.0985479	2.73743	-2.2098	0.0615531	0.352598	-5.00489
Q9BV38	WDR18	0.0804103	2.64181	2.42523	0.0446029	0.307063	-5.00555
P07942	LAMB1	0.370779	2.4739	1.30726	0.231099	0.599339	-5.0056
Q92551	IP6K1	-0.195903	2.70411	-1.45974	0.186339	0.55214	-5.00578
Q8NFG4	FLCN	-0.209113	2.71736	-1.68403	0.134617	0.492612	-5.00642
P28908	TNFRSF8	-0.14308	2.65101	-1.91216	0.0960547	0.424398	-5.00651
Q9BYM8	RBCK1	0.241264	2.59637	1.04382	0.330157	0.685906	-5.0066
Q9ULU4	ZMYND8	-0.113896	2.6663	-2.11731	0.070696	0.370466	-5.00682
P49796	RGS3	-0.112939	2.68992	-0.247546	0.811358	0.939257	-5.00814
Q15390	MTFR1	-0.213909	2.43903	-1.45856	0.186654	0.55214	-5.00859
Q96L93	KIF16B	-0.282915	2.64582	-1.58656	0.155208	0.519371	-5.00916
O60927	PPP1R11	-0.166799	2.63578	-1.56702	0.159671	0.524424	-5.00919
Q5MNZ9	WIPI1	-0.262518	2.6015	-1.40485	0.201479	0.56528	-5.01073
O14569	CYB561D2	0.597982	2.56328	1.44532	0.190215	0.556395	-5.0131
Q9ULA0	DNPEP	-0.0945778	2.63469	-2.15246	0.0670716	0.362839	-5.01418
Q9UKU7	ACAD8	-0.180549	2.80763	-1.44882	0.189266	0.555185	-5.01423
Q9NX01	TXNL4B	-0.28299	2.80684	-1.44391	0.190596	0.556838	-5.01427
Q00169	PITPNA	0.213301	2.62766	1.84909	0.1055	0.442148	-5.01433
Q9BYE7	PCGF6	0.220334	2.57562	1.72144	0.127417	0.480243	-5.01506
Q13506	NAB1	-0.277195	2.69194	-0.910914	0.391653	0.724023	-5.01637
P19532	TFE3	-0.225711	2.55289	-1.48102	0.180747	0.547744	-5.01672
Q92604	LPGAT1	0.452744	2.51274	1.3994	0.20304	0.567402	-5.01725
Q92643	PIGK	0.101796	2.63408	2.00247	0.0839461	0.402443	-5.01753
Q96DZ1	ERLEC1	0.214374	2.57668	1.6446	0.142619	0.502217	-5.01786
Q13952	NFYC	0.108228	2.66977	2.02399	0.0812898	0.394442	-5.01887
Q96GJ1	TRMT2B	0.330564	2.79057	0.883246	0.405469	0.73718	-5.01901
P01116	KRAS	-0.193528	2.79445	-1.7984	0.113733	0.460458	-5.01906
A6NJ78	METTL15	0.183017	2.87663	1.43335	0.193487	0.558514	-5.01923
Q9BWF3	RBM4	0.0582631	2.62149	2.62076	0.0333571	0.275889	-5.02043
Q9BRF8	CPPED1	0.179093	2.47879	1.82335	0.109607	0.450679	-5.0206
Q12846	STX4	-0.109931	2.7265	-1.92666	0.0940009	0.420658	-5.0222
Q8TC12	RDH11	0.134055	2.587	2.21467	0.061106	0.351396	-5.02231
O60779	SLC19A2	-0.281268	2.75205	-1.46123	0.185942	0.551898	-5.02288
Q13472	TOP3A	0.107236	2.69505	2.01513	0.0823738	0.397793	-5.02294
Q4AC94	C2CD3	0.228822	2.66765	0.694161	0.509231	0.803879	-5.02416
O15121	DEGS1	0.22208	2.47917	1.41752	0.19789	0.562095	-5.02427
P04183	TK1	0.111774	2.58928	2.5298	0.0381729	0.28906	-5.02517
Q8IUH5	ZDHHC17	0.284112	2.64751	0.862846	0.415881	0.74233	-5.02555
Q86WA6	BPHL	0.300942	2.42655	1.49228	0.177852	0.54629	-5.02688
Q96BI3	APH1A	0.265798	2.68029	1.43496	0.193043	0.558514	-5.02804
P21266	GSTM3	0.226136	2.69132	1.23689	0.254734	0.621295	-5.02887
Q15345	LRRC41	0.177756	2.62232	1.32396	0.225777	0.595642	-5.02902
Q8NDV7	TNRC6A	-0.171763	2.58788	-1.4769	0.181818	0.548628	-5.02964
Q16763	UBE2S	0.133435	2.54954	2.07998	0.0747596	0.381573	-5.03074
Q9Y4H2	IRS2	-0.258948	2.54128	-1.23259	0.25624	0.62212	-5.031
Q8NC44	RETREG2	-0.266188	2.62647	-1.1992	0.268213	0.632272	-5.03119
Q9H832	UBE2Z	-0.104832	2.62052	-1.96803	0.0883763	0.408293	-5.03241
Q6DD87	ZNF787	0.188921	2.55841	1.72649	0.126473	0.479174	-5.03272
Q9H0Q0	FAM49A	0.112203	2.60346	2.41736	0.0451297	0.308669	-5.03387
Q92925	SMARCD2	0.0927717	2.61362	2.17057	0.0652768	0.359989	-5.03435
Q96MD7	C9orf85	0.354089	2.59151	1.00817	0.345865	0.69864	-5.03533
O15230	LAMA5	-0.255985	2.274	-0.507977	0.626574	0.862385	-5.036
Q86TS9	MRPL52	-0.216635	2.71738	-1.5603	0.161234	0.525075	-5.03617
P12036	NEFH	0.283399	2.59038	1.58086	0.156497	0.521156	-5.03619
Q9Y2U8	LEMD3	0.201434	2.54299	1.59918	0.152385	0.515258	-5.0384
Q99611	SEPHS2	-0.172134	2.64924	-1.53781	0.166565	0.529907	-5.03912
Q70J99	UNC13D	0.0910405	2.59375	2.33192	0.0512719	0.325514	-5.0392
Q86Y97	KMT5C	0.493523	2.56623	1.2327	0.256203	0.62212	-5.03931
Q96PV7	FAM193B	-0.202019	2.57309	-1.10247	0.305542	0.667047	-5.03962
P18031	PTPN1	0.0816604	2.62408	2.37361	0.0481754	0.316363	-5.04011
P61978	HNRNPK	0.0719318	2.62616	3.12305	0.0160589	0.212065	-5.04017
Q6A1A2	PDPK2P	-0.147953	2.62651	-1.65253	0.140975	0.499894	-5.04035
Q9NRM7	LATS2	-0.263546	2.70363	-1.36227	0.213968	0.581881	-5.04093
Q8WW35	TCTEX1D2	-0.257052	2.72184	-0.891801	0.40116	0.73391	-5.04203
P78312	FAM193A	-0.190931	2.66582	-1.33709	0.221667	0.590596	-5.04431
Q96Q42	ALS2	-0.201391	2.51283	-1.01215	0.344084	0.697873	-5.04449
Q8IYL3	C1orf174	0.604872	2.61565	1.62873	0.145965	0.505362	-5.04468
P29992	GNA11	-0.157081	2.7293	-1.82817	0.108825	0.448833	-5.04483
Q14766	LTBP1	-0.0559085	2.64826	-0.128688	0.901106	0.967564	-5.04633
Q96EV2	RBM33	-0.113757	2.66224	-2.05206	0.0779484	0.38721	-5.04633
Q9NWH2	TMEM242	-0.207702	2.65396	-1.36346	0.213607	0.581881	-5.04713
Q96EQ0	SGTB	0.267314	2.52949	1.51211	0.172852	0.539605	-5.04742
Q9BZF3	OSBPL6	0.21169	2.63131	1.15496	0.284791	0.651681	-5.0476
Q9HBG6	IFT122	0.238805	2.78132	0.953124	0.371251	0.714583	-5.04807
Q86W34	AMZ2	0.320387	2.50789	1.42085	0.196956	0.560978	-5.04829
Q92616	GCN1	0.0600438	2.62215	2.57257	0.0358251	0.283522	-5.05308
Q9UKM7	MAN1B1	0.231512	2.66855	1.5745	0.157949	0.523879	-5.05342
P41440	SLC19A1	-0.214389	2.68596	-1.53921	0.166227	0.529907	-5.05348
Q14694	USP10	0.0670821	2.61668	2.35506	0.0495289	0.319709	-5.05419
Q96RP9	GFM1	-0.123227	2.7242	-2.24328	0.058543	0.343059	-5.05521
Q6P3S6	FBXO42	-0.192111	2.62883	-1.55522	0.162424	0.525933	-5.05701
Q9Y5W7	SNX14	0.246458	2.5013	1.05892	0.323675	0.679828	-5.05776
Q15397	PUM3	-0.128307	2.65438	-2.25579	0.0574573	0.341025	-5.05793
Q12931	TRAP1	-0.115104	2.75203	-2.72908	0.0284322	0.260629	-5.05839
Q5HYK3	COQ5	-0.211751	2.67174	-1.29687	0.234466	0.602248	-5.05851
Q9ULT8	HECTD1	-0.190303	2.63698	-1.48183	0.180538	0.547526	-5.05959
Q9Y5Y0	FLVCR1	-0.180768	2.69983	-1.46452	0.18507	0.551566	-5.05973
Q8N3J9	ZNF664	0.249077	2.60304	0.741972	0.481472	0.78711	-5.06006
P07738	BPGM	0.201792	2.53983	1.62295	0.1472	0.506177	-5.06022
A9UHW6	MIF4GD	0.305931	2.58685	1.4927	0.177744	0.54629	-5.06107
Q6IEG0	SNRNP48	0.246431	2.66495	1.39181	0.205233	0.57014	-5.06324
Q9UBY8	CLN8	0.313847	2.64134	1.26546	0.244902	0.609762	-5.0635
Q9H5K3	POMK	0.251626	2.59487	1.3863	0.20684	0.570767	-5.06352
O00746	NME4	-0.268711	2.52878	-0.609543	0.560796	0.831576	-5.06411
Q9UBB6	NCDN	0.113511	2.65221	2.06825	0.0760826	0.382679	-5.0647
Q969F9	HPS3	-0.228012	2.58373	-1.0191	0.340987	0.694841	-5.06486
Q9Y3L5	RAP2C	-0.119917	2.66041	-2.30375	0.053478	0.331632	-5.06489
Q9Y2R9	MRPS7	-0.154063	2.73134	-2.17152	0.0651842	0.359918	-5.06493
Q9H2C0	GAN	-0.143966	2.67323	-1.81169	0.111516	0.455278	-5.06496
Q8N9N7	LRRC57	-0.151187	2.67535	-1.62621	0.146501	0.505362	-5.065
Q9UH92	MLX	0.367336	2.55333	0.851729	0.421635	0.745819	-5.06607
Q9P2K2	TXNDC16	0.259192	2.39902	0.79151	0.453788	0.768575	-5.06714
Q504T8	MIDN	0.232972	2.38382	0.936151	0.379357	0.718299	-5.07027
Q8IVI9	NOSTRIN	-0.124094	2.61339	-1.82113	0.109968	0.451495	-5.07051
P38935	IGHMBP2	0.172564	2.60941	1.47966	0.181101	0.547843	-5.0713
Q86SQ7	SDCCAG8	0.22234	2.56054	1.09602	0.308177	0.667949	-5.07163
P36551	CPOX	0.110652	2.62879	2.06597	0.0763428	0.382927	-5.07292
Q8N1Q1	CA13	0.218529	2.75196	1.1543	0.285044	0.651701	-5.0741
Q9BX68	HINT2	-0.222471	2.72486	-1.8716	0.10203	0.436483	-5.07509
Q6AWC2	WWC2	0.42053	2.40827	0.953802	0.37093	0.714583	-5.0752
O75629	CREG1	0.352567	2.52811	1.51534	0.17205	0.538654	-5.07622
Q8N488	RYBP	-0.303737	2.52724	-1.42092	0.196938	0.560978	-5.07679
Q9BXD5	NPL	0.22502	2.76185	0.989553	0.354298	0.703386	-5.07746
P55084	HADHB	-0.116398	2.73782	-2.43959	0.0436579	0.304457	-5.07804
Q92785	DPF2	0.120296	2.59591	2.11884	0.0705341	0.370375	-5.07848
Q14687	GSE1	-0.111581	2.67919	-2.0139	0.0825247	0.398257	-5.07887
Q49B96	COX19	-0.186907	2.70767	-1.77402	0.117909	0.464719	-5.07898
P51688	SGSH	-0.258078	2.52961	-1.18204	0.274545	0.639929	-5.07901
P06746	POLB	0.150998	2.618	1.76149	0.120111	0.468258	-5.07916
O43236	SEPTIN4	0.301322	2.7332	1.56011	0.161277	0.525075	-5.0793
Q8NC54	KCT2	0.31933	2.63953	1.62088	0.147645	0.506577	-5.07932
O75177	SS18L1	-0.206069	2.73662	-0.830566	0.432746	0.753019	-5.07951
Q96B01	RAD51AP1	-0.177554	2.59978	-1.39693	0.203751	0.568297	-5.07951
Q9HAD4	WDR41	0.142453	2.55741	1.48821	0.178893	0.546562	-5.07995
Q8NAF0	ZNF579	-0.199708	2.74162	-1.31455	0.228763	0.599019	-5.0804
Q96SW2	CRBN	0.154174	2.64222	1.56697	0.159683	0.524424	-5.08046
Q8NBS9	TXNDC5	0.0830094	2.62495	2.62343	0.0332259	0.275889	-5.08047
Q9HAU4	SMURF2	0.358326	2.60377	0.998782	0.350098	0.700725	-5.08063
Q96PY5	FMNL2	0.160969	2.71713	1.60063	0.152065	0.514895	-5.081
Q8N960	CEP120	0.18675	2.66853	0.988363	0.354842	0.703509	-5.08143
Q8WY91	THAP4	-0.471652	2.38701	-0.994959	0.351833	0.701841	-5.08156
Q14542	SLC29A2	-0.160582	2.73403	-1.45868	0.186622	0.55214	-5.08221
Q8TBP6	SLC25A40	-0.154348	2.73211	-1.79838	0.113736	0.460458	-5.08257
Q9UBL6	CPNE7	-0.229155	2.59112	-0.922091	0.386171	0.720887	-5.08262
Q8NE18	NSUN7	0.284403	2.5294	1.41061	0.19984	0.563447	-5.08305
Q7L266	ASRGL1	0.229898	2.51259	1.43087	0.194169	0.559474	-5.08308
Q2NKJ3	CTC1	0.010289	2.34228	0.0144429	0.988866	0.995746	-5.08317
Q9UL54	TAOK2	-0.153431	2.67161	-1.55913	0.161506	0.525075	-5.08362
P38117	ETFB	-0.109719	2.74422	-2.6221	0.0332915	0.275889	-5.08413
Q8WU79	SMAP2	-0.0716036	2.63738	-2.4578	0.0424891	0.301885	-5.08443
Q9UQ90	SPG7	0.196018	2.74506	1.26468	0.245164	0.609788	-5.08458
Q8TF40	FNIP1	-0.206557	2.63377	-1.29233	0.235952	0.603423	-5.08499
O14757	CHEK1	-0.109195	2.66395	-1.90781	0.0966786	0.42582	-5.08512
Q9BSM1	PCGF1	-0.25342	2.65071	-1.55149	0.163303	0.527377	-5.0854
Q99755	PIP5K1A	-0.183215	2.70902	-1.43981	0.191714	0.558243	-5.08545
Q96JJ7	TMX3	0.158394	2.59079	1.98215	0.0865336	0.404004	-5.0855
Q9UIS9	MBD1	0.393581	2.34872	1.25842	0.247295	0.612796	-5.08601
Q9H147	DNTTIP1	-0.203432	2.61382	-1.64778	0.141957	0.501542	-5.08627
Q7Z3E2	CCDC186	0.209857	2.76782	0.881336	0.406436	0.737253	-5.08664
Q8IXZ2	ZC3H3	-0.21876	2.75139	-1.06792	0.319859	0.676116	-5.08684
Q9NVX0	HAUS2	0.156928	2.60488	1.59504	0.153307	0.516933	-5.08702
Q9UHR6	ZNHIT2	-0.125892	2.61387	-1.9864	0.0859863	0.403355	-5.08762
Q9UI14	RABAC1	0.183724	2.68352	1.569	0.159213	0.524424	-5.08807
Q9NWQ4	GPATCH2L	-0.25796	2.52896	-0.74905	0.477448	0.783826	-5.08823
Q9BSE4	HERPUD2	0.409986	2.21577	0.853567	0.42068	0.745369	-5.08914
Q96IZ7	RSRC1	0.182362	2.62636	1.86216	0.103472	0.439346	-5.08917
Q99873	PRMT1	0.0792483	2.61976	2.76465	0.026985	0.254146	-5.08942
P05026	ATP1B1	-0.210207	2.6251	-1.48093	0.180771	0.547744	-5.09178
Q7KYR7	BTN2A1	-0.366743	2.68069	-0.925562	0.38448	0.719863	-5.09204
P08559	PDHA1	-0.122197	2.75068	-2.40521	0.0459551	0.309622	-5.09283
Q13233	MAP3K1	-0.224131	2.67386	-1.17231	0.278193	0.643182	-5.09399
Q5VYV7	SLX4IP	0.148244	2.77169	0.411122	0.692878	0.891949	-5.09399
P27540	ARNT	-0.152878	2.58827	-1.5188	0.171194	0.536867	-5.09537
P05771	PRKCB	0.0553278	2.62728	2.48615	0.0407329	0.296402	-5.09603
Q6ZWT7	MBOAT2	0.230516	2.58046	1.42307	0.196335	0.560527	-5.0972
Q99442	SEC62	0.15921	2.619	1.91873	0.0951188	0.422279	-5.09782
P23276	KEL	0.188922	2.48395	1.10745	0.303521	0.665353	-5.09798
Q9H7B2	RPF2	-0.0936125	2.6187	-2.15765	0.0665525	0.362619	-5.09887
Q5VYK3	ECPAS	0.0694638	2.63472	2.28975	0.0546098	0.335151	-5.09937
Q9BV79	MECR	-0.127078	2.70278	-1.75835	0.120669	0.46906	-5.09951
P36954	POLR2I	0.255125	2.44165	1.14891	0.287124	0.653111	-5.10045
Q9BQC6	MRPL57	-0.243553	2.57797	-1.52712	0.169154	0.53439	-5.10047
Q9Y4K3	TRAF6	-0.14142	2.57316	-1.474	0.182576	0.549266	-5.10051
O15525	MAFG	-0.192979	2.78728	-1.25913	0.247052	0.612796	-5.10092
Q13724	MOGS	0.160548	2.61675	2.05344	0.0777873	0.386913	-5.10222
Q9Y4F3	MARF1	-0.133765	2.65944	-1.56286	0.160637	0.52507	-5.10285
Q9BTW9	TBCD	0.0859494	2.59376	2.19567	0.0628694	0.354519	-5.1035
A2VDJ0	TMEM131L	0.239013	1.87398	0.373499	0.719472	0.903477	-5.10357
Q8IXX5	TMEM183A	0.397155	2.19726	0.928359	0.383122	0.719863	-5.10413
O60907	TBL1X	-0.15478	2.66141	-1.60712	0.150635	0.512859	-5.10428
Q9BUZ4	TRAF4	0.243692	2.53693	1.32054	0.226857	0.597184	-5.10441
Q92503	SEC14L1	-0.182115	2.76873	-0.63256	0.546468	0.824117	-5.10489
O00220	TNFRSF10A	-0.180396	2.76887	-1.37166	0.211157	0.578751	-5.10597
Q96RY5	CRAMP1	0.188691	2.64672	1.3453	0.21913	0.588039	-5.10614
P29692	EEF1D	0.0824632	2.60925	3.04231	0.018028	0.223061	-5.10619
Q86YC2	PALB2	-0.407528	2.49621	-0.579836	0.579611	0.841438	-5.10683
Q8IZL2	MAML2	0.210933	2.39168	0.646302	0.53802	0.819556	-5.10686
Q7Z3Z4	PIWIL4	0.232675	2.56353	1.25933	0.246984	0.612796	-5.10735
Q9GZS1	POLR1E	0.128356	2.64775	1.97499	0.0874639	0.405652	-5.10769
P48645	NMU	0.260113	2.46032	1.6807	0.135276	0.493338	-5.10793
Q9BUI4	POLR3C	0.121264	2.6388	1.89942	0.097894	0.427837	-5.11025
Q9NP74	PALMD	-0.244717	2.63029	-1.33099	0.223569	0.593354	-5.11136
Q7Z6L1	TECPR1	0.315155	2.66566	0.776983	0.461791	0.774951	-5.11215
Q9BQY4	RHOXF2	0.144237	2.45595	1.62739	0.14625	0.505362	-5.1143
Q13535	ATR	0.126019	2.61121	1.67794	0.135825	0.493668	-5.11609
P60484	PTEN	0.333281	2.56031	0.925451	0.384535	0.719863	-5.11661
O95159	ZFPL1	0.128152	2.59201	2.10709	0.0717861	0.372195	-5.11765
Q13825	AUH	0.225692	2.72457	1.43638	0.192653	0.558514	-5.11833
O95620	DUS4L	-0.352494	2.58489	-0.895841	0.399136	0.732793	-5.11877
O14653	GOSR2	0.13947	2.6195	1.68327	0.134768	0.492612	-5.11894
O14867	BACH1	-0.156254	2.65429	-1.47414	0.18254	0.549266	-5.11956
Q9BRQ0	PYGO2	-0.219954	2.68669	-1.35726	0.215481	0.584187	-5.11967
Q9H869	YY1AP1	-0.178871	2.68727	-1.4215	0.196774	0.560978	-5.11968
Q92611	EDEM1	0.230086	2.73277	0.843195	0.426091	0.748498	-5.11982
Q6P2Q9	PRPF8	-0.060668	2.64744	-2.55804	0.0366055	0.283522	-5.12061
Q9NPF4	OSGEP	0.100498	2.59798	2.26822	0.0563983	0.339371	-5.12115
Q9HD64	XAGE1A	0.313434	2.37154	1.07323	0.317624	0.675209	-5.12116
Q92552	MRPS27	-0.128511	2.70375	-2.16487	0.0658368	0.361232	-5.12122
O75934	BCAS2	0.104544	2.62606	2.17662	0.0646885	0.35877	-5.12261
Q9ULH7	MRTFB	-0.222568	2.60564	-1.48951	0.178561	0.546562	-5.1232
Q9BVI0	PHF20	-0.261128	2.43389	-0.823356	0.436578	0.754657	-5.12346
Q96N06	SPATA33	0.305884	2.26609	0.889453	0.402339	0.734587	-5.12347
Q9NVQ4	FAIM	0.432405	2.51439	0.92979	0.382429	0.719844	-5.12433
Q7Z5U6	WDR53	-0.236604	2.67772	-1.11992	0.298512	0.661206	-5.12468
P11498	PC	-0.136484	2.72072	-1.82245	0.109752	0.450863	-5.12531
O15355	PPM1G	0.0579802	2.63356	2.59883	0.034458	0.27746	-5.12545
Q9H6D7	HAUS4	0.136395	2.62984	1.86197	0.1035	0.439346	-5.12557
Q7Z422	SZRD1	-0.228748	2.63085	-1.78514	0.115986	0.461562	-5.12565
Q9H0Z9	RBM38	-0.399514	2.41957	-1.52714	0.169148	0.53439	-5.12584
Q5C9Z4	NOM1	-0.154683	2.62988	-1.70198	0.131116	0.488143	-5.12586
Q9Y2L9	LRCH1	0.243317	2.58307	1.26722	0.244304	0.609762	-5.12674
Q9BZJ0	CRNKL1	-0.100423	2.63379	-1.93728	0.0925257	0.416882	-5.1275
P09622	DLD	-0.152032	2.74616	-2.7119	0.0291597	0.263739	-5.12771
Q9Y2D8	SSX2IP	-0.158654	2.6808	-1.71267	0.12907	0.483963	-5.12782
Q53TQ3	INO80D	0.249907	2.46713	0.62412	0.551696	0.826691	-5.12871
Q96HE7	ERO1A	0.0899676	2.63177	2.20852	0.0616711	0.352691	-5.13184
Q9BQP7	MGME1	-0.160514	2.78384	-1.77954	0.116951	0.462392	-5.13337
Q99767	APBA2	-0.16719	2.70666	-1.2861	0.238001	0.605085	-5.13388
Q8N5L8	RPP25L	-0.146221	2.63009	-1.91066	0.0962685	0.424529	-5.13552
Q5H8A4	PIGG	0.186174	2.60959	1.50523	0.174573	0.542564	-5.13598
Q9NPF2	CHST11	0.261217	2.79878	1.12424	0.296791	0.660616	-5.13609
Q9BQ90	KLHDC3	0.266898	2.51798	1.23403	0.255736	0.621742	-5.13684
Q8NCN5	PDPR	-0.137738	2.76047	-1.52629	0.169356	0.534796	-5.13909
Q14CZ7	FASTKD3	-0.248041	2.69337	-1.34713	0.218569	0.588039	-5.14067
Q6ZN55	ZNF574	0.134476	2.57733	1.6777	0.135873	0.493668	-5.14104
Q2VPB7	AP5B1	-0.196076	2.67388	-1.20411	0.266425	0.631092	-5.1419
P30041	PRDX6	0.0972664	2.64949	3.18509	0.0147014	0.210068	-5.14221
Q8TAP9	MPLKIP	-0.272074	2.65985	-1.53076	0.168268	0.532519	-5.14347
Q5SQH8	C6orf136	0.321783	2.72844	0.542696	0.603633	0.85128	-5.14409
Q8TDB8	SLC2A14	-0.171201	2.69524	-2.23477	0.0592937	0.345072	-5.14425
Q7L592	NDUFAF7	-0.142948	2.7328	-1.45285	0.188181	0.553343	-5.14444
Q96HE9	PRR11	0.314535	2.27768	0.91274	0.390753	0.723439	-5.14445
Q9H1U9	SLC25A51	-0.203674	2.68128	-1.28968	0.23682	0.604706	-5.14496
Q8N653	LZTR1	0.207136	2.58533	1.54572	0.16467	0.529438	-5.14507
Q68DK2	ZFYVE26	0.111916	2.63581	0.249985	0.809543	0.938951	-5.14577
Q5FWF4	ZRANB3	0.2201	2.69656	0.744365	0.480109	0.785722	-5.14638
Q96CV9	OPTN	0.204156	2.51905	0.722687	0.492546	0.79374	-5.14645
Q9UP52	TFR2	0.129411	2.60677	2.36666	0.0486776	0.317081	-5.14674
Q5VT06	CEP350	-0.151975	2.68722	-1.27091	0.243061	0.608614	-5.14717
Q8N9B5	JMY	0.242543	2.82608	0.785708	0.456973	0.770442	-5.14849
Q02447	SP3	0.143967	2.63815	1.62201	0.147403	0.506187	-5.14865
Q86UU0	BCL9L	0.461244	2.69183	1.15781	0.2837	0.650414	-5.14922
Q9Y3D2	MSRB2	0.17613	2.56253	1.03833	0.33254	0.688307	-5.14996
P12318	FCGR2A	-0.0938264	2.65582	-2.0695	0.0759404	0.382679	-5.15005
O95081	AGFG2	-0.199322	2.61568	-1.49225	0.17786	0.54629	-5.15128
Q9ULM6	CNOT6	-0.19616	2.62329	-1.30786	0.230907	0.599339	-5.15142
O94788	ALDH1A2	0.0369624	2.65092	2.76347	0.0270317	0.254146	-5.15144
P54852	EMP3	0.263977	2.55871	2.03419	0.0800596	0.390775	-5.15186
Q6XR72	SLC30A10	0.652181	2.50067	1.02757	0.337246	0.692317	-5.15344
Q7Z3V4	UBE3B	-0.276771	2.67328	-0.996505	0.351131	0.701392	-5.15367
Q9NRF9	POLE3	0.215711	2.5433	2.28371	0.055106	0.336064	-5.15373
Q8IY63	AMOTL1	-0.16315	2.71321	-1.15424	0.285069	0.651701	-5.15408
Q13277	STX3	-0.120413	2.6791	-1.91139	0.0961639	0.424398	-5.15445
Q96BY9	SARAF	0.235679	2.66701	1.13706	0.291736	0.656655	-5.1545
Q14697	GANAB	0.0736556	2.64157	2.74241	0.0278807	0.258288	-5.15492
Q8WWZ3	EDARADD	-0.207703	2.67555	-1.33749	0.221543	0.590596	-5.15547
Q96JG6	VPS50	0.136484	2.66306	1.57665	0.157457	0.522912	-5.15588
Q9Y2K5	R3HDM2	0.205943	2.45698	0.524487	0.615607	0.855394	-5.15683
Q96GE4	CEP95	-0.369454	2.3916	-0.879024	0.407608	0.738544	-5.15886
Q8N2M8	CLASRP	0.191746	2.60996	1.375	0.210163	0.577094	-5.15927
P13056	NR2C1	0.194072	2.56037	1.02219	0.339618	0.69414	-5.15988
Q08623	PUDP	0.129145	2.64723	1.96825	0.0883476	0.408293	-5.16111
Q6AZZ1	TRIM68	0.12857	2.91076	0.381484	0.713792	0.900274	-5.16182
P23511	NFYA	-0.247806	2.73456	-1.77007	0.118599	0.465362	-5.16337
[truncated: 5,264 more rows]

## Sheet: Extended Data Fig. 4d
ID	GeneID	logFC	AveExpr	t	P.Value	adj.P.Val	B
O60885	BRD4	-3.77276	2.31184	-43.9854	5.7428e-10	4.17099e-06	8.71972
P25440	BRD2	-3.01623	2.49187	-26.3468	2.1953e-08	3.98611e-05	8.08207
P12107	COL11A1	-4.01068	1.54728	-26.7096	1.9925e-08	3.98611e-05	6.58848
Q9NX09	DDIT4	-3.37626	1.74623	-34.9705	2.93996e-09	1.06765e-05	5.96947
P00492	HPRT1	0.648997	2.47687	13.8167	2.03744e-06	0.00246632	5.66021
Q96QD9	FYTTD1	-1.17765	2.76467	-13.901	1.95339e-06	0.00246632	4.66437
Q9H3M7	TXNIP	0.863065	2.25935	11.5749	6.88254e-06	0.00712272	4.52929
Q15041	ARL6IP1	0.689838	2.42608	11.3548	7.84549e-06	0.00712272	4.43588
P24928	POLR2A	-0.546536	2.70746	-11.1083	9.11004e-06	0.00735181	4.2869
P15104	GLUL	0.343699	2.55126	10.119	1.71278e-05	0.0124399	3.46802
Q9NY93	DDX56	-0.369078	2.71536	-9.56523	2.49875e-05	0.0145007	3.21855
P49006	MARCKSL1	0.482791	2.30752	9.51104	2.59547e-05	0.0145007	3.18934
Q8WUH1	CHURC1	0.67694	2.51917	9.31485	2.98283e-05	0.0154745	3.03057
P0CW19	LIMS3	0.937675	2.35828	9.05736	3.59423e-05	0.0174033	2.88508
P22087	FBL	-0.304774	2.68246	-9.6519	2.35239e-05	0.0145007	2.76982
Q9H1K4	SLC25A18	-0.413875	2.74534	-8.18665	6.99507e-05	0.0251123	2.2441
Q7Z7H8	MRPL10	-0.62511	2.66921	-8.15465	7.17634e-05	0.0251123	2.21403
P51398	DAP3	-0.356925	2.68598	-8.05976	7.74577e-05	0.0251123	2.12433
Q9UJZ1	STOML2	-0.244117	2.71562	-8.39229	5.94615e-05	0.0251123	2.04639
Q7L0Y3	TRMT10C	-0.408755	2.74464	-7.95919	8.40554e-05	0.0251123	2.01097
Q9Y3D6	FIS1	0.531297	2.53714	7.71662	0.000102737	0.0251123	1.82408
O75489	NDUFS3	-0.285535	2.7287	-7.68944	0.000105107	0.0251123	1.75592
O95831	AIFM1	-0.258051	2.70259	-8.05093	7.80131e-05	0.0251123	1.73638
Q6DKI1	RPL7L1	-0.314518	2.70057	-7.57124	0.000116154	0.0251123	1.71997
Q96EY7	PTCD3	-0.332365	2.70631	-7.56674	0.0001166	0.0251123	1.68324
P55795	HNRNPH2	0.167063	2.62231	8.01468	8.034e-05	0.0251123	1.64814
Q9NV06	DCAF13	-0.378656	2.68913	-7.47901	0.000125685	0.0251123	1.64613
Q5VTD9	GFI1B	-0.693374	2.69861	-7.38471	0.000136349	0.0251123	1.64041
Q53FZ2	ACSM3	-0.403468	2.78923	-7.53669	0.000119626	0.0251123	1.56931
Q7Z4I7	LIMS2	0.68175	2.37808	7.26808	0.000150972	0.0261074	1.5546
O14737	PDCD5	0.243772	2.56493	7.80049	9.5794e-05	0.0251123	1.5178
Q12849	GRSF1	-0.296838	2.6952	-7.49972	0.00012347	0.0251123	1.45988
O60427	FADS1	0.298924	2.59205	7.37758	0.000137196	0.0251123	1.39165
Q6ZNB6	NFXL1	0.988257	2.30074	7.13658	0.000169612	0.0269962	1.30639
O95478	NSA2	-0.356617	2.73457	-7.12758	0.00017098	0.0269962	1.27231
O75947	ATP5PD	-0.299491	2.70502	-7.42442	0.000131739	0.0251123	1.17678
P13995	MTHFD2	-0.228467	2.70475	-7.20769	0.00015923	0.0268293	1.17545
Q14493	SLBP	0.255806	2.54461	7.18451	0.000162534	0.0268293	1.17263
Q96RU7	TRIB3	-1.37662	2.95502	-7.803	9.55947e-05	0.0251123	1.15011
Q6PI48	DARS2	-0.307163	2.71298	-6.99782	0.000192136	0.0290726	1.13372
Q9NUL7	DDX28	-0.657163	2.73487	-6.77358	0.000235993	0.0323399	1.0567
P47974	ZFP36L2	-0.763325	2.70507	-6.82846	0.000224306	0.0322291	1.02196
O95872	GPANK1	-1.33457	2.66882	-8.1525	7.18871e-05	0.0251123	1.01817
Q16719	KYNU	-0.721989	2.56953	-6.83917	0.0002221	0.0322291	0.998426
Q05639	EEF1A2	0.136451	2.61399	8.63343	4.93541e-05	0.0224037	0.961589
P23588	EIF4B	0.141406	2.64664	7.82776	9.36518e-05	0.0251123	0.917034
P0CG12	DERPC	-0.411074	2.70086	-6.77598	0.000235467	0.0323399	0.898961
Q96LJ8	UBXN10	-0.636675	2.80844	-6.36221	0.000348904	0.0436912	0.684747
Q07666	KHDRBS1	0.152272	2.61856	7.44589	0.00012932	0.0251123	0.648991
Q16836	HADH	-0.23852	2.7415	-6.52676	0.00029773	0.0393165	0.616177
P00403	MT-CO2	-0.18866	2.75634	-7.2911	0.000147952	0.0261074	0.576524
O76031	CLPX	-0.277203	2.71736	-6.28876	0.000374865	0.0454577	0.465152
Q96EL3	MRPL53	-0.387991	2.75746	-6.10482	0.000449904	0.0469877	0.37149
Q99798	ACO2	-0.213415	2.70801	-6.62438	0.000271373	0.0364996	0.31425
Q8N9Z2	CCDC71L	-0.312497	2.7366	-6.08416	0.000459331	0.0469877	0.297271
Q96DA6	DNAJC19	-0.375034	2.71296	-6.09963	0.000452249	0.0469877	0.233268
Q12906	ILF3	0.0895657	2.62319	7.00135	0.000191522	0.0290726	0.190887
Q16621	NFE2	-0.923482	2.80205	-5.81943	0.000601882	0.0508278	0.176718
P60174	TPI1	0.119591	2.65162	7.36833	0.000138303	0.0251123	0.166269
P48735	IDH2	-0.282982	2.71332	-6.22615	0.000398713	0.0467072	0.162866
Q9Y2R9	MRPS7	-0.349223	2.66629	-6.04606	0.000477302	0.0481478	0.156734
P0DPH7	TUBA3C	0.162588	2.61473	7.44339	0.000129599	0.0251123	0.144654
Q12834	CDC20	-0.502142	2.70308	-5.74438	0.000650831	0.0508278	0.142689
Q15004	PCLAF	0.455616	2.47592	5.95525	0.000523391	0.0492909	0.138853
Q10713	PMPCA	-0.232242	2.71471	-6.01749	0.000491295	0.0482893	0.0486996
P49257	LMAN1	0.152939	2.62085	6.28696	0.000375529	0.0454577	0.00817308
Q9NYK5	MRPL39	-0.318304	2.74047	-5.80761	0.000609312	0.0508278	-0.000858497
P40939	HADHA	-0.242889	2.71654	-6.39788	0.000337024	0.0429439	-0.0155974
P54886	ALDH18A1	-0.260118	2.72228	-5.88896	0.000560174	0.0507033	-0.0596653
Q7RTT4	SSX8P	-0.83347	2.59317	-5.50926	0.000835306	0.0546843	-0.0817009
Q9NZA1	CLIC5	0.918662	2.66502	5.50878	0.000835737	0.0546843	-0.082131
Q9UI09	NDUFA12	-0.342105	2.71212	-5.61467	0.000746235	0.0544095	-0.103082
Q9C0C4	SEMA4C	-0.590076	2.70055	-5.51186	0.000832966	0.0546843	-0.106342
O43679	LDB2	0.408651	2.55052	5.65754	0.000713083	0.0539492	-0.112785
Q9UKB3	DNAJC12	0.371766	2.68317	5.53062	0.000816339	0.0546843	-0.1385
P10242	MYB	-1.02583	3.02545	-6.11665	0.000444603	0.0469877	-0.16971
Q96DV4	MRPL38	-0.369696	2.68633	-5.56099	0.000790199	0.0546592	-0.195615
P0DMV0	CT45A7	0.296834	2.61611	5.81155	0.000606823	0.0508278	-0.217817
Q6UWP7	LCLAT1	0.385601	2.55848	5.54081	0.000807466	0.0546843	-0.22049
P57088	TMEM33	0.224811	2.55219	5.99005	0.000505169	0.0488375	-0.229874
P08195	SLC3A2	-0.162473	2.67317	-6.25757	0.000386538	0.0460234	-0.247621
P42126	ECI1	-0.219163	2.70752	-6.11886	0.000443617	0.0469877	-0.249778
P11177	PDHB	-0.233279	2.70808	-5.69581	0.000684861	0.0523594	-0.257588
Q9NZE8	MRPL35	-0.448839	2.65029	-5.3521	0.000990881	0.0574037	-0.267023
Q96C36	PYCR2	-0.299767	2.71871	-5.80775	0.000609222	0.0508278	-0.277068
Q9BV68	RNF126	0.405561	2.51514	5.60651	0.000752741	0.0544095	-0.278246
P31937	HIBADH	-0.26899	2.75681	-5.49952	0.000844108	0.0547389	-0.286235
Q16795	NDUFA9	-0.30048	2.70304	-5.87983	0.000565464	0.0507033	-0.303305
P32519	ELF1	-0.419519	2.73641	-5.44448	0.00089588	0.0565039	-0.3138
P63208	SKP1	0.362442	2.56206	6.01607	0.000492002	0.0482893	-0.317687
Q9P0M9	MRPL27	-0.429719	2.76718	-5.36309	0.000979008	0.0574037	-0.345873
P61019	RAB2A	0.212764	2.57845	5.77257	0.000631944	0.0508278	-0.359931
P40617	ARL4A	-1.64768	2.61444	-5.60723	0.000752167	0.0544095	-0.371275
Q8NFV4	ABHD11	-0.901541	2.77468	-5.35175	0.000991255	0.0574037	-0.371319
P08559	PDHA1	-0.272922	2.70044	-5.84679	0.000585067	0.0508278	-0.378005
Q9H9B4	SFXN1	-0.228804	2.72892	-5.94416	0.000529353	0.0492909	-0.397632
P42704	LRPPRC	-0.20286	2.70412	-6.16395	0.000424092	0.0469877	-0.409973
Q14197	MRPL58	-0.311184	2.72216	-5.52569	0.000820674	0.0546843	-0.432525
Q8TAE8	GADD45GIP1	-0.435452	2.73588	-5.21963	0.00114723	0.0586217	-0.455427
Q7LFL8	CXXC5	-0.584007	2.78568	-5.17026	0.00121236	0.0586217	-0.478737
P17676	CEBPB	-0.573537	2.71778	-5.18375	0.00119416	0.0586217	-0.484328
Q8IZP2	ST13P4	0.153314	2.59114	6.16124	0.000425238	0.0469877	-0.491942
P13796	LCP1	0.0860644	2.6156	6.44596	0.000321724	0.0417264	-0.498334
P02649	APOE	0.324976	2.55416	5.1938	0.00118081	0.0586217	-0.499783
Q96AB3	ISOC2	-0.557498	2.82035	-5.15828	0.00122877	0.0586217	-0.511503
Q8TCS8	PNPT1	-0.287249	2.69833	-5.59018	0.000765948	0.05454	-0.528462
Q9Y3Y2	CHTOP	-0.411026	2.70051	-5.41059	0.000929496	0.0567305	-0.544033
P00338	LDHA	0.151855	2.62727	6.81882	0.000226309	0.0322291	-0.55212
Q9UKV5	AMFR	0.288033	2.53808	5.18179	0.00119679	0.0586217	-0.566391
Q9P031	CCDC59	-0.407956	2.72652	-5.09069	0.00132611	0.059454	-0.572616
P49721	PSMB2	0.17426	2.64483	6.11557	0.000445084	0.0469877	-0.57862
Q96PM9	ZNF385A	-0.662981	2.71628	-5.05438	0.00138192	0.0612004	-0.587663
P12694	BCKDHA	-0.630063	2.70285	-5.02328	0.00143178	0.0623766	-0.589074
Q92665	MRPS31	-0.335168	2.70594	-5.25339	0.00110494	0.0586217	-0.60633
Q9ULW3	ABT1	-0.253268	2.73821	-5.17821	0.0012016	0.0586217	-0.617466
P53007	SLC25A1	-0.222992	2.6979	-5.62549	0.000737708	0.0544095	-0.621424
Q9NY12	GAR1	-0.303987	2.69304	-5.97869	0.000511036	0.0488375	-0.62422
Q8N4T8	CBR4	-0.46855	2.69183	-4.99533	0.00147831	0.0623766	-0.633531
O15213	WDR46	-0.291438	2.72551	-5.1216	0.00128058	0.0588663	-0.641081
Q9BXW7	HDHD5	-0.422548	2.77978	-4.98497	0.00149598	0.0623766	-0.645102
Q9UKT4	FBXO5	-0.416122	2.77179	-5.01034	0.00145311	0.0623766	-0.65119
P54725	RAD23A	0.185966	2.60669	5.8433	0.000587183	0.0508278	-0.668615
Q9Y3D9	MRPS23	-0.320637	2.73244	-5.42202	0.000918004	0.0565039	-0.724772
P07947	YES1	-0.218929	2.70897	-5.19334	0.00118141	0.0586217	-0.726515
A6NM62	LRRC53	-0.91455	2.48308	-4.93281	0.00158853	0.063393	-0.729906
P12829	MYL4	0.254837	2.5771	5.75126	0.000646161	0.0508278	-0.737709
Q9Y3B4	SF3B6	0.204187	2.58652	5.34704	0.000996395	0.0574037	-0.745793
Q96QD8	SLC38A2	-0.853407	2.74845	-5.2054	0.0011656	0.0586217	-0.764002
P00367	GLUD1	-0.262894	2.72575	-5.23461	0.00112825	0.0586217	-0.764394
P48645	NMU	0.51611	2.54565	4.84916	0.0017505	0.0665647	-0.810362
P49821	NDUFV1	-0.22119	2.7024	-5.28252	0.00106983	0.0579864	-0.813209
Q92536	SLC7A6	-0.480914	2.72584	-4.93493	0.00158466	0.063393	-0.843671
Q9NVS2	MRPS18A	-0.419127	2.74584	-5.08359	0.00133683	0.059567	-0.845112
Q8N5N7	MRPL50	-0.543318	2.70334	-4.85231	0.00174409	0.0665647	-0.860665
Q9NQP4	PFDN4	0.281035	2.52032	5.31896	0.00102765	0.0574037	-0.861492
Q07820	MCL1	-0.502094	2.64677	-4.77005	0.00192059	0.0690556	-0.8655
Q99807	COQ7	-0.618073	2.63927	-4.83016	0.00178979	0.0672358	-0.867787
Q9GZY8	MFF	-0.606141	2.5846	-4.78658	0.0018836	0.0680627	-0.873986
P34897	SHMT2	-0.280411	2.73876	-5.78385	0.000624558	0.0508278	-0.898562
B2RTY4	MYO9A	-1.07661	2.14062	-5.45684	0.00088395	0.0565039	-0.901283
P48059	LIMS1	0.48337	2.47929	5.0953	0.00131922	0.059454	-0.901286
P30291	WEE1	-0.561363	2.71361	-4.73061	0.00201216	0.0699776	-0.903632
Q12931	TRAP1	-0.241595	2.70987	-5.75878	0.000641102	0.0508278	-0.907121
Q16822	PCK2	-0.310572	2.72526	-5.13659	0.00125912	0.0586217	-0.926869
P28331	NDUFS1	-0.219438	2.71604	-5.29876	0.0010508	0.0574037	-0.946505
P27695	APEX1	0.149487	2.59885	5.72393	0.000664925	0.0513761	-0.951622
Q16658	FSCN1	0.100671	2.63304	6.09161	0.000455907	0.0469877	-0.96134
Q8IYB8	SUPV3L1	-0.268808	2.70187	-4.96742	0.00152644	0.0623766	-0.970097
Q9Y276	BCS1L	-0.404666	2.69499	-4.74587	0.00197617	0.0696744	-0.976713
O95810	CAVIN2	-0.182752	2.67067	-5.30048	0.0010488	0.0574037	-0.998064
Q9BRT6	LLPH	-0.2646	2.62865	-4.96671	0.00152768	0.0623766	-1.01936
P62258	YWHAE	0.140134	2.62679	5.91827	0.000543564	0.0499735	-1.03127
P62633	CNBP	1.17973	2.14438	5.14078	0.00125319	0.0586217	-1.04916
Q99714	HSD17B10	-0.25173	2.71415	-5.57104	0.000781751	0.0545948	-1.05376
Q96N66	MBOAT7	0.160467	2.61375	5.1461	0.00124571	0.0586217	-1.05942
O94889	KLHL18	-0.292537	2.65016	-5.11039	0.00129689	0.0589348	-1.0715
Q9Y3A2	UTP11	-0.587822	2.65523	-4.6139	0.0023125	0.0763709	-1.09158
Q9NXU5	ARL15	-0.354099	2.68559	-4.65658	0.00219728	0.0752776	-1.09216
O75439	PMPCB	-0.198985	2.69967	-5.00236	0.00146645	0.0623766	-1.09472
Q6FIF0	ZFAND6	0.85128	2.25604	4.5739	0.00242656	0.0780198	-1.09667
P82675	MRPS5	-0.311996	2.69461	-4.83987	0.00176959	0.0669403	-1.11874
P14927	UQCRB	-0.181773	2.71384	-5.30531	0.00104323	0.0574037	-1.11932
P56181	NDUFV3	-0.31724	2.71004	-4.75351	0.00195842	0.0693856	-1.13317
Q53S58	TMEM177	-0.797045	2.69319	-4.52257	0.00258206	0.0784665	-1.13861
Q6UUV9	CRTC1	-0.788442	2.78986	-4.69227	0.0021058	0.0728305	-1.15088
Q9H1K1	ISCU	-0.311336	2.6675	-4.61934	0.00229745	0.0763709	-1.15823
Q9H5Q4	TFB2M	-0.204611	2.70783	-4.87919	0.00169034	0.065303	-1.15938
P14649	MYL6B	0.276486	2.63772	4.79266	0.0018702	0.0679163	-1.21696
Q9BQ48	MRPL34	-0.500683	2.72495	-4.59247	0.00237285	0.0779818	-1.21861
P38117	ETFB	-0.21174	2.71022	-5.36436	0.00097765	0.0574037	-1.24095
P31946	YWHAB	0.145732	2.63966	5.78266	0.000625332	0.0508278	-1.24402
Q15649	ZNHIT3	0.361907	2.58138	4.49706	0.00266342	0.0799145	-1.2449
Q9HB90	RRAGC	0.637033	2.52086	4.42018	0.00292606	0.0820389	-1.24835
Q9NYY8	FASTKD2	-0.310495	2.70541	-4.54682	0.00250729	0.0781605	-1.24894
Q9Y6B6	SAR1B	0.118	2.60661	5.5733	0.000779871	0.0545948	-1.24988
P09234	SNRPC	0.321076	2.47557	5.19888	0.00117412	0.0586217	-1.26124
P36776	LONP1	-0.279658	2.71669	-5.15082	0.00123912	0.0586217	-1.26152
P32322	PYCR1	-0.245694	2.73128	-5.31365	0.00103367	0.0574037	-1.26188
P30837	ALDH1B1	-0.302185	2.68491	-4.75799	0.00194811	0.0693677	-1.26309
P07602	PSAP	0.253181	2.64978	5.21124	0.00115802	0.0586217	-1.26763
P62995	TRA2B	0.174889	2.64391	5.32206	0.00102414	0.0574037	-1.27166
P49448	GLUD2	-0.229498	2.70551	-4.96373	0.00153292	0.0623766	-1.27741
Q9HC36	MRM3	-0.364976	2.65993	-4.43912	0.00285881	0.0817461	-1.30168
Q9H1E3	NUCKS1	0.350219	2.55151	4.97748	0.00150889	0.0623766	-1.30551
Q6P587	FAHD1	-0.41536	2.77643	-4.38292	0.00306352	0.0823362	-1.3178
P36542	ATP5F1C	-0.262541	2.69828	-5.16003	0.00122635	0.0586217	-1.33416
P10124	SRGN	0.594066	2.65318	4.39493	0.00301846	0.0821089	-1.34132
P52815	MRPL12	-0.269677	2.7116	-5.21294	0.00115583	0.0586217	-1.34523
Q9HCC0	MCCC2	-0.26038	2.73681	-4.50867	0.00262603	0.0791406	-1.36805
Q6NUQ4	TMEM214	0.227878	2.57151	4.58071	0.0024067	0.0780198	-1.3716
O75822	EIF3J	0.0980805	2.59698	5.42223	0.000917794	0.0565039	-1.37267
P60981	DSTN	0.176932	2.60069	4.98433	0.00149708	0.0623766	-1.37911
Q9Y5U2	TSSC4	0.314246	2.55575	4.52914	0.00256156	0.0781705	-1.38782
Q15121	PEA15	0.451373	2.80386	4.30693	0.00336628	0.0854509	-1.397
Q99653	CHP1	0.452556	2.4688	4.39866	0.00300459	0.0820389	-1.40385
Q9P015	MRPL15	-0.280455	2.74872	-4.53553	0.00254178	0.0781605	-1.41535
Q9Y394	DHRS7	0.313497	2.59944	4.35955	0.00315332	0.0829993	-1.41594
Q9C099	LRRCC1	1.01705	2.69613	4.45051	0.0028192	0.0812533	-1.43797
O96005	CLPTM1	0.23893	2.597	4.615	0.00230946	0.0763709	-1.4426
A6NHQ2	FBLL1	-0.28288	2.64942	-5.60167	0.000756624	0.0544095	-1.44328
Q15654	TRIP6	0.205723	2.57147	4.99146	0.00148488	0.0623766	-1.44777
Q96MN5	TCEANC2	-1.0024	2.38489	-4.58112	0.00240552	0.0780198	-1.45528
P22830	FECH	-0.265936	2.72458	-4.53557	0.00254166	0.0781605	-1.45884
O75534	CSDE1	0.123868	2.63138	5.12693	0.0012729	0.0588663	-1.46094
Q9H3K2	GHITM	-0.219782	2.70855	-4.79909	0.00185613	0.0679163	-1.47924
Q13423	NNT	-0.216702	2.69804	-4.65086	0.00221237	0.0754387	-1.4851
P50336	PPOX	-0.377334	2.76929	-4.30028	0.00339431	0.0854509	-1.48812
O95926	SYF2	-0.372018	2.67929	-4.47104	0.00274927	0.0812533	-1.49277
Q8NBN7	RDH13	-0.258377	2.69731	-4.63623	0.00225142	0.0763709	-1.51141
P21741	MDK	0.394285	2.61147	4.21618	0.00377162	0.0879233	-1.53262
P42765	ACAA2	-0.261063	2.71057	-4.36516	0.00313149	0.0829993	-1.54348
Q96BF6	NACC2	-0.403706	2.56214	-4.27658	0.00349625	0.0862702	-1.54548
Q9BUT1	BDH2	0.671279	2.67014	4.21621	0.00377145	0.0879233	-1.54844
Q96GC9	VMP1	0.453745	2.56579	4.3484	0.00319717	0.0829993	-1.5678
Q9UBF6	RNF7	0.882989	2.49761	4.38237	0.00306558	0.0823362	-1.58594
Q8TAA5	GRPEL2	-0.502375	2.8144	-4.13814	0.00416307	0.0919039	-1.58753
Q9Y399	MRPS2	-0.232128	2.70526	-4.45896	0.00279019	0.0812533	-1.58882
P82673	MRPS35	-0.310426	2.73686	-4.34518	0.00320999	0.0829993	-1.58975
Q9HD33	MRPL47	-0.280044	2.71472	-4.45177	0.00281485	0.0812533	-1.5918
P30626	SRI	-0.137228	2.72065	-4.92382	0.00160512	0.0637049	-1.59357
Q9BSH5	HDHD3	-0.884762	2.65221	-4.23289	0.00369312	0.0870881	-1.59627
Q9HD20	ATP13A1	0.308025	2.59991	4.27612	0.00349827	0.0862702	-1.59923
Q07021	C1QBP	-0.228756	2.72798	-5.42401	0.000916017	0.0565039	-1.60175
O43615	TIMM44	-0.242291	2.6983	-4.90478	0.00164089	0.064074	-1.60557
Q9NPI8	FANCF	-1.07247	2.75507	-4.58065	0.00240689	0.0780198	-1.60964
Q9BVP2	GNL3	-0.145989	2.6936	-4.91478	0.00162199	0.0640247	-1.6109
Q13371	PDCL	-0.556038	2.61715	-4.25294	0.0036013	0.0863242	-1.6285
P30038	ALDH4A1	-0.30946	2.77062	-4.39913	0.00300286	0.0820389	-1.63081
Q9Y2Z9	COQ6	-0.725978	2.73102	-4.1209	0.00425539	0.0928135	-1.63614
Q7KZ85	SUPT6H	-0.268975	2.67812	-4.40886	0.00296711	0.0820389	-1.63922
O95456	PSMG1	0.160479	2.61767	4.61784	0.00230158	0.0763709	-1.64453
Q8NC42	RNF149	-0.738917	2.53578	-4.07859	0.00449161	0.0956674	-1.65578
Q8TBP6	SLC25A40	-0.39423	2.65215	-4.2094	0.00380393	0.0879286	-1.65748
Q96IG2	FBXL20	-0.404858	2.68686	-4.09658	0.00438948	0.0946018	-1.6594
Q86UY8	NT5DC3	-0.431276	2.54159	-4.05954	0.00460268	0.0965851	-1.66001
P18146	EGR1	2.22401	1.21545	4.30009	0.00339513	0.0854509	-1.66035
A4D1E9	GTPBP10	-0.312157	2.73698	-4.18733	0.00391142	0.0887771	-1.68169
Q7L8L6	FASTKD5	-0.346123	2.72449	-4.10015	0.00436952	0.0944519	-1.68275
Q13405	MRPL49	-0.423228	2.73717	-4.16956	0.00400032	0.0897556	-1.68625
Q8N4Q0	ZADH2	-0.648835	2.57573	-4.04136	0.00471137	0.0974891	-1.69074
Q96I99	SUCLG2	-0.249746	2.72748	-4.48699	0.00269629	0.0802588	-1.70025
Q01664	TFAP4	-0.435858	2.66172	-4.02099	0.00483656	0.0986309	-1.70867
Q8N5M1	ATPAF2	-0.641051	2.7623	-4.06538	0.00456828	0.0964519	-1.7137
Q6UB35	MTHFD1L	-0.207707	2.72051	-4.37765	0.0030835	0.0823362	-1.71989
P46782	RPS5	0.157634	2.63317	5.45123	0.000889341	0.0565039	-1.73068
Q9Y291	MRPS33	-0.514012	2.69986	-4.05754	0.00461449	0.0965851	-1.7377
O75746	SLC25A12	-0.164169	2.71106	-4.75787	0.00194837	0.0693677	-1.7379
Q5JU69	TOR2A	-0.466528	2.44251	-4.02201	0.0048302	0.0986309	-1.7561
Q15031	LARS2	-0.242346	2.70394	-4.26841	0.00353218	0.0863242	-1.77424
Q15291	RBBP5	0.204394	2.60597	4.34488	0.00321118	0.0829993	-1.78482
Q9Y383	LUC7L2	-0.214816	2.68184	-4.96249	0.00153512	0.0623766	-1.78818
O75306	NDUFS2	-0.202772	2.69509	-4.45442	0.00280575	0.0812533	-1.78915
Q8WUX1	SLC38A5	-0.311377	2.70748	-4.53988	0.00252843	0.0781605	-1.78984
Q9NZM5	NOP53	-0.228468	2.68353	-4.31599	0.00332853	0.0851237	-1.79447
Q8N752	CSNK1A1L	0.248302	2.58037	4.28338	0.00346667	0.0862275	-1.79598
P11310	ACADM	-0.297588	2.71297	-4.86263	0.00172323	0.0662214	-1.79851
Q5QJE6	DNTTIP2	-0.17907	2.67637	-4.38085	0.00307135	0.0823362	-1.80116
P62701	RPS4X	0.117568	2.60873	5.29843	0.00105118	0.0574037	-1.80506
Q96GC5	MRPL48	-0.365015	2.72952	-4.13317	0.00418943	0.0919269	-1.82602
O00264	PGRMC1	0.172764	2.56626	4.82284	0.00180517	0.0672358	-1.83251
P61326	MAGOH	0.229695	2.64439	4.89684	0.00165607	0.0643209	-1.83576
Q7L2E3	DHX30	-0.180799	2.69257	-4.40965	0.00296421	0.0820389	-1.83613
P50213	IDH3A	-0.213189	2.70675	-4.61361	0.00231331	0.0763709	-1.84515
O95777	LSM8	0.17383	2.62555	4.8237	0.00180335	0.0672358	-1.84992
O95479	H6PD	-1.33879	2.27217	-4.42833	0.00289693	0.0820128	-1.85104
Q9NPH2	ISYNA1	0.121206	2.6151	4.95806	0.00154296	0.0623766	-1.8567
Q9H6Y7	RNF167	1.101	2.42481	3.97482	0.00513392	0.102439	-1.87098
Q9ULD0	OGDHL	-0.295776	2.77418	-4.2967	0.00340952	0.0854509	-1.90639
Q9BVC6	TMEM109	0.220991	2.57878	4.27481	0.00350402	0.0862702	-1.91592
P61586	RHOA	0.189264	2.61858	5.00294	0.00146547	0.0623766	-1.91802
P62834	RAP1A	0.352932	2.72069	4.18824	0.00390691	0.0887771	-1.92657
P58511	SMIM11A	0.93157	2.48362	3.81149	0.00635668	0.114305	-1.94738
Q15059	BRD3	-0.543342	3.14181	-3.81168	0.00635507	0.114305	-1.9478
P55809	OXCT1	-0.221309	2.71904	-4.25331	0.00359962	0.0863242	-1.96475
Q15365	PCBP1	0.100186	2.63394	5.3125	0.00103498	0.0574037	-1.96949
Q99684	GFI1	-0.570666	2.83352	-3.79174	0.00652478	0.114305	-1.96992
Q8IVS2	MCAT	-0.42777	2.78478	-3.82526	0.00624226	0.114059	-1.97916
Q9NWU1	OXSM	-0.419107	2.66819	-3.84383	0.00609151	0.113153	-1.98286
Q3ZCQ8	TIMM50	-0.17314	2.69681	-4.46425	0.00277219	0.0812533	-1.98632
Q9NZ01	TECR	0.199036	2.58038	4.66972	0.0021631	0.0744577	-1.98911
Q9ULC5	ACSL5	-0.468068	2.64299	-3.79117	0.00652975	0.114305	-1.9899
Q12846	STX4	-0.233829	2.6852	-4.01915	0.00484803	0.0986309	-1.99074
Q92947	GCDH	-0.336806	2.72218	-4.01994	0.00484313	0.0986309	-1.99274
Q9BU64	CENPO	-0.523515	2.63795	-3.76837	0.00673	0.115555	-2.0004
Q9NQ75	CASS4	-0.648284	2.72142	-3.84803	0.00605792	0.112817	-2.00041
Q5T440	IBA57	-0.483439	2.61308	-3.82451	0.00624844	0.114059	-2.00432
O00506	STK25	-0.217419	2.65898	-4.43966	0.00285693	0.0817461	-2.00624
P31040	SDHA	-0.169543	2.70683	-4.56008	0.00246738	0.0781605	-2.00836
Q12974	PTP4A2	0.423615	2.45859	4.01117	0.00489819	0.0989962	-2.02807
P04156	PRNP	-0.842171	2.83161	-3.86791	0.00590184	0.111959	-2.03007
P82933	MRPS9	-0.286482	2.73093	-4.14567	0.0041234	0.0917394	-2.03597
P15289	ARSA	0.721627	2.74211	3.82429	0.00625022	0.114059	-2.03815
P31943	HNRNPH1	0.0805869	2.62914	5.15684	0.00123076	0.0586217	-2.05054
P83916	CBX1	0.178993	2.56969	4.24897	0.00361931	0.0864168	-2.0531
P06576	ATP5F1B	-0.191136	2.68347	-5.21344	0.00115518	0.0586217	-2.0557
Q9BVJ6	UTP14A	-0.171268	2.7051	-4.33858	0.00323638	0.0831891	-2.06123
P14406	COX7A2	-0.250539	2.70389	-4.50975	0.00262261	0.0791406	-2.06525
Q8WYH8	ING5	-0.453063	2.67676	-3.72456	0.00713379	0.118378	-2.06619
Q969Z0	TBRG4	-0.232915	2.67633	-4.23319	0.00369174	0.0870881	-2.06689
Q9NX55	HYPK	0.361206	2.4222	3.8549	0.00600345	0.112201	-2.07807
P07237	P4HB	0.129773	2.60369	5.15028	0.00123986	0.0586217	-2.08787
P22033	MMUT	-0.236472	2.6962	-3.90061	0.00565447	0.109225	-2.09496
Q9NZD2	GLTP	-0.640294	2.69378	-3.69523	0.00741863	0.119737	-2.09613
Q9H2W6	MRPL46	-0.341807	2.73306	-3.93369	0.00541565	0.106021	-2.10014
P43007	SLC1A4	-0.280989	2.67733	-3.90973	0.00558751	0.108536	-2.10041
Q9NQS1	AVEN	-0.60189	2.78947	-3.72008	0.00717647	0.118378	-2.10047
Q9Y6R0	NUMBL	-0.288431	2.6145	-3.94111	0.00536363	0.105572	-2.10107
Q9UGP8	SEC63	0.182444	2.5767	4.21505	0.00377696	0.0879233	-2.10357
Q5VWG9	TAF3	0.437165	2.65609	3.67644	0.00760763	0.120906	-2.10807
O95202	LETM1	-0.204411	2.72379	-4.30643	0.00336838	0.0854509	-2.11221
Q9H5N1	RABEP2	0.611352	2.37901	3.66457	0.00772974	0.121605	-2.12231
P49748	ACADVL	-0.234954	2.70763	-4.18764	0.0039099	0.0887771	-2.12614
Q9Y2Z4	YARS2	-0.267521	2.71812	-3.86934	0.00589074	0.111959	-2.12901
Q9NVH1	DNAJC11	-0.15512	2.68692	-4.25836	0.00357693	0.0863242	-2.13447
O75438	NDUFB1	-0.181879	2.67491	-4.29329	0.00342404	0.0854599	-2.15019
Q9NX62	IMPAD1	0.281509	2.59788	3.89284	0.00571223	0.109467	-2.15293
Q9BWK5	CYREN	-0.743047	2.77583	-3.64051	0.00798371	0.123374	-2.15349
Q9Y2S7	POLDIP2	-0.345765	2.70345	-3.99635	0.00499287	0.100209	-2.16135
O00151	PDLIM1	0.105911	2.6062	4.79438	0.00186641	0.0679163	-2.16281
Q9H0U3	MAGT1	0.312835	2.58444	3.94331	0.00534827	0.105556	-2.16286
Q9Y3S2	ZNF330	0.33512	2.56687	3.78938	0.0065452	0.114305	-2.17452
Q8N8R7	ARL14EP	0.507344	2.53397	3.70501	0.00732235	0.119361	-2.17755
P05091	ALDH2	-0.139729	2.70223	-4.23418	0.00368714	0.0870881	-2.18739
Q96BN2	TADA1	-0.616712	2.72936	-3.61179	0.0082987	0.125309	-2.21768
Q9Y3B7	MRPL11	-0.345013	2.70611	-3.89627	0.00568663	0.109467	-2.23547
Q9NRX4	PHPT1	0.339476	2.66503	3.85415	0.00600941	0.112201	-2.23697
P49411	TUFM	-0.184238	2.69981	-4.95641	0.00154589	0.0623766	-2.24572
P09211	GSTP1	0.22015	2.62147	5.01657	0.00144281	0.0623766	-2.24809
Q16763	UBE2S	0.254896	2.59003	3.96188	0.0052208	0.103603	-2.25573
Q8WXX5	DNAJC9	0.21586	2.58971	4.37839	0.00308068	0.0823362	-2.25611
P21953	BCKDHB	-0.60918	2.81167	-3.54459	0.00908955	0.128718	-2.26236
P55072	VCP	0.0682334	2.64011	4.90682	0.00163702	0.064074	-2.27347
O15121	DEGS1	0.50419	2.57321	3.5345	0.00921516	0.128718	-2.27683
P42331	ARHGAP25	-0.356634	2.74363	-3.61343	0.00828039	0.125309	-2.27878
Q13155	AIMP2	-0.0947694	2.65399	-4.45452	0.00280541	0.0812533	-2.28182
Q9NSI2	FAM207A	-0.242643	2.72434	-3.90953	0.00558895	0.108536	-2.28237
Q99447	PCYT2	0.134083	2.65116	4.29613	0.00341192	0.0854509	-2.28971
Q9Y2R5	MRPS17	-0.460984	2.71947	-3.79749	0.00647539	0.114305	-2.29754
P50395	GDI2	0.0985422	2.60828	4.79944	0.00185537	0.0679163	-2.2987
P14324	FDPS	0.181093	2.60624	4.55315	0.00248815	0.0781605	-2.30509
Q99865	SPIN2A	-0.748372	2.77459	-3.63363	0.00805802	0.123994	-2.3167
Q5SWA1	PPP1R15B	-1.2647	2.47012	-3.86764	0.00590392	0.111959	-2.32003
Q12797	ASPH	0.245286	2.58824	3.78393	0.0065926	0.114305	-2.32096
Q9Y2Y1	POLR3K	0.444082	2.50219	3.70259	0.00734605	0.119361	-2.33175
Q9NVV4	MTPAP	-0.291189	2.76065	-3.61277	0.00828776	0.125309	-2.33882
Q8IWT6	LRRC8A	-0.373213	2.54685	-3.53402	0.00922123	0.128718	-2.34069
Q2KHR2	RFX7	-1.0694	2.81251	-3.86375	0.00593408	0.112024	-2.34675
Q6P1L8	MRPL14	-0.309354	2.69848	-3.88084	0.00580265	0.110907	-2.35502
Q2TB10	ZNF800	-1.26695	2.37284	-3.46092	0.0101896	0.137468	-2.36014
P46779	RPL28	-0.0947725	2.64475	-4.56381	0.0024563	0.0781605	-2.36207
Q14657	LAGE3	0.354776	2.6209	3.54921	0.00903268	0.128718	-2.36747
P15374	UCHL3	0.22748	2.64299	4.02035	0.00484055	0.0986309	-2.3772
Q00059	TFAM	-0.26144	2.70825	-4.46967	0.00275391	0.0812533	-2.38671
P24752	ACAT1	-0.233176	2.70263	-4.42195	0.0029197	0.0820389	-2.39349
Q712K3	UBE2R2	0.237275	2.60082	3.75666	0.00683541	0.1163	-2.39358
P08174	CD55	-0.502045	2.73589	-3.66872	0.00768683	0.121386	-2.39406
Q8NC60	NOA1	-0.352346	2.71695	-3.58934	0.00855437	0.126538	-2.39408
P84085	ARF5	0.159518	2.61307	4.54796	0.00250382	0.0781605	-2.39479
P06730	EIF4E	-0.105265	2.68637	-4.40091	0.00299629	0.0820389	-2.40154
P51397	DAP	-0.306671	2.58878	-3.98424	0.00507166	0.101475	-2.40171
Q9Y6M5	SLC30A1	-0.270195	2.62453	-3.64572	0.007928	0.123036	-2.40229
Q8N2Z9	CENPS	0.267016	2.67831	3.6186	0.00822286	0.125309	-2.41868
Q02790	FKBP4	0.077034	2.62444	4.62122	0.00229228	0.0763709	-2.4343
P31689	DNAJA1	0.158815	2.61131	4.14434	0.00413036	0.0917394	-2.44302
Q86UE4	MTDH	0.25832	2.57363	4.06003	0.00459977	0.0965851	-2.44743
P14635	CCNB1	-0.190891	2.65506	-3.91559	0.0055449	0.10826	-2.44801
Q16740	CLPP	-0.294742	2.75643	-3.83169	0.00618958	0.114059	-2.45017
Q86T82	USP37	-0.427436	2.60732	-3.43249	0.0105954	0.14048	-2.45078
O00391	QSOX1	0.720863	2.48606	3.5443	0.00909321	0.128718	-2.4595
P24386	CHM	0.555396	2.57325	3.51729	0.00943372	0.130509	-2.47181
P82664	MRPS10	-0.445962	2.69919	-3.66861	0.00768793	0.121386	-2.47292
Q02218	OGDH	-0.193036	2.70399	-3.79621	0.00648638	0.114305	-2.47773
Q16531	DDB1	0.0865633	2.61227	4.33732	0.00324143	0.0831891	-2.48099
Q8WVL7	ANKRD49	-0.488777	2.46291	-3.35559	0.0117822	0.147542	-2.48613
Q9BVC3	DSCC1	-0.329749	2.66061	-3.53664	0.00918837	0.128718	-2.48892
Q9BZF1	OSBPL8	0.200531	2.57434	3.6922	0.00744882	0.119957	-2.49378
P82921	MRPS21	-0.375957	2.71912	-3.56179	0.00887971	0.128718	-2.49409
O95870	ABHD16A	0.17891	2.60911	3.79012	0.0065388	0.114305	-2.49709
P82663	MRPS25	-0.248984	2.70116	-3.71873	0.00718939	0.118378	-2.50068
P50570	DNM2	0.127129	2.63412	4.0536	0.00463791	0.0967963	-2.50816
Q9NWF9	RNF216	-0.889263	2.47542	-3.45613	0.0102568	0.137672	-2.51489
O43865	AHCYL1	0.167189	2.61786	3.74811	0.00691358	0.116504	-2.5261
Q9UKU7	ACAD8	-0.43545	2.72266	-3.33761	0.0120799	0.149854	-2.52615
Q9BW92	TARS2	-0.236546	2.70426	-3.69771	0.0073941	0.119607	-2.5293
P0CG39	POTEJ	0.156	2.66112	5.32111	0.00102522	0.0574037	-2.53207
P49281	SLC11A2	-0.39776	2.75414	-3.382	0.0113592	0.144234	-2.53886
P16435	POR	0.176429	2.60399	3.99608	0.0049946	0.100209	-2.54419
P50148	GNAQ	-0.20364	2.66125	-3.78792	0.00655791	0.114305	-2.54423
P34931	HSPA1L	0.0910134	2.62328	5.10943	0.0012983	0.0589348	-2.54463
Q9P0I2	EMC3	0.402277	2.50047	3.7974	0.00647614	0.114305	-2.55097
Q8TBX8	PIP4K2C	0.267117	2.57358	3.6038	0.00838881	0.125884	-2.55373
P27144	AK4	-0.294437	2.77675	-3.73166	0.00706655	0.118259	-2.55391
Q9ULG6	CCPG1	-0.512458	2.81956	-3.29744	0.0127742	0.155931	-2.55628
Q5T6F0	DCAF12	-1.05123	2.66389	-3.38489	0.011314	0.143911	-2.5596
P53597	SUCLG1	-0.244497	2.72839	-3.93513	0.00540551	0.106021	-2.56401
P60660	MYL6	0.260747	2.58749	3.59975	0.00843479	0.126053	-2.5692
Q9BUB7	TMEM70	-0.291695	2.71626	-3.68161	0.00755515	0.120727	-2.57026
Q969S9	GFM2	-0.315805	2.7241	-3.37325	0.0114975	0.144977	-2.57033
Q9P1U0	ZNRD1	1.02289	2.32413	3.3855	0.0113045	0.143911	-2.57123
Q8TEM1	NUP210	0.247301	2.5745	4.0098	0.00490688	0.0989962	-2.57545
Q9UKM9	RALY	-0.174652	2.66467	-4.40371	0.00298598	0.0820389	-2.57664
P20929	NEB	-0.526667	2.77617	-3.79802	0.00647087	0.114305	-2.585
P23786	CPT2	-0.312324	2.73278	-3.53779	0.00917407	0.128718	-2.58508
P25398	RPS12	0.230091	2.60593	4.73125	0.00201064	0.0699776	-2.58589
O94806	PRKD3	1.02767	1.85652	3.69863	0.00738506	0.119607	-2.58928
P98160	HSPG2	0.517475	2.44138	3.32335	0.0123215	0.151423	-2.59201
Q9P2R7	SUCLA2	-0.198941	2.70573	-3.64853	0.00789805	0.123036	-2.60768
Q9BTY2	FUCA2	0.286213	2.60121	3.37731	0.0114332	0.144416	-2.60844
O60568	PLOD3	0.149889	2.64745	3.75571	0.00684406	0.1163	-2.61171
Q86VD7	SLC25A42	-0.546685	2.65317	-3.24833	0.0136815	0.160463	-2.6205
O60551	NMT2	0.379669	2.51214	3.30414	0.0126554	0.155002	-2.62286
Q8TCC3	MRPL30	-0.419501	2.7362	-3.37862	0.0114125	0.144406	-2.62326
P05165	PCCA	-0.352845	2.72523	-3.37952	0.0113984	0.144406	-2.62777
O60763	USO1	0.0965793	2.64305	4.16885	0.00400397	0.0897556	-2.63356
Q6PK04	CCDC137	-0.513953	2.75568	-3.393	0.011188	0.143313	-2.63621
P28340	POLD1	0.120602	2.60031	4.36613	0.00312774	0.0829993	-2.63711
P29590	PML	0.150922	2.64299	3.81459	0.00633073	0.114305	-2.63721
P35609	ACTN2	0.135699	2.62416	4.35745	0.00316154	0.0829993	-2.64004
P05362	ICAM1	-0.274487	2.69999	-3.75329	0.0068661	0.1163	-2.64071
P46379	BAG6	0.108114	2.61547	4.13883	0.00415942	0.0919039	-2.64287
Q9NVJ2	ARL8B	0.0922032	2.61865	4.16047	0.00404667	0.0904337	-2.6442
Q96EU6	RRP36	-0.33809	2.76137	-3.43694	0.0105307	0.140082	-2.65391
Q9H2V7	SPNS1	-0.297841	2.60238	-3.73458	0.00703918	0.118073	-2.65548
Q9BQP7	MGME1	-0.314304	2.73258	-3.4757	0.00998537	0.136323	-2.66085
P82914	MRPS15	-0.282644	2.70911	-3.67187	0.00765438	0.121384	-2.66101
O14602	EIF1AY	0.141779	2.63455	4.17056	0.00399529	0.0897556	-2.66611
Q8IUX1	TMEM126B	-0.409872	2.6765	-3.28328	0.0130289	0.156854	-2.66879
Q9H9P8	L2HGDH	-0.272654	2.71785	-3.55054	0.00901639	0.128718	-2.67023
P21796	VDAC1	-0.103557	2.66774	-4.54033	0.00252705	0.0781605	-2.6727
Q96I51	RCC1L	-0.239755	2.68803	-3.46274	0.0101643	0.137468	-2.67738
Q92845	KIFAP3	0.347993	2.55526	3.25026	0.0136446	0.160463	-2.67739
Q9NQ50	MRPL40	-0.357558	2.70113	-3.54411	0.00909549	0.128718	-2.68106
Q9Y3D5	MRPS18C	-0.314015	2.77168	-3.46791	0.0100925	0.137468	-2.6851
Q9H5K3	POMK	0.500242	2.67774	3.19944	0.0146534	0.164682	-2.69406
Q9Y3A4	RRP7A	-0.206285	2.64881	-3.52261	0.0093656	0.129814	-2.69502
O95391	SLU7	-0.258159	2.70356	-3.40081	0.0110679	0.143109	-2.70075
Q8TD30	GPT2	-0.661513	2.59254	-3.19199	0.0148081	0.164725	-2.70142
Q9H1I8	ASCC2	0.196865	2.60149	3.50984	0.00953013	0.131342	-2.70308
Q9NR30	DDX21	0.0748805	2.60481	4.53272	0.00255047	0.0781605	-2.70586
Q16891	IMMT	-0.128317	2.6965	-4.04574	0.00468494	0.0974891	-2.71203
Q9BPW8	NIPSNAP1	-0.568445	2.59876	-3.28469	0.0130034	0.156854	-2.71223
O15235	MRPS12	-0.239846	2.70083	-3.54231	0.00911775	0.128718	-2.7139
Q9NV92	NDFIP2	0.505249	2.54947	3.17116	0.0152492	0.167557	-2.71523
Q9Y547	HSPB11	0.235489	2.6375	3.8253	0.00624197	0.114059	-2.71877
Q9Y6H1	CHCHD2	0.136411	2.63168	3.95493	0.0052681	0.104257	-2.72091
O14965	AURKA	-0.203057	2.70514	-3.54662	0.00906451	0.128718	-2.72718
P24666	ACP1	0.115187	2.64313	4.35389	0.00317549	0.0829993	-2.73283
Q9UG56	PISD	-0.431294	2.70893	-3.22041	0.0142278	0.163211	-2.73326
P82909	MRPS36	-0.254528	2.71685	-3.62436	0.00815922	0.125272	-2.73438
Q92552	MRPS27	-0.225732	2.67134	-3.75429	0.00685696	0.1163	-2.7385
P62854	RPS26	0.25021	2.53974	4.5735	0.00242771	0.0780198	-2.7443
Q99417	MYCBP	0.438247	2.52478	3.41206	0.0108977	0.141846	-2.74493
Q01196	RUNX1	-0.259777	2.64776	-3.55037	0.00901851	0.128718	-2.74521
Q9Y3C1	NOP16	-0.198411	2.65637	-3.86322	0.00593822	0.112024	-2.74599
Q9GZT3	SLIRP	-0.175821	2.71872	-4.20868	0.00380741	0.0879286	-2.74722
P42696	RBM34	-0.209147	2.66497	-3.55359	0.00897906	0.128718	-2.74896
Q9NSE4	IARS2	-0.206102	2.70553	-3.61687	0.00824208	0.125309	-2.7534
Q15545	TAF7	-0.397726	2.68742	-3.39544	0.0111503	0.143313	-2.7591
Q9BVT8	TMUB1	0.248139	2.58004	3.77227	0.00669529	0.115506	-2.76073
Q53GQ0	HSD17B12	0.244415	2.58352	3.59535	0.0084851	0.126285	-2.7626
Q66PJ3	ARL6IP4	-0.163753	2.66715	-3.70906	0.00728278	0.119257	-2.76897
Q9NWU5	MRPL22	-0.209096	2.72777	-3.61194	0.00829708	0.125309	-2.77278
A0A0B4J2D5	GATD3B	-0.170303	2.69572	-3.75118	0.00688543	0.1163	-2.7769
Q9NTW7	ZFP64	-1.14074	2.51451	-3.26931	0.0132858	0.158709	-2.77748
Q9NVF7	FBXO28	-0.414967	2.67173	-3.1908	0.0148328	0.164725	-2.779
P21912	SDHB	-0.228314	2.76646	-4.01672	0.00486326	0.0986644	-2.78421
Q9UJS0	SLC25A13	-0.160386	2.6853	-4.25536	0.00359042	0.0863242	-2.78647
P46013	MKI67	0.238575	2.57619	3.59177	0.00852627	0.126538	-2.7915
O00330	PDHX	-0.243089	2.71694	-3.46086	0.0101905	0.137468	-2.79765
Q8NBX0	SCCPDH	0.23222	2.60633	3.80239	0.00643356	0.114305	-2.80186
P04179	SOD2	-0.176875	2.72291	-3.83876	0.00613227	0.11333	-2.80247
Q9UGL1	KDM5B	-0.347242	2.71596	-3.19346	0.0147774	0.164725	-2.806
Q5VTE0	EEF1A1P5	0.0802469	2.59956	4.80204	0.00184971	0.0679163	-2.8076
O95373	IPO7	0.0934496	2.60674	4.18481	0.0039239	0.0887827	-2.8082
Q13444	ADAM15	0.324291	2.61369	3.15452	0.0156116	0.170476	-2.81654
O43463	SUV39H1	-0.249415	2.74395	-3.28245	0.0130442	0.156854	-2.81922
P05387	RPLP2	0.21846	2.53774	4.4269	0.00290201	0.0820128	-2.82811
Q9UGM6	WARS2	-0.35268	2.68682	-3.19863	0.0146701	0.164682	-2.82873
Q8IYX8	CEP57L1	-0.605084	2.67027	-3.08839	0.0171452	0.178148	-2.83283
Q5BKY9	FAM133B	-0.318645	2.54604	-3.36736	0.0115917	0.145679	-2.84476
Q5W0V3	FAM160B1	0.421445	2.60852	3.07426	0.0174934	0.18034	-2.84883
Q99607	ELF4	-0.680117	2.64526	-3.11488	0.0165125	0.176753	-2.85349
Q14676	MDC1	0.200117	2.55642	3.48504	0.00985846	0.134844	-2.85423
P04075	ALDOA	0.117378	2.62694	4.72997	0.00201367	0.0699776	-2.85582
Q5VW38	GPR107	-0.413842	2.71183	-3.113	0.0165566	0.176812	-2.85605
P40306	PSMB10	-0.91376	2.52285	-3.10378	0.0167746	0.176827	-2.85703
Q9NUL5	SHFL	1.0637	2.35895	3.17551	0.0151559	0.167333	-2.86066
P43897	TSFM	-0.191039	2.69885	-3.75283	0.00687032	0.1163	-2.86307
P21291	CSRP1	0.374389	2.4772	3.56458	0.00884622	0.128718	-2.8648
P22570	FDXR	-0.166788	2.71896	-3.81738	0.0063075	0.114305	-2.87119
P48029	SLC6A8	0.46434	2.59979	3.08392	0.0172545	0.178389	-2.87712
P09622	DLD	-0.229417	2.72037	-4.22809	0.00371547	0.0873315	-2.88127
Q9NV66	TYW1	0.351763	2.59967	3.09965	0.0168731	0.176908	-2.88138
P56134	ATP5MF	-0.323576	2.73831	-4.06813	0.00455224	0.0964519	-2.88162
P82650	MRPS22	-0.232676	2.75943	-3.55649	0.00894381	0.128718	-2.91084
Q96BZ8	LENG1	-0.339005	2.62295	-3.18263	0.0150045	0.166378	-2.91206
Q96CM3	RPUSD4	-0.517315	2.77956	-3.05002	0.0181077	0.183939	-2.91293
P24534	EEF1B2	0.104784	2.62635	4.5575	0.00247508	0.0781605	-2.91562
P07954	FH	-0.113032	2.67578	-4.20741	0.00381351	0.0879286	-2.92476
P13498	CYBA	0.617206	2.51015	3.02567	0.0187483	0.186277	-2.92492
O77932	DXO	0.406158	2.51302	3.00261	0.0193767	0.187699	-2.92621
Q9NP81	SARS2	-0.192991	2.69282	-3.39305	0.0111873	0.143313	-2.92947
Q5JS54	PSMG4	0.387204	2.56889	3.21591	0.0143181	0.163768	-2.93095
Q9P0R6	GSKIP	0.662115	2.62468	2.97844	0.0200597	0.191469	-2.93882
Q9NUE0	ZDHHC18	-0.805425	2.57131	-3.00809	0.0192256	0.186928	-2.93957
O00148	DDX39A	0.107966	2.64043	4.08282	0.00446741	0.0954319	-2.93963
Q7L3V2	RTL10	-0.740968	2.41385	-2.97681	0.0201066	0.191469	-2.94047
Q9H6U8	ALG9	0.263469	2.58876	3.24748	0.0136978	0.160463	-2.94402
O75390	CS	-0.158816	2.70166	-4.10387	0.00434883	0.0942852	-2.95225
O75964	ATP5MG	-0.170894	2.71473	-3.90535	0.00561957	0.10884	-2.95875
Q96BW9	TAMM41	-0.221747	2.6609	-3.23466	0.0139463	0.162162	-2.96124
Q99755	PIP5K1A	-0.352384	2.65264	-3.01943	0.0189163	0.186766	-2.96281
P35637	FUS	0.343985	2.5657	4.40297	0.00298868	0.0820389	-2.96568
P78395	PRAME	0.189445	2.56546	3.60576	0.00836653	0.125884	-2.96963
Q99623	PHB2	-0.0979285	2.67423	-4.26296	0.00355635	0.0863242	-2.96967
Q9Y5M8	SRPRB	0.19611	2.59347	3.70828	0.00729039	0.119257	-2.97016
Q9BRF8	CPPED1	0.302685	2.51999	3.22194	0.0141974	0.163211	-2.97652
Q8NB78	KDM1B	0.332879	2.63705	3.05677	0.0179344	0.183377	-2.9782
Q9NRF9	POLE3	0.332536	2.58224	3.71971	0.00718001	0.118378	-2.98559
P13804	ETFA	-0.213543	2.72501	-3.96829	0.00517761	0.103027	-2.9866
Q9Y676	MRPS18B	-0.235639	2.69838	-3.55151	0.00900454	0.128718	-2.98884
Q96HE9	PRR11	1.0096	2.50937	2.9549	0.0207492	0.19414	-2.99494
Q8IYW5	RNF168	-0.680597	2.62379	-2.93757	0.0212728	0.19491	-2.99796
P28072	PSMB6	0.121785	2.6272	4.24684	0.00362896	0.0864168	-2.99893
P62304	SNRPE	0.193138	2.61499	4.35057	0.00318859	0.0829993	-3.00702
Q8IUH3	RBM45	-0.335606	2.67154	-3.08735	0.0171707	0.178159	-3.00967
Q9H0U6	MRPL18	-0.253265	2.75034	-3.34071	0.0120279	0.149587	-3.00992
Q8N8A2	ANKRD44	-0.325622	2.66341	-3.27952	0.0130975	0.156976	-3.01018
O00115	DNASE2	-0.322608	2.74103	-3.32697	0.0122597	0.15092	-3.01082
P03886	MT-ND1	-0.341952	2.7276	-3.26341	0.0133958	0.159237	-3.01222
Q5FBB7	SGO1	-0.49537	2.67577	-2.95677	0.0206935	0.19414	-3.01222
P07108	DBI	0.473301	2.67238	2.9881	0.0197839	0.190575	-3.01351
Q8TCN5	ZNF507	-0.423693	2.80539	-2.92551	0.0216454	0.197005	-3.01414
Q3SXM5	HSDL1	-0.19528	2.68246	-3.39913	0.0110937	0.143109	-3.01673
P50402	EMD	0.137738	2.60907	4.26696	0.0035386	0.0863242	-3.01738
P25705	ATP5F1A	-0.196387	2.69274	-4.49389	0.00267372	0.0799145	-3.01748
Q9BTV4	TMEM43	0.230602	2.58029	3.54766	0.00905179	0.128718	-3.01754
P55084	HADHB	-0.206545	2.70777	-3.80172	0.00643926	0.114305	-3.02253
Q9Y324	FCF1	-0.224219	2.72776	-3.30865	0.0125762	0.154293	-3.02959
O75363	BCAS1	0.862739	2.6698	3.04288	0.0182933	0.184534	-3.03523
P49406	MRPL19	-0.260399	2.70636	-3.41266	0.0108886	0.141846	-3.04357
Q96EY8	MMAB	-0.188613	2.70655	-3.25439	0.0135659	0.16021	-3.04359
Q92973	TNPO1	0.110234	2.59936	3.85483	0.00600407	0.112201	-3.04412
O14681	EI24	0.318185	2.54429	3.46102	0.0101882	0.137468	-3.04518
O75533	SF3B1	0.0784869	2.62523	4.08492	0.00445543	0.0954319	-3.04833
Q16555	DPYSL2	0.600031	2.54272	2.89865	0.0225002	0.200514	-3.04941
Q70J99	UNC13D	0.128936	2.60638	3.64595	0.00792545	0.123036	-3.0509
Q08945	SSRP1	0.14556	2.59311	4.04237	0.0047053	0.0974891	-3.05754
P16615	ATP2A2	0.135526	2.60159	3.83891	0.00613106	0.11333	-3.06148
Q9HBR0	SLC38A10	0.338702	2.64063	3.14055	0.015923	0.172949	-3.06608
Q9NWZ8	GEMIN8	0.280683	2.57672	3.12142	0.0163602	0.176297	-3.06712
Q96A35	MRPL24	-0.239709	2.70452	-3.2878	0.0129471	0.156854	-3.06971
Q14410	GK2	-0.313627	2.73315	-3.03228	0.0185721	0.186277	-3.07321
Q3KRA6	C2orf76	0.619229	2.49395	2.87138	0.0234044	0.204479	-3.0742
Q9HBH1	PDF	-0.250083	2.74757	-3.21168	0.0144034	0.163969	-3.07569
Q96EK9	KTI12	-0.194714	2.6835	-3.22916	0.0140541	0.16254	-3.07796
Q9NXW9	ALKBH4	-0.343126	2.70529	-3.01455	0.0190485	0.186766	-3.08099
P33527	ABCC1	-0.31804	2.71513	-3.04619	0.0182069	0.184534	-3.08488
Q03014	HHEX	-0.326319	2.70614	-2.98465	0.0198819	0.191008	-3.08684
Q04917	YWHAH	0.100797	2.6328	4.0655	0.00456759	0.0964519	-3.08943
Q9Y605	MRFAP1	0.320934	2.58838	3.09769	0.0169203	0.176908	-3.08943
Q92968	PEX13	-0.328947	2.62864	-2.93907	0.0212271	0.194908	-3.08984
O15460	P4HA2	0.638407	2.61678	2.85483	0.0239718	0.207024	-3.09251
Q9H6K4	OPA3	-0.323261	2.70808	-3.1086	0.0166602	0.176827	-3.09522
P42574	CASP3	0.133736	2.64091	3.65462	0.00783371	0.122357	-3.10054
Q6UVJ0	SASS6	-0.268964	2.64716	-3.01369	0.0190721	0.186766	-3.10766
Q96RI0	F2RL3	-0.710331	2.73183	-2.94254	0.0211213	0.194529	-3.10941
O94886	TMEM63A	-0.255126	2.65463	-3.04068	0.0183508	0.184857	-3.11328
P08574	CYC1	-0.19582	2.70578	-3.78375	0.00659421	0.114305	-3.11483
Q13418	ILK	-0.171756	2.64179	-3.25048	0.0136405	0.160463	-3.1149
O75362	ZNF217	-0.438586	2.74141	-2.8336	0.0247207	0.209179	-3.116
Q9BSV6	TSEN34	0.240806	2.60921	3.21946	0.014247	0.163211	-3.1174
Q99541	PLIN2	-0.280761	2.71808	-3.01342	0.0190795	0.186766	-3.11792
Q9UKY7	CDV3	0.100398	2.65071	3.79684	0.00648093	0.114305	-3.11907
Q9UIJ7	AK3	-0.214371	2.72699	-3.28119	0.0130671	0.15687	-3.12533
P36897	TGFBR1	-0.33949	2.66359	-2.89915	0.0224841	0.200514	-3.1297
P05771	PRKCB	0.12582	2.65077	3.78694	0.00656643	0.114305	-3.12979
Q5JRX3	PITRM1	-0.215177	2.72927	-3.19653	0.0147136	0.164725	-3.13124
P0C7P0	CISD3	-0.374856	2.71549	-2.91734	0.0219017	0.197974	-3.13857
P19532	TFE3	0.399566	2.76132	2.875	0.0232823	0.204473	-3.1451
P30084	ECHS1	-0.159273	2.7185	-3.62288	0.00817554	0.125272	-3.15009
Q14692	BMS1	-0.146541	2.67795	-3.40112	0.0110632	0.143109	-3.15157
Q15528	MED22	0.333582	2.63337	2.91069	0.0221126	0.198372	-3.16788
Q9UJN7	ZNF391	0.713534	2.55147	2.83712	0.0245947	0.209179	-3.16805
O00483	NDUFA4	-0.17267	2.6823	-3.56046	0.00889577	0.128718	-3.17055
Q9Y2W6	TDRKH	-0.298201	2.69808	-2.8762	0.0232418	0.204364	-3.17087
Q15723	ELF2	-0.335281	2.77774	-2.83076	0.0248226	0.209179	-3.18373
Q9BQ39	DDX50	0.149432	2.59578	3.53283	0.00923611	0.128718	-3.18663
Q5JSJ4	INTS6L	-0.477648	2.53696	-2.76334	0.0273791	0.218726	-3.18878
P58335	ANTXR2	-0.282219	2.70177	-3.09533	0.0169771	0.176908	-3.19421
Q9BTU6	PI4K2A	-0.204809	2.64586	-3.04405	0.0182626	0.184534	-3.19437
P10809	HSPD1	-0.184145	2.70629	-4.43514	0.00287281	0.0818243	-3.19569
Q86UA6	RPAIN	0.479438	2.39914	2.94683	0.0209914	0.194529	-3.19644
Q16540	MRPL23	-0.475993	2.69959	-3.09861	0.0168981	0.176908	-3.19685
P41134	ID1	-1.05472	2.57568	-2.76399	0.0273533	0.218726	-3.19895
Q9NVI7	ATAD3A	-0.202614	2.71337	-3.85549	0.0059988	0.112201	-3.19902
P51114	FXR1	0.180118	2.60889	3.45737	0.0102393	0.137672	-3.20055
Q96RP9	GFM1	-0.18517	2.70355	-3.46067	0.0101932	0.137468	-3.20695
Q9NRV9	HEBP1	0.271365	2.65719	2.96163	0.0205496	0.193331	-3.20923
Q8N9N2	ASCC1	-0.314732	2.67773	-3.26761	0.0133173	0.158824	-3.2099
Q8N0X7	SPART	-0.237835	2.59889	-3.08999	0.0171063	0.177999	-3.21018
P26639	TARS1	0.0588505	2.64621	4.19271	0.0038849	0.0887771	-3.21398
Q99733	NAP1L4	0.0928243	2.63246	4.13557	0.00417668	0.0919249	-3.21413
O00468	AGRN	0.517279	2.48525	2.74219	0.0282369	0.222918	-3.21628
L0R819	ASDURF	-0.181718	2.70628	-3.20378	0.0145644	0.164512	-3.22028
Q86WX3	RPS19BP1	-0.302165	2.73458	-3.10419	0.0167648	0.176827	-3.22131
Q86Y39	NDUFA11	-0.242267	2.71269	-3.1246	0.0162865	0.175764	-3.22498
Q8NCN5	PDPR	-0.336367	2.69426	-2.89556	0.0226009	0.201165	-3.229
Q9HAS0	C17orf75	-0.294055	2.60476	-2.88744	0.0228674	0.202778	-3.23271
Q9P0U4	CXXC1	0.274761	2.59875	3.011	0.0191455	0.186766	-3.23364
Q4G0N4	NADK2	-0.28031	2.72498	-3.05134	0.0180739	0.183939	-3.243
O43255	SIAH2	0.762028	2.23813	2.7116	0.0295271	0.225543	-3.24487
P51649	ALDH5A1	-0.30593	2.70262	-3.11791	0.0164419	0.176753	-3.24676
P04844	RPN2	0.175282	2.60043	3.72011	0.00717615	0.118378	-3.2486
P54098	POLG	-0.3076	2.67975	-2.83299	0.0247426	0.209179	-3.25254
O75817	POP7	0.288797	2.47838	3.14288	0.0158706	0.172816	-3.25704
Q14118	DAG1	-0.486982	2.66102	-2.79928	0.0259836	0.212044	-3.25975
O95139	NDUFB6	-0.256323	2.70841	-3.39009	0.011233	0.143636	-3.26283
Q9BVK2	ALG8	0.466692	2.59682	3.09726	0.0169306	0.176908	-3.26373
Q8IWF6	DENND6A	-0.78118	2.72767	-2.69575	0.0302198	0.227683	-3.26785
P13612	ITGA4	-0.8524	2.45848	-2.69964	0.0300481	0.226966	-3.27415
O94901	SUN1	0.277754	2.55908	2.97662	0.0201122	0.191469	-3.2779
Q9BU61	NDUFAF3	-0.31835	2.71509	-3.01901	0.0189276	0.186766	-3.27892
P26641	EEF1G	0.0644679	2.61664	4.19426	0.00387733	0.0887771	-3.28537
O75648	TRMU	-0.656305	2.60296	-2.71918	0.0292016	0.224673	-3.2861
Q9NXV2	KCTD5	0.29798	2.62134	2.87239	0.0233702	0.204479	-3.29051
Q9GZT8	NIF3L1	-0.233963	2.64449	-3.33531	0.0121185	0.149854	-3.29196
P43121	MCAM	-0.148325	2.67703	-3.34581	0.0119431	0.149043	-3.296
Q6JQN1	ACAD10	-0.684602	2.56155	-2.67725	0.0310496	0.22918	-3.29866
Q8WU90	ZC3H15	0.0860224	2.62074	3.63745	0.00801666	0.12362	-3.29953
P57060	RWDD2B	-0.751503	2.54128	-2.66573	0.0315783	0.232008	-3.30004
Q9UMX5	NENF	0.39469	2.54619	2.82939	0.0248719	0.209179	-3.30791
P25791	LMO2	0.436614	2.52764	2.90661	0.0222431	0.198955	-3.30847
Q5VYV7	SLX4IP	-0.972091	2.39825	-2.9413	0.021159	0.194529	-3.3088
Q9H2H8	PPIL3	-0.200271	2.65369	-3.0116	0.0191292	0.186766	-3.31525
Q96PU8	QKI	-0.191216	2.66874	-3.66403	0.00773528	0.121605	-3.31542
Q8NBM4	UBAC2	0.24039	2.566	2.87979	0.0231214	0.203552	-3.31859
Q9NYM9	BET1L	0.239564	2.62869	2.94253	0.0211215	0.194529	-3.32153
P30519	HMOX2	0.201331	2.60529	3.61753	0.00823468	0.125309	-3.32852
Q8N983	MRPL43	-0.415483	2.75897	-3.00055	0.019434	0.187699	-3.32938
O95159	ZFPL1	0.203432	2.6171	3.28609	0.0129779	0.156854	-3.32972
Q9C0D4	ZNF518B	-0.999268	2.70143	-2.64247	0.0326742	0.235663	-3.33022
O00124	UBXN8	0.451608	2.54273	2.7018	0.0299534	0.226966	-3.33035
Q8NCD3	HJURP	-0.407059	2.66184	-2.7751	0.0269142	0.216237	-3.33382
Q9BSH4	TACO1	-0.245838	2.71785	-3.20674	0.0145038	0.164512	-3.33626
Q08722	CD47	-0.281732	2.66828	-3.17366	0.0151955	0.167333	-3.34384
Q9BU89	DOHH	0.174625	2.59032	3.06477	0.0177312	0.181895	-3.35596
Q16134	ETFDH	-0.287123	2.67524	-2.78787	0.0264184	0.213796	-3.36155
Q6P1Q0	LETMD1	-0.578521	2.75791	-2.69275	0.0303524	0.227788	-3.36278
Q9HD64	XAGE1A	0.646838	2.48268	2.60707	0.0344189	0.244083	-3.36774
Q5SNT2	TMEM201	0.31756	2.57709	2.91323	0.0220319	0.198372	-3.369
Q13277	STX3	-0.182686	2.65834	-3.10052	0.0168524	0.176908	-3.37375
O15479	MAGEB2	0.117942	2.61109	3.68513	0.00751958	0.120727	-3.37444
Q49AN0	CRY2	-0.576461	2.66656	-2.61311	0.0341148	0.242679	-3.37595
Q9NPF0	CD320	0.603272	2.41532	2.8057	0.0257426	0.211742	-3.37788
P10606	COX5B	0.166674	2.62189	3.50282	0.00962191	0.132106	-3.37967
Q14687	GSE1	-0.185363	2.6546	-3.14022	0.0159305	0.172949	-3.38083
Q16864	ATP6V1F	0.347916	2.5423	3.08343	0.0172666	0.178389	-3.38114
P46199	MTIF2	-0.163579	2.68177	-3.10431	0.016762	0.176827	-3.38595
O60308	CEP104	0.517068	2.36773	2.81511	0.0253928	0.2108	-3.38604
P53618	COPB1	0.0903987	2.59963	3.59603	0.00847726	0.126285	-3.38858
Q9Y2Z2	MTO1	-0.360606	2.73325	-2.69349	0.0303198	0.227788	-3.39619
P43304	GPD2	-0.180778	2.66914	-3.15359	0.0156322	0.170476	-3.39661
P14854	COX6B1	0.202184	2.6825	3.65588	0.00782042	0.122357	-3.3967
Q8NBT0	POC1A	0.986323	2.41883	2.65005	0.0323129	0.234326	-3.3997
P19440	GGT1	-0.374923	2.73932	-2.7079	0.0296873	0.225543	-3.40407
O43678	NDUFA2	-0.244949	2.72549	-3.40761	0.0109647	0.142463	-3.40525
O60237	PPP1R12B	-1.39764	2.60669	-2.64878	0.032373	0.234422	-3.40582
P49755	TMED10	0.129594	2.65988	3.51333	0.00948485	0.130967	-3.4065
Q5TGY3	AHDC1	-0.298652	2.60943	-2.70814	0.0296768	0.225543	-3.40858
P61601	NCALD	0.307193	2.59142	3.4946	0.00973053	0.133345	-3.40915
Q86WA6	BPHL	0.577767	2.51883	2.68849	0.0305424	0.228184	-3.41076
Q9P2B2	PTGFRN	-0.222571	2.67039	-2.96691	0.0203943	0.192578	-3.41476
P49736	MCM2	0.0774505	2.62756	3.89449	0.00569991	0.109467	-3.42283
Q8WV93	AFG1L	-0.721796	2.8329	-2.57911	0.0358648	0.249031	-3.42415
Q8N183	NDUFAF2	-0.26173	2.68323	-3.22701	0.0140966	0.162772	-3.42449
Q9NYR9	NKIRAS2	0.313403	2.65233	2.7583	0.0275811	0.219892	-3.42762
Q9H3C7	GGNBP2	-0.389587	2.70662	-2.69644	0.0301893	0.227683	-3.42904
Q86YV9	HPS6	-0.381395	2.68444	-2.65118	0.0322593	0.234299	-3.43022
Q02978	SLC25A11	-0.142881	2.68244	-3.23554	0.0139289	0.162162	-3.43056
Q96CF2	CHMP4C	-0.427874	2.72781	-2.62844	0.0333548	0.238911	-3.43185
Q9BTK6	PAGR1	0.50501	2.49262	2.78908	0.026372	0.213772	-3.44101
Q96C00	ZBTB9	-0.6685	2.58695	-2.53835	0.0380864	0.257735	-3.44232
Q96FJ2	DYNLL2	0.175634	2.62118	3.54249	0.00911563	0.128718	-3.44392
P07900	HSP90AA1	0.0704861	2.6215	4.25644	0.00358555	0.0863242	-3.446
Q7Z6K3	PTAR1	-0.67367	2.44981	-2.53191	0.0384502	0.257966	-3.44942
Q7Z6M4	MTERF4	-0.414325	2.78635	-2.55113	0.0373753	0.255369	-3.44983
Q9NRS6	SNX15	0.214228	2.63641	2.87983	0.0231201	0.203552	-3.45113
Q6STE5	SMARCD3	0.238984	2.53499	3.03008	0.0186305	0.186277	-3.45118
O96033	MOCS2	0.312298	2.77706	2.73779	0.0284186	0.223009	-3.45145
Q13636	RAB31	-0.218758	2.64146	-2.84603	0.0242791	0.207947	-3.45245
Q9UBX3	SLC25A10	-0.214736	2.69453	-3.1278	0.0162129	0.17571	-3.45398
P27824	CANX	0.162041	2.59051	4.03739	0.00473554	0.0977109	-3.45669
Q86YA3	ZGRF1	-0.819219	2.9981	-2.59189	0.0351967	0.246566	-3.46123
Q9BQY4	RHOXF2	0.223791	2.48247	2.78353	0.026586	0.214549	-3.4653
Q8WVM0	TFB1M	-0.382995	2.76647	-2.86952	0.0234673	0.204486	-3.46548
Q8NA72	POC5	-0.520035	2.65995	-2.53739	0.0381407	0.257735	-3.46618
Q9NY97	B3GNT2	-0.374213	2.5793	-2.66526	0.0315998	0.232008	-3.4667
Q9BX46	RBM24	-0.196417	2.67246	-2.9454	0.0210346	0.194529	-3.46722
Q8NC96	NECAP1	-0.249586	2.63195	-2.86622	0.0235797	0.204855	-3.46861
P56211	ARPP19	0.240774	2.48798	3.17318	0.0152058	0.167333	-3.46984
Q5U5X0	LYRM7	-0.169842	2.68575	-3.21186	0.0143997	0.163969	-3.47257
P26358	DNMT1	0.141187	2.58765	3.20847	0.0144686	0.164453	-3.47262
P45954	ACADSB	-0.311275	2.7048	-2.70987	0.0296019	0.225543	-3.47873
P04181	OAT	-0.170617	2.71779	-3.44483	0.0104171	0.13908	-3.47909
Q96DW6	SLC25A38	-0.810675	2.56309	-2.63854	0.0328635	0.236324	-3.47922
Q13643	FHL3	0.234671	2.53391	3.67918	0.00757974	0.120727	-3.48373
O75223	GGCT	0.106847	2.62978	3.33447	0.0121327	0.149854	-3.4897
Q9H8H3	METTL7A	0.196747	2.60334	3.05094	0.0180841	0.183939	-3.49225
Q9BQA1	WDR77	0.0812485	2.63158	3.6808	0.0075633	0.120727	-3.49775
P82912	MRPS11	-0.266706	2.75243	-2.83834	0.0245514	0.209179	-3.49894
O00220	TNFRSF10A	-0.338978	2.71601	-2.59294	0.0351421	0.246566	-3.5006
A6NHL2	TUBAL3	-0.226156	2.66175	-3.45358	0.0102927	0.137672	-3.50525
Q14686	NCOA6	-0.270954	2.61283	-3.00618	0.0192781	0.187188	-3.50748
P61619	SEC61A1	0.209109	2.57548	3.36726	0.0115933	0.145679	-3.50845
Q7Z7F7	MRPL55	-0.210677	2.6968	-2.95244	0.0208226	0.19414	-3.50866
Q96PV6	LENG8	-0.230563	2.6636	-2.82162	0.0251541	0.210418	-3.51366
Q5VV67	PPRC1	-0.582676	2.82766	-2.47467	0.0418449	0.271532	-3.51436
Q9H2C0	GAN	-0.276748	2.62897	-2.86088	0.0237625	0.205951	-3.5197
Q5JTZ9	AARS2	-0.175981	2.71644	-2.95848	0.0206427	0.193956	-3.52155
O14776	TCERG1	0.0753428	2.64061	3.559	0.00891342	0.128718	-3.52226
Q15738	NSDHL	0.140394	2.59729	3.41773	0.0108128	0.141501	-3.52529
O43665	RGS10	0.164466	2.60771	2.97366	0.0201978	0.191839	-3.53706
P28070	PSMB4	0.106844	2.62423	3.46006	0.0102017	0.137468	-3.53938
Q00610	CLTC	0.0675388	2.61875	4.0921	0.0044147	0.0948638	-3.53985
P50579	METAP2	0.11348	2.62055	3.26429	0.0133793	0.159237	-3.54232
P68402	PAFAH1B2	-0.158231	2.68486	-3.76997	0.00671577	0.115555	-3.54554
O43768	ENSA	0.554043	2.44418	2.93705	0.0212886	0.19491	-3.55411
P50502	ST13	0.114879	2.64996	3.64267	0.00796059	0.123279	-3.55433
Q9UHV7	MED13	-0.275705	2.66082	-2.67958	0.0309438	0.229097	-3.56201
P49674	CSNK1E	-0.32221	2.57176	-2.53595	0.0382217	0.257951	-3.56279
Q9P021	CRIPT	0.330472	2.56886	2.9543	0.0207671	0.19414	-3.56464
Q9Y2X0	MED16	0.207959	2.59488	2.83107	0.0248114	0.209179	-3.56669
O43169	CYB5B	0.356866	2.66601	3.29384	0.0128384	0.15619	-3.56827
Q9Y2Q9	MRPS28	-0.158877	2.67999	-3.19173	0.0148135	0.164725	-3.56861
Q15800	MSMO1	0.372308	2.47903	2.82102	0.025176	0.210418	-3.56995
P55011	SLC12A2	-0.213924	2.65051	-2.76874	0.0271646	0.217766	-3.57112
Q8N954	GPATCH11	0.311035	2.61858	2.95303	0.020805	0.19414	-3.57774
Q9BSB4	ATG101	-0.49403	2.59024	-2.54095	0.0379407	0.257376	-3.58207
Q96QT6	PHF12	-0.693775	2.50549	-2.41618	0.0456329	0.281603	-3.58273
Q9H813	PACC1	-0.458434	2.62012	-2.46388	0.0425187	0.273532	-3.58359
Q8N511	TMEM199	0.388513	2.65832	2.56848	0.0364309	0.251758	-3.58432
Q5EBL8	PDZD11	-0.641371	2.49578	-2.57386	0.0361437	0.250259	-3.58579
Q9H1U9	SLC25A51	-0.427706	2.6066	-2.50397	0.0400703	0.264652	-3.588
P86452	ZBED6	-1.10135	2.26757	-2.48232	0.0413741	0.269749	-3.58848
P51532	SMARCA4	0.123386	2.62757	3.23779	0.0138851	0.162162	-3.59246
Q9UPT8	ZC3H4	-0.211727	2.67657	-2.91204	0.0220697	0.198372	-3.59256
O15062	ZBTB5	-0.676232	2.73721	-2.44566	0.043682	0.276504	-3.59389
Q14139	UBE4A	0.175888	2.59835	3.01335	0.0190815	0.186766	-3.59436
Q9NS69	TOMM22	-0.236131	2.66665	-3.42884	0.0106487	0.140569	-3.59685
Q8N0U8	VKORC1L1	0.171061	2.57887	3.07179	0.0175548	0.18034	-3.59687
Q9UI43	MRM2	-0.555965	2.91333	-2.41894	0.0454463	0.281603	-3.59793
Q9P0J0	NDUFA13	-0.290336	2.67532	-3.30201	0.0126931	0.155201	-3.59834
Q86X95	CIR1	0.365954	2.69946	2.71153	0.0295301	0.225543	-3.60405
Q86SZ2	TRAPPC6B	0.262792	2.57951	2.68165	0.0308499	0.228875	-3.60435
Q6P1M0	SLC27A4	0.270184	2.59217	2.72159	0.0290991	0.224122	-3.61038
Q9H845	ACAD9	-0.173891	2.71036	-2.79554	0.0261253	0.212722	-3.61157
O75683	SURF6	-0.164185	2.6922	-3.12587	0.0162573	0.17571	-3.61931
Q6UW68	TMEM205	0.236392	2.58743	2.88804	0.0228474	0.202778	-3.61943
P53985	SLC16A1	-0.209166	2.69339	-3.39787	0.0111129	0.143109	-3.61965
P07437	TUBB	0.110486	2.61527	4.12943	0.00420942	0.0920875	-3.62378
Q16595	FXN	-0.290207	2.70286	-2.74048	0.0283073	0.222989	-3.62493
O95243	MBD4	-0.633663	2.76508	-2.37356	0.048612	0.289215	-3.62529
O15120	AGPAT2	0.263973	2.64735	2.8186	0.0252646	0.210489	-3.6292
P48960	CD97	-0.340644	2.73111	-2.59815	0.0348735	0.245671	-3.62989
O75382	TRIM3	-0.7552	2.43592	-2.40478	0.0464107	0.283538	-3.63097
O43167	ZBTB24	-0.633387	2.63713	-2.36514	0.0492237	0.289921	-3.63726
Q92619	ARHGAP45	0.333174	2.67173	2.51856	0.039216	0.26083	-3.64015
Q13542	EIF4EBP2	1.00339	2.13278	2.36031	0.0495784	0.290159	-3.64096
Q92843	BCL2L2	0.450919	2.60225	2.43037	0.0446826	0.280541	-3.64194
Q8NF37	LPCAT1	0.369759	2.57889	2.49668	0.0405045	0.26599	-3.64247
P30085	CMPK1	0.0698074	2.61663	3.7931	0.00651308	0.114305	-3.64618
Q15717	ELAVL1	0.0930236	2.62059	3.76383	0.00677068	0.11598	-3.64785
Q86WP2	GPBP1	-0.435001	2.74197	-2.51105	0.0396534	0.262776	-3.65082
Q04637	EIF4G1	0.0755725	2.61349	3.54539	0.00907976	0.128718	-3.65164
Q8WUU5	GATAD1	-0.385788	2.66294	-2.4675	0.0422912	0.273044	-3.65273
P49675	STAR	-0.201045	2.7742	-2.7301	0.0287397	0.223009	-3.65475
Q14697	GANAB	0.0705763	2.64055	3.72892	0.00709242	0.118378	-3.65605
P30533	LRPAP1	0.233306	2.56161	2.81841	0.0252715	0.210489	-3.65623
P63218	GNG5	-0.467042	2.58316	-2.78131	0.0266718	0.215002	-3.65738
Q96GW9	MARS2	-0.313265	2.77422	-2.45943	0.0428001	0.274367	-3.66025
P18440	NAT1	0.237538	2.6598	2.60885	0.0343292	0.243727	-3.66217
Q9P209	CEP72	-0.507962	2.56773	-2.4969	0.0404916	0.26599	-3.66883
Q15404	RSU1	0.154211	2.58884	2.93456	0.0213653	0.194945	-3.67085
O95639	CPSF4	0.315686	2.46727	2.94305	0.0211057	0.194529	-3.67267
Q9H5I1	SUV39H2	0.442213	2.65543	2.39961	0.0467681	0.284261	-3.68196
Q8IXM3	MRPL41	-0.233227	2.65014	-2.91036	0.0221232	0.198372	-3.68454
P41091	EIF2S3	0.0790342	2.60081	3.71749	0.00720133	0.118378	-3.68482
Q15942	ZYX	0.203039	2.58156	3.34666	0.0119291	0.149043	-3.68685
P60842	EIF4A1	0.0878149	2.62679	4.10706	0.00433115	0.094183	-3.68714
Q13064	MKRN3	0.737323	2.50091	2.32269	0.052429	0.29747	-3.68935
P00505	GOT2	-0.175949	2.70254	-3.52919	0.00928203	0.128901	-3.69099
Q8N0T1	RBIS	0.286383	2.52666	2.54081	0.0379484	0.257376	-3.6912
Q9UQQ2	SH2B3	-0.516524	2.59019	-2.32873	0.0519605	0.296891	-3.69435
Q8WUK0	PTPMT1	-0.405035	2.81218	-2.38584	0.0477338	0.286521	-3.69497
Q7Z5L2	R3HCC1L	-0.722302	2.67288	-2.35049	0.0503072	0.291651	-3.69629
Q5JPH6	EARS2	-0.320627	2.67383	-2.55695	0.0370555	0.25438	-3.70043
O14787	TNPO2	0.145686	2.60807	3.43221	0.0105994	0.14048	-3.70483
O00399	DCTN6	0.207147	2.59531	3.02632	0.0187309	0.186277	-3.70513
Q9NXE4	SMPD4	0.193343	2.58081	2.80105	0.0259171	0.211879	-3.70514
Q9UNN5	FAF1	0.127614	2.62721	3.20458	0.014548	0.164512	-3.70699
Q9HAV7	GRPEL1	-0.134945	2.70294	-3.21211	0.0143947	0.163969	-3.70786
O43292	GPAA1	0.316994	2.56058	2.85053	0.0241215	0.20753	-3.70809
Q9BQF6	SENP7	-0.835565	2.36103	-2.36382	0.0493208	0.289921	-3.71005
Q6ZVM7	TOM1L2	0.444518	2.61968	2.53426	0.0383174	0.257951	-3.71272
P49407	ARRB1	0.137662	2.62616	2.92257	0.0217372	0.197346	-3.71396
O75164	KDM4A	-0.288929	2.69293	-2.4404	0.0440232	0.277623	-3.71402
Q9BXK5	BCL2L13	-0.162199	2.65443	-3.02689	0.0187157	0.186277	-3.71451
Q9NVN8	GNL3L	0.228917	2.58758	2.87383	0.0233216	0.204479	-3.71511
P62714	PPP2CB	0.130848	2.67641	3.55854	0.00891893	0.128718	-3.71787
Q9H910	JPT2	0.224161	2.59601	3.2307	0.0140238	0.162448	-3.71924
P30048	PRDX3	-0.172631	2.70912	-3.43059	0.0106231	0.140538	-3.72128
Q9UGP5	POLL	-0.512255	2.49123	-2.32222	0.0524657	0.29747	-3.72568
Q9Y697	NFS1	-0.248768	2.69195	-2.65342	0.0321535	0.233999	-3.73067
P55198	MLLT6	0.398055	2.54138	2.31454	0.0530689	0.297636	-3.73133
Q9P0P0	RNF181	0.564593	2.4168	2.71225	0.0294992	0.225543	-3.73142
Q96KC8	DNAJC1	0.180645	2.57338	2.69138	0.0304136	0.227883	-3.73264
P30876	POLR2B	-0.144426	2.66826	-3.0458	0.0182172	0.184534	-3.73534
P62070	RRAS2	-0.406655	2.59876	-2.6204	0.0337511	0.241037	-3.73585
Q9BZE1	MRPL37	-0.271668	2.7218	-3.00161	0.0194045	0.187699	-3.73588
Q9BVJ7	DUSP23	0.238485	2.66578	2.57181	0.0362526	0.250764	-3.74211
Q8WUD6	CHPT1	0.477873	2.63817	2.73034	0.0287297	0.223009	-3.74284
Q04760	GLO1	0.116398	2.63021	3.77486	0.00667232	0.115383	-3.7453
E9PAV3	NACA	0.0882989	2.61536	3.80519	0.00640983	0.114305	-3.74724
O60315	ZEB2	-0.304381	2.67731	-2.44713	0.0435865	0.276238	-3.74801
Q06481	APLP2	0.324919	2.5595	2.53164	0.0384658	0.257966	-3.74851
Q96HP4	OXNAD1	-0.274592	2.74214	-2.50108	0.0402422	0.264747	-3.74944
O43181	NDUFS4	-0.248733	2.72181	-2.80092	0.0259218	0.211879	-3.7538
Q9BSE4	HERPUD2	0.856933	2.36475	2.25437	0.058039	0.308864	-3.7544
P07099	EPHX1	0.170606	2.56631	2.82554	0.0250114	0.209525	-3.75493
Q7Z2K6	ERMP1	0.265389	2.60877	2.68387	0.0307499	0.228875	-3.7564
Q9ULH0	KIDINS220	-0.144118	2.6652	-2.85914	0.0238227	0.206227	-3.75734
Q9UKJ3	GPATCH8	-0.213291	2.66703	-2.58713	0.0354442	0.24753	-3.75835
P11172	UMPS	-0.126121	2.683	-3.01288	0.0190942	0.186766	-3.76419
Q9NP72	RAB18	0.23114	2.65827	2.96925	0.0203261	0.192225	-3.76631
Q9UMS4	PRPF19	0.0717952	2.66938	3.6052	0.00837287	0.125884	-3.76714
Q96GQ5	C16orf58	0.283684	2.58072	2.52562	0.0388093	0.259061	-3.76723
Q9H8K7	PAAT	-0.458379	2.79168	-2.31177	0.0532878	0.298449	-3.76961
Q9P035	HACD3	0.150276	2.62504	3.09583	0.0169649	0.176908	-3.77095
Q9H0U4	RAB1B	0.173019	2.62362	3.23684	0.0139036	0.162162	-3.77511
Q9Y6C9	MTCH2	-0.0970276	2.64856	-3.50605	0.00957958	0.131774	-3.78104
Q8WUM9	SLC20A1	-0.298423	2.62927	-2.6427	0.0326632	0.235663	-3.78245
O94925	GLS	-0.154711	2.71213	-2.91605	0.0219424	0.197974	-3.78295
Q96BP2	CHCHD1	-0.314725	2.80433	-2.76624	0.0272639	0.218322	-3.78833
Q8N5B7	CERS5	0.440151	2.56091	2.42231	0.0452196	0.28119	-3.78909
Q9H2H9	SLC38A1	-0.221714	2.67371	-2.73498	0.0285354	0.223009	-3.79331
Q6P3X3	TTC27	0.0874429	2.62791	3.17702	0.0151236	0.167333	-3.79467
Q8TC12	RDH11	0.193815	2.60692	3.01207	0.0191162	0.186766	-3.79546
Q8NFH3	NUP43	-0.176307	2.65758	-3.00818	0.019223	0.186928	-3.79634
Q13351	KLF1	-0.603232	2.70457	-2.21485	0.0615573	0.316861	-3.79774
Q96DN5	TBC1D31	-0.672473	2.59313	-2.21006	0.061998	0.318678	-3.80096
Q9BYE7	PCGF6	0.330487	2.61234	2.56192	0.0367851	0.253015	-3.8032
P46977	STT3A	0.171228	2.61627	3.28443	0.0130081	0.156854	-3.80746
Q8TCJ2	STT3B	0.151314	2.59789	3.02886	0.0186629	0.186277	-3.80864
P12956	XRCC6	0.0656887	2.63495	3.66042	0.00777289	0.121932	-3.80947
Q9Y3D7	PAM16	-0.280402	2.72466	-2.80713	0.025689	0.211742	-3.81194
O94782	USP1	-0.294762	2.68174	-2.53418	0.0383215	0.257951	-3.81252
Q8N5Y2	MSL3	-0.463489	2.74364	-2.24476	0.0588751	0.311061	-3.81802
Q96G23	CERS2	0.219577	2.59474	2.93555	0.0213347	0.19491	-3.82098
Q9H061	TMEM126A	-0.163787	2.70765	-2.81268	0.0254829	0.2108	-3.82134
Q16560	SNRNP35	-0.806957	2.84603	-2.20752	0.0622326	0.319657	-3.83253
Q8TEA7	TBCK	0.522561	2.6609	2.17733	0.0650953	0.325387	-3.83393
P53804	TTC3	0.753536	2.63372	2.23165	0.0600363	0.312657	-3.83529
O15431	SLC31A1	-0.367843	2.52462	-2.57383	0.036145	0.250259	-3.8383
P23634	ATP2B4	-0.2173	2.66544	-2.6926	0.0303591	0.227788	-3.8392
P05166	PCCB	-0.245411	2.7376	-2.41235	0.0458925	0.282089	-3.83976
Q13823	GNL2	-0.137251	2.66281	-2.82883	0.0248921	0.209179	-3.8415
Q9NX70	MED29	-0.564115	2.56359	-2.38595	0.047726	0.286521	-3.84245
Q9H5V9	CXorf56	0.155909	2.61678	2.70066	0.0300032	0.226966	-3.84368
P29992	GNA11	-0.346435	2.66618	-2.6391	0.0328362	0.236324	-3.84575
Q9H000	MKRN2	0.298996	2.51794	2.84992	0.0241429	0.20753	-3.8526
Q8TCX1	DYNC2LI1	0.714766	2.44296	2.16473	0.0663286	0.329286	-3.85291
A8MXV4	NUDT19	-0.307785	2.72638	-2.5168	0.0393179	0.261029	-3.85414
Q8TCF1	ZFAND1	0.369186	2.4763	2.41159	0.0459445	0.282089	-3.85917
Q15742	NAB2	-0.206003	2.64014	-2.78747	0.0264338	0.213796	-3.86192
A0AVK6	E2F8	-0.723401	2.62036	-2.15508	0.0672889	0.331335	-3.86265
P60228	EIF3E	0.0884746	2.63217	3.42779	0.0106641	0.140569	-3.86272
Q9BVI4	NOC4L	-0.129306	2.63377	-3.07305	0.0175234	0.18034	-3.86328
Q9Y5N6	ORC6	0.250887	2.49932	2.45845	0.0428617	0.274434	-3.8638
Q8N668	COMMD1	0.521832	2.63241	2.19143	0.0637423	0.3215	-3.86478
Q6NUK1	SLC25A24	-0.17625	2.72883	-2.84695	0.0242468	0.207916	-3.86545
Q16842	ST3GAL2	-0.192752	2.71752	-2.68735	0.0305937	0.228184	-3.86725
Q6P087	RPUSD3	-0.382248	2.70759	-2.33831	0.0512261	0.29365	-3.87036
Q9NPR2	SEMA4B	-0.589319	2.57281	-2.23974	0.059317	0.311061	-3.87128
O75208	COQ9	-0.407769	2.79387	-2.30526	0.0538064	0.299386	-3.87163
Q9NU19	TBC1D22B	0.360224	2.6509	2.3574	0.0497931	0.290713	-3.87325
Q14534	SQLE	-0.28922	2.6426	-2.39951	0.0467754	0.284261	-3.88139
Q86X29	LSR	-0.16852	2.68794	-2.71202	0.0295089	0.225543	-3.88658
O75323	NIPSNAP2	-0.353431	2.67419	-2.43054	0.0446715	0.280541	-3.89166
Q9BVM4	GGACT	-0.55528	2.75932	-2.11979	0.0709205	0.342712	-3.89351
O75771	RAD51D	-0.366427	2.59291	-2.20095	0.0628449	0.320347	-3.89494
Q8WUY9	DEPDC1B	0.513052	2.50861	2.14485	0.068322	0.33391	-3.89629
O75600	GCAT	-0.237711	2.74327	-2.49461	0.040629	0.266566	-3.8975
Q8IYL2	TRMT44	0.55987	2.63926	2.17737	0.0650916	0.325387	-3.8992
P20338	RAB4A	0.144459	2.60329	2.68164	0.0308506	0.228875	-3.89947
Q15293	RCN1	0.319584	2.46711	2.44797	0.0435322	0.276135	-3.90159
Q9BRN9	TM2D3	-0.303759	2.68926	-2.26601	0.0570425	0.307116	-3.90212
O95363	FARS2	-0.314292	2.64455	-2.43737	0.0442219	0.278322	-3.90315
P05388	RPLP0	0.15044	2.61753	3.71721	0.00720406	0.118378	-3.90993
Q8IY63	AMOTL1	-0.35481	2.64932	-2.19728	0.0631889	0.32054	-3.91014
Q9ULF5	SLC39A10	-0.251046	2.6685	-2.42353	0.0451379	0.28119	-3.9108
A0A1B0GTU1	ZC3H11B	0.169338	2.58897	2.79313	0.0262172	0.213152	-3.91466
Q8NFG4	FLCN	-0.311616	2.68319	-2.44531	0.0437046	0.276504	-3.92008
Q9H4A4	RNPEP	0.0804747	2.62612	3.23374	0.0139642	0.162162	-3.92246
Q9BXH1	BBC3	-0.426734	2.78332	-2.28834	0.055178	0.303834	-3.92782
Q9BRA0	NAA38	0.639758	2.38055	2.16275	0.0665246	0.329602	-3.92861
Q9HC52	CBX8	-0.227065	2.66648	-2.47575	0.041778	0.271407	-3.9291
Q6IN84	MRM1	-0.29545	2.76399	-2.44023	0.0440344	0.277623	-3.93086
Q5TC12	ATPAF1	-0.199367	2.74322	-2.5328	0.0383996	0.257966	-3.9312
P30566	ADSL	0.0974553	2.62362	3.10952	0.0166385	0.176827	-3.93221
Q15468	STIL	-0.337094	2.61043	-2.30897	0.0535097	0.298528	-3.93329
Q8IZT6	ASPM	-0.222683	2.66493	-2.39463	0.047115	0.285163	-3.93359
Q01081	U2AF1	0.140745	2.62611	3.53982	0.00914877	0.128718	-3.93677
P06396	GSN	0.204684	2.64289	2.66782	0.0314816	0.231898	-3.93892
O95298	NDUFC2	-0.230214	2.69284	-2.74125	0.0282756	0.222981	-3.94056
Q15758	SLC1A5	-0.261777	2.64778	-3.34111	0.0120212	0.149587	-3.94122
O00422	SAP18	0.103558	2.63333	3.41869	0.0107986	0.141501	-3.94331
P79522	PRR3	-0.390233	2.66283	-2.31555	0.0529887	0.297541	-3.94404
P09661	SNRPA1	0.126082	2.61138	3.33449	0.0121323	0.149854	-3.94655
P58317	ZNF121	-0.503119	2.63069	-2.08341	0.0748689	0.353099	-3.94658
Q13268	DHRS2	-0.196872	2.64494	-2.54975	0.0374514	0.255648	-3.94714
Q5HYJ3	FAM76B	0.344984	2.65581	2.35906	0.0496709	0.290467	-3.94736
P61221	ABCE1	0.0990506	2.63597	3.3641	0.0116442	0.146065	-3.94804
Q13867	BLMH	0.0741817	2.64638	3.58139	0.00864688	0.127647	-3.94846
P43268	ETV4	0.336484	2.70233	2.20129	0.0628125	0.320347	-3.94854
Q9Y5Q0	FADS3	0.28989	2.55376	2.31527	0.0530108	0.297541	-3.94882
Q9UG01	IFT172	0.47494	2.60255	2.08777	0.0743843	0.351815	-3.95568
O95229	ZWINT	0.197873	2.61639	2.60442	0.0345534	0.244126	-3.96422
Q86YN6	PPARGC1B	-0.552838	2.68737	-2.04929	0.0787701	0.360723	-3.96451
Q9NYU1	UGGT2	0.325594	2.61621	2.75373	0.0277652	0.220875	-3.96592
Q5JTW2	CEP78	-0.796301	2.45644	-2.06142	0.0773604	0.358563	-3.96644
Q99456	KRT12	-0.812067	2.72133	-2.40127	0.0466531	0.284261	-3.96826
O43396	TXNL1	0.0887052	2.63094	3.425	0.0107051	0.140599	-3.96887
P38398	BRCA1	-0.276459	2.68368	-2.32043	0.0526061	0.297541	-3.9703
Q00537	CDK17	-0.316948	2.70052	-2.38619	0.0477091	0.286521	-3.97418
Q63HM1	AFMID	0.287702	2.47924	2.17134	0.0656787	0.327177	-3.9769
Q6UXV4	APOOL	-0.303334	2.66664	-2.36963	0.0488971	0.289362	-3.97901
Q9BYD6	MRPL1	-0.230152	2.6999	-2.65506	0.0320763	0.233671	-3.97904
Q6P444	MTFR2	-0.362567	2.70526	-2.24047	0.0592528	0.311061	-3.98368
Q9H0R6	QRSL1	-0.236473	2.68238	-2.42572	0.0449916	0.28119	-3.98478
Q9UGJ1	TUBGCP4	0.209369	2.62714	2.86756	0.0235339	0.204703	-3.98766
Q6PID8	KLHDC10	-0.421838	2.63442	-2.28558	0.0554046	0.304096	-3.98859
P80303	NUCB2	0.415317	2.27949	2.71058	0.0295713	0.225543	-3.99182
Q9NZC9	SMARCAL1	0.263932	2.5797	2.34934	0.0503932	0.291651	-3.99288
Q8TF50	ZNF526	0.536265	2.59015	2.01894	0.0824085	0.368782	-3.99363
Q15118	PDK1	-0.335728	2.66389	-2.3107	0.0533726	0.298449	-3.99656
Q5TKA1	LIN9	-0.318548	2.76112	-2.19601	0.0633086	0.32054	-4.00218
P49720	PSMB3	0.165469	2.62157	3.11607	0.0164847	0.176753	-4.003
Q13487	SNAPC2	0.456854	2.42315	2.0578	0.0777789	0.35953	-4.00396
Q8N6S5	ARL6IP6	0.306833	2.54801	2.55365	0.0372366	0.255049	-4.00413
Q6PKH6	DHRS4L2	0.552728	2.50519	2.12342	0.0705378	0.341475	-4.00603
O43765	SGTA	0.150074	2.61006	3.09673	0.0169433	0.176908	-4.00747
Q14376	GALE	0.0953552	2.6281	3.25812	0.0134952	0.159643	-4.00815
Q8IUI8	CRLF3	0.141192	2.61723	2.73798	0.0284109	0.223009	-4.00826
Q9Y5J1	UTP18	-0.171408	2.65088	-3.01114	0.0191418	0.186766	-4.01245
Q7RTP0	NIPA1	-0.605302	2.65321	-2.08721	0.0744472	0.351815	-4.0137
Q96N64	PWWP2A	-0.533992	2.55187	-2.28138	0.0557519	0.304899	-4.02053
P04183	TK1	0.14121	2.59909	3.17343	0.0152003	0.167333	-4.02203
Q4AC94	C2CD3	-0.666872	2.36908	-1.99518	0.0853731	0.373533	-4.02519
Q14680	MELK	-0.329678	2.58954	-2.16693	0.0661116	0.328658	-4.02569
Q15814	TBCC	0.116548	2.63183	2.88132	0.0230705	0.203552	-4.02651
Q9NV72	ZNF701	-1.24557	2.44459	-1.98484	0.0866952	0.376595	-4.02794
Q96LD4	TRIM47	-0.663133	2.68947	-1.99844	0.0849594	0.372846	-4.02954
Q9BYZ2	LDHAL6B	0.591647	2.39417	2.28091	0.0557912	0.304899	-4.03008
Q6P0N0	MIS18BP1	-0.783784	2.48389	-1.98089	0.0872048	0.377905	-4.03108
Q9H0R3	TMEM222	-0.572193	2.64041	-2.15423	0.0673738	0.331346	-4.03185
P09874	PARP1	0.0596961	2.61517	3.38571	0.0113012	0.143911	-4.04086
Q99943	AGPAT1	0.17833	2.6233	2.8066	0.0257088	0.211742	-4.04158
Q96PZ0	PUS7	0.128254	2.63158	2.92044	0.0218041	0.197654	-4.04239
P55039	DRG2	0.16818	2.58114	2.7372	0.0284433	0.223009	-4.04328
Q674X7	KAZN	0.380523	2.61646	2.15932	0.0668654	0.329921	-4.04675
Q8NDD1	C1orf131	-0.238631	2.77491	-2.27853	0.0559889	0.305291	-4.04846
O43237	DYNC1LI2	-0.205695	2.71666	-2.50377	0.0400823	0.264652	-4.04957
P38435	GGCX	0.37271	2.5836	2.21668	0.0613894	0.316332	-4.05221
Q9P2R6	RERE	0.366779	2.52713	2.37019	0.0488559	0.289362	-4.05447
Q8NFQ8	TOR1AIP2	0.200497	2.60654	2.45807	0.0428862	0.274434	-4.05663
Q5BJF2	TMEM97	0.187299	2.59443	2.97337	0.0202061	0.191839	-4.05738
Q13617	CUL2	0.100747	2.63004	2.82867	0.024898	0.209179	-4.05819
O60331	PIP5K1C	-0.536544	2.5818	-1.95494	0.0906325	0.385226	-4.06274
Q9H019	MTFR1L	-0.245403	2.62227	-2.4413	0.0439649	0.277623	-4.06521
O43298	ZBTB43	-0.548576	2.46239	-2.08736	0.0744302	0.351815	-4.06753
O43818	RRP9	0.116236	2.61594	2.96967	0.0203138	0.192225	-4.06774
P78509	RELN	0.624215	2.63068	1.94649	0.0917761	0.386311	-4.06879
P17252	PRKCA	0.244844	2.60754	2.34198	0.0509474	0.29321	-4.06908
Q7RTS9	DYM	0.30376	2.50229	2.26753	0.0569129	0.307101	-4.07382
Q9P2E5	CHPF2	1.01048	2.29566	1.95564	0.090539	0.385226	-4.07605
P01034	CST3	0.500268	2.5675	2.2249	0.0606424	0.314376	-4.07643
Q14679	TTLL4	-0.945799	2.16086	-1.94512	0.0919637	0.386311	-4.07729
Q13148	TARDBP	-0.103324	2.65029	-3.22241	0.014188	0.163211	-4.07841
Q9NUQ2	AGPAT5	-0.13146	2.6847	-2.68719	0.0306005	0.228184	-4.08149
Q9HC77	CENPJ	-0.330272	2.67584	-2.01725	0.0826168	0.369259	-4.08374
P51157	RAB28	1.12056	1.85073	1.96586	0.0891744	0.382786	-4.08461
Q9C004	SPRY4	-0.324602	2.59387	-2.41789	0.0455173	0.281603	-4.08731
Q9NX00	TMEM160	-0.365504	2.64338	-2.23426	0.0598034	0.312259	-4.08748
Q8ND76	CCNY	-0.232423	2.64731	-2.38693	0.0476569	0.286521	-4.08834
Q9Y679	AUP1	0.216319	2.62016	2.73073	0.0287129	0.223009	-4.08855
P84098	RPL19	-0.10119	2.65314	-3.67941	0.00757745	0.120727	-4.09004
Q6DCA0	AMMECR1L	-0.49144	2.68058	-2.12491	0.0703822	0.341018	-4.09048
P56589	PEX3	0.201385	2.70429	2.48394	0.0412749	0.269344	-4.09389
Q15526	SURF1	-0.286053	2.70138	-2.2709	0.0566289	0.306251	-4.09721
Q9NRM2	ZNF277	0.297252	2.61734	2.05747	0.0778165	0.35953	-4.09901
Q5VWQ0	RSBN1	-0.162664	2.6272	-2.5269	0.038736	0.259042	-4.10003
Q9Y421	FAM32A	-0.370252	2.78938	-2.14877	0.0679241	0.332886	-4.10104
Q13469	NFATC2	-0.182642	2.659	-2.40759	0.046218	0.283036	-4.10446
Q8TBE0	BAHD1	-0.571	2.37628	-1.98198	0.0870639	0.377519	-4.10481
Q96QT4	TRPM7	-0.393611	2.61489	-2.02256	0.0819657	0.367619	-4.10655
Q9Y2U8	LEMD3	0.288078	2.57187	2.2636	0.0572473	0.307535	-4.10989
Q8WU10	PYROXD1	-0.315075	2.60606	-2.18754	0.0641129	0.32225	-4.11067
Q9NR31	SAR1A	0.327852	2.60119	3.19504	0.0147446	0.164725	-4.11076
P82930	MRPS34	-0.155884	2.69607	-2.72811	0.0288233	0.223181	-4.11129
Q7Z5H3	ARHGAP22	-0.375019	2.88045	-2.00055	0.0846936	0.372354	-4.11444
P01116	KRAS	-0.551955	2.67498	-2.41221	0.0459025	0.282089	-4.11588
P26583	HMGB2	0.0779243	2.61453	3.70331	0.00733892	0.119361	-4.11608
Q8NBT2	SPC24	0.205845	2.59651	2.65787	0.0319441	0.23341	-4.11794
Q9UPY3	DICER1	0.213799	2.60044	2.22457	0.0606723	0.314376	-4.11959
Q14192	FHL2	0.218102	2.57579	2.51868	0.039209	0.26083	-4.12008
Q8NI51	CTCFL	-0.389791	2.59478	-2.04838	0.0788769	0.360973	-4.12105
Q8WW35	TCTEX1D2	-0.558505	2.62136	-1.89391	0.09922	0.399784	-4.12142
Q8WX92	NELFB	0.12324	2.62835	2.71152	0.0295307	0.225543	-4.122
O94919	ENDOD1	0.225544	2.52059	2.28781	0.0552212	0.303842	-4.12274
Q8TEB9	RHBDD1	0.234006	2.6578	2.28471	0.0554768	0.304096	-4.12391
Q14571	ITPR2	0.497681	2.51918	2.00558	0.0840632	0.371382	-4.12422
Q9Y467	SALL2	-0.211804	2.64826	-2.37918	0.0482084	0.288892	-4.12532
P62829	RPL23	0.13041	2.63529	3.57736	0.00869426	0.127827	-4.12798
P56645	PER3	0.289466	2.45754	2.31011	0.0534192	0.298449	-4.12824
P29401	TKT	0.0823864	2.64175	3.5777	0.00869026	0.127827	-4.12918
A5PL33	KRBA1	-0.44275	3.01407	-1.8816	0.101045	0.401691	-4.12928
Q13085	ACACA	0.0817011	2.62837	2.9707	0.0202836	0.192225	-4.13051
Q9BRQ3	NUDT22	-0.456099	2.66476	-2.04555	0.0792102	0.361599	-4.13617
Q9H8U3	ZFAND3	0.483461	2.72927	1.88021	0.101253	0.401966	-4.13763
P04080	CSTB	0.147777	2.58339	3.20543	0.0145305	0.164512	-4.1377
Q9P0T7	TMEM9	0.261828	2.63542	2.50227	0.0401711	0.264747	-4.13832
Q53TQ3	INO80D	0.719888	2.62379	1.86206	0.104009	0.407406	-4.14089
Q04759	PRKCQ	0.192983	2.57518	2.36947	0.0489082	0.289362	-4.1417
Q15048	LRRC14	-0.389302	2.76202	-2.04781	0.0789438	0.360973	-4.14236
Q9Y3D0	CIAO2B	0.265678	2.61622	2.5545	0.03719	0.255049	-4.1433
Q9H1B7	IRF2BPL	-0.276534	2.62904	-2.36422	0.0492916	0.289921	-4.14717
Q9NQT4	EXOSC5	0.177428	2.6098	2.91605	0.0219426	0.197974	-4.1472
Q8NDZ6	TMEM161B	-0.312536	2.55857	-2.24189	0.0591277	0.311061	-4.14832
Q9P0N9	TBC1D7	0.314676	2.61805	2.08229	0.074994	0.353459	-4.15339
Q9Y6B2	EID1	0.832731	2.55879	1.88513	0.100517	0.400645	-4.1536
Q15181	PPA1	0.11499	2.6143	3.59063	0.00853941	0.126538	-4.15543
Q8TF76	HASPIN	-0.383641	2.6516	-2.01287	0.0831564	0.370212	-4.15693
Q09161	NCBP1	0.150876	2.58893	3.05611	0.0179514	0.183377	-4.15706
Q9H9Y2	RPF1	-0.272297	2.68053	-2.37401	0.0485801	0.289215	-4.15952
Q9BQK8	LPIN3	-0.537655	2.79865	-1.89847	0.0985519	0.398543	-4.16016
Q05193	DNM1	-0.583419	2.55701	-1.92024	0.0954223	0.393301	-4.1607
Q9H6U6	BCAS3	-0.511764	2.63385	-1.85086	0.105746	0.410275	-4.16092
Q9H0A8	COMMD4	0.27633	2.56717	2.20502	0.0624651	0.320041	-4.16366
Q15287	RNPS1	-0.114839	2.66421	-3.26143	0.013433	0.159418	-4.16377
Q8NBI2	CYB561A3	0.880583	2.65214	1.91279	0.0964813	0.394785	-4.16377
Q9BXL7	CARD11	-0.25064	2.73007	-2.1321	0.0696319	0.338681	-4.16441
P00374	DHFR	0.110409	2.65739	2.81268	0.0254829	0.2108	-4.1682
Q9Y241	HIGD1A	-0.372225	2.81463	-2.15964	0.0668336	0.329921	-4.17151
Q92685	ALG3	0.316164	2.58169	2.46626	0.0423691	0.27305	-4.17453
Q93096	PTP4A1	0.207735	2.57822	2.74739	0.0280234	0.222199	-4.1753
P78312	FAM193A	-0.306019	2.62746	-2.03037	0.0810194	0.366403	-4.17639
O00487	PSMD14	0.0990711	2.66451	3.16366	0.0154114	0.169083	-4.17715
Q9UHN1	POLG2	-0.264852	2.67505	-2.34548	0.0506828	0.292388	-4.17932
Q8WUJ0	STYX	0.520706	2.49739	1.87289	0.102356	0.404028	-4.18102
O75030	MITF	0.500796	2.53892	1.97239	0.0883137	0.380489	-4.18119
Q96E22	NUS1	0.483512	2.48876	2.01448	0.0829577	0.370099	-4.18196
O60583	CCNT2	-0.339358	2.68088	-2.10334	0.0726802	0.347516	-4.18265
Q8IXB1	DNAJC10	0.140406	2.59393	2.47185	0.0420201	0.271765	-4.18435
Q92545	TMEM131	0.510884	2.32007	1.88739	0.100182	0.400232	-4.18493
Q92750	TAF4B	0.441501	2.6953	2.0626	0.0772253	0.358166	-4.18516
P30414	NKTR	0.200841	2.63682	2.24926	0.0584822	0.310165	-4.18535
Q9BVW5	TIPIN	0.231615	2.50712	2.15579	0.0672179	0.33121	-4.1855
Q99728	BARD1	0.273048	2.64174	2.06314	0.0771627	0.358104	-4.18563
Q969X6	UTP4	0.181213	2.62711	2.9418	0.0211437	0.194529	-4.18661
Q9BSA9	TMEM175	-0.98835	2.24824	-1.83094	0.108906	0.416087	-4.18747
O95379	TNFAIP8	-0.535381	2.37715	-2.21894	0.0611829	0.315605	-4.18877
Q9H7E9	C8orf33	-0.162625	2.68706	-2.55261	0.0372934	0.255049	-4.19273
Q9H4K7	MTG2	-0.428311	2.86668	-1.90383	0.0977712	0.396933	-4.1931
Q13233	MAP3K1	-0.382821	2.62096	-1.94849	0.0915045	0.386032	-4.19359
Q9BYK8	HELZ2	-0.332031	2.64532	-2.27734	0.056088	0.305569	-4.19447
P05937	CALB1	0.206612	2.61308	2.83824	0.024555	0.209179	-4.19471
P41240	CSK	0.0787948	2.64102	2.94267	0.0211175	0.194529	-4.19487
Q6GMV2	SMYD5	0.19041	2.60845	2.59427	0.0350731	0.246566	-4.19521
P62699	YPEL5	0.252685	2.72587	2.1691	0.0658985	0.328047	-4.2002
Q9HCM4	EPB41L5	0.396024	2.59674	1.91567	0.0960706	0.393833	-4.20058
Q99418	CYTH2	0.417524	2.63155	2.20501	0.0624654	0.320041	-4.201
O75616	ERAL1	-0.145134	2.7286	-2.63019	0.0332691	0.238768	-4.20465
Q9UG63	ABCF2	0.0736722	2.6103	3.29389	0.0128376	0.15619	-4.205
Q96DX4	RSPRY1	-0.38055	2.62377	-2.05434	0.07818	0.360522	-4.20581
Q9UJ41	RABGEF1	0.239895	2.59645	2.19619	0.0632915	0.32054	-4.20978
O94967	WDR47	-0.402838	2.57462	-1.92259	0.0950903	0.393227	-4.21052
O60762	DPM1	0.214251	2.60754	2.92427	0.0216841	0.197111	-4.21102
Q96FK6	WDR89	-0.178813	2.65587	-2.32616	0.0521592	0.296891	-4.21122
Q9BX70	BTBD2	0.669492	2.58495	1.97303	0.08823	0.380489	-4.21204
Q4G176	ACSF3	-0.323903	2.66261	-2.00963	0.0835581	0.370565	-4.21233
Q02410	APBA1	-0.637499	2.61454	-2.09527	0.0735584	0.350101	-4.21603
Q7KYR7	BTN2A1	-0.451856	2.65232	-1.82592	0.109716	0.417207	-4.21624
O60830	TIMM17B	-0.400225	2.67036	-2.44166	0.0439412	0.277623	-4.21704
O14548	COX7A2L	-0.215993	2.76463	-2.38963	0.0474662	0.286097	-4.21814
Q9HCE0	EPG5	0.627267	2.48117	1.85434	0.105203	0.409147	-4.21982
O75127	PTCD1	-0.254807	2.76412	-2.25581	0.0579148	0.308864	-4.2201
Q8TB61	SLC35B2	0.159834	2.62662	2.6064	0.0344529	0.244083	-4.22078
Q8WWH5	TRUB1	-0.26973	2.67745	-2.2445	0.0588981	0.311061	-4.2219
Q6ZWT7	MBOAT2	0.303344	2.60474	2.08533	0.0746551	0.35232	-4.22228
P35250	RFC2	0.0780748	2.63569	3.02155	0.018859	0.186766	-4.22354
Q9BXS5	AP1M1	-0.1232	2.64937	-2.69387	0.0303031	0.227788	-4.22407
Q9BWT6	MND1	0.205868	2.66164	2.22615	0.0605299	0.314245	-4.22517
O15439	ABCC4	-0.167337	2.65769	-2.34391	0.0508014	0.292834	-4.22623
Q9BT73	PSMG3	0.146773	2.59634	2.70801	0.0296826	0.225543	-4.22713
Q13114	TRAF3	-0.484142	2.74707	-1.82875	0.109258	0.416556	-4.22795
Q9NYH9	UTP6	-0.130779	2.65663	-2.57509	0.0360778	0.250259	-4.22808
P35240	NF2	-0.327575	2.55113	-1.98562	0.0865951	0.376595	-4.23004
Q9UBQ0	VPS29	0.170196	2.64292	2.82964	0.0248631	0.209179	-4.23202
Q9BZL1	UBL5	0.186691	2.64693	2.74237	0.0282292	0.222918	-4.23419
P39687	ANP32A	0.0792095	2.64123	3.53184	0.00924857	0.128718	-4.23436
Q14766	LTBP1	-0.835812	2.3883	-1.77036	0.119077	0.433369	-4.23589
O95273	CCNDBP1	0.449034	2.51094	2.25764	0.0577569	0.308864	-4.23625
P13667	PDIA4	0.0828724	2.62741	3.22155	0.014205	0.163211	-4.24076
Q9Y6Q9	NCOA3	-0.259825	2.69864	-2.14004	0.0688133	0.335881	-4.24081
Q8N357	SLC35F6	-0.301528	2.84469	-2.15295	0.0675029	0.33149	-4.24107
P21283	ATP6V1C1	0.117023	2.63152	2.60535	0.034506	0.244083	-4.24218
Q9H410	DSN1	-0.231353	2.68996	-2.27509	0.0562765	0.305641	-4.24355
Q7Z699	SPRED1	0.479752	2.41853	1.80964	0.112383	0.42183	-4.24436
Q8TCT9	HM13	0.24279	2.6098	2.77545	0.0269006	0.216237	-4.24555
O00748	CES2	0.43544	2.59554	1.85723	0.104755	0.408533	-4.24676
P02008	HBZ	0.150251	2.58647	3.53715	0.00918202	0.128718	-4.24932
O60739	EIF1B	0.119329	2.61867	3.2751	0.0131786	0.157688	-4.24966
Q15834	CCDC85B	-0.336704	2.54375	-1.86491	0.103572	0.407059	-4.25055
P35270	SPR	-0.173849	2.71288	-2.26421	0.0571949	0.307481	-4.2529
Q8NBP0	TTC13	0.40769	2.51109	1.83413	0.108393	0.415243	-4.25376
Q4G0T1	NA	0.328886	2.58059	1.94834	0.0915251	0.386032	-4.2566
Q9H5X1	CIAO2A	0.159791	2.63058	2.64974	0.0323275	0.234326	-4.25777
P25786	PSMA1	0.0844739	2.62111	3.41377	0.010872	0.141846	-4.2581
Q9H4I0	RAD21L1	-0.338936	2.57525	-2.461	0.0427003	0.273968	-4.25852
Q9Y5A9	YTHDF2	-0.106114	2.68698	-2.79155	0.0262777	0.213245	-4.26011
Q96HP0	DOCK6	-0.501086	2.57226	-1.75144	0.122436	0.439355	-4.26332
P49711	CTCF	0.173641	2.50278	2.22026	0.0610635	0.315437	-4.2638
Q07002	CDK18	-0.426352	2.5403	-1.88405	0.100678	0.400672	-4.27363
Q9H4P4	RNF41	-0.365566	2.63099	-1.89168	0.099548	0.399784	-4.27366
P11142	HSPA8	0.0786161	2.6229	3.73877	0.00699994	0.117686	-4.27449
Q9NPR9	GPR108	0.427757	2.57213	1.98229	0.0870238	0.377519	-4.27472
Q9NPJ3	ACOT13	-0.338822	2.69273	-2.82827	0.0249126	0.209179	-4.27489
Q15392	DHCR24	0.232541	2.58702	2.58112	0.0357592	0.248535	-4.27517
Q6N043	ZNF280D	-0.239104	2.54498	-2.32537	0.0522208	0.297008	-4.27624
Q15562	TEAD2	-0.50571	2.48651	-2.00506	0.0841277	0.371441	-4.2795
P62861	FAU	0.266548	2.53155	3.60179	0.00841162	0.125966	-4.27977
Q8IW41	MAPKAPK5	0.484375	2.61917	2.27173	0.0565582	0.306251	-4.28015
P13693	TPT1	0.116239	2.66825	3.01057	0.0191574	0.186766	-4.28293
Q9Y297	BTRC	-0.457706	2.55817	-1.99615	0.0852494	0.373371	-4.28295
Q14165	MLEC	0.13583	2.59238	2.72871	0.0287981	0.223181	-4.28316
Q8IVP5	FUNDC1	0.453299	2.61995	1.71615	0.128943	0.449384	-4.28337
Q9H1P3	OSBPL2	-0.247372	2.64275	-2.03585	0.0803617	0.363882	-4.28414
Q8N4V1	MMGT1	0.180924	2.50374	2.45745	0.0429252	0.274442	-4.28441
Q6NUM9	RETSAT	0.251428	2.55615	2.02474	0.081701	0.367296	-4.28657
Q9P032	NDUFAF4	-0.192086	2.6653	-2.3706	0.0488267	0.289362	-4.28671
P02545	LMNA	0.048828	2.63012	3.44102	0.0104718	0.139553	-4.28777
Q8NEV8	EXPH5	-0.407628	2.68229	-1.71972	0.12827	0.448959	-4.28879
Q03167	TGFBR3	-0.260142	2.75112	-1.91535	0.0961164	0.393833	-4.28902
Q99797	MIPEP	-0.240902	2.6509	-2.19432	0.0634682	0.320563	-4.29012
Q08623	PUDP	0.169308	2.66061	2.53727	0.0381474	0.257735	-4.29115
A5PLN9	TRAPPC13	-0.287782	2.68988	-2.25411	0.0580618	0.308864	-4.29266
Q8TCG2	PI4K2B	0.353801	2.64759	1.87015	0.102772	0.40542	-4.29394
Q9NVX2	NLE1	0.110837	2.63972	2.73517	0.0285278	0.223009	-4.29524
Q96GX9	APIP	0.110502	2.61842	2.84796	0.0242113	0.207857	-4.29539
Q6YHU6	THADA	0.176276	2.6489	2.28508	0.0554464	0.304096	-4.2976
Q9UHN6	CEMIP2	-0.563558	2.5887	-1.6841	0.135136	0.459733	-4.29875
Q14728	MFSD10	0.380682	2.57998	1.8292	0.109185	0.416497	-4.29891
Q66LE6	PPP2R2D	-0.270624	2.81834	-2.09288	0.0738213	0.350434	-4.29996
Q9NZW5	MPP6	-0.16084	2.64356	-2.36881	0.0489563	0.289362	-4.30063
Q13630	TSTA3	0.156006	2.6311	2.87142	0.0234031	0.204479	-4.30107
Q9Y2Q3	GSTK1	-0.137168	2.67009	-2.69974	0.0300438	0.226966	-4.30137
O95819	MAP4K4	0.201543	2.64169	2.29371	0.0547389	0.302535	-4.30261
Q9UBF2	COPG2	0.0928236	2.63107	2.77586	0.0268846	0.216237	-4.30484
Q96HC4	PDLIM5	0.153036	2.60008	2.90435	0.022316	0.199362	-4.30632
Q6UY14	ADAMTSL4	0.27188	2.66111	2.19724	0.0631925	0.32054	-4.30656
Q96IX5	ATP5MD	-0.212115	2.70447	-2.86109	0.0237554	0.205951	-4.30739
O60268	KIAA0513	-0.316975	2.74265	-1.89964	0.0983803	0.398461	-4.30879
Q9BTM9	URM1	0.301805	2.72312	2.3927	0.0472507	0.285512	-4.3096
Q9BX95	SGPP1	0.765202	2.29005	1.76504	0.120013	0.434306	-4.31053
Q8IY92	SLX4	0.388454	2.53708	2.09394	0.0737046	0.350338	-4.31154
Q9UPW6	SATB2	-0.153509	2.68514	-2.45354	0.0431749	0.275444	-4.31306
Q5JXC2	MIIP	0.691675	2.27558	1.66926	0.138097	0.462407	-4.31334
Q96Q42	ALS2	0.394709	2.71153	1.74308	0.12395	0.441949	-4.31462
Q86UP2	KTN1	0.132865	2.60651	2.47301	0.0419483	0.271542	-4.3162
Q06265	EXOSC9	0.112027	2.59627	2.93567	0.0213312	0.19491	-4.31679
O43572	AKAP10	-0.31511	2.73491	-1.8229	0.110205	0.41832	-4.31751
Q9H0S4	DDX47	0.113861	2.61798	2.7627	0.0274048	0.218726	-4.31757
Q8WY22	BRI3BP	0.254303	2.59916	2.51127	0.0396402	0.262776	-4.31828
P16070	CD44	0.399277	2.54663	1.83543	0.108185	0.415243	-4.31832
Q13620	CUL4B	0.106026	2.62073	2.66473	0.0316244	0.232008	-4.31838
A8CG34	POM121C	-0.364411	2.55898	-2.10449	0.0725552	0.347392	-4.31876
Q96CP6	GRAMD1A	0.446644	2.52773	2.33685	0.0513373	0.294056	-4.31887
Q13011	ECH1	-0.152905	2.69643	-2.69932	0.0300621	0.226966	-4.32089
O76003	GLRX3	0.0770629	2.63001	3.107	0.016698	0.176827	-4.32145
P15056	BRAF	-0.303822	2.57013	-2.10244	0.0727774	0.347752	-4.32258
P18084	ITGB5	-0.294534	2.59781	-1.85977	0.104362	0.407741	-4.32267
O15525	MAFG	-0.289283	2.75517	-1.89658	0.0988279	0.399214	-4.32561
P48047	ATP5PO	-0.120062	2.69108	-3.10877	0.0166564	0.176827	-4.33136
Q9BV86	NTMT1	0.228291	2.66462	2.84204	0.0244201	0.208908	-4.33375
P26038	MSN	0.0902	2.62556	3.53164	0.0092511	0.128718	-4.33476
P27348	YWHAQ	0.0880263	2.64191	3.20164	0.0146082	0.164682	-4.33495
Q8IWU2	LMTK2	-0.298607	2.58755	-1.99688	0.0851573	0.373263	-4.33553
Q9HCC9	ZFYVE28	0.665843	2.4747	1.62242	0.147845	0.475796	-4.33577
Q96AG3	SLC25A46	-0.487959	2.65746	-1.92706	0.0944607	0.391815	-4.33603
P02794	FTH1	0.199185	2.51301	2.67764	0.0310318	0.22918	-4.33614
Q9Y3B9	RRP15	-0.183218	2.64287	-2.7225	0.0290602	0.224122	-4.33614
E9PRG8	C11orf98	-0.183135	2.64763	-2.89207	0.022715	0.201932	-4.33827
Q9NRF2	SH2B1	-0.299117	2.69339	-1.89161	0.0995584	0.399784	-4.33903
P13196	ALAS1	-0.381363	2.80857	-1.78456	0.116614	0.430394	-4.3396
Q6ZRV2	FAM83H	-0.289588	2.64661	-1.88484	0.100561	0.400645	-4.34289
Q96IK5	GMCL1	-0.443382	2.65671	-1.66979	0.137991	0.462407	-4.3445
Q13426	XRCC4	0.142625	2.60458	2.54838	0.0375268	0.255923	-4.34483
O43900	PRICKLE3	-0.498511	2.52057	-1.86112	0.104154	0.407463	-4.34528
Q00403	GTF2B	0.163198	2.58909	2.54102	0.0379366	0.257376	-4.34538
Q96BK5	PINX1	-0.22068	2.6015	-2.23117	0.0600787	0.312657	-4.34585
Q8N165	PDIK1L	-0.530092	2.66752	-1.70079	0.131877	0.454786	-4.35092
Q9H0C5	BTBD1	-0.277516	2.69715	-1.98365	0.0868477	0.377032	-4.35162
P35251	RFC1	0.204287	2.59055	2.02415	0.081773	0.367296	-4.35231
P49356	FNTB	-0.156282	2.63516	-2.3583	0.0497269	0.29056	-4.35292
Q9UGC7	MTRF1L	-0.436395	2.45614	-1.85348	0.105337	0.409274	-4.35374
Q7Z3V4	UBE3B	-0.484794	2.60394	-1.75724	0.121398	0.436377	-4.35434
Q8N5G2	MACO1	-0.183357	2.58129	-2.18862	0.0640093	0.322065	-4.35632
Q5SZL2	CEP85L	-0.364122	2.69011	-1.74886	0.122903	0.440811	-4.35771
Q14839	CHD4	0.0808545	2.61582	2.90796	0.0222001	0.198815	-4.35824
P55082	MFAP3	-0.483499	2.6318	-1.83465	0.10831	0.415243	-4.35848
Q9H773	DCTPP1	0.165099	2.57118	2.73268	0.0286316	0.223009	-4.35946
Q9BRG1	VPS25	0.139123	2.60524	2.62092	0.0337254	0.241037	-4.36324
P12036	NEFH	0.356096	2.61461	2.0632	0.0771566	0.358104	-4.36588
Q9Y624	F11R	-0.153701	2.63666	-2.59108	0.0352382	0.246566	-4.36644
Q9UIS9	MBD1	0.586924	2.41317	1.85324	0.105375	0.409274	-4.36775
P27448	MARK3	-0.217427	2.63373	-2.25412	0.0580604	0.308864	-4.36799
Q8IWL3	HSCB	-0.544177	2.9129	-1.77398	0.118445	0.432947	-4.36818
O75394	MRPL33	-0.270679	2.76458	-1.90393	0.0977572	0.396933	-4.36837
Q99081	TCF12	0.246635	2.57276	2.32661	0.052125	0.296891	-4.36891
Q5VSL9	STRIP1	-0.133706	2.67408	-2.48627	0.041133	0.269114	-4.37189
Q9UJJ7	RPUSD1	0.423177	2.51964	1.70686	0.130711	0.453335	-4.375
Q5T1C6	THEM4	-0.239134	2.75107	-2.07409	0.0759155	0.355955	-4.37531
Q12857	NFIA	0.299462	2.62348	1.90423	0.0977132	0.396933	-4.3758
Q9NS91	RAD18	0.142946	2.61073	2.54074	0.0379526	0.257376	-4.3769
Q8IXK2	GALNT12	0.29297	2.49611	2.06004	0.0775194	0.358908	-4.37758
O00459	PIK3R2	0.171742	2.62989	2.15833	0.0669641	0.330183	-4.37799
Q96BT7	ALKBH8	0.264205	2.72145	1.94997	0.0913039	0.385883	-4.37801
Q9BYC9	MRPL20	-0.375552	2.61873	-2.1358	0.0692495	0.33733	-4.37847
Q0VD83	APOBR	-0.201652	2.68601	-2.07772	0.0755063	0.354934	-4.37865
P41250	GARS1	0.0734569	2.64053	3.16197	0.0154483	0.169232	-4.37884
Q9BRA2	TXNDC17	0.109751	2.65977	3.1055	0.0167337	0.176827	-4.38073
Q86V59	PNMA8A	-0.308509	2.57757	-1.7684	0.119421	0.433411	-4.3837
Q9NQC1	JADE2	-0.513104	2.72741	-1.62237	0.147855	0.475796	-4.38743
P78527	PRKDC	0.128487	2.6129	3.2331	0.0139768	0.162162	-4.38864
Q96AY2	EME1	-0.333729	2.54217	-1.68154	0.135641	0.460141	-4.39021
P13747	HLA-E	0.37455	2.68255	1.86246	0.103947	0.407406	-4.3912
Q14974	KPNB1	0.0690204	2.61874	3.40033	0.0110753	0.143109	-4.39157
P24864	CCNE1	-0.316307	2.58486	-1.7825	0.116969	0.430418	-4.3922
Q9NRG7	SDR39U1	-0.534878	2.98395	-1.80099	0.113826	0.424457	-4.39349
P12757	SKIL	-0.355377	2.71535	-1.64794	0.142457	0.468261	-4.395
A2VDJ0	TMEM131L	0.994598	2.12584	1.54772	0.164723	0.4987	-4.39621
Q5T9A4	ATAD3B	-0.26896	2.66535	-2.0964	0.073435	0.349743	-4.39627
O43303	CCP110	-0.246729	2.55962	-1.83875	0.107657	0.414147	-4.39658
Q9Y5N5	N6AMT1	-0.195439	2.70196	-2.22414	0.0607117	0.314376	-4.39682
Q96TC7	RMDN3	-0.149581	2.65151	-2.60167	0.0346936	0.24464	-4.39971
P36954	POLR2I	0.3887	2.48617	1.76696	0.119676	0.433951	-4.40052
O95573	ACSL3	0.122739	2.61341	2.78647	0.0264725	0.213871	-4.40135
Q8NHQ9	DDX55	0.155899	2.6382	2.24325	0.0590081	0.311061	-4.40179
P23276	KEL	0.290443	2.51779	1.74013	0.124488	0.442144	-4.4023
Q8TDJ6	DMXL2	0.307829	2.63447	1.86203	0.104014	0.407406	-4.40283
Q9NXS2	QPCTL	0.188455	2.59749	2.42439	0.0450808	0.28119	-4.40297
Q96G01	BICD1	0.28761	2.58106	2.15952	0.0668453	0.329921	-4.40389
O75718	CRTAP	0.202068	2.67145	2.42965	0.0447307	0.280541	-4.40397
Q9Y2K2	SIK3	0.347585	2.61526	1.95476	0.0906565	0.385226	-4.40504
Q10471	GALNT2	0.106041	2.66658	2.663	0.0317047	0.232363	-4.40654
P12318	FCGR2A	-0.125001	2.64543	-2.54752	0.0375745	0.256007	-4.40758
Q99497	PARK7	0.155216	2.60346	3.45361	0.0102923	0.137672	-4.40977
Q9Y606	PUS1	-0.0891435	2.68961	-2.73937	0.0283534	0.223009	-4.41251
P24539	ATP5PB	-0.13697	2.69981	-2.81695	0.025325	0.210694	-4.41434
Q9Y5B9	SUPT16H	0.0660267	2.63117	2.9786	0.0200552	0.191469	-4.4151
Q0P6H9	TMEM62	0.474733	2.34211	1.58372	0.156379	0.488796	-4.41593
P62310	LSM3	0.438505	2.52007	2.95322	0.0207994	0.19414	-4.41894
Q02818	NUCB1	0.232965	2.41949	2.07111	0.0762527	0.356615	-4.42151
P12955	PEPD	0.122867	2.61177	2.42294	0.0451777	0.28119	-4.42404
P49366	DHPS	0.189774	2.65225	2.24075	0.0592278	0.311061	-4.42467
Q7Z6J8	UBE3D	0.358744	2.5317	1.79032	0.11563	0.428018	-4.42745
Q00535	CDK5	-0.11615	2.63898	-2.47304	0.0419462	0.271542	-4.42861
P48426	PIP4K2A	0.163908	2.57758	2.55827	0.0369838	0.254128	-4.43091
Q2VPB7	AP5B1	-0.275682	2.64735	-1.80043	0.11392	0.424457	-4.43258
P32321	DCTD	-0.129002	2.70012	-2.6052	0.0345138	0.244083	-4.43306
Q9UHC7	MKRN1	0.240802	2.62865	2.16518	0.0662845	0.329286	-4.43384
Q8IZV5	RDH10	0.207369	2.58766	2.3104	0.0533963	0.298449	-4.43579
Q1L5Z9	LONRF2	-0.647645	2.18449	-1.59185	0.15455	0.485929	-4.43581
P35914	HMGCL	-0.159047	2.6509	-2.20387	0.0625718	0.320041	-4.43703
P0DP91	ERCC6	-0.310658	2.56163	-1.81393	0.111675	0.41982	-4.43802
P61244	MAX	0.243447	2.54784	2.28589	0.0553789	0.304096	-4.44192
P18887	XRCC1	0.115682	2.60676	2.58859	0.0353676	0.247233	-4.44236
P62820	RAB1A	0.128639	2.60711	3.11479	0.0165146	0.176753	-4.44319
O15131	KPNA5	-0.352105	2.67571	-1.68327	0.135299	0.459733	-4.44368
O95292	VAPB	0.210337	2.57357	2.68734	0.0305938	0.228184	-4.4467
O00764	PDXK	0.137783	2.6282	2.83525	0.0246615	0.209179	-4.44693
Q13352	ITGB3BP	-0.358631	2.61899	-1.76939	0.119248	0.433411	-4.45196
Q15776	ZKSCAN8	-0.648449	2.62128	-1.48955	0.179073	0.516935	-4.45575
Q96JB3	HIC2	-0.191315	2.62308	-2.47685	0.0417102	0.27121	-4.45585
Q96EQ0	SGTB	0.270925	2.53069	1.94788	0.0915877	0.386072	-4.45601
Q14542	SLC29A2	-0.233883	2.7096	-1.92723	0.094437	0.391815	-4.45697
P08133	ANXA6	0.171881	2.6445	2.05992	0.0775337	0.358908	-4.45745
Q8WTR2	DUSP19	0.589545	2.52331	1.54104	0.166316	0.501224	-4.45772
Q92844	TANK	0.208282	2.62766	1.99263	0.0856972	0.374274	-4.4578
O15382	BCAT2	-0.160051	2.71165	-2.23786	0.0594834	0.311484	-4.45809
P51151	RAB9A	-0.155796	2.70877	-2.27666	0.0561449	0.305569	-4.46074
Q9ULC4	MCTS1	0.167462	2.61994	2.91237	0.0220591	0.198372	-4.46085
Q7Z3Z4	PIWIL4	0.342	2.59997	1.79223	0.115304	0.427446	-4.46101
Q9BVQ7	SPATA5L1	-0.138715	2.66923	-2.24969	0.0584447	0.310165	-4.46106
Q16670	ZSCAN26	-0.302248	2.67867	-1.7299	0.126371	0.444616	-4.4642
Q7Z5W3	BCDIN3D	-0.367754	2.63714	-1.53603	0.167521	0.501483	-4.46525
Q8N9M1	C19orf47	0.170135	2.63642	2.07121	0.076242	0.356615	-4.46572
P17152	TMEM11	-0.24309	2.59719	-2.19993	0.0629402	0.320347	-4.46951
Q96A26	FAM162A	-0.145545	2.68872	-2.81853	0.0252673	0.210489	-4.4727
Q9BZQ6	EDEM3	0.294753	2.55717	2.0693	0.0764588	0.356665	-4.47538
Q8NBQ5	HSD17B11	0.172412	2.55356	2.43845	0.0441508	0.278116	-4.47562
Q9BW60	ELOVL1	0.270979	2.75714	2.26608	0.0570361	0.307116	-4.47614
P29374	ARID4A	-0.280996	2.7216	-1.86441	0.103648	0.407067	-4.47689
Q9BYG3	NIFK	-0.137339	2.68435	-2.46387	0.0425192	0.273532	-4.47908
P37275	ZEB1	0.630536	2.42031	1.50202	0.175905	0.513917	-4.48048
Q92800	EZH1	0.190178	2.72659	2.18377	0.0644734	0.323168	-4.4808
P0C2W1	FBXO45	-0.339006	2.65547	-1.84565	0.106565	0.411691	-4.48304
O75526	RBMXL2	0.177926	2.55052	2.81408	0.0254311	0.2108	-4.48319
P42336	PIK3CA	0.256052	2.60785	1.89522	0.0990277	0.399784	-4.48491
P05412	JUN	-0.465029	2.64998	-1.77215	0.118764	0.433369	-4.48641
Q96RQ3	MCCC1	-0.154147	2.71007	-2.17449	0.0653712	0.326093	-4.48738
Q9NYJ8	TAB2	-0.260431	2.60486	-1.90828	0.0971287	0.395873	-4.4875
Q9NRW1	RAB6B	0.265105	2.59216	1.99703	0.0851379	0.373263	-4.48874
Q4KMQ1	TPRN	0.236347	2.61282	1.95683	0.0903786	0.385223	-4.49007
Q71SY5	MED25	-0.352247	2.60797	-1.70614	0.130848	0.453335	-4.49156
Q8N9B5	JMY	-0.47705	2.58622	-1.53692	0.167306	0.501483	-4.49202
Q96HA1	POM121	0.185148	2.61704	2.32259	0.0524372	0.29747	-4.49211
Q69YU5	C12orf73	-0.53354	2.50442	-1.94583	0.0918666	0.386311	-4.49304
P30101	PDIA3	0.0793917	2.63039	3.42538	0.0106995	0.140599	-4.49885
P0DMM9	SULT1A3	-0.158171	2.62678	-2.3263	0.0521487	0.296891	-4.50051
Q7Z4Q2	HEATR3	0.191662	2.62733	2.46688	0.0423306	0.273044	-4.50107
P41227	NAA10	0.110059	2.63478	2.70475	0.0298242	0.226346	-4.50169
Q9H1J1	UPF3A	-0.566012	2.55411	-1.70618	0.130841	0.453335	-4.50208
P83876	TXNL4A	0.240507	2.62865	2.24766	0.0586219	0.310329	-4.5021
P11182	DBT	-0.315679	2.74916	-2.04574	0.0791878	0.361599	-4.50458
Q8WV60	PTCD2	-0.263726	2.73475	-1.84796	0.1062	0.411158	-4.50615
P43357	MAGEA3	0.29203	2.56195	1.89273	0.0993924	0.399784	-4.50869
Q8IXM6	NRM	0.271063	2.56301	2.3089	0.0535156	0.298528	-4.50916
Q96CP7	TLCD1	0.321286	2.4424	1.77205	0.118783	0.433369	-4.51086
Q96EZ8	MCRS1	0.253595	2.6713	1.7713	0.118914	0.433369	-4.51311
Q15165	PON2	0.319821	2.5704	1.89885	0.0984957	0.398537	-4.51346
A0PJW6	TMEM223	-0.25132	2.80263	-1.94748	0.0916425	0.386079	-4.51498
O43439	CBFA2T2	0.74375	2.47659	1.69855	0.132311	0.455736	-4.51774
Q92551	IP6K1	-0.263008	2.68174	-1.83006	0.109047	0.416189	-4.51802
Q9Y6I8	PXMP4	0.311179	2.58267	1.80019	0.11396	0.424457	-4.51862
O75970	MPDZ	-0.301198	2.41665	-1.67025	0.137896	0.462407	-4.51969
Q9NWK9	ZNHIT6	0.131843	2.61566	2.23501	0.0597368	0.312136	-4.51989
Q05823	RNASEL	-0.285934	2.73886	-1.8638	0.103742	0.407067	-4.52001
Q9NP50	SINHCAF	-0.317132	2.55877	-1.80115	0.113799	0.424457	-4.52243
Q96N06	SPATA33	0.482307	2.3249	1.53386	0.168044	0.501853	-4.52295
Q15390	MTFR1	0.253189	2.59473	1.82665	0.109597	0.417162	-4.52366
P48651	PTDSS1	0.398311	2.52348	2.26995	0.0567086	0.306454	-4.52392
Q7Z5U6	WDR53	-0.35065	2.6397	-1.65914	0.14015	0.464376	-4.52394
Q8N465	D2HGDH	-0.52914	2.61412	-1.46245	0.186138	0.526244	-4.52433
O75461	E2F6	0.327323	2.60426	1.58553	0.15597	0.488661	-4.52569
P49458	SRP9	-0.132994	2.59901	-2.98808	0.0197843	0.190575	-4.5275
Q8IXX5	TMEM183A	0.673288	2.2893	1.53549	0.167649	0.501483	-4.52766
Q969T7	NT5C3B	0.36201	2.58418	2.10616	0.0723746	0.347197	-4.53033
O15297	PPM1D	-0.351167	2.60626	-1.59449	0.15396	0.484705	-4.53085
Q16587	ZNF74	-0.378386	2.71984	-1.62723	0.146816	0.473923	-4.53114
Q15051	IQCB1	0.372173	2.56273	1.65929	0.14012	0.464376	-4.53204
Q9NUA8	ZBTB40	-0.404275	2.8577	-1.46647	0.185074	0.525209	-4.53212
P51957	NEK4	-0.383455	2.52226	-1.52189	0.170959	0.506601	-4.53289
Q8TD31	CCHCR1	0.239525	2.55451	1.77626	0.118049	0.432578	-4.53321
O15054	KDM6B	-0.370907	2.79908	-1.47964	0.181626	0.520375	-4.5335
Q8N635	MEIOB	-0.499663	2.57389	-1.54491	0.165391	0.500083	-4.53365
Q5T3U5	ABCC10	-0.482546	2.65354	-1.44444	0.190969	0.531094	-4.53477
Q9NRC8	SIRT7	-0.698278	2.50185	-1.53466	0.167851	0.501483	-4.53655
O94766	B3GAT3	-0.171331	2.70141	-2.07953	0.0753029	0.354455	-4.53683
Q8WZ82	OVCA2	0.162982	2.64245	2.06774	0.076636	0.357112	-4.53776
Q9Y3D3	MRPS16	-0.297194	2.71435	-2.42025	0.0453579	0.281603	-4.54041
Q8N4J0	CARNMT1	-0.361707	2.59499	-2.02912	0.0811702	0.366629	-4.54116
O15287	FANCG	0.332933	2.53604	1.68518	0.134923	0.459733	-4.54148
P60033	CD81	-0.217194	2.68968	-2.47974	0.0415321	0.270536	-4.54174
Q9H4A5	GOLPH3L	0.208837	2.6275	2.06759	0.0766539	0.357112	-4.54262
Q15464	SHB	-0.356941	2.60994	-1.5547	0.163074	0.497232	-4.54271
Q16626	MEA1	0.386344	2.37415	2.05557	0.0780379	0.360095	-4.54581
Q96PE7	MCEE	-0.492988	2.63428	-1.62048	0.148263	0.476046	-4.54687
Q9UQ49	NEU3	-0.322008	2.6361	-1.66766	0.138419	0.462992	-4.54703
O75071	EFCAB14	0.416327	2.65968	1.62548	0.14719	0.474495	-4.54765
Q04206	RELA	0.139358	2.64755	2.45414	0.0431367	0.275444	-4.54894
Q86VK4	ZNF410	-0.37395	2.68329	-1.49735	0.177085	0.515293	-4.54993
O60869	EDF1	0.173774	2.61771	2.94234	0.0211274	0.194529	-4.55011
Q96Q11	TRNT1	-0.103845	2.66968	-2.45144	0.0433096	0.275444	-4.55074
Q8IZL2	MAML2	0.496249	2.48679	1.40368	0.202325	0.543247	-4.55075
Q96B77	TMEM186	-0.544353	2.77193	-1.58842	0.155319	0.487291	-4.55125
Q9BVS5	TRMT61B	-0.323175	2.77689	-1.62029	0.148303	0.476046	-4.5527
Q9BRB3	PIGQ	0.789734	2.33289	1.41824	0.198201	0.536139	-4.55321
O75586	MED6	-0.303161	2.70691	-1.88889	0.0999598	0.399784	-4.55413
Q9P003	CNIH4	0.449009	2.5474	2.47424	0.0418719	0.271532	-4.55448
Q3SY69	ALDH1L2	-0.256593	2.7016	-1.78452	0.116622	0.430394	-4.55501
P13987	CD59	-0.134927	2.71654	-2.5953	0.0350203	0.246466	-4.55512
P28161	GSTM2	0.336785	2.65109	1.92224	0.095139	0.393227	-4.55686
Q8WW59	SPRYD4	-0.331088	2.69864	-2.01188	0.0832793	0.370212	-4.55732
Q8IWS0	PHF6	0.1316	2.59807	2.75459	0.0277305	0.220841	-4.55842
O15440	ABCC5	0.493499	2.77903	1.38635	0.207331	0.549378	-4.55914
Q9BV57	ADI1	0.144402	2.6863	2.28	0.0558668	0.305035	-4.56014
P00734	F2	-0.443945	2.66088	-1.59681	0.153442	0.483939	-4.56058
Q9UBK9	UXT	-0.197592	2.53815	-2.11544	0.0713818	0.344547	-4.56112
Q96HS1	PGAM5	-0.0921131	2.69394	-2.81371	0.0254447	0.2108	-4.56149
P08648	ITGA5	-0.124781	2.64961	-2.35616	0.0498851	0.291017	-4.56486
P40222	TXLNA	0.0975742	2.63486	2.50557	0.0399757	0.264429	-4.5649
P35606	COPB2	0.0633071	2.64877	3.05283	0.0180354	0.183939	-4.56499
Q6ZN18	AEBP2	-0.560824	2.54226	-1.81541	0.11143	0.419552	-4.56499
Q8WV07	LTO1	-0.604683	2.56971	-1.50393	0.175422	0.513539	-4.56505
O75167	PHACTR2	0.431913	2.53677	1.71579	0.129013	0.44941	-4.56568
P28749	RBL1	0.244503	2.6663	1.74617	0.123389	0.44096	-4.56584
Q9NWU2	GID8	0.295948	2.51685	2.31953	0.0526766	0.297541	-4.56654
Q7Z591	AKNA	-0.616748	2.43036	-1.45701	0.187584	0.527243	-4.56672
Q96G46	DUS3L	0.155633	2.63867	2.24201	0.0591169	0.311061	-4.56779
Q6P4A8	PLBD1	0.218671	2.699	1.91802	0.095737	0.393301	-4.57023
P49207	RPL34	-0.0954052	2.69621	-3.15418	0.0156192	0.170476	-4.57098
Q96PY5	FMNL2	-0.233292	2.5857	-1.95989	0.0899683	0.38474	-4.57182
Q13637	RAB32	0.236064	2.71214	1.90031	0.0982824	0.39834	-4.57264
Q9Y4E5	ZNF451	-0.169433	2.64175	-2.10958	0.0720078	0.346368	-4.57287
Q2NKJ3	CTC1	0.863796	2.62678	1.27662	0.241635	0.584219	-4.57447
Q6ZPD9	DPY19L3	0.30047	2.6464	1.66747	0.138458	0.462992	-4.57501
Q9BRQ0	PYGO2	-0.298463	2.66052	-1.78153	0.117137	0.43055	-4.57574
Q9P107	GMIP	-0.284634	2.60622	-1.68584	0.134793	0.459733	-4.57581
Q9H8G2	CAAP1	0.217518	2.55466	2.05232	0.0784155	0.360563	-4.57747
Q8NHG7	SVIP	-0.352022	2.67566	-2.09773	0.073289	0.349506	-4.57869
P09001	MRPL3	-0.161826	2.71926	-2.37416	0.0485691	0.289215	-4.5787
A6NEC2	NPEPPSL1	0.077058	2.6157	2.65681	0.0319937	0.233538	-4.57953
Q8TE04	PANK1	0.437585	2.57308	1.45013	0.18943	0.529384	-4.58027
Q7Z401	DENND4A	-0.236962	2.68744	-1.83759	0.10784	0.414634	-4.58054
O14545	TRAFD1	0.132715	2.58537	2.3979	0.0468875	0.284498	-4.58209
Q92995	USP13	0.296499	2.56545	2.12941	0.0699121	0.339628	-4.5831
Q9BYN8	MRPS26	-0.247904	2.7017	-2.36358	0.049338	0.289921	-4.58344
Q16649	NFIL3	-0.414258	2.75482	-1.53681	0.167332	0.501483	-4.58407
Q9HCM1	RESF1	-0.350929	2.72807	-1.40705	0.201362	0.541967	-4.58539
Q8NCH0	CHST14	-0.293317	2.72172	-1.77524	0.118225	0.432578	-4.58546
O75976	CPD	0.1248	2.63292	2.25411	0.0580618	0.308864	-4.58557
P23677	ITPKA	-0.212825	2.65452	-2.07732	0.0755511	0.354934	-4.58772
Q14694	USP10	0.0766275	2.61986	2.64296	0.0326508	0.235663	-4.58775
Q53R41	FASTKD1	-0.202651	2.75913	-1.91194	0.096603	0.394826	-4.5907
Q86YN1	DOLPP1	0.215732	2.68633	1.81689	0.111188	0.419414	-4.59173
Q9H0V1	TMEM168	-0.255584	2.60992	-1.74731	0.123182	0.440942	-4.59259
Q5TA50	CPTP	0.224662	2.64551	1.92908	0.0941786	0.391539	-4.59285
Q9UI08	EVL	0.270394	2.62775	1.54464	0.165455	0.500083	-4.59402
Q9H2U2	PPA2	-0.117686	2.65363	-3.11438	0.0165242	0.176753	-4.5942
P36639	NUDT1	0.19794	2.65321	2.17341	0.0654758	0.326391	-4.59627
O43414	ERI3	-0.22436	2.6945	-1.88317	0.100811	0.400979	-4.59692
P56556	NDUFA6	-0.1729	2.70201	-2.15415	0.0673823	0.331346	-4.59901
Q9Y2D4	EXOC6B	0.308838	2.66256	2.03734	0.0801842	0.363532	-4.59907
P42679	MATK	0.373342	2.50355	1.42935	0.195104	0.534143	-4.59964
Q96LI5	CNOT6L	-0.284191	2.73419	-1.88563	0.100443	0.400645	-4.59986
P04920	SLC4A2	0.184775	2.63668	1.92118	0.0952884	0.393227	-4.60071
Q6ZT21	TMPPE	-0.221105	2.67354	-1.98667	0.0864596	0.376595	-4.60075
P41208	CETN2	0.344059	2.53063	1.86798	0.103103	0.406313	-4.60128
Q8N142	ADSS1	0.187392	2.54922	2.41563	0.0456698	0.281603	-4.60142
Q96HA4	C1orf159	-0.431006	2.77866	-1.68501	0.134956	0.459733	-4.60259
P15927	RPA2	0.127361	2.62282	2.8071	0.02569	0.211742	-4.60568
Q8N128	FAM177A1	0.244164	2.54455	1.70834	0.130428	0.452602	-4.60599
Q9UDW1	UQCR10	-0.157044	2.72599	-2.67771	0.0310283	0.22918	-4.60663
Q9H4I2	ZHX3	0.391662	2.48201	1.47244	0.183505	0.522665	-4.60732
Q96ST3	SIN3A	-0.124345	2.64396	-2.31642	0.0529202	0.297541	-4.60922
Q8IXZ2	ZC3H3	-0.286035	2.72897	-1.52401	0.17044	0.505682	-4.60942
Q92499	DDX1	0.0936628	2.61763	3.02431	0.0187846	0.186383	-4.60994
Q5MNZ6	WDR45B	-0.283589	2.547	-1.84145	0.107227	0.41315	-4.61041
Q9Y2K5	R3HDM2	0.396086	2.52036	1.32847	0.224856	0.567416	-4.61047
Q13105	ZBTB17	0.524149	2.45223	1.18457	0.274065	0.616017	-4.61155
O14593	RFXANK	0.712052	2.17281	1.38291	0.20834	0.549844	-4.61208
P09327	VIL1	-0.308236	2.61284	-1.58974	0.155023	0.486954	-4.61374
Q16659	MAPK6	-0.57666	2.44454	-1.46214	0.186219	0.526267	-4.61499
P09132	SRP19	0.15391	2.64873	2.45193	0.0432777	0.275444	-4.61517
Q9Y6G9	DYNC1LI1	0.0875966	2.63298	2.65578	0.0320421	0.233656	-4.61751
Q92572	AP3S1	0.171386	2.57617	2.33106	0.051781	0.29613	-4.61764
Q15283	RASA2	0.337126	2.62596	1.7597	0.12096	0.435772	-4.61834
A8MW92	PHF20L1	-0.305475	2.62552	-1.7005	0.131934	0.454786	-4.61846
Q96A54	ADIPOR1	-0.412033	2.59158	-1.42682	0.195807	0.534388	-4.61965
Q8NG68	TTL	-0.279272	2.63991	-1.70902	0.130297	0.452364	-4.61983
Q9BT92	TCHP	-0.598045	2.45485	-1.38146	0.208764	0.55033	-4.6201
O14795	UNC13B	-0.335534	2.57635	-1.53965	0.166649	0.501483	-4.62107
O60238	BNIP3L	0.488698	2.55765	1.56135	0.161517	0.496023	-4.62145
O14880	MGST3	-0.169767	2.75065	-2.59163	0.0352099	0.246566	-4.62292
Q96D70	R3HDM4	-0.177677	2.70508	-1.94071	0.0925678	0.387504	-4.62369
Q9BQ69	MACROD1	-0.123831	2.70908	-2.28188	0.0557104	0.304899	-4.62412
Q8N4Q1	CHCHD4	-0.256401	2.50488	-2.37472	0.0485288	0.289215	-4.62504
Q8N531	FBXL6	0.467127	2.50384	1.76583	0.119874	0.434117	-4.62704
O43791	SPOP	-0.40394	2.59032	-1.53726	0.167223	0.501483	-4.62945
Q8N3Y1	FBXW8	0.310245	2.66319	1.38529	0.207641	0.549598	-4.63036
Q4ADV7	RIC1	0.184912	2.68988	1.95126	0.0911286	0.385883	-4.63256
Q7L273	KCTD9	-0.391002	2.60638	-1.64881	0.142276	0.468003	-4.63321
Q8N653	LZTR1	0.217624	2.58882	1.911	0.0967378	0.394826	-4.63324
Q9Y4C8	RBM19	-0.170594	2.65285	-2.04472	0.0793082	0.361819	-4.63385
Q9Y5W7	SNX14	0.426245	2.56123	1.47412	0.183065	0.522138	-4.63391
Q9BQI3	EIF2AK1	-0.277799	2.58348	-1.65001	0.142028	0.467398	-4.63407
Q96FV2	SCRN2	-0.200086	2.68382	-1.90948	0.096956	0.395391	-4.63558
Q9H583	HEATR1	0.0986465	2.60026	2.614	0.0340701	0.242599	-4.63638
P55036	PSMD4	0.0895367	2.62626	2.86912	0.0234809	0.204486	-4.63664
Q96NB3	ZNF830	-0.319983	2.58036	-1.92286	0.0950522	0.393227	-4.63728
Q7Z6I8	C5orf24	0.340612	2.64962	1.65669	0.140652	0.4654	-4.63906
Q96MW1	CCDC43	0.14591	2.62312	2.26187	0.0573946	0.307904	-4.6402
Q9H0W5	CCDC8	-0.304762	2.71842	-1.69054	0.133869	0.45841	-4.64061
Q8IV48	ERI1	-0.177552	2.67624	-2.24106	0.0592003	0.311061	-4.64158
Q8NBN3	TMEM87A	0.289935	2.56771	1.81582	0.111362	0.419515	-4.64243
P58546	MTPN	-0.147473	2.66623	-2.29098	0.0549612	0.302979	-4.64302
Q96KF7	SMIM8	0.253966	2.70754	1.72967	0.126412	0.444616	-4.644
Q86X53	ERICH1	-0.357507	2.59127	-1.63448	0.145276	0.472702	-4.64414
P46734	MAP2K3	0.184405	2.7219	1.95129	0.0911249	0.385883	-4.64449
Q6IA69	NADSYN1	0.168923	2.62874	1.96976	0.0886593	0.381251	-4.64485
Q9NXH9	TRMT1	0.112226	2.6282	2.37344	0.0486207	0.289215	-4.64668
Q9NVC6	MED17	-0.157608	2.70243	-2.05115	0.0785519	0.360563	-4.64715
Q6NS38	ALKBH2	-0.187088	2.68666	-1.9723	0.088325	0.380489	-4.65152
Q96PM5	RCHY1	0.364062	2.60604	1.75544	0.121719	0.436998	-4.65237
P60953	CDC42	-0.0903146	2.70292	-2.85012	0.0241358	0.20753	-4.65584
P61088	UBE2N	-0.142822	2.71203	-2.75184	0.027842	0.221243	-4.65682
O75475	PSIP1	0.0764803	2.62536	2.96345	0.0204961	0.193078	-4.65797
Q9Y5K5	UCHL5	0.0527875	2.64695	2.87081	0.0234237	0.204479	-4.65849
Q56NI9	ESCO2	-0.232265	2.6797	-1.60116	0.152477	0.482335	-4.65851
Q9GZL7	WDR12	0.0884094	2.61677	2.72451	0.028975	0.223878	-4.65853
Q14746	COG2	-0.194014	2.63984	-2.0247	0.0817053	0.367296	-4.66662
P49760	CLK2	-0.281797	2.51357	-1.90305	0.0978853	0.397174	-4.66671
Q96SI1	KCTD15	0.314658	2.7274	1.6567	0.140649	0.4654	-4.66806
Q9Y5V3	MAGED1	-0.606287	2.52693	-1.34554	0.219557	0.562131	-4.66864
Q96EN8	MOCOS	0.228336	2.65583	1.80314	0.113465	0.424138	-4.66923
Q9H173	SIL1	0.229941	2.6135	1.88936	0.0998897	0.399784	-4.6703
P49796	RGS3	-0.498383	2.56144	-1.08399	0.313561	0.65311	-4.67081
P07738	BPGM	0.2293	2.549	1.89198	0.099503	0.399784	-4.67211
Q9Y2G2	CARD8	-0.35994	2.70421	-1.38089	0.208931	0.55033	-4.67236
Q6ZN28	MACC1	0.277679	2.49217	1.43723	0.192937	0.533584	-4.67335
Q9NZC7	WWOX	-0.287868	2.66303	-1.57697	0.157913	0.491393	-4.67338
Q5W0B1	OBI1	-0.296918	2.60724	-1.56934	0.159663	0.493375	-4.67396
Q93074	MED12	0.145638	2.63842	1.98641	0.0864924	0.376595	-4.6743
Q15070	OXA1L	-0.15542	2.7355	-2.27626	0.0561787	0.305569	-4.67448
Q5VYS8	TUT7	-0.217624	2.68003	-2.29074	0.054981	0.302979	-4.67449
Q96SL8	FIZ1	0.377972	2.59594	1.34828	0.218716	0.56112	-4.67466
P82932	MRPS6	-0.339799	2.69556	-2.13532	0.0692985	0.337343	-4.67513
Q6YP21	KYAT3	0.11994	2.65367	2.32117	0.0525477	0.297541	-4.67797
Q9H857	NT5DC2	-0.176926	2.70991	-1.88516	0.100513	0.400645	-4.67919
A0AV96	RBM47	-0.286529	2.69746	-1.78418	0.11668	0.430394	-4.67991
Q9Y4K4	MAP4K5	-0.387462	2.60111	-1.46132	0.186438	0.526478	-4.68098
O60447	EVI5	-0.251858	2.66348	-1.55936	0.161982	0.496511	-4.68201
Q14681	KCTD2	-0.263164	2.71187	-1.46663	0.185031	0.525209	-4.6821
Q9NYA1	SPHK1	-0.207457	2.61343	-1.84185	0.107164	0.413129	-4.68216
Q92611	EDEM1	-0.409644	2.51953	-1.34368	0.220128	0.562361	-4.6836
Q86X83	COMMD2	-0.172042	2.70689	-2.093	0.073808	0.350434	-4.68546
Q8N720	ZNF655	-0.359558	2.52846	-1.48451	0.180368	0.518406	-4.68744
Q15629	TRAM1	0.205813	2.46608	2.18464	0.06439	0.323168	-4.68907
Q96SB8	SMC6	0.135552	2.62286	2.2796	0.0559	0.305035	-4.69016
O95299	NDUFA10	-0.233421	2.71544	-2.31164	0.0532976	0.298449	-4.69185
Q9H6T3	RPAP3	0.108921	2.66746	2.3924	0.0472713	0.285512	-4.69329
O95999	BCL10	-0.180375	2.68781	-2.22227	0.0608807	0.31494	-4.69329
P08631	HCK	-0.255583	2.70591	-3.19341	0.0147784	0.164725	-4.69472
Q9Y6M4	CSNK1G3	-0.482593	2.64822	-1.39934	0.20357	0.545783	-4.6961
Q86VZ5	SGMS1	-0.194911	2.69755	-2.18839	0.0640316	0.322065	-4.69742
Q9Y371	SH3GLB1	-0.120385	2.67596	-2.2618	0.0574008	0.307904	-4.69767
Q86YZ3	HRNR	-0.9657	2.74169	-1.33198	0.223757	0.566647	-4.69793
Q9UMF0	ICAM5	0.637578	2.25179	1.24901	0.250999	0.593256	-4.69858
Q8WW33	GTSF1	0.0846787	2.60352	2.93287	0.0214173	0.195174	-4.69864
Q9Y520	PRRC2C	0.0774009	2.62469	2.58112	0.0357588	0.248535	-4.70014
P53621	COPA	0.0877623	2.63515	2.82691	0.0249618	0.209351	-4.7003
O75182	SIN3B	-0.372757	2.75713	-1.47482	0.182881	0.521912	-4.70164
Q16880	UGT8	0.25703	2.55573	1.52913	0.169191	0.503827	-4.70289
Q8IWE4	DCUN1D3	-0.37025	2.78673	-1.28631	0.238419	0.582062	-4.70319
O00562	PITPNM1	-0.798295	2.28392	-1.56392	0.160919	0.49531	-4.70321
Q69YI7	NAIF1	-0.530616	2.71755	-1.35882	0.215511	0.557867	-4.70398
P49321	NASP	0.0519691	2.61588	3.29253	0.012862	0.156215	-4.70609
Q13523	PRPF4B	-0.100659	2.66523	-2.39141	0.047341	0.28558	-4.70832
Q96JC1	VPS39	-0.169736	2.68907	-1.96821	0.0888639	0.381905	-4.70895
Q86VU5	COMTD1	-0.164995	2.65859	-2.29237	0.0548479	0.302705	-4.70961
O75563	SKAP2	0.318612	2.53632	1.68648	0.134666	0.459733	-4.71644
Q14CW9	ATXN7L3	-0.329476	2.54089	-1.448	0.190005	0.530362	-4.71851
Q9UNH7	SNX6	0.106467	2.59547	2.35401	0.0500447	0.291479	-4.71941
Q16718	NDUFA5	-0.171919	2.70978	-2.41195	0.0459201	0.282089	-4.72019
Q8TEQ8	PIGO	-0.31928	2.52886	-1.43594	0.193291	0.533584	-4.72061
P18031	PTPN1	0.085795	2.62546	2.56403	0.0366709	0.252936	-4.72086
O95429	BAG4	0.26323	2.55089	1.95046	0.0912373	0.385883	-4.72135
Q53EU6	GPAT3	-0.205598	2.72184	-1.83403	0.10841	0.415243	-4.72148
Q12851	MAP4K2	-0.485828	2.36925	-1.2348	0.255942	0.599322	-4.72506
O00192	ARVCF	0.252889	2.65694	1.50008	0.176395	0.51452	-4.72695
O43166	SIPA1L1	-0.326998	2.62986	-1.26555	0.245354	0.585994	-4.7271
Q8WZ73	RFFL	-0.464067	2.38331	-1.59758	0.153271	0.483792	-4.73198
Q9NP80	PNPLA8	-0.262282	2.7085	-1.60821	0.150926	0.480148	-4.73217
P61916	NPC2	0.126802	2.62093	2.24842	0.0585556	0.310204	-4.73335
P51788	CLCN2	0.250103	2.5333	1.40676	0.201445	0.541967	-4.73388
Q02952	AKAP12	-0.420863	2.46325	-1.06398	0.321945	0.658876	-4.73399
Q9UKD1	GMEB2	-0.281902	2.6128	-2.01526	0.0828608	0.369927	-4.73402
Q01850	CDR2	-0.354265	2.67176	-1.5381	0.167023	0.501483	-4.73502
Q9HBH9	MKNK2	0.278153	2.40697	1.39696	0.204253	0.546338	-4.73716
Q99956	DUSP9	0.249515	2.69151	1.51083	0.173696	0.511844	-4.73717
Q7Z628	NET1	-0.436487	2.66395	-1.45334	0.188569	0.528181	-4.7404
P02765	AHSG	0.533815	2.83385	1.68205	0.135541	0.460141	-4.7407
Q6ZSR9	NA	-0.193634	2.72692	-1.71731	0.128726	0.448959	-4.74085
Q9BWJ5	SF3B5	0.174931	2.79239	1.91817	0.0957156	0.393301	-4.74147
Q86XK3	SFR1	-0.266005	2.7202	-1.42251	0.197005	0.53492	-4.74396
P51808	DYNLT3	0.908736	2.45121	1.44697	0.190285	0.530377	-4.745
Q6PD74	AAGAB	0.184781	2.6165	2.11206	0.071742	0.345761	-4.74558
Q8N697	SLC15A4	0.325284	2.65819	1.36844	0.212622	0.555893	-4.7472
Q03188	CENPC	-0.197266	2.65426	-1.93506	0.0933469	0.389766	-4.74754
Q96D15	RCN3	-0.424658	2.38848	-1.36485	0.213695	0.556096	-4.74756
Q8N9Q2	SREK1IP1	0.245747	2.65883	1.57208	0.159034	0.492564	-4.74815
Q96CP2	FLYWCH2	-0.150652	2.6032	-2.03691	0.0802352	0.363536	-4.74864
Q9BSK2	SLC25A33	-0.209404	2.58344	-1.89936	0.0984219	0.398461	-4.74868
O14936	CASK	-0.488824	2.47795	-1.55026	0.164121	0.498242	-4.74882
Q9NT62	ATG3	0.142392	2.67122	2.52709	0.038725	0.259042	-4.74999
Q96TA2	YME1L1	-0.130795	2.67827	-2.34267	0.0508948	0.29314	-4.7535
Q5RL73	RBM48	0.427143	2.64808	1.26763	0.244649	0.585994	-4.75353
Q9P2K6	KLHL42	-0.337104	2.66803	-1.32647	0.225482	0.56785	-4.75441
P07311	ACYP1	0.0846225	2.62295	2.34723	0.0505514	0.292088	-4.75606
Q9BTD8	RBM42	-0.122922	2.6427	-2.32405	0.0523233	0.297359	-4.7562
Q8NBW4	SLC38A9	0.252309	2.6105	1.45149	0.189064	0.528958	-4.75752
Q96T88	UHRF1	0.130334	2.62281	2.34002	0.0510961	0.293607	-4.75793
Q99571	P2RX4	-0.482751	2.8368	-1.1583	0.283963	0.626496	-4.75811
P33316	DUT	0.065799	2.62243	3.19869	0.014669	0.164682	-4.75857
O60674	JAK2	-0.241519	2.78486	-1.50282	0.175701	0.513603	-4.75864
Q86UW6	N4BP2	-0.2108	2.60675	-1.59224	0.154463	0.485865	-4.75867
Q8N2G6	ZCCHC24	0.480443	2.46796	1.43081	0.194702	0.534029	-4.75897
Q9Y619	SLC25A15	-0.245016	2.59792	-1.73394	0.125624	0.443656	-4.75908
Q9H211	CDT1	-0.318515	2.5454	-1.60372	0.151912	0.481647	-4.75993
O43766	LIAS	-0.365	2.6768	-1.55748	0.162423	0.496511	-4.76003
Q86UY5	FAM83A	-0.222694	2.74619	-1.91633	0.0959772	0.393832	-4.76134
O14617	AP3D1	0.155153	2.61054	2.25409	0.0580632	0.308864	-4.76144
Q8IY47	KBTBD2	-0.197649	2.67251	-1.69581	0.132841	0.456831	-4.762
Q9BV79	MECR	-0.143405	2.69734	-1.97745	0.087652	0.379164	-4.76408
P29966	MARCKS	0.24038	2.24243	1.71293	0.129553	0.450861	-4.76538
Q6PIW4	FIGNL1	-0.186525	2.56249	-1.95265	0.0909413	0.385883	-4.7657
Q9Y5B8	NME7	0.157145	2.60841	2.0416	0.0796768	0.362362	-4.76581
Q70CQ3	USP30	-0.379287	2.65167	-1.29026	0.23712	0.581236	-4.76725
Q9BTW9	TBCD	0.0935511	2.59629	2.39902	0.0468093	0.284261	-4.76758
Q8IZ69	TRMT2A	0.0966568	2.60038	2.46694	0.0423265	0.273044	-4.76905
Q96HD1	CRELD1	0.401428	2.55496	1.49914	0.176632	0.515005	-4.77083
P43362	MAGEA9	0.152103	2.63681	2.06945	0.076442	0.356665	-4.77141
Q86YC2	PALB2	-0.373712	2.50748	-1.09994	0.30701	0.647448	-4.77297
Q01780	EXOSC10	0.111271	2.60984	2.42531	0.0450191	0.28119	-4.77334
Q8IX04	UEVLD	-0.274273	2.68538	-1.52742	0.169607	0.504032	-4.7757
Q92917	GPKOW	0.0839836	2.64925	2.46271	0.0425924	0.27376	-4.77585
Q9H467	CUEDC2	0.190862	2.66605	1.60524	0.15158	0.481383	-4.77644
Q8NB15	ZNF511	0.223635	2.56131	1.62765	0.146726	0.473923	-4.77688
Q6PIU2	NCEH1	0.325128	2.53162	1.73296	0.125804	0.443765	-4.77718
Q7KZF4	SND1	0.0346923	2.64176	3.25809	0.0134959	0.159643	-4.77987
Q9NU22	MDN1	0.105704	2.60839	2.30401	0.0539061	0.299386	-4.78085
P19525	EIF2AK2	0.1213	2.65276	2.20009	0.062925	0.320347	-4.78153
Q12986	NFX1	0.1906	2.58053	1.7753	0.118215	0.432578	-4.78372
Q03154	ACY1	0.0714812	2.63543	2.50135	0.0402259	0.264747	-4.78392
Q13286	CLN3	-0.282966	2.62593	-1.57869	0.15752	0.490595	-4.78713
Q9H3N1	TMX1	0.140025	2.60842	2.59127	0.0352286	0.246566	-4.78713
Q8TDB8	SLC2A14	-0.138658	2.70609	-2.45003	0.0433998	0.275777	-4.78913
Q9NPA0	EMC7	0.201387	2.56203	2.12749	0.0701113	0.340159	-4.79009
Q9UL33	TRAPPC2L	0.183621	2.61647	1.77538	0.118201	0.432578	-4.79062
Q9Y5J7	TIMM9	-0.236506	2.64719	-2.35439	0.0500163	0.291479	-4.79069
Q4G0I0	CCSMST1	-0.22055	2.83357	-1.76343	0.120299	0.434633	-4.79438
Q92616	GCN1	0.061365	2.62259	2.72225	0.0290711	0.224122	-4.79468
P04114	APOB	0.280034	2.5361	1.77598	0.118098	0.432578	-4.79672
P20336	RAB3A	0.456925	2.2778	1.21941	0.261382	0.604977	-4.79733
Q8N8R5	C2orf69	0.34249	2.56329	1.40228	0.202726	0.543923	-4.79779
Q7L591	DOK3	-0.202877	2.65762	-1.67998	0.135952	0.460381	-4.79873
P62253	UBE2G1	0.25039	2.63243	2.05014	0.0786706	0.360563	-4.80023
Q9H825	METTL8	-0.364963	2.69571	-1.50272	0.175727	0.513603	-4.80045
Q13332	PTPRS	0.222815	2.63281	1.42062	0.197535	0.535135	-4.80298
Q99941	ATF6B	0.301835	2.50268	1.42687	0.195792	0.534388	-4.80369
Q2TAA5	ALG11	0.195237	2.62698	1.78208	0.117042	0.430418	-4.80435
Q9H3R0	KDM4C	0.406648	2.5762	0.658793	0.530665	0.802576	-4.8045
Q66K89	E4F1	-0.232865	2.73854	-1.48168	0.1811	0.519491	-4.80476
Q8TBF5	PIGX	0.25478	2.75554	1.35026	0.218112	0.560561	-4.80569
Q6NVY1	HIBCH	-0.149897	2.71411	-2.29746	0.0544342	0.301338	-4.80674
Q92625	ANKS1A	0.149698	2.61508	1.93147	0.0938456	0.390826	-4.80707
P78563	ADARB1	0.276789	2.52641	1.23251	0.256743	0.599589	-4.80723
Q86VQ1	GLCCI1	0.229024	2.68091	1.60404	0.151842	0.481647	-4.80763
Q03519	TAP2	0.408023	2.45494	1.09748	0.308013	0.647683	-4.80768
Q9Y5J9	TIMM8B	0.237011	2.78383	2.11531	0.0713953	0.344547	-4.80798
Q96RR1	TWNK	-0.319497	2.66439	-1.36134	0.214749	0.55689	-4.80862
Q8IZN3	ZDHHC14	-0.521107	2.47171	-1.50572	0.174973	0.513051	-4.80956
Q8N0V3	RBFA	-0.259977	2.77608	-1.44547	0.190691	0.531094	-4.80984
Q7KZN9	COX15	-0.18921	2.68353	-1.74158	0.124223	0.442053	-4.81092
Q9NNW7	TXNRD2	-0.190579	2.71029	-2.41131	0.0459633	0.282089	-4.81136
Q86TS9	MRPL52	-0.301257	2.68917	-1.71155	0.129816	0.45134	-4.81306
Q9NTK5	OLA1	0.0951527	2.61894	2.95027	0.0208879	0.194498	-4.8133
P19404	NDUFV2	-0.109589	2.69014	-2.70993	0.0295993	0.225543	-4.81431
Q71F56	MED13L	0.186849	2.7066	1.56204	0.161356	0.496012	-4.81511
Q9HAU4	SMURF2	0.472662	2.64188	1.2681	0.244493	0.585994	-4.81648
P23458	JAK1	-0.206918	2.55197	-1.56332	0.161059	0.495457	-4.81695
P56524	HDAC4	0.264643	2.56396	1.39176	0.205758	0.547807	-4.81805
Q96PZ2	FAM111A	-0.269361	2.75957	-1.28096	0.240189	0.583777	-4.82019
Q9BUK0	CHCHD7	0.20926	2.74109	1.88432	0.100638	0.400672	-4.8205
Q6AHZ1	ZNF518A	-0.468456	1.9441	-0.902739	0.396057	0.718013	-4.82073
P23743	DGKA	-0.40196	2.57049	-1.45684	0.187631	0.527243	-4.82078
Q9UDW3	ZMAT5	-0.368706	2.41112	-1.16653	0.280829	0.622988	-4.82196
Q93015	NAA80	-0.261732	2.54409	-1.55498	0.163007	0.497232	-4.82263
Q8N2I9	STK40	0.506587	2.54608	1.30535	0.232208	0.576986	-4.82293
O95402	MED26	-0.195141	2.60814	-1.66565	0.138826	0.463537	-4.82415
Q9ULV3	CIZ1	0.143178	2.6528	2.12311	0.0705706	0.341475	-4.8268
Q9UJY4	GGA2	0.132269	2.61495	2.02636	0.081504	0.367091	-4.82691
Q9H869	YY1AP1	-0.202029	2.67955	-1.63618	0.144916	0.472311	-4.8278
Q96A08	H2BC1	0.320102	2.62215	1.94092	0.0925386	0.387504	-4.82872
Q13363	CTBP1	0.131574	2.61766	2.22858	0.060311	0.313333	-4.82961
Q53H12	AGK	-0.12184	2.67217	-2.45177	0.0432881	0.275444	-4.83013
P78346	RPP30	0.151967	2.58933	2.37481	0.0485218	0.289215	-4.83113
P43378	PTPN9	-0.172719	2.62621	-1.78345	0.116805	0.430418	-4.83154
Q86XR8	CEP57	-0.252216	2.651	-1.37292	0.211287	0.554398	-4.83171
Q9NYL9	TMOD3	0.0767342	2.64274	2.41843	0.0454811	0.281603	-4.83175
O14975	SLC27A2	0.153108	2.54139	2.05171	0.0784872	0.360563	-4.83229
Q9BT22	ALG1	0.194035	2.62658	1.88852	0.100015	0.399785	-4.83347
Q9NX47	MARCHF5	-0.231444	2.60089	-1.93345	0.0935694	0.390126	-4.83662
P68366	TUBA4A	0.17357	2.59387	3.33329	0.0121526	0.149854	-4.839
Q9P244	LRFN1	-0.330907	2.72422	-1.36052	0.214999	0.557294	-4.83927
Q96QE5	TEFM	-0.29217	2.59699	-1.56679	0.160254	0.494235	-4.83969
P42858	HTT	-0.1974	2.64574	-1.47097	0.183888	0.523544	-4.84045
O75446	SAP30	0.154844	2.59242	2.07149	0.0762099	0.356615	-4.84138
Q86US8	SMG6	0.215963	2.57877	1.66994	0.137959	0.462407	-4.84279
Q06547	GABPB1	-0.245977	2.6558	-1.8638	0.103742	0.407067	-4.84321
Q8WUD1	RAB2B	0.225398	2.48705	1.95446	0.0906976	0.385226	-4.8433
Q5K651	SAMD9	0.304387	2.74631	1.01129	0.344871	0.677339	-4.84363
Q6NTE8	MRNIP	-0.269376	2.59898	-1.27026	0.243766	0.585696	-4.84378
Q6UW63	POGLUT2	0.238979	2.61082	1.71828	0.128541	0.448959	-4.84406
Q96CV9	OPTN	0.322322	2.55844	1.116	0.300521	0.64291	-4.84409
O15212	PFDN6	0.0726395	2.60312	2.68327	0.0307771	0.228875	-4.84824
O00401	WASL	0.209288	2.61531	1.85724	0.104753	0.408533	-4.84846
O95782	AP2A1	-0.0561519	2.65326	-2.74268	0.0282167	0.222918	-4.84885
Q13616	CUL1	0.0817233	2.62565	2.37125	0.0487794	0.289362	-4.84988
Q7L592	NDUFAF7	-0.237636	2.70124	-1.66455	0.139049	0.463537	-4.85066
P18858	LIG1	0.0942515	2.62013	2.35271	0.0501415	0.291651	-4.85067
Q96GJ1	TRMT2B	-0.51612	2.50834	-1.08135	0.314659	0.653733	-4.85193
Q9NSI6	BRWD1	-0.318575	2.72607	-1.33511	0.222782	0.565558	-4.85217
O94887	FARP2	0.237045	2.72489	1.36656	0.213183	0.556085	-4.85247
Q6P5X5	C22orf39	-0.33429	2.6244	-1.82498	0.109868	0.417566	-4.85341
Q9BRJ2	MRPL45	-0.205717	2.71267	-2.04181	0.0796521	0.362362	-4.85377
Q8IYQ7	THNSL1	-0.216166	2.66739	-1.54874	0.164481	0.4987	-4.85437
P82980	RBP5	0.233463	2.58401	1.7206	0.128106	0.448959	-4.85571
O95271	TNKS	0.418652	2.41448	1.15502	0.285221	0.628274	-4.85646
Q8WWW8	GAB3	0.254831	2.54427	1.16679	0.280732	0.622963	-4.85738
O95905	ECD	0.134958	2.61659	2.06487	0.076965	0.357644	-4.85923
P23327	HRC	-0.233879	2.57369	-2.00057	0.0846908	0.372354	-4.86042
Q99986	VRK1	0.0973535	2.58665	2.62931	0.033312	0.23884	-4.86172
O76021	RSL1D1	-0.0759302	2.67468	-2.82999	0.0248503	0.209179	-4.86312
O75419	CDC45	0.0939711	2.62478	2.52503	0.0388431	0.259061	-4.86402
Q15274	QPRT	0.0768772	2.61005	2.54447	0.0377443	0.256923	-4.86432
P98170	XIAP	0.163701	2.68893	1.86178	0.104053	0.407406	-4.8653
Q15831	STK11	-0.299347	2.51578	-1.44416	0.191046	0.531094	-4.86615
O75915	ARL6IP5	0.287609	2.53301	1.95858	0.0901444	0.38474	-4.86644
Q9H330	TMEM245	0.216824	2.61881	1.6369	0.144765	0.472128	-4.86869
Q6NZY4	ZCCHC8	-0.107555	2.65729	-2.25781	0.0577431	0.308864	-4.86882
O15083	ERC2	0.247488	2.53304	1.67371	0.137201	0.462407	-4.86955
Q08345	DDR1	-0.305973	2.74337	-1.14033	0.290904	0.633425	-4.86976
B7ZAP0	RABGAP1L	0.494907	2.42626	1.46315	0.185952	0.526126	-4.86993
P16284	PECAM1	-0.247952	2.68354	-1.34761	0.218923	0.561255	-4.87003
P51825	AFF1	0.324071	2.57367	1.509	0.174153	0.512439	-4.87096
O15230	LAMA5	0.458679	2.51222	0.82623	0.435374	0.745428	-4.87236
Q96AE4	FUBP1	0.0800054	2.64243	2.97654	0.0201144	0.191469	-4.87268
Q16698	DECR1	-0.149504	2.7135	-2.52704	0.0387276	0.259042	-4.87605
P61968	LMO4	0.299695	2.62074	1.5167	0.17224	0.50876	-4.87695
Q7L590	MCM10	-0.236272	2.6724	-1.34426	0.21995	0.562131	-4.88001
Q01650	SLC7A5	-0.162626	2.68673	-2.37279	0.0486681	0.289261	-4.88207
Q9HCJ3	RAVER2	0.427218	2.63593	1.13483	0.293054	0.63517	-4.88303
Q13158	FADD	-0.305098	2.61846	-1.83581	0.108125	0.415243	-4.88443
B5ME19	EIF3CL	0.0654616	2.63347	2.88664	0.0228939	0.202778	-4.88449
Q96B45	BORCS7	0.260275	2.63401	1.61988	0.148392	0.476046	-4.88575
Q7Z434	MAVS	-0.132811	2.69277	-2.15317	0.067481	0.33149	-4.88603
Q9NWS6	FAM118A	-0.170927	2.7254	-1.7235	0.127563	0.44758	-4.88649
Q9NRP4	SDHAF3	-0.205798	2.62821	-1.66985	0.137977	0.462407	-4.88727
Q969J3	BORCS5	0.231978	2.66828	1.75701	0.121439	0.436377	-4.8873
O00462	MANBA	0.219931	2.63632	1.38293	0.208331	0.549844	-4.88868
Q8N612	FAM160A2	0.271705	2.63373	1.21389	0.263359	0.606565	-4.8888
P22695	UQCRC2	-0.129144	2.69653	-2.48459	0.0412353	0.269327	-4.89039
Q6NSJ5	LRRC8E	0.242401	2.50551	1.31749	0.228322	0.571433	-4.89053
Q96DM3	RMC1	-0.131072	2.60879	-1.94977	0.0913304	0.385883	-4.89193
P23368	ME2	-0.184724	2.71459	-1.92278	0.0950631	0.393227	-4.89439
O75319	DUSP11	-0.21035	2.7826	-1.47614	0.182539	0.521491	-4.89466
A6NJ78	METTL15	-0.203524	2.74778	-1.51437	0.172816	0.510111	-4.8947
Q7Z3B3	KANSL1	-0.190392	2.69139	-1.61202	0.150094	0.478847	-4.896
P07942	LAMB1	0.310061	2.45367	1.38337	0.208204	0.549844	-4.8962
Q8TF68	ZNF384	-0.401569	2.53294	-1.03145	0.335951	0.66923	-4.89689
Q96PU5	NEDD4L	0.179275	2.64342	1.62595	0.147089	0.474495	-4.897
P03915	MT-ND5	-0.144875	2.6557	-1.86501	0.103556	0.407059	-4.89793
Q9GZY0	NXF2	0.218423	2.57744	1.49075	0.178766	0.516675	-4.89832
P25963	NFKBIA	-0.446997	2.65497	-1.62782	0.146689	0.473923	-4.89913
Q13596	SNX1	0.0885968	2.61439	2.49227	0.0407694	0.267245	-4.90007
Q9BTC8	MTA3	0.237559	2.60359	2.02682	0.081448	0.367091	-4.90173
Q9NPL8	TIMMDC1	-0.182024	2.73448	-1.71721	0.128743	0.448959	-4.9046
Q96SQ5	ZNF587	-0.358058	2.63195	-1.0866	0.312483	0.651986	-4.90491
P21580	TNFAIP3	-0.245905	2.80585	-1.2883	0.237763	0.581803	-4.90685
Q6PCT2	FBXL19	0.184421	2.75282	1.52216	0.170894	0.506601	-4.90845
Q67FW5	B3GNTL1	-0.754361	2.15603	-1.05707	0.32488	0.660398	-4.90881
Q56UQ5	NA	0.103673	2.61201	2.40409	0.0464587	0.283538	-4.90965
P04035	HMGCR	-0.320906	2.7703	-1.08622	0.312638	0.652123	-4.90979
O95568	METTL18	0.225342	2.68078	1.41046	0.200394	0.540061	-4.91157
Q9H892	TTC12	0.291273	2.53334	1.10251	0.305963	0.646064	-4.91164
Q13685	AAMP	0.117533	2.57519	2.33965	0.0511243	0.293607	-4.912
P35558	PCK1	-0.327703	2.82933	-1.53898	0.16681	0.501483	-4.91243
P14174	MIF	-0.145852	2.75733	-3.03578	0.0184796	0.185639	-4.91251
Q92738	USP6NL	-0.324614	2.8073	-0.94297	0.37646	0.705001	-4.91374
Q9BQT8	SLC25A21	-0.15506	2.71549	-2.10807	0.0721691	0.346669	-4.91418
P23526	AHCY	0.0498143	2.63426	3.00084	0.019426	0.187699	-4.91566
Q9HAB8	PPCS	0.201068	2.62136	1.73533	0.125368	0.443656	-4.91656
Q9UKG1	APPL1	0.254639	2.62835	1.5524	0.163616	0.498242	-4.91783
Q08357	SLC20A2	-0.336054	2.63992	-1.42272	0.196948	0.53492	-4.91824
Q9NW15	ANO10	0.230285	2.60355	1.9429	0.0922669	0.386914	-4.9183
Q15788	NCOA1	0.292323	2.59136	1.44691	0.190302	0.530377	-4.91863
O14508	SOCS2	-0.296149	2.82038	-1.39451	0.204961	0.54709	-4.91938
Q96PV7	FAM193B	0.226024	2.71577	1.20518	0.266503	0.609844	-4.91942
Q53GS9	USP39	0.0981009	2.62654	2.36709	0.0490818	0.289586	-4.92081
P35712	SOX6	0.63196	2.65544	1.17404	0.277996	0.620522	-4.92241
P11498	PC	-0.143958	2.71823	-1.94406	0.0921078	0.386693	-4.92251
Q6PGN9	PSRC1	-0.247351	2.6796	-1.5069	0.174678	0.512809	-4.92291
P55061	TMBIM6	-0.549765	2.41102	-1.79878	0.114197	0.425124	-4.923
P01130	LDLR	-0.225763	2.57805	-2.08929	0.074216	0.351618	-4.92563
Q9UGU5	HMGXB4	-0.285718	2.43657	-1.00699	0.346798	0.679448	-4.9265
Q86Z02	HIPK1	0.311641	2.26052	0.443688	0.670385	0.876351	-4.92803
Q04446	GBE1	0.106635	2.63157	2.07627	0.0756694	0.35503	-4.92814
Q6GYQ0	RALGAPA1	0.179318	2.60505	1.58323	0.156489	0.488851	-4.93005
Q13724	MOGS	0.172566	2.62075	2.14877	0.0679247	0.332886	-4.93016
Q0PNE2	ELP6	0.142584	2.62043	2.05806	0.0777485	0.35953	-4.93211
Q5VYK3	ECPAS	0.0892342	2.64131	2.37961	0.0481774	0.288892	-4.93218
Q15397	PUM3	-0.125946	2.65517	-2.31792	0.0528026	0.297541	-4.93271
Q8TEX9	IPO4	0.062288	2.60468	2.61409	0.0340654	0.242599	-4.93308
Q969S8	HDAC10	-0.318853	2.85648	-1.14232	0.290128	0.633265	-4.9337
O15117	FYB1	0.164446	2.60279	1.58912	0.155162	0.487011	-4.93381
Q13123	IK	-0.0941067	2.64169	-2.37471	0.0485292	0.289215	-4.93487
Q16254	E2F4	0.201244	2.67255	1.74011	0.124492	0.442144	-4.9368
O94906	PRPF6	0.0856085	2.63031	2.48842	0.0410023	0.26853	-4.93755
O00257	CBX4	-0.200469	2.70552	-1.67396	0.137153	0.462407	-4.93787
Q9H0Z9	RBM38	0.316068	2.6581	1.65078	0.141869	0.467398	-4.93799
O00635	TRIM38	-0.226623	2.71591	-1.48594	0.179999	0.518221	-4.93951
Q8TBY0	RBM46	0.362792	2.61725	1.10755	0.303919	0.64515	-4.94038
Q9UBD5	ORC3	0.135082	2.61283	1.97956	0.0873777	0.378428	-4.94245
Q9HCG7	GBA2	-0.229856	2.6054	-1.16763	0.280415	0.622937	-4.94331
Q8WXB1	METTL21A	-0.319706	2.5794	-1.2753	0.242076	0.584702	-4.94528
Q5JQC4	CT47A1	0.253669	2.50672	1.84077	0.107335	0.413286	-4.94597
P42695	NCAPD3	0.153062	2.58546	1.86739	0.103193	0.406449	-4.94623
Q8TDZ2	MICAL1	0.207698	2.66543	1.57469	0.158434	0.491755	-4.94649
P46926	GNPDA1	0.0986179	2.6574	2.24078	0.0592251	0.311061	-4.94669
Q8NA57	C12orf50	-0.269179	2.58483	-1.46022	0.186729	0.526523	-4.94756
P35221	CTNNA1	0.123486	2.64109	1.86491	0.103572	0.407059	-4.94809
Q9NZM4	BICRA	-0.233394	2.6002	-1.32801	0.224998	0.567416	-4.94844
Q14689	DIP2A	-0.243874	2.64507	-1.61906	0.148569	0.476315	-4.94951
Q99618	CDCA3	0.219812	2.74706	1.34719	0.219051	0.561387	-4.95053
Q6UB99	ANKRD11	-0.273799	2.57144	-1.39771	0.204037	0.546338	-4.95094
Q9BPX7	C7orf25	-0.238096	2.66076	-1.36129	0.214766	0.55689	-4.95482
Q96ME7	ZNF512	0.321571	2.6558	1.10619	0.30447	0.64515	-4.95528
Q8N831	TSPYL6	0.272641	2.71893	1.0593	0.323932	0.659415	-4.95624
Q13443	ADAM9	-0.192498	2.63718	-1.38069	0.208991	0.55033	-4.95655
P39019	RPS19	-0.105492	2.6836	-3.0628	0.017781	0.182149	-4.95764
P15170	GSPT1	0.0769943	2.63417	2.77063	0.0270899	0.217408	-4.95814
Q9NWQ4	GPATCH2L	-0.331715	2.50437	-0.911787	0.391586	0.714954	-4.96108
Q92508	PIEZO1	-0.156082	2.63817	-1.70238	0.13157	0.453965	-4.96217
P22083	FUT4	0.272979	2.71541	1.09788	0.307848	0.647523	-4.96309
O00231	PSMD11	0.0668749	2.61329	2.84986	0.0241447	0.20753	-4.96429
Q96BU1	S100PBP	-0.24252	2.69431	-1.3148	0.229178	0.572212	-4.96504
Q969P0	IGSF8	-0.235019	2.62777	-1.32334	0.226468	0.569149	-4.96513
Q9BQ75	CMSS1	-0.150541	2.60423	-2.00813	0.083744	0.370874	-4.96539
Q9NRZ7	AGPAT3	0.137979	2.55204	1.75674	0.121486	0.436377	-4.96577
Q9H9J2	MRPL44	-0.1456	2.74976	-1.93345	0.09357	0.390126	-4.96715
Q6JBY9	RCSD1	0.290733	2.3836	1.76302	0.12037	0.434633	-4.96806
Q68DK7	MSL1	-0.196259	2.60367	-1.60831	0.150906	0.480148	-4.96809
Q8IUX4	APOBEC3F	-0.213006	2.62667	-1.54309	0.165825	0.500391	-4.96812
Q96SZ6	CDK5RAP1	-0.198672	2.7208	-1.68433	0.135091	0.459733	-4.9688
O00217	NDUFS8	-0.222436	2.69905	-2.30388	0.0539167	0.299386	-4.96995
Q02040	AKAP17A	-0.210079	2.67054	-1.82307	0.110178	0.41832	-4.97001
Q96LW4	PRIMPOL	-0.275003	2.57893	-1.16155	0.282724	0.624525	-4.97056
Q96GI7	FAM89A	0.230492	2.59261	1.74028	0.12446	0.442144	-4.97058
P14373	TRIM27	-0.207159	2.71539	-1.91787	0.0957578	0.393301	-4.97104
Q8NCP5	ZBTB44	-0.221864	2.6232	-1.06188	0.322834	0.658876	-4.97182
Q5VVQ6	YOD1	-0.106357	2.67909	-1.99874	0.0849223	0.372846	-4.97274
Q96S97	MYADM	-0.199653	2.64729	-2.0311	0.0809313	0.366233	-4.97303
Q9P2K2	TXNDC16	-0.327757	2.20337	-0.900445	0.397197	0.718057	-4.97313
Q8TB37	NUBPL	0.23478	2.80863	0.942834	0.376525	0.705001	-4.97406
Q8N3X6	LCORL	-0.223254	2.53777	-0.462805	0.65726	0.868351	-4.97471
Q14137	BOP1	0.0874675	2.64358	2.42909	0.0447677	0.280541	-4.97576
Q9HA77	CARS2	-0.273287	2.78223	-1.34767	0.218902	0.561255	-4.97577
Q9P013	CWC15	-0.103659	2.63727	-2.16001	0.0667962	0.329921	-4.97694
P49759	CLK1	0.293581	2.30576	0.587876	0.574706	0.827001	-4.97727
Q9Y6A4	CFAP20	0.141675	2.58953	2.21931	0.0611495	0.315605	-4.97764
P61254	RPL26	-0.124039	2.66249	-3.12627	0.0162482	0.17571	-4.97841
Q9UH65	SWAP70	-0.153576	2.65898	-1.62987	0.146252	0.473923	-4.97878
Q8N2G8	GHDC	0.249469	2.58414	1.64781	0.142483	0.468261	-4.9796
Q9BRV8	SIKE1	0.288684	2.42138	1.48419	0.180451	0.518439	-4.98004
Q9NVR5	DNAAF2	0.298391	2.5218	1.37353	0.211106	0.554124	-4.98069
O15305	PMM2	-0.166331	2.6635	-2.02073	0.0821901	0.368258	-4.98114
Q9Y672	ALG6	0.345934	2.54413	1.59286	0.154323	0.485636	-4.98188
Q13127	REST	-0.285901	2.65657	-0.87043	0.412333	0.730077	-4.98197
Q96ND0	FAM210A	-0.18046	2.77969	-1.66038	0.139898	0.464376	-4.98232
P51858	HDGF	0.149857	2.5632	2.75019	0.0279091	0.221534	-4.9825
Q13084	MRPL28	-0.195708	2.7754	-1.72748	0.126819	0.445753	-4.98461
O14579	COPE	0.0734442	2.63515	2.50697	0.0398934	0.264125	-4.98491
P17036	ZNF3	-0.268232	2.58894	-1.07761	0.316215	0.655345	-4.98521
Q70EL1	USP54	-0.240204	2.56793	-1.10291	0.3058	0.646023	-4.98621
O76075	DFFB	-0.183072	2.71403	-1.44764	0.190102	0.530377	-4.98733
Q9BSM1	PCGF1	-0.227611	2.65931	-1.60305	0.152061	0.481647	-4.98928
Q08AE8	SPIRE1	0.216277	2.44252	0.968768	0.364282	0.695004	-4.99072
O95208	EPN2	-0.257488	2.64106	-1.30504	0.232307	0.577034	-4.99156
Q9H7U1	CCSER2	-0.240784	2.6255	-0.809138	0.444524	0.749677	-4.99216
Q16576	RBBP7	0.0775003	2.62714	3.11207	0.0165784	0.176812	-4.99237
Q8IZ52	CHPF	-0.206244	2.61333	-1.66897	0.138156	0.462407	-4.99295
Q0VG06	FAAP100	0.248029	2.62862	1.49484	0.177723	0.515926	-4.99357
Q9Y2L1	DIS3	0.0858357	2.62461	2.22118	0.0609795	0.315227	-4.99398
Q96G74	OTUD5	0.147679	2.60457	1.68121	0.135707	0.460148	-4.99596
Q5UIP0	RIF1	0.118879	2.60468	2.2655	0.0570852	0.307118	-4.99645
Q7Z6L1	TECPR1	0.375496	2.68577	0.913836	0.390578	0.714591	-4.99658
Q9H999	PANK3	-0.392943	2.55032	-1.2243	0.259642	0.603836	-4.99731
P33992	MCM5	0.0486474	2.62298	2.79262	0.0262368	0.213152	-4.99746
Q63HQ0	AP1AR	0.223832	2.60791	1.43188	0.194406	0.534029	-4.99769
Q96HA7	TONSL	0.161673	2.63294	1.91418	0.0962828	0.394195	-4.99804
Q9NXJ5	PGPEP1	0.294885	2.6461	1.94542	0.0919219	0.386311	-4.99816
Q69YL0	NCBP2AS2	-0.232747	2.59196	-1.06675	0.320776	0.658692	-4.99859
P42773	CDKN2C	-0.349097	2.62867	-1.73816	0.124848	0.442976	-4.99869
Q9BXR0	QTRT1	0.198376	2.62908	2.23037	0.0601508	0.312724	-4.99933
Q96EP1	CHFR	-0.319045	2.64828	-1.03013	0.336532	0.669835	-4.99948
Q15382	RHEB	0.0786591	2.59653	2.31876	0.052737	0.297541	-5.00008
Q16384	SSX1	0.257869	2.71692	2.19505	0.0633993	0.32054	-5.00341
Q9NUP1	BLOC1S4	-0.178651	2.71688	-1.73404	0.125606	0.443656	-5.00382
Q16204	CCDC6	0.0985464	2.62144	2.27474	0.0563056	0.305641	-5.00542
Q5XUX1	FBXW9	0.172482	2.66909	1.54783	0.164697	0.4987	-5.00605
Q99832	CCT7	0.0871142	2.65049	3.02851	0.0186724	0.186277	-5.00624
Q8N137	CNTROB	-0.317575	2.37087	-0.663545	0.52779	0.801538	-5.00793
Q6T4P5	PLPPR3	0.311635	2.46707	0.67223	0.52256	0.798469	-5.00811
Q5TEU4	NDUFAF5	-0.251422	2.46534	-1.4975	0.177046	0.515293	-5.00814
Q9NZ53	PODXL2	-0.324916	2.6139	-0.805975	0.446232	0.751401	-5.00863
O94986	CEP152	0.244461	2.66913	1.22392	0.259779	0.603962	-5.00901
Q9NWZ5	UCKL1	0.151406	2.57685	1.73324	0.125753	0.443765	-5.00918
P43307	SSR1	0.124047	2.60858	2.56706	0.0365077	0.252049	-5.00928
Q9BQD3	KXD1	-0.270928	2.77611	-1.25261	0.249763	0.592008	-5.00929
P52824	DGKQ	0.296887	2.60515	1.14905	0.287517	0.631301	-5.00936
Q6ZNE5	ATG14	-0.187195	2.63674	-0.465145	0.655663	0.86758	-5.01045
Q13451	FKBP5	0.0641129	2.63517	2.62176	0.0336834	0.241027	-5.01064
P32969	RPL9	0.150459	2.56031	2.91976	0.0218255	0.197654	-5.01074
Q9UQB9	AURKC	0.207479	2.57709	0.589	0.573992	0.826507	-5.01089
Q8IWA4	MFN1	-0.158424	2.69614	-1.56503	0.160661	0.494861	-5.0114
Q9H8E8	KAT14	0.304966	2.75117	1.05223	0.32695	0.661813	-5.01348
O43709	BUD23	0.130639	2.67199	2.15076	0.0677232	0.332347	-5.0139
Q9C073	FAM117A	-0.161258	2.65736	-1.69729	0.132555	0.456277	-5.01406
Q93073	SECISBP2L	-0.113292	2.5167	-0.14762	0.886719	0.958945	-5.01442
O95900	TRUB2	-0.183048	2.75271	-1.47933	0.181708	0.520405	-5.01453
O94955	RHOBTB3	-0.252046	2.68653	-1.39	0.206268	0.547961	-5.01546
O60307	MAST3	-0.234845	2.59738	-0.767395	0.467427	0.763247	-5.01611
Q9BW19	KIFC1	-0.143061	2.67175	-2.05181	0.0784749	0.360563	-5.01672
Q9Y646	CPQ	0.241208	2.63055	1.68368	0.135219	0.459733	-5.01699
P78560	CRADD	-0.214678	2.61769	-1.48346	0.180639	0.518775	-5.01707
Q02224	CENPE	-0.148129	2.66041	-1.51808	0.171897	0.508549	-5.01757
Q68DK2	ZFYVE26	0.255867	2.68379	0.584777	0.576678	0.828077	-5.01907
Q8WVT3	TRAPPC12	-0.145896	2.65923	-1.85664	0.104847	0.408533	-5.02093
Q5T4F4	ZFYVE27	0.207076	2.41893	1.19902	0.268745	0.61207	-5.02186
Q63ZY3	KANK2	-0.282975	2.34127	-0.980315	0.35893	0.689112	-5.02229
P62256	UBE2H	0.280445	2.6723	1.50275	0.175721	0.513603	-5.02391
Q9H8W3	FAM204A	-0.294192	2.62154	-1.22209	0.260428	0.604179	-5.02447
Q3L8U1	CHD9	0.210583	2.66613	1.22964	0.257755	0.601081	-5.02451
P69892	HBG2	0.0789822	2.62839	3.24799	0.0136881	0.160463	-5.02462
P04629	NTRK1	0.309468	2.56222	1.19372	0.270687	0.6138	-5.02509
Q15102	PAFAH1B3	0.120676	2.63392	2.80413	0.0258012	0.211745	-5.02697
Q8NFZ0	FBH1	0.206391	2.7314	0.951921	0.372201	0.701607	-5.02743
P12980	LYL1	-0.296536	2.80573	-1.16979	0.279598	0.622738	-5.02765
Q6P1X6	C8orf82	-0.266724	2.59728	-1.56382	0.160943	0.49531	-5.03005
O75569	PRKRA	0.078392	2.60241	2.20068	0.0628701	0.320347	-5.03084
Q92966	SNAPC3	0.225645	2.61252	0.993432	0.352923	0.685477	-5.03114
Q9H0R1	AP5M1	0.201629	2.62834	1.25031	0.250552	0.592755	-5.0316
Q13424	SNTA1	-0.219413	2.72883	-0.848075	0.423875	0.737213	-5.0317
Q9HAF1	MEAF6	-0.154202	2.66193	-1.80439	0.113256	0.423791	-5.03192
Q8NBI5	SLC43A3	-0.254712	2.80344	-2.34891	0.0504257	0.291651	-5.03208
Q5FWF4	ZRANB3	0.256866	2.70882	0.880352	0.407284	0.725203	-5.03264
P98171	ARHGAP4	-0.10228	2.64707	-2.10407	0.0726011	0.347392	-5.03352
Q96CS4	ZNF689	-0.202692	2.61415	-1.22692	0.258716	0.602455	-5.03463
O43189	PHF1	0.267761	2.61304	1.20476	0.266654	0.609844	-5.03477
O15013	ARHGEF10	-0.214468	2.62573	-0.661282	0.529158	0.802112	-5.03515
Q6PJG9	LRFN4	0.413744	2.9372	1.02091	0.34059	0.673975	-5.03547
Q9BUZ4	TRAF4	0.260922	2.54267	1.35476	0.216741	0.559214	-5.03709
Q8IW45	NAXD	0.197427	2.55963	1.12933	0.29522	0.637013	-5.03739
Q96RD7	PANX1	-0.190361	2.74475	-1.46398	0.185732	0.526011	-5.03906
O14607	UTY	0.183646	2.63336	1.37034	0.212055	0.555097	-5.0394
O15355	PPM1G	0.0696069	2.63743	2.63468	0.0330502	0.237432	-5.03979
Q8IUF8	RIOX2	0.200816	2.61712	1.77903	0.117567	0.431476	-5.04069
Q9Y484	WDR45	0.164598	2.64595	1.54277	0.165902	0.500391	-5.04099
P35226	BMI1	0.21742	2.62204	1.72357	0.12755	0.44758	-5.04249
Q9H4G4	GLIPR2	-0.223375	2.66962	-1.15607	0.284815	0.627804	-5.04322
Q86WR7	PROSER2	-0.203311	2.72044	-1.38434	0.207919	0.549732	-5.04423
O94854	KIAA0754	-0.213675	2.62295	-1.19205	0.271298	0.61461	-5.04423
Q9NYZ2	SLC25A37	-0.25156	2.72971	-1.07023	0.319308	0.657351	-5.04483
Q86V87	FAM160B2	-0.283516	2.53323	-1.11805	0.299698	0.641907	-5.04565
P43487	RANBP1	0.300415	2.54815	3.03618	0.0184688	0.185639	-5.04593
Q03518	TAP1	0.338938	2.56667	0.920557	0.387286	0.712408	-5.04606
Q86YT6	MIB1	0.155086	2.58904	1.63138	0.145933	0.473923	-5.04643
O43674	NDUFB5	-0.123584	2.7148	-2.20219	0.0627288	0.320347	-5.04662
Q5T7V8	GORAB	-0.236794	2.59988	-1.1816	0.27517	0.616753	-5.04665
P62750	RPL23A	-0.101643	2.6695	-2.98665	0.0198251	0.190715	-5.04734
Q8IUH5	ZDHHC17	0.216506	2.62498	0.790257	0.454785	0.755817	-5.0489
Q9BT81	SOX7	0.286544	2.59743	1.40565	0.201763	0.542333	-5.04969
Q13488	TCIRG1	0.24104	2.6489	0.965985	0.365581	0.695812	-5.05119
Q9H5V7	IKZF5	-0.555087	2.35613	-1.29219	0.236485	0.580463	-5.05205
P36551	CPOX	0.116266	2.63067	2.05681	0.0778934	0.359657	-5.05332
Q9BS34	ZNF670	0.223467	2.78856	1.1847	0.274016	0.616017	-5.05395
Q9Y2L9	LRCH1	0.258846	2.58825	1.30739	0.231552	0.576144	-5.05432
Q96LZ7	RMDN2	-0.211405	2.74342	-1.10459	0.305117	0.645331	-5.05521
P15144	ANPEP	0.221945	2.60227	0.873002	0.41102	0.728107	-5.0553
P62857	RPS28	0.0896351	2.63572	3.0725	0.0175371	0.18034	-5.05562
Q96EK4	THAP11	-0.206961	2.63733	-1.56692	0.160223	0.494235	-5.05575
Q9NZJ5	EIF2AK3	-0.229791	2.51563	-1.03829	0.332967	0.666393	-5.05606
Q96EU7	C1GALT1C1	0.461447	2.49463	0.779319	0.460804	0.758744	-5.05637
P62306	SNRPF	0.0993974	2.64167	2.5844	0.0355867	0.248048	-5.05706
Q96AX9	MIB2	-0.254516	2.61489	-0.693235	0.510047	0.791046	-5.0593
Q99766	DMAC2L	-0.298924	2.61951	-1.26016	0.24718	0.588807	-5.05976
Q13191	CBLB	-0.371369	2.63591	-1.35804	0.215745	0.557867	-5.06015
Q8IVH2	FOXP4	0.189695	2.57872	1.39274	0.205473	0.547682	-5.06123
O75147	OBSL1	-0.146863	2.61526	-1.58245	0.156667	0.489198	-5.06161
O15173	PGRMC2	0.116953	2.60821	2.46149	0.0426694	0.273968	-5.06259
Q13303	KCNAB2	0.244735	2.68157	1.208	0.26548	0.609453	-5.06399
Q9Y4U1	MMACHC	0.316893	2.67063	1.00475	0.347801	0.680243	-5.06456
Q9HCH0	NCKAP5L	0.151846	2.61646	1.43616	0.19323	0.533584	-5.065
P15884	TCF4	-0.202388	2.63105	-1.04318	0.330845	0.664521	-5.06517
Q7Z403	TMC6	0.192493	2.58875	1.41641	0.198717	0.536934	-5.06525
Q8N302	AGGF1	0.229488	2.64554	1.23853	0.254637	0.598081	-5.06582
[truncated: 5,264 more rows]
