# Supplementary material for: Template-assisted covalent modification underlies activity of covalent molecular glues
Source: Nat Chem Biol. 2024 Jul 29;20(12):1640–9. doi: 10.1038/s41589-024-01668-4 (PMC11582070; doi:10.1038/s41589-024-01668-4)
Supplement: Supplementary file 26 — Raw data for proteomics, flow and TR-FRET. [file 41589_2024_1668_MOESM26_ESM.xlsx]

## Sheet: Extended Data Fig. 5b
Accession	Gene.Symbol	logFC	AveExpr	t	P.Value	adj.P.Val	B
O60885	BRD4	3.47968	2.73623	15.9399	7.58e-07	0.000113127	6.71347
P25440	BRD2	5.28804	1.92359	15.0373	1.14e-06	0.000113127	5.1892
Q16881	TXNRD1	3.63759	2.66866	11.1385	8.97e-06	0.000446342	2.66045
O95831	AIFM1	3.95419	2.52342	11.2891	8.19e-06	0.000446342	2.38517
Q15059	BRD3	4.5541	1.97481	7.60552	0.000113	0.00450003	1.26233
P22234	PAICS	2.16709	3.22624	7.39148	0.000136	0.00450517	0.977835
P49327	FASN	2.00758	3.28715	6.21	0.000406	0.0115369	0.435663
P00338	LDHA	-1.14034	3.51295	-5.11925	0.00129	0.0319802	-0.487352
P07195	LDHB	-1.37269	3.44702	-4.21404	0.00379	0.0836984	-1.49674
O00571	DDX3X	0.812873	3.57376	3.9817	0.00509	0.0921322	-1.76318
P60709	ACTB	-1.01373	3.52673	-4.12454	0.00424	0.0843674	-2.05106
Q32P51	HNRNPA1L2	-0.984981	3.53377	-3.44723	0.0104	0.159043	-2.38394
P38919	EIF4A3	-1.22112	3.51045	-3.5869	0.00859	0.142429	-2.40086
P22626	HNRNPA2B1	-1.1551	3.49173	-3.05772	0.0179	0.231358	-2.84829
P07900	HSP90AA1	-0.85346	3.54776	-3.15753	0.0156	0.221088	-2.86232
P11940	PABPC1	-1.01904	3.51388	-3.02445	0.0188	0.231358	-2.97842
P50991	CCT4	0.665844	3.59157	2.73061	0.0287	0.300908	-3.28246
P06733	ENO1	-0.715504	3.56832	-2.92554	0.0217	0.239405	-3.64116
O60506	SYNCRIP	-1.29502	3.39894	-2.11243	0.0717	0.509716	-3.90051
P14625	HSP90B1	-1.10478	3.44463	-2.11512	0.0714	0.509716	-3.98242
P04792	HSPB1	-1.38612	3.30679	-2.00012	0.0848	0.562277	-4.02398
P04406	GAPDH	-0.658054	3.57262	-2.59883	0.0349	0.346772	-4.04814
P08670	VIM	-0.72341	3.55921	-2.39005	0.0475	0.410556	-4.1128
P18124	RPL7	-0.545672	3.58827	-2.16072	0.0667	0.509716	-4.29631
P63244	RACK1	-0.42164	3.6231	-1.94003	0.0927	0.577882	-4.30453
Q13310	PABPC4	-0.621049	3.57532	-1.68479	0.135	0.6295	-4.451
Q8WUH6	TMEM263	-0.539011	3.58882	-2.50599	0.04	0.378711	-4.48585
P68104	EEF1A1	0.347888	3.62588	2.98913	0.0198	0.231358	-4.53271
P62280	RPS11	0.390685	3.61557	2.16237	0.0666	0.509716	-4.54716
P26641	EEF1G	-0.518327	3.59258	-1.62313	0.148	0.6295	-4.56647
P62424	RPL7A	-0.302952	3.6331	-1.85238	0.106	0.591461	-4.60471
P49368	CCT3	-0.814438	3.49536	-1.54009	0.167	0.6295	-4.6202
Q9BYB4	GNB1L	0.46889	3.60121	1.57642	0.158	0.6295	-4.66774
P60842	EIF4A1	-0.331993	3.62456	-1.87037	0.103	0.591461	-4.71771
P62241	RPS8	-0.431553	3.60375	-1.72249	0.128	0.620147	-4.80784
P32119	PRDX2	0.485982	3.58266	1.50373	0.175	0.6295	-4.8299
Q8N3Y1	FBXW8	0.613694	3.51978	1.07739	0.316	0.672473	-4.84081
Q13442	PDAP1	0.455144	3.59545	1.65579	0.141	0.6295	-4.85078
Q15029	EFTUD2	-0.6878	3.47516	-1.10045	0.307	0.667047	-4.88746
Q9Y295	DRG1	0.855144	3.36317	1.22366	0.26	0.659363	-4.89971
P61353	RPL27	-0.276482	3.63269	-1.54424	0.166	0.6295	-4.96798
O75400	PRPF40A	0.443864	3.60148	2.02266	0.082	0.562277	-4.97795
P36578	RPL4	-0.337211	3.61605	-1.77128	0.119	0.598427	-5.00794
Q96I25	RBM17	0.404583	3.59911	1.23206	0.257	0.659363	-5.02262
O43684	BUB3	0.608412	3.51658	1.18591	0.274	0.659363	-5.02669
P09874	PARP1	-0.473419	3.57687	-1.76359	0.12	0.598427	-5.0571
Q9Y5X1	SNX9	1.06671	3.18296	1.4645	0.186	0.636841	-5.10882
P27695	APEX1	0.558489	3.37987	0.759465	0.472	0.709299	-5.11061
P41091	EIF2S3	0.314866	3.62069	1.17404	0.278	0.659363	-5.12328
P62826	RAN	-0.292161	3.62499	-1.80638	0.113	0.591461	-5.12788
Q03252	LMNB2	-0.592611	3.47729	-1.0966	0.308	0.667047	-5.15157
P50990	CCT8	-0.323268	3.60944	-1.1981	0.269	0.659363	-5.23258
Q15366	PCBP2	0.254934	3.62954	1.57506	0.158	0.6295	-5.23357
P14618	PKM	-0.407647	3.58805	-1.33987	0.221	0.659363	-5.25059
Q15427	SF3B4	-0.703991	3.44839	-1.1531	0.286	0.659363	-5.2657
P49756	RBM25	0.269615	3.62452	1.24469	0.253	0.659363	-5.28263
P04049	RAF1	0.683722	3.39463	1.06083	0.323	0.672473	-5.28307
P68371	TUBB4B	0.392236	3.5564	0.93887	0.378	0.678457	-5.29284
P14923	JUP	0.845877	3.20531	0.797894	0.451	0.695151	-5.3107
O60674	JAK2	-0.938499	3.46466	-2.31639	0.0529	0.438945	-5.32002
Q07020	RPL18	-0.233664	3.6315	-1.14862	0.288	0.659363	-5.32373
O95232	LUC7L3	0.421704	3.59955	1.8775	0.102	0.591461	-5.34075
P40227	CCT6A	-0.377132	3.53714	-0.861014	0.417	0.683709	-5.36025
Q9NXF7	DCAF16	0.494418	3.4814	0.881549	0.407	0.683709	-5.36359
Q7L7X3	TAOK1	-0.272179	3.55843	-0.585664	0.576	0.744467	-5.37318
P62847	RPS24	0.04535	3.61097	0.114938	0.912	0.954204	-5.41451
Q96IZ7	RSRC1	0.704721	3.4586	1.4216	0.197	0.654302	-5.4232
P45973	CBX5	0.445859	3.51404	0.991943	0.354	0.672473	-5.43401
Q8IZQ5	SELENOH	0.358863	3.48134	0.66732	0.526	0.729954	-5.43449
P62913	RPL11	0.437667	3.5814	1.54483	0.165	0.6295	-5.43782
P25705	ATP5F1A	-0.327603	3.60931	-1.42526	0.196	0.654302	-5.45145
Q86WX3	RPS19BP1	0.652124	3.34967	0.959993	0.368	0.672473	-5.45781
P20700	LMNB1	-0.570025	3.55628	-1.82705	0.11	0.591461	-5.46797
P23396	RPS3	0.173353	3.63782	1.81426	0.112	0.591461	-5.46825
Q8TBB5	KLHDC4	1.01489	3.04401	1.04013	0.332	0.672473	-5.47315
P13639	EEF2	0.335311	3.60354	1.30773	0.231	0.659363	-5.5077
Q8IWX8	CHERP	0.198752	3.63457	1.59143	0.155	0.6295	-5.51444
P02008	HBZ	-0.267713	3.61365	-1.05766	0.325	0.672473	-5.51856
Q9BW61	DDA1	1.10078	3.22104	1.25886	0.248	0.659363	-5.51978
Q969S8	HDAC10	-0.309821	3.57836	-0.81188	0.443	0.688816	-5.54464
P06493	CDK1	-0.12608	3.63588	-0.494879	0.636	0.773519	-5.57618
Q8WXA9-2	SREK1	0.15492	3.08656	0.152574	0.883	0.954204	-5.58633
Q8WVK2	SNRNP27	0.169124	3.63853	2.41535	0.0457	0.410556	-5.63147
P52597	HNRNPF	0.266914	3.50259	0.52943	0.613	0.761858	-5.64036
P15880	RPS2	0.249545	3.62224	1.34297	0.22	0.659363	-5.65635
Q00839	HNRNPU	-0.233099	3.62688	-1.38877	0.207	0.659363	-5.67013
P11021	HSPA5	-0.321837	3.54495	-0.748423	0.478	0.709299	-5.69423
P08621	SNRNP70	-0.730676	3.25015	-0.714939	0.497	0.712006	-5.69751
Q15365	PCBP1	0.238588	3.60365	0.83577	0.43	0.683709	-5.70813
Q7L4I2	RSRC2	1.23618	2.98994	1.25385	0.249	0.659363	-5.7325
P62314	SNRPD1	-0.239031	3.60331	-0.782652	0.459	0.702584	-5.73387
P08865	RPSA	-0.103661	3.59072	-0.291834	0.779	0.870573	-5.75368
P62263	RPS14	0.555681	3.49872	1.22902	0.258	0.659363	-5.76072
Q08945	SSRP1	0.469075	3.16821	0.52348	0.616	0.761979	-5.78405
P62244	RPS15A	0.181008	3.63195	1.15653	0.285	0.659363	-5.81162
P50454	SERPINH1	0.146268	3.6258	0.645545	0.539	0.729954	-5.82074
Q16630	CPSF6	0.611414	3.3751	0.96096	0.368	0.672473	-5.82087
P62829	RPL23	0.531929	3.53303	1.39852	0.204	0.659363	-5.82399
Q9UBN7	HDAC6	0.280024	3.60063	1.06079	0.323	0.672473	-5.83515
Q15393	SF3B3	-0.579368	3.54924	-1.60688	0.151	0.6295	-5.84583
P61204	ARF3	0.0281646	3.63494	0.123794	0.905	0.954204	-5.85076
Q96SW2	CRBN	0.346601	3.51173	0.724259	0.492	0.711504	-5.89541
Q8WWM7	ATXN2L	-0.584878	3.33069	-0.748686	0.478	0.709299	-5.90116
P49411	TUFM	-0.0317069	3.62517	-0.125551	0.904	0.954204	-5.91243
Q9NXE8	CWC25	-0.17334	3.55306	-0.430938	0.679	0.785834	-5.94382
Q8N1G4	LRRC47	0.719436	3.04103	0.726718	0.491	0.711504	-5.9472
Q96QZ7	MAGI1	-0.469978	3.23008	-0.453602	0.664	0.781362	-5.9511
Q9NR30	DDX21	0.020279	3.58492	0.0589535	0.955	0.974185	-5.95397
P27635	RPL10	0.699719	3.38244	1.16306	0.282	0.659363	-5.95481
P07355	ANXA2	0.240633	3.56635	0.599157	0.568	0.738209	-5.96546
Q13247	SRSF6	0.0479682	3.5203	0.0995875	0.923	0.957074	-5.9701
Q9Y3A5	SBDS	0.321298	3.43663	0.553731	0.597	0.753411	-5.99086
P02545	LMNA	-0.444029	3.52337	-1.13936	0.291	0.659363	-6.00384
O95218	ZRANB2	0.997745	3.13182	1.15282	0.286	0.659363	-6.00478
O75533	SF3B1	-0.60222	3.53676	-1.50344	0.176	0.6295	-6.00952
P61978	HNRNPK	0.146349	3.53413	0.33507	0.747	0.858526	-6.00966
P17844	DDX5	-0.0287934	3.62111	-0.116785	0.91	0.954204	-6.04525
P26373	RPL13	0.354594	3.47239	0.675836	0.52	0.729954	-6.05047
Q9UQ88	CDK11A	0.471477	3.31525	0.633833	0.546	0.729954	-6.05964
Q05519	SRSF11	0.329219	3.47649	0.61643	0.557	0.733702	-6.06887
P07437	TUBB	0.316655	3.61169	1.61035	0.15	0.6295	-6.1162
P46781	RPS9	-0.0806082	3.64252	-0.721707	0.493	0.711504	-6.1581
O43809	NUDT21	0.353306	3.43705	0.601399	0.566	0.738209	-6.16191
O43143	DHX15	0.00726253	3.43154	0.0128247	0.99	0.990828	-6.19499
Q8WUA2	PPIL4	0.536189	3.51903	1.2569	0.248	0.659363	-6.20168
Q9UKD2	MRTO4	0.569116	3.349	0.865035	0.415	0.683709	-6.20514
P62899	RPL31	0.359277	3.59485	1.47733	0.182	0.636256	-6.20667
P26038	MSN	-0.103527	3.56808	-0.271865	0.793	0.882062	-6.24246
P05141	SLC25A5	-0.12326	3.61066	-0.470754	0.652	0.775449	-6.2761
P83731	RPL24	0.252321	3.55138	0.63605	0.545	0.729954	-6.28065
P38646	HSPA9	0.0143327	3.57246	0.0380786	0.971	0.980521	-6.28192
P19338	NCL	-0.151374	3.62697	-0.860036	0.418	0.683709	-6.29066
P22061	PCMT1	0.376328	3.53765	0.956649	0.37	0.672473	-6.29708
Q14331	FRG1	-0.0479142	3.59585	-0.157893	0.879	0.954204	-6.29954
Q8NE71	ABCF1	0.737726	3.21649	0.894131	0.4	0.683709	-6.3101
P55081	MFAP1	0.389997	3.5369	0.973029	0.362	0.672473	-6.3219
P46109	CRKL	0.265771	3.50854	0.577343	0.581	0.746484	-6.32935
Q9NYF8	BCLAF1	-0.409235	3.50825	-0.9051	0.395	0.683709	-6.35066
O60841	EIF5B	0.777317	3.32108	1.12378	0.297	0.665043	-6.35296
Q07955	SRSF1	0.226773	3.56408	0.632716	0.547	0.729954	-6.38629
P62277	RPS13	0.0771114	3.44004	0.131285	0.899	0.954204	-6.40888
P14678	SNRPB	0.0926812	3.59768	0.31838	0.759	0.858526	-6.42373
Q9UHX1	PUF60	0.573373	3.39813	0.952965	0.372	0.672473	-6.42566
P61247	RPS3A	0.144801	3.50801	0.30005	0.773	0.868718	-6.43179
O15042	U2SURP	0.159137	3.62318	0.847131	0.424	0.683709	-6.43521
Q6UN15	FIP1L1	-0.176461	3.62837	-1.13864	0.292	0.659363	-6.43598
Q13765	NACA	0.590283	3.16363	0.653291	0.534	0.729954	-6.46017
Q14978	NOLC1	-0.0660811	2.99803	-0.0591036	0.954	0.974185	-6.47602
Q96AG4	LRRC59	0.565443	3.04745	0.545562	0.602	0.753411	-6.53568
Q13435	SF3B2	-0.404315	3.5408	-0.962058	0.367	0.672473	-6.64945
Q5VTL8	PRPF38B	0.272236	3.44633	0.470765	0.652	0.775449	-6.71292
Q8NAV1	PRPF38A	0.501738	3.43465	0.903044	0.396	0.683709	-6.7166
Q9HCC0	MCCC2	-0.536484	3.57723	-1.93823	0.0929	0.577882	-6.73189
Q16531	DDB1	0.527705	3.46269	0.997664	0.351	0.672473	-6.75218
P35659	DEK	0.603693	3.0897	0.629553	0.549	0.729954	-6.7652
P0DMV9	HSPA1B	0.0249606	3.62322	0.127015	0.902	0.954204	-6.76772
P62857	RPS28	-0.00413818	3.58038	-0.011904	0.991	0.990828	-6.79336
Q01130	SRSF2	0.718775	3.19015	0.85271	0.421	0.683709	-6.80417
Q14498	RBM39	-0.0430527	3.53968	-0.109465	0.916	0.954204	-6.80856
P62750	RPL23A	0.0640743	3.60304	0.239471	0.817	0.903751	-6.81356
Q9Y383	LUC7L2	0.563013	3.53014	1.53543	0.168	0.6295	-6.81427
P11142	HSPA8	-0.35376	3.58126	-1.15774	0.284	0.659363	-6.81707
P42766	RPL35	0.49834	3.52349	1.23956	0.254	0.659363	-6.82811
P26368	U2AF2	0.439742	3.50832	0.996549	0.352	0.672473	-6.86013
P62701	RPS4X	0.494776	3.24427	0.626903	0.55	0.729954	-6.91709
Q01105	SET	-0.111497	3.57343	-0.32097	0.757	0.858526	-6.91806
P46776	RPL27A	0.593544	3.38995	0.968115	0.365	0.672473	-7.06076
Q7L014	DDX46	0.430062	3.50971	0.976817	0.361	0.672473	-7.09782
P07910	HNRNPC	-0.0944803	3.59048	-0.328847	0.752	0.858526	-7.09846
Q9Y2W1	THRAP3	0.0403314	3.61383	0.17564	0.865	0.951517	-7.12419
P10412	H1-4	0.147056	3.62362	0.821717	0.438	0.685982	-7.12661
Q9P258	RCC2	0.79179	3.23239	1.01283	0.344	0.672473	-7.15638
Q15428	SF3A2	-0.474781	3.54043	-1.1774	0.277	0.659363	-7.18534
P09429	HMGB1	0.625919	3.09479	0.651971	0.535	0.729954	-7.20998
P62805	H4C1	0.0404127	3.43577	0.0732598	0.944	0.972943	-7.2238
P18621	RPL17	0.470211	3.39247	0.745401	0.48	0.709299	-7.22717
Q5QNW6	HIST2H2BF	0.0196205	3.52542	0.0456169	0.965	0.979632	-7.2618
Q16777	HIST2H2AC	0.222409	3.49425	0.477152	0.648	0.775449	-7.29222
P84103	SRSF3	0.129232	3.59778	0.466638	0.655	0.775449	-7.34614
P08238	HSP90AB1	-0.0813417	3.62841	-0.511796	0.624	0.766795	-7.37607
P62081	RPS7	0.384885	3.20763	0.433092	0.678	0.785834	-7.37889
P26583	HMGB2	0.583532	3.15903	0.647318	0.538	0.729954	-7.4039
P62861	FAU	0.285778	3.5418	0.743006	0.481	0.709299	-7.40867
Q12874	SF3A3	-0.449044	3.47282	-0.841294	0.427	0.683709	-7.45043
Q66PJ3	ARL6IP4	0.234637	3.59892	0.917913	0.389	0.683709	-7.60448
P05166	PCCB	-0.272526	3.60853	-1.23933	0.254	0.659363	-7.69395
P05165	PCCA	-0.290274	3.60854	-1.32877	0.225	0.659363	-7.70076
P09661	SNRPA1	0.213865	3.52161	0.491997	0.637	0.773519	-7.82313
P35268	RPL22	0.421197	3.48943	0.865089	0.415	0.683709	-7.90904
P11498	PC	-0.359039	3.59947	-1.49718	0.177	0.6295	-7.93153
Q96RQ3	MCCC1	-0.340597	3.58739	-1.21961	0.261	0.659363	-7.98991
P53999	SUB1	0.685054	3.34032	1.03219	0.336	0.672473	-7.99844
P23284	PPIB	0.344378	3.40974	0.548155	0.6	0.753411	-8.35776
Q15459	SF3A1	-0.346589	3.54232	-0.830914	0.433	0.683709	-8.37196
Q13085	ACACA	-0.224217	3.60254	-0.885937	0.404	0.683709	-8.39899

## Sheet: Extended Data Fig. 5c
Sample:	Round | Count	Round | Freq. of Parent	Round/mCherry+ | Count	Round/mCherry+ | Freq. of Parent	Round/mCherry+ | Mean (PE-CF594-A)	Round/mCherry+ | Mean (FITC-A)	eGFP/mCherry	Cell Line	Reporter	Treatment	Degrader Dose(uM)
Specimen_001_B4_B04_003.fcs	2427	75.9	2367	97.5	11315	1059	0.09	K562	BD2	MMH2	5
Specimen_001_B5_B05_004.fcs	2898	82.2	2819	97.3	10525	499	0.05	K562	BD2	MMH2	1.58114
Specimen_001_B6_B06_005.fcs	2921	79.7	2832	97	10426	414	0.04	K562	BD2	MMH2	0.5
Specimen_001_B7_B07_006.fcs	2702	79.8	2627	97.2	10546	416	0.04	K562	BD2	MMH2	0.158114
Specimen_001_B8_B08_007.fcs	2391	82.1	2325	97.2	10468	454	0.04	K562	BD2	MMH2	0.05
Specimen_001_B9_B09_008.fcs	2626	82.2	2551	97.1	10225	647	0.06	K562	BD2	MMH2	0.0158114
Specimen_001_B10_B10_009.fcs	2588	81	2523	97.5	9982	1717	0.17	K562	BD2	MMH2	0.005
Specimen_001_B11_B11_010.fcs	2647	81.6	2572	97.2	9902	8277	0.84	K562	BD2	DMSO	0
Specimen_001_C4_C04_013.fcs	1838	73.8	1782	97	11426	975	0.09	K562	BD2	MMH2	5
Specimen_001_C5_C05_014.fcs	1959	78.6	1915	97.8	10337	512	0.05	K562	BD2	MMH2	1.58114
Specimen_001_C6_C06_015.fcs	2293	80	2240	97.7	9964	394	0.04	K562	BD2	MMH2	0.5
Specimen_001_C7_C07_016.fcs	1841	78.3	1791	97.3	9947	381	0.04	K562	BD2	MMH2	0.158114
Specimen_001_C8_C08_017.fcs	2347	80.5	2279	97.1	10055	410	0.04	K562	BD2	MMH2	0.05
Specimen_001_C9_C09_018.fcs	2785	82.3	2701	97	9963	627	0.06	K562	BD2	MMH2	0.0158114
Specimen_001_C10_C10_019.fcs	2734	81.9	2669	97.6	9988	1602	0.16	K562	BD2	MMH2	0.005
Specimen_001_C11_C11_020.fcs	2546	80.9	2469	97	10200	8326	0.82	K562	BD2	DMSO	0
Specimen_001_D4_D04_023.fcs	1963	75.9	1918	97.7	10623	910	0.09	K562	BD2	MMH2	5
Specimen_001_D5_D05_024.fcs	2416	79.1	2340	96.9	10158	490	0.05	K562	BD2	MMH2	1.58114
Specimen_001_D6_D06_025.fcs	2446	81.3	2379	97.3	10091	400	0.04	K562	BD2	MMH2	0.5
Specimen_001_D7_D07_026.fcs	2314	80.7	2246	97.1	10145	391	0.04	K562	BD2	MMH2	0.158114
Specimen_001_D8_D08_027.fcs	2109	80.1	2044	96.9	10197	432	0.04	K562	BD2	MMH2	0.05
Specimen_001_D9_D09_028.fcs	2425	81.9	2333	96.2	9840	616	0.06	K562	BD2	MMH2	0.0158114
Specimen_001_D10_D10_029.fcs	2575	83	2517	97.7	9916	1626	0.16	K562	BD2	MMH2	0.005
Specimen_001_D11_D11_030.fcs	2799	81.6	2724	97.3	9914	8079	0.81	K562	BD2	DMSO	0
Specimen_001_B4_B04_003.fcs	2808	81.8	2713	96.6	10136	1701	0.17	K562	BD2	MMH2-Biotin	5
Specimen_001_B5_B05_004.fcs	2740	81	2669	97.4	10303	3307	0.32	K562	BD2	MMH2-Biotin	1.58114
Specimen_001_B6_B06_005.fcs	2491	81.5	2426	97.4	10485	5907	0.56	K562	BD2	MMH2-Biotin	0.5
Specimen_001_B7_B07_006.fcs	1699	79.1	1655	97.4	10109	7290	0.72	K562	BD2	MMH2-Biotin	0.158114
Specimen_001_B8_B08_007.fcs	2581	80.8	2506	97.1	10284	7985	0.78	K562	BD2	MMH2-Biotin	0.05
Specimen_001_B9_B09_008.fcs	2586	82.1	2518	97.4	10302	8252	0.8	K562	BD2	MMH2-Biotin	0.0158114
Specimen_001_B10_B10_009.fcs	1714	79.4	1675	97.7	10496	8613	0.82	K562	BD2	MMH2-Biotin	0.005
Specimen_001_B11_B11_010.fcs	2612	79.4	2543	97.4	10011	8152	0.81	K562	BD2	DMSO	0
Specimen_001_C4_C04_013.fcs	2339	81.6	2282	97.6	10195	1691	0.17	K562	BD2	MMH2-Biotin	5
Specimen_001_C5_C05_014.fcs	2370	81.3	2321	97.9	10622	3220	0.3	K562	BD2	MMH2-Biotin	1.58114
Specimen_001_C6_C06_015.fcs	2360	81	2310	97.9	10336	6034	0.58	K562	BD2	MMH2-Biotin	0.5
Specimen_001_C7_C07_016.fcs	2470	82.1	2401	97.2	10589	7551	0.71	K562	BD2	MMH2-Biotin	0.158114
Specimen_001_C8_C08_017.fcs	2075	81.8	2012	97	10477	8280	0.79	K562	BD2	MMH2-Biotin	0.05
Specimen_001_C9_C09_018.fcs	2584	82.1	2507	97	10251	8439	0.82	K562	BD2	MMH2-Biotin	0.0158114
Specimen_001_C10_C10_019.fcs	1647	79.6	1601	97.2	9913	8121	0.82	K562	BD2	MMH2-Biotin	0.005
Specimen_001_C11_C11_020.fcs	2649	80.5	2590	97.8	10327	8573	0.83	K562	BD2	DMSO	0
Specimen_001_D4_D04_023.fcs	2099	81.2	2052	97.8	10364	1923	0.19	K562	BD2	MMH2-Biotin	5
Specimen_001_D5_D05_024.fcs	1987	78.3	1943	97.8	10127	3087	0.3	K562	BD2	MMH2-Biotin	1.58114
Specimen_001_D6_D06_025.fcs	2527	80.2	2459	97.3	10222	5876	0.57	K562	BD2	MMH2-Biotin	0.5
Specimen_001_D7_D07_026.fcs	2535	80.5	2473	97.6	9901	7373	0.74	K562	BD2	MMH2-Biotin	0.158114
Specimen_001_D8_D08_027.fcs	2380	80.4	2314	97.2	10436	8301	0.8	K562	BD2	MMH2-Biotin	0.05
Specimen_001_D9_D09_028.fcs	1971	79.1	1930	97.9	9993	8203	0.82	K562	BD2	MMH2-Biotin	0.0158114
Specimen_001_D10_D10_029.fcs	1832	79.5	1788	97.6	10010	8221	0.82	K562	BD2	MMH2-Biotin	0.005
Specimen_001_D11_D11_030.fcs	2616	79.5	2539	97.1	10046	8224	0.82	K562	BD2	DMSO	0

## Sheet: Extended Data Fig. 5d
Treatment	Dose(uM)	TR-FRET(520/490)
MMH2	100	0.414
MMH2	31.6228	1.05
MMH2	10	2.456
MMH2	3.16228	3.4
MMH2	1	3.754
MMH2	0.316228	3.468
MMH2	0.1	2.804
MMH2	0.0316228	1.63
MMH2	0.01	0.564
MMH2	0.00316228	0.212
MMH2	0.001	0.104
MMH2	0	0.112
MMH2	100	0.442
MMH2	31.6228	1.04
MMH2	10	2.504
MMH2	3.16228	3.416
MMH2	1	3.796
MMH2	0.316228	3.608
MMH2	0.1	2.85
MMH2	0.0316228	1.722
MMH2	0.01	0.596
MMH2	0.00316228	0.23
MMH2	0.001	0.106
MMH2	0	0.106
MMH2	100	0.444
MMH2	31.6228	1.212
MMH2	10	2.628
MMH2	3.16228	3.514
MMH2	1	3.724
MMH2	0.316228	3.584
MMH2	0.1	2.898
MMH2	0.0316228	1.636
MMH2	0.01	0.562
MMH2	0.00316228	0.214
MMH2	0.001	0.106
MMH2	0	0.106
MMH2-Biotin	100	0.598
MMH2-Biotin	31.6228	0.32
MMH2-Biotin	10	0.492
MMH2-Biotin	3.16228	0.544
MMH2-Biotin	1	0.508
MMH2-Biotin	0.316228	0.376
MMH2-Biotin	0.1	0.268
MMH2-Biotin	0.0316228	0.18
MMH2-Biotin	0.01	0.136
MMH2-Biotin	0.00316228	0.112
MMH2-Biotin	0.001	0.1
MMH2-Biotin	0	0.104
MMH2-Biotin	100	0.59
MMH2-Biotin	31.6228	0.304
MMH2-Biotin	10	0.458
MMH2-Biotin	3.16228	0.552
MMH2-Biotin	1	0.488
MMH2-Biotin	0.316228	0.38
MMH2-Biotin	0.1	0.266
MMH2-Biotin	0.0316228	0.178
MMH2-Biotin	0.01	0.132
MMH2-Biotin	0.00316228	0.118
MMH2-Biotin	0.001	0.11
MMH2-Biotin	0	0.108
MMH2-Biotin	100	0.624
MMH2-Biotin	31.6228	0.34
MMH2-Biotin	10	0.484
MMH2-Biotin	3.16228	0.532
MMH2-Biotin	1	0.48
MMH2-Biotin	0.316228	0.36
MMH2-Biotin	0.1	0.256
MMH2-Biotin	0.0316228	0.18
MMH2-Biotin	0.01	0.134
MMH2-Biotin	0.00316228	0.114
MMH2-Biotin	0.001	0.104
MMH2-Biotin	0	0.104
