# Supplementary material for: Template-assisted covalent modification underlies activity of covalent molecular glues
Source: Nat Chem Biol. 2024 Jul 29;20(12):1640–9. doi: 10.1038/s41589-024-01668-4 (PMC11582070; doi:10.1038/s41589-024-01668-4)
Supplement: Supplementary file 28 — Raw data for flow. [file 41589_2024_1668_MOESM28_ESM.xlsx]

## Sheet: Extended Data Fig. 7a
Sample:	Round | Count	Round | Freq. of Parent	Round/mCherry+ | Count	Round/mCherry+ | Freq. of Parent	Round/mCherry+ | Mean (PE-CF594-A)	Round/mCherry+ | Mean (FITC-A)	eGFP/mCherry	Cell Line	Reporter	Ectopic DCAF16	Treatment	Degrader Dose(uM)
Specimen_001_B2_B02_001.fcs	891	16.6	842	94.5	7790	6188	0.79	K562-DCAF16(KO)	BD2	DCAF16(KO)	KB02-JQ1	50
Specimen_001_B3_B03_002.fcs	3457	46.6	3275	94.7	9258	4914	0.53	K562-DCAF16(KO)	BD2	DCAF16(KO)	KB02-JQ1	15.8114
Specimen_001_B4_B04_003.fcs	4177	67.8	4020	96.2	9236	4321	0.47	K562-DCAF16(KO)	BD2	DCAF16(KO)	KB02-JQ1	5
Specimen_001_B5_B05_004.fcs	4115	70	3932	95.6	9162	4142	0.45	K562-DCAF16(KO)	BD2	DCAF16(KO)	KB02-JQ1	1.58114
Specimen_001_B6_B06_005.fcs	4121	70.7	3939	95.6	8917	3972	0.45	K562-DCAF16(KO)	BD2	DCAF16(KO)	KB02-JQ1	0.5
Specimen_001_B7_B07_006.fcs	4146	71.7	3939	95	8856	4335	0.49	K562-DCAF16(KO)	BD2	DCAF16(KO)	KB02-JQ1	0.158114
Specimen_001_B8_B08_007.fcs	4014	70	3835	95.5	8985	5321	0.59	K562-DCAF16(KO)	BD2	DCAF16(KO)	KB02-JQ1	0.05
Specimen_001_B9_B09_008.fcs	4149	70.6	3965	95.6	8875	6156	0.69	K562-DCAF16(KO)	BD2	DCAF16(KO)	KB02-JQ1	0.0158114
Specimen_001_B10_B10_009.fcs	3977	69.9	3802	95.6	8989	6562	0.73	K562-DCAF16(KO)	BD2	DCAF16(KO)	KB02-JQ1	0.005
Specimen_001_B11_B11_010.fcs	4101	69.8	3933	95.9	8989	6626	0.74	K562-DCAF16(KO)	BD2	DCAF16(KO)	DMSO	0
Specimen_001_C2_C02_011.fcs	1054	21.6	1004	95.3	7992	6475	0.81	K562-DCAF16(KO)	BD2	DCAF16(KO)	KB02-JQ1	50
Specimen_001_C3_C03_012.fcs	3004	42.6	2849	94.8	9157	4904	0.54	K562-DCAF16(KO)	BD2	DCAF16(KO)	KB02-JQ1	15.8114
Specimen_001_C4_C04_013.fcs	3651	68.1	3501	95.9	9179	4378	0.48	K562-DCAF16(KO)	BD2	DCAF16(KO)	KB02-JQ1	5
Specimen_001_C5_C05_014.fcs	3964	70.9	3782	95.4	9227	4206	0.46	K562-DCAF16(KO)	BD2	DCAF16(KO)	KB02-JQ1	1.58114
Specimen_001_C6_C06_015.fcs	3849	71.2	3680	95.6	8938	3933	0.44	K562-DCAF16(KO)	BD2	DCAF16(KO)	KB02-JQ1	0.5
Specimen_001_C7_C07_016.fcs	3847	71.2	3655	95	8781	4275	0.49	K562-DCAF16(KO)	BD2	DCAF16(KO)	KB02-JQ1	0.158114
Specimen_001_C8_C08_017.fcs	3731	70.9	3588	96.2	9047	5327	0.59	K562-DCAF16(KO)	BD2	DCAF16(KO)	KB02-JQ1	0.05
Specimen_001_C9_C09_018.fcs	3852	70	3662	95.1	9115	6198	0.68	K562-DCAF16(KO)	BD2	DCAF16(KO)	KB02-JQ1	0.0158114
Specimen_001_C10_C10_019.fcs	3716	70.6	3528	94.9	8660	6439	0.74	K562-DCAF16(KO)	BD2	DCAF16(KO)	KB02-JQ1	0.005
Specimen_001_C11_C11_020.fcs	4162	70.3	3976	95.5	8842	6591	0.75	K562-DCAF16(KO)	BD2	DCAF16(KO)	DMSO	0
Specimen_001_D2_D02_021.fcs	724	16.4	679	93.8	7998	6444	0.81	K562-DCAF16(KO)	BD2	DCAF16(KO)	KB02-JQ1	50
Specimen_001_D3_D03_022.fcs	2661	42.9	2536	95.3	8745	4823	0.55	K562-DCAF16(KO)	BD2	DCAF16(KO)	KB02-JQ1	15.8114
Specimen_001_D4_D04_023.fcs	3167	65.4	3014	95.2	8868	4228	0.48	K562-DCAF16(KO)	BD2	DCAF16(KO)	KB02-JQ1	5
Specimen_001_D5_D05_024.fcs	3374	69	3218	95.4	8884	4006	0.45	K562-DCAF16(KO)	BD2	DCAF16(KO)	KB02-JQ1	1.58114
Specimen_001_D6_D06_025.fcs	3300	70.2	3152	95.5	9005	4010	0.45	K562-DCAF16(KO)	BD2	DCAF16(KO)	KB02-JQ1	0.5
Specimen_001_D7_D07_026.fcs	3424	70.7	3262	95.3	8705	4179	0.48	K562-DCAF16(KO)	BD2	DCAF16(KO)	KB02-JQ1	0.158114
Specimen_001_D8_D08_027.fcs	3566	70.3	3433	96.3	8828	5174	0.59	K562-DCAF16(KO)	BD2	DCAF16(KO)	KB02-JQ1	0.05
Specimen_001_D9_D09_028.fcs	3330	70.1	3198	96	8760	6093	0.7	K562-DCAF16(KO)	BD2	DCAF16(KO)	KB02-JQ1	0.0158114
Specimen_001_D10_D10_029.fcs	3563	70.2	3411	95.7	8708	6380	0.73	K562-DCAF16(KO)	BD2	DCAF16(KO)	KB02-JQ1	0.005
Specimen_001_D11_D11_030.fcs	4031	69.2	3859	95.7	8861	6719	0.76	K562-DCAF16(KO)	BD2	DCAF16(KO)	DMSO	0
Specimen_001_E2_E02_031.fcs	2518	37.5	2367	94	8524	6790	0.8	K562-DCAF16(KO)	BD2	DCAF16(WT)	KB02-JQ1	50
Specimen_001_E3_E03_032.fcs	5143	52.1	4877	94.8	9665	2602	0.27	K562-DCAF16(KO)	BD2	DCAF16(WT)	KB02-JQ1	15.8114
Specimen_001_E4_E04_033.fcs	6820	80.2	6471	94.9	9167	1674	0.18	K562-DCAF16(KO)	BD2	DCAF16(WT)	KB02-JQ1	5
Specimen_001_E5_E05_034.fcs	6958	82.2	6601	94.9	9053	1675	0.19	K562-DCAF16(KO)	BD2	DCAF16(WT)	KB02-JQ1	1.58114
Specimen_001_E6_E06_035.fcs	7107	82.6	6726	94.6	9095	1945	0.21	K562-DCAF16(KO)	BD2	DCAF16(WT)	KB02-JQ1	0.5
Specimen_001_E7_E07_036.fcs	6966	82.8	6593	94.6	8955	2738	0.31	K562-DCAF16(KO)	BD2	DCAF16(WT)	KB02-JQ1	0.158114
Specimen_001_E8_E08_037.fcs	6930	82.8	6527	94.2	8990	4382	0.49	K562-DCAF16(KO)	BD2	DCAF16(WT)	KB02-JQ1	0.05
Specimen_001_E9_E09_038.fcs	7070	83.1	6687	94.6	8999	6065	0.67	K562-DCAF16(KO)	BD2	DCAF16(WT)	KB02-JQ1	0.0158114
Specimen_001_E10_E10_039.fcs	7032	82.2	6679	95	8998	7175	0.8	K562-DCAF16(KO)	BD2	DCAF16(WT)	KB02-JQ1	0.005
Specimen_001_E11_E11_040.fcs	7241	82.4	6884	95.1	9159	7509	0.82	K562-DCAF16(KO)	BD2	DCAF16(WT)	DMSO	0
Specimen_001_F2_F02_041.fcs	2968	44.2	2819	95	8554	6892	0.81	K562-DCAF16(KO)	BD2	DCAF16(WT)	KB02-JQ1	50
Specimen_001_F3_F03_042.fcs	5641	56.4	5351	94.9	9550	2400	0.25	K562-DCAF16(KO)	BD2	DCAF16(WT)	KB02-JQ1	15.8114
Specimen_001_F4_F04_043.fcs	6753	78.9	6393	94.7	9139	1828	0.2	K562-DCAF16(KO)	BD2	DCAF16(WT)	KB02-JQ1	5
Specimen_001_F5_F05_044.fcs	6899	82.5	6529	94.6	8993	1717	0.19	K562-DCAF16(KO)	BD2	DCAF16(WT)	KB02-JQ1	1.58114
Specimen_001_F6_F06_045.fcs	7000	82.7	6657	95.1	9111	2048	0.22	K562-DCAF16(KO)	BD2	DCAF16(WT)	KB02-JQ1	0.5
Specimen_001_F7_F07_046.fcs	6908	83	6518	94.4	8922	2730	0.31	K562-DCAF16(KO)	BD2	DCAF16(WT)	KB02-JQ1	0.158114
Specimen_001_F8_F08_047.fcs	6879	83.2	6500	94.5	9149	4457	0.49	K562-DCAF16(KO)	BD2	DCAF16(WT)	KB02-JQ1	0.05
Specimen_001_F9_F09_048.fcs	6988	83.1	6618	94.7	9014	6099	0.68	K562-DCAF16(KO)	BD2	DCAF16(WT)	KB02-JQ1	0.0158114
Specimen_001_F10_F10_049.fcs	6890	82.4	6496	94.3	9228	7346	0.8	K562-DCAF16(KO)	BD2	DCAF16(WT)	KB02-JQ1	0.005
Specimen_001_F11_F11_050.fcs	7215	83	6836	94.7	9150	7484	0.82	K562-DCAF16(KO)	BD2	DCAF16(WT)	DMSO	0
Specimen_001_G2_G02_051.fcs	2643	38.3	2479	93.8	8326	6863	0.82	K562-DCAF16(KO)	BD2	DCAF16(WT)	KB02-JQ1	50
Specimen_001_G3_G03_052.fcs	4777	47.8	4513	94.5	9845	3085	0.31	K562-DCAF16(KO)	BD2	DCAF16(WT)	KB02-JQ1	15.8114
Specimen_001_G4_G04_053.fcs	6700	78.8	6371	95.1	9450	1936	0.2	K562-DCAF16(KO)	BD2	DCAF16(WT)	KB02-JQ1	5
Specimen_001_G5_G05_054.fcs	6966	81.4	6580	94.5	9324	2084	0.22	K562-DCAF16(KO)	BD2	DCAF16(WT)	KB02-JQ1	1.58114
Specimen_001_G6_G06_055.fcs	7363	83.3	6999	95.1	9259	2036	0.22	K562-DCAF16(KO)	BD2	DCAF16(WT)	KB02-JQ1	0.5
Specimen_001_G7_G07_056.fcs	7086	83.3	6702	94.6	9179	2758	0.3	K562-DCAF16(KO)	BD2	DCAF16(WT)	KB02-JQ1	0.158114
Specimen_001_G8_G08_057.fcs	7006	81.9	6665	95.1	9219	4335	0.47	K562-DCAF16(KO)	BD2	DCAF16(WT)	KB02-JQ1	0.05
Specimen_001_G9_G09_058.fcs	7077	82.3	6709	94.8	9135	6090	0.67	K562-DCAF16(KO)	BD2	DCAF16(WT)	KB02-JQ1	0.0158114
Specimen_001_G10_G10_059.fcs	7149	82.7	6830	95.5	9314	7315	0.79	K562-DCAF16(KO)	BD2	DCAF16(WT)	KB02-JQ1	0.005
Specimen_001_G11_G11_060.fcs	7148	81.3	6783	94.9	9317	7572	0.81	K562-DCAF16(KO)	BD2	DCAF16(WT)	DMSO	0
Specimen_001_B2_B02_001.fcs	4282	69.5	4100	95.7	7595	7041	0.93	K562-DCAF16(KO)	BD2	DCAF16(C58S)	KB02-JQ1	50
Specimen_001_B3_B03_002.fcs	5402	62.1	5154	95.4	8493	2665	0.31	K562-DCAF16(KO)	BD2	DCAF16(C58S)	KB02-JQ1	15.8114
Specimen_001_B4_B04_003.fcs	7376	85.3	6938	94.1	6749	1860	0.28	K562-DCAF16(KO)	BD2	DCAF16(C58S)	KB02-JQ1	5
Specimen_001_B5_B05_004.fcs	7126	86.1	6660	93.5	6819	2001	0.29	K562-DCAF16(KO)	BD2	DCAF16(C58S)	KB02-JQ1	1.58114
Specimen_001_B6_B06_005.fcs	7457	86.7	7004	93.9	6606	2275	0.34	K562-DCAF16(KO)	BD2	DCAF16(C58S)	KB02-JQ1	0.5
Specimen_001_B7_B07_006.fcs	7030	87	6582	93.6	6650	2959	0.44	K562-DCAF16(KO)	BD2	DCAF16(C58S)	KB02-JQ1	0.158114
Specimen_001_B8_B08_007.fcs	7142	85.9	6719	94.1	6736	4453	0.66	K562-DCAF16(KO)	BD2	DCAF16(C58S)	KB02-JQ1	0.05
Specimen_001_B9_B09_008.fcs	6982	86.4	6602	94.6	6910	6069	0.88	K562-DCAF16(KO)	BD2	DCAF16(C58S)	KB02-JQ1	0.0158114
Specimen_001_B10_B10_009.fcs	7463	85.8	7058	94.6	6829	6923	1.01	K562-DCAF16(KO)	BD2	DCAF16(C58S)	KB02-JQ1	0.005
Specimen_001_B11_B11_010.fcs	7634	85.9	7191	94.2	6728	7150	1.06	K562-DCAF16(KO)	BD2	DCAF16(C58S)	DMSO	0
Specimen_001_C2_C02_011.fcs	4142	71.6	3965	95.7	7521	6926	0.92	K562-DCAF16(KO)	BD2	DCAF16(C58S)	KB02-JQ1	50
Specimen_001_C3_C03_012.fcs	5058	60.1	4816	95.2	8408	2728	0.32	K562-DCAF16(KO)	BD2	DCAF16(C58S)	KB02-JQ1	15.8114
Specimen_001_C4_C04_013.fcs	6363	83.6	5924	93.1	6909	1905	0.28	K562-DCAF16(KO)	BD2	DCAF16(C58S)	KB02-JQ1	5
Specimen_001_C5_C05_014.fcs	6008	86.4	5578	92.8	6620	1905	0.29	K562-DCAF16(KO)	BD2	DCAF16(C58S)	KB02-JQ1	1.58114
Specimen_001_C6_C06_015.fcs	6433	87.2	5949	92.5	6615	2154	0.33	K562-DCAF16(KO)	BD2	DCAF16(C58S)	KB02-JQ1	0.5
Specimen_001_C7_C07_016.fcs	7177	86.8	6705	93.4	6595	2919	0.44	K562-DCAF16(KO)	BD2	DCAF16(C58S)	KB02-JQ1	0.158114
Specimen_001_C8_C08_017.fcs	6199	86.8	5790	93.4	6663	4208	0.63	K562-DCAF16(KO)	BD2	DCAF16(C58S)	KB02-JQ1	0.05
Specimen_001_C9_C09_018.fcs	6925	86.2	6484	93.6	6757	5880	0.87	K562-DCAF16(KO)	BD2	DCAF16(C58S)	KB02-JQ1	0.0158114
Specimen_001_C10_C10_019.fcs	7059	85.8	6632	94	6648	6846	1.03	K562-DCAF16(KO)	BD2	DCAF16(C58S)	KB02-JQ1	0.005
Specimen_001_C11_C11_020.fcs	7063	85.9	6637	94	6779	7195	1.06	K562-DCAF16(KO)	BD2	DCAF16(C58S)	DMSO	0
Specimen_001_D2_D02_021.fcs	3435	69.6	3306	96.2	7446	6938	0.93	K562-DCAF16(KO)	BD2	DCAF16(C58S)	KB02-JQ1	50
Specimen_001_D3_D03_022.fcs	3976	57.9	3774	94.9	8699	2749	0.32	K562-DCAF16(KO)	BD2	DCAF16(C58S)	KB02-JQ1	15.8114
Specimen_001_D4_D04_023.fcs	4668	83.5	4316	92.5	7043	1742	0.25	K562-DCAF16(KO)	BD2	DCAF16(C58S)	KB02-JQ1	5
Specimen_001_D5_D05_024.fcs	5407	86.5	5004	92.5	6876	1904	0.28	K562-DCAF16(KO)	BD2	DCAF16(C58S)	KB02-JQ1	1.58114
Specimen_001_D6_D06_025.fcs	5109	85.6	4767	93.3	6818	2183	0.32	K562-DCAF16(KO)	BD2	DCAF16(C58S)	KB02-JQ1	0.5
Specimen_001_D7_D07_026.fcs	5365	85.8	5013	93.4	6940	2828	0.41	K562-DCAF16(KO)	BD2	DCAF16(C58S)	KB02-JQ1	0.158114
Specimen_001_D8_D08_027.fcs	5460	86.1	5114	93.7	6848	4297	0.63	K562-DCAF16(KO)	BD2	DCAF16(C58S)	KB02-JQ1	0.05
Specimen_001_D9_D09_028.fcs	5924	86.3	5546	93.6	6794	5948	0.88	K562-DCAF16(KO)	BD2	DCAF16(C58S)	KB02-JQ1	0.0158114
Specimen_001_D10_D10_029.fcs	7034	87	6616	94.1	6944	6975	1	K562-DCAF16(KO)	BD2	DCAF16(C58S)	KB02-JQ1	0.005
Specimen_001_D11_D11_030.fcs	7279	86	6820	93.7	6870	7220	1.05	K562-DCAF16(KO)	BD2	DCAF16(C58S)	DMSO	0
Specimen_001_B2_B02_001.fcs	1294	22	1226	94.7	8855	7834	0.88	K562-DCAF16(KO)	BD2	DCAF16(C177S)	KB02-JQ1	50
Specimen_001_B3_B03_002.fcs	4264	49.8	4057	95.1	9990	6292	0.63	K562-DCAF16(KO)	BD2	DCAF16(C177S)	KB02-JQ1	15.8114
Specimen_001_B4_B04_003.fcs	6053	76.7	5727	94.6	9486	4869	0.51	K562-DCAF16(KO)	BD2	DCAF16(C177S)	KB02-JQ1	5
Specimen_001_B5_B05_004.fcs	6214	79.2	5865	94.4	9307	4627	0.5	K562-DCAF16(KO)	BD2	DCAF16(C177S)	KB02-JQ1	1.58114
Specimen_001_B6_B06_005.fcs	6466	80.9	6110	94.5	9227	4469	0.48	K562-DCAF16(KO)	BD2	DCAF16(C177S)	KB02-JQ1	0.5
Specimen_001_B7_B07_006.fcs	6377	80.3	6018	94.4	9063	4768	0.53	K562-DCAF16(KO)	BD2	DCAF16(C177S)	KB02-JQ1	0.158114
Specimen_001_B8_B08_007.fcs	6498	81.3	6126	94.3	9028	5886	0.65	K562-DCAF16(KO)	BD2	DCAF16(C177S)	KB02-JQ1	0.05
Specimen_001_B9_B09_008.fcs	6454	80.3	6147	95.2	9188	7214	0.79	K562-DCAF16(KO)	BD2	DCAF16(C177S)	KB02-JQ1	0.0158114
Specimen_001_B10_B10_009.fcs	6401	79.6	6049	94.5	9344	7900	0.85	K562-DCAF16(KO)	BD2	DCAF16(C177S)	KB02-JQ1	0.005
Specimen_001_B11_B11_010.fcs	6702	79.7	6351	94.8	9196	7975	0.87	K562-DCAF16(KO)	BD2	DCAF16(C177S)	DMSO	0
Specimen_001_C2_C02_011.fcs	1417	24.1	1343	94.8	8702	7630	0.88	K562-DCAF16(KO)	BD2	DCAF16(C177S)	KB02-JQ1	50
Specimen_001_C3_C03_012.fcs	4568	52.3	4307	94.3	9650	6071	0.63	K562-DCAF16(KO)	BD2	DCAF16(C177S)	KB02-JQ1	15.8114
Specimen_001_C4_C04_013.fcs	5770	77.2	5439	94.3	9580	4906	0.51	K562-DCAF16(KO)	BD2	DCAF16(C177S)	KB02-JQ1	5
Specimen_001_C5_C05_014.fcs	5921	79.7	5623	95	9431	4612	0.49	K562-DCAF16(KO)	BD2	DCAF16(C177S)	KB02-JQ1	1.58114
Specimen_001_C6_C06_015.fcs	6284	80.5	5954	94.7	8994	4360	0.48	K562-DCAF16(KO)	BD2	DCAF16(C177S)	KB02-JQ1	0.5
Specimen_001_C7_C07_016.fcs	6706	81.5	6339	94.5	9148	4711	0.51	K562-DCAF16(KO)	BD2	DCAF16(C177S)	KB02-JQ1	0.158114
Specimen_001_C8_C08_017.fcs	6391	80.5	6007	94	9027	5735	0.64	K562-DCAF16(KO)	BD2	DCAF16(C177S)	KB02-JQ1	0.05
Specimen_001_C9_C09_018.fcs	6143	80.7	5811	94.6	9091	6952	0.76	K562-DCAF16(KO)	BD2	DCAF16(C177S)	KB02-JQ1	0.0158114
Specimen_001_C10_C10_019.fcs	6323	81	6016	95.1	9237	7870	0.85	K562-DCAF16(KO)	BD2	DCAF16(C177S)	KB02-JQ1	0.005
Specimen_001_C11_C11_020.fcs	6511	81	6185	95	9082	7886	0.87	K562-DCAF16(KO)	BD2	DCAF16(C177S)	DMSO	0
Specimen_001_D2_D02_021.fcs	1054	19.5	995	94.4	8601	7588	0.88	K562-DCAF16(KO)	BD2	DCAF16(C177S)	KB02-JQ1	50
Specimen_001_D3_D03_022.fcs	3432	46.2	3232	94.2	9616	6447	0.67	K562-DCAF16(KO)	BD2	DCAF16(C177S)	KB02-JQ1	15.8114
Specimen_001_D4_D04_023.fcs	4511	75	4253	94.3	9699	5157	0.53	K562-DCAF16(KO)	BD2	DCAF16(C177S)	KB02-JQ1	5
Specimen_001_D5_D05_024.fcs	4750	79.6	4501	94.8	9353	4713	0.5	K562-DCAF16(KO)	BD2	DCAF16(C177S)	KB02-JQ1	1.58114
Specimen_001_D6_D06_025.fcs	5225	79.4	4969	95.1	9253	4484	0.48	K562-DCAF16(KO)	BD2	DCAF16(C177S)	KB02-JQ1	0.5
Specimen_001_D7_D07_026.fcs	5393	80.8	5115	94.8	9118	4692	0.51	K562-DCAF16(KO)	BD2	DCAF16(C177S)	KB02-JQ1	0.158114
Specimen_001_D8_D08_027.fcs	5645	80.6	5350	94.8	9156	5760	0.63	K562-DCAF16(KO)	BD2	DCAF16(C177S)	KB02-JQ1	0.05
Specimen_001_D9_D09_028.fcs	5684	80.1	5384	94.7	9010	6950	0.77	K562-DCAF16(KO)	BD2	DCAF16(C177S)	KB02-JQ1	0.0158114
Specimen_001_D10_D10_029.fcs	5793	80.6	5476	94.5	9196	7784	0.85	K562-DCAF16(KO)	BD2	DCAF16(C177S)	KB02-JQ1	0.005
Specimen_001_D11_D11_030.fcs	5901	80.5	5594	94.8	9111	7850	0.86	K562-DCAF16(KO)	BD2	DCAF16(C177S)	DMSO	0
Specimen_001_E2_E02_031.fcs	3111	46.6	2966	95.3	9200	7545	0.82	K562-DCAF16(KO)	BD2	DCAF16(C179S)	KB02-JQ1	50
Specimen_001_E3_E03_032.fcs	4871	48.7	4642	95.3	10813	6359	0.59	K562-DCAF16(KO)	BD2	DCAF16(C179S)	KB02-JQ1	15.8114
Specimen_001_E4_E04_033.fcs	6482	77.5	6164	95.1	9885	5307	0.54	K562-DCAF16(KO)	BD2	DCAF16(C179S)	KB02-JQ1	5
Specimen_001_E5_E05_034.fcs	6883	80.9	6539	95	9377	4769	0.51	K562-DCAF16(KO)	BD2	DCAF16(C179S)	KB02-JQ1	1.58114
Specimen_001_E6_E06_035.fcs	7168	82	6806	94.9	9471	4646	0.49	K562-DCAF16(KO)	BD2	DCAF16(C179S)	KB02-JQ1	0.5
Specimen_001_E7_E07_036.fcs	7182	82.6	6830	95.1	9203	4854	0.53	K562-DCAF16(KO)	BD2	DCAF16(C179S)	KB02-JQ1	0.158114
Specimen_001_E8_E08_037.fcs	6851	80.5	6526	95.3	9586	6009	0.63	K562-DCAF16(KO)	BD2	DCAF16(C179S)	KB02-JQ1	0.05
Specimen_001_E9_E09_038.fcs	6792	81.2	6450	95	9565	7134	0.75	K562-DCAF16(KO)	BD2	DCAF16(C179S)	KB02-JQ1	0.0158114
Specimen_001_E10_E10_039.fcs	7027	80.8	6681	95.1	9679	7727	0.8	K562-DCAF16(KO)	BD2	DCAF16(C179S)	KB02-JQ1	0.005
Specimen_001_E11_E11_040.fcs	7317	80.2	6945	94.9	9546	7722	0.81	K562-DCAF16(KO)	BD2	DCAF16(C179S)	DMSO	0
Specimen_001_F2_F02_041.fcs	3020	46.6	2859	94.7	9372	7627	0.81	K562-DCAF16(KO)	BD2	DCAF16(C179S)	KB02-JQ1	50
Specimen_001_F3_F03_042.fcs	4524	47	4294	94.9	10890	6451	0.59	K562-DCAF16(KO)	BD2	DCAF16(C179S)	KB02-JQ1	15.8114
Specimen_001_F4_F04_043.fcs	5852	76.9	5593	95.6	10101	5373	0.53	K562-DCAF16(KO)	BD2	DCAF16(C179S)	KB02-JQ1	5
Specimen_001_F5_F05_044.fcs	6136	80.6	5831	95	9554	4827	0.51	K562-DCAF16(KO)	BD2	DCAF16(C179S)	KB02-JQ1	1.58114
Specimen_001_F6_F06_045.fcs	6571	81.3	6278	95.5	9407	4638	0.49	K562-DCAF16(KO)	BD2	DCAF16(C179S)	KB02-JQ1	0.5
Specimen_001_F7_F07_046.fcs	6859	82.4	6483	94.5	9516	4981	0.52	K562-DCAF16(KO)	BD2	DCAF16(C179S)	KB02-JQ1	0.158114
Specimen_001_F8_F08_047.fcs	6637	81.2	6326	95.3	9539	5964	0.63	K562-DCAF16(KO)	BD2	DCAF16(C179S)	KB02-JQ1	0.05
Specimen_001_F9_F09_048.fcs	6727	81.3	6405	95.2	9532	7020	0.74	K562-DCAF16(KO)	BD2	DCAF16(C179S)	KB02-JQ1	0.0158114
Specimen_001_F10_F10_049.fcs	6947	81.2	6584	94.8	9564	7713	0.81	K562-DCAF16(KO)	BD2	DCAF16(C179S)	KB02-JQ1	0.005
Specimen_001_F11_F11_050.fcs	7294	80.8	6947	95.2	9580	7846	0.82	K562-DCAF16(KO)	BD2	DCAF16(C179S)	DMSO	0
Specimen_001_G2_G02_051.fcs	3780	47	3560	94.2	9369	7684	0.82	K562-DCAF16(KO)	BD2	DCAF16(C179S)	KB02-JQ1	50
Specimen_001_G3_G03_052.fcs	5010	50.1	4772	95.2	11103	6751	0.61	K562-DCAF16(KO)	BD2	DCAF16(C179S)	KB02-JQ1	15.8114
Specimen_001_G4_G04_053.fcs	7556	75.6	7201	95.3	9902	5485	0.55	K562-DCAF16(KO)	BD2	DCAF16(C179S)	KB02-JQ1	5
Specimen_001_G5_G05_054.fcs	7832	78.3	7418	94.7	9516	4963	0.52	K562-DCAF16(KO)	BD2	DCAF16(C179S)	KB02-JQ1	1.58114
Specimen_001_G6_G06_055.fcs	8033	80.3	7654	95.3	9386	4711	0.5	K562-DCAF16(KO)	BD2	DCAF16(C179S)	KB02-JQ1	0.5
Specimen_001_G7_G07_056.fcs	8094	80.9	7676	94.8	9613	5040	0.52	K562-DCAF16(KO)	BD2	DCAF16(C179S)	KB02-JQ1	0.158114
Specimen_001_G8_G08_057.fcs	7909	80.1	7535	95.3	9546	6008	0.63	K562-DCAF16(KO)	BD2	DCAF16(C179S)	KB02-JQ1	0.05
Specimen_001_G9_G09_058.fcs	8003	80	7602	95	9531	6977	0.73	K562-DCAF16(KO)	BD2	DCAF16(C179S)	KB02-JQ1	0.0158114
Specimen_001_G10_G10_059.fcs	7946	79.5	7583	95.4	9692	7664	0.79	K562-DCAF16(KO)	BD2	DCAF16(C179S)	KB02-JQ1	0.005
Specimen_001_G11_G11_060.fcs	7974	79.7	7622	95.6	9628	7751	0.81	K562-DCAF16(KO)	BD2	DCAF16(C179S)	DMSO	0

## Sheet: Extended Data Fig. 7b
Sample:	Round | Count	Round | Freq. of Parent	Round/mCherry+ | Count	Round/mCherry+ | Freq. of Parent	Round/mCherry+ | Mean (PE-CF594-A)	Round/mCherry+ | Mean (FITC-A)	eGFP/mCherry	Cell Line	Reporter	Ectopic DCAF16	Treatment
Specimen_001_B2_B02_001.fcs	5174	78.6	712	13.8	1971	655	0.33	K562-DCAF16(KO)	SPIN4	DCAF16(KO)	DMSO
Specimen_001_B3_B03_002.fcs	4884	78.1	685	14	2192	659	0.3	K562-DCAF16(KO)	SPIN4	DCAF16(KO)	DMSO
Specimen_001_B4_B04_003.fcs	4733	77.5	670	14.2	2052	644	0.31	K562-DCAF16(KO)	SPIN4	DCAF16(KO)	DMSO
Specimen_001_C2_C02_004.fcs	2085	70.4	251	12	2034	322	0.16	K562-DCAF16(KO)	SPIN4	DCAF16(WT)	DMSO
Specimen_001_C3_C03_005.fcs	1997	70.8	270	13.5	1986	322	0.16	K562-DCAF16(KO)	SPIN4	DCAF16(WT)	DMSO
Specimen_001_C4_C04_006.fcs	1729	69.4	221	12.8	2043	312	0.15	K562-DCAF16(KO)	SPIN4	DCAF16(WT)	DMSO
Specimen_001_D2_D02_007.fcs	4115	75.5	654	15.9	2109	273	0.13	K562-DCAF16(KO)	SPIN4	DCAF16(C58S)	DMSO
Specimen_001_D3_D03_008.fcs	3665	75	580	15.8	2199	268	0.12	K562-DCAF16(KO)	SPIN4	DCAF16(C58S)	DMSO
Specimen_001_D4_D04_009.fcs	3592	74.9	605	16.8	1991	255	0.13	K562-DCAF16(KO)	SPIN4	DCAF16(C58S)	DMSO
Specimen_001_F2_F02_013.fcs	4395	74.2	573	13	2016	659	0.33	K562-DCAF16(KO)	SPIN4	DCAF16(C179S)	DMSO
Specimen_001_F3_F03_014.fcs	4015	73	513	12.8	1796	660	0.37	K562-DCAF16(KO)	SPIN4	DCAF16(C179S)	DMSO
Specimen_001_F4_F04_015.fcs	3953	73.1	502	12.7	1761	617	0.35	K562-DCAF16(KO)	SPIN4	DCAF16(C179S)	DMSO
