# Supplementary material for: Template-assisted covalent modification underlies activity of covalent molecular glues
Source: Nat Chem Biol. 2024 Jul 29;20(12):1640–9. doi: 10.1038/s41589-024-01668-4 (PMC11582070; doi:10.1038/s41589-024-01668-4)
Supplement: Supplementary file 30 — Raw Data for flow. [file 41589_2024_1668_MOESM30_ESM.xlsx]

## Sheet: Extended Data Fig. 8c
Sample:	Round | Count	Round | Freq. of Parent	Round/mCherry+ | Count	Round/mCherry+ | Freq. of Parent	Round/mCherry+ | Mean (YG602-A)	Round/mCherry+ | Mean (B510-A)	eGFP/mCherry	Cell Line	Reporter	Ectopic DCAF16	Treatment	Degrader Dose(uM)
Specimen_002_C2_C02.fcs	8285	82.8	7415	89.5	2059	1058	0.51	K562-DCAF16(KO)	BD1-BD2-tandem	DCAF16(KO)	IBG1	10
Specimen_002_C3_C03.fcs	8636	86.4	7670	88.8	1666	996	0.6	K562-DCAF16(KO)	BD1-BD2-tandem	DCAF16(KO)	IBG1	3.16228
Specimen_002_C4_C04.fcs	8564	85.6	7555	88.2	1579	1390	0.88	K562-DCAF16(KO)	BD1-BD2-tandem	DCAF16(KO)	IBG1	1
Specimen_002_C5_C05.fcs	8375	83.8	7413	88.5	1529	1767	1.16	K562-DCAF16(KO)	BD1-BD2-tandem	DCAF16(KO)	IBG1	0.316228
Specimen_002_C6_C06.fcs	8278	82.8	7325	88.5	1558	1986	1.27	K562-DCAF16(KO)	BD1-BD2-tandem	DCAF16(KO)	IBG1	0.1
Specimen_002_C7_C07.fcs	8253	82.5	7334	88.9	1559	2062	1.32	K562-DCAF16(KO)	BD1-BD2-tandem	DCAF16(KO)	IBG1	0.0316228
Specimen_002_C8_C08.fcs	8297	83	7266	87.6	1584	2128	1.34	K562-DCAF16(KO)	BD1-BD2-tandem	DCAF16(KO)	IBG1	0.01
Specimen_002_C9_C09.fcs	8253	82.5	7371	89.3	1591	2085	1.31	K562-DCAF16(KO)	BD1-BD2-tandem	DCAF16(KO)	IBG1	0.00316228
Specimen_002_C10_C10.fcs	8283	82.8	7326	88.4	1570	2103	1.34	K562-DCAF16(KO)	BD1-BD2-tandem	DCAF16(KO)	IBG1	0.001
Specimen_002_C11_C11.fcs	8323	83.2	7400	88.9	1559	2066	1.33	K562-DCAF16(KO)	BD1-BD2-tandem	DCAF16(KO)	DMSO	0
Specimen_002_D2_D02.fcs	8251	82.5	7435	90.1	1979	1032	0.52	K562-DCAF16(KO)	BD1-BD2-tandem	DCAF16(KO)	IBG1	10
Specimen_002_D3_D03.fcs	8655	86.6	7677	88.7	1656	996	0.6	K562-DCAF16(KO)	BD1-BD2-tandem	DCAF16(KO)	IBG1	3.16228
Specimen_002_D4_D04.fcs	8698	87	7647	87.9	1544	1354	0.88	K562-DCAF16(KO)	BD1-BD2-tandem	DCAF16(KO)	IBG1	1
Specimen_002_D5_D05.fcs	8526	85.3	7560	88.7	1509	1742	1.15	K562-DCAF16(KO)	BD1-BD2-tandem	DCAF16(KO)	IBG1	0.316228
Specimen_002_D6_D06.fcs	8304	83	7360	88.6	1524	1990	1.31	K562-DCAF16(KO)	BD1-BD2-tandem	DCAF16(KO)	IBG1	0.1
Specimen_002_D7_D07.fcs	8376	83.8	7435	88.8	1571	2094	1.33	K562-DCAF16(KO)	BD1-BD2-tandem	DCAF16(KO)	IBG1	0.0316228
Specimen_002_D8_D08.fcs	8285	82.8	7305	88.2	1569	2117	1.35	K562-DCAF16(KO)	BD1-BD2-tandem	DCAF16(KO)	IBG1	0.01
Specimen_002_D9_D09.fcs	8299	83	7313	88.1	1579	2140	1.36	K562-DCAF16(KO)	BD1-BD2-tandem	DCAF16(KO)	IBG1	0.00316228
Specimen_002_D10_D10.fcs	8245	82.5	7288	88.4	1576	2109	1.34	K562-DCAF16(KO)	BD1-BD2-tandem	DCAF16(KO)	IBG1	0.001
Specimen_002_D11_D11.fcs	8331	83.3	7418	89	1588	2106	1.33	K562-DCAF16(KO)	BD1-BD2-tandem	DCAF16(KO)	DMSO	0
Specimen_002_E2_E02.fcs	5872	58.7	1317	22.4	2055	121	0.06	K562-DCAF16(KO)	BD1-BD2-tandem	DCAF16(WT)	IBG1	10
Specimen_002_E3_E03.fcs	5956	59.6	1314	22.1	2007	100	0.05	K562-DCAF16(KO)	BD1-BD2-tandem	DCAF16(WT)	IBG1	3.16228
Specimen_002_E4_E04.fcs	6360	63.6	1393	21.9	1956	94.1	0.05	K562-DCAF16(KO)	BD1-BD2-tandem	DCAF16(WT)	IBG1	1
Specimen_002_E5_E05.fcs	6496	65	1402	21.6	1992	112	0.06	K562-DCAF16(KO)	BD1-BD2-tandem	DCAF16(WT)	IBG1	0.316228
Specimen_002_E6_E06.fcs	6788	67.9	1422	20.9	1832	112	0.06	K562-DCAF16(KO)	BD1-BD2-tandem	DCAF16(WT)	IBG1	0.1
Specimen_002_E7_E07.fcs	6894	68.9	1403	20.4	1813	108	0.06	K562-DCAF16(KO)	BD1-BD2-tandem	DCAF16(WT)	IBG1	0.0316228
Specimen_002_E8_E08.fcs	6975	69.8	1476	21.2	1785	124	0.07	K562-DCAF16(KO)	BD1-BD2-tandem	DCAF16(WT)	IBG1	0.01
Specimen_002_E9_E09.fcs	6900	69	1436	20.8	1780	140	0.08	K562-DCAF16(KO)	BD1-BD2-tandem	DCAF16(WT)	IBG1	0.00316228
Specimen_002_E10_E10.fcs	6724	67.2	1419	21.1	1783	229	0.13	K562-DCAF16(KO)	BD1-BD2-tandem	DCAF16(WT)	IBG1	0.001
Specimen_002_E11_E11.fcs	6706	67.1	1460	21.8	1847	1923	1.04	K562-DCAF16(KO)	BD1-BD2-tandem	DCAF16(WT)	DMSO	0
Specimen_002_F2_F02.fcs	5696	57	1241	21.8	2128	98.9	0.05	K562-DCAF16(KO)	BD1-BD2-tandem	DCAF16(WT)	IBG1	10
Specimen_002_F3_F03.fcs	5985	59.9	1348	22.5	2063	107	0.05	K562-DCAF16(KO)	BD1-BD2-tandem	DCAF16(WT)	IBG1	3.16228
Specimen_002_F4_F04.fcs	6343	63.4	1366	21.5	2011	103	0.05	K562-DCAF16(KO)	BD1-BD2-tandem	DCAF16(WT)	IBG1	1
Specimen_002_F5_F05.fcs	6677	66.8	1434	21.5	2001	88.5	0.04	K562-DCAF16(KO)	BD1-BD2-tandem	DCAF16(WT)	IBG1	0.316228
Specimen_002_F6_F06.fcs	6611	66.1	1411	21.3	1932	126	0.07	K562-DCAF16(KO)	BD1-BD2-tandem	DCAF16(WT)	IBG1	0.1
Specimen_002_F7_F07.fcs	6746	67.5	1427	21.2	1901	137	0.07	K562-DCAF16(KO)	BD1-BD2-tandem	DCAF16(WT)	IBG1	0.0316228
Specimen_002_F8_F08.fcs	7045	70.5	1433	20.3	1833	109	0.06	K562-DCAF16(KO)	BD1-BD2-tandem	DCAF16(WT)	IBG1	0.01
Specimen_002_F9_F09.fcs	6849	68.5	1412	20.6	1766	160	0.09	K562-DCAF16(KO)	BD1-BD2-tandem	DCAF16(WT)	IBG1	0.00316228
Specimen_002_F10_F10.fcs	6735	67.3	1349	20	1826	242	0.13	K562-DCAF16(KO)	BD1-BD2-tandem	DCAF16(WT)	IBG1	0.001
Specimen_002_F11_F11.fcs	6751	67.5	1386	20.5	1777	1860	1.05	K562-DCAF16(KO)	BD1-BD2-tandem	DCAF16(WT)	DMSO	0
Specimen_002_C2_C02.fcs	4806	48.1	1508	31.4	2409	180	0.07	K562-DCAF16(KO)	BD1-BD2-tandem	DCAF16(C58S)	IBG1	10
Specimen_002_C3_C03.fcs	5254	52.5	1783	33.9	2316	209	0.09	K562-DCAF16(KO)	BD1-BD2-tandem	DCAF16(C58S)	IBG1	3.16228
Specimen_002_C4_C04.fcs	5384	53.8	1837	34.1	2221	238	0.11	K562-DCAF16(KO)	BD1-BD2-tandem	DCAF16(C58S)	IBG1	1
Specimen_002_C5_C05.fcs	5538	55.4	1834	33.1	2189	244	0.11	K562-DCAF16(KO)	BD1-BD2-tandem	DCAF16(C58S)	IBG1	0.316228
Specimen_002_C6_C06.fcs	6014	60.1	1949	32.4	2170	252	0.12	K562-DCAF16(KO)	BD1-BD2-tandem	DCAF16(C58S)	IBG1	0.1
Specimen_002_C7_C07.fcs	6023	60.2	1992	33.1	2020	227	0.11	K562-DCAF16(KO)	BD1-BD2-tandem	DCAF16(C58S)	IBG1	0.0316228
Specimen_002_C8_C08.fcs	6152	61.5	1988	32.3	1976	222	0.11	K562-DCAF16(KO)	BD1-BD2-tandem	DCAF16(C58S)	IBG1	0.01
Specimen_002_C9_C09.fcs	6124	61.2	1971	32.2	2086	323	0.15	K562-DCAF16(KO)	BD1-BD2-tandem	DCAF16(C58S)	IBG1	0.00316228
Specimen_002_C10_C10.fcs	6179	61.8	1973	31.9	2067	470	0.23	K562-DCAF16(KO)	BD1-BD2-tandem	DCAF16(C58S)	IBG1	0.001
Specimen_002_C11_C11.fcs	6030	60.3	1936	32.1	2075	1755	0.85	K562-DCAF16(KO)	BD1-BD2-tandem	DCAF16(C58S)	DMSO	0
Specimen_002_D2_D02.fcs	4836	48.4	1550	32.1	2381	168	0.07	K562-DCAF16(KO)	BD1-BD2-tandem	DCAF16(C58S)	IBG1	10
Specimen_002_D3_D03.fcs	5202	52	1717	33	2291	191	0.08	K562-DCAF16(KO)	BD1-BD2-tandem	DCAF16(C58S)	IBG1	3.16228
Specimen_002_D4_D04.fcs	5487	54.9	1783	32.5	2183	196	0.09	K562-DCAF16(KO)	BD1-BD2-tandem	DCAF16(C58S)	IBG1	1
Specimen_002_D5_D05.fcs	5736	57.4	1859	32.4	2129	257	0.12	K562-DCAF16(KO)	BD1-BD2-tandem	DCAF16(C58S)	IBG1	0.316228
Specimen_002_D6_D06.fcs	5935	59.4	1974	33.3	2132	263	0.12	K562-DCAF16(KO)	BD1-BD2-tandem	DCAF16(C58S)	IBG1	0.1
Specimen_002_D7_D07.fcs	6200	62	1941	31.3	2048	242	0.12	K562-DCAF16(KO)	BD1-BD2-tandem	DCAF16(C58S)	IBG1	0.0316228
Specimen_002_D8_D08.fcs	5962	59.6	1929	32.4	2060	282	0.14	K562-DCAF16(KO)	BD1-BD2-tandem	DCAF16(C58S)	IBG1	0.01
Specimen_002_D9_D09.fcs	6269	62.7	2047	32.7	1998	286	0.14	K562-DCAF16(KO)	BD1-BD2-tandem	DCAF16(C58S)	IBG1	0.00316228
Specimen_002_D10_D10.fcs	6143	61.4	1980	32.2	2022	472	0.23	K562-DCAF16(KO)	BD1-BD2-tandem	DCAF16(C58S)	IBG1	0.001
Specimen_002_D11_D11.fcs	6069	60.7	1911	31.5	2025	1747	0.86	K562-DCAF16(KO)	BD1-BD2-tandem	DCAF16(C58S)	DMSO	0
Specimen_002_E2_E02.fcs	4283	42.8	1259	29.4	2242	141	0.06	K562-DCAF16(KO)	BD1-BD2-tandem	DCAF16(C173S)	IBG1	10
Specimen_002_E3_E03.fcs	4480	44.8	1253	28	2157	130	0.06	K562-DCAF16(KO)	BD1-BD2-tandem	DCAF16(C173S)	IBG1	3.16228
Specimen_002_E4_E04.fcs	4958	49.6	1446	29.2	2166	160	0.07	K562-DCAF16(KO)	BD1-BD2-tandem	DCAF16(C173S)	IBG1	1
Specimen_002_E5_E05.fcs	5183	51.8	1559	30.1	2100	133	0.06	K562-DCAF16(KO)	BD1-BD2-tandem	DCAF16(C173S)	IBG1	0.316228
Specimen_002_E6_E06.fcs	5642	56.4	1604	28.4	2085	167	0.08	K562-DCAF16(KO)	BD1-BD2-tandem	DCAF16(C173S)	IBG1	0.1
Specimen_002_E7_E07.fcs	5967	59.7	1693	28.4	1985	199	0.1	K562-DCAF16(KO)	BD1-BD2-tandem	DCAF16(C173S)	IBG1	0.0316228
Specimen_002_E8_E08.fcs	5889	58.9	1645	27.9	1976	161	0.08	K562-DCAF16(KO)	BD1-BD2-tandem	DCAF16(C173S)	IBG1	0.01
Specimen_002_E9_E09.fcs	6105	61.1	1737	28.5	1948	200	0.1	K562-DCAF16(KO)	BD1-BD2-tandem	DCAF16(C173S)	IBG1	0.00316228
Specimen_002_E10_E10.fcs	6053	60.5	1717	28.4	2010	301	0.15	K562-DCAF16(KO)	BD1-BD2-tandem	DCAF16(C173S)	IBG1	0.001
Specimen_002_E11_E11.fcs	6005	60.1	1749	29.1	2001	1695	0.85	K562-DCAF16(KO)	BD1-BD2-tandem	DCAF16(C173S)	DMSO	0
Specimen_002_F2_F02.fcs	4439	44.4	1301	29.3	2234	149	0.07	K562-DCAF16(KO)	BD1-BD2-tandem	DCAF16(C173S)	IBG1	10
Specimen_002_F3_F03.fcs	4751	47.5	1400	29.5	2152	137	0.06	K562-DCAF16(KO)	BD1-BD2-tandem	DCAF16(C173S)	IBG1	3.16228
Specimen_002_F4_F04.fcs	4857	48.6	1409	29	2207	142	0.06	K562-DCAF16(KO)	BD1-BD2-tandem	DCAF16(C173S)	IBG1	1
Specimen_002_F5_F05.fcs	5166	51.7	1520	29.4	2209	158	0.07	K562-DCAF16(KO)	BD1-BD2-tandem	DCAF16(C173S)	IBG1	0.316228
Specimen_002_F6_F06.fcs	5575	55.8	1673	30	2067	183	0.09	K562-DCAF16(KO)	BD1-BD2-tandem	DCAF16(C173S)	IBG1	0.1
Specimen_002_F7_F07.fcs	5900	59	1695	28.7	2047	149	0.07	K562-DCAF16(KO)	BD1-BD2-tandem	DCAF16(C173S)	IBG1	0.0316228
Specimen_002_F8_F08.fcs	5947	59.5	1709	28.7	1918	172	0.09	K562-DCAF16(KO)	BD1-BD2-tandem	DCAF16(C173S)	IBG1	0.01
Specimen_002_F9_F09.fcs	5990	59.9	1654	27.6	1914	201	0.11	K562-DCAF16(KO)	BD1-BD2-tandem	DCAF16(C173S)	IBG1	0.00316228
Specimen_002_F10_F10.fcs	5947	59.5	1633	27.5	2010	284	0.14	K562-DCAF16(KO)	BD1-BD2-tandem	DCAF16(C173S)	IBG1	0.001
Specimen_002_F11_F11.fcs	6009	60.1	1743	29	1932	1635	0.85	K562-DCAF16(KO)	BD1-BD2-tandem	DCAF16(C173S)	DMSO	0
Specimen_002_C2_C02.fcs	4636	46.4	1905	41.1	2642	990	0.37	K562-DCAF16(KO)	BD1-BD2-tandem	DCAF16(C177S)	IBG1	10
Specimen_002_C3_C03.fcs	5352	53.5	2107	39.4	2328	948	0.41	K562-DCAF16(KO)	BD1-BD2-tandem	DCAF16(C177S)	IBG1	3.16228
Specimen_002_C4_C04.fcs	5468	54.7	2128	38.9	2223	1159	0.52	K562-DCAF16(KO)	BD1-BD2-tandem	DCAF16(C177S)	IBG1	1
Specimen_002_C5_C05.fcs	5572	55.7	2235	40.1	2223	1446	0.65	K562-DCAF16(KO)	BD1-BD2-tandem	DCAF16(C177S)	IBG1	0.316228
Specimen_002_C6_C06.fcs	5671	56.7	2246	39.6	2186	1651	0.76	K562-DCAF16(KO)	BD1-BD2-tandem	DCAF16(C177S)	IBG1	0.1
Specimen_002_C7_C07.fcs	5602	56	2229	39.8	2212	1820	0.82	K562-DCAF16(KO)	BD1-BD2-tandem	DCAF16(C177S)	IBG1	0.0316228
Specimen_002_C8_C08.fcs	5687	56.9	2257	39.7	2253	1881	0.83	K562-DCAF16(KO)	BD1-BD2-tandem	DCAF16(C177S)	IBG1	0.01
Specimen_002_C9_C09.fcs	5725	57.2	2235	39	2215	1831	0.83	K562-DCAF16(KO)	BD1-BD2-tandem	DCAF16(C177S)	IBG1	0.00316228
Specimen_002_C10_C10.fcs	5678	56.8	2322	40.9	2229	1810	0.81	K562-DCAF16(KO)	BD1-BD2-tandem	DCAF16(C177S)	IBG1	0.001
Specimen_002_C11_C11.fcs	5710	57.1	2252	39.4	2306	1888	0.82	K562-DCAF16(KO)	BD1-BD2-tandem	DCAF16(C177S)	DMSO	0
Specimen_002_D2_D02.fcs	4808	48.1	1928	40.1	2543	954	0.38	K562-DCAF16(KO)	BD1-BD2-tandem	DCAF16(C177S)	IBG1	10
Specimen_002_D3_D03.fcs	5513	55.1	2164	39.3	2250	907	0.4	K562-DCAF16(KO)	BD1-BD2-tandem	DCAF16(C177S)	IBG1	3.16228
Specimen_002_D4_D04.fcs	5482	54.8	2184	39.8	2202	1126	0.51	K562-DCAF16(KO)	BD1-BD2-tandem	DCAF16(C177S)	IBG1	1
Specimen_002_D5_D05.fcs	5671	56.7	2235	39.4	2152	1386	0.64	K562-DCAF16(KO)	BD1-BD2-tandem	DCAF16(C177S)	IBG1	0.316228
Specimen_002_D6_D06.fcs	5847	58.5	2394	40.9	2225	1659	0.75	K562-DCAF16(KO)	BD1-BD2-tandem	DCAF16(C177S)	IBG1	0.1
Specimen_002_D7_D07.fcs	5672	56.7	2281	40.2	2218	1755	0.79	K562-DCAF16(KO)	BD1-BD2-tandem	DCAF16(C177S)	IBG1	0.0316228
Specimen_002_D8_D08.fcs	5502	55	2193	39.9	2228	1823	0.82	K562-DCAF16(KO)	BD1-BD2-tandem	DCAF16(C177S)	IBG1	0.01
Specimen_002_D9_D09.fcs	5675	56.8	2260	39.8	2244	1852	0.83	K562-DCAF16(KO)	BD1-BD2-tandem	DCAF16(C177S)	IBG1	0.00316228
Specimen_002_D10_D10.fcs	5699	57	2289	40.2	2302	1891	0.82	K562-DCAF16(KO)	BD1-BD2-tandem	DCAF16(C177S)	IBG1	0.001
Specimen_002_D11_D11.fcs	5630	56.3	2281	40.5	2280	1841	0.81	K562-DCAF16(KO)	BD1-BD2-tandem	DCAF16(C177S)	DMSO	0
Specimen_002_E2_E02.fcs	4779	47.8	2147	44.9	2734	935	0.34	K562-DCAF16(KO)	BD1-BD2-tandem	DCAF16(C179S)	IBG1	10
Specimen_002_E3_E03.fcs	5538	55.4	2404	43.4	2308	783	0.34	K562-DCAF16(KO)	BD1-BD2-tandem	DCAF16(C179S)	IBG1	3.16228
Specimen_002_E4_E04.fcs	5750	57.5	2460	42.8	2284	877	0.38	K562-DCAF16(KO)	BD1-BD2-tandem	DCAF16(C179S)	IBG1	1
Specimen_002_E5_E05.fcs	5639	56.4	2424	43	2200	1089	0.5	K562-DCAF16(KO)	BD1-BD2-tandem	DCAF16(C179S)	IBG1	0.316228
Specimen_002_E6_E06.fcs	5759	57.6	2420	42	2197	1473	0.67	K562-DCAF16(KO)	BD1-BD2-tandem	DCAF16(C179S)	IBG1	0.1
Specimen_002_E7_E07.fcs	5774	57.7	2453	42.5	2177	1650	0.76	K562-DCAF16(KO)	BD1-BD2-tandem	DCAF16(C179S)	IBG1	0.0316228
Specimen_002_E8_E08.fcs	5692	56.9	2364	41.5	2211	1841	0.83	K562-DCAF16(KO)	BD1-BD2-tandem	DCAF16(C179S)	IBG1	0.01
Specimen_002_E9_E09.fcs	5650	56.5	2427	43	2306	1940	0.84	K562-DCAF16(KO)	BD1-BD2-tandem	DCAF16(C179S)	IBG1	0.00316228
Specimen_002_E10_E10.fcs	5807	58.1	2509	43.2	2277	1914	0.84	K562-DCAF16(KO)	BD1-BD2-tandem	DCAF16(C179S)	IBG1	0.001
Specimen_002_E11_E11.fcs	5721	57.2	2560	44.7	2296	1912	0.83	K562-DCAF16(KO)	BD1-BD2-tandem	DCAF16(C179S)	DMSO	0
Specimen_002_F2_F02.fcs	5027	50.3	2189	43.5	2647	880	0.33	K562-DCAF16(KO)	BD1-BD2-tandem	DCAF16(C179S)	IBG1	10
Specimen_002_F3_F03.fcs	5570	55.7	2352	42.2	2311	779	0.34	K562-DCAF16(KO)	BD1-BD2-tandem	DCAF16(C179S)	IBG1	3.16228
Specimen_002_F4_F04.fcs	5690	56.9	2435	42.8	2241	815	0.36	K562-DCAF16(KO)	BD1-BD2-tandem	DCAF16(C179S)	IBG1	1
Specimen_002_F5_F05.fcs	5662	56.6	2417	42.7	2224	1069	0.48	K562-DCAF16(KO)	BD1-BD2-tandem	DCAF16(C179S)	IBG1	0.316228
Specimen_002_F6_F06.fcs	5796	58	2540	43.8	2291	1369	0.6	K562-DCAF16(KO)	BD1-BD2-tandem	DCAF16(C179S)	IBG1	0.1
Specimen_002_F7_F07.fcs	5699	57	2425	42.6	2138	1675	0.78	K562-DCAF16(KO)	BD1-BD2-tandem	DCAF16(C179S)	IBG1	0.0316228
Specimen_002_F8_F08.fcs	5618	56.2	2407	42.8	2257	1862	0.82	K562-DCAF16(KO)	BD1-BD2-tandem	DCAF16(C179S)	IBG1	0.01
Specimen_002_F9_F09.fcs	5674	56.7	2469	43.5	2281	1877	0.82	K562-DCAF16(KO)	BD1-BD2-tandem	DCAF16(C179S)	IBG1	0.00316228
Specimen_002_F10_F10.fcs	5823	58.2	2492	42.8	2362	1947	0.82	K562-DCAF16(KO)	BD1-BD2-tandem	DCAF16(C179S)	IBG1	0.001
Specimen_002_F11_F11.fcs	5603	56	2436	43.5	2282	1926	0.84	K562-DCAF16(KO)	BD1-BD2-tandem	DCAF16(C179S)	DMSO	0
