# Supplementary material for: Template-assisted covalent modification underlies activity of covalent molecular glues
Source: Nat Chem Biol. 2024 Jul 29;20(12):1640–9. doi: 10.1038/s41589-024-01668-4 (PMC11582070; doi:10.1038/s41589-024-01668-4)
Supplement: Supplementary file 31 — Raw data for alanine-scanning screens and AlphaScreen. [file 41589_2024_1668_MOESM31_ESM.xlsx]

## Sheet: Ext. Data Fig. 9a - Correlation
Mutant	TMX1.Ratio	MZ1.Ratio
A366R	1.15092	1.08816
A370R	1.50228	0.997154
A371R	1.05105	0.984833
A373R	1.14719	4.75652
A384R	1.63974	1.44536
A409R	0.967634	0.638636
A415R	0.77868	0.382528
A420R	0.642263	0.380002
A441R	0.619331	0.403246
A443R	0.350549	0.617857
A455R	0.708793	0.488091
C356A	1.15585	0.952305
C357A	1.24669	1.0411
C391A	1.1519	0.70384
C429A	0.520652	0.627279
D381A	1.05581	1.60151
D389A	1.4544	2.76822
D392A	1.26871	0.887857
D399A	1.12488	1.13895
D414A	0.821745	0.443352
D421A	0.914773	0.343918
D436A	0.777744	0.587542
D448A	1.00521	0.326912
D459A	0.510724	0.459291
E352A	1.30157	1.18181
E363A	1.13414	1.12166
E383A	1.39304	1.04615
E408A	0.685427	0.48491
E411A	0.782327	0.563523
E417A	0.802585	0.444261
E438A	0.64656	0.417188
E451A	1.18002	0.58575
E460A	0.819127	0.469184
F365A	1.12945	1.03627
F376A	0.819447	3.8515
F418A	0.641792	0.68567
F426A	0.695644	0.730532
F450A	1.06077	0.686015
F454A	1.17478	0.619475
G359A	1.37117	0.995322
G386A	1.4602	1.17443
G419A	0.738338	0.430615
H369A	0.729006	0.987831
H388A	1.2399	0.875489
H396A	1.17652	1.0747
H437A	11.0582	0.799394
I360A	1.06243	1.05196
I393A	1.02512	1.20983
I394A	0.897543	6.33972
I403A	0.718318	1.03202
K349A	1.60265	1.20421
K355A	1.93538	1.16208
K362A	1.63169	0.921474
K367A	1.30869	0.929869
K368A	1.40738	1.09732
K378A	1.6455	1.05104
K395A	1.82398	1.14461
K404A	1.12443	0.886186
K406A	1.15441	0.526273
K431A	0.686089	0.36026
K445A	0.689296	0.444036
K456A	0.774998	0.392709
L354A	1.17704	1.05913
L361A	0.772363	1.09473
L385A	2.19104	43.3785
L387A	2.57058	4.00139
L407A	1.21422	0.540875
L424A	0.782923	0.495968
L446A	1.27913	0.555119
M364A	1.12935	1.07098
M398A	1.01623	1.22755
M400A	0.497681	1.18211
M425A	1.37528	2.50056
M442A	0.386753	1.11545
M452A	0.922512	0.407329
M457A	0.77589	0.453834
N428A	0.780044	0.54262
N433A	1.87082	33.2758
P375A	0.963574	1.16098
P379A	1.03791	1.06913
P397A	1.16899	1.30355
P434A	0.68751	0.558519
P435A	0.653529	0.490238
P458A	1.23455	0.511503
P461A	0.861244	0.5989
Q353A	1.40616	1.17035
Q416A	0.668206	0.428309
Q447A	0.673301	0.43492
R410A	0.991349	0.860985
R413A	0.689125	0.394061
R423A	1.16324	0.834472
R444A	0.55634	0.418079
R453A	0.635154	0.447852
S351A	1.56221	1.16855
S358A	1.38719	1.07724
S401A	1.1479	0.953478
S405A	1.30693	1.05512
S427A	0.818503	0.463233
T402A	1.12495	1.37997
V350A	1.43714	1.12132
V380A	1.54098	6.65847
V382A	1.12768	1.01019
V422A	1.01215	0.475861
V439A	0.566215	0.567032
V440A	0.567749	0.48131
V449A	0.648082	0.556663
W374A	12.7498	57.1901
WT	1.05505	0.792624
Y372A	1.09054	0.83021
Y377A	1.29551	2.44962
Y390A	3.91561	50.9463
Y412A	0.460875	0.921135
Y430A	0.69883	0.586817
Y432A	0.594024	11.3238

## Sheet: Ext. Data Fig. 9a - TMX1 Read
Mutant	Sequence	H_Rep1	L_Rep1	H_Rep2	L_Rep2
K349A	GCCGTCTCGGAGCAGCTCAAGTGCTGCAGCGGCATCCTCAAGGAGATGTTTGCCAAGAAGCACGCCGCCTACGCCTGGCCCTTCTACAAGCCTGTGGACGTGGAGGCACTGGGCCTACACGACTACTGTGACATCATCAAGCACCCCATGGACATGAGCACAATCAAGTCT	317	178	211	202
V350A	AAGGCCTCGGAGCAGCTCAAGTGCTGCAGCGGCATCCTCAAGGAGATGTTTGCCAAGAAGCACGCCGCCTACGCCTGGCCCTTCTACAAGCCTGTGGACGTGGAGGCACTGGGCCTACACGACTACTGTGACATCATCAAGCACCCCATGGACATGAGCACAATCAAGTCT	303	215	242	214
S351A	AAGGTCGCCGAGCAGCTCAAGTGCTGCAGCGGCATCCTCAAGGAGATGTTTGCCAAGAAGCACGCCGCCTACGCCTGGCCCTTCTACAAGCCTGTGGACGTGGAGGCACTGGGCCTACACGACTACTGTGACATCATCAAGCACCCCATGGACATGAGCACAATCAAGTCT	316	188	243	226
E352A	AAGGTCTCGGCCCAGCTCAAGTGCTGCAGCGGCATCCTCAAGGAGATGTTTGCCAAGAAGCACGCCGCCTACGCCTGGCCCTTCTACAAGCCTGTGGACGTGGAGGCACTGGGCCTACACGACTACTGTGACATCATCAAGCACCCCATGGACATGAGCACAATCAAGTCT	230	179	199	196
Q353A	AAGGTCTCGGAGGCCCTCAAGTGCTGCAGCGGCATCCTCAAGGAGATGTTTGCCAAGAAGCACGCCGCCTACGCCTGGCCCTTCTACAAGCCTGTGGACGTGGAGGCACTGGGCCTACACGACTACTGTGACATCATCAAGCACCCCATGGACATGAGCACAATCAAGTCT	298	188	209	234
L354A	AAGGTCTCGGAGCAGGCCAAGTGCTGCAGCGGCATCCTCAAGGAGATGTTTGCCAAGAAGCACGCCGCCTACGCCTGGCCCTTCTACAAGCCTGTGGACGTGGAGGCACTGGGCCTACACGACTACTGTGACATCATCAAGCACCCCATGGACATGAGCACAATCAAGTCT	209	191	168	170
K355A	AAGGTCTCGGAGCAGCTCGCCTGCTGCAGCGGCATCCTCAAGGAGATGTTTGCCAAGAAGCACGCCGCCTACGCCTGGCCCTTCTACAAGCCTGTGGACGTGGAGGCACTGGGCCTACACGACTACTGTGACATCATCAAGCACCCCATGGACATGAGCACAATCAAGTCT	283	146	234	158
C356A	AAGGTCTCGGAGCAGCTCAAGGCCTGCAGCGGCATCCTCAAGGAGATGTTTGCCAAGAAGCACGCCGCCTACGCCTGGCCCTTCTACAAGCCTGTGGACGTGGAGGCACTGGGCCTACACGACTACTGTGACATCATCAAGCACCCCATGGACATGAGCACAATCAAGTCT	270	226	198	234
C357A	AAGGTCTCGGAGCAGCTCAAGTGCGCCAGCGGCATCCTCAAGGAGATGTTTGCCAAGAAGCACGCCGCCTACGCCTGGCCCTTCTACAAGCCTGTGGACGTGGAGGCACTGGGCCTACACGACTACTGTGACATCATCAAGCACCCCATGGACATGAGCACAATCAAGTCT	1594	1231	1120	1236
S358A	AAGGTCTCGGAGCAGCTCAAGTGCTGCGCCGGCATCCTCAAGGAGATGTTTGCCAAGAAGCACGCCGCCTACGCCTGGCCCTTCTACAAGCCTGTGGACGTGGAGGCACTGGGCCTACACGACTACTGTGACATCATCAAGCACCCCATGGACATGAGCACAATCAAGTCT	1092	751	732	736
G359A	AAGGTCTCGGAGCAGCTCAAGTGCTGCAGCGCCATCCTCAAGGAGATGTTTGCCAAGAAGCACGCCGCCTACGCCTGGCCCTTCTACAAGCCTGTGGACGTGGAGGCACTGGGCCTACACGACTACTGTGACATCATCAAGCACCCCATGGACATGAGCACAATCAAGTCT	520	353	333	352
I360A	AAGGTCTCGGAGCAGCTCAAGTGCTGCAGCGGCGCCCTCAAGGAGATGTTTGCCAAGAAGCACGCCGCCTACGCCTGGCCCTTCTACAAGCCTGTGGACGTGGAGGCACTGGGCCTACACGACTACTGTGACATCATCAAGCACCCCATGGACATGAGCACAATCAAGTCT	288	243	207	301
L361A	AAGGTCTCGGAGCAGCTCAAGTGCTGCAGCGGCATCGCCAAGGAGATGTTTGCCAAGAAGCACGCCGCCTACGCCTGGCCCTTCTACAAGCCTGTGGACGTGGAGGCACTGGGCCTACACGACTACTGTGACATCATCAAGCACCCCATGGACATGAGCACAATCAAGTCT	366	414	256	537
K362A	AAGGTCTCGGAGCAGCTCAAGTGCTGCAGCGGCATCCTCGCCGAGATGTTTGCCAAGAAGCACGCCGCCTACGCCTGGCCCTTCTACAAGCCTGTGGACGTGGAGGCACTGGGCCTACACGACTACTGTGACATCATCAAGCACCCCATGGACATGAGCACAATCAAGTCT	696	411	526	443
E363A	AAGGTCTCGGAGCAGCTCAAGTGCTGCAGCGGCATCCTCAAGGCCATGTTTGCCAAGAAGCACGCCGCCTACGCCTGGCCCTTCTACAAGCCTGTGGACGTGGAGGCACTGGGCCTACACGACTACTGTGACATCATCAAGCACCCCATGGACATGAGCACAATCAAGTCT	367	293	266	356
M364A	AAGGTCTCGGAGCAGCTCAAGTGCTGCAGCGGCATCCTCAAGGAGGCCTTTGCCAAGAAGCACGCCGCCTACGCCTGGCCCTTCTACAAGCCTGTGGACGTGGAGGCACTGGGCCTACACGACTACTGTGACATCATCAAGCACCCCATGGACATGAGCACAATCAAGTCT	306	257	248	309
F365A	AAGGTCTCGGAGCAGCTCAAGTGCTGCAGCGGCATCCTCAAGGAGATGGCCGCCAAGAAGCACGCCGCCTACGCCTGGCCCTTCTACAAGCCTGTGGACGTGGAGGCACTGGGCCTACACGACTACTGTGACATCATCAAGCACCCCATGGACATGAGCACAATCAAGTCT	332	277	236	297
A366R	AAGGTCTCGGAGCAGCTCAAGTGCTGCAGCGGCATCCTCAAGGAGATGTTTCGGAAGAAGCACGCCGCCTACGCCTGGCCCTTCTACAAGCCTGTGGACGTGGAGGCACTGGGCCTACACGACTACTGTGACATCATCAAGCACCCCATGGACATGAGCACAATCAAGTCT	283	250	212	235
K367A	AAGGTCTCGGAGCAGCTCAAGTGCTGCAGCGGCATCCTCAAGGAGATGTTTGCCGCCAAGCACGCCGCCTACGCCTGGCCCTTCTACAAGCCTGTGGACGTGGAGGCACTGGGCCTACACGACTACTGTGACATCATCAAGCACCCCATGGACATGAGCACAATCAAGTCT	264	187	174	194
K368A	AAGGTCTCGGAGCAGCTCAAGTGCTGCAGCGGCATCCTCAAGGAGATGTTTGCCAAGGCCCACGCCGCCTACGCCTGGCCCTTCTACAAGCCTGTGGACGTGGAGGCACTGGGCCTACACGACTACTGTGACATCATCAAGCACCCCATGGACATGAGCACAATCAAGTCT	224	146	164	173
H369A	AAGGTCTCGGAGCAGCTCAAGTGCTGCAGCGGCATCCTCAAGGAGATGTTTGCCAAGAAGGCCGCCGCCTACGCCTGGCCCTTCTACAAGCCTGTGGACGTGGAGGCACTGGGCCTACACGACTACTGTGACATCATCAAGCACCCCATGGACATGAGCACAATCAAGTCT	122	174	87	148
A370R	AAGGTCTCGGAGCAGCTCAAGTGCTGCAGCGGCATCCTCAAGGAGATGTTTGCCAAGAAGCACCGGGCCTACGCCTGGCCCTTCTACAAGCCTGTGGACGTGGAGGCACTGGGCCTACACGACTACTGTGACATCATCAAGCACCCCATGGACATGAGCACAATCAAGTCT	428	284	312	272
A371R	AAGGTCTCGGAGCAGCTCAAGTGCTGCAGCGGCATCCTCAAGGAGATGTTTGCCAAGAAGCACGCCCGGTACGCCTGGCCCTTCTACAAGCCTGTGGACGTGGAGGCACTGGGCCTACACGACTACTGTGACATCATCAAGCACCCCATGGACATGAGCACAATCAAGTCT	381	340	276	376
Y372A	AAGGTCTCGGAGCAGCTCAAGTGCTGCAGCGGCATCCTCAAGGAGATGTTTGCCAAGAAGCACGCCGCCGCCGCCTGGCCCTTCTACAAGCCTGTGGACGTGGAGGCACTGGGCCTACACGACTACTGTGACATCATCAAGCACCCCATGGACATGAGCACAATCAAGTCT	101	87	71	93
A373R	AAGGTCTCGGAGCAGCTCAAGTGCTGCAGCGGCATCCTCAAGGAGATGTTTGCCAAGAAGCACGCCGCCTACCGGTGGCCCTTCTACAAGCCTGTGGACGTGGAGGCACTGGGCCTACACGACTACTGTGACATCATCAAGCACCCCATGGACATGAGCACAATCAAGTCT	360	330	287	306
W374A	AAGGTCTCGGAGCAGCTCAAGTGCTGCAGCGGCATCCTCAAGGAGATGTTTGCCAAGAAGCACGCCGCCTACGCCGCCCCCTTCTACAAGCCTGTGGACGTGGAGGCACTGGGCCTACACGACTACTGTGACATCATCAAGCACCCCATGGACATGAGCACAATCAAGTCT	1097	85	875	91
P375A	AAGGTCTCGGAGCAGCTCAAGTGCTGCAGCGGCATCCTCAAGGAGATGTTTGCCAAGAAGCACGCCGCCTACGCCTGGGCCTTCTACAAGCCTGTGGACGTGGAGGCACTGGGCCTACACGACTACTGTGACATCATCAAGCACCCCATGGACATGAGCACAATCAAGTCT	275	296	244	315
F376A	AAGGTCTCGGAGCAGCTCAAGTGCTGCAGCGGCATCCTCAAGGAGATGTTTGCCAAGAAGCACGCCGCCTACGCCTGGCCCGCCTACAAGCCTGTGGACGTGGAGGCACTGGGCCTACACGACTACTGTGACATCATCAAGCACCCCATGGACATGAGCACAATCAAGTCT	221	268	157	252
Y377A	AAGGTCTCGGAGCAGCTCAAGTGCTGCAGCGGCATCCTCAAGGAGATGTTTGCCAAGAAGCACGCCGCCTACGCCTGGCCCTTCGCCAAGCCTGTGGACGTGGAGGCACTGGGCCTACACGACTACTGTGACATCATCAAGCACCCCATGGACATGAGCACAATCAAGTCT	321	227	256	294
K378A	AAGGTCTCGGAGCAGCTCAAGTGCTGCAGCGGCATCCTCAAGGAGATGTTTGCCAAGAAGCACGCCGCCTACGCCTGGCCCTTCTACGCCCCTGTGGACGTGGAGGCACTGGGCCTACACGACTACTGTGACATCATCAAGCACCCCATGGACATGAGCACAATCAAGTCT	267	158	214	176
P379A	AAGGTCTCGGAGCAGCTCAAGTGCTGCAGCGGCATCCTCAAGGAGATGTTTGCCAAGAAGCACGCCGCCTACGCCTGGCCCTTCTACAAGGCCGTGGACGTGGAGGCACTGGGCCTACACGACTACTGTGACATCATCAAGCACCCCATGGACATGAGCACAATCAAGTCT	347	376	301	329
V380A	AAGGTCTCGGAGCAGCTCAAGTGCTGCAGCGGCATCCTCAAGGAGATGTTTGCCAAGAAGCACGCCGCCTACGCCTGGCCCTTCTACAAGCCTGCCGACGTGGAGGCACTGGGCCTACACGACTACTGTGACATCATCAAGCACCCCATGGACATGAGCACAATCAAGTCT	457	292	369	319
D381A	AAGGTCTCGGAGCAGCTCAAGTGCTGCAGCGGCATCCTCAAGGAGATGTTTGCCAAGAAGCACGCCGCCTACGCCTGGCCCTTCTACAAGCCTGTGGCCGTGGAGGCACTGGGCCTACACGACTACTGTGACATCATCAAGCACCCCATGGACATGAGCACAATCAAGTCT	265	238	207	276
V382A	AAGGTCTCGGAGCAGCTCAAGTGCTGCAGCGGCATCCTCAAGGAGATGTTTGCCAAGAAGCACGCCGCCTACGCCTGGCCCTTCTACAAGCCTGTGGACGCCGAGGCACTGGGCCTACACGACTACTGTGACATCATCAAGCACCCCATGGACATGAGCACAATCAAGTCT	446	376	304	378
E383A	AAGGTCTCGGAGCAGCTCAAGTGCTGCAGCGGCATCCTCAAGGAGATGTTTGCCAAGAAGCACGCCGCCTACGCCTGGCCCTTCTACAAGCCTGTGGACGTGGCCGCACTGGGCCTACACGACTACTGTGACATCATCAAGCACCCCATGGACATGAGCACAATCAAGTCT	529	362	413	414
A384R	AAGGTCTCGGAGCAGCTCAAGTGCTGCAGCGGCATCCTCAAGGAGATGTTTGCCAAGAAGCACGCCGCCTACGCCTGGCCCTTCTACAAGCCTGTGGACGTGGAGCGGCTGGGCCTACACGACTACTGTGACATCATCAAGCACCCCATGGACATGAGCACAATCAAGTCT	337	196	235	200
L385A	AAGGTCTCGGAGCAGCTCAAGTGCTGCAGCGGCATCCTCAAGGAGATGTTTGCCAAGAAGCACGCCGCCTACGCCTGGCCCTTCTACAAGCCTGTGGACGTGGAGGCAGCCGGCCTACACGACTACTGTGACATCATCAAGCACCCCATGGACATGAGCACAATCAAGTCT	749	330	526	329
G386A	AAGGTCTCGGAGCAGCTCAAGTGCTGCAGCGGCATCCTCAAGGAGATGTTTGCCAAGAAGCACGCCGCCTACGCCTGGCCCTTCTACAAGCCTGTGGACGTGGAGGCACTGGCCCTACACGACTACTGTGACATCATCAAGCACCCCATGGACATGAGCACAATCAAGTCT	426	280	356	337
L387A	AAGGTCTCGGAGCAGCTCAAGTGCTGCAGCGGCATCCTCAAGGAGATGTTTGCCAAGAAGCACGCCGCCTACGCCTGGCCCTTCTACAAGCCTGTGGACGTGGAGGCACTGGGCGCCCACGACTACTGTGACATCATCAAGCACCCCATGGACATGAGCACAATCAAGTCT	611	229	447	239
H388A	AAGGTCTCGGAGCAGCTCAAGTGCTGCAGCGGCATCCTCAAGGAGATGTTTGCCAAGAAGCACGCCGCCTACGCCTGGCCCTTCTACAAGCCTGTGGACGTGGAGGCACTGGGCCTAGCCGACTACTGTGACATCATCAAGCACCCCATGGACATGAGCACAATCAAGTCT	300	221	199	240
D389A	AAGGTCTCGGAGCAGCTCAAGTGCTGCAGCGGCATCCTCAAGGAGATGTTTGCCAAGAAGCACGCCGCCTACGCCTGGCCCTTCTACAAGCCTGTGGACGTGGAGGCACTGGGCCTACACGCCTACTGTGACATCATCAAGCACCCCATGGACATGAGCACAATCAAGTCT	254	178	207	181
Y390A	AAGGTCTCGGAGCAGCTCAAGTGCTGCAGCGGCATCCTCAAGGAGATGTTTGCCAAGAAGCACGCCGCCTACGCCTGGCCCTTCTACAAGCCTGTGGACGTGGAGGCACTGGGCCTACACGACGCCTGTGACATCATCAAGCACCCCATGGACATGAGCACAATCAAGTCT	811	206	614	206
C391A	AAGGTCTCGGAGCAGCTCAAGTGCTGCAGCGGCATCCTCAAGGAGATGTTTGCCAAGAAGCACGCCGCCTACGCCTGGCCCTTCTACAAGCCTGTGGACGTGGAGGCACTGGGCCTACACGACTACGCCGACATCATCAAGCACCCCATGGACATGAGCACAATCAAGTCT	495	444	388	421
D392A	AAGGTCTCGGAGCAGCTCAAGTGCTGCAGCGGCATCCTCAAGGAGATGTTTGCCAAGAAGCACGCCGCCTACGCCTGGCCCTTCTACAAGCCTGTGGACGTGGAGGCACTGGGCCTACACGACTACTGTGCCATCATCAAGCACCCCATGGACATGAGCACAATCAAGTCT	368	286	292	306
I393A	AAGGTCTCGGAGCAGCTCAAGTGCTGCAGCGGCATCCTCAAGGAGATGTTTGCCAAGAAGCACGCCGCCTACGCCTGGCCCTTCTACAAGCCTGTGGACGTGGAGGCACTGGGCCTACACGACTACTGTGACGCCATCAAGCACCCCATGGACATGAGCACAATCAAGTCT	262	226	167	258
I394A	AAGGTCTCGGAGCAGCTCAAGTGCTGCAGCGGCATCCTCAAGGAGATGTTTGCCAAGAAGCACGCCGCCTACGCCTGGCCCTTCTACAAGCCTGTGGACGTGGAGGCACTGGGCCTACACGACTACTGTGACATCGCCAAGCACCCCATGGACATGAGCACAATCAAGTCT	377	408	304	460
K395A	AAGGTCTCGGAGCAGCTCAAGTGCTGCAGCGGCATCCTCAAGGAGATGTTTGCCAAGAAGCACGCCGCCTACGCCTGGCCCTTCTACAAGCCTGTGGACGTGGAGGCACTGGGCCTACACGACTACTGTGACATCATCGCCCACCCCATGGACATGAGCACAATCAAGTCT	491	288	417	274
H396A	AAGGTCTCGGAGCAGCTCAAGTGCTGCAGCGGCATCCTCAAGGAGATGTTTGCCAAGAAGCACGCCGCCTACGCCTGGCCCTTCTACAAGCCTGTGGACGTGGAGGCACTGGGCCTACACGACTACTGTGACATCATCAAGGCCCCCATGGACATGAGCACAATCAAGTCT	537	468	413	443
P397A	AAGGTCTCGGAGCAGCTCAAGTGCTGCAGCGGCATCCTCAAGGAGATGTTTGCCAAGAAGCACGCCGCCTACGCCTGGCCCTTCTACAAGCCTGTGGACGTGGAGGCACTGGGCCTACACGACTACTGTGACATCATCAAGCACGCCATGGACATGAGCACAATCAAGTCT	489	402	383	452
M398A	AAGGTCTCGGAGCAGCTCAAGTGCTGCAGCGGCATCCTCAAGGAGATGTTTGCCAAGAAGCACGCCGCCTACGCCTGGCCCTTCTACAAGCCTGTGGACGTGGAGGCACTGGGCCTACACGACTACTGTGACATCATCAAGCACCCCGCCGACATGAGCACAATCAAGTCT	221	218	172	220
D399A	AAGGTCTCGGAGCAGCTCAAGTGCTGCAGCGGCATCCTCAAGGAGATGTTTGCCAAGAAGCACGCCGCCTACGCCTGGCCCTTCTACAAGCCTGTGGACGTGGAGGCACTGGGCCTACACGACTACTGTGACATCATCAAGCACCCCATGGCCATGAGCACAATCAAGTCT	546	498	438	491
M400A	AAGGTCTCGGAGCAGCTCAAGTGCTGCAGCGGCATCCTCAAGGAGATGTTTGCCAAGAAGCACGCCGCCTACGCCTGGCCCTTCTACAAGCCTGTGGACGTGGAGGCACTGGGCCTACACGACTACTGTGACATCATCAAGCACCCCATGGACGCCAGCACAATCAAGTCT	352	725	300	761
S401A	AAGGTCTCGGAGCAGCTCAAGTGCTGCAGCGGCATCCTCAAGGAGATGTTTGCCAAGAAGCACGCCGCCTACGCCTGGCCCTTCTACAAGCCTGTGGACGTGGAGGCACTGGGCCTACACGACTACTGTGACATCATCAAGCACCCCATGGACATGGCCACAATCAAGTCT	705	586	540	656
T402A	AAGGTCTCGGAGCAGCTCAAGTGCTGCAGCGGCATCCTCAAGGAGATGTTTGCCAAGAAGCACGCCGCCTACGCCTGGCCCTTCTACAAGCCTGTGGACGTGGAGGCACTGGGCCTACACGACTACTGTGACATCATCAAGCACCCCATGGACATGAGCGCCATCAAGTCT	595	523	412	485
I403A	AAGGTCTCGGAGCAGCTCAAGTGCTGCAGCGGCATCCTCAAGGAGATGTTTGCCAAGAAGCACGCCGCCTACGCCTGGCCCTTCTACAAGCCTGTGGACGTGGAGGCACTGGGCCTACACGACTACTGTGACATCATCAAGCACCCCATGGACATGAGCACAGCCAAGTCT	286	387	252	476
K404A	AAGGTCTCGGAGCAGCTCAAGTGCTGCAGCGGCATCCTCAAGGAGATGTTTGCCAAGAAGCACGCCGCCTACGCCTGGCCCTTCTACAAGCCTGTGGACGTGGAGGCACTGGGCCTACACGACTACTGTGACATCATCAAGCACCCCATGGACATGAGCACAATCGCCTCT	593	531	429	493
S405A	AAGGTCTCGGAGCAGCTCAAGTGCTGCAGCGGCATCCTCAAGGAGATGTTTGCCAAGAAGCACGCCGCCTACGCCTGGCCCTTCTACAAGCCTGTGGACGTGGAGGCACTGGGCCTACACGACTACTGTGACATCATCAAGCACCCCATGGACATGAGCACAATCAAGGCC	639	492	476	471
K406A	AGGCTCGTCCGGCATCTTGGCAAAGCGCATTTCGAACACATCCTGGAGCTTGCGGGCCATGGCCACCACCTCATGGTCAGGAGGGTTGTACTTATAGCAGTTGGAGAACATCAATCGGACGTCAGCACCAAACTCCTGAGCATCACGGTACTCACGGGCCTCCAGGGC	503	639	606	479
L407A	AGGCTCGTCCGGCATCTTGGCAAAGCGCATTTCGAACACATCCTGGAGCTTGCGGGCCATGGCCACCACCTCATGGTCAGGAGGGTTGTACTTATAGCAGTTGGAGAACATCAATCGGACGTCAGCACCAAACTCCTGAGCATCACGGTACTCACGGGCCTCGGCTTT	505	591	606	465
E408A	AGGCTCGTCCGGCATCTTGGCAAAGCGCATTTCGAACACATCCTGGAGCTTGCGGGCCATGGCCACCACCTCATGGTCAGGAGGGTTGTACTTATAGCAGTTGGAGAACATCAATCGGACGTCAGCACCAAACTCCTGAGCATCACGGTACTCACGGGCGGCCAGTTT	420	787	443	649
A409R	AGGCTCGTCCGGCATCTTGGCAAAGCGCATTTCGAACACATCCTGGAGCTTGCGGGCCATGGCCACCACCTCATGGTCAGGAGGGTTGTACTTATAGCAGTTGGAGAACATCAATCGGACGTCAGCACCAAACTCCTGAGCATCACGGTACTCACGCCGCTCCAGTTT	555	799	587	573
R410A	AGGCTCGTCCGGCATCTTGGCAAAGCGCATTTCGAACACATCCTGGAGCTTGCGGGCCATGGCCACCACCTCATGGTCAGGAGGGTTGTACTTATAGCAGTTGGAGAACATCAATCGGACGTCAGCACCAAACTCCTGAGCATCACGGTACTCGGCGGCCTCCAGTTT	500	691	530	511
E411A	AGGCTCGTCCGGCATCTTGGCAAAGCGCATTTCGAACACATCCTGGAGCTTGCGGGCCATGGCCACCACCTCATGGTCAGGAGGGTTGTACTTATAGCAGTTGGAGAACATCAATCGGACGTCAGCACCAAACTCCTGAGCATCACGGTAGGCACGGGCCTCCAGTTT	431	728	443	556
Y412A	AGGCTCGTCCGGCATCTTGGCAAAGCGCATTTCGAACACATCCTGGAGCTTGCGGGCCATGGCCACCACCTCATGGTCAGGAGGGTTGTACTTATAGCAGTTGGAGAACATCAATCGGACGTCAGCACCAAACTCCTGAGCATCACGGGCCTCACGGGCCTCCAGTTT	192	554	208	441
R413A	AGGCTCGTCCGGCATCTTGGCAAAGCGCATTTCGAACACATCCTGGAGCTTGCGGGCCATGGCCACCACCTCATGGTCAGGAGGGTTGTACTTATAGCAGTTGGAGAACATCAATCGGACGTCAGCACCAAACTCCTGAGCATCGGCGTACTCACGGGCCTCCAGTTT	412	751	409	607
D414A	AGGCTCGTCCGGCATCTTGGCAAAGCGCATTTCGAACACATCCTGGAGCTTGCGGGCCATGGCCACCACCTCATGGTCAGGAGGGTTGTACTTATAGCAGTTGGAGAACATCAATCGGACGTCAGCACCAAACTCCTGAGCGGCACGGTACTCACGGGCCTCCAGTTT	309	499	356	424
A415R	AGGCTCGTCCGGCATCTTGGCAAAGCGCATTTCGAACACATCCTGGAGCTTGCGGGCCATGGCCACCACCTCATGGTCAGGAGGGTTGTACTTATAGCAGTTGGAGAACATCAATCGGACGTCAGCACCAAACTCCTGCCGATCACGGTACTCACGGGCCTCCAGTTT	237	475	328	370
Q416A	AGGCTCGTCCGGCATCTTGGCAAAGCGCATTTCGAACACATCCTGGAGCTTGCGGGCCATGGCCACCACCTCATGGTCAGGAGGGTTGTACTTATAGCAGTTGGAGAACATCAATCGGACGTCAGCACCAAACTCGGCAGCATCACGGTACTCACGGGCCTCCAGTTT	317	521	294	512
E417A	AGGCTCGTCCGGCATCTTGGCAAAGCGCATTTCGAACACATCCTGGAGCTTGCGGGCCATGGCCACCACCTCATGGTCAGGAGGGTTGTACTTATAGCAGTTGGAGAACATCAATCGGACGTCAGCACCAAAGGCCTGAGCATCACGGTACTCACGGGCCTCCAGTTT	426	720	466	559
F418A	AGGCTCGTCCGGCATCTTGGCAAAGCGCATTTCGAACACATCCTGGAGCTTGCGGGCCATGGCCACCACCTCATGGTCAGGAGGGTTGTACTTATAGCAGTTGGAGAACATCAATCGGACGTCAGCACCGGCCTCCTGAGCATCACGGTACTCACGGGCCTCCAGTTT	380	693	358	608
G419A	AGGCTCGTCCGGCATCTTGGCAAAGCGCATTTCGAACACATCCTGGAGCTTGCGGGCCATGGCCACCACCTCATGGTCAGGAGGGTTGTACTTATAGCAGTTGGAGAACATCAATCGGACGTCAGCGGCAAACTCCTGAGCATCACGGTACTCACGGGCCTCCAGTTT	402	666	381	540
A420R	AGGCTCGTCCGGCATCTTGGCAAAGCGCATTTCGAACACATCCTGGAGCTTGCGGGCCATGGCCACCACCTCATGGTCAGGAGGGTTGTACTTATAGCAGTTGGAGAACATCAATCGGACGTCCCGACCAAACTCCTGAGCATCACGGTACTCACGGGCCTCCAGTTT	448	849	454	743
D421A	AGGCTCGTCCGGCATCTTGGCAAAGCGCATTTCGAACACATCCTGGAGCTTGCGGGCCATGGCCACCACCTCATGGTCAGGAGGGTTGTACTTATAGCAGTTGGAGAACATCAATCGGACGGCAGCACCAAACTCCTGAGCATCACGGTACTCACGGGCCTCCAGTTT	388	659	483	465
V422A	AGGCTCGTCCGGCATCTTGGCAAAGCGCATTTCGAACACATCCTGGAGCTTGCGGGCCATGGCCACCACCTCATGGTCAGGAGGGTTGTACTTATAGCAGTTGGAGAACATCAATCGGGCGTCAGCACCAAACTCCTGAGCATCACGGTACTCACGGGCCTCCAGTTT	355	503	411	376
R423A	AGGCTCGTCCGGCATCTTGGCAAAGCGCATTTCGAACACATCCTGGAGCTTGCGGGCCATGGCCACCACCTCATGGTCAGGAGGGTTGTACTTATAGCAGTTGGAGAACATCAAGGCGACGTCAGCACCAAACTCCTGAGCATCACGGTACTCACGGGCCTCCAGTTT	439	510	494	410
L424A	AGGCTCGTCCGGCATCTTGGCAAAGCGCATTTCGAACACATCCTGGAGCTTGCGGGCCATGGCCACCACCTCATGGTCAGGAGGGTTGTACTTATAGCAGTTGGAGAACATGGCTCGGACGTCAGCACCAAACTCCTGAGCATCACGGTACTCACGGGCCTCCAGTTT	384	643	401	506
M425A	AGGCTCGTCCGGCATCTTGGCAAAGCGCATTTCGAACACATCCTGGAGCTTGCGGGCCATGGCCACCACCTCATGGTCAGGAGGGTTGTACTTATAGCAGTTGGAGAAGGCCAATCGGACGTCAGCACCAAACTCCTGAGCATCACGGTACTCACGGGCCTCCAGTTT	371	343	398	293
F426A	AGGCTCGTCCGGCATCTTGGCAAAGCGCATTTCGAACACATCCTGGAGCTTGCGGGCCATGGCCACCACCTCATGGTCAGGAGGGTTGTACTTATAGCAGTTGGAGGCCATCAATCGGACGTCAGCACCAAACTCCTGAGCATCACGGTACTCACGGGCCTCCAGTTT	230	408	207	309
S427A	AGGCTCGTCCGGCATCTTGGCAAAGCGCATTTCGAACACATCCTGGAGCTTGCGGGCCATGGCCACCACCTCATGGTCAGGAGGGTTGTACTTATAGCAGTTGGCGAACATCAATCGGACGTCAGCACCAAACTCCTGAGCATCACGGTACTCACGGGCCTCCAGTTT	288	475	327	386
N428A	AGGCTCGTCCGGCATCTTGGCAAAGCGCATTTCGAACACATCCTGGAGCTTGCGGGCCATGGCCACCACCTCATGGTCAGGAGGGTTGTACTTATAGCAGGCGGAGAACATCAATCGGACGTCAGCACCAAACTCCTGAGCATCACGGTACTCACGGGCCTCCAGTTT	388	627	384	502
C429A	AGGCTCGTCCGGCATCTTGGCAAAGCGCATTTCGAACACATCCTGGAGCTTGCGGGCCATGGCCACCACCTCATGGTCAGGAGGGTTGTACTTATAGGCGTTGGAGAACATCAATCGGACGTCAGCACCAAACTCCTGAGCATCACGGTACTCACGGGCCTCCAGTTT	419	1119	496	901
Y430A	AGGCTCGTCCGGCATCTTGGCAAAGCGCATTTCGAACACATCCTGGAGCTTGCGGGCCATGGCCACCACCTCATGGTCAGGAGGGTTGTACTTGGCGCAGTTGGAGAACATCAATCGGACGTCAGCACCAAACTCCTGAGCATCACGGTACTCACGGGCCTCCAGTTT	794	1464	808	1158
K431A	AGGCTCGTCCGGCATCTTGGCAAAGCGCATTTCGAACACATCCTGGAGCTTGCGGGCCATGGCCACCACCTCATGGTCAGGAGGGTTGTAGGCATAGCAGTTGGAGAACATCAATCGGACGTCAGCACCAAACTCCTGAGCATCACGGTACTCACGGGCCTCCAGTTT	464	916	457	642
Y432A	AGGCTCGTCCGGCATCTTGGCAAAGCGCATTTCGAACACATCCTGGAGCTTGCGGGCCATGGCCACCACCTCATGGTCAGGAGGGTTGGCCTTATAGCAGTTGGAGAACATCAATCGGACGTCAGCACCAAACTCCTGAGCATCACGGTACTCACGGGCCTCCAGTTT	305	653	321	547
N433A	AGGCTCGTCCGGCATCTTGGCAAAGCGCATTTCGAACACATCCTGGAGCTTGCGGGCCATGGCCACCACCTCATGGTCAGGAGGGGCGTACTTATAGCAGTTGGAGAACATCAATCGGACGTCAGCACCAAACTCCTGAGCATCACGGTACTCACGGGCCTCCAGTTT	808	640	937	454
P434A	AGGCTCGTCCGGCATCTTGGCAAAGCGCATTTCGAACACATCCTGGAGCTTGCGGGCCATGGCCACCACCTCATGGTCAGGGGCGTTGTACTTATAGCAGTTGGAGAACATCAATCGGACGTCAGCACCAAACTCCTGAGCATCACGGTACTCACGGGCCTCCAGTTT	309	553	280	424
P435A	AGGCTCGTCCGGCATCTTGGCAAAGCGCATTTCGAACACATCCTGGAGCTTGCGGGCCATGGCCACCACCTCATGGTCGGCAGGGTTGTACTTATAGCAGTTGGAGAACATCAATCGGACGTCAGCACCAAACTCCTGAGCATCACGGTACTCACGGGCCTCCAGTTT	204	426	225	330
D436A	AGGCTCGTCCGGCATCTTGGCAAAGCGCATTTCGAACACATCCTGGAGCTTGCGGGCCATGGCCACCACCTCATGGGCAGGAGGGTTGTACTTATAGCAGTTGGAGAACATCAATCGGACGTCAGCACCAAACTCCTGAGCATCACGGTACTCACGGGCCTCCAGTTT	443	675	413	572
H437A	AGGCTCGTCCGGCATCTTGGCAAAGCGCATTTCGAACACATCCTGGAGCTTGCGGGCCATGGCCACCACCTCGGCGTCAGGAGGGTTGTACTTATAGCAGTTGGAGAACATCAATCGGACGTCAGCACCAAACTCCTGAGCATCACGGTACTCACGGGCCTCCAGTTT	2532	318	2722	233
E438A	AGGCTCGTCCGGCATCTTGGCAAAGCGCATTTCGAACACATCCTGGAGCTTGCGGGCCATGGCCACCACGGCATGGTCAGGAGGGTTGTACTTATAGCAGTTGGAGAACATCAATCGGACGTCAGCACCAAACTCCTGAGCATCACGGTACTCACGGGCCTCCAGTTT	401	795	396	616
V439A	AGGCTCGTCCGGCATCTTGGCAAAGCGCATTTCGAACACATCCTGGAGCTTGCGGGCCATGGCCACGGCCTCATGGTCAGGAGGGTTGTACTTATAGCAGTTGGAGAACATCAATCGGACGTCAGCACCAAACTCCTGAGCATCACGGTACTCACGGGCCTCCAGTTT	325	736	339	602
V440A	AGGCTCGTCCGGCATCTTGGCAAAGCGCATTTCGAACACATCCTGGAGCTTGCGGGCCATGGCGGCCACCTCATGGTCAGGAGGGTTGTACTTATAGCAGTTGGAGAACATCAATCGGACGTCAGCACCAAACTCCTGAGCATCACGGTACTCACGGGCCTCCAGTTT	269	641	319	542
A441R	AGGCTCGTCCGGCATCTTGGCAAAGCGCATTTCGAACACATCCTGGAGCTTGCGGGCCATCCGCACCACCTCATGGTCAGGAGGGTTGTACTTATAGCAGTTGGAGAACATCAATCGGACGTCAGCACCAAACTCCTGAGCATCACGGTACTCACGGGCCTCCAGTTT	328	699	380	603
M442A	AGGCTCGTCCGGCATCTTGGCAAAGCGCATTTCGAACACATCCTGGAGCTTGCGGGCGGCGGCCACCACCTCATGGTCAGGAGGGTTGTACTTATAGCAGTTGGAGAACATCAATCGGACGTCAGCACCAAACTCCTGAGCATCACGGTACTCACGGGCCTCCAGTTT	260	940	273	665
A443R	AGGCTCGTCCGGCATCTTGGCAAAGCGCATTTCGAACACATCCTGGAGCTTGCGCCGCATGGCCACCACCTCATGGTCAGGAGGGTTGTACTTATAGCAGTTGGAGAACATCAATCGGACGTCAGCACCAAACTCCTGAGCATCACGGTACTCACGGGCCTCCAGTTT	175	743	216	557
R444A	AGGCTCGTCCGGCATCTTGGCAAAGCGCATTTCGAACACATCCTGGAGCTTGGCGGCCATGGCCACCACCTCATGGTCAGGAGGGTTGTACTTATAGCAGTTGGAGAACATCAATCGGACGTCAGCACCAAACTCCTGAGCATCACGGTACTCACGGGCCTCCAGTTT	273	684	307	521
K445A	AGGCTCGTCCGGCATCTTGGCAAAGCGCATTTCGAACACATCCTGGAGGGCGCGGGCCATGGCCACCACCTCATGGTCAGGAGGGTTGTACTTATAGCAGTTGGAGAACATCAATCGGACGTCAGCACCAAACTCCTGAGCATCACGGTACTCACGGGCCTCCAGTTT	323	560	307	476
L446A	AGGCTCGTCCGGCATCTTGGCAAAGCGCATTTCGAACACATCCTGGGCCTTGCGGGCCATGGCCACCACCTCATGGTCAGGAGGGTTGTACTTATAGCAGTTGGAGAACATCAATCGGACGTCAGCACCAAACTCCTGAGCATCACGGTACTCACGGGCCTCCAGTTT	338	359	415	312
Q447A	AGGCTCGTCCGGCATCTTGGCAAAGCGCATTTCGAACACATCGGCGAGCTTGCGGGCCATGGCCACCACCTCATGGTCAGGAGGGTTGTACTTATAGCAGTTGGAGAACATCAATCGGACGTCAGCACCAAACTCCTGAGCATCACGGTACTCACGGGCCTCCAGTTT	392	794	436	621
D448A	AGGCTCGTCCGGCATCTTGGCAAAGCGCATTTCGAACACGGCCTGGAGCTTGCGGGCCATGGCCACCACCTCATGGTCAGGAGGGTTGTACTTATAGCAGTTGGAGAACATCAATCGGACGTCAGCACCAAACTCCTGAGCATCACGGTACTCACGGGCCTCCAGTTT	701	988	800	743
V449A	AGGCTCGTCCGGCATCTTGGCAAAGCGCATTTCGAAGGCATCCTGGAGCTTGCGGGCCATGGCCACCACCTCATGGTCAGGAGGGTTGTACTTATAGCAGTTGGAGAACATCAATCGGACGTCAGCACCAAACTCCTGAGCATCACGGTACTCACGGGCCTCCAGTTT	380	813	424	620
F450A	AGGCTCGTCCGGCATCTTGGCAAAGCGCATTTCGGCCACATCCTGGAGCTTGCGGGCCATGGCCACCACCTCATGGTCAGGAGGGTTGTACTTATAGCAGTTGGAGAACATCAATCGGACGTCAGCACCAAACTCCTGAGCATCACGGTACTCACGGGCCTCCAGTTT	621	700	570	574
E451A	AGGCTCGTCCGGCATCTTGGCAAAGCGCATGGCGAACACATCCTGGAGCTTGCGGGCCATGGCCACCACCTCATGGTCAGGAGGGTTGTACTTATAGCAGTTGGAGAACATCAATCGGACGTCAGCACCAAACTCCTGAGCATCACGGTACTCACGGGCCTCCAGTTT	649	755	701	567
M452A	AGGCTCGTCCGGCATCTTGGCAAAGCGGGCTTCGAACACATCCTGGAGCTTGCGGGCCATGGCCACCACCTCATGGTCAGGAGGGTTGTACTTATAGCAGTTGGAGAACATCAATCGGACGTCAGCACCAAACTCCTGAGCATCACGGTACTCACGGGCCTCCAGTTT	408	580	453	485
R453A	AGGCTCGTCCGGCATCTTGGCAAAGGCCATTTCGAACACATCCTGGAGCTTGCGGGCCATGGCCACCACCTCATGGTCAGGAGGGTTGTACTTATAGCAGTTGGAGAACATCAATCGGACGTCAGCACCAAACTCCTGAGCATCACGGTACTCACGGGCCTCCAGTTT	636	1246	621	1008
F454A	AGGCTCGTCCGGCATCTTGGCGGCGCGCATTTCGAACACATCCTGGAGCTTGCGGGCCATGGCCACCACCTCATGGTCAGGAGGGTTGTACTTATAGCAGTTGGAGAACATCAATCGGACGTCAGCACCAAACTCCTGAGCATCACGGTACTCACGGGCCTCCAGTTT	52	39	42	57
A455R	AGGCTCGTCCGGCATCTTCCGAAAGCGCATTTCGAACACATCCTGGAGCTTGCGGGCCATGGCCACCACCTCATGGTCAGGAGGGTTGTACTTATAGCAGTTGGAGAACATCAATCGGACGTCAGCACCAAACTCCTGAGCATCACGGTACTCACGGGCCTCCAGTTT	349	660	405	555
K456A	AGGCTCGTCCGGCATGGCGGCAAAGCGCATTTCGAACACATCCTGGAGCTTGCGGGCCATGGCCACCACCTCATGGTCAGGAGGGTTGTACTTATAGCAGTTGGAGAACATCAATCGGACGTCAGCACCAAACTCCTGAGCATCACGGTACTCACGGGCCTCCAGTTT	183	282	179	247
M457A	AGGCTCGTCCGGGGCCTTGGCAAAGCGCATTTCGAACACATCCTGGAGCTTGCGGGCCATGGCCACCACCTCATGGTCAGGAGGGTTGTACTTATAGCAGTTGGAGAACATCAATCGGACGTCAGCACCAAACTCCTGAGCATCACGGTACTCACGGGCCTCCAGTTT	663	1103	654	843
P458A	AGGCTCGTCGGCCATCTTGGCAAAGCGCATTTCGAACACATCCTGGAGCTTGCGGGCCATGGCCACCACCTCATGGTCAGGAGGGTTGTACTTATAGCAGTTGGAGAACATCAATCGGACGTCAGCACCAAACTCCTGAGCATCACGGTACTCACGGGCCTCCAGTTT	647	672	636	518
D459A	AGGCTCGGCCGGCATCTTGGCAAAGCGCATTTCGAACACATCCTGGAGCTTGCGGGCCATGGCCACCACCTCATGGTCAGGAGGGTTGTACTTATAGCAGTTGGAGAACATCAATCGGACGTCAGCACCAAACTCCTGAGCATCACGGTACTCACGGGCCTCCAGTTT	409	1001	367	738
E460A	AGGGGCGTCCGGCATCTTGGCAAAGCGCATTTCGAACACATCCTGGAGCTTGCGGGCCATGGCCACCACCTCATGGTCAGGAGGGTTGTACTTATAGCAGTTGGAGAACATCAATCGGACGTCAGCACCAAACTCCTGAGCATCACGGTACTCACGGGCCTCCAGTTT	235	403	239	274
P461A	GGCCTCGTCCGGCATCTTGGCAAAGCGCATTTCGAACACATCCTGGAGCTTGCGGGCCATGGCCACCACCTCATGGTCAGGAGGGTTGTACTTATAGCAGTTGGAGAACATCAATCGGACGTCAGCACCAAACTCCTGAGCATCACGGTACTCACGGGCCTCCAGTTT	321	439	283	356
WT	AAGGTCTCGGAGCAGCTCAAGTGCTGCAGCGGCATCCTCAAGGAGATGTTTGCCAAGAAGCACGCCGCCTACGCCTGGCCCTTCTACAAGCCTGTGGACGTGGAGGCACTGGGCCTACACGACTACTGTGACATCATCAAGCACCCCATGGACATGAGCACAATCAAGTCT	2415	1615	1784	1843
WT	AGGCTCGTCCGGCATCTTGGCAAAGCGCATTTCGAACACATCCTGGAGCTTGCGGGCCATGGCCACCACCTCATGGTCAGGAGGGTTGTACTTATAGCAGTTGGAGAACATCAATCGGACGTCAGCACCAAACTCCTGAGCATCACGGTACTCACGGGCCTCCAGTTT	2413	4477	2573	3532

## Sheet: Ext. Data Fig. 9a - MZ1 Read
Mutant	Sequence	H_Rep1	L_Rep1	H_Rep2	L_Rep2
K349A	GCCGTCTCGGAGCAGCTCAAGTGCTGCAGCGGCATCCTCAAGGAGATGTTTGCCAAGAAGCACGCCGCCTACGCCTGGCCCTTCTACAAGCCTGTGGACGTGGAGGCACTGGGCCTACACGACTACTGTGACATCATCAAGCACCCCATGGACATGAGCACAATCAAGTCT	113	248	119	163
V350A	AAGGCCTCGGAGCAGCTCAAGTGCTGCAGCGGCATCCTCAAGGAGATGTTTGCCAAGAAGCACGCCGCCTACGCCTGGCCCTTCTACAAGCCTGTGGACGTGGAGGCACTGGGCCTACACGACTACTGTGACATCATCAAGCACCCCATGGACATGAGCACAATCAAGTCT	125	298	129	188
S351A	AAGGTCGCCGAGCAGCTCAAGTGCTGCAGCGGCATCCTCAAGGAGATGTTTGCCAAGAAGCACGCCGCCTACGCCTGGCCCTTCTACAAGCCTGTGGACGTGGAGGCACTGGGCCTACACGACTACTGTGACATCATCAAGCACCCCATGGACATGAGCACAATCAAGTCT	114	272	133	180
E352A	AAGGTCTCGGCCCAGCTCAAGTGCTGCAGCGGCATCCTCAAGGAGATGTTTGCCAAGAAGCACGCCGCCTACGCCTGGCCCTTCTACAAGCCTGTGGACGTGGAGGCACTGGGCCTACACGACTACTGTGACATCATCAAGCACCCCATGGACATGAGCACAATCAAGTCT	77	201	133	166
Q353A	AAGGTCTCGGAGGCCCTCAAGTGCTGCAGCGGCATCCTCAAGGAGATGTTTGCCAAGAAGCACGCCGCCTACGCCTGGCCCTTCTACAAGCCTGTGGACGTGGAGGCACTGGGCCTACACGACTACTGTGACATCATCAAGCACCCCATGGACATGAGCACAATCAAGTCT	130	280	141	207
L354A	AAGGTCTCGGAGCAGGCCAAGTGCTGCAGCGGCATCCTCAAGGAGATGTTTGCCAAGAAGCACGCCGCCTACGCCTGGCCCTTCTACAAGCCTGTGGACGTGGAGGCACTGGGCCTACACGACTACTGTGACATCATCAAGCACCCCATGGACATGAGCACAATCAAGTCT	77	222	112	157
K355A	AAGGTCTCGGAGCAGCTCGCCTGCTGCAGCGGCATCCTCAAGGAGATGTTTGCCAAGAAGCACGCCGCCTACGCCTGGCCCTTCTACAAGCCTGTGGACGTGGAGGCACTGGGCCTACACGACTACTGTGACATCATCAAGCACCCCATGGACATGAGCACAATCAAGTCT	101	251	98	130
C356A	AAGGTCTCGGAGCAGCTCAAGGCCTGCAGCGGCATCCTCAAGGAGATGTTTGCCAAGAAGCACGCCGCCTACGCCTGGCCCTTCTACAAGCCTGTGGACGTGGAGGCACTGGGCCTACACGACTACTGTGACATCATCAAGCACCCCATGGACATGAGCACAATCAAGTCT	107	316	120	198
C357A	AAGGTCTCGGAGCAGCTCAAGTGCGCCAGCGGCATCCTCAAGGAGATGTTTGCCAAGAAGCACGCCGCCTACGCCTGGCCCTTCTACAAGCCTGTGGACGTGGAGGCACTGGGCCTACACGACTACTGTGACATCATCAAGCACCCCATGGACATGAGCACAATCAAGTCT	609	1716	706	1034
S358A	AAGGTCTCGGAGCAGCTCAAGTGCTGCGCCGGCATCCTCAAGGAGATGTTTGCCAAGAAGCACGCCGCCTACGCCTGGCCCTTCTACAAGCCTGTGGACGTGGAGGCACTGGGCCTACACGACTACTGTGACATCATCAAGCACCCCATGGACATGAGCACAATCAAGTCT	394	1030	444	647
G359A	AAGGTCTCGGAGCAGCTCAAGTGCTGCAGCGCCATCCTCAAGGAGATGTTTGCCAAGAAGCACGCCGCCTACGCCTGGCCCTTCTACAAGCCTGTGGACGTGGAGGCACTGGGCCTACACGACTACTGTGACATCATCAAGCACCCCATGGACATGAGCACAATCAAGTCT	195	509	207	348
I360A	AAGGTCTCGGAGCAGCTCAAGTGCTGCAGCGGCGCCCTCAAGGAGATGTTTGCCAAGAAGCACGCCGCCTACGCCTGGCCCTTCTACAAGCCTGTGGACGTGGAGGCACTGGGCCTACACGACTACTGTGACATCATCAAGCACCCCATGGACATGAGCACAATCAAGTCT	138	410	174	242
L361A	AAGGTCTCGGAGCAGCTCAAGTGCTGCAGCGGCATCGCCAAGGAGATGTTTGCCAAGAAGCACGCCGCCTACGCCTGGCCCTTCTACAAGCCTGTGGACGTGGAGGCACTGGGCCTACACGACTACTGTGACATCATCAAGCACCCCATGGACATGAGCACAATCAAGTCT	156	477	222	285
K362A	AAGGTCTCGGAGCAGCTCAAGTGCTGCAGCGGCATCCTCGCCGAGATGTTTGCCAAGAAGCACGCCGCCTACGCCTGGCCCTTCTACAAGCCTGTGGACGTGGAGGCACTGGGCCTACACGACTACTGTGACATCATCAAGCACCCCATGGACATGAGCACAATCAAGTCT	235	647	219	406
E363A	AAGGTCTCGGAGCAGCTCAAGTGCTGCAGCGGCATCCTCAAGGCCATGTTTGCCAAGAAGCACGCCGCCTACGCCTGGCCCTTCTACAAGCCTGTGGACGTGGAGGCACTGGGCCTACACGACTACTGTGACATCATCAAGCACCCCATGGACATGAGCACAATCAAGTCT	173	436	182	254
M364A	AAGGTCTCGGAGCAGCTCAAGTGCTGCAGCGGCATCCTCAAGGAGGCCTTTGCCAAGAAGCACGCCGCCTACGCCTGGCCCTTCTACAAGCCTGTGGACGTGGAGGCACTGGGCCTACACGACTACTGTGACATCATCAAGCACCCCATGGACATGAGCACAATCAAGTCT	187	360	145	291
F365A	AAGGTCTCGGAGCAGCTCAAGTGCTGCAGCGGCATCCTCAAGGAGATGGCCGCCAAGAAGCACGCCGCCTACGCCTGGCCCTTCTACAAGCCTGTGGACGTGGAGGCACTGGGCCTACACGACTACTGTGACATCATCAAGCACCCCATGGACATGAGCACAATCAAGTCT	147	387	145	225
A366R	AAGGTCTCGGAGCAGCTCAAGTGCTGCAGCGGCATCCTCAAGGAGATGTTTCGGAAGAAGCACGCCGCCTACGCCTGGCCCTTCTACAAGCCTGTGGACGTGGAGGCACTGGGCCTACACGACTACTGTGACATCATCAAGCACCCCATGGACATGAGCACAATCAAGTCT	135	328	130	197
K367A	AAGGTCTCGGAGCAGCTCAAGTGCTGCAGCGGCATCCTCAAGGAGATGTTTGCCGCCAAGCACGCCGCCTACGCCTGGCCCTTCTACAAGCCTGTGGACGTGGAGGCACTGGGCCTACACGACTACTGTGACATCATCAAGCACCCCATGGACATGAGCACAATCAAGTCT	89	286	113	183
K368A	AAGGTCTCGGAGCAGCTCAAGTGCTGCAGCGGCATCCTCAAGGAGATGTTTGCCAAGGCCCACGCCGCCTACGCCTGGCCCTTCTACAAGCCTGTGGACGTGGAGGCACTGGGCCTACACGACTACTGTGACATCATCAAGCACCCCATGGACATGAGCACAATCAAGTCT	84	207	82	121
H369A	AAGGTCTCGGAGCAGCTCAAGTGCTGCAGCGGCATCCTCAAGGAGATGTTTGCCAAGAAGGCCGCCGCCTACGCCTGGCCCTTCTACAAGCCTGTGGACGTGGAGGCACTGGGCCTACACGACTACTGTGACATCATCAAGCACCCCATGGACATGAGCACAATCAAGTCT	53	185	75	105
A370R	AAGGTCTCGGAGCAGCTCAAGTGCTGCAGCGGCATCCTCAAGGAGATGTTTGCCAAGAAGCACCGGGCCTACGCCTGGCCCTTCTACAAGCCTGTGGACGTGGAGGCACTGGGCCTACACGACTACTGTGACATCATCAAGCACCCCATGGACATGAGCACAATCAAGTCT	157	392	136	237
A371R	AAGGTCTCGGAGCAGCTCAAGTGCTGCAGCGGCATCCTCAAGGAGATGTTTGCCAAGAAGCACGCCCGGTACGCCTGGCCCTTCTACAAGCCTGTGGACGTGGAGGCACTGGGCCTACACGACTACTGTGACATCATCAAGCACCCCATGGACATGAGCACAATCAAGTCT	166	471	189	303
Y372A	AAGGTCTCGGAGCAGCTCAAGTGCTGCAGCGGCATCCTCAAGGAGATGTTTGCCAAGAAGCACGCCGCCGCCGCCTGGCCCTTCTACAAGCCTGTGGACGTGGAGGCACTGGGCCTACACGACTACTGTGACATCATCAAGCACCCCATGGACATGAGCACAATCAAGTCT	36	112	39	79
A373R	AAGGTCTCGGAGCAGCTCAAGTGCTGCAGCGGCATCCTCAAGGAGATGTTTGCCAAGAAGCACGCCGCCTACCGGTGGCCCTTCTACAAGCCTGTGGACGTGGAGGCACTGGGCCTACACGACTACTGTGACATCATCAAGCACCCCATGGACATGAGCACAATCAAGTCT	253	191	295	84
W374A	AAGGTCTCGGAGCAGCTCAAGTGCTGCAGCGGCATCCTCAAGGAGATGTTTGCCAAGAAGCACGCCGCCTACGCCGCCCCCTTCTACAAGCCTGTGGACGTGGAGGCACTGGGCCTACACGACTACTGTGACATCATCAAGCACCCCATGGACATGAGCACAATCAAGTCT	872	65	1002	22
P375A	AAGGTCTCGGAGCAGCTCAAGTGCTGCAGCGGCATCCTCAAGGAGATGTTTGCCAAGAAGCACGCCGCCTACGCCTGGGCCTTCTACAAGCCTGTGGACGTGGAGGCACTGGGCCTACACGACTACTGTGACATCATCAAGCACCCCATGGACATGAGCACAATCAAGTCT	133	313	193	267
F376A	AAGGTCTCGGAGCAGCTCAAGTGCTGCAGCGGCATCCTCAAGGAGATGTTTGCCAAGAAGCACGCCGCCTACGCCTGGCCCGCCTACAAGCCTGTGGACGTGGAGGCACTGGGCCTACACGACTACTGTGACATCATCAAGCACCCCATGGACATGAGCACAATCAAGTCT	137	158	162	52
Y377A	AAGGTCTCGGAGCAGCTCAAGTGCTGCAGCGGCATCCTCAAGGAGATGTTTGCCAAGAAGCACGCCGCCTACGCCTGGCCCTTCGCCAAGCCTGTGGACGTGGAGGCACTGGGCCTACACGACTACTGTGACATCATCAAGCACCCCATGGACATGAGCACAATCAAGTCT	199	292	228	126
K378A	AAGGTCTCGGAGCAGCTCAAGTGCTGCAGCGGCATCCTCAAGGAGATGTTTGCCAAGAAGCACGCCGCCTACGCCTGGCCCTTCTACGCCCCTGTGGACGTGGAGGCACTGGGCCTACACGACTACTGTGACATCATCAAGCACCCCATGGACATGAGCACAATCAAGTCT	93	257	102	149
P379A	AAGGTCTCGGAGCAGCTCAAGTGCTGCAGCGGCATCCTCAAGGAGATGTTTGCCAAGAAGCACGCCGCCTACGCCTGGCCCTTCTACAAGGCCGTGGACGTGGAGGCACTGGGCCTACACGACTACTGTGACATCATCAAGCACCCCATGGACATGAGCACAATCAAGTCT	151	372	159	246
V380A	AAGGTCTCGGAGCAGCTCAAGTGCTGCAGCGGCATCCTCAAGGAGATGTTTGCCAAGAAGCACGCCGCCTACGCCTGGCCCTTCTACAAGCCTGCCGACGTGGAGGCACTGGGCCTACACGACTACTGTGACATCATCAAGCACCCCATGGACATGAGCACAATCAAGTCT	408	163	487	120
D381A	AAGGTCTCGGAGCAGCTCAAGTGCTGCAGCGGCATCCTCAAGGAGATGTTTGCCAAGAAGCACGCCGCCTACGCCTGGCCCTTCTACAAGCCTGTGGCCGTGGAGGCACTGGGCCTACACGACTACTGTGACATCATCAAGCACCCCATGGACATGAGCACAATCAAGTCT	132	236	190	184
V382A	AAGGTCTCGGAGCAGCTCAAGTGCTGCAGCGGCATCCTCAAGGAGATGTTTGCCAAGAAGCACGCCGCCTACGCCTGGCCCTTCTACAAGCCTGTGGACGCCGAGGCACTGGGCCTACACGACTACTGTGACATCATCAAGCACCCCATGGACATGAGCACAATCAAGTCT	183	488	181	291
E383A	AAGGTCTCGGAGCAGCTCAAGTGCTGCAGCGGCATCCTCAAGGAGATGTTTGCCAAGAAGCACGCCGCCTACGCCTGGCCCTTCTACAAGCCTGTGGACGTGGCCGCACTGGGCCTACACGACTACTGTGACATCATCAAGCACCCCATGGACATGAGCACAATCAAGTCT	197	521	219	333
A384R	AAGGTCTCGGAGCAGCTCAAGTGCTGCAGCGGCATCCTCAAGGAGATGTTTGCCAAGAAGCACGCCGCCTACGCCTGGCCCTTCTACAAGCCTGTGGACGTGGAGCGGCTGGGCCTACACGACTACTGTGACATCATCAAGCACCCCATGGACATGAGCACAATCAAGTCT	115	244	123	126
L385A	AAGGTCTCGGAGCAGCTCAAGTGCTGCAGCGGCATCCTCAAGGAGATGTTTGCCAAGAAGCACGCCGCCTACGCCTGGCCCTTCTACAAGCCTGTGGACGTGGAGGCAGCCGGCCTACACGACTACTGTGACATCATCAAGCACCCCATGGACATGAGCACAATCAAGTCT	1282	101	1436	46
G386A	AAGGTCTCGGAGCAGCTCAAGTGCTGCAGCGGCATCCTCAAGGAGATGTTTGCCAAGAAGCACGCCGCCTACGCCTGGCCCTTCTACAAGCCTGTGGACGTGGAGGCACTGGCCCTACACGACTACTGTGACATCATCAAGCACCCCATGGACATGAGCACAATCAAGTCT	191	435	174	242
L387A	AAGGTCTCGGAGCAGCTCAAGTGCTGCAGCGGCATCCTCAAGGAGATGTTTGCCAAGAAGCACGCCGCCTACGCCTGGCCCTTCTACAAGCCTGTGGACGTGGAGGCACTGGGCGCCCACGACTACTGTGACATCATCAAGCACCCCATGGACATGAGCACAATCAAGTCT	247	177	297	115
H388A	AAGGTCTCGGAGCAGCTCAAGTGCTGCAGCGGCATCCTCAAGGAGATGTTTGCCAAGAAGCACGCCGCCTACGCCTGGCCCTTCTACAAGCCTGTGGACGTGGAGGCACTGGGCCTAGCCGACTACTGTGACATCATCAAGCACCCCATGGACATGAGCACAATCAAGTCT	98	289	102	196
D389A	AAGGTCTCGGAGCAGCTCAAGTGCTGCAGCGGCATCCTCAAGGAGATGTTTGCCAAGAAGCACGCCGCCTACGCCTGGCCCTTCTACAAGCCTGTGGACGTGGAGGCACTGGGCCTACACGCCTACTGTGACATCATCAAGCACCCCATGGACATGAGCACAATCAAGTCT	134	143	166	91
Y390A	AAGGTCTCGGAGCAGCTCAAGTGCTGCAGCGGCATCCTCAAGGAGATGTTTGCCAAGAAGCACGCCGCCTACGCCTGGCCCTTCTACAAGCCTGTGGACGTGGAGGCACTGGGCCTACACGACGCCTGTGACATCATCAAGCACCCCATGGACATGAGCACAATCAAGTCT	1443	96	1606	44
C391A	AAGGTCTCGGAGCAGCTCAAGTGCTGCAGCGGCATCCTCAAGGAGATGTTTGCCAAGAAGCACGCCGCCTACGCCTGGCCCTTCTACAAGCCTGTGGACGTGGAGGCACTGGGCCTACACGACTACGCCGACATCATCAAGCACCCCATGGACATGAGCACAATCAAGTCT	156	642	194	424
D392A	AAGGTCTCGGAGCAGCTCAAGTGCTGCAGCGGCATCCTCAAGGAGATGTTTGCCAAGAAGCACGCCGCCTACGCCTGGCCCTTCTACAAGCCTGTGGACGTGGAGGCACTGGGCCTACACGACTACTGTGCCATCATCAAGCACCCCATGGACATGAGCACAATCAAGTCT	134	476	155	254
I393A	AAGGTCTCGGAGCAGCTCAAGTGCTGCAGCGGCATCCTCAAGGAGATGTTTGCCAAGAAGCACGCCGCCTACGCCTGGCCCTTCTACAAGCCTGTGGACGTGGAGGCACTGGGCCTACACGACTACTGTGACGCCATCAAGCACCCCATGGACATGAGCACAATCAAGTCT	122	302	140	174
I394A	AAGGTCTCGGAGCAGCTCAAGTGCTGCAGCGGCATCCTCAAGGAGATGTTTGCCAAGAAGCACGCCGCCTACGCCTGGCCCTTCTACAAGCCTGTGGACGTGGAGGCACTGGGCCTACACGACTACTGTGACATCGCCAAGCACCCCATGGACATGAGCACAATCAAGTCT	367	159	432	109
K395A	AAGGTCTCGGAGCAGCTCAAGTGCTGCAGCGGCATCCTCAAGGAGATGTTTGCCAAGAAGCACGCCGCCTACGCCTGGCCCTTCTACAAGCCTGTGGACGTGGAGGCACTGGGCCTACACGACTACTGTGACATCATCGCCCACCCCATGGACATGAGCACAATCAAGTCT	168	454	178	229
H396A	AAGGTCTCGGAGCAGCTCAAGTGCTGCAGCGGCATCCTCAAGGAGATGTTTGCCAAGAAGCACGCCGCCTACGCCTGGCCCTTCTACAAGCCTGTGGACGTGGAGGCACTGGGCCTACACGACTACTGTGACATCATCAAGGCCCCCATGGACATGAGCACAATCAAGTCT	195	538	235	331
P397A	AAGGTCTCGGAGCAGCTCAAGTGCTGCAGCGGCATCCTCAAGGAGATGTTTGCCAAGAAGCACGCCGCCTACGCCTGGCCCTTCTACAAGCCTGTGGACGTGGAGGCACTGGGCCTACACGACTACTGTGACATCATCAAGCACGCCATGGACATGAGCACAATCAAGTCT	235	518	273	324
M398A	AAGGTCTCGGAGCAGCTCAAGTGCTGCAGCGGCATCCTCAAGGAGATGTTTGCCAAGAAGCACGCCGCCTACGCCTGGCCCTTCTACAAGCCTGTGGACGTGGAGGCACTGGGCCTACACGACTACTGTGACATCATCAAGCACCCCGCCGACATGAGCACAATCAAGTCT	127	280	132	174
D399A	AAGGTCTCGGAGCAGCTCAAGTGCTGCAGCGGCATCCTCAAGGAGATGTTTGCCAAGAAGCACGCCGCCTACGCCTGGCCCTTCTACAAGCCTGTGGACGTGGAGGCACTGGGCCTACACGACTACTGTGACATCATCAAGCACCCCATGGCCATGAGCACAATCAAGTCT	242	634	303	401
M400A	AAGGTCTCGGAGCAGCTCAAGTGCTGCAGCGGCATCCTCAAGGAGATGTTTGCCAAGAAGCACGCCGCCTACGCCTGGCCCTTCTACAAGCCTGTGGACGTGGAGGCACTGGGCCTACACGACTACTGTGACATCATCAAGCACCCCATGGACGCCAGCACAATCAAGTCT	241	604	256	328
S401A	AAGGTCTCGGAGCAGCTCAAGTGCTGCAGCGGCATCCTCAAGGAGATGTTTGCCAAGAAGCACGCCGCCTACGCCTGGCCCTTCTACAAGCCTGTGGACGTGGAGGCACTGGGCCTACACGACTACTGTGACATCATCAAGCACCCCATGGACATGGCCACAATCAAGTCT	279	874	307	485
T402A	AAGGTCTCGGAGCAGCTCAAGTGCTGCAGCGGCATCCTCAAGGAGATGTTTGCCAAGAAGCACGCCGCCTACGCCTGGCCCTTCTACAAGCCTGTGGACGTGGAGGCACTGGGCCTACACGACTACTGTGACATCATCAAGCACCCCATGGACATGAGCGCCATCAAGTCT	288	590	335	380
I403A	AAGGTCTCGGAGCAGCTCAAGTGCTGCAGCGGCATCCTCAAGGAGATGTTTGCCAAGAAGCACGCCGCCTACGCCTGGCCCTTCTACAAGCCTGTGGACGTGGAGGCACTGGGCCTACACGACTACTGTGACATCATCAAGCACCCCATGGACATGAGCACAGCCAAGTCT	164	455	175	263
K404A	AAGGTCTCGGAGCAGCTCAAGTGCTGCAGCGGCATCCTCAAGGAGATGTTTGCCAAGAAGCACGCCGCCTACGCCTGGCCCTTCTACAAGCCTGTGGACGTGGAGGCACTGGGCCTACACGACTACTGTGACATCATCAAGCACCCCATGGACATGAGCACAATCGCCTCT	181	636	252	417
S405A	AAGGTCTCGGAGCAGCTCAAGTGCTGCAGCGGCATCCTCAAGGAGATGTTTGCCAAGAAGCACGCCGCCTACGCCTGGCCCTTCTACAAGCCTGTGGACGTGGAGGCACTGGGCCTACACGACTACTGTGACATCATCAAGCACCCCATGGACATGAGCACAATCAAGGCC	241	629	269	407
K406A	AGGCTCGTCCGGCATCTTGGCAAAGCGCATTTCGAACACATCCTGGAGCTTGCGGGCCATGGCCACCACCTCATGGTCAGGAGGGTTGTACTTATAGCAGTTGGAGAACATCAATCGGACGTCAGCACCAAACTCCTGAGCATCACGGTACTCACGGGCCTCCAGGGC	101	476	303	1004
L407A	AGGCTCGTCCGGCATCTTGGCAAAGCGCATTTCGAACACATCCTGGAGCTTGCGGGCCATGGCCACCACCTCATGGTCAGGAGGGTTGTACTTATAGCAGTTGGAGAACATCAATCGGACGTCAGCACCAAACTCCTGAGCATCACGGTACTCACGGGCCTCGGCTTT	91	451	342	1031
E408A	AGGCTCGTCCGGCATCTTGGCAAAGCGCATTTCGAACACATCCTGGAGCTTGCGGGCCATGGCCACCACCTCATGGTCAGGAGGGTTGTACTTATAGCAGTTGGAGAACATCAATCGGACGTCAGCACCAAACTCCTGAGCATCACGGTACTCACGGGCGGCCAGTTT	78	419	246	847
A409R	AGGCTCGTCCGGCATCTTGGCAAAGCGCATTTCGAACACATCCTGGAGCTTGCGGGCCATGGCCACCACCTCATGGTCAGGAGGGTTGTACTTATAGCAGTTGGAGAACATCAATCGGACGTCAGCACCAAACTCCTGAGCATCACGGTACTCACGCCGCTCCAGTTT	97	422	321	797
R410A	AGGCTCGTCCGGCATCTTGGCAAAGCGCATTTCGAACACATCCTGGAGCTTGCGGGCCATGGCCACCACCTCATGGTCAGGAGGGTTGTACTTATAGCAGTTGGAGAACATCAATCGGACGTCAGCACCAAACTCCTGAGCATCACGGTACTCGGCGGCCTCCAGTTT	103	336	358	654
E411A	AGGCTCGTCCGGCATCTTGGCAAAGCGCATTTCGAACACATCCTGGAGCTTGCGGGCCATGGCCACCACCTCATGGTCAGGAGGGTTGTACTTATAGCAGTTGGAGAACATCAATCGGACGTCAGCACCAAACTCCTGAGCATCACGGTAGGCACGGGCCTCCAGTTT	85	382	276	838
Y412A	AGGCTCGTCCGGCATCTTGGCAAAGCGCATTTCGAACACATCCTGGAGCTTGCGGGCCATGGCCACCACCTCATGGTCAGGAGGGTTGTACTTATAGCAGTTGGAGAACATCAATCGGACGTCAGCACCAAACTCCTGAGCATCACGGGCCTCACGGGCCTCCAGTTT	60	188	221	370
R413A	AGGCTCGTCCGGCATCTTGGCAAAGCGCATTTCGAACACATCCTGGAGCTTGCGGGCCATGGCCACCACCTCATGGTCAGGAGGGTTGTACTTATAGCAGTTGGAGAACATCAATCGGACGTCAGCACCAAACTCCTGAGCATCGGCGTACTCACGGGCCTCCAGTTT	73	474	228	981
D414A	AGGCTCGTCCGGCATCTTGGCAAAGCGCATTTCGAACACATCCTGGAGCTTGCGGGCCATGGCCACCACCTCATGGTCAGGAGGGTTGTACTTATAGCAGTTGGAGAACATCAATCGGACGTCAGCACCAAACTCCTGAGCGGCACGGTACTCACGGGCCTCCAGTTT	57	376	215	741
A415R	AGGCTCGTCCGGCATCTTGGCAAAGCGCATTTCGAACACATCCTGGAGCTTGCGGGCCATGGCCACCACCTCATGGTCAGGAGGGTTGTACTTATAGCAGTTGGAGAACATCAATCGGACGTCAGCACCAAACTCCTGCCGATCACGGTACTCACGGGCCTCCAGTTT	41	336	159	607
Q416A	AGGCTCGTCCGGCATCTTGGCAAAGCGCATTTCGAACACATCCTGGAGCTTGCGGGCCATGGCCACCACCTCATGGTCAGGAGGGTTGTACTTATAGCAGTTGGAGAACATCAATCGGACGTCAGCACCAAACTCGGCAGCATCACGGTACTCACGGGCCTCCAGTTT	58	348	195	769
E417A	AGGCTCGTCCGGCATCTTGGCAAAGCGCATTTCGAACACATCCTGGAGCTTGCGGGCCATGGCCACCACCTCATGGTCAGGAGGGTTGTACTTATAGCAGTTGGAGAACATCAATCGGACGTCAGCACCAAAGGCCTGAGCATCACGGTACTCACGGGCCTCCAGTTT	85	435	233	999
F418A	AGGCTCGTCCGGCATCTTGGCAAAGCGCATTTCGAACACATCCTGGAGCTTGCGGGCCATGGCCACCACCTCATGGTCAGGAGGGTTGTACTTATAGCAGTTGGAGAACATCAATCGGACGTCAGCACCGGCCTCCTGAGCATCACGGTACTCACGGGCCTCCAGTTT	95	376	341	803
G419A	AGGCTCGTCCGGCATCTTGGCAAAGCGCATTTCGAACACATCCTGGAGCTTGCGGGCCATGGCCACCACCTCATGGTCAGGAGGGTTGTACTTATAGCAGTTGGAGAACATCAATCGGACGTCAGCGGCAAACTCCTGAGCATCACGGTACTCACGGGCCTCCAGTTT	61	415	226	801
A420R	AGGCTCGTCCGGCATCTTGGCAAAGCGCATTTCGAACACATCCTGGAGCTTGCGGGCCATGGCCACCACCTCATGGTCAGGAGGGTTGTACTTATAGCAGTTGGAGAACATCAATCGGACGTCCCGACCAAACTCCTGAGCATCACGGTACTCACGGGCCTCCAGTTT	88	583	281	1272
D421A	AGGCTCGTCCGGCATCTTGGCAAAGCGCATTTCGAACACATCCTGGAGCTTGCGGGCCATGGCCACCACCTCATGGTCAGGAGGGTTGTACTTATAGCAGTTGGAGAACATCAATCGGACGGCAGCACCAAACTCCTGAGCATCACGGTACTCACGGGCCTCCAGTTT	74	562	230	1114
V422A	AGGCTCGTCCGGCATCTTGGCAAAGCGCATTTCGAACACATCCTGGAGCTTGCGGGCCATGGCCACCACCTCATGGTCAGGAGGGTTGTACTTATAGCAGTTGGAGAACATCAATCGGGCGTCAGCACCAAACTCCTGAGCATCACGGTACTCACGGGCCTCCAGTTT	73	379	236	868
R423A	AGGCTCGTCCGGCATCTTGGCAAAGCGCATTTCGAACACATCCTGGAGCTTGCGGGCCATGGCCACCACCTCATGGTCAGGAGGGTTGTACTTATAGCAGTTGGAGAACATCAAGGCGACGTCAGCACCAAACTCCTGAGCATCACGGTACTCACGGGCCTCCAGTTT	94	301	317	621
L424A	AGGCTCGTCCGGCATCTTGGCAAAGCGCATTTCGAACACATCCTGGAGCTTGCGGGCCATGGCCACCACCTCATGGTCAGGAGGGTTGTACTTATAGCAGTTGGAGAACATGGCTCGGACGTCAGCACCAAACTCCTGAGCATCACGGTACTCACGGGCCTCCAGTTT	79	398	252	880
M425A	AGGCTCGTCCGGCATCTTGGCAAAGCGCATTTCGAACACATCCTGGAGCTTGCGGGCCATGGCCACCACCTCATGGTCAGGAGGGTTGTACTTATAGCAGTTGGAGAAGGCCAATCGGACGTCAGCACCAAACTCCTGAGCATCACGGTACTCACGGGCCTCCAGTTT	138	119	359	291
F426A	AGGCTCGTCCGGCATCTTGGCAAAGCGCATTTCGAACACATCCTGGAGCTTGCGGGCCATGGCCACCACCTCATGGTCAGGAGGGTTGTACTTATAGCAGTTGGAGGCCATCAATCGGACGTCAGCACCAAACTCCTGAGCATCACGGTACTCACGGGCCTCCAGTTT	52	194	212	467
S427A	AGGCTCGTCCGGCATCTTGGCAAAGCGCATTTCGAACACATCCTGGAGCTTGCGGGCCATGGCCACCACCTCATGGTCAGGAGGGTTGTACTTATAGCAGTTGGCGAACATCAATCGGACGTCAGCACCAAACTCCTGAGCATCACGGTACTCACGGGCCTCCAGTTT	53	305	168	594
N428A	AGGCTCGTCCGGCATCTTGGCAAAGCGCATTTCGAACACATCCTGGAGCTTGCGGGCCATGGCCACCACCTCATGGTCAGGAGGGTTGTACTTATAGCAGGCGGAGAACATCAATCGGACGTCAGCACCAAACTCCTGAGCATCACGGTACTCACGGGCCTCCAGTTT	69	366	256	729
C429A	AGGCTCGTCCGGCATCTTGGCAAAGCGCATTTCGAACACATCCTGGAGCTTGCGGGCCATGGCCACCACCTCATGGTCAGGAGGGTTGTACTTATAGGCGTTGGAGAACATCAATCGGACGTCAGCACCAAACTCCTGAGCATCACGGTACTCACGGGCCTCCAGTTT	118	451	352	1011
Y430A	AGGCTCGTCCGGCATCTTGGCAAAGCGCATTTCGAACACATCCTGGAGCTTGCGGGCCATGGCCACCACCTCATGGTCAGGAGGGTTGTACTTGGCGCAGTTGGAGAACATCAATCGGACGTCAGCACCAAACTCCTGAGCATCACGGTACTCACGGGCCTCCAGTTT	168	782	564	1544
K431A	AGGCTCGTCCGGCATCTTGGCAAAGCGCATTTCGAACACATCCTGGAGCTTGCGGGCCATGGCCACCACCTCATGGTCAGGAGGGTTGTAGGCATAGCAGTTGGAGAACATCAATCGGACGTCAGCACCAAACTCCTGAGCATCACGGTACTCACGGGCCTCCAGTTT	83	594	271	1267
Y432A	AGGCTCGTCCGGCATCTTGGCAAAGCGCATTTCGAACACATCCTGGAGCTTGCGGGCCATGGCCACCACCTCATGGTCAGGAGGGTTGGCCTTATAGCAGTTGGAGAACATCAATCGGACGTCAGCACCAAACTCCTGAGCATCACGGTACTCACGGGCCTCCAGTTT	268	65	899	127
N433A	AGGCTCGTCCGGCATCTTGGCAAAGCGCATTTCGAACACATCCTGGAGCTTGCGGGCCATGGCCACCACCTCATGGTCAGGAGGGGCGTACTTATAGCAGTTGGAGAACATCAATCGGACGTCAGCACCAAACTCCTGAGCATCACGGTACTCACGGGCCTCCAGTTT	1120	75	3808	223
P434A	AGGCTCGTCCGGCATCTTGGCAAAGCGCATTTCGAACACATCCTGGAGCTTGCGGGCCATGGCCACCACCTCATGGTCAGGGGCGTTGTACTTATAGCAGTTGGAGAACATCAATCGGACGTCAGCACCAAACTCCTGAGCATCACGGTACTCACGGGCCTCCAGTTT	66	286	194	620
P435A	AGGCTCGTCCGGCATCTTGGCAAAGCGCATTTCGAACACATCCTGGAGCTTGCGGGCCATGGCCACCACCTCATGGTCGGCAGGGTTGTACTTATAGCAGTTGGAGAACATCAATCGGACGTCAGCACCAAACTCCTGAGCATCACGGTACTCACGGGCCTCCAGTTT	48	239	126	455
D436A	AGGCTCGTCCGGCATCTTGGCAAAGCGCATTTCGAACACATCCTGGAGCTTGCGGGCCATGGCCACCACCTCATGGGCAGGAGGGTTGTACTTATAGCAGTTGGAGAACATCAATCGGACGTCAGCACCAAACTCCTGAGCATCACGGTACTCACGGGCCTCCAGTTT	80	376	291	789
H437A	AGGCTCGTCCGGCATCTTGGCAAAGCGCATTTCGAACACATCCTGGAGCTTGCGGGCCATGGCCACCACCTCGGCGTCAGGAGGGTTGTACTTATAGCAGTTGGAGAACATCAATCGGACGTCAGCACCAAACTCCTGAGCATCACGGTACTCACGGGCCTCCAGTTT	98	335	335	673
E438A	AGGCTCGTCCGGCATCTTGGCAAAGCGCATTTCGAACACATCCTGGAGCTTGCGGGCCATGGCCACCACGGCATGGTCAGGAGGGTTGTACTTATAGCAGTTGGAGAACATCAATCGGACGTCAGCACCAAACTCCTGAGCATCACGGTACTCACGGGCCTCCAGTTT	71	441	252	1013
V439A	AGGCTCGTCCGGCATCTTGGCAAAGCGCATTTCGAACACATCCTGGAGCTTGCGGGCCATGGCCACGGCCTCATGGTCAGGAGGGTTGTACTTATAGCAGTTGGAGAACATCAATCGGACGTCAGCACCAAACTCCTGAGCATCACGGTACTCACGGGCCTCCAGTTT	88	352	220	741
V440A	AGGCTCGTCCGGCATCTTGGCAAAGCGCATTTCGAACACATCCTGGAGCTTGCGGGCCATGGCGGCCACCTCATGGTCAGGAGGGTTGTACTTATAGCAGTTGGAGAACATCAATCGGACGTCAGCACCAAACTCCTGAGCATCACGGTACTCACGGGCCTCCAGTTT	62	329	212	748
A441R	AGGCTCGTCCGGCATCTTGGCAAAGCGCATTTCGAACACATCCTGGAGCTTGCGGGCCATCCGCACCACCTCATGGTCAGGAGGGTTGTACTTATAGCAGTTGGAGAACATCAATCGGACGTCAGCACCAAACTCCTGAGCATCACGGTACTCACGGGCCTCCAGTTT	72	422	199	902
M442A	AGGCTCGTCCGGCATCTTGGCAAAGCGCATTTCGAACACATCCTGGAGCTTGCGGGCGGCGGCCACCACCTCATGGTCAGGAGGGTTGTACTTATAGCAGTTGGAGAACATCAATCGGACGTCAGCACCAAACTCCTGAGCATCACGGTACTCACGGGCCTCCAGTTT	87	213	277	399
A443R	AGGCTCGTCCGGCATCTTGGCAAAGCGCATTTCGAACACATCCTGGAGCTTGCGCCGCATGGCCACCACCTCATGGTCAGGAGGGTTGTACTTATAGCAGTTGGAGAACATCAATCGGACGTCAGCACCAAACTCCTGAGCATCACGGTACTCACGGGCCTCCAGTTT	55	216	186	536
R444A	AGGCTCGTCCGGCATCTTGGCAAAGCGCATTTCGAACACATCCTGGAGCTTGGCGGCCATGGCCACCACCTCATGGTCAGGAGGGTTGTACTTATAGCAGTTGGAGAACATCAATCGGACGTCAGCACCAAACTCCTGAGCATCACGGTACTCACGGGCCTCCAGTTT	57	347	188	766
K445A	AGGCTCGTCCGGCATCTTGGCAAAGCGCATTTCGAACACATCCTGGAGGGCGCGGGCCATGGCCACCACCTCATGGTCAGGAGGGTTGTACTTATAGCAGTTGGAGAACATCAATCGGACGTCAGCACCAAACTCCTGAGCATCACGGTACTCACGGGCCTCCAGTTT	61	380	235	842
L446A	AGGCTCGTCCGGCATCTTGGCAAAGCGCATTTCGAACACATCCTGGGCCTTGCGGGCCATGGCCACCACCTCATGGTCAGGAGGGTTGTACTTATAGCAGTTGGAGAACATCAATCGGACGTCAGCACCAAACTCCTGAGCATCACGGTACTCACGGGCCTCCAGTTT	51	238	184	556
Q447A	AGGCTCGTCCGGCATCTTGGCAAAGCGCATTTCGAACACATCGGCGAGCTTGCGGGCCATGGCCACCACCTCATGGTCAGGAGGGTTGTACTTATAGCAGTTGGAGAACATCAATCGGACGTCAGCACCAAACTCCTGAGCATCACGGTACTCACGGGCCTCCAGTTT	74	434	242	946
D448A	AGGCTCGTCCGGCATCTTGGCAAAGCGCATTTCGAACACGGCCTGGAGCTTGCGGGCCATGGCCACCACCTCATGGTCAGGAGGGTTGTACTTATAGCAGTTGGAGAACATCAATCGGACGTCAGCACCAAACTCCTGAGCATCACGGTACTCACGGGCCTCCAGTTT	99	783	308	1583
V449A	AGGCTCGTCCGGCATCTTGGCAAAGCGCATTTCGAAGGCATCCTGGAGCTTGCGGGCCATGGCCACCACCTCATGGTCAGGAGGGTTGTACTTATAGCAGTTGGAGAACATCAATCGGACGTCAGCACCAAACTCCTGAGCATCACGGTACTCACGGGCCTCCAGTTT	82	403	272	784
F450A	AGGCTCGTCCGGCATCTTGGCAAAGCGCATTTCGGCCACATCCTGGAGCTTGCGGGCCATGGCCACCACCTCATGGTCAGGAGGGTTGTACTTATAGCAGTTGGAGAACATCAATCGGACGTCAGCACCAAACTCCTGAGCATCACGGTACTCACGGGCCTCCAGTTT	117	490	423	954
E451A	AGGCTCGTCCGGCATCTTGGCAAAGCGCATGGCGAACACATCCTGGAGCTTGCGGGCCATGGCCACCACCTCATGGTCAGGAGGGTTGTACTTATAGCAGTTGGAGAACATCAATCGGACGTCAGCACCAAACTCCTGAGCATCACGGTACTCACGGGCCTCCAGTTT	118	488	336	1023
M452A	AGGCTCGTCCGGCATCTTGGCAAAGCGGGCTTCGAACACATCCTGGAGCTTGCGGGCCATGGCCACCACCTCATGGTCAGGAGGGTTGTACTTATAGCAGTTGGAGAACATCAATCGGACGTCAGCACCAAACTCCTGAGCATCACGGTACTCACGGGCCTCCAGTTT	66	419	225	928
R453A	AGGCTCGTCCGGCATCTTGGCAAAGGCCATTTCGAACACATCCTGGAGCTTGCGGGCCATGGCCACCACCTCATGGTCAGGAGGGTTGTACTTATAGCAGTTGGAGAACATCAATCGGACGTCAGCACCAAACTCCTGAGCATCACGGTACTCACGGGCCTCCAGTTT	122	682	358	1382
F454A	AGGCTCGTCCGGCATCTTGGCGGCGCGCATTTCGAACACATCCTGGAGCTTGCGGGCCATGGCCACCACCTCATGGTCAGGAGGGTTGTACTTATAGCAGTTGGAGAACATCAATCGGACGTCAGCACCAAACTCCTGAGCATCACGGTACTCACGGGCCTCCAGTTT	10	37	21	64
A455R	AGGCTCGTCCGGCATCTTCCGAAAGCGCATTTCGAACACATCCTGGAGCTTGCGGGCCATGGCCACCACCTCATGGTCAGGAGGGTTGTACTTATAGCAGTTGGAGAACATCAATCGGACGTCAGCACCAAACTCCTGAGCATCACGGTACTCACGGGCCTCCAGTTT	71	363	228	810
K456A	AGGCTCGTCCGGCATGGCGGCAAAGCGCATTTCGAACACATCCTGGAGCTTGCGGGCCATGGCCACCACCTCATGGTCAGGAGGGTTGTACTTATAGCAGTTGGAGAACATCAATCGGACGTCAGCACCAAACTCCTGAGCATCACGGTACTCACGGGCCTCCAGTTT	27	160	74	350
M457A	AGGCTCGTCCGGGGCCTTGGCAAAGCGCATTTCGAACACATCCTGGAGCTTGCGGGCCATGGCCACCACCTCATGGTCAGGAGGGTTGTACTTATAGCAGTTGGAGAACATCAATCGGACGTCAGCACCAAACTCCTGAGCATCACGGTACTCACGGGCCTCCAGTTT	102	625	356	1243
P458A	AGGCTCGTCGGCCATCTTGGCAAAGCGCATTTCGAACACATCCTGGAGCTTGCGGGCCATGGCCACCACCTCATGGTCAGGAGGGTTGTACTTATAGCAGTTGGAGAACATCAATCGGACGTCAGCACCAAACTCCTGAGCATCACGGTACTCACGGGCCTCCAGTTT	99	462	292	1033
D459A	AGGCTCGGCCGGCATCTTGGCAAAGCGCATTTCGAACACATCCTGGAGCTTGCGGGCCATGGCCACCACCTCATGGTCAGGAGGGTTGTACTTATAGCAGTTGGAGAACATCAATCGGACGTCAGCACCAAACTCCTGAGCATCACGGTACTCACGGGCCTCCAGTTT	91	474	261	1026
E460A	AGGGGCGTCCGGCATCTTGGCAAAGCGCATTTCGAACACATCCTGGAGCTTGCGGGCCATGGCCACCACCTCATGGTCAGGAGGGTTGTACTTATAGCAGTTGGAGAACATCAATCGGACGTCAGCACCAAACTCCTGAGCATCACGGTACTCACGGGCCTCCAGTTT	50	247	124	493
P461A	GGCCTCGTCCGGCATCTTGGCAAAGCGCATTTCGAACACATCCTGGAGCTTGCGGGCCATGGCCACCACCTCATGGTCAGGAGGGTTGTACTTATAGCAGTTGGAGAACATCAATCGGACGTCAGCACCAAACTCCTGAGCATCACGGTACTCACGGGCCTCCAGTTT	54	246	184	494
WT	AAGGTCTCGGAGCAGCTCAAGTGCTGCAGCGGCATCCTCAAGGAGATGTTTGCCAAGAAGCACGCCGCCTACGCCTGGCCCTTCTACAAGCCTGTGGACGTGGAGGCACTGGGCCTACACGACTACTGTGACATCATCAAGCACCCCATGGACATGAGCACAATCAAGTCT	893	2282	1008	1428
WT	AGGCTCGTCCGGCATCTTGGCAAAGCGCATTTCGAACACATCCTGGAGCTTGCGGGCCATGGCCACCACCTCATGGTCAGGAGGGTTGTACTTATAGCAGTTGGAGAACATCAATCGGACGTCAGCACCAAACTCCTGAGCATCACGGTACTCACGGGCCTCCAGTTT	457	2514	1603	5518

## Sheet: Ext. Data Fig. 9d
BD	Treatment	Dose(uM)	Activity(%)
BD1	JQ1	50	0.00156159
BD1	JQ1	15.8114	0.00844889
BD1	JQ1	5	0.0403268
BD1	JQ1	1.58114	0.114866
BD1	JQ1	0.5	0.278539
BD1	JQ1	0.158114	0.531771
BD1	JQ1	0.05	0.640991
BD1	JQ1	0.0158114	0.849986
BD1	JQ1	0.005	0.923401
BD1	JQ1	0.00158114	0.951967
BD1	JQ1	0.0005	0.935919
BD1	JQ1	50	0.00138865
BD1	JQ1	15.8114	0.0107175
BD1	JQ1	5	0.0623214
BD1	JQ1	1.58114	0.160854
BD1	JQ1	0.5	0.386146
BD1	JQ1	0.158114	0.60509
BD1	JQ1	0.05	0.702422
BD1	JQ1	0.0158114	0.870632
BD1	JQ1	0.005	0.968005
BD1	JQ1	0.00158114	1.09638
BD1	JQ1	0.0005	0.985651
BD1	JQ1	50	0.00249753
BD1	JQ1	15.8114	0.0120095
BD1	JQ1	5	0.0744326
BD1	JQ1	1.58114	0.149725
BD1	JQ1	0.5	0.37728
BD1	JQ1	0.158114	0.654918
BD1	JQ1	0.05	0.771067
BD1	JQ1	0.0158114	0.850611
BD1	JQ1	0.005	0.872341
BD1	JQ1	0.00158114	1.06313
BD1	JQ1	0.0005	0.953783
BD1	JQ1	50	0.00252297
BD1	JQ1	15.8114	0.0128132
BD1	JQ1	5	0.079565
BD1	JQ1	1.58114	0.16674
BD1	JQ1	0.5	0.418807
BD1	JQ1	0.158114	0.669115
BD1	JQ1	0.05	0.784795
BD1	JQ1	0.0158114	0.895592
BD1	JQ1	0.005	0.941123
BD1	JQ1	0.00158114	1.08655
BD1	JQ1	0.0005	0.926219
BD2	JQ1	50	0.00128686
BD2	JQ1	15.8114	0.00274383
BD2	JQ1	5	0.0285107
BD2	JQ1	1.58114	0.100767
BD2	JQ1	0.5	0.302953
BD2	JQ1	0.158114	0.519804
BD2	JQ1	0.05	0.669598
BD2	JQ1	0.0158114	0.801257
BD2	JQ1	0.005	0.80906
BD2	JQ1	0.00158114	1.00404
BD2	JQ1	0.0005	0.97349
BD2	JQ1	50	0.000621244
BD2	JQ1	15.8114	0.00303226
BD2	JQ1	5	0.0358843
BD2	JQ1	1.58114	0.105197
BD2	JQ1	0.5	0.353991
BD2	JQ1	0.158114	0.579199
BD2	JQ1	0.05	0.702428
BD2	JQ1	0.0158114	0.827838
BD2	JQ1	0.005	0.906373
BD2	JQ1	0.00158114	0.983755
BD2	JQ1	0.0005	0.945726
BD2	JQ1	50	0.00199686
BD2	JQ1	15.8114	0.00382361
BD2	JQ1	5	0.0347601
BD2	JQ1	1.58114	0.116498
BD2	JQ1	0.5	0.342794
BD2	JQ1	0.158114	0.571811
BD2	JQ1	0.05	0.713063
BD2	JQ1	0.0158114	0.840595
BD2	JQ1	0.005	0.874793
BD2	JQ1	0.00158114	0.973053
BD2	JQ1	0.0005	0.96676
BD2	JQ1	50	0.00141259
BD2	JQ1	15.8114	0.00340945
BD2	JQ1	5	0.0352482
BD2	JQ1	1.58114	0.105286
BD2	JQ1	0.5	0.339636
BD2	JQ1	0.158114	0.583555
BD2	JQ1	0.05	0.709283
BD2	JQ1	0.0158114	0.813948
BD2	JQ1	0.005	0.922622
BD2	JQ1	0.00158114	0.9669
BD2	JQ1	0.0005	0.927429
BD1	GNE11	50	0.00127674
BD1	GNE11	15.8114	0.0109362
BD1	GNE11	5	0.0191918
BD1	GNE11	1.58114	0.0432211
BD1	GNE11	0.5	0.175229
BD1	GNE11	0.158114	0.381065
BD1	GNE11	0.05	0.660295
BD1	GNE11	0.0158114	0.757317
BD1	GNE11	0.005	0.940004
BD1	GNE11	0.00158114	0.897703
BD1	GNE11	0.0005	0.894682
BD1	GNE11	50	0.00124622
BD1	GNE11	15.8114	0.0154125
BD1	GNE11	5	0.0237647
BD1	GNE11	1.58114	0.0587455
BD1	GNE11	0.5	0.21493
BD1	GNE11	0.158114	0.413329
BD1	GNE11	0.05	0.730658
BD1	GNE11	0.0158114	0.886614
BD1	GNE11	0.005	1.05275
BD1	GNE11	0.00158114	1.0291
BD1	GNE11	0.0005	0.998485
BD1	GNE11	50	0.00170911
BD1	GNE11	15.8114	0.0163484
BD1	GNE11	5	0.0257078
BD1	GNE11	1.58114	0.0593406
BD1	GNE11	0.5	0.226975
BD1	GNE11	0.158114	0.453341
BD1	GNE11	0.05	0.763665
BD1	GNE11	0.0158114	0.870673
BD1	GNE11	0.005	0.955457
BD1	GNE11	0.00158114	0.981724
BD1	GNE11	0.0005	1.02332
BD1	GNE11	50	0.00124622
BD1	GNE11	15.8114	0.016791
BD1	GNE11	5	0.0287496
BD1	GNE11	1.58114	0.0652818
BD1	GNE11	0.5	0.236503
BD1	GNE11	0.158114	0.432699
BD1	GNE11	0.05	0.768259
BD1	GNE11	0.0158114	0.862361
BD1	GNE11	0.005	0.996511
BD1	GNE11	0.00158114	1.00092
BD1	GNE11	0.0005	1.03582
BD2	GNE11	50	0.00116853
BD2	GNE11	15.8114	0.00612369
BD2	GNE11	5	0.0130165
BD2	GNE11	1.58114	0.0363502
BD2	GNE11	0.5	0.225105
BD2	GNE11	0.158114	0.510899
BD2	GNE11	0.05	0.808964
BD2	GNE11	0.0158114	0.854462
BD2	GNE11	0.005	0.878499
BD2	GNE11	0.00158114	0.98269
BD2	GNE11	0.0005	1.03321
BD2	GNE11	50	0.000880096
BD2	GNE11	15.8114	0.00732181
BD2	GNE11	5	0.015361
BD2	GNE11	1.58114	0.0438051
BD2	GNE11	0.5	0.291682
BD2	GNE11	0.158114	0.513377
BD2	GNE11	0.05	0.836232
BD2	GNE11	0.0158114	0.880703
BD2	GNE11	0.005	0.971256
BD2	GNE11	0.00158114	0.988977
BD2	GNE11	0.0005	1.04177
BD2	GNE11	50	0.00128686
BD2	GNE11	15.8114	0.00703337
BD2	GNE11	5	0.0168106
BD2	GNE11	1.58114	0.0469483
BD2	GNE11	0.5	0.286283
BD2	GNE11	0.158114	0.549365
BD2	GNE11	0.05	0.846527
BD2	GNE11	0.0158114	0.913495
BD2	GNE11	0.005	1.00365
BD2	GNE11	0.00158114	1.0156
BD2	GNE11	0.0005	1.03666
BD2	GNE11	50	0.000828326
BD2	GNE11	15.8114	0.00724045
BD2	GNE11	5	0.0163668
BD2	GNE11	1.58114	0.0447592
BD2	GNE11	0.5	0.300852
BD2	GNE11	0.158114	0.523073
BD2	GNE11	0.05	0.830722
BD2	GNE11	0.0158114	0.907054
BD2	GNE11	0.005	1.01431
BD2	GNE11	0.00158114	0.969407
BD2	GNE11	0.0005	1.00973
BD1	TMX1	50	0.00127166
BD1	TMX1	15.8114	0.00285868
BD1	TMX1	5	0.00536639
BD1	TMX1	1.58114	0.0116331
BD1	TMX1	0.5	0.0449098
BD1	TMX1	0.158114	0.153077
BD1	TMX1	0.05	0.353348
BD1	TMX1	0.0158114	0.566192
BD1	TMX1	0.005	0.871334
BD1	TMX1	0.00158114	0.946876
BD1	TMX1	0.0005	0.918004
BD1	TMX1	50	0.00103767
BD1	TMX1	15.8114	0.00513241
BD1	TMX1	5	0.00568685
BD1	TMX1	1.58114	0.019848
BD1	TMX1	0.5	0.0670417
BD1	TMX1	0.158114	0.18582
BD1	TMX1	0.05	0.393512
BD1	TMX1	0.0158114	0.696909
BD1	TMX1	0.005	0.959974
BD1	TMX1	0.00158114	0.95536
BD1	TMX1	0.0005	0.945304
BD1	TMX1	50	0.000981719
BD1	TMX1	15.8114	0.00353012
BD1	TMX1	5	0.00603783
BD1	TMX1	1.58114	0.0177778
BD1	TMX1	0.5	0.0711873
BD1	TMX1	0.158114	0.199014
BD1	TMX1	0.05	0.394809
BD1	TMX1	0.0158114	0.712209
BD1	TMX1	0.005	0.930654
BD1	TMX1	0.00158114	0.944159
BD1	TMX1	0.0005	1.00663
BD1	TMX1	50	0.000462883
BD1	TMX1	15.8114	0.0039574
BD1	TMX1	5	0.006694
BD1	TMX1	1.58114	0.0231543
BD1	TMX1	0.5	0.0762994
BD1	TMX1	0.158114	0.196949
BD1	TMX1	0.05	0.420893
BD1	TMX1	0.0158114	0.746096
BD1	TMX1	0.005	0.960548
BD1	TMX1	0.00158114	0.955492
BD1	TMX1	0.0005	0.949154
BD2	TMX1	50	0.00159009
BD2	TMX1	15.8114	0.00292872
BD2	TMX1	5	0.00510308
BD2	TMX1	1.58114	0.0194731
BD2	TMX1	0.5	0.0667024
BD2	TMX1	0.158114	0.235126
BD2	TMX1	0.05	0.419813
BD2	TMX1	0.0158114	0.634963
BD2	TMX1	0.005	0.783722
BD2	TMX1	0.00158114	0.94134
BD2	TMX1	0.0005	0.900139
BD2	TMX1	50	0.00129426
BD2	TMX1	15.8114	0.00313581
BD2	TMX1	5	0.00492558
BD2	TMX1	1.58114	0.0239993
BD2	TMX1	0.5	0.0830027
BD2	TMX1	0.158114	0.253845
BD2	TMX1	0.05	0.444892
BD2	TMX1	0.0158114	0.640333
BD2	TMX1	0.005	0.86776
BD2	TMX1	0.00158114	0.917896
BD2	TMX1	0.0005	0.960229
BD2	TMX1	50	0.00116853
BD2	TMX1	15.8114	0.00267727
BD2	TMX1	5	0.00550985
BD2	TMX1	1.58114	0.0251086
BD2	TMX1	0.5	0.0686475
BD2	TMX1	0.158114	0.25329
BD2	TMX1	0.05	0.444781
BD2	TMX1	0.0158114	0.641915
BD2	TMX1	0.005	0.797352
BD2	TMX1	0.00158114	0.938101
BD2	TMX1	0.0005	0.937731
BD2	TMX1	50	0.000665619
BD2	TMX1	15.8114	0.00321716
BD2	TMX1	5	0.0059314
BD2	TMX1	1.58114	0.0258778
BD2	TMX1	0.5	0.0819303
BD2	TMX1	0.158114	0.264931
BD2	TMX1	0.05	0.454152
BD2	TMX1	0.0158114	0.642455
BD2	TMX1	0.005	0.862346
BD2	TMX1	0.00158114	0.943382
BD2	TMX1	0.0005	0.971131
